# Supplementary material for: Isolation of Anionic N‐Heterocyclic Olefins and Their Versatile Reactivity
Source: Angew Chem Int Ed Engl. 2025 Oct 6;64(48):e202516374. doi: 10.1002/anie.202516374 (PMC12643338; doi:10.1002/anie.202516374)
Supplement: Supplementary file 2 — Supporting Information [file ANIE-64-e202516374-s001.zip]

Archive with 11 entries (11 files):
- 10.cif
- 12.cif
- 3PO.cif
- 4CN.cif
- 4PO with 18-c-6.cif
- 4PO with THF.cif
- 5CN.cif
- 5Tos.cif
- 6CN.cif
- 7.cif
- 8.cif
