# Supplementary material for: Isolation of Anionic N‐Heterocyclic Olefins and Their Versatile Reactivity
Source: Angew Chem Int Ed Engl. 2025 Oct 6;64(48):e202516374. doi: 10.1002/anie.202516374 (PMC12643338; doi:10.1002/anie.202516374)
Supplement: Supplementary file 2 — Supporting Information [file ANIE-64-e202516374-s001.zip › 10.cif]

data_PD-718_auto_a                                  
_publ_contact_author_name                           'Professor Viktoria H. Gessner'
_publ_contact_author_address
;
Lehrstuhl fuer Anorganische Chemie II
Ruhr-Universitaet Bochum
Universitaetsstr. 150
44801 Bochum
Germany
;

_publ_contact_author_phone                          '+49 234 32-24174'
_publ_contact_author_fax                            '+49 234 32-14174'
_publ_contact_author_email                          viktoria.gessner@rub.de
_publ_requested_journal                             'journal xy'
_publ_requested_category                            chemistry
_publ_section_title                                 'section xy'
_publ_contact_letter
;
Please consider this CIF for submission to the Cambridge Crystallographic
Data Centre. I certify that all authors have seen and approved of this
submission, that all have made significant scientific contributions to the
work reported, and that all share responsibility and accountability for
the results.
This CIF  is submitted as a personal communication
This CIF is submitted as part of a journal submission
;

_publ_section_abstract
;
abstract of publication
;

_publ_section_references
;
references
;

loop_

 _publ_author_name
 _publ_author_address
 _publ_author_email
 _publ_author_footnote
'Author 1'
;
Lehrstuhl fuer Anorganische Chemie II
Ruhr-Universitaet Bochum
Universitaetsstr. 150
44801 Bochum
Germany
;
?
''
'Author 2'
;
Lehrstuhl fuer Anorganische Chemie II
Ruhr-Universitaet Bochum
Universitaetsstr. 150
44801 Bochum
Germany
;
?
''
'Author 3'
;
Lehrstuhl fuer Organische Chemie I
Ruhr-Universitaet Bochum
Universitaetsstr. 150
44801 Bochum
Germany
;
?
''
#

_audit_creation_method                              SHELXL-2019/3
_shelx_SHELXL_version_number                        2019/3
_chemical_name_systematic                           ?
_chemical_name_common                               ?
_chemical_melting_point                             ?
_chemical_formula_moiety                            'C27 H37 N2 O3 P Si'
_chemical_formula_sum                               'C27 H37 N2 O3 P Si'
_chemical_formula_weight                            496.64
loop_
 _atom_type_symbol
 _atom_type_description
 _atom_type_scat_dispersion_real
 _atom_type_scat_dispersion_imag
 _atom_type_scat_source
 'C'  'C'   0.0181   0.0091
 'International Tables Vol C Tables 4.2.6.8 and 6.1.1.4'
 'H'  'H'   0.0000   0.0000
 'International Tables Vol C Tables 4.2.6.8 and 6.1.1.4'
 'N'  'N'   0.0311   0.0180
 'International Tables Vol C Tables 4.2.6.8 and 6.1.1.4'
 'O'  'O'   0.0492   0.0322
 'International Tables Vol C Tables 4.2.6.8 and 6.1.1.4'
 'Si'  'Si'   0.2541   0.3302
 'International Tables Vol C Tables 4.2.6.8 and 6.1.1.4'
 'P'  'P'   0.2955   0.4335
 'International Tables Vol C Tables 4.2.6.8 and 6.1.1.4'

#

_space_group_crystal_system                         monoclinic
_space_group_IT_number                              14
_space_group_name_H-M_alt                           'P 21/n'
_space_group_name_Hall                              '-P 2yn'
_shelx_space_group_comment
;
The symmetry employed for this shelxl refinement is uniquely defined
by the following loop, which should always be used as a source of
symmetry information in preference to the above space-group names.
They are only intended as comments.
;
loop_
 _space_group_symop_operation_xyz
 'x, y, z'
 '-x+1/2, y+1/2, -z+1/2'
 '-x, -y, -z'
 'x-1/2, -y-1/2, z-1/2'

#

_cell_length_a                                      15.9704(6)
_cell_length_b                                      8.9257(3)
_cell_length_c                                      19.8306(9)
_cell_angle_alpha                                   90
_cell_angle_beta                                    108.112(5)
_cell_angle_gamma                                   90
_cell_volume                                        2686.7(2)
_cell_formula_units_Z                               4
_cell_measurement_temperature                       100(2)
_cell_measurement_reflns_used                       17889
_cell_measurement_theta_min                         4.1770
_cell_measurement_theta_max                         75.4430
_exptl_crystal_description                          needle
_exptl_crystal_colour                               yellow
_exptl_crystal_density_meas                         ?
_exptl_crystal_density_method                       ?
_exptl_crystal_density_diffrn                       1.228          
_exptl_crystal_F_000                                1064
_exptl_transmission_factor_min                      ?
_exptl_transmission_factor_max                      ?
_exptl_crystal_size_max                             0.330
_exptl_crystal_size_mid                             0.070
_exptl_crystal_size_min                             0.040
_exptl_absorpt_coefficient_mu                       1.572
_shelx_estimated_absorpt_T_min                      0.625
_shelx_estimated_absorpt_T_max                      0.940
_exptl_absorpt_correction_type                      gaussian
_exptl_absorpt_correction_T_min                     0.449
_exptl_absorpt_correction_T_max                     1.000
_exptl_absorpt_process_details
;
CrysAlisPro 1.171.41.93a (Rigaku Oxford Diffraction, 2020)
Numerical absorption correction based on gaussian integration over
a multifaceted crystal model
Empirical absorption correction using spherical harmonics,
implemented in SCALE3 ABSPACK scaling algorithm.
;
_exptl_absorpt_special_details                      ?
_diffrn_ambient_temperature                         100(2)
_diffrn_radiation_wavelength                        1.54184
_diffrn_radiation_type                              CuK\a
_diffrn_source                                      'micro-focus sealed X-ray tube'
_diffrn_measurement_device_type                     'XtaLAB Synergy, Dualflex, HyPix'
_diffrn_measurement_method                          '\w scans'
_diffrn_detector_area_resol_mean                    10.0000
_diffrn_reflns_number                               32636
_diffrn_reflns_av_unetI/netI                        0.0208
_diffrn_reflns_av_R_equivalents                     0.0352
_diffrn_reflns_limit_h_min                          -14
_diffrn_reflns_limit_h_max                          19
_diffrn_reflns_limit_k_min                          -10
_diffrn_reflns_limit_k_max                          10
_diffrn_reflns_limit_l_min                          -23
_diffrn_reflns_limit_l_max                          23
_diffrn_reflns_theta_min                            4.270
_diffrn_reflns_theta_max                            68.000
_diffrn_reflns_theta_full                           67.684
_diffrn_measured_fraction_theta_max                 1.000
_diffrn_measured_fraction_theta_full                1.000
_diffrn_reflns_Laue_measured_fraction_max           1.000
_diffrn_reflns_Laue_measured_fraction_full          1.000
_diffrn_reflns_point_group_measured_fraction_max    1.000
_diffrn_reflns_point_group_measured_fraction_full   1.000
_reflns_number_total                                4877
_reflns_number_gt                                   4752
_reflns_threshold_expression                        'I > 2\s(I)'
_reflns_Friedel_coverage                            0.000
_reflns_Friedel_fraction_max                        .
_reflns_Friedel_fraction_full                       .
_reflns_special_details
;
 Reflections were merged by SHELXL according to the crystal
 class for the calculation of statistics and refinement.
 _reflns_Friedel_fraction is defined as the number of unique
 Friedel pairs measured divided by the number that would be
 possible theoretically, ignoring centric projections and
 systematic absences.
;
_computing_data_collection                          'CrysAlisPro 1.171.41.93a (Rigaku OD, 2020)'
_computing_cell_refinement                          'CrysAlisPro 1.171.41.93a (Rigaku OD, 2020)'
_computing_data_reduction                           'CrysAlisPro 1.171.41.93a (Rigaku OD, 2020)'
_computing_structure_solution                       'SHELXT 2018/2 (Sheldrick, 2018)'
_computing_structure_refinement                     'SHELXL-2019/2 (Sheldrick, 2019)'
_computing_molecular_graphics                       ?
_computing_publication_material                     ?
_refine_special_details                             ?
_refine_ls_structure_factor_coef                    Fsqd
_refine_ls_matrix_type                              full
_refine_ls_weighting_scheme                         calc
_refine_ls_weighting_details                        'w=1/[\s^2^(Fo^2^)+(0.0511P)^2^+6.7444P] where P=(Fo^2^+2Fc^2^)/3'
_atom_sites_solution_primary                        dual
_atom_sites_solution_secondary                      ?
_atom_sites_solution_hydrogens                      geom
_refine_ls_hydrogen_treatment                       constr
_refine_ls_extinction_method                        none
_refine_ls_extinction_coef                          .
_refine_ls_number_reflns                            4877
_refine_ls_number_parameters                        316
_refine_ls_number_restraints                        0
_refine_ls_R_factor_all                             0.0670
_refine_ls_R_factor_gt                              0.0659
_refine_ls_wR_factor_ref                            0.1643
_refine_ls_wR_factor_gt                             0.1636
_refine_ls_goodness_of_fit_ref                      1.148
_refine_ls_restrained_S_all                         1.148
_refine_ls_shift/su_max                             0.000
_refine_ls_shift/su_mean                            0.000
loop_
 _atom_site_label
 _atom_site_type_symbol
 _atom_site_fract_x
 _atom_site_fract_y
 _atom_site_fract_z
 _atom_site_U_iso_or_equiv
 _atom_site_adp_type
 _atom_site_occupancy
 _atom_site_site_symmetry_order  
 _atom_site_calc_flag
 _atom_site_refinement_flags_posn
 _atom_site_refinement_flags_adp
 _atom_site_refinement_flags_occupancy
 _atom_site_disorder_assembly
 _atom_site_disorder_group
C1 C 0.4456(2) 0.5962(4) 0.66646(16) 0.0275(7) Uani 1 1 d . . . . .
O2 O 0.19574(15) 0.5076(3) 0.47262(13) 0.0375(6) Uani 1 1 d . . . . .
N2 N 0.41249(17) 0.4219(3) 0.56630(13) 0.0230(5) Uani 1 1 d . . . . .
P1 P 0.48094(5) 0.67496(9) 0.74400(4) 0.0229(2) Uani 1 1 d . . . . .
Si1 Si 0.38998(6) 0.90281(11) 0.82294(5) 0.0299(2) Uani 1 1 d . . . . .
O1 O 0.41566(15) 0.7710(3) 0.77319(11) 0.0296(5) Uani 1 1 d . . . . .
N1 N 0.31622(17) 0.6164(3) 0.55696(14) 0.0250(6) Uani 1 1 d . . . . .
C2 C 0.3975(2) 0.5550(3) 0.60264(15) 0.0223(6) Uani 1 1 d . . . . .
O3 O 0.31785(17) 0.2683(3) 0.47995(15) 0.0474(7) Uani 1 1 d . . . . .
C3 C 0.2718(2) 0.5091(4) 0.51105(17) 0.0278(7) Uani 1 1 d . . . . .
C4 C 0.3362(2) 0.3813(4) 0.51587(17) 0.0287(7) Uani 1 1 d . . . . .
C5 C 0.2820(2) 0.7722(4) 0.56153(17) 0.0283(7) Uani 1 1 d . . . . .
C6 C 0.2244(3) 0.8207(5) 0.4876(2) 0.0528(11) Uani 1 1 d . . . . .
H6A H 0.257754 0.809876 0.453938 0.079 Uiso 1 1 calc R U . . .
H6B H 0.207059 0.925637 0.489120 0.079 Uiso 1 1 calc R U . . .
H6C H 0.171640 0.757629 0.472562 0.079 Uiso 1 1 calc R U . . .
C7 C 0.2274(2) 0.7689(4) 0.6125(2) 0.0417(9) Uani 1 1 d . . . . .
H7A H 0.208308 0.870733 0.618911 0.062 Uiso 1 1 calc R U . . .
H7B H 0.263283 0.728820 0.658401 0.062 Uiso 1 1 calc R U . . .
H7C H 0.175671 0.704925 0.592882 0.062 Uiso 1 1 calc R U . . .
C8 C 0.3569(2) 0.8844(4) 0.5863(2) 0.0347(8) Uani 1 1 d . . . . .
H8A H 0.398111 0.870404 0.559141 0.052 Uiso 1 1 calc R U . . .
H8B H 0.387850 0.868830 0.636886 0.052 Uiso 1 1 calc R U . . .
H8C H 0.333030 0.986390 0.578981 0.052 Uiso 1 1 calc R U . . .
C9 C 0.4925(2) 0.3246(4) 0.59343(16) 0.0255(7) Uani 1 1 d . . . . .
C10 C 0.4852(2) 0.2379(4) 0.65790(17) 0.0322(7) Uani 1 1 d . . . . .
H10A H 0.431227 0.177629 0.644082 0.048 Uiso 1 1 calc R U . . .
H10B H 0.483223 0.308669 0.695175 0.048 Uiso 1 1 calc R U . . .
H10C H 0.536374 0.171981 0.675738 0.048 Uiso 1 1 calc R U . . .
C11 C 0.5758(2) 0.4213(4) 0.61160(19) 0.0333(7) Uani 1 1 d . . . . .
H11A H 0.627869 0.356416 0.624109 0.050 Uiso 1 1 calc R U . . .
H11B H 0.577864 0.486466 0.651853 0.050 Uiso 1 1 calc R U . . .
H11C H 0.574895 0.482824 0.570458 0.050 Uiso 1 1 calc R U . . .
C12 C 0.4980(2) 0.2143(4) 0.53534(18) 0.0337(8) Uani 1 1 d . . . . .
H12A H 0.494663 0.269850 0.491945 0.051 Uiso 1 1 calc R U . . .
H12B H 0.448997 0.143118 0.525645 0.051 Uiso 1 1 calc R U . . .
H12C H 0.553976 0.159656 0.551419 0.051 Uiso 1 1 calc R U . . .
C13 C 0.5708(2) 0.7969(3) 0.74430(16) 0.0253(6) Uani 1 1 d . . . . .
C14 C 0.6166(2) 0.8771(4) 0.80557(17) 0.0314(7) Uani 1 1 d . . . . .
H14 H 0.602675 0.861671 0.848290 0.038 Uiso 1 1 calc R U . . .
C15 C 0.6817(2) 0.9783(4) 0.80434(19) 0.0352(8) Uani 1 1 d . . . . .
H15 H 0.712132 1.032145 0.846112 0.042 Uiso 1 1 calc R U . . .
C16 C 0.7027(2) 1.0015(4) 0.7426(2) 0.0370(8) Uani 1 1 d . . . . .
H16 H 0.746465 1.072966 0.741825 0.044 Uiso 1 1 calc R U . . .
C17 C 0.6602(2) 0.9208(4) 0.68183(19) 0.0352(8) Uani 1 1 d . . . . .
H17 H 0.675971 0.934881 0.639837 0.042 Uiso 1 1 calc R U . . .
C18 C 0.5944(2) 0.8191(4) 0.68260(17) 0.0301(7) Uani 1 1 d . . . . .
H18 H 0.565165 0.764290 0.640863 0.036 Uiso 1 1 calc R U . . .
C19 C 0.5191(2) 0.5374(3) 0.81352(16) 0.0254(7) Uani 1 1 d . . . . .
C20 C 0.4735(2) 0.5045(4) 0.86189(19) 0.0342(8) Uani 1 1 d . . . . .
H20 H 0.420794 0.556950 0.859124 0.041 Uiso 1 1 calc R U . . .
C21 C 0.5048(3) 0.3960(4) 0.9137(2) 0.0403(9) Uani 1 1 d . . . . .
H21 H 0.473203 0.373981 0.945938 0.048 Uiso 1 1 calc R U . . .
C22 C 0.5820(3) 0.3195(4) 0.9187(2) 0.0394(8) Uani 1 1 d . . . . .
H22 H 0.603081 0.244816 0.954030 0.047 Uiso 1 1 calc R U . . .
C23 C 0.6281(2) 0.3522(4) 0.87210(19) 0.0361(8) Uani 1 1 d . . . . .
H23 H 0.681400 0.300911 0.875686 0.043 Uiso 1 1 calc R U . . .
C24 C 0.5967(2) 0.4597(4) 0.82023(18) 0.0339(8) Uani 1 1 d . . . . .
H24 H 0.628872 0.480986 0.788364 0.041 Uiso 1 1 calc R U . . .
C25 C 0.2744(2) 0.8639(5) 0.8187(2) 0.0433(9) Uani 1 1 d . . . . .
H25A H 0.236705 0.867053 0.769164 0.065 Uiso 1 1 calc R U . . .
H25B H 0.254680 0.939643 0.846161 0.065 Uiso 1 1 calc R U . . .
H25C H 0.270824 0.764383 0.838493 0.065 Uiso 1 1 calc R U . . .
C26 C 0.4603(3) 0.8918(5) 0.91639(18) 0.0399(9) Uani 1 1 d . . . . .
H26A H 0.465290 0.787094 0.932057 0.060 Uiso 1 1 calc R U . . .
H26B H 0.433843 0.951161 0.946089 0.060 Uiso 1 1 calc R U . . .
H26C H 0.518945 0.931198 0.920614 0.060 Uiso 1 1 calc R U . . .
C27 C 0.4031(3) 1.0857(4) 0.7827(2) 0.0440(9) Uani 1 1 d . . . . .
H27A H 0.364877 1.088530 0.733339 0.066 Uiso 1 1 calc R U . . .
H27B H 0.464616 1.098104 0.784110 0.066 Uiso 1 1 calc R U . . .
H27C H 0.386824 1.166912 0.809443 0.066 Uiso 1 1 calc R U . . .

#

loop_
 _atom_site_aniso_label
 _atom_site_aniso_U_11
 _atom_site_aniso_U_22
 _atom_site_aniso_U_33
 _atom_site_aniso_U_23
 _atom_site_aniso_U_13
 _atom_site_aniso_U_12
C1 0.0366(17) 0.0282(17) 0.0217(15) -0.0035(13) 0.0146(13) -0.0064(14)
O2 0.0287(13) 0.0398(14) 0.0391(13) -0.0008(11) 0.0034(10) -0.0040(11)
N2 0.0287(13) 0.0223(13) 0.0193(12) -0.0045(10) 0.0094(10) -0.0024(11)
P1 0.0282(4) 0.0236(4) 0.0175(4) -0.0027(3) 0.0082(3) 0.0036(3)
Si1 0.0361(5) 0.0319(5) 0.0247(4) -0.0031(4) 0.0140(4) 0.0030(4)
O1 0.0343(12) 0.0301(12) 0.0246(11) -0.0049(9) 0.0094(9) 0.0062(10)
N1 0.0257(13) 0.0242(13) 0.0272(13) -0.0013(11) 0.0115(11) -0.0010(11)
C2 0.0276(15) 0.0233(15) 0.0205(14) -0.0010(12) 0.0138(12) -0.0028(12)
O3 0.0414(14) 0.0404(15) 0.0525(16) -0.0255(13) 0.0028(12) -0.0035(12)
C3 0.0280(17) 0.0311(17) 0.0258(15) 0.0008(13) 0.0103(13) -0.0036(14)
C4 0.0320(17) 0.0303(17) 0.0242(15) -0.0052(14) 0.0094(13) -0.0058(14)
C5 0.0306(16) 0.0236(16) 0.0322(17) -0.0004(13) 0.0120(14) 0.0033(13)
C6 0.070(3) 0.035(2) 0.041(2) 0.0066(18) 0.000(2) 0.007(2)
C7 0.0361(19) 0.039(2) 0.060(2) -0.0021(18) 0.0292(18) 0.0036(16)
C8 0.0391(19) 0.0246(17) 0.045(2) -0.0027(15) 0.0196(16) 0.0005(14)
C9 0.0304(16) 0.0234(15) 0.0235(15) -0.0012(12) 0.0095(12) 0.0012(13)
C10 0.045(2) 0.0253(17) 0.0265(16) 0.0008(13) 0.0119(14) -0.0015(15)
C11 0.0301(17) 0.0311(18) 0.0391(19) -0.0019(15) 0.0115(14) 0.0008(14)
C12 0.0421(19) 0.0297(18) 0.0317(18) -0.0058(14) 0.0147(15) 0.0049(15)
C13 0.0278(15) 0.0231(15) 0.0239(15) -0.0031(12) 0.0065(12) 0.0049(13)
C14 0.0320(17) 0.0368(19) 0.0238(16) -0.0050(14) 0.0064(13) 0.0064(15)
C15 0.0301(17) 0.0313(18) 0.0394(19) -0.0082(15) 0.0039(14) 0.0003(14)
C16 0.0288(17) 0.0309(18) 0.050(2) -0.0013(16) 0.0102(15) -0.0011(14)
C17 0.0346(18) 0.0363(19) 0.0365(19) 0.0030(15) 0.0138(15) 0.0008(15)
C18 0.0332(17) 0.0309(17) 0.0260(16) -0.0018(13) 0.0087(13) 0.0019(14)
C19 0.0314(16) 0.0226(15) 0.0234(15) -0.0015(12) 0.0101(13) 0.0014(13)
C20 0.0327(18) 0.0347(19) 0.0368(18) 0.0002(15) 0.0133(15) -0.0020(15)
C21 0.044(2) 0.041(2) 0.038(2) 0.0077(16) 0.0158(16) -0.0043(17)
C22 0.045(2) 0.0302(18) 0.0363(19) 0.0046(15) 0.0033(16) -0.0049(16)
C23 0.0349(18) 0.0314(18) 0.0373(19) -0.0021(15) 0.0045(15) 0.0050(15)
C24 0.0357(18) 0.0357(19) 0.0311(17) -0.0008(15) 0.0115(14) 0.0033(15)
C25 0.0364(19) 0.052(2) 0.047(2) -0.0128(19) 0.0206(17) -0.0070(18)
C26 0.050(2) 0.043(2) 0.0284(18) -0.0075(16) 0.0153(16) -0.0023(17)
C27 0.058(2) 0.036(2) 0.047(2) 0.0036(17) 0.0311(19) 0.0052(18)

#

_geom_special_details
;
 All esds (except the esd in the dihedral angle between two l.s. planes)
 are estimated using the full covariance matrix.  The cell esds are taken
 into account individually in the estimation of esds in distances, angles
 and torsion angles; correlations between esds in cell parameters are only
 used when they are defined by crystal symmetry.  An approximate (isotropic)
 treatment of cell esds is used for estimating esds involving l.s. planes.
;
loop_
 _geom_bond_atom_site_label_1
 _geom_bond_atom_site_label_2
 _geom_bond_distance
 _geom_bond_site_symmetry_2
 _geom_bond_publ_flag
C1 C2 1.313(4) . ?
C1 P1 1.624(3) . ?
O2 C3 1.217(4) . ?
N2 C4 1.363(4) . ?
N2 C2 1.448(4) . ?
N2 C9 1.500(4) . ?
P1 O1 1.591(2) . ?
P1 C13 1.800(3) . ?
P1 C19 1.805(3) . ?
Si1 O1 1.666(2) . ?
Si1 C26 1.847(4) . ?
Si1 C25 1.854(4) . ?
Si1 C27 1.857(4) . ?
N1 C3 1.359(4) . ?
N1 C2 1.440(4) . ?
N1 C5 1.507(4) . ?
O3 C4 1.217(4) . ?
C3 C4 1.519(5) . ?
C5 C8 1.520(5) . ?
C5 C7 1.526(5) . ?
C5 C6 1.530(5) . ?
C6 H6A 0.9800 . ?
C6 H6B 0.9800 . ?
C6 H6C 0.9800 . ?
C7 H7A 0.9800 . ?
C7 H7B 0.9800 . ?
C7 H7C 0.9800 . ?
C8 H8A 0.9800 . ?
C8 H8B 0.9800 . ?
C8 H8C 0.9800 . ?
C9 C10 1.530(4) . ?
C9 C11 1.531(5) . ?
C9 C12 1.539(4) . ?
C10 H10A 0.9800 . ?
C10 H10B 0.9800 . ?
C10 H10C 0.9800 . ?
C11 H11A 0.9800 . ?
C11 H11B 0.9800 . ?
C11 H11C 0.9800 . ?
C12 H12A 0.9800 . ?
C12 H12B 0.9800 . ?
C12 H12C 0.9800 . ?
C13 C18 1.402(4) . ?
C13 C14 1.404(4) . ?
C14 C15 1.385(5) . ?
C14 H14 0.9500 . ?
C15 C16 1.381(5) . ?
C15 H15 0.9500 . ?
C16 C17 1.387(5) . ?
C16 H16 0.9500 . ?
C17 C18 1.392(5) . ?
C17 H17 0.9500 . ?
C18 H18 0.9500 . ?
C19 C24 1.390(5) . ?
C19 C20 1.403(5) . ?
C20 C21 1.388(5) . ?
C20 H20 0.9500 . ?
C21 C22 1.385(6) . ?
C21 H21 0.9500 . ?
C22 C23 1.380(5) . ?
C22 H22 0.9500 . ?
C23 C24 1.382(5) . ?
C23 H23 0.9500 . ?
C24 H24 0.9500 . ?
C25 H25A 0.9800 . ?
C25 H25B 0.9800 . ?
C25 H25C 0.9800 . ?
C26 H26A 0.9800 . ?
C26 H26B 0.9800 . ?
C26 H26C 0.9800 . ?
C27 H27A 0.9800 . ?
C27 H27B 0.9800 . ?
C27 H27C 0.9800 . ?

#

loop_
 _geom_angle_atom_site_label_1
 _geom_angle_atom_site_label_2
 _geom_angle_atom_site_label_3
 _geom_angle
 _geom_angle_site_symmetry_1
 _geom_angle_site_symmetry_3
 _geom_angle_publ_flag
C2 C1 P1 163.9(3) . . ?
C4 N2 C2 109.5(3) . . ?
C4 N2 C9 125.2(3) . . ?
C2 N2 C9 123.4(2) . . ?
O1 P1 C1 120.25(15) . . ?
O1 P1 C13 106.56(13) . . ?
C1 P1 C13 107.87(15) . . ?
O1 P1 C19 101.08(13) . . ?
C1 P1 C19 111.35(16) . . ?
C13 P1 C19 109.23(15) . . ?
O1 Si1 C26 111.82(15) . . ?
O1 Si1 C25 105.40(16) . . ?
C26 Si1 C25 108.75(18) . . ?
O1 Si1 C27 106.54(15) . . ?
C26 Si1 C27 111.31(19) . . ?
C25 Si1 C27 112.9(2) . . ?
P1 O1 Si1 154.87(16) . . ?
C3 N1 C2 109.5(3) . . ?
C3 N1 C5 124.5(3) . . ?
C2 N1 C5 125.9(3) . . ?
C1 C2 N1 130.0(3) . . ?
C1 C2 N2 124.9(3) . . ?
N1 C2 N2 104.8(2) . . ?
O2 C3 N1 129.7(3) . . ?
O2 C3 C4 123.7(3) . . ?
N1 C3 C4 106.6(3) . . ?
O3 C4 N2 130.3(3) . . ?
O3 C4 C3 123.4(3) . . ?
N2 C4 C3 106.2(3) . . ?
N1 C5 C8 111.3(3) . . ?
N1 C5 C7 108.3(3) . . ?
C8 C5 C7 110.6(3) . . ?
N1 C5 C6 108.9(3) . . ?
C8 C5 C6 107.5(3) . . ?
C7 C5 C6 110.1(3) . . ?
C5 C6 H6A 109.5 . . ?
C5 C6 H6B 109.5 . . ?
H6A C6 H6B 109.5 . . ?
C5 C6 H6C 109.5 . . ?
H6A C6 H6C 109.5 . . ?
H6B C6 H6C 109.5 . . ?
C5 C7 H7A 109.5 . . ?
C5 C7 H7B 109.5 . . ?
H7A C7 H7B 109.5 . . ?
C5 C7 H7C 109.5 . . ?
H7A C7 H7C 109.5 . . ?
H7B C7 H7C 109.5 . . ?
C5 C8 H8A 109.5 . . ?
C5 C8 H8B 109.5 . . ?
H8A C8 H8B 109.5 . . ?
C5 C8 H8C 109.5 . . ?
H8A C8 H8C 109.5 . . ?
H8B C8 H8C 109.5 . . ?
N2 C9 C10 108.3(3) . . ?
N2 C9 C11 109.8(3) . . ?
C10 C9 C11 112.0(3) . . ?
N2 C9 C12 110.0(3) . . ?
C10 C9 C12 109.8(3) . . ?
C11 C9 C12 106.8(3) . . ?
C9 C10 H10A 109.5 . . ?
C9 C10 H10B 109.5 . . ?
H10A C10 H10B 109.5 . . ?
C9 C10 H10C 109.5 . . ?
H10A C10 H10C 109.5 . . ?
H10B C10 H10C 109.5 . . ?
C9 C11 H11A 109.5 . . ?
C9 C11 H11B 109.5 . . ?
H11A C11 H11B 109.5 . . ?
C9 C11 H11C 109.5 . . ?
H11A C11 H11C 109.5 . . ?
H11B C11 H11C 109.5 . . ?
C9 C12 H12A 109.5 . . ?
C9 C12 H12B 109.5 . . ?
H12A C12 H12B 109.5 . . ?
C9 C12 H12C 109.5 . . ?
H12A C12 H12C 109.5 . . ?
H12B C12 H12C 109.5 . . ?
C18 C13 C14 118.3(3) . . ?
C18 C13 P1 120.9(2) . . ?
C14 C13 P1 120.7(2) . . ?
C15 C14 C13 120.6(3) . . ?
C15 C14 H14 119.7 . . ?
C13 C14 H14 119.7 . . ?
C16 C15 C14 120.3(3) . . ?
C16 C15 H15 119.9 . . ?
C14 C15 H15 119.9 . . ?
C15 C16 C17 120.3(3) . . ?
C15 C16 H16 119.8 . . ?
C17 C16 H16 119.8 . . ?
C16 C17 C18 119.7(3) . . ?
C16 C17 H17 120.1 . . ?
C18 C17 H17 120.1 . . ?
C17 C18 C13 120.7(3) . . ?
C17 C18 H18 119.6 . . ?
C13 C18 H18 119.6 . . ?
C24 C19 C20 117.8(3) . . ?
C24 C19 P1 119.5(2) . . ?
C20 C19 P1 122.8(3) . . ?
C21 C20 C19 120.6(3) . . ?
C21 C20 H20 119.7 . . ?
C19 C20 H20 119.7 . . ?
C22 C21 C20 120.3(3) . . ?
C22 C21 H21 119.9 . . ?
C20 C21 H21 119.9 . . ?
C23 C22 C21 119.7(3) . . ?
C23 C22 H22 120.1 . . ?
C21 C22 H22 120.1 . . ?
C22 C23 C24 120.0(3) . . ?
C22 C23 H23 120.0 . . ?
C24 C23 H23 120.0 . . ?
C23 C24 C19 121.6(3) . . ?
C23 C24 H24 119.2 . . ?
C19 C24 H24 119.2 . . ?
Si1 C25 H25A 109.5 . . ?
Si1 C25 H25B 109.5 . . ?
H25A C25 H25B 109.5 . . ?
Si1 C25 H25C 109.5 . . ?
H25A C25 H25C 109.5 . . ?
H25B C25 H25C 109.5 . . ?
Si1 C26 H26A 109.5 . . ?
Si1 C26 H26B 109.5 . . ?
H26A C26 H26B 109.5 . . ?
Si1 C26 H26C 109.5 . . ?
H26A C26 H26C 109.5 . . ?
H26B C26 H26C 109.5 . . ?
Si1 C27 H27A 109.5 . . ?
Si1 C27 H27B 109.5 . . ?
H27A C27 H27B 109.5 . . ?
Si1 C27 H27C 109.5 . . ?
H27A C27 H27C 109.5 . . ?
H27B C27 H27C 109.5 . . ?

#

loop_
 _geom_torsion_atom_site_label_1
 _geom_torsion_atom_site_label_2
 _geom_torsion_atom_site_label_3
 _geom_torsion_atom_site_label_4
 _geom_torsion
 _geom_torsion_site_symmetry_1
 _geom_torsion_site_symmetry_2
 _geom_torsion_site_symmetry_3
 _geom_torsion_site_symmetry_4
 _geom_torsion_publ_flag
C2 C1 P1 O1 8.8(11) . . . . ?
C2 C1 P1 C13 -113.6(10) . . . . ?
C2 C1 P1 C19 126.6(10) . . . . ?
C1 P1 O1 Si1 -155.2(3) . . . . ?
C13 P1 O1 Si1 -32.3(4) . . . . ?
C19 P1 O1 Si1 81.8(4) . . . . ?
C26 Si1 O1 P1 -48.2(4) . . . . ?
C25 Si1 O1 P1 -166.2(4) . . . . ?
C27 Si1 O1 P1 73.6(4) . . . . ?
P1 C1 C2 N1 11.6(12) . . . . ?
P1 C1 C2 N2 -161.1(8) . . . . ?
C3 N1 C2 C1 -155.3(3) . . . . ?
C5 N1 C2 C1 21.2(5) . . . . ?
C3 N1 C2 N2 18.5(3) . . . . ?
C5 N1 C2 N2 -165.0(3) . . . . ?
C4 N2 C2 C1 157.2(3) . . . . ?
C9 N2 C2 C1 -8.4(4) . . . . ?
C4 N2 C2 N1 -17.1(3) . . . . ?
C9 N2 C2 N1 177.4(2) . . . . ?
C2 N1 C3 O2 166.5(3) . . . . ?
C5 N1 C3 O2 -10.1(5) . . . . ?
C2 N1 C3 C4 -12.9(3) . . . . ?
C5 N1 C3 C4 170.5(3) . . . . ?
C2 N2 C4 O3 -170.3(4) . . . . ?
C9 N2 C4 O3 -5.1(6) . . . . ?
C2 N2 C4 C3 9.5(3) . . . . ?
C9 N2 C4 C3 174.7(3) . . . . ?
O2 C3 C4 O3 2.4(5) . . . . ?
N1 C3 C4 O3 -178.1(3) . . . . ?
O2 C3 C4 N2 -177.4(3) . . . . ?
N1 C3 C4 N2 2.1(3) . . . . ?
C3 N1 C5 C8 -150.7(3) . . . . ?
C2 N1 C5 C8 33.3(4) . . . . ?
C3 N1 C5 C7 87.5(4) . . . . ?
C2 N1 C5 C7 -88.5(4) . . . . ?
C3 N1 C5 C6 -32.2(4) . . . . ?
C2 N1 C5 C6 151.8(3) . . . . ?
C4 N2 C9 C10 -91.0(3) . . . . ?
C2 N2 C9 C10 72.2(3) . . . . ?
C4 N2 C9 C11 146.3(3) . . . . ?
C2 N2 C9 C11 -50.4(4) . . . . ?
C4 N2 C9 C12 29.0(4) . . . . ?
C2 N2 C9 C12 -167.7(3) . . . . ?
O1 P1 C13 C18 -125.6(3) . . . . ?
C1 P1 C13 C18 4.8(3) . . . . ?
C19 P1 C13 C18 126.0(3) . . . . ?
O1 P1 C13 C14 51.6(3) . . . . ?
C1 P1 C13 C14 -178.0(3) . . . . ?
C19 P1 C13 C14 -56.8(3) . . . . ?
C18 C13 C14 C15 1.6(5) . . . . ?
P1 C13 C14 C15 -175.6(3) . . . . ?
C13 C14 C15 C16 -0.2(5) . . . . ?
C14 C15 C16 C17 -1.6(5) . . . . ?
C15 C16 C17 C18 1.8(5) . . . . ?
C16 C17 C18 C13 -0.3(5) . . . . ?
C14 C13 C18 C17 -1.4(5) . . . . ?
P1 C13 C18 C17 175.9(3) . . . . ?
O1 P1 C19 C24 -160.4(3) . . . . ?
C1 P1 C19 C24 70.7(3) . . . . ?
C13 P1 C19 C24 -48.3(3) . . . . ?
O1 P1 C19 C20 19.6(3) . . . . ?
C1 P1 C19 C20 -109.2(3) . . . . ?
C13 P1 C19 C20 131.7(3) . . . . ?
C24 C19 C20 C21 -1.0(5) . . . . ?
P1 C19 C20 C21 178.9(3) . . . . ?
C19 C20 C21 C22 0.5(6) . . . . ?
C20 C21 C22 C23 0.4(6) . . . . ?
C21 C22 C23 C24 -0.8(6) . . . . ?
C22 C23 C24 C19 0.2(5) . . . . ?
C20 C19 C24 C23 0.7(5) . . . . ?
P1 C19 C24 C23 -179.3(3) . . . . ?

#

_refine_diff_density_max                            1.304
_refine_diff_density_min                            -0.673
_refine_diff_density_rms                            0.069
######### additional information out of the cif_od #######  
_audit_creation_date                                2025-01-19
_cell_oxdiff_length_a                               15.9816(3) 
_cell_oxdiff_length_b                               8.92098(18) 
_cell_oxdiff_length_c                               19.8269(4) 
_cell_oxdiff_angle_alpha                            89.9585(17) 
_cell_oxdiff_angle_beta                             108.109(2) 
_cell_oxdiff_angle_gamma                            90.0222(17) 
_cell_oxdiff_volume                                 2686.73(10) 
_cell_oxdiff_measurement_reflns_used                17889
loop_
 _exptl_crystal_face_index_h
 _exptl_crystal_face_index_k
 _exptl_crystal_face_index_l
 _exptl_crystal_face_perp_dist
-10    0    2 0.0277
10    0   -2 0.0286
-10    0    1 0.0227
10    0   -1 0.0209
0    6   -1 0.1337
0   -6    1 0.1861
0    0  -12 0.0306
0    0   12 0.0297

#

loop_
 _exptl_oxdiff_crystal_face_indexfrac_h
 _exptl_oxdiff_crystal_face_indexfrac_k
 _exptl_oxdiff_crystal_face_indexfrac_l
 _exptl_oxdiff_crystal_face_x
 _exptl_oxdiff_crystal_face_y
 _exptl_oxdiff_crystal_face_z
-10.1840  0.1003  1.6067 -0.0589 -0.1690 -0.9839
10.1842 -0.0680 -1.6031  0.0570  0.1638  0.9848
-10.1380 -0.2732  1.3816 -0.0506 -0.1034 -0.9934
10.1416  0.2086 -1.3750  0.0554  0.1134  0.9920
0.1587  5.7831 -0.6526 -0.4237 -0.8903  0.1669
-0.1172 -5.7831  0.6471  0.4240  0.8909 -0.1629
0.0097  0.1132 -12.2337 -0.9251  0.3271 -0.1930
0.0500 -0.1075 12.2107  0.9240 -0.3267  0.1987

#

_oxdiff_exptl_absorpt_empirical_full_min            0.669
_oxdiff_exptl_absorpt_empirical_full_max            1.568
_oxdiff_exptl_absorpt_empirical_details
;
Empirical correction (ABSPACK) includes:
- Absorption correction using spherical harmonics
- Frame scaling
;
_diffrn_ambient_environment                         N~2~
_diffrn_source_type                                 'PhotonJet (Cu) X-ray Source'
_diffrn_radiation_probe                             x-ray
_diffrn_radiation_monochromator                     mirror
_diffrn_measurement_device                          'four-circle diffractometer'
_diffrn_detector                                    'Hybrid Pixel Array Detector'
_diffrn_detector_type                               HyPix
_diffrn_reflns_av_sigmaI/netI                       0.0440
_diffrn_orient_matrix_type                          'CrysAlisPro convention (1999,Acta A55,543-557)'
_diffrn_orient_matrix_UB_11                         0.0169739000
_diffrn_orient_matrix_UB_12                         -0.0652676000
_diffrn_orient_matrix_UB_13                         0.0750253000
_diffrn_orient_matrix_UB_21                         0.0105973000
_diffrn_orient_matrix_UB_22                         -0.1574181000
_diffrn_orient_matrix_UB_23                         -0.0281879000
_diffrn_orient_matrix_UB_31                         0.0994258000
_diffrn_orient_matrix_UB_32                         0.0279526000
_diffrn_orient_matrix_UB_33                         0.0161155000
_diffrn_measurement_details
;
List of Runs (angles in degrees, time in seconds):

  # Type    Start    End  Width  t~exp~   \w     \q     \k     \f   Frames
--------------------------------------------------------------------------
  1  \w    -57.00  -4.00   0.50    5.00    --  -47.06 111.00-153.00  106
  2  \w     24.00  81.00   0.50    5.00    --   47.06-111.00 112.00  114
  3  \w    -50.00 -25.00   0.50   12.00    --  -90.00 111.00-153.00   50
  4  \w   -125.00 -89.00   0.50   12.00    --  -90.00-111.00 112.00   72
  5  \w    103.00 139.00   0.50   12.00    --  105.88 111.00-153.00   72
  6  \w     67.00 108.00   0.50   12.00    --  105.88-111.00 112.00   82
  7  \w    -23.00  22.00   0.50    5.00    --  -47.06  19.00 120.00   90
  8  \w    -59.00   7.00   0.50    5.00    --  -47.06  57.00 150.00  132
  9  \w   -119.00 -91.00   0.50    5.00    --  -47.06-125.00-180.00   56
 10  \w    -16.00  28.00   0.50    5.00    --  -47.06  19.00-180.00   88
 11  \w     -4.00  26.00   0.50    5.00    --  -47.06  19.00  30.00   60
 12  \w   -113.00 -85.00   0.50    5.00    --  -47.06-125.00 -90.00   56
 13  \w    -24.00  26.00   0.50    5.00    --  -47.06  38.00-120.00  100
 14  \w   -117.00 -78.00   0.50    5.00    --  -47.06-125.00 -30.00   78
 15  \w    -44.00 -19.00   0.50   12.00    --  -90.00  45.00-180.00   50
 16  \w    -64.00 -17.00   0.50   12.00    --  -90.00  61.00 -90.00   94
 17  \w    -48.00 -18.00   0.50   12.00    --  -90.00  45.00 120.00   60
 18  \w   -162.00 -79.00   0.50   12.00    --  -90.00 -45.00 -30.00  166
 19  \w    -68.00 -32.00   0.50   12.00    --  -90.00  61.00 120.00   72
 20  \w    -48.00 -23.00   0.50   12.00    --  -90.00  45.00  90.00   50
 21  \w   -136.00 -82.00   0.50   12.00    --  -90.00 -45.00-180.00  108
 22  \w    -76.00 -27.00   0.50   12.00    --  -90.00 125.00 -60.00   98
 23  \w    -44.00 -19.00   0.50   12.00    --  -90.00  45.00 -30.00   50
 24  \w     34.00  60.00   0.50   12.00    --  105.88 -94.00  30.00   52
 25  \w    102.00 177.00   0.50   12.00    --  105.88 125.00  30.00  150
 26  \w     79.00 112.00   0.50   12.00    --  105.88-125.00 -30.00   66
 27  \w     36.00  74.00   0.50   12.00    --  105.88 -61.00 120.00   76
 28  \w     52.00 107.00   0.50   12.00    --  105.88-102.00-133.85  110
 29  \w     96.00 166.00   0.50   12.00    --  105.88  30.00 120.00  140
 30  \w     35.00  71.00   0.50   12.00    --  105.88-125.00 -30.00   72
 31  \w     72.00 109.00   0.50   12.00    --  105.88-125.00-180.00   74
 32  \w     40.00  87.00   0.50   12.00    --  105.88 -94.00  60.00   94
 33  \w     96.00 176.00   0.50   12.00    --  105.88 125.00 150.00  160
 34  \w    151.00 176.00   0.50   12.00    --  105.88  15.00  30.00   50
 35  \w     97.00 147.00   0.50   12.00    --  105.88  15.00  30.00  100
 36  \w     76.00 102.00   0.50   12.00    --  105.88 -94.00  30.00   52
 37  \w     56.00 106.00   0.50   12.00    --  105.88 -94.00 -30.00  100
 38  \w     37.00  62.00   0.50   12.00    --  105.88 -61.00 150.00   50
 39  \w     34.00  78.00   0.50   12.00    --  105.88-125.00 -90.00   88
 40  \w     41.00  74.00   0.50   12.00    --  105.88 -61.00  90.00   66
 41  \w     33.00  58.00   0.50   12.00    --  105.88 -61.00 -60.00   50
 42  \w     39.00 112.00   0.50   12.00    --  105.88-125.00-120.00  146
 43  \w     67.00  92.00   0.50   12.00    --  105.88 -94.00 -90.00   50
 44  \w     45.00  70.00   0.50   12.00    --  105.88 -61.00 -90.00   50
;
_diffrn_oxdiff_digest_frames
;
019f45bc41162217681dded5c7b28faffe037004aa5
;
_diffrn_oxdiff_digest_hkl
;
0175c8e385bb7413dce789e4bb671cd504995e
;
_reflns_odcompleteness_completeness                 99.98
_reflns_odcompleteness_theta                        66.97
_reflns_odcompleteness_iscentric                    1
_chemical_oxdiff_formula                            'C27 H37 P1 N2 Si1 O3'
_chemical_oxdiff_usercomment                        'slow evap pentane'
                                                    
                                                    
                                                    
                                                    
                                                    
                                                    
_shelx_res_file
;
TITL PD-718_auto_a.res in P2(1)/n
    PD-718_auto_a.res
    created by SHELXL-2019/3 at 14:25:50 on 10-Jun-2025
REM Old TITL PD-718_auto in P2(1)/n
REM SHELXT solution in P2(1)/n: R1 0.124, Rweak 0.028, Alpha 0.048
REM <I/s>   1.257 for  367 systematic absences,  Orientation as input
REM Formula found by SHELXT:  C27 N2 O3 Si P
CELL  1.54184  15.9704   8.9257  19.8306   90.000  108.112   90.000
ZERR    4.000   0.0006   0.0003   0.0009    0.000    0.005    0.000
LATT  1
SYMM 1/2-X, 1/2+Y, 1/2-Z
SFAC C H N O SI P
UNIT 108 148 8 12 4 4
TEMP -173
SIZE 0.04 0.07 0.33
L.S. 10
BOND $H
OMIT -4 136
OMIT -5 0 3
LIST 4
CONF
ACTA
FMAP 2
PLAN 20
WGHT    0.051100    6.744400
FVAR       0.48219
C1    1    0.445623    0.596158    0.666457    11.00000    0.03659    0.02817 =
         0.02169   -0.00347    0.01461   -0.00643
O2    4    0.195743    0.507584    0.472618    11.00000    0.02867    0.03984 =
         0.03907   -0.00076    0.00337   -0.00402
N2    3    0.412487    0.421883    0.566302    11.00000    0.02869    0.02229 =
         0.01930   -0.00447    0.00942   -0.00235
P1    6    0.480941    0.674955    0.743996    11.00000    0.02820    0.02364 =
         0.01751   -0.00270    0.00823    0.00360
SI1   5    0.389982    0.902808    0.822936    11.00000    0.03609    0.03186 =
         0.02472   -0.00315    0.01397    0.00300
O1    4    0.415664    0.770995    0.773195    11.00000    0.03432    0.03009 =
         0.02462   -0.00489    0.00944    0.00623
N1    3    0.316217    0.616393    0.556958    11.00000    0.02573    0.02424 =
         0.02725   -0.00134    0.01152   -0.00098
C2    1    0.397463    0.554992    0.602639    11.00000    0.02758    0.02328 =
         0.02047   -0.00101    0.01375   -0.00280
O3    4    0.317854    0.268262    0.479950    11.00000    0.04138    0.04037 =
         0.05248   -0.02551    0.00279   -0.00346
C3    1    0.271829    0.509137    0.511051    11.00000    0.02799    0.03112 =
         0.02575    0.00079    0.01032   -0.00365
C4    1    0.336174    0.381304    0.515873    11.00000    0.03198    0.03032 =
         0.02415   -0.00524    0.00939   -0.00575
C5    1    0.281987    0.772161    0.561530    11.00000    0.03060    0.02358 =
         0.03217   -0.00037    0.01198    0.00334
C6    1    0.224436    0.820689    0.487645    11.00000    0.07007    0.03505 =
         0.04128    0.00662   -0.00031    0.00743
AFIX 137
H6A   2    0.257754    0.809876    0.453938    11.00000   -1.50000
H6B   2    0.207059    0.925637    0.489120    11.00000   -1.50000
H6C   2    0.171640    0.757629    0.472562    11.00000   -1.50000
AFIX   0
C7    1    0.227432    0.768865    0.612489    11.00000    0.03613    0.03861 =
         0.06009   -0.00212    0.02925    0.00364
AFIX 137
H7A   2    0.208308    0.870733    0.618911    11.00000   -1.50000
H7B   2    0.263283    0.728820    0.658401    11.00000   -1.50000
H7C   2    0.175671    0.704925    0.592882    11.00000   -1.50000
AFIX   0
C8    1    0.356901    0.884421    0.586339    11.00000    0.03911    0.02460 =
         0.04503   -0.00267    0.01960    0.00052
AFIX 137
H8A   2    0.398111    0.870404    0.559141    11.00000   -1.50000
H8B   2    0.387850    0.868830    0.636886    11.00000   -1.50000
H8C   2    0.333030    0.986390    0.578981    11.00000   -1.50000
AFIX   0
C9    1    0.492524    0.324599    0.593434    11.00000    0.03043    0.02340 =
         0.02350   -0.00122    0.00952    0.00125
C10   1    0.485177    0.237935    0.657898    11.00000    0.04542    0.02525 =
         0.02651    0.00078    0.01192   -0.00148
AFIX 137
H10A  2    0.431227    0.177629    0.644082    11.00000   -1.50000
H10B  2    0.483223    0.308669    0.695175    11.00000   -1.50000
H10C  2    0.536374    0.171981    0.675738    11.00000   -1.50000
AFIX   0
C11   1    0.575780    0.421277    0.611598    11.00000    0.03011    0.03113 =
         0.03907   -0.00191    0.01147    0.00079
AFIX 137
H11A  2    0.627869    0.356416    0.624109    11.00000   -1.50000
H11B  2    0.577864    0.486466    0.651853    11.00000   -1.50000
H11C  2    0.574895    0.482824    0.570458    11.00000   -1.50000
AFIX   0
C12   1    0.498041    0.214293    0.535337    11.00000    0.04207    0.02971 =
         0.03171   -0.00581    0.01473    0.00492
AFIX 137
H12A  2    0.494663    0.269850    0.491945    11.00000   -1.50000
H12B  2    0.448997    0.143118    0.525645    11.00000   -1.50000
H12C  2    0.553976    0.159656    0.551419    11.00000   -1.50000
AFIX   0
C13   1    0.570815    0.796874    0.744301    11.00000    0.02780    0.02305 =
         0.02392   -0.00311    0.00652    0.00486
C14   1    0.616562    0.877052    0.805571    11.00000    0.03202    0.03677 =
         0.02383   -0.00496    0.00638    0.00642
AFIX  43
H14   2    0.602675    0.861671    0.848290    11.00000   -1.20000
AFIX   0
C15   1    0.681730    0.978338    0.804341    11.00000    0.03010    0.03128 =
         0.03938   -0.00817    0.00386    0.00028
AFIX  43
H15   2    0.712132    1.032145    0.846112    11.00000   -1.20000
AFIX   0
C16   1    0.702719    1.001472    0.742630    11.00000    0.02884    0.03092 =
         0.04983   -0.00135    0.01024   -0.00107
AFIX  43
H16   2    0.746465    1.072966    0.741825    11.00000   -1.20000
AFIX   0
C17   1    0.660230    0.920818    0.681828    11.00000    0.03460    0.03626 =
         0.03653    0.00297    0.01382    0.00081
AFIX  43
H17   2    0.675971    0.934881    0.639837    11.00000   -1.20000
AFIX   0
C18   1    0.594404    0.819148    0.682599    11.00000    0.03324    0.03089 =
         0.02596   -0.00180    0.00874    0.00188
AFIX  43
H18   2    0.565165    0.764290    0.640863    11.00000   -1.20000
AFIX   0
C19   1    0.519074    0.537405    0.813523    11.00000    0.03136    0.02260 =
         0.02336   -0.00149    0.01007    0.00140
C20   1    0.473514    0.504485    0.861891    11.00000    0.03273    0.03466 =
         0.03682    0.00019    0.01330   -0.00198
AFIX  43
H20   2    0.420794    0.556950    0.859124    11.00000   -1.20000
AFIX   0
C21   1    0.504828    0.395952    0.913716    11.00000    0.04403    0.04077 =
         0.03818    0.00771    0.01579   -0.00434
AFIX  43
H21   2    0.473203    0.373981    0.945938    11.00000   -1.20000
AFIX   0
C22   1    0.581979    0.319507    0.918682    11.00000    0.04523    0.03016 =
         0.03629    0.00460    0.00331   -0.00495
AFIX  43
H22   2    0.603081    0.244816    0.954030    11.00000   -1.20000
AFIX   0
C23   1    0.628076    0.352238    0.872099    11.00000    0.03489    0.03144 =
         0.03735   -0.00206    0.00454    0.00498
AFIX  43
H23   2    0.681400    0.300911    0.875686    11.00000   -1.20000
AFIX   0
C24   1    0.596651    0.459693    0.820232    11.00000    0.03573    0.03574 =
         0.03115   -0.00084    0.01154    0.00332
AFIX  43
H24   2    0.628872    0.480986    0.788364    11.00000   -1.20000
AFIX   0
C25   1    0.274431    0.863885    0.818688    11.00000    0.03642    0.05176 =
         0.04691   -0.01280    0.02063   -0.00702
AFIX 137
H25A  2    0.236705    0.867053    0.769164    11.00000   -1.50000
H25B  2    0.254680    0.939643    0.846161    11.00000   -1.50000
H25C  2    0.270824    0.764383    0.838493    11.00000   -1.50000
AFIX   0
C26   1    0.460261    0.891770    0.916390    11.00000    0.05031    0.04309 =
         0.02837   -0.00754    0.01531   -0.00226
AFIX 137
H26A  2    0.465290    0.787094    0.932057    11.00000   -1.50000
H26B  2    0.433843    0.951161    0.946089    11.00000   -1.50000
H26C  2    0.518945    0.931198    0.920614    11.00000   -1.50000
AFIX   0
C27   1    0.403127    1.085682    0.782707    11.00000    0.05800    0.03647 =
         0.04749    0.00363    0.03107    0.00517
AFIX 137
H27A  2    0.364877    1.088530    0.733339    11.00000   -1.50000
H27B  2    0.464616    1.098104    0.784110    11.00000   -1.50000
H27C  2    0.386824    1.166912    0.809443    11.00000   -1.50000
AFIX   0
HKLF 4


REM  PD-718_auto_a.res in P2(1)/n
REM wR2 = 0.1643, GooF = S = 1.148, Restrained GooF = 1.148 for all data
REM R1 = 0.0659 for 4752 Fo > 4sig(Fo) and 0.0670 for all 4877 data
REM 316 parameters refined using 0 restraints

END

WGHT      0.0511      6.7444

REM Highest difference peak  1.304,  deepest hole -0.673,  1-sigma level  0.069
Q1    1   0.5569  0.4275  0.8636  11.00000  0.05    1.30
Q2    1   0.3407  0.8349  0.8190  11.00000  0.05    0.76
Q3    1   0.2870  0.7369  0.8419  11.00000  0.05    0.51
Q4    1   0.3469  0.6777  0.8190  11.00000  0.05    0.49
Q5    1   0.3045  0.9611  0.7817  11.00000  0.05    0.48
Q6    1   0.3594  0.8885  0.7574  11.00000  0.05    0.46
Q7    1   0.5398  0.7436  0.7445  11.00000  0.05    0.36
Q8    1   0.5474  0.5269  0.9411  11.00000  0.05    0.36
Q9    1   0.5143  0.2399  0.8631  11.00000  0.05    0.35
Q10   1   0.3754  0.7104  0.7861  11.00000  0.05    0.33
Q11   1   0.4823  0.2760  0.6238  11.00000  0.05    0.32
Q12   1   0.3628  0.7325  0.7738  11.00000  0.05    0.30
Q13   1   0.4842  0.5071  0.7844  11.00000  0.05    0.29
Q14   1   0.6750  0.4299  0.8592  11.00000  0.05    0.29
Q15   1   0.4387  0.6158  0.7370  11.00000  0.05    0.28
Q16   1   0.4448  0.3656  0.5783  11.00000  0.05    0.25
Q17   1   0.2997  0.6917  0.5586  11.00000  0.05    0.24
Q18   1   0.2050  0.7812  0.5669  11.00000  0.05    0.24
Q19   1   0.5897  0.8465  0.7694  11.00000  0.05    0.23
Q20   1   0.3787  0.3866  0.5556  11.00000  0.05    0.23
;
_shelx_res_checksum   86673

_shelx_hkl_file
;
   0   0   1    0.04    0.15
   0   0   2  622.28   21.27
   0   0  -2  633.83   21.24
   0   0   3   -0.01    0.72
   0   0   4  420.08   14.43
   0   0   5    1.72    0.69
   0   0   5    2.35    1.02
   0   0   6   30.21    1.65
   0   0   6   26.41    1.29
   0   0   7    1.55    1.14
   0   0   7    1.18    0.67
   0   0   8  230.36    8.21
   0   0   8  245.20    8.57
   0   0   9    1.47    0.85
   0   0   9    1.73    1.62
   0   0  10   10.30    1.76
   0   0  11   -1.81    1.62
   0   0  12 1846.61   61.58
   0   0  12 1777.34   60.95
   0   0 -13    1.22    1.63
   0   0  13   -0.38    1.35
   0   0 -14  931.93   34.46
   0   0  14 1007.42   33.73
   0   0 -15    1.17    1.90
   0   0  15    2.25    3.11
   0   0  15    1.56    1.56
   0   0 -16  443.71   17.27
   0   0  16  427.08   17.89
   0   0  16  449.38   16.15
   0   0 -17    2.37    2.15
   0   0  17    0.17    1.85
   0   0  17    1.02    1.35
   0   0  18  171.25    6.43
   0   0  18  150.37    5.94
   0   0  19    1.08    1.95
   0   0  20   50.64    3.51
   0   0  21    2.14    1.99
   0   0  22   11.87    1.83
   0   0 -23    0.34    0.89
   0  -1   0    0.36    0.55
   0  -1  -1 2216.44   75.04
   0  -1   1 2305.95   75.09
   0  -1  -1 2170.11   75.08
   0  -1  -2   94.36    3.28
   0  -1   2   85.84    3.04
   0  -1  -3  177.76    6.58
   0   1  -3  193.99    6.61
   0  -1  -4  829.29   28.98
   0   1  -4  868.69   28.91
   0  -1  -5  685.13   23.91
   0   1  -5  704.22   23.74
   0  -1  -6  262.17    9.88
   0   1  -6  278.21    9.61
   0   1   6  272.42    9.47
   0   1  -6  279.18    9.41
   0   1  -7  246.48    8.56
   0  -1  -7  232.99    8.96
   0  -1   8  207.05    7.55
   0   1  -8  201.49    7.24
   0  -1  -8  191.08    7.77
   0  -1  -9    2.46    1.64
   0  -1   9    2.39    1.26
   0  -1  -9    2.24    1.91
   0  -1   9    3.41    1.74
   0  -1   9    1.59    1.25
   0   1   9    3.01    1.50
   0  -1  10   30.56    2.22
   0  -1  10   26.15    1.67
   0  -1 -10   26.64    2.36
   0  -1 -10   22.28    2.09
   0  -1  10   21.68    1.73
   0   1  10   21.14    1.85
   0  -1  11   99.59    4.00
   0  -1 -11  104.54    4.80
   0  -1  11  112.20    4.56
   0   1  11  103.34    4.20
   0  -1  11   94.32    4.04
   0  -1 -11   94.66    4.30
   0  -1  12  135.85    5.55
   0  -1 -12  136.87    5.80
   0  -1 -12  123.15    5.28
   0  -1  12  128.97    5.07
   0   1  12  120.75    5.16
   0  -1  12  129.19    5.00
   0  -1 -13    5.11    1.97
   0  -1  13    3.76    2.40
   0  -1 -13    4.52    1.99
   0  -1  13    3.24    1.82
   0  -1  13    2.94    1.53
   0   1  13    5.55    1.79
   0  -1  13    4.72    1.42
   0  -1 -14   13.86    2.32
   0  -1  14   14.59    2.84
   0  -1 -14   12.46    2.29
   0  -1  14   12.30    2.27
   0  -1  14   12.44    1.88
   0  -1  14   13.10    1.80
   0  -1  15   94.30    4.09
   0  -1  15  107.60    4.48
   0  -1 -15  100.23    5.24
   0   1  15   98.17    6.45
   0  -1 -15  110.74    4.92
   0  -1  15  100.77    4.56
   0   1 -15  104.28    4.84
   0  -1  16   10.60    2.07
   0  -1 -16   14.81    2.72
   0   1 -16   14.31    2.57
   0   1 -16   11.31    2.31
   0  -1 -16    7.23    2.30
   0   1  16    9.66    3.62
   0  -1  16   11.70    2.22
   0   1  17   56.50    5.15
   0  -1 -17   63.04    4.20
   0   1 -17   57.75    4.00
   0  -1  17   65.85    3.77
   0   1 -17   74.07    3.99
   0  -1 -17   68.46    4.05
   0  -1  17   76.41    3.56
   0  -1 -18   48.10    3.37
   0   1 -18   45.93    3.24
   0  -1  18   41.83    3.14
   0   1  18   42.00    2.36
   0   1 -19   23.75    2.63
   0  -1 -19   18.94    2.62
   0  -1  19   21.19    2.53
   0   1  19   24.87    2.90
   0   1  19   18.54    1.67
   0  -1 -20   18.23    2.34
   0   1 -20   11.93    2.19
   0   1  20   15.39    2.44
   0   1  20   15.31    1.40
   0  -1 -21   34.54    2.47
   0   1 -21   37.19    2.47
   0   1  21   29.93    2.48
   0  -1  21   38.24    2.78
   0  -1 -22   29.31    2.07
   0   1  22   32.80    2.07
   0   1 -22   28.22    2.06
   0  -1  22   34.00    2.33
   0   1 -22   30.83    1.83
   0   1 -23   34.51    1.68
   0  -2   0    8.37    1.21
   0  -2   0   11.22    1.31
   0  -2   1 3025.98  100.67
   0  -2  -1 3047.75  100.56
   0   2  -1 2933.13  100.41
   0  -2  -2   76.65    3.10
   0  -2   2   78.30    3.18
   0  -2  -3 2525.65   85.74
   0  -2  -3 2625.22   85.85
   0  -2   3 2483.25   85.78
   0  -2  -4  461.58   14.70
   0   2  -4  481.99   14.75
   0  -2  -5  938.18   32.63
   0   2  -5  964.30   32.55
   0  -2  -6  771.72   26.19
   0   2  -6  744.87   25.93
   0   2  -7  139.50    5.26
   0  -2  -7  133.19    5.83
   0  -2  -8  633.94   22.91
   0   2   8  651.96   22.93
   0   2   8  668.79   22.85
   0   2  -8  703.57   22.98
   0  -2  -8  695.96   23.63
   0   2   9 2447.93   83.95
   0  -2   9 2508.66   83.76
   0  -2  -9 2369.36   83.96
   0   2  -9 2585.60   83.98
   0  -2  -9 2492.81   84.70
   0  -2  10  436.99   15.12
   0   2  10  435.56   15.35
   0  -2 -10  408.24   15.37
   0  -2  10  462.66   15.67
   0  -2 -10  405.96   16.08
   0   2 -10  457.39   15.31
   0  -2  11   36.93    2.04
   0  -2 -11   32.95    2.45
   0   2  11   36.03    2.47
   0  -2  11   34.99    2.20
   0  -2  11   39.97    2.56
   0  -2 -11   34.59    3.04
   0   2  12   39.74    2.24
   0  -2  12   47.74    2.53
   0   2  12   42.75    2.81
   0  -2  12   45.90    2.39
   0  -2 -12   42.63    2.85
   0  -2  12   51.32    2.98
   0  -2  12   45.10    2.46
   0  -2 -12   37.80    3.26
   0  -2  13  122.34    4.95
   0   2  13  113.50    4.80
   0  -2 -13  132.79    6.00
   0  -2  13  126.00    5.41
   0  -2 -13  119.43    5.30
   0  -2  13  119.20    4.90
   0   2  14    7.20    1.20
   0  -2  14    3.57    1.80
   0  -2 -14    1.83    2.16
   0  -2  14    1.11    1.89
   0  -2  14    2.91    1.75
   0  -2 -14    3.30    2.21
   0   2  15    4.03    1.28
   0  -2 -15    4.65    2.22
   0   2  15    4.44    3.85
   0  -2  15    1.73    2.05
   0  -2  15    1.98    1.85
   0  -2 -15    1.79    2.33
   0  -2 -16   11.16    2.57
   0  -2  16   19.80    2.57
   0   2  16   15.20    3.98
   0  -2  16   14.06    2.14
   0  -2 -16   11.96    2.65
   0   2 -16   15.91    2.49
   0  -2  17  100.83    4.27
   0   2 -17   99.35    5.22
   0  -2 -17   94.19    5.44
   0   2  17  100.17    6.70
   0   2  17  104.38    5.06
   0  -2  17  103.55    4.71
   0   2 -17  120.29    5.05
   0  -2 -17  108.55    5.10
   0  -2  18    2.56    2.09
   0   2  18    2.19    2.20
   0  -2 -18    1.52    2.35
   0   2 -18    4.70    2.18
   0  -2  18    0.57    1.07
   0   2  19   50.74    2.55
   0   2 -19   59.61    3.31
   0   2  19   54.76    3.28
   0  -2  19   57.94    3.20
   0  -2 -20   19.23    2.29
   0   2 -20   17.69    2.18
   0   2  20   17.37    1.48
   0   2 -20   19.95    1.88
   0  -2  20   13.93    2.10
   0   2  20   17.91    2.08
   0  -2 -21  323.42   11.50
   0   2 -21  357.11   11.37
   0   2 -21  333.11   11.47
   0  -2  21  335.75   11.78
   0  -2 -22   36.05    2.16
   0   2 -22   35.18    2.09
   0  -2  22   39.24    2.38
   0   2 -22   39.71    1.99
   0   2 -23   36.50    1.67
   0  -3   0   12.63    1.51
   0   3   0   12.45    1.48
   0  -3   1  675.12   22.91
   0   3  -1  642.44   22.53
   0  -3  -1  656.40   22.93
   0  -3  -1  693.49   22.77
   0  -3  -2   74.78    3.21
   0  -3   2   79.01    3.38
   0  -3   3 1189.74   40.91
   0  -3  -3 1205.07   40.77
   0  -3  -4   48.26    2.49
   0  -3   4   48.05    2.00
   0  -3  -5  145.51    5.87
   0   3  -5  159.21    6.24
   0  -3  -6   83.89    4.20
   0  -3  -6   83.02    3.97
   0   3  -6   92.87    4.15
   0  -3  -7  169.32    7.08
   0  -3  -7  191.92    7.35
   0   3  -7  188.50    6.99
   0  -3  -7  172.93    6.66
   0  -3  -8   53.29    2.85
   0  -3   8   55.28    2.28
   0   3  -8   52.14    3.13
   0  -3  -8   54.48    3.45
   0   3  -8   53.53    2.86
   0  -3   9   24.54    1.37
   0  -3  -9   24.19    2.12
   0   3   9   24.29    1.99
   0  -3  -9   25.32    2.78
   0   3  -9   20.96    1.80
   0  -3  10   75.25    3.23
   0  -3 -10   75.69    3.70
   0  -3 -10   76.49    4.52
   0   3 -10   79.72    3.45
   0   3  11   17.19    1.52
   0  -3 -11   18.68    2.21
   0  -3  11   15.14    1.49
   0   3 -11   16.88    1.60
   0  -3 -11   18.91    2.86
   0  -3  11   19.27    2.15
   0   3  12  308.26   11.12
   0  -3 -12  316.10   11.52
   0  -3  12  303.22   11.08
   0  -3  12  324.17   11.77
   0  -3 -12  305.42   12.43
   0  -3  12  319.44   11.66
   0   3  13   35.31    2.28
   0  -3  13   36.20    2.35
   0  -3 -13   35.56    2.95
   0  -3 -13   37.13    3.49
   0  -3  13   42.41    2.57
   0  -3  13   43.52    2.96
   0   3  14   67.07    3.29
   0  -3 -14   70.58    3.99
   0  -3  14   68.08    3.42
   0  -3 -14   74.00    4.60
   0  -3  14   68.09    3.85
   0   3  15   69.81    3.30
   0  -3  15   64.80    3.85
   0  -3 -15   63.79    4.36
   0   3  15   64.74    5.85
   0  -3 -15   62.47    3.92
   0  -3  15   61.72    3.35
   0   3  16    6.36    1.28
   0  -3 -16    2.60    2.45
   0   3  16    5.07    1.77
   0  -3 -16    2.32    2.27
   0   3  16   10.79    4.15
   0  -3  16    4.57    1.98
   0  -3  16    5.06    1.92
   0  -3  17   99.83    4.48
   0   3 -17  115.00    4.84
   0  -3 -17  114.39    5.14
   0   3  17  112.25    4.61
   0   3  17   97.28    4.19
   0   3 -17  116.86    4.98
   0  -3  17  115.22    4.80
   0   3  18  346.86   12.55
   0  -3 -18  345.95   12.90
   0   3 -18  362.84   12.80
   0  -3  18  369.29   12.71
   0  -3  18  322.88   12.39
   0   3 -18  368.10   12.70
   0   3  19   66.65    3.07
   0  -3 -19   61.66    3.45
   0  -3  19   60.72    3.21
   0   3 -19   63.08    3.34
   0   3 -19   65.81    3.24
   0  -3  19   55.74    2.68
   0   3 -20    6.75    1.59
   0  -3 -20    5.64    1.87
   0   3 -20    6.77    1.68
   0   3  20    4.38    1.42
   0   3  20    7.84    1.18
   0  -3  20    6.27    1.68
   0  -3  20    6.65    2.17
   0   3 -21   71.66    2.96
   0  -3 -21   62.82    3.08
   0   3  21   65.26    2.88
   0   3 -21   66.05    2.99
   0  -3  21   69.31    3.35
   0   3  21   60.62    2.61
   0   3 -22   11.82    1.17
   0  -4   0   14.51    1.90
   0   4   0   11.10    1.74
   0  -4   1   56.88    3.28
   0   4   1   64.86    3.39
   0  -4  -1   62.14    3.31
   0  -4  -2   76.77    3.47
   0  -4   2   72.16    3.64
   0  -4  -2   75.13    3.82
   0  -4  -3   17.62    1.82
   0  -4   3   19.06    2.05
   0  -4  -4  669.29   22.87
   0   4   4  666.43   22.83
   0  -4   4  649.91   22.64
   0  -4  -5  150.05    5.90
   0  -4  -5  149.41    5.72
   0   4  -5  158.13    6.59
   0  -4  -6  101.43    4.45
   0   4  -6  108.29    5.00
   0  -4  -6  104.12    4.27
   0  -4   7  298.25   10.48
   0  -4  -7  286.04   11.09
   0   4   7  293.08   10.58
   0   4  -7  308.29   10.63
   0  -4  -7  309.15   10.80
   0   4  -7  312.97   11.27
   0  -4  -8  643.66   22.39
   0   4  -8  675.46   22.75
   0  -4  -8  615.08   22.81
   0  -4   8  644.82   22.05
   0  -4   9  193.66    7.01
   0   4  -9  196.45    7.39
   0  -4  -9  202.31    7.54
   0   4   9  191.11    7.16
   0   4  -9  204.80    7.67
   0   4   9  192.63    7.89
   0   4  10   68.29    3.06
   0  -4 -10   71.07    3.63
   0   4 -10   63.50    3.34
   0   4 -10   67.77    3.33
   0   4 -11   70.02    3.59
   0  -4 -11   78.10    3.94
   0   4  11   71.70    3.26
   0  -4  11   69.21    3.21
   0   4 -12  208.99    8.56
   0  -4 -12  238.52    8.87
   0   4  12  215.91    8.27
   0  -4  12  235.52    9.04
   0  -4  12  235.47    9.03
   0   4 -12  216.60    8.53
   0  -4  12  236.27    8.31
   0   4 -13  188.52    7.77
   0  -4 -13  213.66    8.12
   0   4  13  197.07    7.52
   0  -4  13  217.01    8.32
   0  -4  13  193.92    8.07
   0   4  13  208.09   10.25
   0  -4  13  197.10    7.49
   0   4 -14   39.47    2.88
   0  -4 -14   45.37    3.28
   0   4  14   43.75    2.59
   0   4  14   49.93    5.35
   0  -4  14   45.76    3.22
   0  -4  14   41.59    2.86
   0  -4  14   36.63    2.51
   0   4 -15   92.38    4.47
   0  -4 -15   97.87    4.84
   0   4  15   98.62    4.23
   0   4  15   91.47    6.84
   0  -4  15   99.05    4.89
   0  -4  15   97.47    4.27
   0   4 -16   70.21    3.64
   0  -4 -16   73.84    3.96
   0   4  16   68.83    3.32
   0   4  16   62.50    2.89
   0  -4  16   75.09    3.47
   0   4 -17  142.75    5.60
   0  -4  17  132.21    5.29
   0  -4 -17  140.80    5.77
   0   4  17  141.67    5.30
   0  -4  17  134.47    5.34
   0   4 -17  133.71    5.52
   0  -4  18    2.06    1.28
   0   4  18    2.13    1.49
   0  -4 -18    0.73    1.99
   0   4 -18    3.65    1.77
   0  -4  18    3.75    1.64
   0   4 -18    2.14    1.73
   0  -4  19    3.53    1.09
   0   4  19    4.32    1.40
   0   4 -19    6.81    1.65
   0  -4 -19    4.44    1.83
   0  -4  19    4.27    1.54
   0   4 -19    3.93    1.62
   0   4 -20   10.22    1.52
   0  -4 -20   10.10    1.68
   0   4  20   13.35    1.38
   0   4  20   12.11    1.17
   0  -4  20   14.76    1.89
   0  -4  20   10.13    1.46
   0   4  21    3.92    0.99
   0   4 -21    7.00    1.12
   0   4  21    4.34    1.43
   0   4  21    5.58    0.84
   0   4 -22   15.58    1.00
   0  -5   0    0.25    1.66
   0  -5   1  489.50   17.07
   0   5   1  450.30   16.71
   0  -5  -1  486.59   17.14
   0   5   2   13.54    1.78
   0  -5  -2   13.31    2.02
   0   5   2   12.17    2.15
   0  -5   2   14.57    2.00
   0  -5  -2   14.14    1.51
   0   5   3  629.81   21.88
   0   5   3  650.59   22.59
   0  -5  -3  638.46   22.54
   0  -5   3  637.14   22.31
   0  -5  -3  617.49   21.69
   0   5   4    9.78    1.88
   0   5  -4   10.61    2.81
   0  -5  -4    7.63    1.96
   0   5   4   10.89    2.55
   0   5  -4   11.66    1.43
   0  -5  -4    8.44    1.48
   0   5   5   35.15    2.60
   0   5   5   35.52    3.47
   0   5  -5   35.95    1.97
   0  -5  -5   36.98    2.22
   0   5  -5   44.65    3.37
   0   5   6   19.20    2.27
   0  -5  -6   19.24    1.86
   0   5   6   17.37    1.72
   0   5  -6   18.03    1.75
   0   5   6   17.37    3.13
   0   5  -6   17.17    2.46
   0   5   7    4.25    1.96
   0  -5   7    3.72    0.96
   0   5  -7    3.74    1.51
   0  -5  -7    5.56    1.69
   0   5  -7    3.56    1.40
   0   5   7    4.63    1.33
   0   5   7    8.62    3.15
   0   5  -7    6.62    2.08
   0  -5   8   28.36    1.57
   0   5  -8   28.51    2.12
   0  -5  -8   30.01    2.37
   0   5  -8   32.42    2.68
   0   5   8   23.06    1.79
   0   5   8   24.85    1.78
   0   5  -8   28.04    1.85
   0   5  -8   29.60    3.19
   0   5   8   28.51    3.93
   0  -5   9  466.32   17.20
   0   5  -9  525.22   17.67
   0  -5  -9  517.15   17.79
   0   5  -9  522.35   18.11
   0   5   9  511.26   17.42
   0   5   9  494.74   18.46
   0   5   9  501.10   19.55
   0   5 -10    5.48    1.92
   0  -5 -10    3.56    2.20
   0   5  10    5.35    1.51
   0  -5  10    6.16    1.12
   0   5 -10    4.46    1.72
   0   5  10    5.82    3.54
   0  -5  11   89.64    3.99
   0   5 -11   93.09    4.52
   0  -5 -11   98.09    4.81
   0   5  11   98.86    4.08
   0   5  11   99.22    3.89
   0   5  11   85.15    6.58
   0   5 -11   99.99    4.51
   0   5 -12  282.60   10.87
   0  -5 -12  315.42   11.24
   0   5  12  280.00   10.48
   0  -5  12  303.56   11.43
   0   5  12  291.35   13.16
   0   5 -12  279.94   10.87
   0  -5  12  296.50   10.49
   0   5 -13   31.49    2.74
   0  -5 -13   36.64    3.18
   0   5  13   29.86    2.19
   0   5 -13   28.30    2.27
   0   5  13   29.75    4.80
   0  -5  13   33.79    2.82
   0  -5  13   33.39    2.79
   0  -5  13   31.29    2.22
   0   5 -14    3.47    2.12
   0  -5 -14    1.95    2.42
   0   5  14    0.94    1.56
   0   5  14    6.11    4.01
   0  -5  14    3.41    1.71
   0  -5  14    4.84    2.06
   0  -5  14    2.85    1.63
   0   5  15   15.74    1.86
   0  -5 -15   14.68    2.62
   0  -5  15   17.85    1.89
   0   5 -15   16.65    2.26
   0   5  16   24.62    1.74
   0   5  16   23.13    2.04
   0  -5 -16   27.10    2.67
   0  -5  16   27.11    2.10
   0   5 -16   29.18    2.20
   0   5 -16   25.73    2.40
   0   5 -17  147.86    5.60
   0  -5  17  146.96    5.41
   0  -5 -17  138.01    5.71
   0   5  17  145.14    5.32
   0   5  17  132.86    5.01
   0   5 -17  138.14    5.38
   0   5  17  142.82    5.97
   0  -5  17  133.08    5.29
   0  -5  18    9.32    1.33
   0   5  18    8.75    1.41
   0  -5 -18   10.35    1.87
   0  -5  18   11.09    1.91
   0  -5  18   10.28    1.51
   0   5  18   10.52    2.16
   0   5 -18   11.15    1.69
   0  -5  19    0.21    0.93
   0   5  19    1.88    1.10
   0  -5 -19    0.84    1.39
   0   5  19    1.12    1.70
   0  -5  19    2.53    1.47
   0   5 -19    1.19    1.37
   0   5  20   25.47    1.52
   0   5 -20   31.70    1.72
   0  -5  20   27.06    1.37
   0   5  20   32.58    2.00
   0   5  20   31.02    1.47
   0   5 -21   19.60    1.18
   0  -6   0   44.14    3.04
   0  -6   1   50.26    3.18
   0  -6  -1   51.35    3.30
   0  -6  -2   44.52    3.12
   0  -6   2   53.57    3.15
   0   6   3   46.26    2.80
   0  -6   3   46.88    3.04
   0  -6  -3   50.11    3.37
   0   6  -3   46.35    2.58
   0   6   4  423.89   15.27
   0   6  -4  434.09   15.22
   0   6   4  457.57   15.26
   0  -6  -4  428.46   16.06
   0   6  -4  438.58   16.33
   0   6  -4  429.54   15.03
   0  -6  -4  397.79   14.97
   0   6   5   41.16    2.86
   0   6   5   39.78    2.50
   0   6  -5   38.26    2.54
   0   6   5   43.15    3.62
   0  -6  -5   31.67    3.08
   0   6  -5   39.32    3.57
   0  -6  -5   38.64    2.35
   0   6  -5   39.00    2.18
   0   6   6  134.63    5.62
   0  -6   6  119.95    4.81
   0  -6  -6  126.08    5.19
   0   6  -6  127.95    6.19
   0   6  -6  138.57    5.28
   0   6   6  129.33    5.20
   0  -6  -6  116.64    6.21
   0   6   6  134.00    6.68
   0   6   7   40.39    3.19
   0  -6   7   38.86    2.05
   0   6  -7   43.12    2.78
   0  -6  -7   43.53    2.76
   0   6  -7   43.10    3.42
   0   6  -7   46.19    4.21
   0   6  -7   46.97    2.54
   0   6   7   44.32    2.51
   0   6   7   38.78    4.10
   0  -6  -7   39.18    3.56
   0  -6   8  566.95   20.78
   0   6   8  610.40   21.55
   0   6  -8  615.75   21.28
   0   6  -8  617.68   21.93
   0  -6  -8  622.80   21.30
   0   6   8  610.84   21.01
   0   6   8  562.92   22.38
   0   6  -8  616.90   22.46
   0   6  -8  637.72   21.05
   0   6   8  604.21   20.99
   0   6   8  628.52   23.02
   0   6   9   11.63    2.73
   0   6  -9   13.22    2.20
   0  -6  -9   14.75    2.32
   0   6   9   13.69    1.62
   0   6   9   15.27    2.92
   0   6   9   12.20    1.50
   0   6  -9   17.33    2.30
   0   6   9    9.26    3.60
   0   6 -10   64.41    3.75
   0  -6 -10   70.57    3.97
   0   6  10   70.44    3.25
   0   6  10   62.73    4.21
   0   6  10   73.19    5.61
   0   6 -10   69.61    3.81
   0  -6  11   55.36    2.80
   0   6  11   50.68    3.83
   0   6 -11   58.92    3.48
   0  -6 -11   63.88    3.83
   0   6  11   54.33    2.88
   0   6  11   60.90    2.75
   0   6 -11   55.72    3.33
   0   6  11   49.67    5.13
   0   6  12   11.08    2.82
   0  -6  12   10.04    1.60
   0   6 -12   10.75    2.30
   0  -6 -12   13.55    2.71
   0   6  12   10.68    1.60
   0   6  12    9.02    1.26
   0  -6  12    7.15    2.07
   0   6 -12    7.74    1.70
   0   6  12    9.04    3.77
   0   6  13  213.42    7.84
   0  -6 -13  199.02    8.49
   0  -6  13  218.14    7.79
   0   6  13  194.47    8.48
   0   6 -13  214.21    8.21
   0   6  14   26.47    1.97
   0  -6 -14   24.47    2.80
   0  -6  14   22.46    1.90
   0   6  14   24.28    2.86
   0   6 -14   28.94    2.55
   0   6  15   13.88    1.61
   0  -6 -15   16.31    2.23
   0   6  15   14.19    2.50
   0  -6  15    9.27    1.55
   0   6 -15    8.22    2.02
   0   6  16   66.99    2.83
   0   6  16   61.79    2.89
   0  -6 -16   61.88    3.28
   0   6  16   63.75    3.57
   0  -6  16   60.32    2.89
   0   6 -16   70.04    3.30
   0  -6  17   26.23    1.76
   0   6 -17   28.94    2.02
   0  -6 -17   27.34    1.96
   0   6  17   24.68    1.41
   0   6  17   23.94    1.60
   0   6  17   27.82    2.34
   0   6  18  306.60   10.37
   0   6 -18  314.02   10.15
   0  -6  18  294.56   10.04
   0   6 -19   13.83    1.22
   0  -6  19   13.44    1.00
   0   6 -20   70.51    2.65
   0   7   0    0.27    1.98
   0  -7   0    0.62    1.90
   0   7  -1    6.90    2.13
   0  -7  -1    8.76    2.12
   0  -7   1    5.59    1.88
   0   7  -2   15.02    2.32
   0  -7  -2   14.14    2.28
   0   7  -2   18.07    3.56
   0  -7   2   13.35    2.15
   0   7  -2   17.63    2.08
   0   7  -3   93.23    4.35
   0   7   3   96.52    4.37
   0  -7  -3   86.91    4.86
   0   7  -3   92.36    5.49
   0   7  -3   84.91    4.01
   0   7  -4  342.59   12.08
   0   7   4  339.87   12.07
   0  -7  -4  295.95   12.85
   0   7  -4  311.89   13.10
   0   7  -4  328.87   11.80
   0   7  -5  131.51    5.26
   0   7  -5  112.08    7.14
   0   7   5  125.97    5.23
   0  -7  -5  111.04    6.04
   0   7  -5  117.17    6.30
   0   7  -6    4.48    3.42
   0   7   6    6.76    3.58
   0   7  -6    3.24    1.78
   0   7   6    4.99    1.83
   0   7   6    2.21    2.32
   0   7  -6    6.83    2.57
   0  -7  -6    4.34    2.22
   0   7   7    6.10    3.30
   0   7   7    6.94    1.76
   0   7  -7    8.38    1.76
   0   7  -7   12.21    3.35
   0   7   7    8.87    1.57
   0   7   7   11.23    2.39
   0   7  -7    7.92    2.43
   0  -7  -7    7.07    2.45
   0   7  -8    9.53    2.20
   0   7   8    7.13    3.08
   0   7  -8   10.43    1.64
   0   7   8    9.19    1.58
   0   7   8    6.67    1.51
   0   7   8    8.65    2.54
   0   7  -8   11.90    2.42
   0  -7  -8    8.71    2.53
   0   7  -9   43.64    2.85
   0   7   9   36.66    2.13
   0   7   9   41.60    2.32
   0   7   9   36.33    3.24
   0  -7  -9   35.06    3.65
   0   7  -9   35.66    3.00
   0   7 -10    6.18    2.17
   0   7  10    8.87    2.60
   0  -7  10    9.68    1.46
   0   7  10    8.14    1.51
   0   7  10    7.08    1.46
   0   7 -10    7.53    1.89
   0  -7 -10    5.87    2.62
   0   7  11   18.62    1.70
   0   7 -11   19.84    2.42
   0   7  11   19.88    1.65
   0   7  11   17.07    2.72
   0  -7  11   19.66    1.69
   0   7  12    1.07    1.34
   0   7 -12    2.16    1.99
   0   7  12    1.50    1.07
   0  -7  12    2.55    1.28
   0   7  12    0.73    2.36
   0   7  13   16.78    1.59
   0   7 -13   19.87    2.27
   0   7  13   18.59    1.24
   0  -7  13   18.74    1.56
   0   7  13   17.90    2.50
   0   7  14   47.77    3.04
   0  -7  14   48.47    2.59
   0   7 -14   52.45    2.80
   0   7  14   47.67    2.27
   0   7  15    3.21    1.81
   0   7 -15    4.34    1.58
   0   7  15    4.07    1.08
   0  -7  15    2.87    1.33
   0   7  15    5.21    1.21
   0  -7  16   80.95    3.07
   0   7 -16   80.45    3.15
   0   7  16   72.85    3.36
   0   7  16   71.25    2.83
   0   7  17    8.81    0.80
   0   7 -17   10.67    1.24
   0   7 -18   83.39    3.17
   0  -8   0   18.54    2.39
   0   8   0   17.32    3.71
   0   8   0   19.49    2.39
   0   8   0   16.31    4.47
   0   8   0   22.71    2.43
   0  -8  -1  184.67    8.30
   0   8  -1  211.71    7.84
   0   8  -1  201.89    9.99
   0   8  -1  191.77    7.67
   0  -8  -2  119.60    5.99
   0   8  -2  136.58    5.55
   0   8  -2  134.45    7.83
   0   8  -2  122.04    6.68
   0  -8  -2  116.02    6.10
   0   8  -2  127.32    5.28
   0   8  -3   29.81    3.57
   0  -8  -3   31.92    2.96
   0   8   3   32.40    4.86
   0   8   3   33.96    2.67
   0   8  -3   30.81    4.62
   0   8  -3   34.19    2.68
   0   8  -3   30.06    2.24
   0   8  -4    0.82    3.58
   0   8   4    3.39    3.61
   0   8  -4    1.76    1.89
   0   8   4    5.74    1.92
   0   8  -4    6.87    2.75
   0  -8  -4    3.27    1.99
   0  -8  -5   34.59    3.25
   0   8  -5   35.94    3.45
   0   8   5   35.16    4.44
   0   8  -5   43.05    4.45
   0   8  -5   40.25    2.62
   0   8   5   41.96    2.67
   0   8   6  192.52    7.20
   0   8   6  198.70    7.44
   0   8  -6  204.51    7.46
   0   8  -7   99.62    4.14
   0   8   7   96.64    4.12
   0   8   7   92.80    3.94
   0   8   8   17.73    1.85
   0   8  -8   15.93    1.60
   0   8   8   19.12    1.65
   0   8   8   17.25    1.58
   0  -8   9   14.10    1.38
   0   8   9   13.76    1.41
   0   8  10    3.77    1.28
   0  -8  10    4.41    1.19
   0   8  10    5.28    1.21
   0   8  11   83.07    3.51
   0  -8  11   90.39    3.82
   0   8 -11   88.11    3.99
   0   8  11   91.00    3.54
   0  -8  12   40.03    2.21
   0   8 -12   43.03    2.45
   0   8  12   36.98    1.83
   0   8  13   72.14    3.09
   0   8 -13   76.05    3.23
   0  -8  13   74.98    3.09
   0   8  13   64.68    2.65
   0  -8  14   94.51    3.84
   0   8 -14  105.91    3.97
   0   8  14   94.74    3.82
   0  -8  15   67.79    2.70
   0   8 -15   67.55    2.79
   0   8  15   63.13    2.64
   0  -8  16   18.15    1.06
   0   8  16   16.76    0.92
   0   9   0    5.11    1.88
   0   9   0    3.61    1.74
   0   9  -1   24.19    2.26
   0   9   1   28.61    2.41
   0   9  -1   21.05    2.02
   0   9  -2    9.29    1.87
   0   9   2    7.69    2.11
   0   9  -2   10.32    1.53
   0   9   3    1.39    2.05
   0   9  -3    2.95    1.26
   0   9  -3    3.16    1.70
   0   9   3    4.76    1.71
   0   9  -4  124.13    4.92
   0   9  -4  139.73    5.35
   0   9   4  136.18    5.30
   0   9   5  403.14   14.19
   0   9  -5  398.82   14.20
   0   9   5  402.21   14.20
   0   9   6   44.76    2.49
   0   9  -6   44.66    2.38
   0   9   6   44.67    2.39
   0   9   7   20.92    1.73
   0   9  -7   19.26    1.51
   0   9   7   21.03    1.55
   0   9   8    6.44    1.32
   0  -9   8    7.76    1.09
   0   9   9   35.66    1.90
   0  -9   9   34.90    1.83
   0   9  10    6.22    1.01
   0  -9  10    4.79    0.98
   0   9  11   62.97    2.42
   0  -9  11   58.29    2.50
   0   9  12    7.19    0.72
   0  -9  12    9.73    0.90
   0   9  12    8.79    1.10
   0  -9  13   14.00    0.89
   0   9  13   13.94    1.03
   0   9  14   10.85    0.76
   0  10   0  189.97    6.96
   0  10   0  196.97    7.14
   0  10   1   55.84    2.56
   0  10  -1   55.89    2.46
   0  10   1   55.27    2.63
   0  10  -1   62.99    2.74
   0  10   2    5.98    1.34
   0  10  -2    2.84    0.96
   0  10   2    3.00    1.12
   0  10  -2    3.19    0.86
   0  10   2    4.25    1.20
   0  10  -2    4.55    1.24
   0  10   3  148.23    5.76
   0  10   3  153.40    5.57
   0  10  -3  137.94    5.43
   0  10   3  155.41    5.62
   0  10  -3  160.73    5.66
   0  10   4   23.70    1.86
   0  10  -4   24.78    1.46
   0  10  -4   25.86    1.63
   0  10   4   26.40    1.59
   0  10  -4   24.96    1.97
   0  10   4   26.29    1.95
   0  10   5   68.28    3.18
   0 -10   5   67.93    2.86
   0  10  -5   72.83    3.09
   0  10   5   70.83    2.82
   0  10   5   70.68    3.10
   0  10  -5   65.73    2.84
   0  10   5   67.48    2.85
   0  10  -5   68.52    2.85
   0  10   6   -0.53    1.35
   0 -10  -6    0.79    0.87
   0  10  -6    1.53    1.01
   0 -10   6    0.62    0.79
   0  10   6    2.14    1.11
   0  10   6   -0.42    0.82
   0  10   6   -0.13    0.93
   0  10  -6   -1.46    0.98
   0  10   7   75.43    3.25
   0  10   7   83.28    2.92
   0  10  -7   77.33    2.96
   0  10   7   72.70    2.86
   0  10   8    9.52    1.31
   0  10   8   12.66    0.95
   0  10  -8   10.60    1.04
   0  10   8    9.37    0.95
   0  10   9   28.11    1.23
   0  10  -9   24.18    1.37
   0  10   9   23.73    1.28
   0  10  10    3.42    0.51
   0  10 -10    3.80    0.71
   0  10  10    4.30    0.61
   0 -11   0    1.95    0.73
   0  11   1   13.37    0.78
   0 -11  -1   19.67    1.08
   0  11   2    1.59    0.52
   0 -11  -2    1.66    0.66
   0 -11   2    1.44    0.66
   0  11   3   18.35    0.92
   0 -11   3   20.28    1.02
   0 -11  -3   20.50    1.05
   0  11   4   23.08    1.02
   1   0 -23  462.56   16.08
  -1   0  22   -0.41    1.68
   1   0 -22    1.03    1.57
  -1   0  21    9.10    2.26
   1   0 -21    6.14    1.96
  -1   0  20   -1.78    1.89
  -1   0  19   13.97    2.14
   1   0 -18    0.41    2.08
  -1   0  18   -0.40    1.84
  -1   0  17  256.65   11.43
   1   0 -17  240.23   10.70
  -1   0  16    5.25    3.21
   1   0 -16    0.90    2.04
  -1   0  16    3.44    1.70
  -1   0  16    1.41    2.09
   1   0 -15  226.83    9.90
  -1   0  15  256.72    9.19
  -1   0  15  253.64    9.41
   1   0 -14    1.71    1.80
  -1   0  14    0.40    1.46
  -1   0  14    0.97    1.73
   1   0 -13  171.89    7.49
  -1   0  13  184.72    6.82
  -1   0  13  187.18    6.94
  -1   0  12    0.98    1.83
  -1   0  12    1.49    1.42
  -1   0  11  216.52    7.97
  -1   0  11  199.96    7.51
  -1   0  10    1.52    1.67
  -1   0  10    1.32    1.30
  -1   0   9  389.60   13.59
  -1   0   9  384.79   13.70
  -1   0   8    1.25    1.36
  -1   0   8    1.36    0.72
  -1   0   7  817.76   27.96
  -1   0   6    0.61    1.01
  -1   0   5  770.02   26.21
  -1   0   4    0.11    0.91
   1   0  -4   -0.01    0.39
  -1   0   3   75.24    2.80
   1   0  -3   75.93    2.64
  -1   0   2    0.11    0.36
   1   0  -2    0.12    0.28
   1   0   0    0.88    0.27
   1   0   1  981.96   33.11
   1   0   2    0.18    0.49
   1   0   2   -0.08    0.33
   1   0   3 5554.50  188.15
   1   0   3 5609.51  188.04
   1   0   4    0.95    0.75
   1   0   5  216.94    7.57
   1   0   6    2.09    0.74
   1   0   7   13.51    1.05
   1   0   8    0.57    0.93
   1   0   9  444.28   15.39
   1   0  10    0.68    1.35
   1   0  11  957.56   32.75
   1   0  12    2.32    1.52
   1   0  12   -1.83    2.68
   1   0  13   40.30    2.15
   1   0  13   34.63    3.84
  -1   0 -13   31.50    2.67
   1   0  13   36.18    2.46
   1   0  14    0.70    1.43
   1   0  14    0.98    2.87
  -1   0 -14    0.74    1.72
   1   0  14    0.84    2.01
  -1   0 -14    1.20    2.04
   1   0  15  248.46    8.84
   1   0  15  231.11    8.70
   1   0  15  225.75   10.46
  -1   0 -15  222.50    9.64
   1   0  15  261.20    9.32
  -1   0 -15  247.19    9.31
   1   0  16    2.18    1.45
   1   0  16   -2.07    2.97
  -1   0 -16    1.36    2.01
   1   0  16    1.07    2.29
  -1   0 -16    2.58    2.36
   1   0  17   14.88    1.72
  -1   0 -17   18.27    2.50
   1   0  17   16.80    2.66
  -1   0 -17   15.93    2.63
   1   0  18    0.84    1.40
  -1   0 -18    0.60    2.28
   1   0  19  446.01   16.05
  -1   0 -19  488.64   16.65
   1   0  19  470.15   16.92
  -1   0 -20   -0.06    1.92
   1   0  20   -1.33    2.18
  -1   0 -21   21.65    2.06
   1   0  21   24.18    2.32
   1   0  22    0.88    1.42
  -1   0 -23   87.17    3.25
   1   1 -22   46.25    2.55
  -1   1  22   43.72    2.56
  -1  -1  22   47.22    2.81
   1   1 -21   15.10    2.08
  -1   1  21   15.08    2.16
  -1   1  21   10.34    1.76
  -1   1  20   25.66    2.73
   1   1 -20   27.67    2.59
  -1   1  20   25.59    2.27
  -1   1  19   96.97    4.15
   1   1 -19  109.93    5.02
   1  -1 -19  108.15    5.07
  -1   1  19  116.02    4.64
  -1   1  18  299.96   10.53
  -1  -1  18  294.01   10.60
   1   1 -18  304.35   10.91
   1  -1 -18  286.81   10.94
  -1   1  18  255.32   12.22
   1   1 -18  261.49   11.32
   1  -1 -18  260.55   11.38
  -1   1  17  124.39    5.16
  -1  -1  17  126.99    5.18
   1  -1 -17  122.77    5.68
   1   1 -17  125.90    5.55
  -1   1  17  120.67    5.67
   1   1 -17  111.60    5.86
   1  -1 -17  111.26    5.97
  -1   1  17  109.35    6.96
  -1  -1  16  230.85    8.58
  -1   1  16  233.28    8.55
  -1   1  16  237.92    8.96
   1   1 -16  230.57    8.92
   1  -1 -16  230.76    8.98
   1  -1 -16  211.06    9.43
   1   1 -16  205.56    9.27
  -1   1  15  173.35    6.67
  -1  -1  15  176.36    6.76
  -1  -1  15  188.83    7.52
   1  -1 -15  163.94    7.60
  -1   1  15  176.93    7.12
   1  -1 -15  178.80    7.18
   1   1 -15  175.57    7.05
  -1   1  14   12.69    1.57
  -1  -1  14   12.05    1.69
  -1   1  14    8.94    2.10
   1  -1 -14   10.81    2.28
  -1  -1  14    9.31    2.10
   1  -1 -14    9.67    2.27
   1   1 -14   10.85    2.05
  -1   1  13  314.17   11.02
  -1  -1  13  316.08   11.05
   1  -1 -13  312.85   11.95
  -1  -1  13  308.64   11.58
   1  -1 -13  309.94   11.38
  -1   1  13  293.17   11.18
   1  -1 -12   14.86    2.13
  -1  -1  12   19.04    1.89
   1  -1 -12   15.18    2.01
  -1   1  12   16.75    1.79
  -1  -1  11  742.79   24.05
   1  -1 -11  702.83   24.41
  -1  -1  11  684.71   23.68
  -1   1  11  666.99   23.67
   1  -1 -11  671.42   23.82
   1  -1 -10   51.47    3.12
  -1  -1  10   57.01    2.98
  -1   1  10   51.71    2.62
   1  -1 -10   50.04    2.86
   1  -1  -9  158.38    6.52
  -1   1   9  148.39    5.93
   1  -1  -9  161.87    6.12
  -1  -1   8  278.16    9.92
   1   1  -8  274.19    9.75
   1  -1  -8  272.11   10.16
   1   1  -7  338.52   11.60
   1  -1  -7  317.85   11.89
   1   1  -7  331.99   11.27
   1  -1  -7  333.38   11.28
   1   1  -6 1131.61   37.48
   1  -1  -6 1083.74   37.70
   1   1  -6 1097.75   37.28
   1   1  -5   89.93    3.41
   1  -1  -5   84.87    3.61
   1   1  -5   89.06    3.33
   1  -1  -4  108.03    4.31
   1   1  -4  117.01    4.24
   1   1  -4  114.33    4.26
   1  -1  -3 2558.53   87.08
   1   1  -3 2602.86   87.06
   1   1  -3 2582.78   87.09
   1  -1  -2  159.21    5.93
   1  -1  -2  170.81    5.90
   1   1  -2  165.90    5.92
   1  -1  -1 2563.85   85.27
  -1  -1   1 2509.23   85.17
   1  -1   0 1161.47   39.18
   1  -1   0 1167.84   39.22
   1   1   0 1146.39   39.23
   1  -1   1 1589.12   52.87
  -1  -1  -1 1586.41   52.78
   1  -1   1 1532.06   52.77
   1  -1   2 2335.85   78.49
  -1  -1  -2 2365.25   78.53
   1  -1   2 2305.51   78.45
  -1  -1  -3 7555.24  259.73
   1  -1   3 7557.58  259.73
  -1   1  -3 8106.83  259.76
   1   1   3 7698.97  259.76
  -1  -1  -4 2257.77   78.43
  -1   1  -4 2325.53   78.33
   1   1   4 2367.39   78.33
   1   1   5 2804.10   93.11
  -1   1  -5 2801.32   93.18
  -1  -1  -5 2610.65   93.38
   1   1   6    4.46    0.55
  -1  -1  -6    4.61    1.46
  -1   1  -6    5.19    0.87
   1  -1   7   64.75    2.82
  -1  -1  -7   57.16    3.20
  -1   1  -7   63.19    2.59
  -1  -1  -8  486.01   17.70
   1  -1   8  508.46   17.39
  -1  -1  -9   42.76    2.87
   1  -1   9   48.63    2.34
   1  -1   9   40.13    2.19
   1  -1  10  347.33   13.89
   1  -1  10  382.25   13.22
   1  -1  10  363.63   13.06
   1  -1  11  109.06    4.50
   1  -1  11  113.55    5.54
  -1  -1 -11  120.79    5.23
  -1  -1 -11  110.25    4.72
   1  -1  11  118.20    4.56
   1  -1  12   27.06    2.94
  -1  -1 -12   34.25    2.61
  -1  -1 -12   27.50    2.33
   1  -1  12   29.31    2.01
   1   1  12   28.49    1.89
   1  -1  12   25.68    1.99
   1   1  13  424.73   14.82
   1  -1  13  431.90   14.93
   1   1  13  436.45   15.04
   1  -1  13  451.50   15.15
  -1  -1 -13  404.93   15.77
   1   1  13  407.86   16.87
   1  -1  13  388.30   16.00
   1  -1  13  441.01   15.15
  -1  -1 -13  411.13   15.31
   1  -1  14   63.15    2.84
   1   1  14   65.42    2.81
   1  -1  14   64.62    3.20
   1  -1  14   57.29    2.77
  -1  -1 -14   51.66    3.61
   1   1  14   58.67    5.02
   1  -1  14   56.97    4.06
   1  -1  14   57.58    3.17
  -1  -1 -14   54.13    3.49
   1   1  15  663.47   21.99
   1  -1  15  621.53   21.98
   1  -1  15  609.46   21.97
   1  -1  15  703.37   22.33
   1   1  15  593.80   24.05
  -1  -1 -15  561.99   22.90
   1  -1  15  647.71   22.33
  -1  -1 -15  644.06   22.50
   1   1  16    7.12    1.61
   1  -1  16    8.92    1.57
   1  -1  16    7.21    2.06
   1  -1  16    8.99    1.22
  -1  -1 -16    7.62    2.22
  -1   1 -16    9.88    2.18
   1   1  16    7.47    3.53
   1  -1  16    6.72    2.29
  -1  -1 -16    9.69    2.55
   1  -1  17  168.81    6.27
   1   1  17  176.81    6.31
  -1  -1 -17  178.57    7.05
   1  -1  17  168.69    6.79
  -1   1 -17  139.58    7.14
  -1  -1 -17  149.51    7.26
   1   1  17  139.93    8.13
   1   1  18  174.53    7.59
  -1  -1 -18  178.88    7.39
   1  -1  18  189.69    7.33
   1   1  18  177.82    6.74
  -1  -1 -19  148.72    5.94
   1  -1  19  131.50    6.30
   1   1  19  122.78    6.02
   1   1  19  141.34    5.30
  -1  -1 -20   83.19    3.90
   1   1  20   76.43    3.95
   1  -1  20   76.55    4.24
   1   1  20   77.84    3.24
   1  -1  21    0.85    1.83
   1   1  21    1.88    1.61
  -1  -1 -21    1.21    1.60
   1  -1  22    7.93    1.55
  -1   1 -22    6.04    1.38
  -1  -1 -22   11.32    1.40
  -1   1 -22    7.50    1.14
  -1  -1 -23   20.15    1.15
  -1   1 -23   23.34    1.17
   1  -2 -22   23.16    1.90
   1   2 -22   22.04    1.76
  -1  -2  22   23.74    2.10
   1  -2 -21   81.84    3.86
  -1  -2  21   79.04    3.76
   1   2 -21   82.60    3.76
   1  -2 -20    6.16    2.11
   1   2 -20    5.71    1.92
  -1   2  20    3.43    1.86
  -1  -2  20    3.70    1.93
  -1   2  20    6.65    1.18
   1   2 -19   61.00    3.46
  -1  -2  19   57.91    3.36
  -1   2  19   53.75    3.40
   1  -2 -19   60.22    3.58
  -1  -2  18   40.43    2.17
   1   2 -18   39.95    3.03
   1  -2 -18   39.19    3.26
  -1  -2  18   40.95    2.90
  -1   2  18   41.79    3.14
  -1  -2  17    6.77    2.05
   1  -2 -17    6.97    2.57
   1   2 -17    6.18    2.28
   1  -2 -17    3.88    2.32
  -1   2  17    5.98    3.63
   1   2 -17    2.55    2.06
   1  -2 -16   71.19    4.57
  -1  -2  16   79.07    4.26
   1  -2 -16   69.03    4.17
   1   2 -16   76.41    4.00
  -1  -2  16   73.96    3.76
  -1  -2  15   11.40    2.10
  -1  -2  15   16.89    2.13
   1  -2 -15   18.06    2.88
  -1  -2  15   18.53    2.39
   1  -2 -15   16.83    2.60
   1   2 -15   13.64    2.26
  -1  -2  14  107.69    4.66
  -1  -2  14  113.90    5.13
   1  -2 -14  122.29    5.77
  -1  -2  14  105.06    4.61
   1  -2 -14  107.22    5.05
  -1  -2  13    1.76    1.56
  -1   2  13    1.99    1.94
   1  -2 -13    5.76    2.30
  -1  -2  13    2.48    1.72
   1  -2 -13    1.66    2.07
  -1  -2  12  268.32    9.66
   1  -2 -12  243.35   10.21
  -1  -2  12  246.52    9.30
  -1   2  12  235.18    9.26
   1  -2 -12  252.13    9.41
  -1  -2  12  264.09    9.21
  -1  -2  11   51.40    2.88
   1  -2 -11   54.81    3.61
   1  -2 -11   52.69    2.93
  -1   2  11   44.45    2.69
   1   2 -10  209.19    7.71
   1  -2 -10  220.71    8.64
  -1  -2  10  218.00    8.01
  -1   2  10  199.77    7.73
   1  -2 -10  203.89    7.82
   1   2  -9  122.30    4.82
   1  -2  -9  117.25    5.62
  -1   2   9  121.83    4.82
   1  -2  -9  121.32    4.89
   1   2  -8   98.58    4.13
   1  -2  -8   90.63    4.69
   1   2  -8  106.40    3.88
   1  -2  -8   96.69    4.18
   1  -2  -7  255.30    9.53
   1   2  -7  251.88    9.13
   1   2  -7  254.26    9.11
   1   2  -6    6.92    1.35
   1  -2  -6    6.42    1.70
   1   2  -6    5.87    1.52
   1  -2  -5 1187.91   41.10
   1   2  -5 1217.07   41.00
   1  -2  -4  544.20   18.84
   1  -2  -4  503.40   18.78
   1  -2  -3   56.27    2.67
   1  -2  -3   54.19    2.67
  -1  -2   2   12.99    1.18
   1  -2  -2   14.23    1.49
   1  -2  -1    4.32    1.34
  -1  -2   1    5.97    1.08
  -1  -2   0   14.52    1.29
   1  -2   0   15.65    1.48
   1  -2   0   16.59    1.59
   1   2   0   17.45    1.78
  -1  -2  -1 2651.06   89.78
   1  -2   1 2709.32   90.07
   1  -2   2 2672.00   88.83
  -1  -2  -2 2611.73   88.57
   1  -2   2 2626.78   88.62
  -1  -2  -3 1124.40   37.95
   1  -2   3 1097.81   37.99
   1  -2   3 1119.95   37.71
  -1  -2  -4   21.09    1.68
  -1   2  -4   23.56    1.82
  -1  -2  -5 1135.16   36.70
   1  -2   5 1023.01   36.29
  -1   2  -5 1137.77   36.62
   1  -2   6  236.75    8.86
  -1  -2  -6  275.36    9.33
  -1   2  -6  261.74    9.02
   1   2   6  242.76    9.06
   1   2   7   49.33    2.50
  -1  -2  -7   52.38    3.16
   1  -2   7   47.83    2.63
  -1   2  -7   56.11    2.52
   1  -2   8   55.07    2.49
  -1  -2  -8   52.07    2.86
   1  -2   8   55.58    2.39
   1   2   8   62.25    2.39
  -1  -2  -8   61.92    3.48
   1  -2   8   49.24    2.90
  -1   2  -8   58.82    2.60
   1  -2   9  210.22    8.14
  -1   2  -9  229.25    7.88
  -1  -2  -9  217.89    8.66
   1  -2   9  200.03    8.12
  -1  -2  -9  217.70    8.02
   1  -2   9  217.65    7.74
  -1   2 -10   27.13    1.67
  -1  -2 -10   24.12    2.56
   1  -2  10   29.52    2.05
   1  -2  10   23.62    2.15
   1  -2  10   25.40    1.72
  -1  -2 -10   23.65    2.15
   1   2  11    3.39    1.17
   1  -2  11    0.98    1.45
  -1  -2 -11    1.01    1.71
   1  -2  11    4.54    1.38
   1  -2  11    3.29    1.65
  -1  -2 -11    3.09    1.95
   1  -2  11    2.22    1.31
   1  -2  12  110.10    4.76
  -1  -2 -12  111.12    5.46
   1  -2  12  110.91    4.58
  -1  -2 -12  110.71    4.96
   1  -2  12  119.70    4.79
   1   2  12  117.54    4.57
  -1  -2 -13   95.56    4.96
   1   2  13   92.48    6.27
  -1  -2 -13   89.41    4.48
   1  -2  13   93.74    4.10
   1  -2  13   95.18    4.23
   1   2  13   97.32    4.07
   1   2  14   56.09    2.58
   1   2  14   54.94    2.88
   1   2  14   50.52    5.04
  -1  -2 -14   53.45    3.76
   1  -2  14   57.41    3.02
  -1  -2 -14   54.79    3.50
   1   2  15  162.71    6.31
   1   2  15  179.74    6.65
   1  -2  15  166.27    6.55
  -1  -2 -15  159.39    7.49
   1   2  15  164.79    8.91
   1   2  15  173.69    7.24
   1  -2  15  184.05    6.82
  -1  -2 -15  170.05    7.11
   1   2  16  141.03    5.37
   1  -2  16  132.86    5.46
   1   2  16  146.50    5.70
   1   2  16  126.80    7.82
  -1  -2 -16  130.90    6.08
   1   2  16  141.57    6.27
   1  -2  16  145.32    5.84
  -1  -2 -17   11.16    2.45
  -1   2 -17   17.31    2.51
   1   2  17   13.92    1.68
   1  -2  17   12.63    2.25
   1   2  17    8.79    2.57
   1  -2  17   12.22    1.49
   1   2  17   17.23    2.02
   1  -2  18   58.01    3.34
   1   2  18   56.99    3.54
  -1  -2 -18   61.19    3.58
  -1   2 -18   60.84    3.48
   1  -2  18   52.20    2.55
   1   2  18   64.50    3.15
   1   2  19  187.30    6.94
   1   2  19  178.02    6.70
   1   2  19  170.49    7.17
   1  -2  19  176.10    7.11
  -1   2 -19  194.62    7.26
  -1  -2 -19  185.97    7.26
  -1   2 -20  251.16    8.75
  -1  -2 -20  228.72    8.93
   1   2  20  254.41    8.77
   1   2  20  228.48    8.48
  -1   2 -20  249.37    8.95
   1  -2  20  245.24    9.25
   1   2  20  219.00    8.84
  -1   2 -21   34.50    2.02
   1   2  21   30.91    1.67
  -1   2 -21   34.78    2.21
  -1  -2 -21   33.30    2.21
  -1   2 -22    2.23    0.95
   1  -3 -22   45.67    2.31
   1   3 -21    7.65    1.48
   1  -3 -21    9.16    1.72
  -1  -3  21    9.96    1.60
  -1   3  21    7.37    1.01
   1   3 -20   89.15    4.01
  -1  -3  20   92.96    4.03
   1  -3 -20   86.04    4.16
  -1  -3  19    5.60    1.19
  -1  -3  19    5.04    1.86
   1  -3 -19    8.40    2.24
   1   3 -19    6.04    1.96
  -1  -3  18  137.98    5.58
   1  -3 -18  145.94    6.22
  -1  -3  18  146.39    5.89
   1   3 -18  145.78    5.99
  -1  -3  17  217.18    8.45
   1   3 -17  231.30    8.63
   1  -3 -17  228.37    8.87
   1  -3 -17  208.63    9.49
  -1  -3  17  229.88    9.13
  -1   3  17  214.14   10.83
  -1  -3  16    1.99    1.85
   1  -3 -16    3.05    2.47
   1   3 -16    3.99    2.08
  -1   3  16    6.58    4.02
  -1  -3  16    4.09    2.14
   1  -3 -16    2.80    2.57
  -1  -3  15   86.71    4.07
   1  -3 -15   87.11    4.57
  -1  -3  15   91.19    4.52
   1  -3 -15   93.08    5.26
   1  -3 -15   78.16    5.20
  -1  -3  14   18.76    2.02
  -1  -3  14   21.89    2.47
   1  -3 -14   15.13    2.91
   1  -3 -14   17.97    3.03
   1  -3 -14   14.70    2.57
  -1   3  13  284.62   10.56
   1  -3 -13  307.13   11.04
  -1  -3  13  283.49   10.53
   1  -3 -13  294.44   12.08
  -1  -3  13  318.72   11.26
   1  -3 -13  272.38   11.84
  -1  -3  13  300.89   10.98
  -1   3  12   48.22    2.46
  -1  -3  12   40.23    2.40
   1  -3 -12   50.49    3.07
   1   3 -12   45.64    2.62
  -1  -3  12   55.61    3.09
   1  -3 -12   53.89    4.08
  -1   3  11  199.78    7.52
   1  -3 -11  206.03    9.04
   1   3 -11  218.88    7.85
  -1  -3  11  207.60    7.52
   1  -3 -11  201.41    7.93
   1   3 -10   70.47    3.27
   1  -3 -10   74.52    4.56
   1  -3 -10   64.59    3.46
   1   3  -9   12.89    1.62
   1  -3  -9    8.46    2.14
   1  -3  -9   15.15    2.72
   1  -3  -9    9.75    1.82
   1   3  -8  217.59    8.31
   1  -3  -8  236.25    9.02
   1  -3  -8  209.02    8.67
   1   3  -8  238.24    8.43
   1  -3  -8  213.88    8.16
   1  -3  -7  607.96   22.39
   1  -3  -7  664.79   22.61
   1  -3  -7  615.97   21.92
   1   3  -7  649.91   22.24
   1   3  -7  664.26   22.42
   1  -3  -6 2177.44   77.48
   1  -3  -6 2318.83   77.63
   1   3  -6 2352.46   77.48
   1  -3  -5 1186.39   34.11
   1   3  -5 1283.35   34.28
   1  -3  -4  500.28   17.99
   1   3  -4  535.30   18.26
  -1  -3   3  894.17   30.53
   1  -3  -3  887.70   30.57
   1  -3  -2   67.42    3.18
  -1  -3   2   71.87    3.10
   1  -3  -1  128.85    5.04
  -1  -3   1  118.54    4.80
   1  -3  -1  124.99    4.93
   1  -3   0   38.33    2.38
  -1  -3   0   46.48    2.35
   1   3   0   45.60    2.48
   1  -3   0   46.81    2.51
  -1   3  -1   71.49    2.73
   1  -3   1   77.26    3.40
   1  -3   2  616.69   21.39
  -1  -3  -2  615.61   21.03
   1  -3   3    5.53    1.40
  -1  -3  -3    4.12    1.03
   1  -3   3    4.12    1.00
  -1  -3  -4  202.20    7.26
   1  -3   4  199.29    7.03
  -1  -3  -5 1049.04   37.95
  -1   3  -5 1220.86   38.32
  -1  -3  -6  354.29   13.20
  -1  -3  -6  378.59   13.42
  -1   3  -6  381.44   13.33
  -1   3  -7 1319.89   43.36
   1  -3   7 1237.26   42.89
  -1  -3  -7 1255.07   43.11
   1   3   7 1279.88   43.49
  -1  -3  -7 1309.05   43.63
  -1  -3  -8 1157.85   39.88
   1  -3   8 1146.03   39.61
   1   3   8 1183.07   40.04
  -1  -3  -8 1208.05   40.49
  -1   3  -8 1193.13   40.00
   1  -3   9 1186.17   39.93
   1  -3   9 1157.05   39.93
  -1  -3  -9 1184.61   40.24
   1   3   9 1174.02   40.08
  -1  -3  -9 1169.67   40.88
  -1   3  -9 1189.61   40.23
   1  -3  10   50.09    2.42
   1   3  10   49.96    2.79
  -1  -3 -10   54.49    3.01
  -1  -3 -10   50.17    3.45
  -1   3 -10   52.56    2.58
   1  -3  10   47.51    2.96
   1   3  11   41.67    2.26
   1  -3  11   45.35    2.30
  -1  -3 -11   44.63    2.94
   1   3  11   45.20    2.73
   1  -3  11   43.08    2.73
  -1   3 -11   39.98    2.29
  -1  -3 -11   48.27    3.41
   1   3  12  178.88    6.72
  -1  -3 -12  177.84    7.17
   1   3  12  173.03    7.05
   1  -3  12  186.48    6.75
  -1  -3 -12  174.93    7.80
   1  -3  12  175.49    7.17
   1   3  13   87.06    3.68
  -1  -3 -13   73.18    4.59
   1  -3  13   78.70    3.93
   1  -3  13   79.04    3.65
   1   3  13   81.70    4.05
  -1  -3 -13   83.76    4.25
   1   3  14   13.81    1.83
  -1  -3 -14   11.10    2.51
  -1  -3 -14    9.06    2.41
   1   3  14   11.56    4.03
   1  -3  14    8.98    1.89
   1   3  14   14.55    2.22
   1   3  15   18.91    1.61
   1   3  15   21.63    2.07
  -1  -3 -15   21.55    2.72
   1   3  15   13.28    4.06
   1  -3  15   15.45    2.03
   1   3  15   19.84    2.44
   1   3  16    7.94    1.37
  -1  -3 -16    4.76    2.37
   1  -3  16    5.90    1.59
   1   3  16    7.49    1.82
   1   3  16    8.28    3.95
   1   3  16    9.35    2.15
   1  -3  16    9.34    2.02
   1  -3  17   21.11    1.86
  -1   3 -17   27.11    2.30
   1   3  17   23.51    2.12
   1   3  17   24.51    1.78
  -1   3 -17   24.46    2.51
   1  -3  17   23.03    2.29
  -1   3 -18    6.38    1.84
  -1   3 -18    4.44    2.02
  -1  -3 -18    4.74    2.08
   1  -3  18    6.23    1.25
   1   3  18    6.64    1.72
   1   3  18    3.36    1.34
   1  -3  18    5.70    1.84
  -1   3 -19   85.13    3.66
  -1  -3 -19   74.55    3.86
   1   3  19   78.57    3.50
   1   3  19   79.13    3.34
   1  -3  19   73.84    3.64
  -1   3 -19   83.80    3.85
   1  -3  19   81.04    4.28
  -1   3 -20   22.62    1.82
  -1  -3 -20   20.47    1.99
   1   3  20   20.50    1.72
   1   3  20   22.94    1.51
   1  -3  20   21.44    2.32
  -1   3 -20   25.21    2.02
  -1   3 -21   57.68    2.44
   1   3  21   45.98    2.17
  -1  -3 -21   49.94    2.58
   1  -3  21   56.63    2.79
  -1   3 -21   53.59    2.51
  -1   3 -22   76.09    2.94
  -1   4  21   26.73    1.58
  -1   4  21   20.39    1.28
   1  -4 -21   24.88    1.78
  -1   4  21   24.30    1.96
  -1  -4  21   25.33    1.97
  -1  -4  21   21.46    1.60
  -1   4  20    7.06    1.37
   1  -4 -20    5.43    1.66
  -1  -4  20    7.18    1.50
  -1   4  19    8.33    1.54
  -1  -4  19    4.16    1.19
   1  -4 -19    3.21    1.95
   1   4 -19    6.77    1.65
  -1  -4  19    6.02    1.64
  -1  -4  18    3.31    1.42
  -1   4  18    4.58    1.64
   1  -4 -18    4.08    2.14
   1   4 -18    2.42    1.76
  -1  -4  18    3.48    1.73
  -1   4  17    0.40    1.55
   1  -4 -17    0.85    2.26
   1   4 -17    3.01    1.89
  -1  -4  17    0.49    1.71
  -1   4  16   27.38    2.13
   1  -4 -16   30.36    2.99
  -1   4  16   25.68    4.45
  -1  -4  16   25.02    2.50
  -1  -4  16   24.67    2.28
   1   4 -16   24.57    2.42
  -1   4  15    9.82    1.76
   1  -4 -15   14.53    2.73
  -1  -4  15   17.07    2.32
  -1   4  15   14.21    4.27
  -1  -4  15   12.54    1.94
  -1   4  14    4.83    1.63
   1  -4 -14    7.92    2.52
  -1  -4  14    8.58    1.79
  -1  -4  14    9.01    2.13
  -1  -4  14    6.48    1.75
  -1   4  13  171.30    6.59
   1  -4 -13  181.25    7.24
  -1  -4  13  172.28    7.21
  -1  -4  13  179.02    7.31
   1   4 -13  167.82    6.88
  -1  -4  13  169.46    6.59
  -1   4  12   95.14    4.05
   1  -4 -12   98.87    4.72
   1   4 -12   90.75    4.30
  -1  -4  12  103.06    4.10
  -1   4  11   53.09    2.65
   1  -4 -11   56.37    3.30
   1  -4 -11   47.85    3.91
   1   4 -11   52.64    2.93
  -1  -4  11   53.82    2.67
  -1   4  10  120.02    4.81
   1  -4 -10  123.23    6.03
   1   4 -10  134.31    5.30
  -1   4  10  111.83    5.41
   1  -4 -10  129.49    5.29
  -1  -4   9   13.29    1.07
   1  -4  -9   12.85    2.34
   1   4  -9   12.40    1.80
   1   4  -9    7.90    1.89
   1  -4  -9   12.37    2.01
  -1  -4   8   33.63    1.66
   1  -4  -8   37.56    2.86
   1   4  -8   39.37    2.97
   1  -4  -8   37.99    2.43
   1   4  -8   38.41    2.60
  -1  -4   7  623.68   22.02
   1  -4  -7  620.75   22.82
   1   4  -7  656.51   22.18
   1   4  -7  697.61   23.25
   1   4  -7  655.48   22.09
   1  -4  -7  635.62   22.37
   1   4  -7  692.15   22.90
   1  -4  -6   17.95    2.13
   1   4  -6   19.61    1.64
   1  -4  -6   20.26    1.90
   1   4  -6   24.39    2.63
   1  -4  -5  268.61   10.03
   1   4  -5  275.77    9.65
   1  -4  -5  258.77    9.66
   1   4  -5  290.44   10.51
   1  -4  -4   10.43    1.85
   1   4  -4   10.91    2.87
   1  -4  -3   21.78    2.13
  -1  -4   3   20.85    1.95
   1  -4  -2  111.06    4.99
   1  -4  -2  109.73    4.75
  -1  -4   2  112.60    4.76
   1  -4  -1  294.44   10.71
   1  -4  -1  293.06   10.83
  -1  -4   1  285.67   10.67
   1  -4   0  201.99    7.66
  -1   4   0  186.62    7.17
  -1  -4   0  197.95    7.56
   1   4   0  206.60    7.51
   1   4   1  262.61   10.00
   1  -4   1  265.69    9.94
  -1  -4  -1  268.40    9.90
   1   4   2   91.18    4.56
   1  -4   2   85.90    4.03
  -1  -4  -2   88.65    4.10
   1   4   2   81.33    3.74
   1  -4   3    1.74    1.69
   1   4   3    2.75    2.59
   1   4   3    1.83    1.89
   1  -4   3    1.94    1.31
   1   4   4  205.69    7.73
   1   4   4  207.65    8.65
   1  -4   4  199.03    7.35
   1   4   4  213.30    7.51
  -1   4  -5  276.75   10.04
   1   4   5  249.96    9.14
  -1  -4  -6  219.37    8.01
   1   4   6  206.02    7.83
   1  -4   6  224.25    7.79
  -1  -4  -7  282.91   10.16
  -1   4  -7  288.84   10.58
   1  -4   7  286.16    9.87
   1   4   7  281.55   10.89
   1   4   7  272.62    9.87
   1  -4   8    3.02    1.01
  -1   4  -8    2.53    1.49
  -1  -4  -8    1.82    1.73
  -1   4  -8    3.48    1.60
   1   4   8    2.13    1.95
   1  -4   9   78.02    3.10
  -1   4  -9   74.00    3.52
  -1  -4  -9   72.05    3.72
   1   4   9   74.80    3.19
  -1   4  -9   81.08    3.65
   1   4   9   72.32    5.43
   1   4   9   73.15    3.74
  -1   4 -10  624.60   21.88
  -1  -4 -10  661.90   22.08
   1   4  10  635.75   21.64
  -1   4 -10  623.15   21.96
   1   4  10  656.79   23.96
   1  -4  10  599.56   21.56
  -1   4 -11  158.77    6.31
  -1  -4 -11  166.88    6.61
   1   4  11  157.72    5.96
  -1   4 -11  146.99    6.15
   1   4  11  158.67    8.55
   1  -4  11  159.02    6.75
   1  -4  11  153.47    5.95
  -1   4 -12  551.10   19.45
  -1  -4 -12  609.57   19.76
   1   4  12  538.86   19.16
   1  -4  12  582.75   19.95
   1   4  12  582.42   21.92
  -1   4 -12  518.02   19.35
   1  -4  12  537.05   19.13
  -1   4 -13  194.92    8.07
  -1  -4 -13  225.97    8.47
   1   4  13  219.54    7.88
   1  -4  13  211.56    8.44
   1   4  13  213.01   10.58
   1  -4  13  200.66    7.81
  -1   4 -14    2.44    1.95
  -1  -4 -14    3.88    2.43
   1   4  14    1.58    1.55
   1   4  14    5.37    3.99
   1  -4  14    3.49    1.71
   1   4  15    0.25    1.20
   1   4  15    0.70    1.61
  -1  -4 -15    4.12    2.40
   1  -4  15    0.26    1.69
  -1   4 -15    4.73    1.84
  -1   4 -16   20.94    2.31
   1  -4  16   23.54    2.08
  -1  -4 -16   24.32    2.68
   1   4  16   24.03    2.07
   1   4  16   24.47    1.67
   1  -4  16   22.70    2.09
   1  -4  17   40.18    2.39
  -1   4 -17   43.72    2.68
  -1  -4 -17   43.79    3.00
   1   4  17   37.46    2.38
   1   4  17   36.72    2.07
   1  -4  17   38.80    2.50
  -1   4 -17   44.04    2.77
   1  -4  18   66.42    2.95
  -1   4 -18   74.07    3.28
  -1  -4 -18   64.89    3.43
   1   4  18   64.93    3.04
   1   4  18   57.69    2.76
   1  -4  18   71.70    3.83
  -1   4 -18   74.07    3.37
   1  -4  18   62.17    3.16
   1   4  19    0.54    1.22
   1  -4  19    0.38    0.95
  -1   4 -19    2.44    1.51
  -1  -4 -19    1.82    1.57
   1  -4  19    0.32    1.33
   1  -4  19    1.16    1.85
  -1   4 -19    0.86    1.44
  -1   4 -20    0.51    1.20
  -1   4 -20    3.01    1.22
  -1  -4 -20    1.48    1.35
   1   4  20    1.48    0.98
   1  -4  20    0.35    1.46
   1   4  20   -1.67    1.61
   1   4  20   -0.60    1.04
  -1   4 -21    0.63    0.93
   1   4  21    0.75    0.70
  -1   5  21   40.98    1.79
  -1   5  20    7.70    1.17
   1  -5 -20    8.92    1.35
  -1   5  20   11.20    1.60
  -1  -5  20    7.89    0.90
  -1   5  19   14.93    1.50
   1  -5 -19   15.98    1.84
  -1  -5  19   17.35    1.98
  -1   5  19   16.73    2.09
  -1  -5  19   16.01    1.56
  -1  -5  19   17.93    1.40
  -1   5  18   33.11    2.05
   1  -5 -18   28.51    2.46
  -1   5  18   30.40    2.69
  -1  -5  18   34.84    2.12
  -1  -5  18   30.65    2.00
  -1  -5  17   12.98    1.74
  -1   5  17   15.08    1.31
  -1   5  17   12.23    1.74
   1  -5 -17   15.00    2.28
  -1  -5  16    8.81    1.69
  -1   5  16    9.50    1.64
   1   5 -16   10.01    1.76
   1  -5 -16   10.33    2.48
  -1  -5  15   49.85    2.80
  -1   5  15   51.43    2.84
   1  -5 -15   54.60    3.53
  -1   5  14  121.79    5.15
   1  -5 -14  129.36    5.85
  -1  -5  14  126.54    5.13
  -1   5  14  120.02    7.73
  -1  -5  14  129.63    5.76
  -1  -5  14  129.92    5.92
  -1   5  13   83.70    3.64
   1  -5 -13   87.92    4.42
  -1  -5  13   73.62    3.54
  -1  -5  13   76.92    4.24
  -1   5  13   75.80    6.15
  -1  -5  13   77.83    4.33
   1   5 -13   73.10    3.84
  -1   5  12  230.89    8.65
   1  -5 -12  246.40    9.29
  -1  -5  12  234.80    8.64
  -1   5  12  222.90   11.17
   1   5 -12  235.08    9.12
  -1   5  11  287.83   10.55
   1  -5 -11  311.31   11.08
   1   5 -11  281.10   11.00
  -1   5  10    2.88    1.40
   1  -5 -10    4.93    2.19
  -1   5  10    3.49    2.33
   1   5 -10    4.61    1.74
  -1   5   9   27.07    1.81
  -1   5   9   28.66    1.96
   1  -5  -9   27.02    2.49
   1   5  -9   26.67    2.50
   1   5  -8  212.66    7.65
  -1   5   8  207.37    7.71
   1   5  -8  216.16    8.88
   1   5  -8  207.50    8.44
   1  -5  -8  203.93    7.95
  -1   5   7    1.97    1.86
   1   5  -7    1.78    1.30
   1   5  -7    0.13    2.54
   1   5  -7    1.76    2.07
   1  -5  -7    5.23    1.72
   1   5  -7    2.59    1.04
   1   5  -6  191.01    6.84
  -1   5   6  178.67    7.09
   1   5  -6  184.43    7.73
   1   5  -6  178.11    6.65
   1  -5  -6  179.66    6.90
   1   5  -5  248.69    8.76
  -1   5   5  232.05    8.83
   1   5  -5  257.74    9.76
   1   5  -5  238.73    8.62
   1  -5  -5  229.08    8.71
  -1   5   4    7.61    1.77
   1   5  -4    9.11    1.65
   1  -5  -4   11.09    2.17
   1   5  -4    8.81    2.74
   1  -5  -4   10.15    1.75
   1  -5  -4    7.75    1.55
   1   5  -4   10.53    1.50
  -1   5   3   48.66    2.65
   1   5  -3   50.56    2.62
   1  -5  -3   52.25    2.91
  -1  -5   3   45.87    2.82
   1  -5  -3   45.46    3.19
   1  -5  -3   47.25    2.51
  -1   5   2    5.42    1.60
  -1   5   2    6.25    1.94
  -1  -5   2    5.72    1.62
   1  -5  -2    6.55    1.87
   1  -5  -2    6.87    1.43
   1  -5  -1   24.45    2.45
  -1  -5   1   24.05    2.23
   1  -5   0   79.73    4.14
  -1  -5   0   87.44    4.12
   1  -5   0   78.98    3.33
   1   5   1   69.33    3.20
   1   5   1   65.17    3.53
   1  -5   1   63.78    3.59
  -1  -5  -1   70.87    3.60
   1  -5   1   65.79    2.88
   1   5   2 1059.54   36.74
   1   5   2 1090.86   36.73
  -1  -5  -2 1103.53   37.33
   1   5   2 1040.10   37.29
   1  -5   2 1059.08   37.25
   1  -5   2 1097.49   36.96
   1  -5   2 1065.53   36.55
   1   5   3  245.61    8.95
   1   5   3  254.04    8.86
   1  -5   3  236.69    9.33
  -1  -5  -3  257.44    9.55
   1   5   3  245.40    9.70
   1  -5   3  236.63    8.64
   1  -5   3  228.11    8.84
   1   5   4   12.28    1.88
   1   5   4    7.31    1.57
   1   5   4   10.24    2.63
  -1  -5  -4    6.73    1.87
   1  -5   4    9.08    1.18
   1   5   5    8.74    2.00
  -1  -5  -5   11.17    1.58
   1   5   5   10.74    1.53
  -1   5  -5   14.71    2.60
   1   5   5   14.02    2.88
   1   5   6  141.06    6.03
  -1   5  -6  147.92    5.70
  -1  -5  -6  139.25    5.62
  -1   5  -6  150.66    6.51
   1   5   6  145.73    5.52
   1   5   6  145.62    6.96
   1   5   6  146.82    7.16
   1  -5   7    6.42    1.09
   1   5   7    7.60    2.31
  -1   5  -7    6.91    1.64
  -1  -5  -7    8.61    1.82
   1   5   7    7.77    1.25
   1   5   7    9.40    2.70
   1   5   7    7.66    1.31
  -1   5  -7    8.48    1.52
  -1   5  -7    9.72    2.18
   1   5   7    6.32    3.07
   1  -5   8  215.32    7.64
  -1   5  -8  227.41    8.12
  -1   5  -8  227.76    8.56
  -1  -5  -8  220.49    8.11
   1   5   8  203.14    7.71
   1   5   8  203.99    7.66
   1   5   8  201.63    8.81
   1   5   8  208.66    9.74
   1  -5   9  133.41    5.06
  -1   5  -9  144.79    5.59
  -1  -5  -9  140.28    5.76
  -1   5  -9  132.97    5.80
   1   5   9  128.29    5.16
   1   5   9  129.12    7.45
   1   5   9  126.69    5.97
   1  -5  10  166.44    6.27
   1  -5  10  163.51    6.32
  -1   5 -10  172.12    6.78
  -1  -5 -10  184.84    7.10
   1   5  10  165.08    6.38
   1   5  10  173.04    6.31
  -1   5 -10  166.70    6.86
   1   5  10  181.34    8.97
   1  -5  11  146.42    5.56
  -1   5 -11  149.82    6.03
  -1  -5 -11  160.45    6.43
   1   5  11  141.61    5.59
   1   5  11  137.23    5.36
  -1   5 -11  139.13    5.92
   1   5  11  138.35    8.14
   1  -5  11  145.14    6.49
  -1   5 -12   41.42    2.89
  -1  -5 -12   47.51    3.55
   1   5  12   43.37    2.49
   1   5  12   42.34    5.12
   1  -5  12   43.12    3.18
  -1   5 -12   39.36    2.57
   1  -5  12   43.02    2.44
  -1   5 -13   12.18    2.29
  -1  -5 -13   15.18    2.81
   1   5  13   14.85    1.73
   1  -5  13   10.58    2.06
   1   5  13   11.46    4.15
   1  -5  13    9.14    1.62
  -1   5 -14    3.62    1.97
  -1  -5 -14    3.83    2.51
   1   5  14    3.63    1.51
   1   5  14    4.38    3.73
   1  -5  14    1.80    1.52
   1   5  15   54.64    2.82
   1   5  15   59.77    2.97
  -1  -5 -15   55.17    3.55
   1  -5  15   64.07    3.02
  -1   5 -15   63.46    3.34
   1  -5  15   60.20    3.21
   1  -5  16   69.82    3.34
  -1   5 -16   76.63    3.53
  -1  -5 -16   71.20    3.73
   1   5  16   69.97    3.19
   1   5  16   69.99    2.99
   1   5  16   65.06    2.91
   1  -5  16   67.34    3.21
   1   5  16   75.14    4.09
   1  -5  17   16.15    1.60
  -1   5 -17   12.27    1.85
  -1  -5 -17   12.93    1.97
   1   5  17   12.68    1.51
   1   5  17   12.34    1.26
   1  -5  17   12.85    2.13
  -1   5 -17   16.02    1.82
   1   5  17   19.08    2.45
   1  -5  17   13.63    1.59
  -1   5 -18  103.20    3.95
   1  -5  18   97.01    3.74
  -1  -5 -18   94.58    3.97
   1  -5  18   93.75    4.11
   1   5  18   94.20    4.29
   1   5  18  102.81    3.73
   1   5  19    9.87    1.75
  -1   5 -19   10.39    1.35
   1   5  19    4.74    1.04
   1  -5  19    5.94    0.97
  -1   5 -20    7.03    1.06
   1   5  20    7.49    0.87
  -1  -6  20    1.96    0.55
  -1   6  20    2.53    0.62
  -1   6  19   15.07    1.15
  -1  -6  19   16.69    1.18
  -1   6  18   59.57    2.53
   1  -6 -18   53.73    2.73
  -1  -6  18   53.44    2.53
  -1   6  18   57.27    3.01
  -1  -6  18   60.31    2.61
  -1   6  17   29.16    1.92
  -1   6  17   31.56    1.70
   1  -6 -17   32.63    2.32
  -1   6  17   30.28    2.54
  -1  -6  17   33.63    1.93
  -1  -6  17   32.62    2.06
   1  -6 -16    3.42    1.98
  -1   6  16    2.01    2.10
  -1  -6  16   -0.37    1.37
  -1   6  16    3.65    1.40
   1  -6 -15  162.16    6.60
  -1   6  15  152.06    6.67
  -1  -6  15  154.84    6.01
  -1   6  15  158.88    6.03
   1  -6 -14    4.20    2.48
  -1  -6  14    2.97    1.48
  -1   6  14    3.57    2.44
  -1   6  14    2.82    1.59
  -1   6  13   26.28    2.01
  -1  -6  13   22.26    1.92
  -1   6  13   19.72    2.92
  -1  -6  13   21.73    2.62
  -1  -6  13   23.80    2.58
  -1   6  13   18.76    4.07
   1  -6 -13   23.49    2.97
   1  -6 -12   62.32    3.82
  -1   6  12   52.80    3.82
  -1  -6  12   60.61    2.86
  -1   6  12   55.16    2.88
  -1   6  12   54.15    2.60
  -1   6  12   49.95    5.18
   1   6 -12   52.51    3.27
  -1   6  11    5.95    1.64
   1  -6 -11    6.19    2.49
  -1   6  11    7.50    2.56
   1   6 -11    2.93    1.75
  -1   6  11    7.56    3.56
  -1   6  10  483.48   16.94
   1  -6 -10  494.16   17.39
  -1   6  10  476.40   17.50
   1   6 -10  483.66   17.62
  -1   6  10  460.11   19.04
  -1   6   9   11.18    2.58
  -1   6   9   11.54    1.72
  -1   6   9    9.18    1.54
   1   6  -9   11.91    1.52
  -1   6   9    7.59    3.00
  -1   6   9   12.51    3.68
   1   6  -9   12.43    2.25
   1  -6  -9   12.98    2.30
  -1   6   8   10.01    2.28
  -1   6   8    8.63    1.68
   1   6  -8   10.50    1.61
   1   6  -8    8.48    2.96
   1  -6  -8    8.31    2.66
   1   6  -8   11.79    2.37
  -1   6   8   11.55    3.36
   1  -6  -8   10.32    2.04
  -1   6   7   93.04    4.53
   1   6  -7  104.79    5.83
  -1   6   7   95.52    4.20
   1   6  -7  103.16    4.14
   1  -6  -7  105.09    5.54
  -1   6   7   99.16    5.80
   1   6  -7   99.93    5.12
   1   6  -7   88.68    3.83
   1  -6  -7   88.65    4.27
  -1   6   6   60.34    3.34
   1   6  -6   61.35    4.06
   1  -6  -6   62.93    3.16
   1   6  -6   59.84    2.83
   1   6  -6   62.90    3.10
   1   6  -6   66.06    4.90
   1  -6  -6   59.36    4.05
  -1   6   6   57.52    4.31
  -1   6   5  230.75    8.78
   1  -6  -5  226.13    8.60
   1   6  -5  243.33    8.53
   1   6  -5  241.04    9.78
  -1   6   5  220.48    8.34
   1   6  -5  251.62    8.70
   1  -6  -5  221.75    9.63
  -1   6   5  219.97    9.58
  -1   6   4   27.72    2.19
   1   6  -4   28.51    2.05
   1  -6  -4   31.05    2.14
  -1   6   4   26.62    1.68
   1   6  -4   28.15    2.25
   1  -6  -4   23.95    2.66
   1   6  -4   29.62    3.34
   1   6  -3    0.74    1.58
  -1   6   3    1.37    1.08
   1   6  -3    2.74    1.51
  -1  -6   3    4.18    1.60
   1  -6  -3    0.61    1.84
   1   6  -3    0.55    2.79
   1   6  -3    2.11    1.68
   1   6  -2  228.13    8.27
  -1   6   2  220.49    8.19
   1   6  -2  230.72    8.43
   1  -6  -2  231.40    9.23
  -1  -6   2  215.39    8.86
   1  -6  -1   92.56    3.85
  -1   6   1   88.29    3.78
   1   6  -1   97.54    4.13
   1  -6  -1   89.96    4.74
  -1  -6   1   97.80    4.59
   1  -6   0   23.20    1.74
   1   6   0   28.19    1.77
   1   6   0   28.49    2.24
  -1  -6   0   25.65    2.46
   1  -6   0   28.37    2.55
   1  -6   1  740.56   25.90
   1  -6   1  726.49   25.27
   1   6   1  752.12   25.30
  -1   6  -1  712.22   25.32
   1  -6   1  734.52   26.20
  -1  -6  -1  762.62   26.21
   1  -6   2    6.95    1.57
   1  -6   2    5.81    1.20
  -1   6  -2    7.91    1.62
   1   6   2    5.70    1.17
   1   6   2    7.56    1.74
  -1  -6  -2    6.66    1.82
   1  -6   2    8.75    1.95
   1   6   3  107.59    4.82
   1  -6   3  110.05    4.39
  -1   6  -3  114.08    4.53
  -1   6  -3  112.92    4.61
   1   6   3  106.86    4.34
   1   6   3  123.72    4.77
  -1  -6  -3   99.99    5.22
   1  -6   3  117.18    5.29
   1   6   4  114.55    4.98
  -1   6  -4  116.96    5.88
   1   6   4  114.38    4.68
   1   6   4  109.76    5.62
  -1  -6  -4  106.74    5.38
   1   6   4  102.80    4.31
  -1   6  -4  120.40    4.72
   1   6   5   13.21    2.26
  -1   6  -5   12.11    1.84
   1   6   5   13.41    1.76
   1   6   5   11.25    3.36
  -1  -6  -5   13.66    2.28
   1   6   5   12.30    2.94
  -1   6  -5   13.48    2.73
   1   6   6   32.77    2.91
   1  -6   6   31.45    1.90
  -1   6  -6   36.23    2.48
  -1   6  -6   33.21    3.18
   1   6   6   29.62    3.84
  -1   6  -6   37.39    2.48
   1   6   6   37.23    2.27
   1   6   6   28.63    3.58
  -1  -6  -6   27.68    2.95
   1   6   7  296.23   11.19
   1  -6   7  286.32   10.38
  -1   6  -7  306.71   10.87
  -1   6  -7  295.39   11.52
   1   6   7  294.20   10.48
   1   6   7  293.50   10.53
   1   6   7  262.94   11.88
  -1   6  -7  308.58   10.70
  -1  -6  -7  279.38   11.84
   1   6   7  279.67   12.27
   1   6   8    3.00    2.30
   1  -6   8    3.65    1.12
  -1   6  -8    0.45    2.07
   1   6   8    2.22    1.37
  -1  -6  -8    3.24    2.26
   1   6   8    4.73    3.26
  -1   6  -8   -0.32    2.11
   1   6   8    1.18    1.31
   1   6   8    4.79    2.71
  -1   6  -8    4.56    1.47
   1   6   9  107.18    5.57
   1  -6   9  111.86    4.46
  -1   6  -9  115.00    5.14
  -1  -6  -9  122.50    5.16
   1   6   9  110.01    4.59
   1   6   9  122.84    4.69
  -1   6  -9  113.07    5.35
   1   6   9  115.49    6.87
   1  -6  10   33.67    1.92
   1   6  10   31.09    3.38
   1  -6  10   35.99    2.08
  -1   6 -10   34.22    2.77
  -1  -6 -10   32.81    2.92
   1   6  10   32.77    2.10
   1   6  10   30.20    2.02
   1  -6  10   37.28    3.12
  -1   6 -10   32.41    2.61
   1   6  10   26.63    4.31
   1  -6  11   24.44    1.89
   1   6  11   25.84    3.24
  -1   6 -11   24.61    2.58
  -1  -6 -11   28.36    2.88
   1   6  11   28.20    1.97
   1   6  11   26.60    1.76
   1  -6  11   30.69    2.92
  -1   6 -11   25.81    2.28
   1   6  11   30.93    4.39
   1  -6  12  126.34    5.21
   1   6  12  127.55    6.24
  -1   6 -12  139.75    5.83
  -1  -6 -12  134.93    5.97
   1   6  12  141.57    5.32
   1   6  12  134.70    5.05
   1   6  12  136.46    7.83
   1  -6  12  133.92    6.16
   1   6  13   14.22    1.65
  -1  -6 -13   15.32    2.49
   1   6  13   15.43    2.77
   1  -6  13   16.09    1.67
  -1   6 -13   16.60    2.32
   1   6  14  186.98    6.88
   1   6  14  185.14    6.99
  -1  -6 -14  167.58    7.25
   1  -6  14  182.78    6.86
   1   6  14  184.27    7.65
  -1   6 -14  189.32    7.30
   1  -6  14  196.12    7.23
   1   6  15   53.60    2.54
   1   6  15   50.88    2.51
  -1  -6 -15   47.13    2.91
   1   6  15   49.73    3.37
   1  -6  15   51.95    2.50
  -1   6 -15   52.43    2.95
   1   6  16    0.29    1.14
   1   6  16    1.98    1.02
  -1   6 -16    1.86    1.57
   1   6  16    1.64    1.00
   1   6  16   -0.87    1.97
   1   6  17   25.30    1.37
   1  -6  17   31.53    1.73
  -1   6 -17   32.03    1.96
   1   6  17   22.20    1.43
   1   6  17   28.02    2.25
   1  -6  18    0.98    0.86
   1   6  18    3.75    1.49
  -1   6 -18    3.26    1.16
   1  -6  19   94.97    3.28
  -1   6 -19  100.57    3.38
   1  -6  19   79.98    3.24
   1   6  19   81.41    3.27
  -1   7  17   57.84    2.44
  -1   7  17   56.21    2.36
  -1   7  17   60.06    2.83
  -1   7  16    3.20    1.11
  -1   7  16    2.91    1.01
  -1  -7  16    4.52    1.26
  -1   7  16    4.57    1.69
  -1   7  15   92.34    3.58
  -1  -7  15   81.39    3.52
  -1   7  15   88.74    4.10
  -1   7  14    0.08    1.25
  -1   7  14    1.11    2.06
  -1  -7  14    0.59    1.23
   1  -7 -14    1.71    1.88
  -1   7  13   12.28    1.60
  -1  -7  13   13.33    1.56
  -1   7  13   13.17    2.46
  -1   7  13   14.02    1.19
   1  -7 -13   11.76    2.38
  -1   7  12    4.35    1.43
  -1  -7  12    3.70    1.36
  -1   7  12    3.87    2.32
  -1   7  12    3.16    1.17
   1  -7 -12    7.05    2.31
  -1   7  11   12.41    1.67
  -1  -7  11   15.06    1.60
  -1   7  11   11.49    2.49
  -1   7  11   10.01    1.53
   1  -7 -11   16.30    2.52
  -1   7  10  177.53    6.60
   1  -7 -10  186.46    7.16
  -1   7  10  169.65    7.16
   1   7 -10  163.83    7.23
  -1   7   9  433.71   15.69
  -1   7   9  453.10   15.29
   1  -7  -9  446.91   15.64
   1   7  -9  435.91   15.15
  -1   7   9  397.26   16.63
  -1   7   9  417.86   15.19
   1  -7  -9  419.75   17.14
   1   7  -9  423.93   16.06
  -1   7   8   11.84    2.34
  -1   7   8    8.55    1.70
   1   7  -8    8.47    1.61
  -1   7   8    6.60    3.33
  -1   7   8    9.23    1.74
   1   7  -8   14.61    2.57
   1  -7  -8    8.54    2.77
   1  -7  -8   12.45    2.15
  -1   7   7   30.01    2.68
  -1   7   7   26.85    2.31
   1   7  -7   28.59    2.22
   1   7  -7   28.74    3.80
   1  -7  -7   25.77    3.25
   1  -7  -7   26.77    2.42
   1   7  -7   29.83    3.08
  -1   7   6   45.00    2.83
   1   7  -6   52.99    4.71
   1   7  -6   49.39    2.85
   1  -7  -6   39.71    3.56
   1   7  -6   41.53    2.39
   1   7  -6   40.97    3.70
   1  -7  -6   44.60    2.76
   1   7  -5  687.39   23.55
  -1   7   5  729.25   23.71
   1   7  -5  698.14   25.51
   1  -7  -5  652.35   24.70
   1   7  -5  636.97   24.57
   1   7  -5  643.68   23.36
  -1   7   4    4.62    1.31
   1   7  -4    3.70    1.92
   1   7  -4    7.09    3.69
  -1   7   4    4.48    2.09
   1   7  -4    8.67    3.00
   1  -7  -4    4.09    2.24
   1   7  -4    7.70    1.74
  -1   7   3  112.53    4.66
  -1   7   3  117.33    5.21
   1   7  -3  113.58    7.01
   1   7  -3  123.30    5.07
   1  -7  -3  116.24    5.90
   1   7  -3  118.13    4.97
  -1   7   2   60.70    3.03
   1   7  -2   63.74    5.41
   1   7  -2   66.06    3.44
   1  -7  -2   61.59    4.04
  -1  -7   2   62.71    3.70
   1   7  -2   67.56    3.45
  -1   7   1   62.73    3.10
   1   7  -1   71.28    3.19
   1   7  -1   67.38    5.50
   1   7  -1   67.80    3.55
  -1  -7   1   63.37    3.80
   1  -7  -1   67.74    4.06
   1  -7  -1   58.96    3.95
  -1   7   0   55.07    2.97
   1   7   0   60.59    2.95
   1   7   0   66.75    3.43
   1  -7   0   61.48    3.85
  -1  -7   0   59.69    3.67
   1  -7   0   57.68    3.64
   1   7   1    1.05    1.25
  -1   7  -1    1.69    1.41
   1  -7   1    1.73    1.79
  -1  -7  -1    2.07    1.91
   1   7   2  166.03    6.47
   1   7   2  172.48    8.94
   1   7   2  176.21    6.88
  -1   7  -2  178.76    7.02
   1  -7   2  165.62    7.41
  -1  -7  -2  174.70    7.53
  -1   7  -2  167.82    6.67
  -1   7  -3  319.27   11.53
   1   7   3  300.84   11.31
   1   7   3  333.21   13.81
   1   7   3  336.97   11.69
  -1   7  -3  339.30   11.84
  -1  -7  -3  309.46   12.43
  -1   7  -3  311.01   12.98
  -1   7  -3  311.11   11.42
  -1   7  -4  194.03    7.48
   1   7   4  181.32    7.08
   1   7   4  208.26    7.51
   1   7   4  200.03    9.59
  -1   7  -4  197.79    7.60
  -1  -7  -4  181.92    8.26
  -1   7  -4  194.70    8.69
  -1   7  -5   21.22    2.30
   1   7   5   21.44    3.92
  -1   7  -5   16.88    2.15
   1   7   5   16.03    2.09
  -1   7  -5   15.62    2.95
  -1  -7  -5   19.13    2.54
   1  -7   6    4.87    1.23
   1   7   6    8.74    2.42
  -1   7  -6    8.44    1.98
   1   7   6    6.09    1.40
   1   7   6    7.85    3.41
  -1   7  -6    4.82    1.82
   1   7   6    8.34    1.79
  -1   7  -6    6.35    2.49
  -1  -7  -6    6.30    2.18
   1   7   7  459.89   16.07
   1  -7   7  398.90   15.25
  -1   7  -7  456.60   15.79
  -1   7  -7  443.84   16.52
   1   7   7  439.75   15.37
  -1  -7  -7  421.59   16.78
   1   7   7  410.01   17.00
  -1   7  -7  465.61   15.60
   1   7   7  457.61   15.50
  -1   7  -7  463.66   17.34
   1   7   8   50.46    4.23
  -1   7  -8   57.46    2.95
   1   7   8   56.27    2.84
   1   7   8   62.46    3.90
   1  -7   8   57.63    2.67
  -1   7  -8   66.78    3.55
  -1   7  -8   61.01    3.84
   1   7   8   66.72    2.88
   1   7   8   67.63    3.13
  -1  -7  -8   48.51    4.05
   1   7   9  125.53    6.08
   1  -7   9  133.11    5.15
  -1   7  -9  146.47    5.76
   1   7   9  128.52    5.07
   1   7   9  141.32    5.23
   1   7   9  142.61    5.33
  -1  -7  -9  115.14    6.62
   1  -7   9  130.45    6.30
  -1   7  -9  131.34    6.00
   1   7  10    9.31    1.43
   1  -7  10    9.90    1.39
   1   7  10    7.45    2.59
   1   7  10    8.35    1.49
  -1   7 -10   10.78    2.29
   1   7  11   84.52    3.52
   1   7  11   79.58    4.41
   1  -7  11   79.18    3.45
   1   7  11   87.14    3.46
  -1   7 -11   82.41    4.12
   1   7  12    2.00    1.22
   1   7  12   -0.16    2.22
   1  -7  12    2.76    1.19
   1   7  12    3.17    1.02
  -1   7 -12    0.24    1.98
  -1   7 -13    4.28    1.91
   1   7  13    4.38    2.21
   1   7  13    4.99    1.18
   1   7  13    3.59    1.46
   1  -7  13    3.36    1.55
  -1   7 -14    4.14    1.66
   1   7  14    3.65    2.01
   1  -7  14    1.74    1.33
   1   7  14    4.48    1.30
  -1   7 -15    8.59    1.53
   1   7  15    9.70    1.86
   1   7  15    9.46    1.18
   1  -7  15    8.02    1.32
   1   7  16    2.67    0.83
   1  -7  16    2.56    1.04
   1   7  16    2.11    0.83
  -1   7 -16    4.28    1.25
   1   7  16    3.82    1.51
   1   7  17   18.10    0.97
  -1   7 -17   26.23    1.40
  -1   7 -18    1.36    0.64
  -1  -8  17   17.23    0.93
  -1   8  16   20.27    1.14
  -1  -8  16   22.62    1.24
  -1   8  15   21.77    1.34
  -1  -8  15   20.51    1.37
  -1   8  14   55.42    2.51
  -1  -8  14   53.13    2.52
  -1   8  13    2.69    0.78
  -1   8  13    1.83    1.02
  -1  -8  13    3.06    1.29
  -1   8  12   16.07    1.24
  -1  -8  12   16.36    1.41
  -1   8  12   13.44    1.40
  -1   8  11   15.77    1.46
  -1  -8  11   16.59    1.46
  -1   8  11   14.81    1.50
  -1   8  10  104.98    4.21
  -1  -8  10  100.37    4.10
  -1   8  10  104.31    4.17
  -1   8   9    4.46    1.38
  -1   8   9    4.99    1.23
  -1   8   9    4.02    1.53
  -1   8   8   96.60    4.04
   1   8  -8   97.22    3.98
  -1   8   8   92.31    3.99
  -1   8   7    5.56    1.66
   1   8  -7    5.57    1.58
  -1   8   7    4.44    1.47
   1  -8  -6    5.81    2.37
   1   8  -6    4.96    2.29
   1   8  -6    5.49    1.70
  -1   8   6    4.81    3.53
  -1   8   6    6.46    1.86
   1   8  -6    8.60    3.20
   1  -8  -6    3.32    2.56
   1   8  -5   12.80    2.75
   1  -8  -5   10.42    2.40
   1   8  -5   12.08    1.38
   1   8  -5   17.81    3.61
  -1   8   5    8.38    2.04
   1   8  -5   12.77    1.97
  -1   8   5    7.27    3.87
   1   8  -5    7.31    1.50
   1  -8  -5    8.38    2.69
  -1   8   4   31.52    4.72
   1   8  -4   38.93    4.48
   1   8  -4   32.48    2.52
  -1   8   4   28.57    2.56
   1  -8  -4   32.00    3.07
   1   8  -4   28.56    3.32
   1   8  -4   29.90    2.15
   1  -8  -4   33.70    3.33
  -1   8   3    2.64    1.32
   1   8  -3    3.10    1.94
   1   8  -3    5.58    3.57
  -1   8   3    2.89    2.05
   1  -8  -3    2.46    2.06
   1  -8  -3    0.95    2.22
   1   8  -3    4.72    1.75
  -1   8   2   18.25    1.71
   1   8  -2   25.39    4.16
   1   8  -2   18.37    2.24
   1  -8  -2   15.15    2.44
   1   8  -2   20.00    2.18
   1  -8  -2   16.06    2.53
  -1   8   1   72.52    3.35
   1   8  -1   72.13    3.39
   1   8  -1   69.37    5.68
  -1   8   1   67.50    3.86
   1   8  -1   71.25    3.72
   1  -8  -1   68.69    4.18
   1   8  -1   73.22    3.75
   1   8  -1   67.27    5.00
   1   8   0  224.92    8.27
  -1   8   0  229.28    8.31
  -1   8   0  235.41    8.68
   1   8   0  221.68    8.54
   1   8   0  212.42   10.52
  -1  -8   0  199.12    8.91
   1  -8   0  209.47    9.12
   1   8   0  217.53    9.93
   1   8   0  228.52    8.70
  -1   8   0  217.15    8.51
  -1   8  -1    1.69    1.56
   1   8   1    0.79    1.36
  -1   8  -1    0.21    2.01
  -1   8  -1    4.64    3.26
   1   8   1    1.95    3.07
  -1  -8  -1    3.28    1.75
  -1   8  -1    0.06    1.72
  -1   8  -2   75.50    3.69
  -1   8  -2   83.62    5.36
  -1   8  -2   84.21    3.83
   1   8   2   78.44    3.55
   1   8   2   88.58    6.22
   1   8   2   83.19    4.04
  -1   8  -2   85.31    4.16
  -1   8  -3  190.06    9.07
  -1   8  -3  207.83    7.97
   1   8   3  201.81    7.89
   1   8   3  188.30    9.79
  -1   8  -3  207.14   10.21
  -1   8  -3  210.28    7.80
  -1   8  -4   32.14    3.51
   1   8   4   29.71    1.92
   1   8   4   36.89    2.49
  -1   8  -4   34.91    2.59
   1   8   4   34.60    4.34
  -1   8  -4   34.80    4.56
   1   8   5    5.23    1.22
   1   8   5    5.79    3.32
   1   8   5    5.58    1.76
  -1   8  -5    2.75    3.40
  -1   8  -5    5.22    1.88
   1  -8   5    5.42    1.16
  -1   8  -5    7.70    2.54
   1   8   6   30.06    1.81
   1   8   6   34.85    2.25
  -1   8  -6   29.68    2.26
   1   8   6   30.57    2.16
   1   8   7  111.99    4.53
   1   8   7  116.02    4.73
  -1   8  -7  120.55    4.82
   1   8   7  123.38    4.89
  -1   8  -7  127.02    5.08
  -1   8  -8   22.21    2.34
   1  -8   8   19.29    1.78
   1  -8   8   21.43    1.46
   1   8   8   18.99    1.44
  -1   8  -8   18.79    1.61
   1   8   8   18.08    1.53
   1   8   8   19.78    1.77
   1   8   9   77.29    3.31
   1  -8   9   70.71    3.41
  -1   8  -9   77.24    3.73
   1   8  10   37.92    2.05
  -1   8 -10   41.46    2.68
   1  -8  10   37.18    2.26
   1   8  11    1.97    0.99
   1  -8  11    0.68    1.28
  -1   8 -11    3.14    1.74
   1   8  12   46.32    2.02
   1   8  12   47.36    2.42
  -1   8 -12   45.80    2.55
   1  -8  12   49.70    2.39
   1   8  13   14.47    1.37
  -1   8 -13   14.34    1.55
   1  -8  13   10.62    1.30
   1  -8  14    3.96    0.95
   1   8  14    2.86    0.95
  -1   8 -14    2.83    1.15
   1   8  15   19.84    1.09
   1  -8  15   20.34    1.19
   1  -8  16    0.75    0.56
   1   9 -14   38.75    1.66
   1   9 -14   36.27    1.59
  -1   9  13  116.75    4.10
  -1  -9  13  103.25    4.00
   1   9 -13  112.06    4.09
   1   9 -13  108.42    4.06
  -1   9  12   26.71    1.26
  -1  -9  12   27.52    1.45
  -1   9  12   29.49    1.63
  -1  -9  11  114.88    4.49
  -1   9  11  123.94    4.40
  -1  -9  10   14.76    1.27
  -1   9  10   16.29    1.29
  -1  -9   9  141.59    5.13
  -1   9   9  154.16    5.21
  -1  -9   8   22.53    1.51
  -1   9   8   25.64    1.75
   1   9  -8   23.47    1.69
   1  -9  -8   19.21    1.50
  -1   9   7   48.03    2.47
  -1   9   7   41.69    2.29
   1   9  -7   43.60    2.21
   1   9  -7   41.18    2.51
   1   9  -6   95.37    4.02
  -1   9   6   95.63    4.08
  -1   9   6   99.95    3.89
  -1   9   5   29.05    2.18
   1   9  -5   32.69    2.17
  -1   9   5   31.17    1.87
   1   9  -4    3.42    1.54
  -1   9   4    3.26    1.67
   1   9  -4    1.73    1.04
   1   9  -3   38.53    2.21
   1   9  -3   33.78    1.99
   1   9  -3   38.11    2.47
  -1   9   3   35.60    2.53
   1   9  -2  232.72    9.14
  -1   9   2  259.55    9.46
   1   9  -2  255.44    9.14
   1   9  -2  238.88    9.00
   1   9  -2  271.42    9.34
   1   9  -1    6.58    1.30
  -1   9   1    4.83    1.78
   1   9  -1    5.66    1.74
  -1   9   1    5.92    1.31
   1   9  -1    4.56    1.29
   1   9  -1    8.08    1.50
  -1   9   1    4.94    1.87
   1   9  -1    5.81    1.75
   1   9   0  449.92   15.97
  -1   9   0  469.54   16.19
   1   9   0  447.38   16.10
   1   9   0  451.58   16.40
  -1   9   0  450.64   16.25
   1   9   0  479.16   16.18
  -1   9   0  468.53   16.42
   1   9   0  475.08   16.35
  -1   9  -1   76.06    3.39
   1   9   1   72.60    3.24
   1   9   1   78.67    3.85
   1   9   1   68.07    3.07
   1   9   1   79.45    3.45
  -1   9  -1   78.00    3.79
  -1   9  -2   43.57    2.44
   1   9   2   44.92    2.53
   1   9   2   41.77    2.60
  -1   9  -2   42.04    2.76
   1   9   2   45.71    3.02
  -1   9  -3  162.61    6.29
  -1   9  -3  157.73    6.43
   1   9   3  165.89    6.37
   1   9   3  164.66    6.75
  -1   9  -4  144.25    5.42
   1   9   4  138.10    5.35
  -1   9  -4  144.80    5.48
  -1   9  -5   12.31    1.66
   1   9   5   13.45    1.54
  -1   9  -5   17.19    1.75
   1   9   5   11.51    1.68
  -1   9  -6  147.34    5.67
   1   9   6  140.76    5.71
  -1   9  -6  140.56    5.46
   1   9   6  136.55    5.40
   1   9   6  149.25    5.50
  -1   9  -7    7.10    1.49
   1   9   7    8.74    1.39
  -1   9  -7    8.78    1.22
   1   9   7    9.58    1.16
   1  -9   7    8.44    1.15
   1   9   7    8.84    1.55
   1   9   8    2.13    1.16
  -1   9  -8    0.19    1.28
   1   9   8    1.28    1.31
   1  -9   8    1.48    0.90
   1   9   9    2.29    1.01
  -1   9  -9   -0.04    1.21
   1   9   9    1.49    1.20
   1  -9   9    1.56    0.89
   1   9  10    3.66    0.91
  -1   9 -10    1.43    1.13
   1  -9  10    2.20    0.87
   1   9  11    7.49    0.85
  -1   9 -11    9.29    1.13
   1  -9  11    8.49    0.91
   1  -9  12  108.70    3.85
  -1   9 -12  119.29    4.01
   1   9  12  118.29    3.99
  -1   9 -13   35.31    1.58
   1   9  13   36.59    1.60
   1  10 -11    4.82    0.50
   1  10 -11    3.84    0.57
  -1  10  11    3.74    0.53
   1  10 -10    1.39    0.61
  -1  10  10    2.40    0.51
   1  10 -10    1.01    0.69
  -1  10  10    1.14    0.61
   1  10  -9    8.71    0.84
  -1  10   9    7.03    0.85
  -1  10   9    8.59    0.79
   1  10  -9    7.93    0.94
   1  10  -8    3.47    0.81
  -1  10   8    2.53    1.26
  -1  10   8    4.16    0.83
  -1  10   8    3.34    0.86
   1  10  -8    3.56    0.92
   1  10  -7   27.61    1.51
   1  10  -7   27.28    1.44
  -1  10   7   25.61    1.84
  -1  10   7   23.57    1.40
  -1  10   7   28.41    1.48
   1 -10  -7   22.17    1.30
   1  10  -6   44.48    2.04
   1  10  -6   43.59    2.00
  -1  10   6   40.64    2.34
  -1  10   6   38.53    1.94
  -1  10   6   49.83    2.07
   1  10  -6   45.21    2.10
   1 -10  -6   43.46    1.99
  -1  10   6   42.06    2.24
  -1  10   6   42.82    1.98
   1  10  -5   35.36    1.74
  -1  10   5   29.37    2.05
   1  10  -5   37.80    1.73
  -1  10   5   31.38    1.80
   1 -10  -5   29.60    1.80
  -1  10   5   32.45    1.75
   1  10  -5   35.18    1.99
  -1  10   4    4.77    1.36
   1  10  -4    6.47    1.01
   1  10  -4    5.25    0.98
   1  10  -4    6.87    1.51
  -1  10   4    6.26    1.21
   1  10  -4    6.58    1.13
   1  10  -3    0.82    0.85
  -1  10   3    3.10    1.26
  -1  10   3    0.26    1.19
   1  10  -3    2.80    1.57
  -1  10   3    4.55    1.20
   1  10  -3    3.92    1.17
   1  10  -3    3.54    0.95
   1  10  -2   41.68    1.86
   1  10  -2   38.81    2.48
   1  10  -2   44.14    2.18
   1  10  -2   37.07    1.86
  -1  10   2   47.09    2.14
   1  10  -1    9.57    1.22
   1  10  -1   14.64    1.43
   1  10  -1    9.41    1.78
  -1  10   1   10.64    1.29
   1  10  -1   10.99    1.12
   1  10   0   21.06    1.56
  -1  10   0   18.78    1.64
   1  10   0   15.69    1.95
   1  10   0   18.62    1.56
   1  10   0   18.78    1.37
  -1  10   0   16.28    1.38
   1  10   1    1.29    1.26
   1  10   1    2.01    1.04
  -1  10  -1   -0.11    0.97
  -1  10  -1    0.90    1.24
  -1  10  -2   11.25    1.01
   1  10   2   14.61    1.61
  -1  10  -2   13.95    1.20
   1  10   2   12.35    1.27
   1  10   2   11.90    1.32
  -1  10  -2   11.73    1.48
   1  10   2   13.30    1.75
  -1  10  -3   18.09    1.26
  -1  10  -3   21.97    1.40
   1  10   3   19.02    1.44
   1 -10   3   18.70    1.49
   1  10   3   20.84    1.48
  -1  10  -3   20.43    1.56
   1  10   3   22.01    1.83
   1  10   3   18.37    1.78
  -1  10  -4    3.71    1.00
   1  10   4    1.99    1.32
  -1  10  -4    3.06    1.13
   1 -10   4    2.65    1.03
   1  10   4    2.38    1.00
   1  10   4    3.78    1.44
  -1  10  -5    4.38    0.99
   1  10   5    4.97    1.41
   1  10   5    6.32    1.03
   1 -10   5    3.69    0.91
  -1  10  -5    5.82    1.33
   1  10   5    5.56    1.20
  -1  10  -5    4.65    1.00
  -1  10  -6    2.33    0.91
   1  10   6    1.91    1.32
   1  10   6    1.81    0.81
   1  10   6    2.62    0.91
  -1 -10  -6    1.29    0.84
  -1  10  -7   23.62    1.30
   1  10   7   20.60    1.59
   1  10   7   16.91    1.12
   1  10   7   22.83    1.21
  -1 -10  -7   14.53    0.99
   1  10   8    6.95    0.80
   1  10   8    4.82    0.77
  -1  10  -8    5.98    0.86
   1  10   9    3.50    0.64
   1  10   9    4.69    0.65
  -1  10  -9    3.90    0.67
  -1  10  -9    2.04    0.75
   1  10  10    0.97    0.50
  -1  10 -10    0.81    0.50
  -1  10 -10    0.13    0.57
  -1  11   4    7.27    0.64
   1 -11  -4    9.26    0.65
   1 -11  -3   12.87    0.83
  -1 -11   3   11.64    0.82
   1 -11  -2   13.70    0.94
  -1 -11   2   16.17    0.98
   1 -11  -1   44.46    1.88
  -1 -11   0   17.03    1.15
   1  11   1    0.64    0.50
  -1 -11  -1    2.10    0.79
   1  11   2    5.61    0.63
  -1 -11  -2    8.26    0.78
   1  11   3    4.77    0.56
  -1 -11  -3    6.73    0.66
   1  11   4    2.48    0.47
  -2   0  23    1.57    1.39
   2   0 -23    2.47    1.34
  -2   0  22   46.08    2.99
   2   0 -22   50.03    2.74
   2   0 -21   -0.69    1.95
  -2   0  20    2.59    1.84
  -2   0  20    4.72    2.26
   2   0 -20    6.12    2.27
  -2   0  19    0.62    1.83
  -2   0  19    0.15    2.33
   2   0 -19    1.99    2.38
  -2   0  18   36.58    2.60
   2   0 -18   31.58    3.14
   2   0 -18   33.12    3.13
  -2   0  18   34.51    3.00
  -2   0  17    0.17    1.80
  -2   0  17   -0.42    2.33
   2   0 -17    0.27    2.18
   2   0 -17    2.87    2.49
  -2   0  16  491.00   17.41
   2   0 -16  464.09   18.33
   2   0 -16  500.46   17.79
  -2   0  16  512.16   17.67
  -2   0  15    2.50    1.55
  -2   0  15    1.16    2.02
   2   0 -15    3.20    2.00
   2   0 -15    1.96    2.11
  -2   0  14   34.85    2.13
   2   0 -14   32.97    2.84
   2   0 -14   34.27    2.69
  -2   0  14   30.94    2.41
  -2   0  13   -0.15    1.24
   2   0 -13    3.22    1.85
   2   0 -13    1.08    1.72
  -2   0  13    2.37    1.54
  -2   0  12  839.05   27.61
  -2   0  12  785.22   27.10
   2   0 -12  763.09   27.23
  -2   0  11    0.37    1.56
   2   0 -11    1.20    1.67
   2   0 -11    1.23    0.90
  -2   0  11   -0.95    1.37
   2   0 -10  211.91    8.18
   2   0 -10  235.42    8.40
  -2   0  10  231.25    8.23
  -2   0   9   -0.24    0.73
  -2   0   9   -0.49    1.60
   2   0  -9    1.02    1.13
  -2   0   8  108.56    4.34
  -2   0   7    1.42    1.07
  -2   0   6 2746.30   89.41
   2   0  -6 2625.16   89.34
   2   0  -6 2620.53   89.19
  -2   0   5    1.46    0.91
   2   0  -5   -0.55    0.87
   2   0  -5    1.13    0.52
  -2   0   4 9689.66  331.66
   2   0  -4 9999.00  331.68
   2   0  -4 9897.60  331.60
  -2   0   3    0.45    0.58
   2   0  -3    1.04    0.74
   2   0  -3    0.39    0.60
   2   0  -2 7622.73  257.61
  -2   0   2 7678.15  257.52
   2   0  -1    0.04    0.42
   2   0   0 2111.67   71.84
   2   0   0 2178.42   71.88
   2   0   1    1.21    0.50
   2   0   2 1832.95   60.85
   2   0   2 1813.71   60.92
   2   0   2 1769.54   60.87
   2   0   3    0.62    0.62
   2   0   3    0.96    0.88
   2   0   3    0.15    0.87
   2   0   3    2.37    1.82
   2   0   4  600.02   20.10
   2   0   4  611.60   20.26
   2   0   4  574.13   20.24
   2   0   4  566.31   20.66
   2   0   5    1.16    0.51
   2   0   5    3.25    1.91
   2   0   5    1.81    0.94
   2   0   5    0.55    0.77
   2   0   6 1658.96   52.83
   2   0   6 1566.35   53.37
   2   0   6 1480.06   52.71
   2   0   7   -0.08    2.60
   2   0   7    1.04    1.33
   2   0   8   17.93    1.93
   2   0   8   19.60    3.15
   2   0   8   20.47    1.72
   2   0   9    1.37    2.79
   2   0   9    0.19    1.30
   2   0  10  409.87   15.09
   2   0  10  389.70   13.84
   2   0  11    2.75    2.66
   2   0  11   -0.13    1.50
   2   0  12  333.79   11.38
   2   0  12  295.14   12.80
   2   0  12  304.58   11.58
   2   0  12  328.91   11.48
   2   0  13    2.06    1.39
   2   0  13    3.11    2.81
  -2   0 -13    1.73    1.67
   2   0  13    0.63    1.86
   2   0  13    2.11    1.59
   2   0  14  260.40    9.65
   2   0  14  294.13    9.82
  -2   0 -14  245.00   10.46
   2   0  14  253.01   11.35
   2   0  14  264.19   10.09
  -2   0 -14  279.28   10.15
   2   0  15   -2.57    1.87
   2   0  15    2.47    1.56
  -2   0 -15   -0.92    1.89
   2   0  15    4.56    3.01
   2   0  15   -0.62    2.25
  -2   0 -15    0.90    2.20
   2   0  16  259.31    9.26
  -2   0 -16  256.61    9.77
   2   0  16  274.10    9.83
   2   0  17    0.05    1.48
   2   0  17    3.67    2.74
  -2   0 -17    1.62    2.32
   2   0  18  291.51   10.52
   2   0  18  282.12   11.34
  -2   0 -18  304.42   11.06
   2   0  19    1.12    1.31
   2   0  19    0.26    2.30
  -2   0 -19    1.11    2.02
  -2   0 -20   70.61    3.49
   2   0  20   68.54    3.80
   2   0  21    1.01    1.58
  -2   0 -21    2.20    1.48
  -2   0 -22   78.56    3.06
   2   1 -24    1.63    0.73
   2  -1 -23    2.92    1.32
  -2  -1  23    2.27    1.46
   2   1 -22  129.19    5.19
  -2   1  22  124.07    5.21
  -2  -1  22  134.91    5.51
   2   1 -21  283.75   10.57
  -2   1  21  260.95   10.62
   2   1 -20  184.42    7.58
  -2   1  20  197.04    7.34
   2   1 -19   85.69    4.52
  -2   1  19   90.92    4.18
  -2  -1  19   96.44    4.25
  -2  -1  18  291.47   10.32
  -2   1  18  289.10   10.25
  -2   1  18  243.83   12.01
   2  -1 -18  247.49   11.17
   2   1 -18  248.75   11.03
   2   1 -18  280.48   10.56
  -2   1  18  288.84   10.67
  -2  -1  18  281.67   10.49
  -2   1  17    9.69    1.88
  -2  -1  17   11.21    2.05
   2   1 -17   12.12    2.46
   2   1 -17    9.55    2.32
   2  -1 -17   11.76    2.55
  -2   1  17   12.34    2.66
  -2  -1  17   11.90    2.35
  -2   1  16    5.32    1.80
  -2  -1  16    5.26    1.87
   2   1 -16    6.15    2.32
  -2  -1  16    8.01    2.20
  -2   1  16    7.90    2.48
   2   1 -16    8.41    2.23
   2  -1 -16    4.08    2.29
  -2  -1  15  126.70    5.08
  -2   1  15  126.06    5.03
  -2  -1  15  121.51    5.23
   2   1 -15  119.36    5.39
  -2   1  15  127.70    5.37
  -2  -1  15  126.64    5.69
   2  -1 -15  122.99    6.05
  -2   1  14   29.61    2.06
  -2  -1  14   29.94    2.03
  -2  -1  14   32.32    2.56
   2  -1 -14   29.62    2.84
  -2  -1  14   25.20    2.13
  -2   1  14   26.45    2.26
   2   1 -14   26.66    2.45
  -2   1  13  181.40    6.76
  -2  -1  13  193.55    6.83
   2  -1 -13  190.43    7.75
  -2  -1  13  189.83    7.35
  -2   1  13  185.30    7.00
   2   1 -13  182.52    7.03
  -2  -1  13  183.26    6.89
   2  -1 -13  158.89    6.92
  -2   1  12   29.46    2.05
  -2  -1  12   28.10    1.90
  -2  -1  12   28.38    2.26
   2  -1 -12   29.94    2.56
  -2  -1  11   11.76    1.50
  -2   1  11   11.65    1.52
  -2  -1  11   15.31    1.82
   2  -1 -11   14.43    2.24
  -2  -1  10   75.04    3.08
  -2   1  10   69.95    3.14
   2  -1 -10   71.98    3.81
  -2  -1  10   69.09    3.52
  -2  -1   9   27.00    1.72
  -2  -1   9   30.83    2.14
   2  -1  -9   30.28    2.48
   2   1  -8   99.68    3.92
   2  -1  -8  105.78    4.35
  -2  -1   8   98.76    4.01
   2  -1  -8   96.05    3.46
   2  -1  -7  709.06   25.19
   2   1  -7  739.74   24.94
   2   1  -7  733.52   24.70
   2  -1  -7  725.75   24.72
   2   1  -6  868.72   28.97
   2  -1  -6  846.73   29.17
   2   1  -6  841.64   28.80
   2  -1  -5 2968.40   99.58
   2   1  -5 2937.38   99.44
   2   1  -5 2947.44   99.37
   2   1  -4 4503.25  153.01
   2  -1  -4 4472.96  153.11
   2   1  -4 4640.71  153.02
   2  -1  -3   51.70    2.50
   2   1  -3   50.23    2.27
   2   1  -3   47.29    2.18
   2  -1  -2 2018.60   66.47
   2  -1  -2 1941.15   66.19
   2   1  -2 1985.04   66.41
   2  -1  -1  347.07   12.15
   2  -1  -1  372.34   11.95
  -2  -1   1  343.75   11.84
   2   1  -1  326.63   12.15
   2   1  -1  342.57   12.03
   2  -1  -1  358.96   12.07
   2  -1   0  299.30   10.60
   2   1   0  306.46   10.66
   2  -1   0  302.64   10.45
   2  -1   1  509.72   17.46
   2  -1   1  521.97   17.66
   2   1   1  505.69   17.74
   2  -1   1  508.31   17.40
  -2  -1  -2  655.36   22.00
   2  -1   2  658.30   22.16
   2   1   2  663.15   22.51
   2   1   2  621.20   22.15
   2   1   3  121.30    5.13
  -2  -1  -3  115.31    4.26
   2  -1   3  115.50    4.44
   2  -1   3  106.90    4.35
   2   1   3  117.07    4.31
  -2   1  -3  120.92    4.28
   2  -1   4    7.80    1.51
   2  -1   4    7.35    1.17
  -2  -1  -4    9.10    1.26
   2   1   4    9.11    0.94
  -2   1  -4    8.56    0.93
   2  -1   5   64.91    2.59
   2   1   5   75.12    2.62
  -2   1  -5   70.24    2.65
   2  -1   5   66.50    2.91
   2  -1   5   69.74    3.20
  -2  -1  -5   64.07    2.99
   2  -1   6  651.41   21.50
   2   1   6  619.26   21.49
   2  -1   6  632.84   21.84
  -2   1  -6  662.62   21.60
   2  -1   6  611.34   22.08
  -2  -1  -6  584.38   21.93
   2  -1   7   37.94    1.53
  -2  -1  -7   41.11    2.57
   2  -1   7   45.70    2.29
  -2   1  -7   49.87    1.92
   2  -1   7   45.84    3.06
   2   1   8    3.31    1.63
   2  -1   8    1.34    2.17
   2  -1   8    3.15    1.37
  -2  -1  -8    2.68    1.69
   2   1   9  395.66   13.45
   2  -1   9  372.02   13.26
  -2  -1  -9  397.41   13.84
   2  -1   9  372.21   14.07
   2  -1   9  373.05   13.46
   2  -1  10  147.03    5.48
   2   1  10  145.58    5.68
   2  -1  10  145.26    6.41
  -2  -1 -10  143.37    6.02
   2   1  10  146.07    7.14
   2  -1  10  138.13    5.56
   2   1  11    5.91    1.33
   2  -1  11    5.24    2.27
   2   1  11    4.58    2.92
  -2  -1 -11    4.19    1.68
   2  -1  11    3.35    1.43
   2   1  11    4.73    1.78
   2  -1  12   45.61    2.34
   2   1  12   45.43    2.21
   2   1  12   44.67    2.44
   2  -1  12   42.90    2.27
  -2  -1 -12   46.24    2.99
   2   1  12   38.24    4.19
   2  -1  12   51.27    3.56
   2  -1  12   46.17    2.60
  -2  -1 -12   42.61    2.77
   2   1  12   43.11    2.84
   2  -1  13   58.33    2.63
   2   1  13   56.68    2.58
   2   1  13   56.18    2.81
   2  -1  13   45.76    2.52
  -2  -1 -13   48.94    3.27
   2   1  13   52.10    4.64
   2  -1  13   47.60    3.69
  -2  -1 -13   50.57    3.17
   2  -1  13   50.64    2.93
   2   1  13   53.42    3.21
   2  -1  14   93.32    3.75
   2   1  14   89.00    3.68
   2   1  14   92.13    3.93
   2  -1  14   80.68    3.59
   2  -1  14   94.33    4.63
  -2  -1 -14   72.69    4.34
   2   1  14   72.99    5.61
   2  -1  14   80.50    4.05
  -2  -1 -14   82.88    4.23
   2   1  15   56.99    2.76
   2  -1  15   51.13    2.70
   2  -1  15   47.07    2.44
   2   1  15   53.46    3.00
  -2   1 -15   44.91    3.30
   2   1  15   47.29    4.90
  -2  -1 -15   44.44    3.42
  -2  -1 -15   55.07    3.48
   2  -1  15   54.89    3.22
   2  -1  16    4.45    1.60
   2   1  16    3.41    1.65
   2   1  16    2.50    1.73
   2  -1  16    4.23    1.12
  -2  -1 -16    2.17    2.35
  -2   1 -16    3.27    2.23
   2   1  16    1.38    3.03
  -2   1 -16    3.45    2.00
   2   1  16    2.36    2.75
   2  -1  16    3.99    2.20
   2  -1  17  113.17    4.78
   2   1  17  127.89    4.86
  -2  -1 -17  126.03    5.50
   2   1  17  116.08    5.75
   2  -1  17  111.59    5.28
  -2   1 -17  115.03    5.39
   2   1  17  120.34    5.01
  -2  -1 -18    6.32    2.31
   2  -1  18    7.13    1.51
   2   1  18    8.56    1.58
   2   1  18    8.93    2.59
   2  -1  18    9.29    2.84
   2   1  18    6.93    1.94
   2   1  19    9.28    1.49
   2   1  19   11.68    2.45
   2  -1  19   12.02    2.57
  -2  -1 -19    7.16    2.09
   2   1  20    2.97    1.22
   2  -1  20    4.47    2.07
   2   1  20    5.47    1.88
  -2  -1 -20    3.99    1.75
  -2  -1 -21  135.07    5.22
  -2   1 -21  137.06    5.03
   2  -1  21  130.19    5.43
   2   1  21  124.79    5.24
  -2   1 -22   -0.69    0.83
   2   2 -23    3.20    1.04
  -2   2  22    1.88    1.29
   2   2 -22    1.02    1.39
   2  -2 -22    2.27    1.57
  -2   2  21   73.50    3.29
   2   2 -21   65.89    3.42
   2  -2 -21   74.40    3.67
  -2   2  20   64.95    3.22
   2  -2 -20   64.31    3.67
  -2   2  20   61.71    3.41
   2   2 -20   65.73    3.45
  -2   2  19   33.82    2.44
   2  -2 -19   33.14    2.93
  -2  -2  19   28.14    1.72
  -2   2  19   34.30    2.82
   2   2 -19   31.83    2.75
  -2   2  18   55.56    3.02
   2   2 -18   58.96    3.41
   2  -2 -18   49.48    3.95
  -2   2  18   50.95    5.23
   2   2 -18   51.35    3.79
   2  -2 -18   52.77    3.69
  -2   2  17  534.87   18.10
   2   2 -17  522.95   18.36
   2  -2 -17  537.54   18.58
   2  -2 -17  483.70   17.96
  -2  -2  17  539.85   18.93
   2  -2 -17  506.50   19.38
   2   2 -17  480.24   18.97
  -2  -2  16    7.32    2.04
  -2   2  16    9.71    1.87
  -2  -2  16    7.39    2.18
   2  -2 -16    8.80    2.69
   2  -2 -16   12.19    2.65
   2   2 -16   10.13    2.34
  -2  -2  15 1047.89   34.66
  -2   2  15  980.65   34.51
   2  -2 -15 1011.18   35.83
  -2  -2  15  995.10   35.14
   2  -2 -15  999.49   34.91
   2   2 -15 1003.36   34.73
  -2  -2  14   24.73    2.16
  -2   2  14   25.31    2.04
  -2   2  14   27.63    2.65
   2  -2 -14   30.41    2.75
   2  -2 -14   33.41    3.17
  -2  -2  14   27.76    2.49
   2  -2 -14   25.72    2.41
  -2   2  13    4.20    1.38
  -2  -2  13    5.98    1.55
  -2   2  13    6.17    1.82
  -2  -2  13    5.58    1.77
   2  -2 -13    5.34    2.27
   2  -2 -13    4.49    2.11
  -2  -2  12  492.76   16.85
   2  -2 -12  502.89   17.54
  -2   2  12  468.16   16.53
   2  -2 -12  475.05   16.66
  -2   2  12  445.23   16.30
   2  -2 -11   83.04    4.62
  -2  -2  11   88.31    3.99
   2  -2 -11   83.93    3.94
  -2   2  11   83.94    3.75
   2   2 -10   45.00    2.45
  -2  -2  10   47.23    2.79
   2  -2 -10   44.50    3.39
  -2   2  10   44.34    2.52
   2  -2 -10   46.74    2.73
   2  -2  -9   42.59    3.09
   2   2  -9   41.03    2.29
  -2   2   9   41.41    2.41
   2  -2  -9   36.56    2.55
   2  -2  -8  380.35   13.42
   2   2  -8  366.42   12.91
   2   2  -8  368.37   12.69
   2  -2  -8  351.82   12.81
   2   2  -7  239.34    8.64
   2  -2  -7  230.70    8.96
   2   2  -7  241.30    8.59
   2  -2  -6  139.27    5.63
   2   2  -6  138.03    5.36
   2   2  -6  141.89    5.44
   2  -2  -5   43.77    2.51
   2  -2  -5   38.75    2.58
   2   2  -5   43.99    2.34
   2  -2  -4 2197.24   75.02
   2  -2  -4 2147.01   74.51
   2  -2  -4 2272.56   74.97
   2   2  -4 2341.47   74.93
   2   2  -4 2314.35   75.04
   2  -2  -3 5538.89  184.33
   2   2  -3 5385.84  184.43
  -2  -2   2  195.79    6.87
   2  -2  -2  190.20    7.17
   2  -2  -1  166.17    6.32
   2  -2  -1  162.21    6.27
  -2  -2   1  173.95    6.03
   2   2   0  520.11   17.69
   2  -2   0  479.20   17.56
   2  -2   0  504.32   17.66
  -2  -2   0  507.37   17.40
   2  -2   0  527.54   17.53
   2  -2   1  419.50   14.96
   2   2   1  446.81   15.11
   2  -2   1  418.32   14.66
  -2  -2  -2 1174.96   40.54
   2  -2   2 1258.84   40.74
   2   2   2 1142.45   41.08
  -2  -2  -3  443.65   14.97
   2   2   3  438.85   15.60
   2  -2   3  435.94   14.82
   2   2   3  403.63   15.19
  -2  -2  -4 2113.93   73.32
  -2   2  -4 2271.20   73.44
   2   2   4 2131.62   73.48
  -2  -2  -5  492.00   16.83
  -2   2  -5  488.75   16.79
   2   2   5  467.76   16.80
  -2  -2  -6 1183.82   40.96
  -2   2  -6 1199.45   40.75
   2   2   6 1206.01   40.75
   2  -2   7    6.59    1.07
   2   2   7    7.95    1.16
  -2  -2  -7    5.75    1.82
   2  -2   7    4.63    1.69
  -2   2  -7    6.01    1.22
   2  -2   7    6.08    1.57
  -2  -2  -8  319.19   11.38
   2  -2   8  322.79   11.13
   2  -2   8  314.76   11.10
   2   2   8  314.41   11.02
   2  -2   8  329.66   11.03
   2  -2   8  292.20   11.45
  -2   2  -8  331.50   11.26
  -2  -2  -8  324.91   11.83
   2  -2   8  318.94   11.63
   2  -2   9  991.15   37.81
  -2  -2  -9 1103.75   38.18
   2  -2   9 1103.96   37.90
  -2   2  -9 1124.38   37.55
   2  -2   9 1132.13   37.48
  -2  -2  -9 1123.55   37.70
  -2  -2 -10  454.94   16.32
   2  -2  10  455.33   15.94
   2  -2  10  466.91   15.56
  -2  -2 -10  455.86   15.82
   2  -2  11  234.78    8.16
   2   2  11  220.65    8.05
  -2  -2 -11  221.54    8.87
   2  -2  11  224.51    8.44
   2   2  11  198.64    9.87
   2  -2  11  218.31    8.09
  -2  -2 -11  216.11    8.39
   2  -2  12   14.15    1.71
   2   2  12   13.88    1.64
  -2  -2 -12   14.80    2.19
   2  -2  12   13.03    1.69
   2   2  12   15.66    3.57
  -2  -2 -12   10.55    2.13
   2  -2  12   13.45    1.65
   2  -2  13  154.87    5.93
   2   2  13  153.89    5.94
  -2  -2 -13  142.15    6.65
   2   2  13  144.79    8.07
  -2  -2 -13  151.00    6.32
   2  -2  13  152.73    5.98
   2   2  13  152.47    6.59
   2   2  14  204.70    7.11
   2  -2  14  189.37    7.28
   2  -2  14  179.36    7.25
   2   2  14  207.60    7.41
  -2  -2 -14  174.46    8.03
   2  -2  14  192.82    7.96
   2   2  14  181.25    9.52
  -2  -2 -14  194.96    7.76
   2  -2  14  195.18    7.45
   2   2  14  188.63    7.94
   2  -2  15   16.23    1.92
   2   2  15   20.19    1.76
   2  -2  15   19.50    1.76
  -2  -2 -15   20.89    2.67
   2   2  15   20.43    2.10
   2  -2  15   18.63    2.53
   2   2  15   13.62    3.88
   2  -2  15   17.58    2.21
   2   2  15   15.73    2.78
   2   2  16   16.93    1.81
   2  -2  16   13.59    1.58
  -2  -2 -16   13.34    2.55
   2   2  16   14.27    2.01
   2   2  16   17.54    3.88
   2  -2  16   15.25    2.20
   2   2  16   14.29    2.62
   2  -2  17  175.84    6.88
   2   2  17  181.15    6.95
   2   2  17  184.76    7.65
  -2  -2 -17  196.78    7.58
   2  -2  17  181.42    7.30
   2   2  17  205.67    7.26
   2   2  18   93.66    3.89
   2   2  18   82.51    3.62
   2   2  18   85.93    4.29
  -2  -2 -18   91.85    4.29
   2  -2  18   87.02    4.04
  -2   2 -19   10.80    1.66
  -2   2 -19    9.34    2.01
  -2  -2 -19   10.81    2.06
   2   2  19   10.43    1.73
   2   2  19   11.88    1.50
   2   2  19   10.27    2.05
  -2  -2 -20   29.02    2.21
   2   2  20   28.53    1.70
  -2   2 -20   29.24    1.96
  -2   2 -20   28.84    2.22
   2   2  20   25.93    2.09
  -2  -2 -21    6.29    1.41
  -2   2 -21    5.06    1.38
   2   2  21    4.41    0.93
  -2   2 -21    6.16    1.17
   2  -2  21    6.87    1.60
  -2   2 -22   29.78    1.46
   2   3 -23   17.74    1.15
   2  -3 -22    1.44    1.37
   2   3 -22    3.03    1.17
  -2  -3  22    2.31    1.31
   2  -3 -21    1.41    1.70
  -2  -3  21    2.28    1.57
   2   3 -20    7.47    1.75
   2  -3 -20    7.09    2.12
  -2  -3  20    8.20    1.83
   2   3 -19   16.33    2.20
   2  -3 -19   17.61    2.55
  -2  -3  19   15.80    1.51
  -2  -3  19   19.82    2.21
   2   3 -18   20.04    2.32
  -2  -3  18   15.60    2.19
   2  -3 -18   16.06    2.69
  -2  -3  17    1.30    1.96
   2  -3 -17    1.61    2.58
  -2  -3  17    1.70    1.97
   2  -3 -17    3.04    2.50
   2   3 -17    5.93    2.07
  -2  -3  16    5.35    2.14
   2  -3 -16    4.80    2.61
   2  -3 -16    4.09    2.77
   2   3 -16    4.65    2.05
   2  -3 -16    4.58    2.57
   2  -3 -15   73.25    5.26
   2  -3 -15   89.81    5.38
  -2  -3  15   89.55    4.43
   2   3 -15   90.25    4.13
   2  -3 -15   87.59    4.57
   2  -3 -15   77.56    4.54
   2  -3 -14  165.04    7.88
  -2  -3  14  174.06    6.92
   2  -3 -14  159.84    6.79
  -2  -3  13   29.58    2.60
   2  -3 -13   27.91    3.33
   2  -3 -13   31.30    3.52
   2  -3 -13   32.31    2.85
   2  -3 -13   26.18    2.15
   2  -3 -12  308.62   11.90
   2  -3 -12  274.65   11.47
   2   3 -12  302.68   10.55
  -2  -3  12  304.66   10.80
   2  -3 -12  291.75   10.59
   2   3 -11  100.17    4.30
   2  -3 -11  109.62    5.59
   2  -3 -11   98.98    5.21
   2  -3 -11  101.61    4.45
   2  -3 -11   93.59    4.25
   2  -3 -10  140.63    6.42
   2   3 -10  145.14    5.64
   2  -3 -10  151.67    6.68
   2  -3 -10  134.06    5.46
   2  -3 -10  133.77    5.62
   2  -3  -9  435.68   17.31
   2   3  -9  488.33   16.82
   2  -3  -9  482.16   17.54
   2   3  -9  484.17   16.67
   2  -3  -9  458.34   16.56
   2   3  -9  494.73   16.32
   2  -3  -9  453.59   16.66
   2  -3  -8   99.01    4.97
   2  -3  -8  103.15    5.06
   2   3  -8  105.89    4.48
   2   3  -8  107.40    4.55
   2  -3  -8  102.87    4.37
   2   3  -7    8.56    1.95
   2  -3  -7    7.88    2.24
   2  -3  -7    7.68    2.25
   2   3  -7    6.15    2.20
   2  -3  -7    6.40    1.67
   2  -3  -6  342.80    8.73
   2  -3  -6  325.94    8.56
   2   3  -6  339.32    8.72
   2   3  -6  341.68    8.40
   2  -3  -5  162.83    6.51
   2   3  -5  160.40    6.81
   2   3  -5  162.48    6.52
   2  -3  -4 1264.73   45.05
   2   3  -4 1381.26   45.19
  -2  -3   3  459.62   15.89
   2  -3  -3  452.26   16.13
   2  -3  -2  526.62   18.49
  -2  -3   2  528.48   18.27
   2  -3  -1  730.26   24.76
  -2  -3   1  718.40   24.52
   2  -3  -1  691.20   24.74
  -2  -3   0  628.36   21.95
   2   3   0  634.52   22.15
   2  -3   0  643.12   22.14
   2  -3   0  643.95   22.20
   2  -3   1  214.72    8.22
   2   3   1  233.77    8.50
   2  -3   1  218.34    8.04
   2  -3   2    6.35    1.54
   2   3   2    8.96    2.27
   2  -3   2    5.49    1.15
   2  -3   3  616.22   20.26
   2   3   3  654.28   20.85
   2  -3   3  629.76   19.90
   2   3   4  678.13   22.54
   2   3   4  658.00   22.22
   2  -3   4  651.46   21.36
   2   3   5  115.94    6.10
  -2  -3  -5  109.53    4.44
   2   3   5  102.46    5.14
   2  -3   6   53.10    2.30
  -2  -3  -6   53.22    2.95
  -2  -3  -6   50.79    2.71
   2   3   6   53.68    4.51
   2   3   6   55.09    3.26
  -2   3  -6   55.58    2.99
   2  -3   7  112.59    4.45
  -2  -3  -7  127.61    4.82
  -2  -3  -7  120.79    5.11
   2   3   7  121.39    6.43
   2   3   7  124.41    5.01
  -2   3  -7  116.94    4.86
   2   3   8   27.31    2.05
   2  -3   8   26.64    1.60
   2  -3   8   28.34    1.57
  -2  -3  -8   27.93    2.19
   2   3   8   30.00    1.91
   2   3   8   24.66    3.88
   2  -3   8   30.79    2.37
  -2   3  -8   29.21    1.92
  -2  -3  -8   26.05    2.36
  -2  -3  -9  139.99    5.72
   2   3   9  137.09    5.61
   2  -3   9  145.30    5.26
   2  -3   9  142.34    5.26
  -2   3  -9  146.93    5.48
   2  -3   9  145.98    5.95
   2   3   9  149.02    7.38
   2   3  10   51.83    2.58
   2   3  10   56.09    3.01
  -2  -3 -10   54.05    3.17
   2  -3  10   57.54    2.58
  -2   3 -10   55.50    2.62
  -2  -3 -10   50.87    3.32
   2   3  10   57.04    5.02
   2  -3  10   53.93    3.12
   2   3  11   37.03    2.11
   2  -3  11   31.33    2.01
   2   3  11   35.21    2.59
  -2  -3 -11   36.47    2.74
  -2  -3 -11   32.12    2.80
   2  -3  11   33.31    2.48
   2   3  12  108.94    4.42
   2  -3  12  116.20    4.48
  -2  -3 -12  107.25    4.96
   2   3  12  106.60    4.84
   2  -3  12  108.36    4.90
   2   3  13   36.22    2.31
   2   3  13   33.42    1.99
   2  -3  13   32.60    2.49
  -2  -3 -13   36.87    2.97
   2   3  13   32.34    2.78
   2  -3  13   33.24    2.35
   2   3  14  643.45   22.06
   2  -3  14  656.22   22.19
   2   3  14  633.31   24.58
   2  -3  14  624.59   22.70
   2   3  14  597.98   22.34
  -2  -3 -14  667.03   22.48
   2  -3  14  615.72   22.07
   2   3  15   95.51    3.76
   2  -3  15   94.61    4.09
   2   3  15   97.85    4.06
   2   3  15   87.31    6.41
   2  -3  15   90.04    4.70
  -2  -3 -15   91.87    4.61
   2  -3  15   74.35    4.03
   2   3  15   92.41    4.47
  -2   3 -16    6.76    1.89
  -2  -3 -16    7.43    2.34
   2   3  16    6.68    1.72
   2  -3  16    7.99    1.57
   2   3  16    6.24    1.45
   2   3  16    7.76    2.13
   2  -3  16    6.73    1.83
   2  -3  17   17.31    1.61
  -2   3 -17   15.35    2.05
  -2  -3 -17   15.65    2.39
  -2   3 -17   17.25    2.29
   2   3  17   20.07    1.96
   2   3  17   15.76    1.64
   2  -3  17   15.66    2.04
  -2   3 -18   55.79    2.98
   2  -3  18   52.48    2.54
  -2  -3 -18   56.33    3.24
   2   3  18   59.19    2.85
   2   3  18   47.34    2.57
   2  -3  18   51.56    3.61
  -2   3 -18   58.74    3.18
   2  -3  18   54.64    2.93
  -2   3 -19   55.78    2.81
  -2  -3 -19   49.57    2.96
   2   3  19   51.00    2.68
   2   3  19   58.55    2.60
   2  -3  19   58.99    3.40
  -2   3 -19   58.99    3.05
  -2   3 -20   39.96    2.14
   2   3  20   39.85    1.94
   2  -3  20   38.29    2.51
  -2   3 -20   38.48    2.30
  -2  -3 -20   35.65    2.29
  -2   3 -21   87.87    3.28
   2   3  21   79.02    3.11
  -2   4  22   99.07    3.79
   2   4 -22  101.31    3.80
   2   4 -21   61.26    2.57
   2  -4 -21   57.94    2.77
  -2  -4  21   56.85    2.62
  -2  -4  20    2.16    0.96
  -2  -4  20    2.52    1.49
   2   4 -20    4.70    1.56
   2  -4 -20    3.16    1.74
  -2  -4  19   24.67    2.09
  -2  -4  19   24.11    1.76
   2   4 -19   27.37    2.24
   2  -4 -19   23.89    2.43
  -2  -4  18   14.38    2.01
   2   4 -18    9.97    1.99
   2   4 -18   15.06    1.94
   2  -4 -18   12.79    2.46
   2   4 -17   21.81    2.14
  -2  -4  17   19.46    2.12
   2  -4 -17   23.34    2.79
   2   4 -16   61.21    3.41
   2   4 -16   56.07    3.25
  -2  -4  16   61.38    3.25
  -2  -4  16   59.57    3.68
   2  -4 -16   62.67    3.84
   2   4 -15   30.36    2.67
   2   4 -15   33.86    2.53
  -2  -4  15   37.80    2.45
  -2  -4  15   33.62    2.96
   2  -4 -15   36.29    3.18
   2   4 -14   52.46    3.21
   2  -4 -14   61.93    3.78
  -2  -4  14   56.41    3.00
  -2  -4  14   58.86    3.63
  -2  -4  14   56.63    3.35
   2   4 -13  117.48    5.19
   2  -4 -13  128.02    5.71
  -2   4  13  123.41    5.09
  -2  -4  13  125.66    5.05
   2  -4 -13  118.91    6.59
  -2  -4  13  136.30    5.86
   2   4 -13  128.76    5.40
   2   4 -12  629.65   22.49
   2  -4 -12  679.35   22.80
  -2   4  12  610.74   22.32
  -2  -4  12  674.11   22.34
   2  -4 -12  632.13   23.84
   2   4 -12  651.54   22.77
  -2   4  11  854.66   29.66
   2  -4 -11  893.04   30.04
   2   4 -11  828.69   29.77
   2   4 -11  905.03   30.13
   2  -4 -11  862.66   31.03
  -2   4  10   84.09    3.53
   2  -4 -10   81.37    3.96
   2   4 -10   79.88    3.67
   2   4 -10   87.65    4.00
   2  -4 -10   82.61    4.76
   2   4  -9  412.10   14.21
   2  -4  -9  383.36   14.63
   2   4  -9  403.67   14.15
   2  -4  -9  388.32   13.72
   2   4  -9  382.75   13.44
   2  -4  -9  375.36   13.86
   2   4  -8  226.66    8.65
   2   4  -8  212.71    7.66
   2  -4  -8  205.33    8.66
   2  -4  -8  219.20    8.06
   2   4  -8  214.27    7.65
   2   4  -8  215.41    8.41
   2   4  -7  568.56   19.35
   2   4  -7  524.54   18.29
   2  -4  -7  528.30   19.10
   2   4  -7  525.69   18.27
   2  -4  -7  522.23   18.52
   2   4  -7  558.13   19.02
   2   4  -6  182.25    7.14
   2   4  -6  161.14    5.83
   2  -4  -6  141.17    5.56
   2  -4  -6  163.54    6.57
   2  -4  -6  156.59    6.04
   2   4  -6  177.91    6.74
   2   4  -6  170.52    5.83
   2   4  -5  939.01   31.36
   2   4  -5  883.99   30.25
   2  -4  -5  863.73   30.81
   2   4  -5  908.32   30.28
   2   4  -5  939.38   31.04
   2  -4  -5  839.20   30.32
   2   4  -4   80.86    3.63
   2  -4  -4   98.05    4.26
   2   4  -4   90.80    3.68
   2  -4  -4   84.59    3.72
   2   4  -4   93.52    4.73
  -2  -4   3   44.27    2.45
   2  -4  -3   44.54    2.89
   2  -4  -3   41.74    3.00
   2   4  -3   42.16    2.40
  -2  -4   2   94.49    4.04
   2  -4  -2   91.49    4.38
   2  -4  -2   91.82    4.42
   2   4  -2   91.23    3.84
   2  -4  -1   35.42    2.80
   2  -4  -1   33.21    2.59
  -2  -4   1   36.37    2.30
   2   4  -1   34.16    2.19
   2   4   0  487.43   17.08
   2  -4   0  502.49   17.56
  -2  -4   0  488.75   17.35
   2   4   1  227.37    8.45
   2   4   1  217.68    8.32
   2   4   1  244.92    9.08
  -2  -4  -1  247.97    8.74
   2  -4   1  239.88    8.90
   2  -4   1  225.05    8.61
   2   4   2  215.43    8.14
   2   4   2  211.60    7.92
   2   4   2  236.19    8.94
   2  -4   2  217.32    8.45
  -2  -4  -2  231.89    8.46
   2  -4   2  225.07    8.15
   2   4   3   93.02    4.20
   2   4   3   97.33    3.92
   2  -4   3   98.02    4.48
   2   4   3  107.84    5.34
   2  -4   3   98.42    3.86
   2  -4   3   96.50    3.97
   2   4   4  735.97   24.06
   2   4   4  700.46   24.87
   2   4   4  663.53   23.72
   2   4   4  759.62   25.05
   2  -4   4  666.41   23.73
   2  -4   4  710.46   23.76
   2  -4   5    3.43    1.14
   2   4   5    1.71    1.15
   2   4   5    5.20    2.60
   2   4   5    3.52    2.90
  -2   4  -5    3.37    2.18
   2  -4   6  240.60    8.29
   2   4   6  225.06    8.26
   2   4   6  229.61    9.29
   2   4   6  221.98    9.88
  -2   4  -6  245.92    9.07
  -2  -4  -6  231.68    8.47
   2  -4   7   32.22    1.80
  -2   4  -7   34.54    2.48
  -2  -4  -7   32.62    2.25
   2   4   7   32.73    1.67
   2   4   7   38.04    2.87
   2   4   7   33.92    3.92
   2  -4   8    2.87    0.98
   2  -4   8    3.60    1.07
  -2   4  -8    2.20    1.58
  -2  -4  -8    5.29    1.85
  -2   4  -8    2.72    1.50
   2   4   8    1.00    3.25
   2   4   8    5.05    1.71
   2  -4   9  101.83    3.84
   2  -4   9   90.75    3.81
  -2   4  -9  103.21    4.30
  -2  -4  -9  103.36    4.49
   2   4   9   91.27    3.84
   2   4   9   96.11    3.77
  -2   4  -9   94.67    4.20
   2  -4   9   98.28    4.71
   2   4   9   90.98    6.08
  -2   4 -10  431.57   15.66
  -2  -4 -10  451.54   15.90
   2   4  10  441.54   15.38
  -2   4 -10  424.14   15.61
   2   4  10  435.64   17.68
   2  -4  10  446.42   16.18
   2  -4  10  460.52   15.35
   2  -4  10  427.28   15.31
  -2   4 -11   17.61    2.11
  -2  -4 -11   22.13    2.73
   2   4  11   19.72    1.70
   2  -4  11   19.18    2.29
   2   4  11   19.53    4.10
   2  -4  11   13.59    1.68
  -2   4 -12   24.36    2.41
  -2  -4 -12   26.12    2.89
   2   4  12   22.92    1.89
   2   4  12   31.12    4.69
   2  -4  12   22.32    2.32
   2  -4  12   23.29    1.93
  -2   4 -13   36.79    2.79
   2   4  13   41.69    2.43
   2  -4  13   33.84    2.75
   2   4  13   39.57    5.04
   2  -4  13   37.78    2.43
  -2   4 -14   -0.26    1.93
  -2  -4 -14    3.91    2.37
   2   4  14    0.54    1.29
   2   4  14    1.11    1.56
   2  -4  14    1.47    1.68
   2   4  14    0.49    3.89
   2  -4  14   -2.22    1.90
   2  -4  14    0.65    1.59
   2   4  15  198.97    7.94
   2   4  15  197.12    7.76
  -2  -4 -15  232.17    8.54
   2  -4  15  221.99    8.07
  -2   4 -15  222.35    8.28
   2  -4  15  239.68    8.23
   2  -4  16   73.24    3.40
  -2   4 -16   78.13    3.69
  -2  -4 -16   72.87    3.86
   2   4  16   68.73    3.33
   2   4  16   75.79    3.13
   2  -4  16   62.50    3.38
  -2   4 -17   19.90    2.06
   2  -4  17   19.38    1.69
  -2  -4 -17   19.76    2.29
   2   4  17   18.51    1.77
   2   4  17   18.51    1.56
  -2   4 -17   21.42    2.18
   2  -4  17   21.99    2.65
   2  -4  17   17.83    1.88
  -2   4 -18   19.20    1.86
   2  -4  18   17.45    1.41
  -2  -4 -18   13.37    1.92
   2   4  18   12.54    1.55
   2   4  18   14.75    1.44
   2  -4  18   14.70    2.25
  -2   4 -18   18.62    1.94
  -2   4 -19    2.59    1.33
  -2   4 -19    3.90    1.49
  -2  -4 -19    1.57    1.43
   2   4  19    3.64    1.16
   2  -4  19    3.87    1.68
   2   4  19    3.24    1.14
   2  -4  19    3.03    0.91
  -2   4 -20    4.34    1.08
   2   4  20    2.71    0.92
  -2   4 -21    3.60    0.71
  -2   5  21  122.53    4.40
  -2   5  21  105.17    4.19
  -2   5  20    1.16    1.08
  -2  -5  20    0.96    0.81
   2  -5 -20    2.00    1.39
  -2  -5  20    3.20    1.44
  -2   5  20    0.38    1.50
  -2  -5  20    1.02    1.20
   2   5 -20    0.42    1.23
  -2   5  19   18.41    1.64
   2  -5 -19   20.56    1.99
  -2  -5  19   21.27    1.75
  -2   5  19   20.59    2.23
   2   5 -19   20.77    1.82
  -2  -5  19   17.91    1.49
  -2   5  18   27.83    1.97
   2  -5 -18   27.47    2.47
  -2   5  18   29.48    2.66
  -2  -5  18   26.19    2.02
   2   5 -18   30.10    2.24
  -2   5  17   25.01    2.04
   2  -5 -17   28.81    2.67
  -2  -5  17   27.23    2.15
   2   5 -17   30.72    2.36
  -2   5  16    0.05    1.60
   2  -5 -16    1.57    2.35
  -2  -5  16    1.55    1.61
   2   5 -16   -0.32    1.93
   2   5 -15   65.85    3.62
   2  -5 -15   74.07    4.09
  -2   5  15   69.84    3.36
  -2  -5  15   66.38    3.34
  -2  -5  15   74.64    4.07
  -2   5  15   65.85    5.83
   2   5 -14   82.36    4.08
   2  -5 -14   84.56    4.50
  -2   5  14   79.42    3.72
  -2  -5  14   84.81    3.82
  -2  -5  14   82.71    4.36
  -2  -5  14   88.42    4.45
   2   5 -13   33.10    2.74
   2  -5 -13   36.74    3.13
  -2   5  13   32.27    2.31
  -2  -5  13   37.40    2.31
  -2  -5  13   34.72    2.96
   2   5 -13   32.51    2.53
   2   5 -12    3.17    1.90
   2  -5 -12    3.43    2.44
  -2   5  12    3.11    1.63
  -2  -5  12    3.77    1.67
   2   5 -12    2.53    1.61
  -2   5  11   43.03    2.48
   2  -5 -11   47.07    3.15
   2   5 -11   40.78    2.72
   2   5 -11   40.51    2.86
  -2   5  10   16.62    1.73
   2  -5 -10   16.28    2.37
   2   5 -10   18.89    2.02
   2   5 -10   23.86    2.35
   2   5  -9   93.09    3.65
   2  -5  -9   88.26    4.29
   2   5  -9   86.63    4.03
   2   5  -9   98.70    4.84
   2   5  -9   96.28    4.61
   2   5  -8   27.16    1.67
   2  -5  -8   27.07    2.32
   2   5  -8   26.19    2.64
   2   5  -8   28.65    2.15
   2   5  -8   27.85    1.78
   2   5  -8   29.56    3.08
   2  -5  -8   27.61    2.69
  -2   5   7   54.73    2.98
   2   5  -7   53.93    2.51
   2   5  -7   54.78    3.54
   2  -5  -7   53.92    2.96
   2   5  -7   54.14    2.78
   2   5  -7   51.25    2.58
   2   5  -7   54.37    3.96
   2  -5  -7   51.18    3.30
  -2   5   6   21.77    1.99
   2   5  -6   25.28    2.78
   2   5  -6   25.46    1.73
   2  -5  -6   19.42    2.00
  -2   5   6   19.59    1.35
   2   5  -6   25.33    3.25
   2   5  -6   23.34    1.79
   2  -5  -6   18.92    2.28
  -2   5   5   19.70    1.87
   2   5  -5   19.65    1.67
   2   5  -5   21.01    3.32
   2   5  -5   17.29    2.69
   2  -5  -5   16.04    2.39
   2  -5  -5   16.85    2.07
   2   5  -5   18.67    1.70
   2  -5  -5   21.78    1.91
  -2   5   4   11.89    1.62
   2   5  -4   11.27    1.58
   2  -5  -4   11.53    2.15
   2  -5  -4   14.53    2.02
   2  -5  -4   10.05    1.64
   2   5  -4   11.92    1.62
  -2   5   3  437.96   14.96
   2   5  -3  432.10   15.02
   2  -5  -3  432.69   15.81
   2  -5  -3  427.52   15.53
  -2  -5   3  410.07   15.31
   2  -5  -3  420.85   14.99
   2   5  -2  485.99   16.74
   2  -5  -2  496.56   17.53
  -2  -5   2  500.82   17.16
   2  -5  -2  454.69   16.66
   2   5  -1  734.23   25.28
   2  -5  -1  746.76   26.03
  -2  -5   1  725.40   25.72
  -2  -5   0   27.43    2.30
   2  -5   0   34.40    2.81
   2  -5   0   32.70    1.99
   2   5   1   18.03    1.94
   2   5   1   17.61    1.85
  -2  -5  -1   22.90    2.10
   2  -5   1   21.76    2.31
   2  -5   1   17.62    1.47
   2  -5   1   20.14    2.05
   2   5   2   26.65    2.27
   2   5   2   26.30    1.94
  -2  -5  -2   28.82    2.30
   2  -5   2   31.48    2.44
   2   5   2   25.61    2.81
   2  -5   2   24.73    1.96
   2  -5   2   26.01    1.74
   2   5   3   29.46    2.48
   2   5   3   31.71    2.01
   2   5   3   31.42    3.49
  -2  -5  -3   32.01    2.51
   2  -5   3   26.28    2.36
   2   5   3   32.73    3.19
   2  -5   3   30.61    1.81
   2  -5   3   32.13    1.95
   2   5   4   23.44    2.32
   2  -5   4   23.25    1.57
   2  -5   4   23.75    1.63
   2   5   4   25.49    3.34
   2   5   4   24.47    1.81
  -2  -5  -4   20.17    2.23
   2   5   4   27.80    3.19
   2   5   5  327.91   12.07
  -2   5  -5  347.13   12.72
  -2   5  -5  341.25   11.82
   2   5   5  318.73   11.66
   2   5   5  309.36   12.88
   2   5   5  347.20   13.22
   2   5   6  165.26    6.70
   2  -5   6  157.39    5.98
  -2   5  -6  157.34    6.26
  -2   5  -6  171.44    7.04
   2   5   6  165.15    6.06
   2   5   6  160.21    7.33
   2   5   6  168.17    7.82
   2  -5   7  222.15    8.09
   2   5   7  232.89    8.87
  -2   5  -7  237.83    8.47
  -2   5  -7  226.08    8.96
   2   5   7  220.76    8.08
   2   5   7  232.31   10.17
   2   5   7  220.72    8.08
   2   5   7  218.11    9.26
   2   5   8   13.27    2.32
   2   5   8   11.28    1.19
   2  -5   8   11.42    1.36
   2   5   8   10.81    2.70
  -2   5  -8   11.53    2.00
  -2  -5  -8   12.88    2.09
   2   5   8   10.82    1.39
   2   5   8   10.29    1.40
  -2   5  -8   13.66    2.08
   2   5   8   16.21    3.77
   2  -5   9   84.92    3.50
   2  -5   9   81.74    3.48
  -2   5  -9   83.44    3.98
  -2  -5  -9   87.22    4.24
   2   5   9   84.32    3.54
   2   5   9   88.11    3.53
  -2   5  -9   73.22    3.97
   2  -5   9   78.86    4.46
   2   5   9   88.67    5.99
   2  -5  10  103.60    4.04
   2  -5  10  105.01    4.04
  -2   5 -10   99.12    4.61
  -2  -5 -10  104.59    4.91
   2   5  10   97.70    4.07
   2   5  10   90.62    3.90
  -2   5 -10   93.49    4.42
   2  -5  10  103.87    5.06
   2   5  10   95.74    6.63
   2  -5  11   35.32    2.21
  -2   5 -11   41.96    2.81
  -2  -5 -11   41.21    3.32
   2   5  11   37.45    2.24
   2   5  11   35.39    1.95
   2  -5  11   40.04    3.06
   2   5  11   40.49    4.94
  -2   5 -12    7.34    2.06
  -2  -5 -12    4.21    2.49
   2   5  12    4.40    1.49
   2  -5  12    1.74    1.81
   2  -5  12    6.97    2.19
   2   5  12    2.63    3.81
   2  -5  12    3.99    1.46
  -2   5 -13  356.01   12.55
  -2  -5 -13  323.60   12.71
   2   5  13  350.02   12.21
   2  -5  13  342.73   12.98
   2  -5  13  323.53   12.91
   2   5  13  337.71   14.88
   2  -5  13  344.08   12.18
   2   5  14    4.95    1.47
   2   5  14    5.79    1.52
  -2  -5 -14    2.46    2.19
   2  -5  14    5.06    1.53
  -2   5 -14    4.31    2.02
   2   5  15   76.99    3.34
   2   5  15   73.62    3.22
  -2  -5 -15   73.67    3.83
   2   5  15   73.53    4.28
   2  -5  15   69.51    3.92
   2  -5  15   71.24    3.32
  -2   5 -15   79.00    3.71
   2  -5  15   75.43    3.56
  -2   5 -16   44.84    2.67
   2  -5  16   45.72    2.44
  -2  -5 -16   38.84    2.68
   2   5  16   39.35    2.01
   2   5  16   42.40    2.27
   2   5  16   42.51    2.10
   2   5  16   38.29    3.15
   2  -5  16   42.09    2.83
  -2   5 -17   60.19    2.91
   2  -5  17   59.54    2.74
  -2  -5 -17   54.90    2.92
   2   5  17   51.75    2.60
  -2   5 -17   63.10    2.94
   2   5  17   55.89    3.33
   2  -5  17   58.98    3.09
   2   5  17   57.14    2.52
   2  -5  18  153.81    5.50
  -2   5 -18  169.50    5.69
   2   5  18  157.45    6.02
  -2   5 -18  150.83    5.62
   2  -5  19    2.47    0.77
   2   5  19    3.66    0.97
   2   5  19    4.50    1.44
  -2   5 -19    3.33    1.11
  -2   5 -20    2.17    0.74
   2  -5  20    2.46    0.76
   2   5  20    1.57    0.66
  -2   6  20   76.78    3.05
   2   6 -20   86.54    3.14
  -2  -6  20   81.36    3.04
  -2   6  19   12.67    1.22
  -2  -6  19   14.42    1.19
   2   6 -19   15.26    1.38
  -2   6  18  194.73    6.59
   2  -6 -18  183.76    6.80
  -2  -6  18  185.33    6.60
  -2   6  18  181.86    6.91
  -2  -6  18  194.43    6.66
   2   6 -18  199.64    6.76
  -2   6  17   12.23    1.26
  -2   6  17   12.08    1.53
   2  -6 -17    9.64    1.98
  -2  -6  17    9.74    1.52
  -2   6  17   14.47    2.14
   2   6 -17   14.47    1.86
  -2   6  16  163.32    6.19
   2  -6 -16  170.33    6.67
  -2   6  16  157.32    6.69
  -2  -6  16  153.75    6.15
   2   6 -16  171.91    6.48
  -2   6  15   33.65    2.18
   2  -6 -15   36.97    2.97
  -2   6  15   30.78    2.94
  -2  -6  15   28.32    2.13
   2   6 -15   30.05    2.48
  -2   6  14  115.82    4.76
   2  -6 -14  120.45    5.46
  -2  -6  14  117.78    4.75
  -2   6  14  108.91    5.46
   2   6 -14  117.84    5.09
   2   6 -13    3.45    2.01
   2  -6 -13    6.06    2.56
   2  -6 -13    7.35    2.77
  -2   6  13    6.57    1.70
  -2  -6  13    7.53    1.62
  -2   6  13    6.10    2.59
   2   6 -13    2.16    1.58
  -2  -6  13    5.15    2.19
  -2   6  13    3.15    3.42
   2   6 -12   37.91    2.78
   2  -6 -12   43.57    3.29
  -2   6  12   41.05    2.44
  -2   6  12   33.18    3.16
  -2  -6  12   41.00    2.40
  -2   6  12   33.22    4.55
   2   6 -12   38.42    2.86
   2   6 -11   50.68    3.03
   2  -6 -11   52.49    3.46
  -2   6  11   51.04    2.80
  -2   6  11   46.28    3.38
   2   6 -11   48.54    3.17
  -2   6  11   49.89    4.99
  -2   6  10  228.86    8.88
   2   6 -10  222.96    8.56
   2  -6 -10  236.38    8.85
  -2   6  10  229.09    8.42
  -2   6  10  219.64    8.25
   2   6 -10  229.63    9.10
  -2   6  10  208.80   10.47
  -2   6   9  184.40    7.61
   2   6  -9  188.80    7.42
   2  -6  -9  193.71    7.60
  -2   6   9  193.95    7.27
  -2   6   9  190.42    7.25
   2   6  -9  193.92    7.08
   2   6  -9  185.74    7.99
  -2   6   8   84.00    4.16
   2  -6  -8   87.05    4.09
   2   6  -8   82.88    4.61
   2   6  -8   76.59    3.45
   2   6  -8   86.96    3.91
   2   6  -8   83.73    3.63
   2   6  -8   86.11    5.11
   2  -6  -8   81.55    5.10
  -2   6   7    7.42    1.98
   2  -6  -7    5.82    1.98
   2   6  -7    5.85    1.37
   2   6  -7    7.31    1.81
   2   6  -7    7.58    3.02
   2   6  -7    6.14    1.61
   2   6  -7    5.62    2.41
   2  -6  -7    7.08    2.39
  -2   6   6  485.43   17.29
   2   6  -6  483.33   18.17
   2   6  -6  492.58   17.10
   2  -6  -6  470.69   17.25
   2   6  -6  489.22   17.19
   2   6  -6  514.03   17.21
   2   6  -6  491.53   18.78
   2  -6  -6  488.09   18.44
  -2   6   6  468.21   18.41
  -2   6   5    0.59    1.68
   2   6  -5    1.73    1.50
   2  -6  -5    2.09    1.68
   2   6  -5    1.34    1.50
  -2   6   5    1.00    1.04
   2   6  -5   -0.56    1.51
   2   6  -5   -0.49    3.06
   2  -6  -5    1.63    1.96
   2   6  -5    2.92    2.47
   2  -6  -4  195.83    7.59
   2   6  -4  206.42    7.64
  -2   6   4  202.56    7.39
   2   6  -4  196.04    7.52
   2   6  -4  211.30    7.66
   2   6  -4  203.30    9.29
   2  -6  -4  195.37    8.54
   2   6  -3   59.53    3.17
  -2   6   3   63.23    2.75
   2   6  -3   57.96    2.96
   2   6  -3   58.64    4.79
   2   6  -3   56.36    3.06
   2  -6  -3   61.10    3.83
   2   6  -2  443.64   16.29
   2   6  -2  399.97   14.78
  -2   6   2  426.93   14.79
   2   6  -2  416.89   16.63
   2   6  -2  427.75   14.95
   2  -6  -2  434.93   15.89
  -2  -6   2  424.01   15.42
   2  -6  -1   19.54    2.40
   2  -6  -1   19.79    1.69
  -2   6   1   20.03    1.62
   2   6  -1   19.32    1.93
   2   6  -1   18.88    3.69
  -2  -6   1   20.54    2.12
   2  -6  -1   23.52    2.54
   2  -6   0   18.79    2.22
   2  -6   0   21.80    1.71
   2   6   0   20.25    1.55
   2   6   0   23.65    3.73
   2  -6   0   18.94    2.39
  -2  -6   0   18.19    2.17
   2  -6   1   34.79    2.58
   2  -6   1   37.76    2.19
   2   6   1   40.52    2.12
  -2   6  -1   43.54    2.34
   2  -6   1   41.47    3.05
  -2  -6  -1   38.50    2.82
   2  -6   2    6.44    1.31
   2  -6   2    5.63    1.48
   2   6   2    7.80    1.17
  -2   6  -2    8.60    1.67
   2   6   2   10.25    3.37
   2   6   2    6.86    1.70
  -2  -6  -2    8.61    1.82
   2  -6   2    8.10    1.94
   2   6   3   48.67    2.99
   2  -6   3   46.20    2.38
  -2   6  -3   44.92    2.66
   2   6   3   43.14    2.22
   2   6   3   50.99    4.51
   2   6   3   49.47    2.69
  -2  -6  -3   47.75    3.16
   2  -6   3   45.33    3.07
   2   6   4  110.08    4.92
  -2   6  -4  103.88    5.66
  -2   6  -4  108.49    4.49
   2   6   4   97.20    4.10
   2   6   4  108.11    4.42
   2   6   4  105.04    6.14
   2   6   4  110.48    5.69
  -2  -6  -4  110.20    5.23
   2   6   5   53.51    3.28
  -2   6  -5   50.56    2.85
  -2   6  -5   53.09    3.82
   2   6   5   40.20    4.21
   2   6   5   44.09    2.56
   2   6   5   47.22    4.02
  -2  -6  -5   42.86    3.24
   2   6   6  124.35    5.49
   2  -6   6  114.72    4.54
  -2   6  -6  120.88    4.92
  -2   6  -6  118.31    5.77
   2   6   6  114.53    4.48
  -2  -6  -6  101.74    5.55
   2   6   6  115.56    6.40
   2   6   6  110.20    4.64
   2   6   6  116.06    6.21
   2   6   7    3.28    2.61
  -2   6  -7    2.59    1.61
   2   6   7    3.19    1.31
   2  -6   7    1.48    1.21
   2   6   7    4.50    2.65
  -2   6  -7    2.73    1.95
   2   6   7    3.53    1.20
   2   6   7    2.99    1.56
  -2   6  -7    6.05    2.25
   2   6   7    1.45    3.18
  -2  -6  -7    1.67    2.00
   2   6   8   47.24    2.37
   2   6   8   44.61    3.66
   2   6   8   52.88    3.79
   2  -6   8   49.71    2.43
  -2   6  -8   51.93    3.10
  -2   6  -8   49.80    3.36
   2   6   8   50.73    2.45
   2   6   8   47.64    2.60
   2   6   8   42.40    4.67
   2  -6   8   48.57    3.58
  -2  -6  -8   41.62    3.61
  -2   6  -9  348.32   12.38
   2  -6   9  336.36   11.85
   2   6   9  353.68   12.81
   2  -6   9  337.64   11.83
   2   6   9  318.28   11.85
   2   6   9  343.67   11.93
   2  -6   9  343.89   13.08
  -2   6  -9  317.77   12.56
   2   6   9  324.44   14.22
  -2   6 -10    9.44    2.31
   2   6  10   11.42    2.94
   2  -6  10   11.04    1.45
   2  -6  10   11.43    1.41
   2   6  10   10.42    1.48
   2   6  10   12.89    1.49
   2   6  10    9.37    3.71
   2  -6  10   12.07    2.36
  -2   6 -10    8.35    1.78
  -2   6 -11   -0.41    2.19
   2  -6  11    1.92    1.32
   2   6  11    2.46    2.70
   2   6  11    1.69    1.33
   2   6  11    3.82    1.17
   2  -6  11    0.47    1.90
   2   6  11   -1.35    3.47
   2   6  12  139.73    5.59
  -2   6 -12  156.43    6.17
   2   6  12  145.61    5.40
   2  -6  12  145.11    5.58
   2   6  12  157.62    6.63
   2   6  13   21.91    2.87
   2  -6  13   24.94    1.77
   2   6  13   21.98    1.77
   2   6  13   27.92    2.07
  -2   6 -13   25.87    2.50
   2  -6  13   27.42    2.24
   2   6  14    4.95    2.39
   2   6  14    4.36    1.24
   2   6  14    6.27    1.39
   2  -6  14    5.96    1.67
  -2   6 -14    4.54    1.92
   2   6  15   20.47    2.51
   2   6  15   21.06    1.55
  -2   6 -15   16.79    1.93
   2   6  16   30.69    1.63
  -2   6 -16   34.31    2.14
   2   6  16   29.26    1.65
   2   6  16   31.95    2.51
   2  -6  17    5.11    1.05
   2   6  17    5.24    0.71
  -2   6 -17    7.88    1.36
   2   6  17    6.00    0.96
   2   6  17    6.68    1.70
   2  -6  18    4.15    0.88
  -2   6 -18    1.66    0.98
   2  -6  18    2.55    0.82
   2   6  19   11.81    0.83
  -2   6 -19   11.00    0.81
  -2  -7  19    5.48    0.65
   2   7 -19    5.89    0.68
  -2   7  18   12.08    0.98
   2   7 -18   13.78    1.17
  -2   7  17   20.69    1.30
  -2   7  17   24.53    1.45
  -2  -7  17   23.33    1.57
   2   7 -17   24.88    1.68
  -2  -7  17   21.60    1.47
  -2   7  16   38.82    2.06
   2  -7 -16   37.55    2.36
   2   7 -16   40.73    2.30
  -2  -7  16   39.69    2.04
  -2   7  16   37.94    2.44
  -2   7  15   42.31    2.26
   2  -7 -15   43.75    2.79
   2   7 -15   45.67    2.56
  -2   7  15   42.42    2.72
  -2  -7  15   40.82    2.23
  -2   7  14   90.69    3.75
   2  -7 -14   88.04    4.34
   2   7 -14   90.40    4.06
  -2  -7  14   85.19    3.68
  -2   7  14   87.84    4.22
   2   7 -13    0.46    1.75
   2  -7 -13    4.79    2.35
  -2   7  13    3.66    1.40
  -2   7  13    2.89    1.07
  -2   7  13    4.21    2.16
  -2  -7  13    2.86    1.41
   2   7 -12   88.32    4.05
   2  -7 -12   95.82    4.55
  -2   7  12   93.12    3.86
  -2   7  12   85.26    3.61
  -2  -7  12   84.44    3.74
  -2   7  12   81.40    4.27
  -2   7  11   68.86    3.21
   2  -7 -11   64.18    3.79
   2   7 -11   65.11    3.43
  -2   7  11   60.83    3.62
  -2   7  10   35.84    2.85
   2   7 -10   43.10    2.76
   2  -7 -10   28.04    3.65
   2  -7 -10   37.83    2.98
  -2   7  10   37.85    2.30
  -2   7  10   32.14    2.07
   2   7 -10   37.17    2.91
   2  -7 -10   28.64    3.74
  -2   7   9   29.16    2.57
   2   7  -9   27.61    2.32
   2  -7  -9   25.97    2.62
  -2   7   9   25.12    2.10
  -2   7   9   22.04    2.02
  -2   7   9   22.82    3.81
   2   7  -9   25.12    1.86
   2   7  -9   21.64    2.66
   2  -7  -9   23.86    3.36
   2   7  -8  126.09    5.38
  -2   7   8  127.39    5.54
   2   7  -8  124.27    6.11
   2  -7  -8  135.26    5.60
   2  -7  -8  124.80    6.79
   2   7  -8  132.30    5.19
  -2   7   8  128.34    5.35
   2   7  -8  133.30    6.67
   2   7  -7   42.26    3.45
   2  -7  -7   45.62    2.94
   2   7  -7   42.34    2.41
   2  -7  -7   47.56    3.92
   2   7  -7   46.10    2.74
   2   7  -7   53.51    4.44
   2   7  -7   43.41    2.64
  -2   7   7   41.82    2.83
   2   7  -6    5.08    1.58
   2  -7  -6    3.75    2.23
   2   7  -6   10.87    2.69
   2   7  -6    7.28    1.93
  -2   7   6    5.55    2.10
   2   7  -6   12.26    3.47
   2   7  -6    4.32    1.75
   2   7  -5   71.79    3.32
   2   7  -5   68.81    4.48
   2  -7  -5   63.16    4.37
   2   7  -5   73.18    3.42
  -2   7   5   61.73    3.01
   2   7  -5   68.00    3.44
   2   7  -5   69.06    5.37
   2  -7  -4   26.03    3.27
   2   7  -4   36.29    2.43
   2  -7  -4   29.24    3.16
   2   7  -4   33.98    2.41
  -2   7   4   29.86    2.02
   2   7  -4   35.48    2.51
   2   7  -4   33.61    4.34
   2  -7  -3   98.53    5.34
   2  -7  -3   97.98    4.28
   2   7  -3  103.49    4.52
   2  -7  -3   98.04    5.38
  -2   7   3  101.06    4.13
   2   7  -3   93.22    6.26
   2   7  -3  102.23    4.47
   2  -7  -2  125.94    6.19
   2   7  -2  139.53    6.96
   2  -7  -2  126.69    5.27
   2   7  -2  135.95    5.60
   2  -7  -2  125.28    6.30
  -2   7   2  130.74    5.22
   2   7  -2  138.09    5.32
   2   7  -2  131.96    5.53
   2   7  -2  124.58    7.49
   2  -7  -1  289.32   10.65
   2  -7  -1  280.12   11.41
   2   7  -1  302.48   12.33
  -2  -7   1  295.32   11.39
   2  -7  -1  296.72   11.80
  -2   7   1  284.11   10.64
   2   7  -1  308.58   10.69
   2   7  -1  289.34   12.73
   2   7  -1  302.36   10.87
   2  -7   0   43.48    3.13
   2  -7   0   46.45    2.52
   2  -7   0   42.90    3.41
  -2  -7   0   49.62    3.25
  -2   7   0   51.17    2.65
   2   7   0   50.80    2.56
   2   7   0   48.20    4.85
   2   7   1   26.71    1.84
  -2  -7  -1   23.58    2.50
   2  -7   1   27.56    2.81
   2  -7   1   28.67    1.91
   2  -7   2    4.38    1.31
  -2  -7  -2    4.63    1.88
   2  -7   2    8.68    2.05
   2   7   2    6.25    3.74
   2   7   2    3.62    1.86
   2   7   2    4.29    1.29
  -2   7  -3   16.92    3.24
  -2  -7  -3   13.81    2.25
   2   7   3   14.37    3.85
   2   7   3   14.06    2.01
   2   7   3   15.12    1.48
  -2   7  -3   21.22    2.14
  -2  -7  -4    7.64    2.01
  -2   7  -4   10.14    2.97
  -2   7  -4    5.27    2.19
   2   7   4    8.71    3.53
   2   7   4    9.40    1.89
  -2   7  -4    9.75    1.91
  -2  -7  -5    8.16    2.10
  -2   7  -5   11.78    2.86
  -2   7  -5   12.09    2.12
   2   7   5   12.30    3.43
   2   7   5    9.92    1.81
  -2   7  -5    8.86    2.07
   2   7   6  141.18    6.20
   2  -7   6  123.83    5.22
  -2   7  -6  130.68    6.48
  -2   7  -6  143.93    5.77
   2   7   6  147.74    5.52
  -2   7  -6  143.57    5.68
   2   7   6  117.58    6.87
   2   7   6  140.67    5.46
   2  -7   7   60.99    2.89
   2   7   7   66.63    4.02
  -2   7  -7   67.96    3.57
  -2   7  -7   57.69    3.94
   2   7   7   65.38    3.11
   2   7   7   59.15    4.50
  -2   7  -7   60.70    3.18
   2   7   7   68.01    3.02
  -2   7  -8  157.01    6.09
   2   7   8  158.34    5.93
   2   7   8  149.86    6.20
   2   7   8  170.19    7.00
   2  -7   8  154.94    5.88
   2  -7   8  164.34    5.97
  -2   7  -8  171.98    6.55
  -2   7  -8  144.71    6.80
   2   7   8  152.15    5.91
   2   7   8  171.71    6.17
   2  -7   8  158.88    7.20
  -2   7  -9   10.96    2.16
   2   7   9    8.93    2.76
   2  -7   9   10.11    1.33
   2  -7   9    9.71    1.26
   2   7   9    7.28    1.24
   2   7   9    8.90    1.53
  -2   7  -9    8.86    1.95
   2  -7   9    6.22    2.23
   2  -7  10    7.95    1.75
   2   7  10    3.11    1.13
   2  -7  10    4.06    1.10
   2   7  10    0.69    2.47
   2   7  10    5.66    1.28
  -2   7 -10    3.48    1.99
   2  -7  11   13.27    1.80
   2   7  11   10.03    1.23
   2   7  11   11.20    2.59
   2   7  11   15.57    1.33
  -2   7 -11   12.10    2.22
   2  -7  12    3.63    1.55
   2   7  12    2.70    1.54
   2   7  12    4.29    2.25
   2   7  12    6.92    1.01
  -2   7 -12    6.04    1.88
  -2   7 -13    8.34    1.75
   2   7  13    9.64    2.21
   2   7  13   11.32    1.49
   2  -7  13   11.37    1.62
  -2   7 -14    4.78    1.54
   2   7  14    2.08    1.85
   2   7  14    2.84    1.15
   2  -7  14    3.59    1.27
  -2   7 -15    5.88    1.34
   2   7  15    5.05    1.65
   2  -7  15    5.21    1.15
   2   7  15    4.94    0.98
   2   7  16    9.65    0.88
   2   7  16    9.20    0.90
  -2   7 -16   11.24    1.21
   2  -7  16   11.56    1.12
  -2   7 -17   18.63    1.14
  -2  -8  17    0.47    0.58
  -2  -8  16   98.34    3.00
  -2   8  16   86.12    2.85
   2   8 -15    2.14    1.15
   2   8 -15    2.00    0.90
   2   8 -15    2.41    1.13
  -2   8  15    1.72    1.00
  -2   8  15    1.46    0.90
  -2  -8  15    1.57    1.00
  -2   8  14  176.22    6.43
   2   8 -14  188.15    6.60
  -2  -8  14  171.96    6.41
  -2   8  13   57.56    2.67
  -2   8  13   57.34    2.42
  -2  -8  13   61.83    2.66
  -2   8  12  103.19    4.05
   2   8 -12  105.44    4.26
  -2   8  12  101.16    3.91
  -2  -8  12   94.34    3.98
  -2   8  11   86.77    3.60
   2   8 -11   85.82    3.84
  -2   8  11   87.11    3.56
  -2  -8  11   80.31    3.53
   2   8 -10    5.10    1.78
  -2   8  10    5.63    1.43
   2   8  -9   52.74    2.88
   2   8  -9   45.90    2.37
   2   8  -9   51.37    2.63
  -2   8   9   50.80    2.57
   2  -8  -9   47.14    2.47
  -2   8   8   78.80    3.55
   2   8  -8   80.48    3.69
   2   8  -8   75.84    3.74
  -2   8   8   79.18    3.62
   2   8  -8   78.78    3.44
  -2   8   7   75.96    3.61
   2   8  -7   73.86    3.44
   2   8  -6   41.88    3.39
   2  -8  -6   42.70    3.68
   2   8  -6   41.36    2.36
   2   8  -6   47.55    4.23
   2   8  -6   42.12    2.56
  -2   8   6   40.27    2.75
   2  -8  -6   47.08    3.75
   2   8  -5    1.16    1.56
  -2   8   5    0.47    1.87
   2   8  -5   -0.91    3.02
   2   8  -5    2.61    1.71
   2  -8  -5    2.16    2.26
   2   8  -5    1.98    1.48
   2   8  -5    1.61    1.13
   2  -8  -5    0.48    2.21
   2   8  -4  111.93    4.76
   2   8  -4  119.45    4.90
   2   8  -4  109.54    6.63
  -2   8   4  111.61    5.05
   2   8  -4  108.39    4.75
   2  -8  -4  103.11    5.66
   2   8  -4  119.11    4.52
   2  -8  -4  103.52    5.76
   2   8  -3   61.68    3.07
  -2   8   3   57.08    2.84
   2   8  -3   48.33    4.96
  -2   8   3   62.42    3.52
   2   8  -3   61.11    3.25
   2  -8  -3   54.54    3.79
   2   8  -3   57.45    4.32
   2   8  -3   50.21    3.11
   2   8  -3   63.53    2.87
   2  -8  -3   57.39    3.92
   2   8  -2    1.83    1.47
  -2   8   2    1.29    1.37
   2   8  -2    1.36    1.96
   2   8  -2    0.40    3.38
   2   8  -2    3.16    2.00
   2   8  -2   -0.24    1.52
   2  -8  -2   -0.72    1.99
   2   8  -2    1.73    2.91
   2   8  -1   41.93    2.95
   2   8  -1   41.87    2.82
  -2   8   1   42.87    3.08
   2   8  -1   34.59    3.74
   2  -8  -1   39.80    3.29
   2   8  -1   38.33    2.38
  -2   8   1   39.93    2.42
   2   8   0  416.42   16.49
   2   8   0  437.16   15.43
  -2   8   0  415.52   15.11
  -2   8   0  469.82   15.48
   2   8   0  420.76   17.21
   2  -8   0  397.11   15.96
   2  -8   0  376.51   15.52
  -2   8   0  424.14   15.01
   2   8   0  431.05   14.95
   2   8   1  169.95    6.54
  -2   8  -1  176.20    6.71
  -2   8  -1  181.64    7.15
  -2   8  -1  182.23    8.57
   2   8   1  152.61    8.07
   2   8   1  174.30    6.41
   2  -8   1  160.06    7.26
  -2   8  -2   27.70    3.71
   2  -8   2   23.41    2.60
   2   8   2   23.14    3.46
   2   8   2   25.50    1.79
  -2   8  -2   24.63    2.13
   2   8   2   27.80    2.38
  -2   8  -2   26.53    2.62
   2   8   2   29.06    4.13
  -2   8  -3  519.22   20.56
   2   8   3  461.68   20.42
   2  -8   3  523.24   20.02
   2   8   3  522.66   21.11
  -2   8  -3  580.21   19.53
   2   8   3  586.24   19.37
  -2   8  -3  562.37   19.37
  -2   8  -4  219.34    8.15
   2   8   4  218.85    7.96
   2   8   4  202.87    9.73
   2   8   4  184.12    9.15
  -2   8  -4  193.29    9.03
   2  -8   4  203.17    7.69
   2   8   4  222.31    7.95
   2  -8   4  209.62    8.77
   2   8   5  174.42    6.40
  -2   8  -5  164.74    6.48
   2   8   5  164.38    6.33
   2  -8   5  152.72    6.08
   2  -8   6  237.31    9.13
   2   8   6  261.66    9.16
  -2   8  -6  254.69    9.29
   2  -8   6  229.33    8.96
   2  -8   7   18.19    1.74
  -2   8  -7   22.60    2.28
   2  -8   7   18.87    1.44
   2   8   7   22.07    1.88
   2   8   7   19.23    2.03
   2   8   7   17.98    1.55
  -2   8  -7   17.64    1.76
   2  -8   8    2.95    1.35
   2   8   8    4.82    1.46
   2  -8   8    2.86    0.99
  -2   8  -8    5.39    1.94
   2   8   8    3.72    1.41
  -2   8  -9   21.55    2.15
   2  -8   9   18.61    1.73
   2   8   9   19.91    1.61
   2   8  10   10.35    1.66
   2  -8  10   11.39    1.50
  -2   8 -10   14.54    1.91
   2   8  10   12.66    1.29
   2   8  11    3.92    1.36
   2  -8  11    1.87    1.18
  -2   8 -11    4.57    1.62
   2   8  11    4.49    0.99
   2  -8  12    5.24    1.15
   2   8  12    4.97    1.27
  -2   8 -12    6.39    1.44
   2   8  12    3.14    0.79
   2   8  13    1.07    1.00
   2  -8  13    1.73    0.96
  -2   8 -13    3.87    1.25
   2   8  14   23.57    1.34
   2  -8  14   24.88    1.39
   2   8  15   67.69    2.45
   2   8  15   60.71    2.39
   2  -8  15   67.12    2.52
  -2  -9  14    0.70    0.58
  -2   9  14    0.97    0.72
   2   9 -14    0.74    0.57
   2   9 -14    1.63    0.59
  -2   9  13   10.75    1.08
   2   9 -13   10.77    1.03
  -2  -9  13   12.20    0.97
   2   9 -13    9.92    1.00
  -2   9  12    4.30    0.73
  -2  -9  12    4.59    0.92
   2   9 -12    2.88    0.96
  -2   9  11   -0.10    0.87
  -2  -9  11    0.70    0.94
   2   9 -11   -0.14    1.04
  -2  -9  10   36.40    1.91
   2   9 -10   34.70    2.01
  -2   9  10   37.03    1.92
  -2  -9  10   38.98    1.85
  -2  -9   9   84.63    3.45
   2   9  -9   86.29    3.56
  -2   9   9   91.99    3.55
  -2   9   9   88.29    3.42
   2   9  -8    7.98    1.30
  -2   9   8    7.47    1.43
   2  -9  -8    6.32    1.18
  -2   9   8    7.56    1.24
   2   9  -8    7.86    1.33
  -2   9   8    6.74    1.22
  -2   9   7   35.89    2.05
   2  -9  -7   36.16    2.09
  -2   9   7   39.42    2.18
   2   9  -7   33.47    1.98
   2   9  -7   37.79    2.28
   2   9  -7   35.02    2.10
  -2   9   6   50.95    2.49
   2   9  -6   48.69    2.52
   2   9  -6   50.51    2.85
  -2   9   6   48.05    2.65
   2   9  -6   47.72    2.49
   2   9  -5    8.39    1.28
   2   9  -5    7.29    1.37
  -2   9   5    6.40    1.68
   2   9  -5    9.09    1.52
   2   9  -4   16.75    1.64
   2   9  -4   18.40    1.63
   2   9  -4   14.48    1.32
  -2   9   4   16.27    1.97
   2   9  -4   18.72    1.80
   2   9  -3   55.25    2.88
   2   9  -3   61.60    2.77
   2   9  -3   54.36    2.59
   2   9  -3   61.06    3.03
  -2   9   3   55.61    3.17
   2   9  -2    4.93    1.30
  -2   9   2    4.93    1.76
   2   9  -2    3.58    1.60
   2   9  -2    3.08    1.26
  -2   9   2    2.66    1.21
   2   9  -2    1.71    1.19
   2   9  -2    3.82    1.68
   2   9  -1   10.54    1.32
   2   9  -1    8.84    1.87
  -2   9   1    6.61    1.62
   2   9  -1    8.54    1.36
  -2   9   1    7.71    1.35
   2   9  -1    7.14    1.39
  -2   9   1    6.58    1.96
   2   9  -1   12.55    1.80
   2   9   0   12.29    1.26
   2   9   0   11.86    1.40
  -2   9   0   13.74    1.53
   2   9   0   14.61    2.08
   2   9   0   12.74    1.55
  -2   9   0   13.50    2.07
  -2   9  -1  165.46    6.05
   2   9   1  156.58    6.42
   2   9   1  140.54    5.71
   2   9   1  173.26    6.02
  -2   9  -1  153.44    6.28
  -2   9  -2    2.26    1.44
   2   9   2    0.07    2.04
   2   9   2    3.01    1.18
   2   9   2    0.98    1.40
  -2   9  -2    0.78    1.81
   2   9   2    2.01    1.55
  -2   9  -3   46.41    2.44
   2   9   3   37.04    2.97
   2   9   3   41.74    2.23
   2  -9   3   40.19    2.06
  -2   9  -3   41.46    2.64
   2   9   3   42.26    2.45
   2   9   4    3.76    1.33
   2   9   4    4.36    2.15
  -2   9  -4    4.61    1.44
   2   9   4    7.77    1.96
  -2   9  -4    3.61    1.68
   2   9   4    5.13    1.39
  -2   9  -5    8.33    1.57
   2   9   5    7.95    2.16
   2   9   5    6.79    1.36
   2   9   5    8.15    1.47
   2   9   5   10.33    1.33
   2   9   5   10.13    1.82
   2  -9   5   10.22    1.42
  -2   9  -5   11.34    1.59
  -2   9  -6   26.55    1.95
   2   9   6   24.96    2.51
   2   9   6   28.32    1.81
   2  -9   6   24.26    1.65
   2   9   6   28.46    1.98
  -2   9  -6   25.11    1.81
   2   9   6   28.85    1.87
  -2   9  -7    7.36    1.47
   2   9   7    9.42    1.33
  -2   9  -7    8.04    1.16
   2   9   7    6.20    1.35
   2   9   8    3.35    1.25
  -2   9  -8    0.82    1.21
   2   9   8    3.74    1.10
   2  -9   9    1.10    0.82
   2   9   9   -0.83    1.08
  -2   9  -9   -0.79    1.13
   2   9   9    1.24    0.91
   2  -9  10    2.19    0.77
  -2   9 -10    0.55    1.01
   2   9  10    2.10    0.86
   2   9  11   23.49    1.19
  -2   9 -11   26.59    1.45
   2  -9  11   24.60    1.26
   2   9  12   44.73    1.83
  -2   9 -12   43.04    1.83
   2  -9  12   38.42    1.68
   2   9  13   30.91    1.30
  -2   9 -13   27.35    1.24
  -2  10  11    0.37    0.54
   2  10 -11    0.36    0.54
  -2  10  10   11.85    0.89
   2  10 -10   15.77    0.85
  -2  10  10   13.32    0.83
   2  10 -10   16.06    0.99
  -2  10   9   52.58    2.33
   2  10  -9   61.92    2.33
  -2  10   9   56.98    2.31
   2  10  -9   65.07    2.43
   2  10  -8    0.75    0.86
   2  10  -8    1.50    0.73
  -2  10   8    0.59    0.80
  -2  10   8   -0.05    0.83
   2 -10  -8    0.59    0.58
   2  10  -7   18.05    1.26
   2  10  -7   18.93    1.17
  -2  10   7   14.65    1.54
  -2  10   7   12.94    1.20
  -2  10   7   20.38    1.30
   2 -10  -7   16.91    1.12
   2  10  -6   18.02    1.26
  -2  10   6   15.28    1.56
   2  10  -6   16.28    1.15
  -2  10   6   16.28    1.32
   2  10  -6   15.64    1.32
   2 -10  -6   15.74    1.22
  -2  10   6   19.37    1.28
  -2  10   5  138.25    5.48
   2  10  -5  149.13    5.29
   2  10  -5  138.92    5.27
   2  10  -5  145.48    5.46
   2 -10  -5  147.93    5.38
  -2  10   5  146.57    5.38
  -2  10   4  139.78    5.67
   2  10  -4  162.28    5.54
   2  10  -4  153.38    5.80
   2 -10  -4  152.42    5.68
  -2  10   4  143.63    5.67
   2  10  -4  157.37    5.56
   2  10  -3  234.77    8.81
  -2  10   3  248.86    8.98
   2  10  -3  269.85    9.19
  -2  10   3  245.49    9.04
   2  10  -3  263.36    8.98
   2 -10  -3  262.76    9.06
   2  10  -2   32.01    1.52
   2  10  -2   29.40    1.74
   2  10  -2   34.62    1.84
   2 -10  -2   30.63    1.92
   2  10  -2   29.63    2.13
  -2  10   2   32.71    1.84
   2  10  -2   29.48    1.55
   2  10  -1   26.30    1.78
   2  10  -1   31.79    1.77
  -2  10   1   31.33    1.97
   2  10  -1   31.54    2.13
   2 -10  -1   29.90    1.88
   2  10  -1   29.27    1.55
   2  10   0    9.35    1.37
  -2  10   0    7.79    1.41
   2  10   0    9.75    1.64
  -2  10   0    5.21    1.17
   2  10   0    8.70    1.08
   2  10   1    3.86    1.34
  -2  10  -1    3.63    0.99
   2  10   1    4.77    1.04
   2 -10   1    4.24    1.26
  -2  10  -1    3.44    1.30
  -2  10  -2   53.42    2.31
  -2  10  -2   60.63    2.50
   2  10   2   54.83    2.44
   2 -10   2   53.35    2.56
  -2  10  -2   60.21    2.71
   2  10   2   59.80    2.80
   2  10   2   60.77    2.85
  -2  10  -3   85.71    3.20
   2  10   3   84.83    3.17
   2 -10   3   73.07    3.18
  -2  10  -3   71.93    3.25
   2  10   3   75.02    3.34
   2  10   3   78.13    3.47
  -2  10  -4   17.16    1.27
   2 -10   4   15.72    1.24
   2  10   4   17.30    1.47
  -2  10  -4   14.92    1.33
   2  10   4   20.51    1.73
  -2  10  -5    3.56    0.91
   2  10   5    2.39    1.31
   2  10   5    5.26    0.94
  -2  10  -5    4.28    1.23
   2 -10   5    2.36    0.78
  -2  10  -5    3.73    0.91
   2  10   5    3.52    0.98
   2  10   6    2.72    0.75
   2  10   6    4.10    1.26
   2  10   6    4.05    0.88
  -2  10  -6    4.26    0.90
   2  10   7  101.40    3.97
   2  10   7  106.99    4.28
   2  10   7  115.38    4.01
  -2  10  -7  115.53    4.10
   2  10   8    0.69    0.66
  -2  10  -8    2.14    0.71
   2  10   8    2.16    0.64
   2  10   9   34.82    1.39
  -2  10  -9   35.67    1.47
   2  10   9   32.29    1.41
   2 -11  -4    7.72    0.63
  -2  11   4    5.92    0.59
  -2 -11   3    2.39    0.69
   2 -11  -3    2.66    0.62
  -2  11   3    2.32    0.50
   2 -11  -2    8.83    0.72
  -2  11   2    4.02    0.57
   2 -11  -1    0.98    0.65
  -2 -11   0   -0.46    0.81
  -2 -11  -1    7.21    0.81
   2 -11   1    8.29    0.71
  -2 -11  -2    1.61    0.63
   2 -11   2    2.17    0.52
   3   0 -24    0.83    0.84
  -3   0  23   10.62    1.67
   3   0 -23   10.73    1.57
   3   0 -22    1.89    1.74
  -3   0  21   43.40    2.60
   3   0 -21   43.98    2.93
  -3   0  20    0.86    1.72
  -3   0  20    0.77    2.28
   3   0 -20   -2.67    2.16
  -3   0  19   75.27    3.71
  -3   0  19   76.00    4.06
   3   0 -19   74.62    4.17
  -3   0  18    1.23    1.76
  -3   0  18   -0.86    2.22
   3   0 -18   -0.43    2.26
   3   0 -18    1.79    2.40
  -3   0  17  258.52    9.22
   3   0 -17  227.24   10.19
  -3   0  17  250.98    9.51
   3   0 -17  242.68    9.63
  -3   0  16    0.85    1.62
  -3   0  16   -0.56    2.08
   3   0 -16    0.52    2.08
   3   0 -16    1.96    2.26
  -3   0  15 1162.39   39.58
   3   0 -15 1113.87   40.51
   3   0 -15 1150.09   39.89
  -3   0  15 1180.48   39.73
  -3   0  14    1.12    1.27
  -3   0  14    1.58    1.60
   3   0 -14    2.59    1.96
   3   0 -14    1.09    1.92
  -3   0  13  432.57   15.04
   3   0 -13  428.60   15.87
  -3   0  13  432.18   15.15
   3   0 -13  427.47   15.32
  -3   0  12    1.75    1.63
   3   0 -12    2.05    1.71
   3   0 -12    0.70    1.66
  -3   0  12    0.26    1.43
  -3   0  11   21.23    2.04
   3   0 -11   16.45    1.28
  -3   0  11   20.63    1.67
   3   0 -11   20.69    1.97
  -3   0  10   -1.22    1.50
   3   0 -10    0.28    1.61
   3   0 -10   -0.15    0.98
  -3   0  10   -0.16    1.19
  -3   0   9  151.30    5.46
   3   0  -9  131.41    5.16
  -3   0   8    0.11    1.31
   3   0  -8    0.08    0.97
   3   0  -8   -0.23    0.72
   3   0  -7  306.82   11.28
   3   0  -7  322.34   11.17
  -3   0   6    1.03    0.90
   3   0  -6    1.04    0.88
   3   0  -6    0.64    0.62
  -3   0   5   13.56    1.03
   3   0  -5   12.26    1.10
   3   0  -5   13.30    0.95
  -3   0   4    0.33    0.68
   3   0  -4    0.04    0.88
   3   0  -4   -0.36    0.81
  -3   0   3  496.06   16.72
   3   0  -3  506.08   16.87
   3   0  -3  500.67   16.88
   3   0  -3  472.48   16.85
   3   0  -2    1.78    0.72
   3   0  -1  568.69   19.15
   3   0  -1  555.84   18.92
   3   0   0    1.49    0.38
   3   0   0    2.10    1.18
   3   0   1   24.99    1.36
   3   0   1   26.83    1.16
   3   0   2    0.37    0.74
   3   0   2    2.18    1.80
   3   0   2    0.98    0.76
   3   0   3 2558.52   89.72
   3   0   3 2679.22   89.75
   3   0   4    1.42    0.65
   3   0   4    0.36    0.84
   3   0   5 2623.93   90.71
   3   0   5 2771.35   90.87
   3   0   5 2774.17   91.44
   3   0   6    0.07    1.20
   3   0   6    0.08    2.48
   3   0   7   99.58    4.10
   3   0   7   91.11    5.02
   3   0   8    0.79    1.55
   3   0   8    1.31    2.81
   3   0   8    1.91    1.45
   3   0   9  218.89    8.11
   3   0   9  206.88    8.89
   3   0   9  210.51    7.77
   3   0  10   -0.21    1.62
   3   0  10    1.75    2.52
   3   0  10    0.30    1.55
   3   0  11  251.93    8.86
   3   0  11  229.50   10.23
   3   0  11  236.39    9.09
   3   0  11  253.10    8.94
   3   0  12    1.51    1.47
  -3   0 -12    1.80    1.54
   3   0  12   -0.15    2.69
   3   0  12    2.09    1.84
   3   0  12    0.56    1.41
   3   0  13   15.74    1.68
   3   0  13   14.09    1.87
   3   0  13   14.06    1.98
   3   0  13   13.07    3.19
  -3   0 -13   11.38    1.97
   3   0  13   15.95    2.23
   3   0  14    0.90    1.56
   3   0  14   -0.59    1.84
   3   0  14   -0.11    1.81
  -3   0 -14   -0.26    2.05
   3   0  14   -0.82    2.88
  -3   0 -14    0.73    1.80
   3   0  14    0.40    2.11
   3   0  15   54.63    2.86
   3   0  15   50.75    3.03
   3   0  15   40.02    4.15
   3   0  15   49.67    4.01
  -3   0 -15   50.74    3.32
  -3   0 -16    0.07    2.26
   3   0  16    2.78    1.67
   3   0  16    0.31    2.88
   3   0  16   -2.13    1.95
   3   0  17    9.92    1.68
   3   0  17    5.92    2.77
  -3   0 -17    8.23    2.33
   3   0  18    0.55    1.46
   3   0  18    0.45    2.45
  -3   0 -18   -0.07    2.12
   3   0  19    2.95    1.32
   3   0  19    3.68    2.26
  -3   0 -19    0.12    1.88
   3   0  20    0.70    1.82
  -3   0 -20    0.60    1.59
  -3   0 -21    1.13    1.30
   3   0  21    2.42    1.42
  -3   0 -21    1.77    0.95
   3   1 -24    4.56    0.83
   3  -1 -23  122.68    4.85
   3   1 -23  120.15    4.61
  -3  -1  23  123.53    5.00
  -3   1  22  127.83    4.78
   3  -1 -22  125.11    5.01
   3   1 -22  114.84    4.86
  -3   1  22  107.49    4.88
  -3   1  21   84.14    3.69
   3  -1 -21   81.48    4.09
   3   1 -21   79.96    3.91
  -3  -1  21   80.18    4.02
  -3   1  20   10.70    1.86
   3   1 -20    6.23    2.15
   3  -1 -20   11.15    2.41
   3  -1 -20    9.02    1.48
  -3  -1  20   11.67    2.25
  -3  -1  19    9.94    1.94
  -3   1  19   11.26    1.95
   3   1 -19   11.11    2.43
   3  -1 -19    8.15    2.51
  -3  -1  19    9.36    2.36
  -3   1  18  483.68   16.65
  -3  -1  18  478.73   16.66
   3   1 -18  424.53   17.53
   3  -1 -18  448.60   17.76
   3  -1 -18  459.34   17.01
   3   1 -18  472.17   16.92
  -3   1  18  469.57   16.97
  -3  -1  18  483.65   16.84
  -3  -1  17    6.19    1.81
  -3   1  17    6.14    1.78
   3   1 -17    7.50    2.40
   3  -1 -17    5.24    2.59
  -3   1  17    7.28    2.46
  -3  -1  17    6.91    2.16
   3   1 -17    9.12    2.48
   3  -1 -17    8.06    2.45
  -3  -1  16  331.32   11.73
  -3   1  16  335.09   11.72
   3   1 -16  326.32   12.03
  -3   1  16  315.87   12.01
  -3  -1  16  333.57   11.88
   3  -1 -16  316.06   12.13
   3   1 -16  300.54   12.58
   3  -1 -16  311.83   12.80
  -3   1  15  111.88    4.61
  -3  -1  15  110.21    4.62
  -3  -1  15  110.00    4.78
   3   1 -15  112.88    4.96
   3  -1 -15  107.32    5.07
  -3   1  15  112.03    4.95
   3  -1 -15  113.77    5.66
  -3  -1  15  106.64    5.23
   3   1 -15  111.36    5.44
  -3   1  14  463.20   16.31
  -3  -1  14  470.26   16.35
   3  -1 -14  468.69   17.39
  -3  -1  14  474.63   16.88
  -3  -1  14  468.65   16.39
   3   1 -14  460.07   16.58
  -3   1  14  475.09   16.52
   3  -1 -14  452.94   16.68
  -3   1  13   90.96    3.80
  -3  -1  13   98.18    3.86
  -3  -1  13   92.56    4.32
   3  -1 -13   92.23    4.75
   3   1 -13   92.87    4.11
   3  -1 -13   92.76    4.32
  -3  -1  13   98.55    3.96
  -3   1  13   90.30    4.02
   3  -1 -13   83.66    3.91
  -3  -1  12   48.76    2.70
   3  -1 -12   47.87    3.27
   3   1 -12   46.81    2.64
   3  -1 -12   53.31    2.90
  -3  -1  12   41.82    2.37
  -3   1  12   53.44    2.59
   3  -1 -12   44.75    2.55
   3  -1 -11   84.90    4.35
  -3  -1  11   90.73    3.87
  -3  -1  11   87.86    3.48
   3  -1 -11   86.21    3.88
   3   1 -11   81.24    3.66
  -3   1  11   82.08    3.56
   3  -1 -11   83.02    3.82
  -3  -1  10  678.77   22.47
   3  -1 -10  676.58   22.84
   3   1 -10  653.28   22.20
  -3  -1  10  643.21   22.10
  -3   1  10  619.93   22.14
   3  -1 -10  654.30   22.31
   3  -1 -10  618.29   22.47
   3  -1  -9  691.39   23.16
  -3  -1   9  674.23   22.97
  -3  -1   9  693.10   23.26
   3  -1  -9  710.63   23.62
   3  -1  -9  651.47   22.82
   3  -1  -8  127.87    5.18
  -3  -1   8  121.08    4.82
   3  -1  -8  123.30    4.47
   3  -1  -7 1417.18   47.99
   3   1  -7 1425.39   47.77
   3  -1  -7 1399.06   47.61
   3   1  -7 1401.27   47.57
   3   1  -6  316.74   11.04
   3   1  -6  315.18   10.92
   3  -1  -6  314.70   10.94
   3   1  -5   67.18    2.68
   3   1  -5   64.17    2.63
   3  -1  -5   62.87    2.96
   3  -1  -4  201.11    7.59
   3   1  -4  194.60    7.23
   3   1  -4  215.27    7.30
   3  -1  -3 2067.80   68.75
   3   1  -3 2108.00   68.57
   3   1  -3 1930.37   68.54
   3  -1  -2 8325.98  274.90
   3  -1  -2 8205.13  274.62
   3   1  -2 8111.48  274.66
   3   1  -2 8000.99  274.78
   3  -1  -2 8222.22  274.78
   3  -1  -1 2451.42   81.55
   3   1  -1 2437.99   81.41
   3  -1  -1 2461.37   81.47
   3  -1  -1 2451.66   81.70
   3   1  -1 2361.83   81.58
   3   1  -1 2319.52   81.43
   3  -1  -1 2464.64   81.55
   3   1   0 4097.58  137.29
   3  -1   0 4202.76  137.46
   3   1   0 3916.35  137.30
   3  -1   0 4228.83  137.45
   3  -1   1  739.93   24.93
   3   1   1  747.30   25.30
   3  -1   1  750.97   24.94
   3   1   1  809.00   25.01
   3   1   1  744.66   24.97
   3   1   1  682.48   24.74
  -3  -1  -2  354.70   12.31
   3   1   2  365.26   13.07
   3  -1   2  373.40   12.58
   3   1   2  336.61   12.51
  -3  -1  -3 1760.37   59.13
   3  -1   3 1762.44   59.31
   3   1   3 1753.51   59.78
   3   1   3 1724.87   59.19
  -3   1  -3 1759.14   59.14
   3  -1   4  135.61    4.90
  -3  -1  -4  134.04    4.79
   3  -1   4  123.93    4.65
   3   1   4  131.83    4.67
  -3   1  -4  123.73    4.57
   3  -1   5   13.36    1.02
   3   1   5   11.54    0.96
   3  -1   5   13.26    1.39
   3  -1   5   13.98    1.98
  -3  -1  -5   14.42    1.48
  -3   1  -5   11.75    0.85
   3  -1   6  467.24   15.44
   3  -1   6  436.95   16.12
  -3  -1  -6  429.69   15.79
   3  -1   6  445.16   15.78
   3  -1   6  465.20   15.79
  -3   1  -6  447.28   15.41
   3   1   6  444.19   16.70
   3   1   7 2836.96   92.48
   3  -1   7 2637.25   92.19
   3  -1   7 2776.52   92.63
   3  -1   7 2920.65   92.67
  -3  -1  -7 2645.77   92.68
   3   1   7 2899.97   93.59
   3  -1   7 2768.37   93.00
   3  -1   8  200.86    7.22
   3  -1   8  185.29    7.67
  -3  -1  -8  181.96    7.20
   3   1   8  185.49    8.32
   3  -1   8  182.31    7.07
   3  -1   8  195.26    6.82
   3   1   8  180.75    7.02
   3  -1   9  179.41    7.25
   3  -1   9  205.22    7.45
  -3  -1  -9  205.75    7.55
   3  -1   9  188.73    7.91
   3   1   9  185.46    8.62
   3   1   9  187.59    7.24
   3  -1   9  199.00    7.09
  -3  -1 -10  346.59   12.70
   3  -1  10  353.17   12.60
   3   1  10  344.24   13.76
   3  -1  10  329.06   13.04
   3  -1  10  357.63   12.24
   3   1  10  334.03   12.38
   3  -1  11   73.96    3.13
   3  -1  11   77.65    3.40
   3   1  11   77.53    2.99
   3  -1  11   74.49    3.31
   3   1  11   67.74    3.21
   3  -1  11   67.52    3.09
   3  -1  11   71.32    3.70
   3  -1  11   68.23    4.14
  -3  -1 -11   64.99    3.57
   3   1  11   68.54    4.97
   3  -1  11   60.84    3.20
   3   1  11   72.19    3.56
   3   1  12  216.68    7.58
   3  -1  12  215.53    7.71
   3  -1  12  219.48    7.87
   3   1  12  212.68    7.76
   3  -1  12  186.93    7.62
   3   1  12  202.40    9.50
  -3  -1 -12  200.84    8.29
   3  -1  12  189.64    8.65
   3  -1  12  219.82    8.39
   3  -1  12  214.77    7.88
  -3  -1 -12  204.93    7.98
   3   1  13   55.17    2.64
   3  -1  13   52.32    2.63
   3   1  13   49.42    2.76
   3  -1  13   50.95    2.51
   3  -1  13   54.39    3.39
  -3  -1 -13   37.19    3.02
   3   1  13   39.84    4.41
   3  -1  13   41.61    3.51
   3   1  13   47.83    3.71
  -3  -1 -13   50.97    3.13
   3  -1  13   53.48    3.02
   3   1  14  148.90    5.58
   3  -1  14  142.10    5.56
   3   1  14  138.54    5.68
   3  -1  14  136.75    5.44
   3   1  14  130.84    7.49
   3   1  14  137.90    6.51
  -3  -1 -14  147.04    6.08
   3  -1  14  141.97    5.93
   3  -1  15   45.51    2.74
   3   1  15   55.61    2.85
   3  -1  15   47.58    2.39
   3   1  15   46.59    2.81
  -3   1 -15   40.16    3.18
   3   1  15   49.81    4.73
   3   1  15   47.87    3.78
  -3  -1 -15   46.70    3.32
   3  -1  15   48.05    3.14
   3  -1  16   13.05    1.79
   3   1  16   14.13    1.89
   3   1  16   16.53    1.90
   3  -1  16   12.73    1.34
   3   1  16   13.57    2.07
  -3  -1 -16   16.12    2.53
  -3   1 -16   14.96    2.48
   3   1  16    7.22    3.25
   3  -1  16   12.72    2.33
   3  -1  16   12.48    3.13
   3   1  16   12.60    2.90
   3  -1  17  292.84   10.49
   3   1  17  302.77   10.51
  -3   1 -17  291.71   10.91
   3  -1  17  264.05   11.32
  -3  -1 -17  294.03   10.95
   3   1  17  265.23   11.17
   3   1  17  296.96   10.68
   3   1  18   15.85    1.75
   3  -1  18   17.43    2.86
   3   1  18   12.83    2.56
  -3  -1 -18   16.25    2.37
  -3   1 -18   18.08    2.38
   3   1  19   76.07    3.29
  -3   1 -19   82.98    3.81
  -3  -1 -19   74.21    3.72
   3   1  19   77.01    3.96
   3  -1  19   67.68    4.06
  -3   1 -20   12.63    1.39
   3   1  20   10.66    1.29
   3   1  20   12.61    1.94
   3  -1  20   13.70    2.09
  -3   1 -20   13.68    1.79
  -3  -1 -20   11.52    1.75
  -3  -1 -21    7.73    1.34
  -3   1 -21    7.24    1.33
   3  -1  21    5.88    1.49
  -3   1 -21    6.26    1.03
   3   2 -24   12.26    0.90
  -3  -2  23   18.93    1.81
   3   2 -23   18.04    1.40
  -3   2  22   24.42    1.79
   3   2 -22   22.82    1.72
  -3   2  21   82.28    3.49
   3   2 -21   72.35    3.46
   3   2 -21   75.31    3.60
  -3   2  20   19.56    2.07
   3   2 -20   18.53    2.24
  -3  -2  20   22.82    2.36
  -3   2  19   28.55    2.28
  -3  -2  19   23.84    1.61
   3   2 -19   25.84    2.55
  -3  -2  19   27.86    2.61
  -3   2  18    8.68    1.81
  -3  -2  18    8.51    2.11
   3   2 -18    6.36    2.22
   3  -2 -18    4.07    2.81
   3  -2 -18    6.67    2.59
   3  -2 -18    8.63    1.59
   3   2 -18    5.96    2.23
  -3   2  17   21.69    2.20
   3   2 -17   26.36    2.61
  -3  -2  17   25.41    2.49
   3   2 -17   20.07    2.76
   3  -2 -17   14.60    3.26
   3  -2 -17   22.40    3.10
   3  -2 -17   19.84    1.97
  -3   2  16   41.27    2.56
  -3  -2  16   43.03    2.71
   3   2 -16   40.44    2.89
  -3  -2  16   39.75    2.81
   3  -2 -16   46.06    3.76
  -3  -2  16   44.11    3.17
  -3  -2  15  218.77    7.95
  -3   2  15  205.49    7.76
   3  -2 -15  209.00    9.12
  -3  -2  15  200.30    8.30
  -3  -2  15  207.37    7.87
   3   2 -15  209.01    8.04
  -3   2  15  201.20    8.12
  -3  -2  14  217.30    7.45
  -3   2  14  190.97    7.27
   3   2 -14  190.77    7.48
  -3   2  14  187.83    7.58
  -3  -2  14  196.80    7.29
  -3  -2  14  196.55    7.74
   3  -2 -14  199.61    8.52
   3  -2 -14  171.44    7.65
  -3  -2  13   89.32    3.75
  -3   2  13   82.92    3.52
  -3  -2  13   81.13    3.63
   3   2 -13   85.48    3.76
  -3   2  13   80.40    3.90
  -3  -2  13   83.53    3.99
   3  -2 -13   83.71    4.74
   3  -2 -13   74.96    4.07
  -3  -2  12  110.42    4.67
   3  -2 -12  112.54    5.39
  -3  -2  12  103.04    4.21
  -3   2  12  105.25    4.49
  -3   2  12  104.16    4.18
  -3   2  11  161.50    6.18
  -3  -2  11  154.56    5.97
  -3  -2  11  163.24    6.39
  -3   2  10  103.02    4.43
  -3  -2  10  110.09    4.59
   3   2 -10  114.77    4.55
   3  -2 -10  112.57    5.22
  -3   2   9    4.56    1.57
   3  -2  -9    6.59    2.36
   3   2  -9    6.37    1.50
   3   2  -9    7.06    1.01
   3  -2  -9    5.64    1.02
   3  -2  -8  402.56   14.63
   3   2  -8  404.10   14.21
   3   2  -8  401.84   14.01
   3   2  -7   28.46    2.01
   3  -2  -7   25.61    2.41
   3   2  -7   29.73    1.91
   3  -2  -6  134.72    5.86
   3   2  -6  136.88    5.40
   3  -2  -6  146.09    5.70
   3   2  -6  146.44    5.48
   3  -2  -5  248.08    9.33
   3  -2  -5  248.71    9.18
   3   2  -5  252.41    8.99
   3   2  -5  247.40    9.10
   3  -2  -4  338.02   11.89
   3  -2  -4  326.55   11.78
   3  -2  -4  329.32   11.27
   3   2  -4  323.51   11.78
   3  -2  -3    6.50    0.79
   3  -2  -3    6.53    1.60
   3   2  -3    5.52    1.74
   3  -2  -2  847.75   28.65
  -3  -2   2  809.14   28.18
   3  -2  -2  849.89   28.28
   3   2  -2  852.44   28.49
   3  -2  -2  851.89   28.54
   3   2  -2  795.06   28.62
   3  -2  -1 1377.37   46.40
   3  -2  -1 1410.34   46.71
  -3  -2   1 1358.67   46.27
   3   2  -1 1335.60   46.55
   3  -2  -1 1388.25   46.53
   3   2  -1 1364.57   46.72
  -3  -2   0 2157.02   73.70
   3  -2   0 2183.45   74.10
   3  -2   0 2194.63   73.84
   3  -2   0 2220.67   73.87
   3   2   1   22.80    2.31
   3  -2   1   19.89    2.02
   3  -2   1   20.50    1.41
   3   2   1   20.45    1.96
   3  -2   2  655.80   21.41
   3   2   2  641.96   21.88
   3  -2   2  605.16   21.22
   3   2   2  590.83   21.51
   3  -2   3 2170.68   70.79
   3   2   3 2128.04   71.31
   3   2   3 1988.60   70.77
  -3  -2  -4  193.34    7.20
   3  -2   4  215.18    7.50
   3   2   4  194.73    8.26
  -3   2  -4  204.88    7.37
   3   2   4  193.69    7.38
  -3  -2  -5  262.84    9.68
   3  -2   5  286.06    9.94
   3   2   5  270.90   10.84
  -3   2  -5  267.58    9.66
   3   2   5  272.75    9.71
  -3   2  -6   14.25    1.39
   3  -2   6   14.49    1.20
   3   2   6   11.23    3.50
  -3  -2  -6   14.26    1.65
   3  -2   6   12.72    1.89
   3   2   6   11.59    1.37
  -3  -2  -7    6.98    1.63
   3   2   7   11.06    1.95
   3  -2   7    7.66    1.13
   3   2   7    8.33    1.06
   3  -2   7    6.76    1.04
   3  -2   7    7.89    1.66
  -3   2  -7    7.76    1.08
  -3  -2  -7    7.99    1.56
   3  -2   8  580.51   19.61
  -3  -2  -8  547.16   19.61
   3  -2   8  561.10   19.59
  -3   2  -8  572.38   19.15
  -3  -2  -8  582.38   19.36
   3   2   8  551.52   19.51
   3  -2   8  576.94   19.13
   3  -2   8  508.40   19.08
   3  -2   9  121.81    4.86
   3  -2   9  111.11    4.69
  -3  -2  -9  110.69    4.77
  -3  -2  -9  112.78    4.57
   3  -2   9  101.38    4.20
   3   2   9  103.25    4.76
   3  -2  10    4.06    1.49
  -3  -2 -10    7.13    1.81
   3  -2  10    5.71    1.65
  -3  -2 -10    5.09    1.65
   3  -2  10    4.89    1.44
   3   2  10    3.15    3.10
   3   2  10    4.32    2.00
   3  -2  10    1.37    1.24
   3  -2  11   20.94    1.89
   3   2  11   20.01    1.71
   3  -2  11   18.77    1.70
   3  -2  11   18.20    1.85
   3  -2  11   23.58    2.18
  -3  -2 -11   14.99    2.09
   3   2  11   17.05    3.63
   3   2  11   22.29    2.44
   3  -2  11   18.64    1.74
  -3  -2 -11   17.98    2.15
   3  -2  12   18.54    1.91
   3   2  12   16.22    1.70
   3  -2  12   16.50    1.74
   3   2  12   10.96    3.75
   3  -2  12   19.98    2.18
   3   2  12   16.37    2.62
   3  -2  12   16.88    1.86
  -3  -2 -12   21.74    2.33
   3   2  13   87.61    3.57
   3  -2  13   86.55    3.84
   3   2  13   78.96    3.79
   3  -2  13   86.48    3.80
   3  -2  13   78.93    4.39
   3   2  13   80.35    5.96
   3   2  13   82.90    4.52
  -3  -2 -13   82.75    4.21
   3  -2  13   91.77    3.97
   3  -2  14  471.96   15.88
   3   2  14  469.22   15.70
   3  -2  14  416.14   15.77
   3   2  14  423.18   15.82
   3  -2  14  444.19   16.57
   3   2  14  434.84   18.07
   3   2  14  444.05   16.43
  -3  -2 -14  467.15   16.21
   3  -2  14  455.91   15.96
   3   2  15    5.21    1.63
   3   2  15    2.88    1.76
   3  -2  15    2.91    1.35
  -3  -2 -15    4.12    2.27
   3   2  15    2.17    3.36
   3   2  15    4.61    2.51
   3  -2  15    0.60    1.91
  -3  -2 -16    6.77    2.33
   3   2  16    3.56    1.66
   3   2  16    7.20    2.53
   3  -2  16    5.10    1.98
   3   2  16    5.28    1.71
   3  -2  16    5.55    1.32
  -3  -2 -17    6.78    2.16
   3   2  17    8.97    1.65
   3   2  17    6.13    1.69
   3   2  17    8.08    2.43
   3  -2  17    4.82    1.97
   3   2  17    8.62    1.81
   3  -2  17    5.71    1.20
  -3   2 -18   36.46    2.35
   3   2  18   29.47    2.29
   3   2  18   36.60    2.17
  -3  -2 -18   34.79    2.67
   3   2  18   35.89    2.82
  -3   2 -19    0.93    1.41
   3   2  19    2.46    1.32
   3   2  19    1.58    1.70
  -3  -2 -19    1.58    1.72
  -3   2 -20   64.30    2.73
   3   2  20   60.12    2.61
   3   2  20   58.61    2.87
  -3  -2 -20   57.72    2.93
  -3   2 -21   49.04    2.16
   3   3 -23   65.88    2.70
  -3   3  23   71.68    2.82
   3   3 -22    0.59    1.11
   3  -3 -22   -0.64    1.42
  -3   3  22    0.58    1.17
   3   3 -21   13.41    1.64
   3  -3 -21   12.80    2.02
  -3   3  21   16.84    1.64
   3   3 -20  132.59    5.62
   3  -3 -20  145.03    6.00
  -3   3  20  147.29    5.58
  -3   3  19  171.57    6.36
   3  -3 -19  162.24    6.80
   3   3 -19  154.82    6.38
   3   3 -19  157.58    6.42
  -3   3  18   98.72    4.16
   3  -3 -18   96.63    4.79
   3   3 -18   88.85    4.24
   3   3 -18   87.43    4.27
  -3   3  17   42.38    2.61
   3  -3 -17   45.08    3.46
  -3  -3  17   41.57    3.17
   3  -3 -17   38.14    3.83
   3  -3 -17   33.00    3.79
   3   3 -17   42.57    2.84
  -3   3  16   83.33    3.82
   3  -3 -16   82.62    3.80
   3  -3 -16   84.15    4.48
   3  -3 -16   65.94    5.16
  -3  -3  16   85.17    4.38
   3  -3 -16   82.24    5.21
   3   3 -16   81.99    3.99
  -3   3  15   63.85    3.14
   3  -3 -15   60.86    3.18
   3  -3 -15   65.41    3.93
   3  -3 -15   56.37    4.56
  -3  -3  15   63.88    3.65
   3  -3 -15   64.32    4.59
   3   3 -15   64.77    3.36
  -3   3  14  317.60   11.70
   3  -3 -14  322.21   11.90
   3  -3 -14  307.07   12.52
   3  -3 -14  341.01   12.22
  -3  -3  14  345.33   12.33
   3  -3 -14  304.35   13.21
   3  -3 -14  341.03   13.43
   3   3 -14  331.57   11.81
  -3  -3  13    4.68    1.93
   3  -3 -13    6.75    2.75
   3  -3 -13    7.04    2.72
  -3   3  13    4.95    1.49
   3  -3 -13    5.50    2.25
   3  -3 -13    3.47    1.77
  -3  -3  12 1301.48   43.95
   3  -3 -12 1366.42   45.00
   3  -3 -12 1263.19   44.81
   3   3 -12 1313.15   43.81
  -3   3  12 1200.64   43.38
   3  -3 -12 1302.53   43.77
   3  -3 -12 1279.48   43.68
   3   3 -11   50.89    2.74
   3  -3 -11   43.78    3.56
   3  -3 -11   54.51    3.75
  -3   3  11   44.70    2.43
   3  -3 -11   52.34    3.04
   3  -3 -11   51.13    2.77
   3   3 -10    4.63    1.43
   3  -3 -10    2.89    2.33
   3  -3 -10    3.06    2.25
   3  -3 -10    3.95    1.77
   3  -3 -10    3.90    1.51
   3  -3  -9 2195.17   72.61
   3   3  -9 2183.19   71.99
   3  -3  -9 2057.15   72.56
   3   3  -9 2137.09   71.83
   3   3  -9 2146.49   71.50
   3  -3  -9 2087.19   71.74
   3  -3  -9 2021.19   71.79
   3   3  -8  200.37    7.21
   3  -3  -8  181.50    7.74
   3  -3  -8  176.72    7.67
   3   3  -8  193.67    7.19
   3   3  -8  187.59    6.65
   3  -3  -8  178.69    6.97
   3  -3  -8  180.78    6.88
   3   3  -7    2.89    1.80
   3  -3  -7    2.49    2.18
   3  -3  -7    4.42    2.23
   3   3  -7    2.07    1.99
   3   3  -7    2.87    1.14
   3  -3  -7    5.41    1.82
   3  -3  -6  510.53   17.94
   3   3  -6  517.45   17.86
   3  -3  -6  479.38   17.33
   3   3  -6  511.32   17.68
   3  -3  -5   34.84    1.60
   3  -3  -5   34.59    2.74
   3   3  -5   35.52    3.04
   3  -3  -4    5.93    1.97
   3  -3  -4    5.69    0.98
   3   3  -4    1.37    2.32
   3  -3  -3  269.92   10.07
   3   3  -3  276.31   10.32
   3   3  -3  266.27   10.04
   3  -3  -2 1211.19   41.30
  -3  -3   2 1202.38   40.87
   3   3  -2 1199.31   41.50
   3   3  -2 1198.45   41.28
   3  -3  -1   20.99    2.21
  -3  -3   1   22.23    1.47
   3   3  -1   18.68    2.56
   3  -3  -1   21.92    1.99
  -3  -3   0  285.02    9.91
   3  -3   0  271.16   10.33
   3  -3   0  275.54   10.06
   3   3   1  351.76   12.77
   3  -3   1  342.82   12.22
   3   3   2  263.78    9.79
   3   3   2  233.14    9.55
   3  -3   2  249.35    8.92
   3   3   3  297.04   11.68
   3  -3   3  310.04   10.96
   3   3   4    5.40    3.18
   3   3   4    3.08    2.22
   3  -3   4    4.36    1.18
   3  -3   5   50.38    2.44
   3   3   5   44.81    4.16
   3   3   5   46.87    3.11
  -3   3  -5   54.99    2.98
   3  -3   6  910.48   31.35
   3  -3   6  937.67   31.96
   3   3   6  903.64   32.81
   3   3   6  924.43   31.80
  -3   3  -6  938.24   31.73
   3   3   7  272.89   10.22
   3  -3   7  275.53    9.88
   3  -3   7  282.19    9.96
  -3  -3  -7  290.16   10.28
   3  -3   7  287.80   10.62
   3   3   7  294.34   11.75
   3   3   7  300.50   10.30
  -3   3  -7  284.26   10.24
   3   3   8   29.13    2.19
   3  -3   8   30.21    1.71
  -3  -3  -8   32.64    2.40
   3  -3   8   27.20    1.63
   3   3   8   28.86    1.74
   3  -3   8   31.60    2.36
  -3  -3  -8   29.89    2.22
   3   3   8   26.78    3.80
  -3   3  -8   32.19    1.87
   3  -3   9   25.24    2.20
  -3  -3  -9   19.27    2.07
  -3   3  -9   24.43    1.59
   3   3   9   26.07    3.81
   3  -3   9   23.30    1.56
   3   3   9   22.66    2.12
  -3  -3  -9   25.09    2.35
   3  -3   9   24.52    1.61
  -3  -3 -10    7.43    2.07
   3  -3  10    7.38    1.75
   3  -3  10    5.87    1.72
   3   3  10    6.36    3.55
   3   3  10    6.07    1.93
   3  -3  10    6.65    1.29
   3   3  10    4.36    1.25
   3  -3  11  225.25    8.51
   3  -3  11  209.54    8.38
   3   3  11  199.58    8.19
   3  -3  11  218.53    7.82
  -3  -3 -11  219.86    8.33
   3   3  11  203.83    7.77
   3   3  11  215.34    7.81
   3  -3  12  125.92    5.20
   3  -3  12  116.71    5.45
   3  -3  12  126.27    5.71
   3   3  12  128.86    5.55
  -3  -3 -12  128.47    5.55
   3  -3  12  127.96    5.02
   3   3  12  127.22    4.91
   3   3  12  120.19    4.94
  -3  -3 -13   10.75    2.43
   3   3  13    7.73    1.31
   3   3  13    7.18    1.62
   3  -3  13    9.71    1.76
   3  -3  13    9.36    1.81
   3  -3  13   10.75    2.05
   3   3  13    9.96    3.90
   3   3  13    9.68    2.21
   3  -3  13    8.14    1.74
   3   3  14    9.23    1.42
  -3   3 -14    7.26    1.84
  -3  -3 -14   10.66    2.46
   3   3  14    8.71    1.76
   3  -3  14    5.87    1.62
   3   3  14   12.04    3.95
   3  -3  14    6.41    2.21
   3  -3  14    6.74    1.79
   3   3  14    9.85    2.33
   3   3  15  281.51    9.71
  -3   3 -15  289.85   10.10
   3  -3  15  265.99    9.89
   3   3  15  264.30    9.87
   3  -3  15  270.93   10.56
   3   3  15  268.26   12.33
  -3  -3 -15  272.87   10.26
   3   3  15  258.06   10.23
   3  -3  15  252.95    9.91
  -3   3 -16    3.06    1.78
  -3  -3 -16    2.72    2.17
   3   3  16    2.96    1.57
   3  -3  16    3.01    1.39
   3   3  16    7.69    1.49
   3  -3  16    2.46    1.73
   3  -3  16    6.05    2.74
   3   3  16    1.07    1.98
  -3   3 -17    3.58    1.75
  -3   3 -17    4.20    1.95
  -3  -3 -17    4.80    2.03
   3  -3  17    4.68    1.27
   3   3  17    3.89    1.57
   3   3  17    3.06    1.45
   3   3  17    5.91    1.87
   3  -3  17    3.63    2.56
   3  -3  17    4.21    1.67
   3  -3  18   29.04    1.72
  -3   3 -18   29.61    2.17
  -3  -3 -18   26.83    2.35
   3   3  18   28.72    2.03
   3   3  18   35.28    2.04
   3   3  18   27.08    1.90
   3  -3  18   31.82    2.85
  -3   3 -18   35.39    2.45
  -3  -3 -19   26.22    2.08
  -3   3 -19   25.76    1.90
   3   3  19   30.54    1.81
   3  -3  19   28.34    2.46
  -3   3 -19   32.50    2.20
  -3   3 -20   11.04    1.48
  -3   3 -20    9.61    1.23
   3   3  20    9.41    1.61
   3  -3  20   11.01    1.62
   3   3  20   11.03    1.14
   3   3  21    1.56    0.65
  -3   3 -21    1.17    0.72
   3   4 -22   32.95    1.72
   3   4 -21    9.84    1.40
  -3  -4  21   10.80    1.47
   3  -4 -21   10.99    1.65
   3   4 -20   52.43    2.71
  -3  -4  20   46.10    2.31
  -3  -4  20   55.59    2.71
   3  -4 -20   50.99    2.99
   3   4 -19  107.91    4.70
  -3  -4  19  116.08    4.73
   3  -4 -19  111.25    5.04
   3   4 -18    3.01    1.91
   3  -4 -18    3.59    2.29
   3   4 -17   75.18    3.79
   3   4 -17   75.62    3.60
   3  -4 -17   75.77    4.25
   3  -4 -16   46.05    3.48
   3   4 -16   44.42    2.74
   3   4 -16   43.45    2.88
  -3  -4  16   45.99    3.20
   3  -4 -15   28.98    3.04
   3  -4 -15   22.85    2.81
   3   4 -15   25.93    2.19
   3   4 -15   27.23    2.37
  -3  -4  15   26.74    2.62
   3  -4 -14   38.77    3.18
   3  -4 -14   35.59    3.32
   3   4 -14   37.15    2.40
  -3  -4  14   38.61    2.91
   3  -4 -14   29.23    3.65
   3   4 -14   32.55    2.57
   3  -4 -13  130.32    5.81
   3  -4 -13  149.31    6.25
  -3  -4  13  155.26    6.32
   3  -4 -13  137.98    7.20
   3   4 -13  147.58    6.06
   3   4 -13  141.23    5.80
   3  -4 -12  145.88    6.03
   3  -4 -12  137.74    5.77
   3   4 -12  143.05    5.89
   3  -4 -12  145.15    7.04
   3   4 -12  130.12    5.58
   3  -4 -11  162.31    6.42
   3  -4 -11  168.87    6.60
   3  -4 -11  157.16    7.44
   3   4 -11  174.26    6.62
   3   4 -11  147.66    6.21
   3   4 -10   25.03    1.53
   3  -4 -10   27.03    2.22
   3  -4 -10   29.21    2.42
   3   4 -10   26.01    2.18
   3  -4 -10   24.13    2.86
   3   4 -10   22.40    1.85
   3   4  -9  160.90    6.38
   3  -4  -9  153.00    6.90
   3   4  -9  164.46    6.40
   3   4  -9  150.88    5.67
   3  -4  -9  151.29    6.02
   3  -4  -9  153.65    6.17
   3   4  -8   39.75    2.84
   3   4  -8   37.83    1.86
   3  -4  -8   38.69    3.00
   3  -4  -8   33.32    2.45
   3   4  -8   35.30    1.91
   3   4  -8   35.69    2.69
   3   4  -7   17.70    1.46
   3   4  -7   20.60    2.58
   3   4  -7   19.26    2.28
   3  -4  -7   15.86    2.43
   3   4  -7   14.45    1.41
   3  -4  -7   14.49    1.90
   3   4  -6  246.01    9.13
   3   4  -6  228.70    7.93
   3  -4  -6  226.03    8.78
   3  -4  -6  205.03    7.69
   3   4  -6  228.33    7.99
   3  -4  -6  221.30    8.15
   3   4  -6  239.33    8.76
   3   4  -5  144.04    6.29
   3   4  -5  131.65    4.96
   3  -4  -5  140.53    5.81
   3  -4  -5  126.65    4.87
   3  -4  -5  130.13    5.16
   3   4  -5  127.48    5.01
   3   4  -4    5.31    3.00
   3   4  -4    7.28    1.49
   3  -4  -4    9.21    2.16
   3  -4  -4    7.00    1.63
   3   4  -4    4.70    1.52
   3   4  -3  662.75   23.22
   3   4  -3  697.95   24.34
  -3  -4   3  664.24   23.40
   3  -4  -3  692.57   23.90
   3  -4  -3  687.27   23.93
   3  -4  -3  644.56   23.26
   3   4  -3  730.66   24.04
   3   4  -3  701.15   23.37
   3   4  -2   43.98    3.87
   3   4  -2   47.81    2.46
  -3  -4   2   47.72    2.48
   3  -4  -2   45.15    3.07
   3  -4  -2   49.38    3.28
   3  -4  -2   49.35    2.51
   3   4  -1  320.71   12.85
   3   4  -1  323.57   11.67
   3  -4  -1  328.36   12.31
   3  -4  -1  339.78   12.42
  -3  -4   1  342.86   11.93
   3  -4  -1  341.73   12.24
   3   4   0  586.42   21.16
   3  -4   0  609.53   21.67
  -3  -4   0  636.16   21.39
   3  -4   0  629.59   21.47
   3   4   1  113.36    4.90
   3   4   1  116.85    4.70
   3  -4   1  119.73    5.29
  -3  -4  -1  127.36    5.00
   3   4   1  119.41    5.57
   3  -4   1  125.64    5.03
   3  -4   1  122.71    4.64
   3  -4   2   46.14    2.29
   3   4   2   48.94    2.81
   3   4   2   44.71    2.42
   3   4   2   46.22    3.90
  -3  -4  -2   52.56    2.79
   3  -4   2   50.71    3.02
   3   4   2   49.15    3.65
   3  -4   2   45.81    2.37
   3  -4   2   50.62    2.61
   3   4   3   34.53    2.47
   3  -4   3   33.70    1.93
   3   4   3   32.91    3.31
   3   4   3   31.74    1.96
   3  -4   3   37.27    2.51
   3   4   3   35.57    3.49
   3  -4   3   33.48    1.99
   3  -4   3   34.28    1.91
   3  -4   4  415.58   14.44
   3   4   4  434.49   14.77
   3   4   4  420.18   15.41
   3   4   4  391.41   14.35
   3   4   4  426.60   15.82
   3  -4   4  425.68   14.48
   3  -4   5   39.38    2.13
   3   4   5   38.17    1.93
   3   4   5   43.95    3.88
  -3   4  -5   44.37    2.95
   3  -4   6  187.75    6.73
  -3   4  -6  194.18    7.39
   3   4   6  197.54    7.63
   3   4   6  174.89    6.62
   3   4   6  200.02    8.63
  -3   4  -7  251.09    8.66
   3  -4   7  235.67    8.27
   3  -4   7  233.67    8.36
  -3   4  -7  232.90    8.87
   3  -4   7  249.86    9.24
   3   4   7  240.72   10.33
   3   4   7  218.32    8.21
   3   4   7  241.51    9.02
   3   4   7  236.08    8.40
   3   4   8  139.09    5.59
   3  -4   8  137.00    5.15
   3  -4   8  132.49    5.06
  -3   4  -8  138.36    5.48
  -3   4  -8  135.43    5.54
  -3  -4  -8  148.06    5.68
   3   4   8  132.56    5.07
   3  -4   8  138.56    5.99
   3   4   8  136.80    7.38
   3  -4   9   22.01    1.64
   3  -4   9   21.71    1.60
  -3   4  -9   24.18    2.16
  -3  -4  -9   24.38    2.49
   3   4   9   19.21    1.55
   3   4   9   23.87    1.49
   3  -4   9   24.37    2.41
  -3   4  -9   24.10    1.80
  -3   4 -10  103.15    4.36
  -3  -4 -10  102.30    4.85
   3   4  10   80.87    3.79
   3  -4  10   95.21    4.63
   3   4  10   88.50    6.28
   3  -4  10  101.44    3.88
  -3   4 -11   83.45    3.88
  -3  -4 -11   80.14    4.25
   3   4  11   72.73    3.37
   3  -4  11   73.33    4.15
   3   4  11   81.80    6.14
   3  -4  11   75.15    4.10
   3  -4  11   78.17    3.40
   3  -4  12  219.46    8.14
  -3   4 -12  225.41    8.20
  -3  -4 -12  215.77    8.44
   3   4  12  204.72    7.82
   3   4  12  216.73    7.90
   3  -4  12  215.87    8.63
   3   4  12  210.05   10.51
   3  -4  12  211.01    8.56
   3  -4  12  195.18    7.80
  -3   4 -13   67.31    3.70
   3  -4  13   74.64    3.59
  -3  -4 -13   73.44    3.96
   3   4  13   72.75    3.30
   3   4  13   70.56    3.21
   3  -4  13   69.44    3.99
   3   4  13   73.90    6.10
   3  -4  13   61.33    3.70
   3  -4  13   66.73    3.26
  -3   4 -14    9.29    2.11
  -3  -4 -14   14.56    2.37
   3   4  14   13.26    1.73
   3  -4  14   13.24    1.90
   3   4  14   14.42    1.46
   3  -4  14   14.73    2.25
   3  -4  14   12.26    1.74
  -3   4 -15    0.48    1.82
  -3  -4 -15    3.67    2.11
   3   4  15    1.72    1.47
   3   4  15    1.41    1.08
   3  -4  15    1.81    1.57
   3   4  15    2.61    1.36
   3  -4  15    3.27    2.41
   3  -4  15    1.45    1.52
   3  -4  16  413.20   14.57
  -3   4 -16  450.53   14.76
  -3  -4 -16  419.80   14.80
   3   4  16  384.01   14.44
   3   4  16  411.98   14.38
   3  -4  16  431.01   15.12
   3  -4  16  397.96   14.49
   3  -4  17  100.66    4.19
  -3  -4 -17   93.79    4.42
   3   4  17  104.15    4.17
   3   4  17   98.79    4.07
   3  -4  17  103.04    4.83
  -3   4 -17  106.67    4.51
   3  -4  18  167.52    6.06
  -3   4 -18  183.78    6.31
  -3  -4 -18  154.50    6.25
   3   4  18  162.51    6.07
   3   4  18  170.54    6.12
   3   4  18  146.36    6.01
   3  -4  18  169.88    6.60
  -3   4 -18  181.46    6.41
  -3   4 -19    4.33    1.20
   3   4  19    3.59    1.09
   3  -4  19    4.58    1.52
   3   4  19    7.46    1.66
  -3   4 -19    5.18    1.37
  -3   4 -20    1.72    0.81
   3   4  20    1.95    0.84
  -3   5  22   78.87    2.50
   3   5 -22   50.66    2.49
  -3   5  21   48.70    1.94
   3   5 -21   43.89    1.94
  -3  -5  20  199.64    7.27
  -3   5  20  189.62    7.41
  -3  -5  20  193.80    7.12
   3   5 -20  208.87    7.28
   3  -5 -20  203.45    7.42
  -3   5  19   27.81    2.36
  -3  -5  19   28.22    1.99
   3   5 -19   30.05    2.08
   3  -5 -19   28.35    2.30
  -3   5  18   17.66    2.43
  -3  -5  18   19.74    1.88
   3   5 -18   20.83    2.02
   3  -5 -18   22.34    2.41
  -3  -5  17  147.14    5.84
   3   5 -17  145.36    6.00
   3  -5 -17  152.66    6.33
  -3  -5  16   79.10    3.69
   3   5 -16   82.52    4.02
   3  -5 -16   83.54    4.35
   3   5 -15    2.24    1.87
  -3  -5  15    2.42    1.71
  -3  -5  15    1.98    1.88
   3  -5 -15    1.65    2.23
   3  -5 -15    2.40    2.44
   3   5 -14   58.60    3.18
  -3  -5  14   53.43    2.88
  -3  -5  14   58.89    3.64
   3  -5 -14   46.25    3.96
   3  -5 -14   53.49    3.69
   3   5 -13   99.60    4.71
  -3  -5  13  112.45    4.57
   3   5 -13  101.80    4.92
  -3  -5  13  109.69    5.24
   3  -5 -13  100.12    5.80
   3  -5 -13  116.99    5.23
   3  -5 -12    5.33    2.45
   3   5 -12    5.19    1.92
   3   5 -12    4.25    1.76
  -3   5  11   65.99    3.21
   3  -5 -11   70.34    3.84
   3   5 -11   69.29    3.16
   3   5 -11   64.11    3.30
   3   5 -11   63.17    3.68
  -3   5  10  410.38   14.97
   3   5 -10  426.48   14.77
   3  -5 -10  431.00   15.31
   3  -5 -10  435.15   16.31
   3   5 -10  425.95   15.55
   3   5 -10  442.84   14.99
   3   5 -10  405.59   15.03
   3   5  -9  200.25    7.50
   3  -5  -9  203.70    8.00
   3  -5  -9  196.57    8.76
   3   5  -9  199.29    8.31
   3   5  -9  210.15    8.49
   3   5  -9  209.32    7.49
   3   5  -9  229.99    7.72
   3   5  -9  196.90    7.74
   3   5  -8  682.41   24.79
   3   5  -8  753.16   24.79
  -3   5   8  693.12   24.92
   3  -5  -8  703.46   24.98
   3   5  -8  748.28   25.55
   3   5  -8  724.22   24.68
   3   5  -8  723.54   24.67
   3   5  -8  735.57   25.80
   3  -5  -8  714.95   25.77
   3   5  -7  162.49    6.24
  -3   5   7  159.46    6.34
   3   5  -7  168.15    6.14
   3   5  -7  159.77    6.99
   3  -5  -7  158.61    6.39
   3   5  -7  168.81    6.15
   3   5  -7  162.86    7.35
   3  -5  -7  156.99    7.07
  -3   5   6  508.37   18.23
  -3   5   6  519.76   18.46
   3   5  -6  541.43   18.39
   3   5  -6  564.06   19.72
   3  -5  -6  527.40   19.22
   3   5  -6  542.14   19.25
   3  -5  -6  513.47   18.54
   3   5  -6  555.58   18.44
  -3   5   5  349.00   12.33
   3   5  -5  359.77   13.64
   3   5  -5  362.94   12.33
   3  -5  -5  350.45   13.33
   3  -5  -5  331.91   12.26
   3  -5  -5  348.04   13.09
   3  -5  -5  343.36   12.43
   3   5  -5  349.17   12.38
  -3   5   4   35.28    2.09
   3   5  -4   40.64    2.23
   3   5  -4   35.56    3.66
   3  -5  -4   37.43    2.92
   3  -5  -4   33.55    2.79
   3  -5  -4   32.67    2.32
   3   5  -4   40.59    2.36
   3   5  -3  193.34    8.56
   3   5  -3  196.09    7.12
   3  -5  -3  186.05    7.95
  -3  -5   3  184.81    7.29
   3  -5  -3  195.13    7.84
   3  -5  -3  184.62    7.15
   3   5  -3  194.61    7.28
   3   5  -3  202.05    8.19
   3   5  -2    5.89    3.01
   3   5  -2    4.03    1.39
   3   5  -2    6.21    2.61
   3  -5  -2    3.28    2.05
   3  -5  -2    4.89    1.87
  -3  -5   2    5.05    1.35
   3  -5  -2    3.95    1.97
   3   5  -1  141.98    6.85
   3   5  -1  125.05    5.21
  -3  -5   1  142.36    5.54
   3  -5  -1  129.97    5.91
   3  -5  -1  137.56    5.82
   3  -5   0   52.60    2.49
  -3  -5   0   54.79    2.92
   3  -5   0   47.76    3.23
   3  -5   0   52.52    2.56
   3  -5   0   54.15    3.09
   3  -5   1   52.68    2.52
   3   5   1   57.84    3.03
   3   5   1   53.07    2.67
   3  -5   1   52.87    3.31
  -3  -5  -1   59.55    3.05
   3  -5   1   51.30    2.59
   3  -5   1   51.56    2.90
   3   5   2   10.83    1.91
   3  -5   2   11.49    1.35
   3   5   2   10.97    2.99
   3   5   2   10.76    1.54
   3  -5   2    9.65    1.89
  -3  -5  -2   10.83    1.72
   3  -5   2   12.20    1.43
   3  -5   2   12.30    1.55
   3  -5   3    0.98    1.12
   3   5   3    1.50    1.93
   3  -5   3    2.78    1.14
   3  -5   3    1.15    1.15
   3   5   3   -0.64    2.61
   3   5   3    0.78    1.22
   3   5   3    0.37    2.46
  -3  -5  -3    1.82    1.51
   3  -5   3    3.76    1.68
  -3   5  -4  404.38   14.50
   3   5   4  426.20   14.84
   3  -5   4  395.42   14.39
   3  -5   4  428.05   14.47
  -3  -5  -4  395.34   15.12
   3   5   4  422.34   15.84
   3   5   4  418.85   14.42
   3   5   4  402.37   15.63
   3   5   5    5.85    1.28
   3   5   5    5.01    2.48
  -3   5  -5    4.34    1.57
   3   5   5    4.82    2.02
   3   5   5    3.32    1.26
   3   5   5    6.45    2.93
  -3   5  -5    7.95    2.33
   3   5   6  264.81    9.56
   3   5   6  259.98   10.67
  -3   5  -6  275.45    9.87
   3  -5   6  262.22    9.57
   3   5   6  285.36   10.32
  -3   5  -6  270.28   10.48
   3   5   6  271.19    9.64
   3   5   6  270.41   11.46
   3   5   7   22.03    1.49
   3   5   7   22.20    2.63
  -3   5  -7   21.73    2.09
   3  -5   7   24.77    1.67
   3  -5   7   21.51    1.46
   3   5   7   22.90    2.86
   3   5   7   20.99    1.62
   3  -5   7   24.23    2.61
  -3   5  -7   19.93    2.26
   3   5   7   19.73    3.70
   3   5   8    4.93    1.82
   3   5   8    4.82    1.29
   3   5   8    6.21    2.64
   3  -5   8    5.56    1.28
   3  -5   8    4.32    1.17
   3   5   8    4.72    1.18
  -3   5  -8    4.37    1.83
   3   5   8    4.19    1.29
  -3   5  -8    7.62    1.82
   3   5   8    5.66    3.49
   3  -5   8    4.02    2.09
   3   5   9  607.77   21.13
   3  -5   9  579.85   20.26
   3  -5   9  607.11   20.36
   3   5   9  545.13   20.28
  -3   5  -9  631.60   20.77
   3   5   9  612.86   20.32
   3  -5   9  586.84   21.33
  -3   5  -9  549.75   20.74
   3   5   9  623.86   22.92
   3   5  10    4.17    2.74
   3  -5  10    3.87    1.27
   3  -5  10    5.20    1.41
   3   5  10    2.98    1.32
  -3   5 -10    4.36    2.02
   3   5  10    4.32    1.21
   3  -5  10    4.02    2.05
   3   5  10    3.59    3.64
   3  -5  11    6.26    1.43
   3   5  11    6.98    3.02
  -3   5 -11    9.69    2.07
   3   5  11    7.28    1.45
   3   5  11   12.38    1.23
   3   5  11    8.19    3.91
   3  -5  11   11.74    2.14
   3  -5  11   10.84    2.21
  -3   5 -12    3.29    2.06
  -3  -5 -12    3.97    2.23
   3  -5  12    4.71    1.83
   3   5  12    1.45    1.54
   3   5  12    4.05    1.38
   3   5  12    3.60    3.82
   3  -5  12    5.60    2.00
   3  -5  12    1.51    1.74
   3  -5  12    3.12    1.37
   3  -5  12    4.20    2.20
   3   5  12    3.36    2.73
   3   5  13   12.67    1.66
   3   5  13   12.29    1.57
  -3  -5 -13   13.41    2.31
   3  -5  13   15.84    2.37
   3  -5  13   15.42    1.55
   3   5  13   14.16    2.81
  -3   5 -13   14.63    2.22
   3   5  14    7.51    2.55
   3  -5  14    5.83    2.16
  -3   5 -14   10.13    2.01
   3   5  14    7.01    1.40
   3   5  14    6.24    1.37
  -3   5 -15    1.65    1.80
   3   5  15    5.81    1.28
   3  -5  15    4.22    1.99
   3   5  15    6.61    2.42
   3   5  15    4.73    1.14
   3   5  15    4.19    1.28
   3  -5  15    2.69    1.48
   3   5  16   25.77    1.52
   3   5  16   25.41    1.71
  -3   5 -16   32.94    2.20
   3  -5  16   31.72    1.97
   3  -5  17    1.07    1.09
   3   5  17    0.60    1.07
  -3   5 -17    2.55    1.41
  -3   5 -17    3.04    1.46
   3  -5  18   45.31    2.11
  -3   5 -18   49.79    2.28
   3   5  18   51.66    2.22
  -3   5 -18   51.51    2.34
  -3   5 -19    4.57    0.86
   3  -5  19    4.34    0.93
   3  -5  19    4.02    0.67
   3   5  19    4.78    0.91
  -3  -6  20    2.90    0.74
  -3   6  20    1.60    0.83
   3   6 -20    2.56    0.83
  -3   6  19   14.51    1.30
   3  -6 -19   12.97    1.53
  -3  -6  19   12.63    1.34
  -3  -6  19   12.57    1.20
   3   6 -19   13.62    1.36
  -3   6  18    2.91    0.88
  -3   6  18    3.88    1.29
   3  -6 -18    5.59    1.64
  -3  -6  18    4.22    1.34
  -3   6  18    6.67    1.66
   3   6 -18    4.67    1.45
  -3   6  17   10.65    1.51
   3  -6 -17    7.15    1.94
  -3  -6  17    8.19    1.49
  -3   6  17    9.64    1.99
   3   6 -17    9.26    1.73
  -3   6  16   39.48    2.35
   3  -6 -16   39.77    2.86
  -3  -6  16   36.61    2.32
  -3   6  16   34.85    2.84
   3   6 -16   39.31    2.55
  -3   6  15    4.28    1.61
   3  -6 -15    3.58    2.26
  -3   6  15    3.52    2.16
  -3  -6  15    4.71    1.58
   3   6 -15    3.23    1.82
  -3   6  14  213.78    7.89
   3  -6 -14  212.53    8.42
  -3  -6  14  201.47    7.81
  -3   6  14  209.90    8.40
   3   6 -14  214.60    8.09
   3   6 -13   45.12    2.79
   3  -6 -13   33.64    3.56
   3  -6 -13   45.44    3.29
  -3   6  13   40.64    2.52
  -3  -6  13   47.19    2.57
  -3   6  13   38.23    3.15
  -3  -6  13   41.45    3.13
   3   6 -13   37.07    2.83
  -3   6  13   37.43    4.73
   3   6 -12    1.96    1.89
   3  -6 -12    3.68    2.43
   3  -6 -12    3.27    2.68
  -3   6  12    4.26    1.70
  -3   6  12    2.29    2.23
   3   6 -12    2.53    1.78
   3   6 -11   12.71    2.00
   3  -6 -11    5.96    2.80
   3  -6 -11   12.15    2.51
  -3   6  11   12.41    1.82
  -3   6  11   13.76    2.40
   3   6 -11   13.95    2.17
  -3   6  10   13.99    2.29
   3   6 -10    9.83    2.01
   3  -6 -10   14.46    2.45
   3   6 -10   13.66    1.41
  -3   6  10   10.54    1.86
  -3   6  10   11.30    1.74
   3   6 -10   13.24    2.28
   3   6  -9   66.35    3.01
   3   6  -9   61.57    3.25
  -3   6   9   59.64    3.38
   3  -6  -9   62.52    3.54
   3   6  -9   62.43    2.82
   3   6  -9   56.28    3.91
   3   6  -9   58.11    2.85
   3   6  -9   60.70    3.17
   3  -6  -9   56.58    4.48
   3   6  -9   50.48    3.69
   3   6  -8   26.05    2.29
  -3   6   8   25.66    2.38
   3   6  -8   31.95    2.93
   3  -6  -8   30.60    2.60
   3   6  -8   30.14    1.99
   3   6  -8   32.61    2.04
   3   6  -8   31.47    3.40
   3  -6  -8   27.79    3.25
   3   6  -7   14.49    1.91
  -3   6   7   14.40    1.97
   3  -6  -7   17.53    2.23
   3   6  -7   12.28    1.65
   3   6  -7   14.08    3.10
   3   6  -7   16.85    1.74
   3   6  -7   16.21    2.69
   3  -6  -7   15.26    2.56
   3   6  -6    7.59    1.59
  -3   6   6    7.94    1.77
   3   6  -6   12.20    1.67
   3  -6  -6    7.85    1.97
   3  -6  -6    9.95    2.42
   3   6  -6    9.92    1.62
   3   6  -6    8.75    3.16
  -3   6   5   52.19    2.52
   3   6  -5   52.49    2.81
   3  -6  -5   53.22    3.76
   3  -6  -5   55.14    3.00
   3   6  -5   52.33    2.86
   3   6  -5   52.40    2.45
   3   6  -5   57.01    4.53
   3   6  -5   55.00    2.77
   3  -6  -4   86.47    3.94
   3   6  -4   93.92    4.01
   3   6  -4   80.02    4.96
   3  -6  -4   85.68    4.82
   3  -6  -4   81.20    3.79
   3  -6  -4   86.95    4.81
   3   6  -4   87.17    5.56
   3   6  -4   84.04    3.82
   3   6  -4   86.56    3.78
  -3   6   4   91.09    3.62
   3   6  -3  104.40    5.55
   3  -6  -3  104.94    5.29
   3   6  -3  106.99    4.61
   3  -6  -3  117.18    5.45
   3   6  -3  103.96    4.42
   3   6  -3  110.90    6.16
   3   6  -3  104.61    4.31
  -3   6   3   97.59    4.16
  -3   6   2    3.62    1.19
   3  -6  -2    2.54    1.27
   3   6  -2    4.64    1.89
   3  -6  -2    4.24    2.00
   3   6  -2    9.53    3.17
   3   6  -2    3.75    1.45
   3  -6  -2    5.57    2.06
   3   6  -2    4.74    2.62
  -3  -6   2    4.68    1.44
   3   6  -1  658.44   22.27
  -3   6   1  644.25   22.31
   3  -6  -1  615.45   22.24
   3  -6  -1  627.43   22.99
   3  -6  -1  657.77   22.41
   3   6  -1  664.94   23.69
   3   6  -1  649.67   24.03
   3   6  -1  640.29   22.40
  -3  -6   1  660.88   22.89
   3  -6  -1  653.27   23.37
   3  -6   0  232.37    8.38
   3  -6   0  209.92    8.82
  -3  -6   0  229.94    8.93
   3  -6   0  233.82    9.34
   3   6   0  225.75    8.22
   3  -6   1    3.41    1.35
   3  -6   1    2.91    1.50
   3  -6   1    3.42    2.03
  -3  -6  -1    5.27    1.72
   3   6   1    6.16    1.65
   3   6   1    5.02    1.17
  -3   6  -1    2.93    1.46
   3  -6   2   45.38    2.46
   3  -6   2   47.28    3.13
  -3  -6  -2   47.92    3.01
   3   6   2   48.59    4.32
   3   6   2   48.90    2.53
   3   6   2   40.31    2.18
  -3   6  -2   46.70    2.57
   3   6   3  105.85    4.30
  -3   6  -3  117.43    4.62
   3   6   3  116.69    5.08
   3  -6   3  108.18    4.49
   3   6   3  112.74    4.61
   3   6   3  109.91    6.26
  -3  -6  -3  108.75    5.18
   3   6   4    6.39    2.42
  -3   6  -4    8.91    2.81
  -3  -6  -4    8.86    1.91
   3   6   4    9.33    1.63
   3   6   4   10.81    3.09
  -3   6  -4    8.52    1.72
   3   6   5   24.97    1.93
   3   6   5   21.04    3.33
  -3   6  -5   29.49    2.26
   3   6   5   24.73    2.86
   3   6   5   29.43    2.03
   3   6   5   25.16    3.50
  -3   6  -5   25.70    3.05
  -3  -6  -5   23.63    2.48
   3   6   6   62.23    2.83
   3   6   6   66.71    4.31
  -3   6  -6   60.73    3.29
   3  -6   6   55.21    2.77
   3   6   6   64.13    3.78
  -3   6  -6   59.60    3.89
   3   6   6   60.90    2.89
  -3  -6  -6   48.07    3.55
   3   6   6   57.29    4.73
   3   6   7  457.30   16.66
   3   6   7  451.54   17.80
  -3   6  -7  508.91   17.11
   3  -6   7  476.07   16.73
   3  -6   7  470.73   16.57
   3   6   7  517.21   17.63
  -3   6  -7  456.51   17.58
   3   6   7  510.60   16.83
   3  -6   7  503.40   17.92
   3   6   7  460.27   18.72
   3   6   8   32.27    3.00
   3   6   8   38.28    2.28
   3  -6   8   39.58    2.15
   3   6   8   35.04    3.41
   3  -6   8   34.52    1.96
  -3   6  -8   36.03    2.87
   3   6   8   37.90    2.26
  -3   6  -8   40.66    2.81
   3  -6   8   41.63    3.23
   3   6   8   37.23    4.38
  -3   6  -9  550.42   18.95
   3  -6   9  514.72   18.48
   3   6   9  541.20   19.32
   3   6   9  537.11   18.51
   3  -6   9  544.11   19.63
   3   6   9  512.30   20.78
  -3   6 -10    2.15    1.95
   3   6  10    4.86    2.71
   3  -6  10    4.58    1.80
   3   6  10    3.78    1.20
   3   6  10    6.10    1.29
   3   6  10    3.29    3.59
   3  -6  10    4.51    2.01
   3  -6  11   39.93    2.56
  -3   6 -11   31.12    2.72
   3   6  11   31.95    3.41
   3   6  11   28.85    1.87
   3   6  11   32.61    2.38
   3   6  11   34.89    1.85
   3   6  11   28.67    4.26
   3  -6  11   34.66    2.88
   3  -6  11   27.07    2.63
   3   6  12  333.79   10.96
   3  -6  12  325.26   11.07
  -3   6 -12  334.88   11.17
   3   6  12  289.07   10.51
   3   6  12  317.25   11.55
   3   6  13    7.14    2.53
   3   6  13    5.16    1.46
   3  -6  13    3.59    1.65
  -3   6 -13    2.43    1.86
   3   6  14    8.53    2.32
   3  -6  14    3.92    1.51
   3   6  14    4.26    1.27
  -3   6 -14    4.64    1.79
   3   6  15   10.91    1.19
  -3   6 -15   12.03    1.71
   3   6  15   10.89    1.27
   3   6  15   10.84    2.12
   3   6  16   63.64    2.66
  -3   6 -16   72.60    3.05
   3   6  16   68.41    2.76
   3   6  16   69.12    3.41
   3   6  17    2.28    0.89
   3  -6  17    1.43    0.89
  -3   6 -17    1.28    1.05
   3  -6  17    2.95    0.97
   3   6  17    3.98    1.48
  -3   6 -18    3.01    0.75
   3  -6  18    3.47    0.70
   3  -6  18    2.37    0.68
   3   6  18    3.61    0.81
  -3   7  19    6.44    0.70
  -3  -7  19    6.21    0.71
   3   7 -19    6.71    0.69
   3   7 -19    4.31    0.86
   3   7 -18    1.71    0.93
  -3   7  18    1.14    0.86
  -3   7  18    0.49    0.56
  -3   7  17  168.62    6.00
  -3   7  17  149.82    5.91
   3  -7 -17  159.75    6.16
   3   7 -17  179.07    6.11
  -3  -7  17  169.59    6.02
  -3   7  16   78.78    3.38
   3  -7 -16   78.84    3.73
   3   7 -16   84.43    3.55
  -3  -7  16   83.27    3.40
  -3   7  15  264.79    9.22
   3  -7 -15  251.74    9.56
   3   7 -15  273.84    9.37
  -3   7  15  241.74    9.39
  -3  -7  15  245.85    9.17
  -3   7  14    5.15    1.41
   3  -7 -14    7.72    2.17
   3   7 -14    5.48    1.70
  -3   7  14    5.30    1.89
  -3  -7  14    8.04    1.48
   3   7 -13   58.85    3.08
   3  -7 -13   54.67    3.50
  -3   7  13   60.36    2.87
  -3   7  13   51.49    2.47
  -3   7  13   50.83    3.18
  -3  -7  13   56.74    2.79
  -3   7  12   10.71    1.69
   3  -7 -12   14.07    2.45
   3   7 -12   10.50    1.96
  -3  -7  12   11.78    1.64
  -3   7  12   11.66    2.15
  -3   7  11  342.92   12.12
   3  -7 -11  345.79   12.54
   3   7 -11  329.99   12.18
  -3   7  11  328.69   12.31
  -3   7  10   85.80    4.01
   3   7 -10   86.34    3.84
   3  -7 -10   82.73    4.20
   3  -7 -10   76.50    5.09
  -3   7  10   86.96    3.79
   3  -7 -10   74.87    3.41
  -3   7  10   79.62    3.58
   3   7 -10   76.33    4.27
   3  -7 -10   69.67    5.10
  -3   7   9    0.76    1.83
   3   7  -9    3.49    1.78
   3   7  -9    1.31    1.19
   3  -7  -9   -0.82    2.50
   3  -7  -9    5.37    2.20
  -3   7   9    0.50    1.75
   3   7  -9    2.29    1.65
  -3   7   9    1.01    1.63
   3   7  -9    3.01    1.32
   3   7  -9    4.50    1.97
   3  -7  -9   -0.74    2.45
   3   7  -8    3.82    1.38
   3  -7  -8    3.22    2.65
   3  -7  -8    7.38    2.16
   3   7  -8    9.76    2.86
   3   7  -8    7.46    1.53
  -3   7   8    3.76    1.87
   3   7  -8    6.27    1.81
   3  -7  -8    4.79    2.30
   3   7  -8    6.14    2.25
   3   7  -7   29.64    2.13
   3   7  -7   31.29    3.13
   3  -7  -7   27.44    3.37
   3  -7  -7   33.75    2.63
   3   7  -7   30.98    2.27
   3   7  -7   33.52    3.73
   3   7  -7   31.23    2.43
   3  -7  -7   31.54    3.31
   3   7  -6   58.50    3.02
   3   7  -6   51.89    4.53
   3   7  -6   56.59    3.01
   3  -7  -6   52.86    4.09
   3   7  -6   55.56    2.90
   3   7  -6   52.61    2.47
   3  -7  -6   52.33    4.01
   3   7  -5   10.57    1.77
  -3   7   5    8.82    1.37
   3   7  -5    7.36    1.86
   3   7  -5   13.68    3.43
   3  -7  -5    8.56    2.52
   3   7  -5   10.91    1.86
   3   7  -5    8.78    1.30
   3  -7  -5   10.05    2.41
  -3   7   4    3.71    1.28
   3   7  -4    4.74    3.43
   3   7  -4    0.62    1.77
   3  -7  -4   -0.54    2.24
   3   7  -4    4.46    1.84
   3  -7  -4    2.22    1.61
   3   7  -4    1.53    1.31
   3  -7  -4    1.82    2.12
   3   7  -4    4.84    2.65
  -3   7   3  170.06    6.50
   3   7  -3  177.37    6.62
   3   7  -3  174.09    6.75
   3   7  -3  174.69    8.65
   3  -7  -3  165.81    6.66
   3  -7  -3  153.19    7.44
   3   7  -3  162.91    6.84
   3   7  -3  169.54    7.95
   3   7  -3  181.43    6.49
   3  -7  -3  164.22    7.76
   3  -7  -2  188.78    7.34
   3  -7  -2  183.95    8.09
   3   7  -2  191.46    8.67
   3   7  -2  200.25    7.66
   3   7  -2  194.85    7.43
   3   7  -2  182.95    9.28
   3  -7  -2  177.48    7.63
   3  -7  -2  193.96    8.47
   3   7  -2  202.06    7.26
  -3   7   2  192.21    7.22
   3  -7  -1  279.79   10.50
   3  -7  -1  279.54   11.17
   3   7  -1  300.13   10.92
   3   7  -1  302.47   12.02
   3   7  -1  289.17   12.38
   3   7  -1  285.80   10.60
  -3   7   1  293.36   10.47
   3   7  -1  294.03   10.41
   3  -7  -1  284.03   11.58
   3  -7  -1  272.37   10.96
   3  -7   0   89.82    3.91
   3   7   0   80.61    5.31
   3  -7   0   82.43    4.36
   3  -7   0   92.80    4.52
   3  -7   0   88.72    4.88
   3   7   0   86.59    3.71
  -3   7   0   89.21    3.84
   3   7   1  377.18   13.86
   3   7   1  405.69   14.13
   3   7   1  385.19   15.43
   3  -7   1  371.43   13.98
   3   7   1  426.71   13.85
   3  -7   1  373.33   14.97
   3  -7   1  398.89   14.76
   3  -7   2  143.89    5.80
   3   7   2  142.88    7.30
   3   7   2  147.02    5.65
   3   7   2  160.11    6.04
   3   7   2  142.86    7.82
   3  -7   2  145.41    6.62
  -3   7  -3   31.26    2.37
   3  -7   3   32.53    2.94
  -3   7  -3   33.29    3.69
   3   7   3   35.12    2.30
   3   7   3   34.87    4.15
   3   7   3   31.93    2.35
   3  -7   4   97.76    4.20
  -3   7  -4  103.47    4.48
   3  -7   4  103.24    5.24
  -3   7  -4  103.80    5.69
   3   7   4  106.11    4.39
   3   7   4   96.62    5.99
   3   7   4   98.11    4.33
   3   7   5  126.26    4.96
   3   7   5  117.36    6.51
   3  -7   5  118.68    4.96
  -3   7  -5  123.15    5.26
   3  -7   5  116.97    4.84
  -3   7  -5  110.25    6.06
   3   7   5  134.42    5.09
   3  -7   5  120.37    5.88
   3   7   6  163.80    6.27
  -3   7  -6  165.50    6.56
   3   7   6  152.88    7.61
   3   7   6  167.72    7.16
   3  -7   6  164.30    6.24
  -3   7  -6  164.10    6.64
   3  -7   6  165.10    6.43
  -3   7  -6  165.13    7.36
   3   7   6  167.71    6.37
   3  -7   6  163.32    7.31
   3  -7   7    8.75    1.39
   3   7   7    8.41    2.78
  -3   7  -7    9.42    2.14
   3  -7   7    5.80    1.32
   3   7   7    9.45    1.84
  -3   7  -7    6.65    1.66
   3   7   7    5.87    1.28
   3   7   7    6.82    2.48
   3  -7   7    8.36    1.64
   3   7   7    5.61    1.55
  -3   7  -7    5.61    2.13
   3  -7   8   63.09    2.93
   3   7   8   64.51    4.08
   3  -7   8   60.30    2.78
   3   7   8   63.03    3.04
   3   7   8   72.48    3.12
  -3   7  -8   72.96    3.58
   3  -7   8   69.57    3.32
   3  -7   8   61.77    3.95
   3   7   9   67.51    4.23
   3  -7   9   69.04    3.06
   3   7   9   69.49    3.12
   3  -7   9   69.14    3.41
  -3   7  -9   73.64    3.72
   3   7  10    6.54    1.75
   3  -7  10    3.29    1.60
   3   7  10    5.88    2.60
   3   7  10    9.61    1.28
  -3   7 -10    8.47    2.09
   3   7  11  108.45    4.54
   3   7  11  104.85    5.19
   3   7  11  102.99    4.16
   3  -7  11  114.08    4.61
  -3   7 -11  118.80    4.78
   3   7  12    1.90    1.39
   3  -7  12    1.09    1.39
   3   7  12    0.43    2.15
   3   7  12    0.65    0.89
  -3   7 -12   -0.41    1.71
   3  -7  13   17.09    1.66
  -3   7 -13   18.24    1.82
   3   7  13   17.68    2.23
   3   7  13   18.89    1.55
  -3   7 -14   39.42    2.22
   3  -7  14   36.08    2.08
   3   7  14   38.53    2.55
   3   7  14   41.49    1.97
   3   7  15   28.20    1.45
   3   7  15   27.43    1.48
  -3   7 -15   28.64    1.73
   3  -7  15   28.85    1.61
   3   7  15   26.17    2.00
  -3   7 -16    3.30    0.88
   3   7  16    4.67    0.74
   3  -7  16    3.65    0.81
   3   7  16    3.32    0.60
   3   8 -17    1.62    0.51
  -3  -8  17    0.79    0.65
  -3   8  16    0.49    0.75
  -3  -8  16   -0.24    0.86
  -3   8  16    0.47    0.80
   3   8 -16    0.77    0.94
  -3   8  15    0.81    0.97
   3   8 -15    2.42    1.20
   3   8 -15    0.75    0.84
  -3  -8  15    0.95    0.97
  -3   8  14   14.35    1.36
   3   8 -14   12.25    1.52
  -3  -8  14   15.08    1.33
   3   8 -14   16.37    1.51
   3   8 -13  157.51    5.46
   3   8 -13  138.36    5.46
  -3   8  13  157.00    5.34
  -3   8  13  124.25    5.05
  -3  -8  13  139.76    5.27
   3   8 -12   21.49    1.82
   3   8 -12   17.48    1.82
  -3   8  12   18.58    1.64
  -3   8  12   16.77    1.42
  -3  -8  12   20.55    1.60
  -3   8  11   38.02    2.14
   3   8 -11   34.10    2.25
  -3   8  11   32.64    2.02
   3   8 -11   32.13    2.24
   3   8 -10   12.18    1.74
   3  -8 -10    8.86    1.18
   3   8 -10    8.01    1.66
  -3   8  10   11.45    1.61
  -3   8   9   36.60    2.27
   3  -8  -9   30.34    1.98
  -3   8   9   30.84    2.16
   3   8  -9   36.96    2.17
  -3   8   8   33.14    2.30
  -3   8   8   32.42    2.30
   3  -8  -8   28.59    2.05
   3   8  -8   32.03    1.97
   3   8  -8   32.40    2.33
   3  -8  -8   28.19    2.37
   3   8  -8   30.62    1.88
   3   8  -7   13.82    2.16
  -3   8   7   12.13    1.97
   3   8  -7   13.38    1.67
   3   8  -7   11.56    1.46
   3  -8  -7   12.58    1.83
   3  -8  -6    2.39    1.59
   3   8  -6    3.17    1.46
   3  -8  -6    2.55    2.30
   3  -8  -6    0.66    2.24
   3   8  -6    4.65    1.60
  -3   8   6    1.65    1.90
   3   8  -6    3.14    1.51
   3   8  -5   57.00    2.92
   3  -8  -5   49.56    3.85
   3   8  -5   52.99    2.90
   3   8  -5   50.58    3.84
   3  -8  -5   55.16    2.96
   3  -8  -5   51.91    3.80
   3   8  -5   53.97    2.51
   3   8  -5   59.78    3.05
  -3   8   5   55.51    3.37
   3   8  -5   55.12    4.53
   3   8  -4    9.01    1.58
  -3   8   4    9.26    1.38
   3   8  -4    9.70    2.66
   3  -8  -4    7.14    2.28
   3   8  -4   12.42    1.88
   3  -8  -4    7.29    2.34
   3  -8  -4    7.71    1.58
   3   8  -4    7.59    1.35
   3   8  -4    6.00    3.21
  -3   8   4    8.55    2.25
   3   8  -4   13.39    1.92
   3   8  -3   36.53    2.31
  -3   8   3   34.23    2.16
   3  -8  -3   34.08    3.14
   3  -8  -3   33.45    2.28
   3  -8  -3   32.55    3.08
   3   8  -3   38.07    2.66
   3   8  -3   40.11    3.54
   3   8  -3   41.23    2.23
   3   8  -3   39.51    2.59
   3   8  -3   43.61    4.32
   3   8  -2  234.85    8.44
  -3   8   2  228.52    8.40
   3  -8  -2  208.37    9.49
   3   8  -2  216.92    9.74
   3  -8  -2  214.60    8.42
   3   8  -2  225.90    8.78
   3   8  -2  233.18    8.38
   3   8  -2  243.72    8.66
   3   8  -2  225.65   10.42
   3   8  -1  102.84    4.48
   3   8  -1  103.45    6.40
   3   8  -1  107.36    4.23
  -3   8   1   97.60    4.21
   3   8  -1   97.70    4.17
   3   8  -1  102.40    5.70
   3  -8  -1   89.56    4.14
   3   8  -1  101.45    4.73
   3   8  -1  105.28    4.22
   3  -8  -1   92.29    5.20
  -3   8   0   81.45    4.12
   3   8   0   79.69    3.27
   3   8   0   69.64    3.23
  -3   8   0   74.23    3.42
   3  -8   0   68.95    3.29
   3   8   0   75.98    4.11
   3   8   0   75.28    4.75
   3   8   0   63.90    3.14
   3   8   0   81.17    3.47
   3  -8   0   69.78    3.92
   3  -8   0   68.72    4.27
   3   8   1   27.94    3.91
  -3   8  -1   29.01    2.82
   3   8   1   26.14    2.34
   3   8   1   23.77    1.69
   3   8   1   25.58    1.82
  -3   8  -1   26.79    2.08
   3   8   1   27.62    2.92
   3   8   1   26.32    1.90
   3   8   1   29.39    2.09
   3   8   1   28.55    3.28
  -3   8  -1   21.76    3.71
   3  -8   1   27.29    2.55
   3  -8   2   11.56    2.11
  -3   8  -2   19.78    3.40
   3   8   2   13.01    2.96
  -3   8  -2   12.65    1.76
  -3   8  -2   14.19    2.45
   3   8   2   14.24    3.45
   3   8   2   15.98    1.99
   3   8   3  108.01    6.15
  -3   8  -3  113.65    6.35
   3   8   3  113.75    6.69
  -3   8  -3  129.61    5.52
   3   8   3  127.40    5.15
  -3   8  -3  133.39    5.20
   3  -8   3  122.87    5.78
   3  -8   4   -0.04    1.23
   3   8   4    0.55    1.50
  -3   8  -4    3.03    1.97
   3   8   4    2.15    1.53
   3  -8   5    4.05    1.28
   3   8   5    8.26    1.69
   3   8   5    6.36    1.49
   3   8   5    6.55    2.01
  -3   8  -5    6.85    1.83
   3  -8   5    7.08    1.26
   3  -8   6    7.12    1.28
   3  -8   6    6.65    1.33
   3   8   6    4.85    1.68
   3   8   6    8.41    1.60
   3   8   6    7.85    1.79
   3  -8   6    7.98    1.40
   3   8   6    7.79    1.35
  -3   8  -6    4.48    1.57
  -3   8  -7   17.29    2.10
   3  -8   7   14.60    1.51
   3  -8   7   13.87    1.33
   3   8   7   11.95    1.81
   3   8   7   12.95    1.58
  -3   8  -7    7.37    1.45
   3  -8   7    9.86    1.29
   3   8   7   14.39    1.64
   3  -8   8   34.68    1.91
   3  -8   8   35.52    2.12
  -3   8  -8   39.78    2.57
   3   8   8   37.86    2.08
   3  -8   9   47.04    2.47
  -3   8  -9   51.76    2.83
   3   8   9   51.08    2.38
   3   8  10   13.16    1.65
  -3   8 -10   19.37    1.88
   3  -8  10   13.54    1.49
   3   8  10   20.70    1.35
   3  -8  11    0.45    1.09
   3   8  11    0.58    1.20
  -3   8 -11    1.67    1.38
   3   8  11   -0.02    0.87
   3   8  12   76.06    3.07
   3  -8  12   73.45    3.04
  -3   8 -12   78.20    3.16
   3   8  12   69.71    2.75
   3   8  13   38.79    1.86
   3  -8  13   38.59    1.84
   3   8  14    9.34    0.88
   3   8  14    9.98    0.85
   3  -8  14    7.98    0.92
   3  -8  15    6.44    0.63
  -3  -9  14    3.68    0.68
  -3   9  14    3.55    0.79
   3   9 -14    2.83    0.63
   3   9 -14    4.24    0.62
  -3  -9  13    0.85    0.78
   3   9 -13   -0.47    0.81
   3   9 -13    1.22    0.70
  -3   9  12    9.31    1.06
  -3   9  12    9.24    0.88
  -3  -9  12   11.00    1.10
   3   9 -12    9.76    1.02
  -3   9  11  152.45    5.34
  -3  -9  11  147.33    5.32
  -3   9  11  140.73    5.29
   3   9 -11  140.47    5.38
   3   9 -10   24.71    1.64
   3   9 -10   27.33    1.79
  -3   9  10   29.09    1.65
  -3   9  10   26.17    1.67
  -3  -9  10   27.85    1.64
   3   9  -9  157.88    5.64
  -3   9   9  156.44    5.66
  -3   9   9  149.78    5.58
   3  -9  -9  138.29    5.41
   3   9  -8   90.46    3.60
   3   9  -8   82.23    3.53
   3  -9  -8   82.57    3.50
  -3   9   8   82.29    3.57
  -3   9   7    1.97    1.36
   3   9  -7    3.33    1.46
   3  -9  -7    1.47    1.24
  -3   9   7   -0.95    1.42
   3   9  -7    1.07    1.10
   3   9  -6    3.87    1.65
   3  -9  -6    3.76    1.42
  -3   9   6    4.58    1.57
   3   9  -6    6.56    1.31
   3   9  -6    6.17    1.19
   3   9  -6    6.26    1.25
   3   9  -5   12.59    1.45
   3   9  -5   12.91    1.39
   3   9  -5   11.72    1.61
   3   9  -5   12.53    2.04
   3   9  -5   14.95    1.60
  -3   9   5   10.93    1.84
   3   9  -4   66.01    2.96
   3   9  -4   58.90    2.97
   3   9  -4   64.96    2.86
   3   9  -4   60.04    2.63
  -3   9   4   58.67    3.21
   3   9  -4   62.27    3.41
   3   9  -4   64.95    3.02
   3   9  -3    8.71    1.42
  -3   9   3    7.88    1.75
   3   9  -3    9.62    1.64
   3   9  -3   10.37    1.33
   3   9  -3    9.20    1.24
   3   9  -3   10.34    1.70
   3   9  -3   13.39    2.24
   3   9  -2    2.18    1.19
   3   9  -2    1.94    1.65
   3   9  -2    2.73    1.14
  -3   9   2    2.20    1.11
   3   9  -2    2.20    1.17
   3   9  -2    2.29    1.56
   3   9  -2   -0.13    2.08
   3   9  -1    0.95    1.10
   3   9  -1    0.62    1.75
  -3   9   1    0.99    1.18
   3   9  -1    0.47    1.08
   3   9  -1    0.58    1.24
  -3   9   1   -1.21    1.87
   3   9  -1    1.39    1.50
   3   9   0   32.86    1.77
  -3   9   0   34.48    2.02
   3   9   0   34.15    2.56
   3   9   0   31.32    2.00
  -3   9   0   33.84    2.61
  -3   9  -1   19.50    1.62
   3   9   1   16.64    2.27
   3   9   1   15.77    1.28
   3   9   1   19.90    1.67
   3   9   1   16.98    1.79
  -3   9  -1   19.04    2.18
   3  -9   2   -0.11    1.14
  -3   9  -2    0.70    1.29
   3   9   2    1.13    1.94
   3   9   2    2.67    1.11
   3   9   2    1.53    1.33
   3   9   2    3.39    2.02
  -3   9  -2    0.84    1.74
   3   9   2    2.88    1.41
  -3   9  -3   39.87    2.24
   3   9   3   42.80    2.90
   3   9   3   39.30    2.09
   3  -9   3   36.34    1.99
   3  -9   3   36.97    2.27
  -3   9  -3   34.66    2.48
   3   9   3   40.46    2.23
   3   9   3   40.10    2.67
   3  -9   4  120.19    4.75
  -3   9  -4  137.09    5.07
   3   9   4  126.02    5.48
   3   9   4  118.63    4.87
   3   9   4  128.97    4.93
   3  -9   4  123.05    4.92
  -3   9  -4  131.33    5.15
   3   9   4  133.72    5.19
   3  -9   5   66.86    2.87
  -3   9  -5   71.89    3.22
   3   9   5   67.99    3.67
   3   9   5   72.31    3.11
   3   9   5   72.34    3.11
   3   9   5   76.01    3.27
  -3   9  -5   68.95    3.20
   3  -9   5   70.34    3.02
  -3   9  -6   48.45    2.39
   3   9   6   40.70    2.80
   3   9   6   42.01    2.21
   3   9   6   46.92    2.22
  -3   9  -6   41.42    2.17
   3  -9   6   39.46    2.01
   3   9   6   40.84    2.21
   3   9   7   35.96    2.01
   3   9   7   32.63    2.53
  -3   9  -7   37.41    2.11
   3   9   7   39.48    1.95
   3   9   8    8.49    1.23
   3   9   8   10.88    1.14
  -3   9  -8    8.08    1.27
   3  -9   9    6.88    0.86
   3   9   9   10.74    1.18
   3   9   9    7.98    1.54
  -3   9  -9    8.24    1.16
   3   9   9    8.60    1.00
   3   9  10   28.24    1.90
   3   9  10   30.58    1.45
   3  -9  10   27.99    1.41
  -3   9 -10   31.91    1.62
   3   9  11    9.60    0.70
   3   9  11   11.33    0.95
   3  -9  11    9.47    0.76
  -3   9 -11    8.35    0.91
   3   9  12   14.59    0.86
  -3   9 -12   10.82    0.77
  -3  10  11    7.48    0.72
   3  10 -11   10.56    0.72
  -3  10  10    9.87    0.86
   3  10 -10   13.08    0.75
  -3  10  10   10.85    0.77
   3  10 -10   14.09    0.92
  -3  10   9    6.08    0.85
   3  10  -9    7.66    0.90
   3  10  -9    8.32    0.69
   3  10  -8   44.52    1.87
  -3  10   8   38.65    1.84
   3 -10  -8   36.13    1.66
   3  10  -8   43.20    1.74
   3  10  -7   66.30    2.60
  -3  10   7   60.69    2.61
   3 -10  -7   59.38    2.49
   3  10  -7   64.71    2.50
   3  10  -6   11.39    1.07
  -3  10   6    9.05    1.19
   3  10  -6    8.84    0.89
   3 -10  -6    9.45    1.05
  -3  10   6    9.88    1.14
   3  10  -6    9.75    1.15
   3  10  -5  127.89    4.72
   3  10  -5  130.89    4.77
  -3  10   5  122.37    4.87
   3  10  -5  130.23    4.89
   3 -10  -5  134.44    4.86
   3  10  -4    8.47    0.96
   3 -10  -4    5.47    1.21
   3  10  -4    6.67    1.33
  -3  10   4    5.74    1.22
   3  10  -3    0.37    0.82
   3  10  -3    1.80    1.29
   3 -10  -3   -0.39    1.18
  -3  10   3   -0.08    1.23
   3  10  -3    0.87    0.97
   3  10  -2    5.30    0.84
   3  10  -2    6.67    0.89
   3  10  -2    4.98    1.39
   3 -10  -2    5.62    1.28
   3  10  -2    7.13    1.18
   3  10  -1   58.90    2.54
   3  10  -1   66.79    2.96
  -3  10   1   61.38    2.91
   3 -10  -1   64.23    2.81
   3  10  -1   63.61    2.85
   3  10   0   29.75    1.50
  -3  10   0   26.13    1.82
   3  10   0   28.02    1.84
   3  10   1   26.26    1.43
  -3  10  -1   19.34    1.38
   3 -10   1   23.68    1.59
  -3  10  -1   24.83    1.76
   3  10   1   23.66    1.82
  -3  10  -2   12.60    1.09
   3  10   2   11.84    1.12
   3 -10   2    9.96    1.21
  -3  10  -2    9.17    1.34
   3  10   2    9.59    1.34
   3  10   2    8.90    1.48
  -3  10  -3    1.22    0.86
   3  10   3    3.24    0.96
   3 -10   3    2.04    0.95
  -3  10  -3    1.99    1.09
   3  10   3    4.00    1.16
   3  10   3    2.14    1.31
  -3  10  -4  136.27    4.65
   3 -10   4  119.17    4.54
   3  10   4  124.62    4.65
  -3  10  -4  121.69    4.64
   3  10   4  120.55    4.88
   3  10   5    2.99    0.85
  -3  10  -5    1.55    0.83
   3  10   5    1.91    1.19
  -3  10  -6   73.45    2.55
   3  10   6   69.63    2.80
   3  10   6   71.25    2.51
   3  10   7   51.74    2.02
  -3  10  -7   55.23    2.06
  -3  10  -8   19.98    1.03
   3  10   8   18.14    0.98
  -3 -11   3   -0.04    0.63
   3 -11  -3    0.65    0.55
   3 -11  -2   42.34    1.72
  -3 -11  -1    4.72    0.69
   3 -11   1    5.08    0.56
   4   0 -24  204.04    7.19
  -4   0  23    0.71    1.50
   4   0 -23    0.84    1.43
   4   0 -22   97.03    4.02
   4   0 -22  104.37    4.40
  -4   0  21   -0.92    1.58
   4   0 -21    3.03    2.05
  -4   0  20  496.44   17.33
  -4   0  20  497.83   17.63
   4   0 -20  478.99   17.60
  -4   0  19    0.38    1.77
  -4   0  19   -0.21    2.20
   4   0 -19   -0.08    2.33
  -4   0  18  158.36    6.20
   4   0 -18  138.73    7.25
   4   0 -18  156.35    6.67
  -4   0  18  164.72    6.58
  -4   0  17    3.33    1.72
  -4   0  17   -1.37    2.07
   4   0 -17   -1.43    2.26
   4   0 -17    0.82    2.34
  -4   0  16    7.23    1.73
  -4   0  16    8.52    2.09
   4   0 -16    4.53    2.24
   4   0 -16    9.05    2.37
  -4   0  15    0.09    1.35
  -4   0  15    2.58    1.77
   4   0 -15    0.49    2.13
   4   0 -15   -0.33    2.07
  -4   0  14   25.95    1.86
   4   0 -14   24.67    2.63
   4   0 -14   25.17    2.42
  -4   0  14   24.51    2.13
  -4   0  13   -0.15    1.23
   4   0 -13   -0.10    1.87
   4   0 -13    1.22    1.79
  -4   0  13    0.58    1.48
  -4   0  12  100.19    4.11
   4   0 -12  106.61    4.40
  -4   0  11   -0.47    1.60
   4   0 -11    1.68    1.59
   4   0 -11    0.65    0.90
  -4   0  11   -0.46    1.29
  -4   0  10   19.04    1.91
   4   0 -10   18.33    1.87
   4   0 -10   21.18    1.47
  -4   0  10   17.94    1.49
  -4   0   9    0.71    1.48
   4   0  -9    1.44    1.13
   4   0  -9    1.37    0.90
  -4   0   8 1404.66   44.78
   4   0  -8 1309.67   44.97
   4   0  -8 1269.02   44.66
   4   0  -8 1302.95   44.61
  -4   0   7    0.36    1.01
   4   0  -7    1.84    1.29
   4   0  -7    0.61    1.00
   4   0  -7    1.03    0.80
  -4   0   6   71.90    2.90
   4   0  -6   75.15    3.17
   4   0  -6   72.09    2.95
   4   0  -6   75.05    2.89
  -4   0   5    0.79    0.67
   4   0  -5    1.10    1.03
   4   0  -5    0.60    0.91
   4   0  -5    1.16    0.81
   4   0  -4 1968.14   64.08
   4   0  -4 1844.62   64.06
   4   0  -4 1879.78   64.04
   4   0  -3    0.85    0.93
   4   0  -3    1.51    0.86
   4   0  -3    2.10    1.49
   4   0  -2 1170.87   40.08
   4   0  -2 1181.52   39.83
   4   0  -1    0.66    0.50
   4   0  -1    1.54    1.32
   4   0   0  212.50    7.70
   4   0   1    1.63    0.86
   4   0   1    1.82    0.59
   4   0   2  259.77    8.74
   4   0   2  242.37    8.64
   4   0   3    0.80    0.80
   4   0   3    0.47    0.80
   4   0   4   94.56    3.54
   4   0   4   91.04    3.61
   4   0   4   90.17    4.46
   4   0   5   -0.16    0.92
   4   0   5   -1.57    2.45
   4   0   5    0.68    1.26
   4   0   6 1419.29   44.05
   4   0   6 1357.83   44.78
   4   0   7    1.79    2.75
   4   0   7    0.14    1.45
   4   0   8  952.31   32.79
   4   0   8  935.77   33.55
   4   0   8  957.10   32.52
   4   0   9    1.71    2.52
   4   0   9    0.84    1.53
   4   0   9   -0.29    1.48
   4   0  10 1266.64   41.40
   4   0  10 1147.95   42.66
   4   0  10 1164.77   41.54
   4   0  10 1227.48   41.47
   4   0  11    0.79    1.43
   4   0  11    1.41    1.00
   4   0  11    1.50    1.50
   4   0  11   -2.04    2.68
   4   0  11    0.11    1.75
   4   0  12  159.19    5.67
   4   0  12  141.89    5.58
   4   0  12  145.53    5.70
   4   0  12  136.39    5.39
  -4   0 -12  139.75    6.05
   4   0  12  130.08    7.01
   4   0  12  144.89    6.54
   4   0  12  147.60    5.95
   4   0  13    1.99    1.60
   4   0  13   -0.39    1.81
   4   0  13    1.10    1.71
   4   0  13    0.16    2.74
   4   0  13    3.03    2.79
  -4   0 -14   11.13    2.31
   4   0  14   12.20    1.81
   4   0  14    4.39    1.96
   4   0  14   12.84    3.04
   4   0  14    6.28    1.92
   4   0  15    1.10    1.66
   4   0  15   -1.86    2.79
  -4   0 -15    2.59    2.22
   4   0  16   43.71    2.64
   4   0  16   45.93    3.72
  -4   0 -16   41.67    3.07
   4   0  17    0.70    1.62
   4   0  17   -1.31    2.54
  -4   0 -17    2.51    2.07
   4   0  18  124.53    4.91
   4   0  18  120.58    5.63
  -4   0 -18  124.54    5.32
   4   0  19    0.42    1.97
  -4   0 -19   -0.48    1.67
  -4   0 -20   87.86    3.65
   4   0  20   84.41    3.82
  -4   0 -20   80.10    3.29
  -4   0 -21    0.86    0.70
   4   1 -24    1.31    0.74
   4   1 -23   13.48    1.29
   4   1 -23   13.49    1.22
   4  -1 -23   14.39    1.70
  -4   1  22   42.41    2.34
   4   1 -22   40.05    2.50
   4  -1 -22   42.43    2.67
  -4   1  22   42.17    2.59
  -4  -1  22   38.45    2.63
  -4   1  21    6.43    1.69
   4  -1 -21    8.45    2.14
   4   1 -21    7.77    1.88
   4  -1 -21    7.50    1.41
  -4  -1  21    9.73    2.06
  -4   1  20   30.57    2.31
  -4  -1  20   25.43    2.22
   4  -1 -20   28.40    2.79
   4  -1 -20   25.16    2.02
   4   1 -20   31.42    2.62
  -4  -1  20   29.94    2.67
  -4   1  19    2.74    1.71
  -4  -1  19    2.10    1.78
   4  -1 -19    6.86    2.49
   4   1 -19    1.42    2.16
  -4   1  19    4.96    2.36
  -4  -1  19    5.04    2.05
  -4   1  18  133.11    5.31
  -4  -1  18  126.20    5.29
   4   1 -18  130.95    6.38
   4  -1 -18  123.10    6.41
   4  -1 -18  125.55    5.80
   4   1 -18  120.07    5.60
  -4  -1  18  126.55    5.51
  -4   1  18  132.27    5.77
  -4  -1  17    4.36    1.80
  -4   1  17    7.25    1.76
   4   1 -17    2.26    2.21
   4  -1 -17    6.05    2.56
  -4   1  17    4.14    2.31
  -4  -1  17    3.63    2.11
   4   1 -17    4.57    2.21
   4  -1 -17    1.79    2.24
  -4  -1  16  293.61   10.55
  -4   1  16  288.71   10.51
   4   1 -16  282.22   11.59
   4  -1 -16  277.31   11.67
   4  -1 -16  287.23   10.99
   4   1 -16  294.03   10.84
  -4  -1  16  292.74   10.64
  -4   1  16  288.43   10.79
  -4  -1  15    7.08    1.61
  -4   1  15    4.65    1.53
   4   1 -15    4.59    2.04
   4  -1 -15    3.95    2.22
  -4  -1  15    4.01    1.85
  -4   1  15    5.98    1.94
   4  -1 -15    4.60    2.18
  -4   1  14   64.16    3.05
  -4  -1  14   67.99    3.09
  -4  -1  14   66.67    3.59
   4  -1 -14   71.14    4.08
  -4  -1  14   60.63    3.06
   4  -1 -14   66.07    3.60
  -4   1  14   66.04    3.30
   4   1 -14   61.99    3.40
  -4   1  13  221.91    8.34
  -4  -1  13  243.20    8.40
  -4  -1  13  246.37    8.85
   4  -1 -13  250.65    9.45
   4  -1 -13  225.98    8.71
  -4  -1  13  239.18    8.43
  -4   1  13  230.23    8.48
   4   1 -13  231.25    8.58
   4  -1 -13  204.05    8.47
  -4  -1  12    2.97    1.49
   4  -1 -12    4.76    1.97
  -4  -1  12    2.86    1.34
  -4   1  12    4.91    1.47
   4   1 -12    2.52    1.59
   4  -1 -12    5.07    1.78
   4  -1 -12    4.75    1.34
  -4  -1  11  235.11    8.46
   4  -1 -11  238.94    8.98
   4  -1 -11  224.55    8.40
  -4  -1  11  228.51    8.12
  -4   1  11  219.23    8.16
   4   1 -11  232.52    8.27
   4  -1 -11  211.38    8.39
  -4  -1  10  382.81   13.27
   4  -1 -10  390.43   13.24
  -4  -1  10  364.99   12.96
  -4   1  10  375.71   13.02
   4  -1 -10  359.16   13.32
  -4  -1   9   13.71    1.69
   4  -1  -9   15.35    1.07
   4  -1  -9   11.91    1.82
   4  -1  -9   11.17    1.79
  -4  -1   8  180.21    6.82
   4  -1  -8  185.75    6.65
   4  -1  -8  191.96    7.05
  -4  -1   7  753.85   27.18
   4   1  -7  812.91   27.29
   4   1  -7  823.67   27.15
   4  -1  -7  813.62   27.19
   4  -1  -7  773.33   27.40
   4   1  -6   33.10    1.79
   4  -1  -6   31.36    1.68
   4   1  -6   30.90    1.62
   4  -1  -6   29.75    1.99
   4  -1  -5   78.85    3.87
   4  -1  -5   80.11    3.43
   4   1  -5   82.65    3.28
   4   1  -5   80.93    3.19
   4  -1  -5   78.73    3.21
   4  -1  -5   78.23    3.43
   4  -1  -4   52.92    2.86
   4  -1  -4   53.49    2.48
   4   1  -4   48.53    2.19
   4   1  -4   49.52    2.25
   4   1  -4   50.43    2.31
   4  -1  -4   52.50    2.29
   4  -1  -3  212.25    7.91
   4   1  -3  219.59    7.74
   4   1  -3  206.76    7.87
   4   1  -2   71.73    2.90
   4   1  -2   70.56    2.71
   4   1  -2   67.48    2.99
   4  -1  -2   72.84    2.99
   4   1  -1  183.13    6.45
   4   1  -1  184.17    6.56
   4  -1  -1  189.76    6.64
   4   1  -1  179.70    6.72
   4  -1  -1  190.10    6.71
   4   1   0  808.16   28.02
   4   1   0  851.10   28.17
   4  -1   0  856.58   28.25
   4  -1   1 1129.00   37.04
   4  -1   1 1095.77   36.99
   4   1   1 1052.68   36.70
   4   1   1 1141.18   37.03
   4  -1   1 1101.94   37.01
   4   1   1 1170.40   37.12
   4  -1   2  607.90   20.26
  -4  -1  -2  559.47   19.87
   4   1   2  605.46   20.79
   4   1   2  607.83   20.20
   4  -1   2  614.47   20.19
  -4  -1  -3  100.06    3.57
   4  -1   3   99.84    3.96
   4   1   3  103.87    3.96
   4  -1   3   95.34    3.77
   4   1   3  106.53    3.81
  -4   1  -3   91.48    3.56
   4  -1   4  453.22   15.58
   4   1   4  454.22   15.55
   4  -1   4  450.58   15.77
  -4  -1  -4  474.03   15.52
  -4   1  -4  439.27   15.32
   4  -1   5  239.20    8.19
  -4   1  -5  220.32    7.93
   4  -1   5  247.92    8.51
   4  -1   5  242.66    8.37
  -4  -1  -5  240.34    8.29
   4   1   6   12.50    2.10
   4  -1   6   13.34    1.06
   4   1   6   11.25    3.28
   4  -1   6   10.92    1.63
   4  -1   6   12.95    1.69
  -4  -1  -6   10.32    1.46
   4   1   7  161.21    6.32
   4  -1   7  146.49    5.55
   4  -1   7  169.19    6.10
  -4  -1  -7  160.89    6.01
   4  -1   7  157.52    6.06
   4   1   7  160.25    7.38
   4   1   8  805.53   29.03
   4  -1   8  812.96   27.87
  -4  -1  -8  780.58   27.84
   4   1   8  820.81   28.01
   4  -1   8  811.02   27.55
   4   1   9   41.37    3.96
   4  -1   9   48.32    2.72
  -4  -1  -9   51.11    2.70
   4   1   9   45.88    3.17
   4  -1   9   49.27    2.45
   4  -1  10   42.99    2.31
   4   1  10   46.25    2.13
   4  -1  10   47.91    2.54
   4  -1  10   45.92    2.44
   4   1  10   40.45    2.23
   4  -1  10   44.16    2.25
   4   1  10   41.29    4.06
   4  -1  10   41.40    2.72
  -4  -1 -10   43.20    2.60
   4   1  10   37.40    3.07
   4  -1  10   37.13    2.38
   4  -1  11  266.81    9.48
   4   1  11  257.23    9.36
   4  -1  11  284.21    9.65
   4  -1  11  276.64    9.68
   4   1  11  249.95    9.46
   4  -1  11  248.77    9.43
   4   1  11  247.87   11.22
   4  -1  11  256.24    9.99
   4   1  11  258.65   10.14
   4  -1  11  270.09    9.60
   4  -1  12  235.23    8.66
   4   1  12  252.17    8.56
   4  -1  12  223.59    8.54
   4   1  12  223.13    8.62
   4  -1  12  234.76    9.30
   4   1  12  224.43   10.45
   4  -1  12  240.53    8.81
   4   1  12  231.37    9.37
  -4  -1 -12  239.28    8.92
   4  -1  13   11.36    1.89
   4   1  13   11.28    1.79
  -4  -1 -13   13.10    2.23
   4   1  13    7.76    1.72
   4  -1  13    9.51    1.44
   4   1  13   12.93    3.49
   4   1  13   13.80    3.02
   4  -1  13   10.00    2.05
   4  -1  14   26.91    2.26
   4   1  14   24.95    2.24
   4  -1  14   28.02    1.84
   4   1  14   28.83    2.33
   4   1  14   23.10    3.80
   4  -1  14   24.83    3.48
   4   1  14   29.80    3.37
  -4  -1 -14   29.97    2.70
   4  -1  14   22.67    2.41
  -4  -1 -15    6.00    2.23
   4   1  15    2.55    1.84
   4  -1  15    3.37    1.18
   4  -1  15    2.26    1.69
   4   1  15    3.74    1.63
   4   1  15    2.84    1.88
   4   1  15    2.58    2.69
   4  -1  15    4.79    3.10
   4  -1  16   15.51    1.34
  -4   1 -16   18.98    2.46
  -4  -1 -16   18.28    2.43
   4   1  16   14.27    2.09
   4  -1  16   14.37    1.91
   4   1  16   15.98    1.87
   4   1  16   14.07    2.04
   4   1  16   14.35    2.95
   4  -1  16   14.40    3.13
   4   1  17   33.76    2.29
   4   1  17   29.24    3.02
   4  -1  17   25.18    3.24
  -4  -1 -17   30.83    2.73
  -4   1 -17   30.56    2.68
   4   1  18  155.67    5.66
   4   1  18  140.09    6.21
  -4  -1 -18  139.94    5.95
   4  -1  18  141.92    6.34
  -4   1 -18  143.53    5.97
  -4   1 -19   14.46    1.56
   4   1  19   18.96    1.58
  -4  -1 -19   18.02    1.98
  -4   1 -19   16.39    1.96
   4   1  19   19.85    2.20
   4  -1  19   19.24    2.36
  -4  -1 -20   18.97    1.73
   4   1  20   17.85    1.75
  -4   1 -20   20.40    1.75
   4  -1  20   15.74    1.91
  -4   1 -20   17.48    1.34
  -4   1 -21   10.73    0.86
  -4  -1 -21   11.37    0.85
   4   2 -24   13.28    0.90
  -4   2  23    4.97    1.19
   4  -2 -23    4.20    1.39
   4   2 -23    4.85    1.04
  -4   2  22   24.71    1.79
   4  -2 -22   23.15    2.12
  -4  -2  22   20.48    2.04
   4   2 -22   21.41    1.68
  -4   2  21    0.13    1.47
   4   2 -21    1.80    1.63
   4  -2 -21    1.18    2.01
  -4  -2  21   -0.72    1.76
   4   2 -21    1.69    1.46
  -4  -2  20   22.64    2.32
  -4   2  20   18.82    2.00
   4   2 -20   18.15    2.14
   4  -2 -20   17.75    1.70
  -4  -2  19    5.57    2.13
  -4   2  19    5.83    1.77
   4  -2 -19    3.99    1.52
   4   2 -19    4.73    2.04
  -4   2  18   68.26    3.36
   4  -2 -18   66.49    3.23
  -4  -2  18   63.67    3.47
   4   2 -18   55.06    3.49
   4  -2 -18   60.33    4.92
   4  -2 -18   61.76    4.43
  -4  -2  17  426.32   14.55
  -4   2  17  412.59   14.41
   4  -2 -17  378.59   14.42
   4  -2 -17  375.64   16.15
   4  -2 -17  413.13   15.91
   4   2 -17  405.57   14.62
  -4  -2  17  409.50   14.55
  -4   2  16   95.54    4.26
  -4  -2  16   97.45    4.36
  -4  -2  16  103.09    4.85
   4  -2 -16   99.97    5.48
   4  -2 -16   87.94    5.95
  -4  -2  16   97.01    4.40
   4   2 -16   95.51    4.53
  -4   2  16   96.67    4.74
  -4  -2  15 1515.53   49.81
  -4   2  15 1421.67   49.69
   4   2 -15 1449.37   49.86
  -4  -2  15 1445.45   49.74
  -4   2  15 1457.78   49.98
  -4  -2  15 1464.48   50.27
   4  -2 -15 1474.91   51.09
  -4   2  14  388.87   14.27
  -4  -2  14  425.67   14.42
   4  -2 -14  365.98   14.66
  -4  -2  14  401.67   14.30
  -4   2  14  417.65   14.54
   4   2 -14  411.70   14.44
  -4  -2  14  408.37   14.76
   4  -2 -14  436.72   15.68
  -4  -2  13  352.04   12.14
   4   2 -13  344.80   12.24
  -4   2  13  340.40   12.32
  -4   2  13  312.52   12.09
  -4  -2  13  375.66   12.26
   4  -2 -13  319.45   12.60
   4   2 -13  338.66   12.00
  -4  -2  13  351.15   12.56
   4  -2 -13  355.58   13.35
  -4   2  12   56.91    2.75
  -4  -2  12   63.34    3.17
   4  -2 -12   68.26    3.96
   4  -2 -12   59.35    3.37
  -4   2  12   59.43    3.07
   4   2 -12   60.67    2.92
  -4  -2  12   59.64    2.80
  -4  -2  11   18.88    1.82
   4  -2 -11   18.69    2.50
   4  -2 -11   17.04    2.15
  -4   2  11   19.00    1.87
   4   2 -11   19.82    1.69
  -4  -2  11   21.50    1.58
   4  -2 -10  417.23   15.28
   4   2 -10  434.32   14.99
   4  -2 -10  447.05   15.59
  -4  -2  10  415.28   14.96
   4  -2 -10  417.03   14.60
  -4   2  10  416.10   14.75
   4  -2  -9  643.10   22.02
   4  -2  -9  593.32   22.23
   4   2  -9  628.34   21.52
   4  -2  -9  605.08   21.80
   4   2  -9  637.56   21.28
   4  -2  -9  599.10   21.27
   4  -2  -8  525.56   19.69
   4  -2  -8  555.44   19.50
   4   2  -8  573.62   19.11
   4   2  -8  545.15   18.73
   4  -2  -8  534.99   19.37
   4   2  -8  542.20   18.90
   4  -2  -7 1288.50   45.14
   4   2  -7 1294.00   44.62
   4  -2  -7 1324.12   44.90
   4   2  -7 1323.50   44.56
   4  -2  -6   20.91    2.63
   4  -2  -6   20.36    2.24
   4   2  -6   26.04    1.96
   4  -2  -5    8.03    1.98
   4   2  -5   10.02    1.57
   4  -2  -4  715.05   25.29
   4  -2  -4  732.38   25.12
   4   2  -4  726.28   24.94
   4   2  -4  729.79   25.09
   4  -2  -3  786.89   27.49
   4  -2  -3  817.08   28.00
   4   2  -3  824.74   27.67
   4  -2  -3  799.77   27.81
   4   2  -3  834.35   27.88
   4   2  -2  141.80    5.17
   4  -2  -2  143.67    5.90
   4  -2  -2  149.31    5.60
   4  -2  -2  152.59    5.34
   4   2  -2  141.05    5.44
   4  -2  -2  144.49    5.60
   4   2  -2  148.41    5.73
   4  -2  -1 2481.75   82.82
  -4  -2   1 2428.08   82.54
   4  -2  -1 2523.89   83.00
   4  -2  -1 2513.82   83.20
   4  -2  -1 2475.33   82.95
   4   2  -1 2380.42   82.82
   4   2  -1 2475.04   83.08
   4  -2   0  980.07   33.01
  -4  -2   0  941.05   32.73
   4  -2   0 1006.73   33.40
   4  -2   0 1007.56   33.14
   4   2   0  954.18   32.95
   4  -2   0  984.02   33.04
   4  -2   1 1639.39   55.16
   4  -2   1 1681.44   55.47
   4   2   1 1542.73   54.96
   4  -2   1 1688.37   55.07
   4   2   1 1620.16   55.23
   4  -2   2  108.33    4.27
   4   2   2  115.52    5.15
   4  -2   2  104.74    4.21
   4   2   3  104.32    5.16
   4  -2   3  100.05    4.19
   4   2   3   95.88    4.13
   4  -2   4   59.70    2.99
   4   2   4   53.59    4.19
  -4   2  -4   54.07    2.74
   4   2   4   56.19    2.81
  -4   2  -5   29.10    1.74
   4  -2   5   30.58    1.60
   4  -2   5   27.29    1.87
   4   2   5   29.46    1.91
   4   2   5   28.99    3.81
   4  -2   5   28.45    2.25
  -4  -2  -5   27.24    1.74
   4   2   6  101.34    4.50
   4  -2   6  104.02    3.99
   4   2   6  104.02    4.14
   4  -2   6  111.55    4.17
   4   2   6  105.78    5.92
   4  -2   6  113.75    4.62
  -4   2  -6  106.24    3.98
  -4  -2  -6   97.51    4.18
  -4  -2  -7   72.07    3.30
   4   2   7   69.47    3.56
   4  -2   7   74.99    2.96
   4  -2   7   69.30    2.95
   4  -2   7   72.55    3.40
  -4  -2  -7   67.57    3.20
   4  -2   7   75.56    3.53
   4  -2   8   57.57    3.08
   4  -2   8   56.62    3.05
  -4  -2  -8   53.50    2.84
   4   2   8   60.13    3.23
  -4  -2  -8   63.60    2.99
   4  -2   8   54.54    2.54
   4  -2   8   62.95    2.60
   4  -2   9    3.55    1.40
  -4  -2  -9    2.58    1.61
   4  -2   9    2.42    1.25
   4   2   9    1.14    3.19
   4  -2   9    1.13    1.44
   4  -2   9    2.12    1.48
   4   2   9    3.01    2.09
   4  -2   9    2.46    1.23
   4  -2  10   33.29    2.21
   4   2  10   28.61    1.85
   4   2  10   29.02    1.72
   4  -2  10   30.86    2.06
   4   2  10   23.95    3.87
   4  -2  10   38.10    2.42
   4  -2  10   30.48    2.24
  -4  -2 -10   31.87    2.41
   4  -2  10   32.47    1.99
   4   2  10   24.34    2.68
   4  -2  11  165.17    5.90
   4   2  11  136.86    5.46
   4   2  11  153.72    5.70
   4  -2  11  132.99    5.70
   4  -2  11  146.27    6.18
   4   2  11  139.02    7.67
   4   2  11  147.53    6.39
  -4  -2 -11  150.94    6.07
   4  -2  11  157.30    5.75
   4   2  12  361.67   12.66
   4  -2  12  392.31   12.96
   4   2  12  333.22   12.74
   4  -2  12  329.88   12.82
   4   2  12  344.00   14.96
   4  -2  12  357.98   13.41
  -4  -2 -12  387.49   13.20
   4   2  12  376.89   13.50
   4  -2  12  370.94   12.89
   4   2  13  240.69    8.20
   4  -2  13  230.90    8.40
   4   2  13  210.67    8.27
   4  -2  13  215.27    8.32
   4  -2  13  216.82    8.94
   4   2  13  206.91   10.45
  -4  -2 -13  233.79    8.72
   4   2  13  216.79    8.99
   4  -2  13  222.81    8.42
   4   2  14   54.63    2.76
   4  -2  14   50.56    2.69
   4   2  14   54.20    2.93
   4  -2  14   49.74    3.52
   4   2  14   52.93    5.04
   4   2  14   50.92    3.75
   4  -2  14   60.36    4.18
  -4  -2 -14   56.62    3.38
   4  -2  14   47.89    3.01
   4   2  15   16.86    1.95
  -4  -2 -15   16.23    2.43
   4   2  15   14.86    1.87
   4  -2  15   14.98    1.60
   4   2  15   15.10    3.67
   4  -2  15   12.74    2.06
   4  -2  15   11.76    3.01
   4   2  15   12.86    2.76
   4  -2  16  104.63    4.25
   4   2  16  109.40    4.45
   4   2  16  107.53    4.50
   4   2  16  101.55    5.12
  -4  -2 -16  107.34    4.88
   4   2  16   98.73    4.45
  -4   2 -17  154.10    5.82
   4  -2  17  133.62    5.48
   4   2  17  150.75    5.78
   4   2  17  158.82    5.76
  -4   2 -17  150.93    6.11
   4   2  17  134.65    6.22
  -4  -2 -17  150.73    6.10
  -4   2 -18    1.62    1.42
   4   2  18    2.50    1.41
   4   2  18    4.44    1.88
  -4   2 -18    5.07    1.84
  -4  -2 -18    3.19    1.82
  -4   2 -19   50.88    2.49
   4   2  19   55.13    2.49
  -4   2 -19   55.76    2.85
   4   2  19   46.98    2.77
  -4  -2 -19   52.02    2.74
  -4   2 -20   12.22    1.50
   4   2  20   10.63    1.15
   4   2  20   10.87    0.86
  -4   2 -20    8.32    1.11
   4   3 -23    1.24    0.79
  -4   3  23    0.71    0.93
   4   3 -22    9.08    1.25
  -4   3  22    9.23    1.34
  -4   3  21   32.00    2.06
  -4  -3  21   31.80    2.27
   4   3 -21   31.01    2.07
  -4   3  20    2.53    1.54
   4  -3 -20    4.19    2.17
  -4  -3  20    5.24    1.80
   4   3 -20    4.31    1.58
  -4   3  19   10.15    1.83
   4   3 -19    8.29    1.78
   4  -3 -19    8.54    2.47
  -4  -3  19   10.36    1.99
   4   3 -19    8.03    1.85
  -4   3  18    1.25    1.73
   4   3 -18    2.77    1.82
   4  -3 -18    0.99    1.50
   4  -3 -18    5.36    2.55
  -4  -3  18    0.52    1.99
   4   3 -18    1.71    1.77
   4   3 -17   66.33    3.57
  -4   3  17   76.52    3.55
   4   3 -17   72.03    3.64
  -4  -3  17   76.27    3.72
   4  -3 -17   71.63    3.52
   4  -3 -17   77.54    4.30
  -4  -3  17   75.32    4.10
   4  -3 -17   60.20    4.90
   4  -3 -17   65.75    4.82
  -4   3  16    2.85    1.72
  -4  -3  16    6.20    1.92
   4   3 -16    4.29    1.87
   4  -3 -16    5.83    2.67
   4  -3 -16    3.98    1.75
  -4  -3  16    5.53    2.09
   4  -3 -16    4.45    2.74
   4  -3 -16    2.60    2.98
  -4   3  15   71.33    3.52
  -4  -3  15   75.76    3.54
   4   3 -15   76.04    3.59
   4  -3 -15   61.90    3.94
   4  -3 -15   74.97    3.71
   4  -3 -15   77.92    4.23
   4  -3 -15   70.98    5.16
  -4  -3  15   74.82    3.94
   4  -3 -15   78.31    4.96
  -4   3  14  141.28    5.61
  -4  -3  14  143.41    5.60
   4   3 -14  137.40    5.66
   4  -3 -14  138.12    7.21
  -4  -3  14  144.16    6.17
   4  -3 -14  147.43    7.21
   4  -3 -14  146.88    6.21
   4  -3 -14  147.97    5.91
   4  -3 -14  133.02    6.32
   4  -3 -13  189.27    7.47
   4  -3 -13  191.43    7.76
   4  -3 -13  187.68    8.07
   4   3 -13  187.92    7.23
  -4  -3  13  202.77    7.21
  -4   3  13  186.63    7.18
   4   3 -13  196.19    7.12
  -4  -3  13  192.67    7.69
   4  -3 -13  202.51    8.84
   4  -3 -13  197.11    8.85
   4  -3 -12  381.64   13.46
   4  -3 -12  381.92   13.58
   4  -3 -12  356.20   14.01
   4   3 -12  368.85   13.14
  -4   3  12  354.71   13.15
   4   3 -12  377.38   13.11
  -4  -3  12  379.36   13.64
   4  -3 -12  376.26   14.58
   4  -3 -12  373.35   14.64
   4   3 -12  389.71   13.61
   4   3 -11   13.30    1.74
   4  -3 -11   19.40    2.78
   4  -3 -11   16.94    2.78
  -4   3  11   11.06    1.45
   4  -3 -11   16.43    2.11
   4  -3 -11   15.96    1.76
   4  -3 -11   11.96    2.33
   4  -3 -10  124.44    6.07
   4  -3 -10  128.30    5.97
   4   3 -10  123.13    5.17
   4   3 -10  114.98    4.80
   4  -3 -10  130.34    4.85
   4  -3 -10  122.55    5.00
   4  -3 -10  125.56    5.17
   4  -3  -9   31.43    3.13
   4  -3  -9   34.23    2.95
   4   3  -9   33.73    2.32
   4   3  -9   36.75    2.17
   4   3  -9   31.47    1.76
   4  -3  -9   35.91    2.49
   4  -3  -9   32.79    2.17
   4  -3  -8  585.91   20.68
   4  -3  -8  588.61   20.53
   4   3  -8  590.75   20.06
   4   3  -8  581.48   20.04
   4   3  -8  546.89   19.56
   4  -3  -8  569.05   19.77
   4  -3  -8  576.43   19.87
   4  -3  -7  574.17   20.43
   4  -3  -7  574.82   20.36
   4   3  -7  577.03   19.95
   4   3  -7  600.46   20.08
   4   3  -7  564.32   19.51
   4  -3  -7  562.17   19.73
   4  -3  -7  551.60   19.64
   4  -3  -6  670.33   24.07
   4   3  -6  707.80   23.92
   4  -3  -6  687.74   23.46
   4  -3  -6  665.84   23.37
   4   3  -6  681.94   23.30
   4  -3  -5 1263.92   44.14
   4  -3  -5 1272.14   43.35
   4   3  -5 1318.56   44.08
   4  -3  -5 1290.01   44.07
   4  -3  -4  849.84   29.17
   4  -3  -4  843.12   29.82
   4   3  -4  896.07   29.89
   4   3  -4  868.43   29.58
   4  -3  -4  835.52   29.71
   4  -3  -3   14.47    2.44
   4  -3  -3   15.02    1.44
   4   3  -3   15.68    2.08
   4   3  -3   16.89    2.61
   4  -3  -3   18.64    2.23
   4  -3  -2  152.80    5.66
  -4  -3   2  142.14    5.41
   4  -3  -2  156.99    6.30
   4   3  -2  151.38    6.41
   4   3  -2  157.28    6.07
   4  -3  -2  152.54    6.01
   4  -3  -1 1088.50   36.99
   4  -3  -1 1113.39   37.46
  -4  -3   1 1048.83   36.77
   4   3  -1 1123.70   37.52
   4   3  -1 1092.22   37.20
   4  -3  -1 1091.29   37.14
   4  -3   0   66.73    3.12
  -4  -3   0   67.10    2.77
   4  -3   0   58.87    3.74
   4  -3   0   65.59    3.12
   4   3   0   64.12    3.54
   4  -3   1  598.09   21.77
  -4  -3  -1  645.28   21.50
   4  -3   1  622.90   21.67
   4   3   1  618.64   22.02
   4  -3   1  620.50   21.59
   4  -3   2  247.41    9.62
   4   3   2  278.51   10.49
   4   3   2  263.04    9.98
   4  -3   2  265.15    9.44
   4  -3   3 2030.87   68.63
   4  -3   3 2134.61   69.02
   4   3   3 2085.49   69.71
   4   3   3 1980.25   69.10
   4  -3   3 1981.75   68.60
   4  -3   4  354.91   12.63
   4  -3   4  364.74   13.08
   4   3   4  368.79   13.99
   4   3   4  369.47   13.13
   4  -3   4  357.43   12.61
   4  -3   5   52.10    2.47
   4   3   5   56.43    2.83
   4  -3   5   54.50    2.67
   4  -3   5   55.15    3.18
   4   3   5   56.15    4.37
   4   3   5   62.96    3.12
  -4   3  -5   58.37    2.97
   4  -3   6   92.24    3.65
   4   3   6   89.00    4.04
   4   3   6   94.73    5.61
   4  -3   6   98.96    4.38
   4   3   6   88.55    4.03
  -4   3  -6  102.04    3.99
   4   3   7    5.87    1.77
   4  -3   7    5.45    1.12
   4  -3   7    6.10    1.00
  -4   3  -7    4.32    1.12
   4   3   7    5.61    3.28
   4  -3   7    5.55    1.67
   4   3   7    5.21    1.20
  -4  -3  -7    6.72    1.79
   4  -3   8  366.88   12.45
   4   3   8  342.20   12.80
   4  -3   8  348.17   12.37
   4  -3   8  365.21   13.13
   4   3   8  343.15   14.38
   4   3   8  333.32   12.49
   4  -3   9  264.74   10.04
   4  -3   9  256.27    9.95
   4   3   9  258.73   11.53
  -4  -3  -9  276.62    9.88
   4  -3   9  276.72    9.39
   4  -3   9  256.15    9.31
   4   3   9  245.15    9.77
   4   3   9  254.91    9.32
   4   3   9  266.09    9.89
   4   3   9  265.56    9.44
   4  -3  10  163.01    5.97
   4  -3  10  142.37    6.28
   4  -3  10  161.68    6.36
   4   3  10  145.33    6.17
  -4  -3 -10  151.86    6.24
   4  -3  10  147.89    5.66
   4   3  10  153.53    5.73
   4   3  10  138.60    5.61
  -4  -3 -11    9.97    2.33
   4   3  11    9.98    1.43
   4  -3  11    9.26    1.61
   4   3  11    8.26    1.47
   4  -3  11    8.41    1.86
   4  -3  11    6.18    1.95
   4  -3  11   11.02    1.57
   4   3  11    7.90    2.26
  -4   3 -12    4.28    1.82
  -4  -3 -12    9.18    2.27
   4  -3  12    4.89    1.60
   4   3  12    4.12    1.28
   4   3  12    5.77    1.50
   4   3  12    7.96    3.87
   4  -3  12    7.62    2.02
   4   3  12    6.20    2.24
   4  -3  12    6.19    1.60
   4   3  13  357.90   13.04
   4   3  13  347.74   13.17
  -4   3 -13  396.28   13.47
   4  -3  13  391.95   13.38
   4  -3  13  359.07   13.87
   4   3  13  374.23   15.75
   4  -3  13  382.20   14.07
   4   3  13  369.45   13.71
  -4  -3 -13  398.78   13.68
   4  -3  13  366.18   13.24
   4   3  14  191.68    6.65
   4   3  14  161.95    6.68
  -4   3 -14  183.47    6.98
   4  -3  14  185.54    6.84
   4  -3  14  165.09    7.36
   4   3  14  177.95    9.21
   4   3  14  171.10    7.21
  -4  -3 -14  176.73    7.17
   4  -3  14  176.48    7.64
   4  -3  14  168.46    6.76
   4  -3  15  169.07    6.45
  -4   3 -15  169.29    6.65
   4   3  15  171.09    6.45
   4   3  15  181.15    6.38
   4  -3  15  169.86    7.33
   4   3  15  163.58    6.83
  -4  -3 -15  163.23    6.79
   4  -3  15  148.23    6.43
  -4   3 -16    1.80    1.65
  -4  -3 -16    3.42    2.03
   4  -3  16    1.51    1.30
   4   3  16    1.24    1.52
   4   3  16    0.74    1.47
   4  -3  16    2.87    2.49
   4   3  16    4.13    1.99
  -4   3 -17  114.75    4.71
   4  -3  17  104.64    4.44
  -4  -3 -17  114.39    4.86
   4   3  17  113.77    4.57
   4   3  17  117.69    4.59
   4   3  17  127.02    4.66
   4  -3  17  120.84    5.33
   4   3  17  100.34    4.79
  -4  -3 -18    5.33    1.61
  -4   3 -18    5.50    1.42
   4   3  18    8.29    1.42
   4  -3  18   10.09    2.03
  -4  -3 -19  102.26    4.31
   4   3  19  116.46    4.24
   4  -3  19  123.26    4.72
   4   3  19  111.98    4.57
  -4   3 -19  102.52    4.24
  -4   3 -20    3.21    0.84
   4   3  20    1.98    0.85
   4  -3  20    2.60    0.96
  -4   4  23  103.15    3.80
  -4   4  22    1.99    1.04
   4  -4 -22    1.43    1.17
   4   4 -22    2.02    0.91
  -4   4  21   86.63    3.48
   4  -4 -21   85.91    3.75
   4   4 -21   78.79    3.42
  -4   4  20   74.66    3.19
   4  -4 -20   70.37    3.56
   4   4 -20   64.20    3.20
  -4   4  19  271.40    9.69
   4  -4 -19  273.23   10.10
   4   4 -19  254.79    9.74
  -4   4  18    5.17    1.73
   4  -4 -18    2.18    2.38
   4   4 -18    6.18    1.87
  -4   4  17   61.58    3.17
   4  -4 -17   67.60    3.94
   4   4 -17   57.85    3.30
   4   4 -17   59.19    2.85
  -4   4  16   61.08    3.25
   4  -4 -16   67.40    4.00
  -4  -4  16   63.40    3.73
   4   4 -16   64.19    3.47
   4   4 -15   24.25    2.27
   4  -4 -15   27.94    3.03
   4  -4 -15   19.18    2.65
   4  -4 -15   22.04    2.30
  -4   4  15   25.13    2.14
  -4  -4  15   26.51    2.25
  -4  -4  15   29.74    2.63
   4  -4 -15   22.01    3.36
   4   4 -14    5.84    1.69
   4  -4 -14    3.21    2.28
   4  -4 -14   10.56    2.68
   4  -4 -14    8.41    2.07
  -4   4  14    6.56    1.61
  -4  -4  14   11.35    1.81
  -4  -4  14    9.49    2.10
   4  -4 -14    3.70    2.86
  -4  -4  13  114.72    4.57
   4   4 -13  104.76    4.62
   4  -4 -13  113.52    5.16
   4  -4 -13   93.53    4.86
   4  -4 -13  105.35    5.62
  -4   4  13  106.26    4.52
   4   4 -13  112.98    4.43
   4  -4 -13  109.23    6.15
   4   4 -13  104.28    4.94
  -4  -4  13  113.40    5.11
   4   4 -12   81.94    3.87
   4  -4 -12   90.23    4.98
   4  -4 -12   94.49    4.48
   4  -4 -12   89.02    4.27
  -4   4  12   84.04    3.74
   4   4 -12   91.27    3.75
   4   4 -12   84.24    4.17
   4  -4 -12   82.67    5.17
   4   4 -11  454.52   16.44
   4  -4 -11  457.35   17.53
   4  -4 -11  456.40   16.74
   4  -4 -11  492.64   16.79
  -4   4  11  437.77   16.37
   4   4 -11  499.58   16.44
   4  -4 -11  477.20   17.80
   4   4 -11  487.12   16.92
   4   4 -10   11.96    1.52
   4  -4 -10   12.61    2.20
   4   4 -10   12.66    1.28
   4  -4 -10   13.90    2.05
   4   4 -10   12.69    1.89
   4  -4 -10   10.76    2.56
   4   4 -10   14.82    1.61
   4   4 -10   11.23    1.68
   4   4  -9  568.77   19.69
   4   4  -9  538.64   19.05
   4   4  -9  560.28   19.08
   4  -4  -9  569.92   19.44
   4  -4  -9  542.28   19.43
   4  -4  -9  531.89   20.22
   4   4  -9  564.70   19.70
   4   4  -8   29.45    1.65
   4   4  -8   27.92    2.47
   4   4  -8   29.04    1.92
   4   4  -8   25.91    1.77
   4  -4  -8   32.72    2.30
   4  -4  -8   29.00    2.91
   4   4  -8   32.96    2.41
   4   4  -7 1073.54   36.61
   4   4  -7 1134.55   37.51
   4   4  -7 1069.63   36.69
   4  -4  -7 1076.66   36.89
   4  -4  -7 1046.84   37.60
   4   4  -6  867.45   29.28
   4   4  -6  887.13   30.24
   4  -4  -6  877.99   29.51
   4   4  -6  889.75   29.39
   4  -4  -6  814.34   29.13
   4  -4  -6  892.05   30.26
   4   4  -5 1178.22   41.16
   4   4  -5 1167.18   40.19
   4  -4  -5 1154.94   40.34
   4   4  -5 1176.55   40.80
   4  -4  -5 1192.92   41.03
   4   4  -5 1220.67   40.32
   4  -4  -5 1198.48   40.19
   4  -4  -5 1154.97   41.01
   4   4  -4  529.82   18.96
   4   4  -4  523.63   17.90
   4  -4  -4  545.80   18.74
   4   4  -4  515.48   18.58
   4  -4  -4  496.69   18.01
   4   4  -4  521.90   18.02
   4  -4  -4  513.47   17.96
   4  -4  -4  520.98   18.73
   4   4  -3  141.35    6.26
   4   4  -3  128.43    4.96
   4  -4  -3  121.90    5.04
   4  -4  -3  117.01    5.63
   4   4  -3  126.51    5.76
   4   4  -3  137.43    5.14
   4  -4  -3  130.26    5.08
   4  -4  -3  133.01    5.82
   4   4  -2   48.45    3.84
   4   4  -2   47.29    2.45
   4   4  -2   47.90    3.35
   4  -4  -2   44.55    2.57
   4  -4  -2   50.13    3.12
   4  -4  -2   48.19    2.57
  -4  -4   2   46.89    2.31
   4  -4  -2   50.61    3.45
   4   4  -1   13.74    3.06
   4  -4  -1   13.06    1.99
   4  -4  -1   13.77    2.61
   4  -4  -1   16.28    1.81
   4   4  -1   14.60    2.55
  -4  -4   1   16.20    1.45
   4  -4   0 1311.85   44.53
   4  -4   0 1322.64   44.87
   4  -4   0 1262.50   44.49
   4  -4   0 1355.03   44.87
  -4  -4   0 1329.03   44.68
   4  -4   1   44.86    2.37
   4  -4   1   50.63    2.68
   4  -4   1   45.19    2.35
   4   4   1   43.67    3.60
   4   4   1   41.35    2.25
   4  -4   1   49.48    2.83
  -4  -4  -1   48.79    2.50
   4  -4   2   20.32    1.63
   4  -4   2   20.90    1.77
   4  -4   2   19.55    1.61
   4   4   2   19.23    1.53
   4   4   2   20.77    2.84
   4  -4   2   22.83    2.18
  -4  -4  -2   19.51    1.79
   4   4   2   16.73    2.97
   4  -4   3  155.00    6.02
   4  -4   3  154.34    5.93
   4  -4   3  164.97    5.95
   4   4   3  154.21    5.82
   4   4   3  162.92    6.90
   4   4   3  165.59    7.32
   4  -4   4    4.48    1.23
   4  -4   4    2.64    1.28
   4   4   4    2.69    2.06
   4   4   4    3.05    1.09
   4   4   4    3.55    2.86
   4  -4   4    1.99    1.72
  -4   4  -5  107.94    4.89
   4  -4   5  104.29    4.37
   4  -4   5  104.52    4.32
   4  -4   5  117.41    4.97
   4   4   5  115.48    6.02
   4   4   5  103.17    4.06
   4   4   5  106.92    4.95
   4   4   5  109.57    4.29
   4   4   6  295.58   10.75
   4   4   6  299.73   11.35
   4  -4   6  306.50   10.77
  -4   4  -6  297.32   11.25
   4   4   6  313.62   10.74
   4  -4   6  316.24   11.53
   4   4   6  306.53   12.58
   4   4   7  232.73    8.51
   4   4   7  257.46    9.12
  -4   4  -7  249.84    8.84
   4  -4   7  240.70    8.63
  -4   4  -7  226.38    8.95
   4   4   7  233.63    8.55
   4  -4   7  260.07    9.48
   4   4   7  248.84   10.71
   4   4   8   37.20    2.29
   4  -4   8   41.97    2.16
  -4   4  -8   43.45    2.58
   4   4   8   41.17    2.02
   4  -4   8   42.97    2.95
   4   4   8   37.80    4.36
   4  -4   9  566.16   19.24
   4  -4   9  534.48   19.12
   4  -4   9  614.79   19.59
  -4   4  -9  609.54   19.57
   4   4   9  508.38   19.12
   4   4   9  560.02   19.10
   4  -4   9  550.81   20.05
   4   4   9  559.71   21.59
   4  -4  10    6.77    1.32
  -4   4 -10    9.09    1.91
  -4  -4 -10    7.27    2.28
   4   4  10    8.05    1.37
   4   4  10    9.14    1.55
   4   4  10    6.31    1.13
   4  -4  10    9.18    2.00
   4   4  10    6.47    3.84
   4  -4  10   10.13    2.11
  -4   4 -11   89.58    4.05
  -4  -4 -11   84.84    4.31
   4   4  11   79.78    3.61
   4   4  11   86.48    3.75
   4  -4  11   87.65    4.45
   4  -4  11   84.66    4.40
   4   4  11   83.45    6.25
   4  -4  11   83.87    3.60
   4  -4  11   89.04    4.58
  -4   4 -12   11.36    2.03
  -4  -4 -12   13.41    2.37
   4  -4  12   13.91    1.95
   4   4  12   10.23    1.61
   4   4  12   11.25    1.57
   4   4  12   15.71    4.09
   4  -4  12   12.77    2.11
   4  -4  12   12.77    2.30
   4  -4  12   13.04    2.67
   4  -4  12   12.52    1.55
  -4   4 -13    9.34    2.08
  -4  -4 -13    9.99    2.21
   4  -4  13    8.40    1.78
   4   4  13    7.04    1.47
   4   4  13    9.18    1.44
   4  -4  13    8.32    2.03
   4  -4  13    8.94    1.52
   4  -4  13   10.42    2.57
  -4   4 -14    1.56    1.86
  -4  -4 -14    3.37    2.00
   4  -4  14    1.44    1.57
   4   4  14    2.20    1.37
   4   4  14    1.81    1.17
   4   4  14    3.01    1.43
   4  -4  14    1.84    1.31
   4  -4  14    2.34    2.37
  -4   4 -15    6.17    1.87
  -4  -4 -15    7.11    1.93
   4  -4  15    3.73    1.47
   4   4  15    2.92    1.39
   4   4  15    5.57    1.06
   4   4  15    5.38    1.41
   4  -4  15    2.05    2.28
   4  -4  16   15.44    1.57
  -4   4 -16   13.55    1.82
  -4  -4 -16   15.60    1.92
   4   4  16    9.78    1.45
   4   4  16   11.66    1.53
   4  -4  16   13.11    2.31
   4   4  16   12.08    2.38
  -4   4 -17    9.25    1.60
  -4   4 -17   10.56    1.85
   4  -4  17    8.30    1.25
   4   4  17    9.47    1.44
   4   4  17   10.55    1.55
   4  -4  17    9.89    1.99
   4   4  17   10.56    2.14
  -4   4 -18    7.46    1.28
  -4   4 -18    8.29    1.52
   4  -4  18    5.81    0.97
   4   4  18    7.83    1.29
   4   4  18    3.87    1.18
   4  -4  18    5.40    1.61
   4   4  18    4.09    1.68
   4   4  19   12.03    1.15
  -4   4 -19   10.02    1.05
   4  -4  20    2.43    0.68
   4   4  20    2.40    0.64
   4   5 -22    2.36    0.81
   4  -5 -21    5.57    1.22
  -4  -5  21    3.40    1.12
   4   5 -21    3.15    0.99
  -4  -5  20    0.91    0.95
   4   5 -20    0.55    1.22
  -4  -5  20    2.48    1.27
  -4   5  20    1.35    1.36
   4  -5 -20    1.48    1.46
   4   5 -19   30.26    2.09
  -4   5  19   29.80    2.35
   4  -5 -19   34.72    2.46
   4   5 -18   35.19    2.34
  -4   5  18   28.97    2.60
   4  -5 -18   34.81    2.73
   4  -5 -17   33.46    2.94
   4   5 -17   33.90    2.44
   4  -5 -16    4.67    2.48
   4   5 -16    6.22    1.93
   4  -5 -15    7.31    2.37
   4  -5 -15   12.05    2.67
  -4  -5  15    9.85    2.13
   4   5 -15    9.43    1.46
   4   5 -15   10.14    1.92
   4  -5 -14  118.60    5.34
   4  -5 -14   94.87    5.58
  -4  -5  14  126.31    5.39
   4   5 -14  100.15    4.75
   4   5 -14  108.13    4.49
   4  -5 -13    3.39    2.45
   4  -5 -13    5.43    2.54
  -4  -5  13    3.65    2.00
   4   5 -13    3.17    1.72
   4   5 -13    2.39    1.45
   4   5 -13    1.77    1.80
   4  -5 -12   95.16    5.54
   4  -5 -12  107.59    4.94
   4   5 -12  102.94    4.88
   4   5 -12  101.96    4.35
   4   5 -12   97.96    4.46
   4  -5 -11  219.71    9.64
   4  -5 -11  222.93    8.79
   4  -5 -11  218.94    9.80
   4   5 -11  227.39    8.93
   4   5 -11  225.68    8.42
   4   5 -11  225.46    8.38
   4  -5 -10  111.89    4.93
   4   5 -10  106.09    4.22
   4  -5 -10  102.46    5.69
   4  -5 -10   98.91    5.66
   4   5 -10  106.99    5.01
   4   5 -10  105.17    4.43
   4   5 -10  104.05    4.47
   4   5  -9   21.11    1.93
   4   5  -9   22.36    1.90
  -4   5   9   20.97    2.06
   4   5  -9   21.54    1.67
   4  -5  -9   23.46    2.36
   4   5  -9   20.48    1.52
   4   5  -9   21.50    2.48
   4   5  -9   18.95    1.83
   4  -5  -9   21.20    2.97
   4   5  -9   23.45    2.44
   4   5  -8   62.06    3.00
   4   5  -8   68.99    3.06
  -4   5   8   62.01    3.12
   4   5  -8   60.11    2.89
   4  -5  -8   59.09    4.12
   4  -5  -8   59.31    3.36
   4   5  -8   63.19    2.80
   4   5  -8   62.52    3.92
   4  -5  -8   61.80    4.04
   4   5  -8   66.06    3.71
   4  -5  -7   30.56    3.15
   4  -5  -7   28.75    2.37
   4   5  -7   25.56    1.94
   4  -5  -7   26.74    2.89
   4   5  -7   27.70    3.07
   4   5  -7   29.09    1.87
   4   5  -7   34.02    1.98
   4   5  -7   29.97    1.98
   4  -5  -6   29.61    2.32
   4   5  -6   32.06    2.06
   4  -5  -6   31.28    3.16
   4  -5  -6   31.95    2.94
   4  -5  -6   31.70    2.91
   4   5  -6   32.57    1.97
   4   5  -6   28.70    3.16
  -4   5   6   29.64    1.66
   4   5  -6   33.32    2.00
   4   5  -5   74.93    4.60
   4   5  -5   77.19    3.28
   4   5  -5   73.16    4.14
   4  -5  -5   73.37    4.24
   4  -5  -5   71.88    3.49
   4   5  -5   76.42    3.37
   4  -5  -5   67.14    3.07
   4  -5  -5   76.02    4.26
   4  -5  -5   74.29    4.20
   4   5  -4   73.38    4.77
   4   5  -4   82.15    3.45
   4  -5  -4   79.16    3.62
   4  -5  -4   78.51    4.28
   4   5  -4   78.18    4.30
   4   5  -4   82.74    3.69
   4  -5  -4   74.86    3.42
   4  -5  -4   77.16    4.30
   4  -5  -4   80.66    4.34
   4   5  -3   85.53    5.00
   4   5  -3   81.11    3.55
   4   5  -3   89.84    4.62
   4  -5  -3   85.04    4.36
   4  -5  -3   83.46    3.75
   4   5  -3   88.83    3.91
   4  -5  -3   82.85    3.74
   4  -5  -3   84.27    4.46
   4  -5  -3   82.70    4.48
   4   5  -2    8.87    2.63
   4   5  -2    6.46    1.37
   4  -5  -2    8.02    1.95
   4  -5  -2    6.40    2.03
   4  -5  -2    6.97    2.22
   4  -5  -2    8.06    1.56
  -4  -5   2    8.60    1.26
   4   5  -2    5.89    2.32
   4   5  -1    2.31    2.58
   4  -5  -1    6.30    1.82
   4  -5  -1    4.50    1.41
   4  -5  -1    5.24    1.92
   4  -5  -1    4.91    1.55
  -4  -5   1    5.23    1.25
   4   5  -1   10.16    2.50
   4  -5   0  165.42    6.71
   4  -5   0  165.61    6.30
   4   5   0  163.50    7.25
   4  -5   0  159.74    6.21
   4  -5   0  174.83    6.73
  -4  -5   0  167.63    6.51
   4  -5   0  169.26    7.04
   4  -5   1  179.97    7.01
   4  -5   1  179.03    6.70
   4  -5   1  178.53    6.65
   4   5   1  178.61    6.95
   4  -5   1  182.77    7.21
   4  -5   1  175.63    7.40
  -4  -5  -1  179.87    7.03
   4   5   1  173.75    7.95
   4   5   1  176.46    6.62
   4   5   2   16.48    1.56
   4   5   2   15.92    2.89
   4  -5   2   18.36    1.60
   4   5   2   16.48    2.18
   4  -5   2   15.30    1.69
   4  -5   2   14.82    1.55
   4   5   2   19.30    1.57
   4  -5   2   19.26    2.15
  -4  -5  -2   19.83    1.87
   4  -5   2   14.22    1.94
   4   5   3   47.04    3.76
   4   5   3   50.41    2.41
  -4   5  -3   49.06    2.55
   4  -5   3   47.45    2.48
   4   5   3   48.34    3.08
   4  -5   3   50.88    2.53
   4  -5   3   46.07    2.51
   4   5   3   46.97    2.42
   4  -5   3   55.85    3.18
  -4  -5  -3   51.27    2.92
   4   5   4  238.70    9.84
   4   5   4  243.40    8.71
  -4   5  -4  247.31    8.85
   4  -5   4  240.17    8.82
   4   5   4  259.44    9.31
   4  -5   4  239.61    8.84
   4   5   4  238.91    8.73
  -4  -5  -4  228.32    9.34
   4   5   4  246.36   10.35
   4   5   5  139.76    5.37
   4   5   5  129.90    6.41
  -4   5  -5  144.61    5.65
   4   5   5  149.32    6.15
  -4   5  -5  149.33    6.43
   4   5   5  149.00    5.44
  -4  -5  -5  131.03    6.08
   4   5   5  144.02    7.27
   4   5   6  213.17    7.83
   4  -5   6  209.98    7.86
   4   5   6  220.58    8.07
   4   5   6  209.50    8.79
  -4   5  -6  234.79    8.24
   4  -5   6  217.10    7.94
  -4   5  -6  215.39    8.70
   4   5   6  221.34    7.94
   4  -5   6  225.73    8.88
   4   5   6  239.78   10.15
   4   5   7   62.78    2.94
   4   5   7   63.11    3.68
   4  -5   7   66.49    2.97
  -4   5  -7   68.22    3.29
  -4   5  -7   68.79    3.55
   4   5   7   62.11    2.90
   4  -5   7   71.59    3.92
   4   5   7   57.32    5.04
  -4   5  -8    6.12    1.96
   4  -5   8    2.62    1.34
   4  -5   8    4.82    1.73
   4   5   8    2.99    1.26
   4   5   8    7.15    3.74
   4  -5   8    1.31    1.89
  -4   5  -9   24.56    2.45
   4  -5   9   26.96    2.34
   4  -5   9   26.45    1.92
   4  -5   9   26.51    2.39
   4   5   9   27.57    1.75
   4  -5   9   24.20    2.69
   4   5   9   24.76    4.23
   4  -5  10  101.97    4.52
  -4   5 -10  107.39    4.66
   4  -5  10   90.74    4.55
   4   5  10  105.98    4.40
   4   5  10   98.11    3.94
   4   5  10   98.79    6.82
   4  -5  10  100.48    5.06
  -4   5 -11   94.24    4.16
   4  -5  11   87.45    4.01
   4  -5  11   83.36    4.13
   4   5  11   90.42    3.82
   4   5  11   73.69    3.41
   4   5  11   83.45    3.35
   4  -5  11   75.44    4.37
   4   5  11   86.26    6.37
   4  -5  11   76.64    4.22
   4   5  12   18.04    1.52
   4  -5  12   17.85    2.02
   4   5  12   17.30    1.81
   4  -5  12   12.85    2.24
   4   5  12   10.78    3.98
   4  -5  12   16.79    2.28
   4  -5  12   18.79    2.33
  -4   5 -12   20.78    2.26
   4  -5  13   23.44    2.44
   4   5  13   24.46    1.82
   4   5  13   17.20    1.55
  -4   5 -13   24.93    2.30
   4  -5  14    3.80    1.92
   4   5  14    6.01    1.28
  -4   5 -14    6.32    1.79
   4   5  15  103.32    4.07
   4   5  15   96.81    3.96
   4  -5  15  104.44    4.30
  -4   5 -15  111.48    4.43
   4   5  16   36.14    1.91
   4   5  16   32.10    1.63
   4  -5  16   35.64    2.02
  -4   5 -16   36.13    2.18
   4  -5  17  113.17    4.52
  -4   5 -17  123.18    4.61
   4   5  17  118.51    4.48
   4   5  17  117.56    4.55
  -4   5 -17  130.13    4.75
   4   5  17  114.66    4.94
  -4   5 -18    0.16    0.92
   4  -5  18    1.61    1.01
   4   5  18    1.00    0.97
   4   5  18    0.49    0.87
   4  -5  18    0.50    0.70
   4  -5  19   16.64    0.99
   4   5  19   14.70    0.97
  -4   6  21    3.76    0.63
   4   6 -21    3.24    0.74
  -4   6  20   27.59    1.53
   4   6 -20   27.97    1.44
  -4  -6  20   30.80    1.47
   4   6 -19   14.37    1.34
  -4  -6  19   14.05    1.38
   4  -6 -19   12.69    1.57
   4   6 -18   11.42    1.48
  -4  -6  18   10.22    1.45
   4  -6 -18   12.07    1.81
   4   6 -17   47.75    2.62
  -4  -6  17   46.37    2.50
  -4   6  17   44.85    2.76
   4  -6 -17   50.65    2.99
   4   6 -16  240.26    8.82
  -4  -6  16  232.59    8.68
  -4   6  16  226.09    8.94
   4  -6 -16  254.40    9.17
   4   6 -15    3.69    1.81
  -4   6  15    4.24    2.05
  -4  -6  15    6.67    1.62
   4  -6 -15    2.50    2.21
   4   6 -14  174.55    7.15
  -4  -6  14  192.22    7.05
  -4   6  14  182.34    7.42
   4  -6 -14  190.67    7.61
   4  -6 -13    4.70    2.52
   4  -6 -13    6.10    2.48
  -4   6  13    8.52    2.18
   4   6 -13    4.88    1.81
   4   6 -13    7.18    1.43
   4   6 -13    5.41    1.77
  -4  -6  13    7.81    2.05
   4  -6 -12  414.11   16.18
   4  -6 -12  431.55   15.22
  -4   6  12  414.46   14.99
   4   6 -12  394.00   14.80
   4   6 -12  417.25   14.70
   4   6 -12  430.83   15.43
   4  -6 -11  210.62    8.02
   4  -6 -11  192.71    8.88
  -4   6  11  193.49    7.73
   4  -6 -11  180.44    9.04
   4   6 -11  198.90    8.16
   4   6 -11  188.17    7.57
   4   6 -11  209.44    7.53
   4   6 -10    9.03    1.89
   4   6 -10   11.27    1.72
  -4   6  10   11.76    2.11
   4  -6 -10   10.37    2.41
   4   6 -10    9.52    1.44
   4   6 -10    6.36    2.06
   4  -6 -10    6.61    2.73
   4  -6 -10    9.82    1.41
   4   6 -10    9.76    1.57
   4   6  -9   28.53    1.97
   4  -6  -9   27.81    3.40
   4  -6  -9   29.95    2.71
   4   6  -9   29.96    2.16
   4   6  -9   28.30    2.24
   4   6  -9   27.28    2.77
   4  -6  -9   25.07    3.21
   4   6  -9   32.24    3.09
   4   6  -9   30.15    2.25
   4   6  -9   30.85    1.93
   4  -6  -8  532.40   19.54
   4   6  -8  551.89   19.26
   4  -6  -8  533.13   20.63
   4   6  -8  582.39   19.40
   4   6  -8  533.46   19.32
   4  -6  -8  521.86   20.73
   4   6  -8  559.96   19.23
   4   6  -8  556.84   20.45
   4   6  -8  570.74   19.45
   4  -6  -7   53.91    3.22
   4  -6  -7   58.18    4.06
   4   6  -7   52.08    2.82
   4   6  -7   51.85    2.87
   4  -6  -7   54.36    4.02
   4   6  -7   53.30    2.76
   4   6  -7   59.82    4.19
   4  -6  -6   19.61    2.83
   4  -6  -6   15.43    2.16
   4   6  -6   16.53    1.93
   4   6  -6   17.69    1.84
   4  -6  -6   17.41    2.66
   4  -6  -6   16.27    2.55
   4   6  -6   17.88    1.82
   4   6  -6   12.83    3.05
   4  -6  -5  172.14    7.72
   4  -6  -5  156.28    7.43
   4  -6  -5  167.97    6.79
   4  -6  -5  172.74    7.67
   4   6  -5  178.18    7.65
   4   6  -5  176.96    6.75
  -4   6   5  171.20    6.44
   4   6  -5  166.77    6.55
   4   6  -5  182.30    6.37
   4   6  -5  157.05    8.10
   4   6  -5  180.24    6.67
   4  -6  -4  318.32   12.28
   4  -6  -4  344.09   13.37
   4  -6  -4  339.57   13.17
   4   6  -4  337.28   13.26
   4   6  -4  359.54   12.46
  -4   6   4  341.56   12.08
   4   6  -4  335.26   12.14
   4   6  -4  343.41   12.02
   4   6  -4  343.15   13.75
   4   6  -4  359.46   12.27
   4  -6  -3  116.53    5.14
   4  -6  -3  120.44    6.00
  -4   6   3  118.20    4.84
   4   6  -3  131.36    6.14
   4  -6  -3  118.29    5.79
   4   6  -3  133.83    5.35
   4   6  -3  130.73    4.83
   4   6  -3  123.03    6.59
   4   6  -3  124.06    5.04
   4   6  -2   96.60    5.88
   4   6  -2  101.71    4.31
   4  -6  -2   95.39    4.19
  -4   6   2  101.89    4.15
   4   6  -2  102.50    4.07
   4   6  -2  101.92    5.44
   4  -6  -2  107.53    5.02
   4  -6  -2  100.57    4.31
   4   6  -2  104.04    4.60
   4   6  -2   94.99    3.95
   4   6  -2  101.74    4.10
   4  -6  -2  102.35    4.58
   4  -6  -2  104.97    5.27
   4  -6  -1   55.85    2.82
   4   6  -1   55.27    2.66
  -4   6   1   54.66    2.79
   4   6  -1   60.38    4.63
   4   6  -1   60.16    3.01
   4  -6  -1   57.44    2.95
   4   6  -1   63.99    4.14
   4  -6  -1   55.90    3.44
   4   6  -1   64.06    2.83
   4  -6  -1   58.41    3.77
   4  -6  -1   61.95    3.35
   4  -6   0  719.14   24.86
   4  -6   0  677.81   25.17
   4   6   0  713.29   24.12
   4   6   0  687.57   24.08
   4  -6   0  683.16   24.76
   4   6   0  692.09   25.29
   4  -6   0  683.31   24.30
   4   6   0  763.96   24.20
   4  -6   0  666.47   24.18
   4   6   1    3.91    1.17
  -4   6  -1    3.00    1.49
   4   6   1    3.81    1.02
   4   6   1    2.47    3.00
   4   6   1    3.20    1.47
   4  -6   1    1.96    1.50
   4  -6   1    2.35    1.44
   4  -6   1    2.00    1.81
   4  -6   1    3.14    1.82
   4   6   1    3.81    2.45
   4  -6   1    3.16    1.34
   4   6   2  201.68    7.27
   4   6   2  192.05    7.27
  -4   6  -2  207.30    7.55
   4  -6   2  198.98    7.48
   4  -6   2  199.37    7.57
   4   6   2  197.73    8.60
   4  -6   2  204.66    8.24
   4  -6   2  192.34    8.30
   4   6   2  191.38    8.95
   4   6   2  216.66    7.56
   4   6   3   82.78    3.56
   4   6   3   76.16    4.98
   4  -6   3   79.86    3.45
  -4   6  -3   76.66    3.56
   4  -6   3   72.44    3.46
   4   6   3   74.00    4.17
   4  -6   3   76.17    3.57
   4   6   3   83.79    3.48
   4  -6   3   82.98    4.30
   4   6   4  264.13   10.14
   4   6   4  274.16   11.52
   4  -6   4  271.64   10.19
   4   6   4  295.50   10.81
  -4   6  -4  284.64   10.31
   4  -6   4  296.31   10.27
  -4   6  -4  275.75   11.37
   4   6   4  291.44   10.20
   4  -6   4  288.50   11.07
   4   6   5   10.55    2.76
   4   6   5    7.79    1.47
  -4   6  -5   10.46    1.89
   4   6   5    6.18    2.64
   4  -6   5    6.28    1.36
   4  -6   5    9.66    1.58
   4   6   5   11.03    1.57
  -4   6  -5   10.68    2.53
   4  -6   6   20.32    1.68
   4   6   6   24.81    1.70
   4   6   6   21.24    2.08
   4   6   6   13.74    2.59
  -4   6  -6   24.17    2.27
   4  -6   6   20.00    2.01
   4   6   6   21.53    2.95
   4  -6   6   20.94    1.71
   4   6   6   23.38    1.86
  -4   6  -6   21.27    2.68
   4   6   7  109.14    4.56
   4  -6   7  108.27    4.37
   4   6   7  105.53    5.34
  -4   6  -7  113.76    4.87
   4  -6   7  115.01    4.81
   4  -6   7  114.16    4.49
   4   6   7  115.86    5.56
  -4   6  -7  107.89    5.22
   4   6   7  115.22    4.52
   4  -6   7  109.85    5.52
   4  -6   8   70.55    3.16
   4   6   8   66.32    4.48
   4  -6   8   73.59    3.53
  -4   6  -8   74.08    3.75
   4   6   8   70.08    3.08
   4   6   8   65.85    3.13
   4  -6   8   76.84    4.25
  -4   6  -9   18.13    2.32
   4  -6   9   20.36    2.09
   4  -6   9   17.03    1.63
   4   6   9   16.40    3.03
   4   6   9   13.55    2.05
   4   6   9   18.35    1.58
   4  -6   9   15.52    2.49
  -4   6 -10    1.48    1.93
   4   6  10    1.80    2.64
   4  -6  10    5.57    1.76
   4   6  10    1.98    1.65
   4   6  10    8.56    1.26
   4  -6  10    1.63    1.91
   4  -6  11   15.51    1.91
   4   6  11    9.86    1.71
  -4   6 -11   12.03    2.11
   4   6  11    9.97    1.28
   4   6  11   12.15    2.74
   4   6  12   21.20    1.86
  -4   6 -12   20.19    2.19
   4  -6  12   19.78    1.95
   4   6  12   19.47    1.33
   4   6  12   19.64    2.75
   4   6  13   21.65    2.70
   4   6  13   26.01    1.79
  -4   6 -13   25.58    2.19
   4  -6  13   24.01    2.00
   4   6  14   55.23    2.58
   4  -6  14   58.99    2.82
  -4   6 -14   59.12    2.92
   4   6  15    3.17    0.91
  -4   6 -15    2.18    1.33
   4   6  15    3.94    1.12
  -4   6 -16    1.42    1.10
  -4   6 -16    3.27    1.15
   4  -6  16    1.02    1.00
   4   6  16    1.11    0.97
   4   6  16    1.39    0.68
  -4   6 -17    0.42    0.84
   4  -6  17    2.01    0.79
   4  -6  17    0.68    0.75
   4   6  17    1.07    0.77
  -4   7  19    1.11    0.71
  -4  -7  19    0.94    0.67
   4   7 -19    0.98    0.86
  -4   7  18   42.71    1.96
  -4   7  18   60.92    2.24
   4   7 -18   49.38    2.46
   4   7 -18   56.86    2.21
  -4   7  17   60.63    2.64
   4  -7 -17   57.41    2.86
  -4  -7  17   62.84    2.66
   4   7 -17   58.32    2.65
   4   7 -16   33.58    1.95
   4  -7 -16   31.47    2.24
  -4   7  16   31.14    1.88
   4   7 -16   26.45    1.62
  -4  -7  16   29.73    1.85
  -4   7  15    5.01    1.40
   4  -7 -15    4.37    1.90
   4   7 -15    4.76    1.52
  -4  -7  15    4.57    1.37
  -4   7  14   57.64    2.84
   4  -7 -14   54.26    3.35
   4   7 -14   58.52    2.94
  -4  -7  14   57.38    2.80
  -4   7  13   10.29    1.70
   4  -7 -13   10.80    2.34
   4   7 -13    9.64    1.79
  -4  -7  13    9.13    1.65
  -4   7  12  320.75   11.48
   4  -7 -12  320.30   11.87
   4   7 -12  313.06   11.49
  -4   7  11   12.77    1.88
   4  -7 -11   12.69    2.37
   4   7 -11   13.20    1.95
   4   7 -10   20.97    1.99
   4  -7 -10   13.57    2.89
   4  -7 -10   15.36    2.48
   4   7 -10   18.72    1.56
  -4   7  10   19.08    2.05
   4  -7 -10   17.86    2.96
   4   7 -10   24.18    2.41
   4  -7 -10   18.55    1.60
  -4   7  10   17.46    1.95
   4   7 -10   18.62    1.71
   4  -7  -9   54.72    4.17
   4   7  -9   53.67    2.75
   4  -7  -9   58.81    3.46
   4   7  -9   59.01    3.02
   4  -7  -9   51.77    4.20
   4   7  -9   52.20    3.54
   4   7  -9   59.83    3.00
   4  -7  -9   55.30    2.81
  -4   7   9   57.77    3.18
   4  -7  -8    5.50    2.74
   4   7  -8    7.96    1.52
   4  -7  -8    8.43    2.22
   4   7  -8    8.18    1.80
   4  -7  -8    6.41    2.45
   4   7  -8    8.67    1.57
   4   7  -8    9.14    1.98
   4   7  -8   11.32    2.76
   4  -7  -7    6.52    2.54
   4   7  -7    5.57    1.58
   4   7  -7    7.19    1.76
   4  -7  -7    3.01    2.31
   4   7  -7    4.72    2.19
   4   7  -7    6.95    1.63
   4   7  -7    5.95    2.75
   4  -7  -6  252.17   10.87
   4   7  -6  250.02    9.58
   4  -7  -6  251.02   10.68
   4   7  -6  259.66   10.63
   4   7  -6  260.16    9.54
   4   7  -6  259.14    9.21
   4   7  -6  272.54    9.61
   4   7  -6  264.28   11.14
   4  -7  -5  162.28    7.68
   4  -7  -5  146.53    7.29
   4   7  -5  158.77    7.39
   4   7  -5  166.31    6.50
  -4   7   5  152.84    6.12
   4   7  -5  171.75    6.08
   4   7  -5  167.56    6.43
   4   7  -5  161.65    8.01
   4  -7  -4   76.91    4.73
   4   7  -4   80.58    4.81
   4  -7  -4   76.00    3.77
   4  -7  -4   73.15    4.53
   4   7  -4   81.03    3.93
  -4   7   4   77.98    3.42
   4   7  -4   80.15    3.57
   4   7  -4   82.14    3.40
   4   7  -4   76.63    3.70
   4   7  -4   78.34    5.28
   4  -7  -3   43.77    3.51
   4  -7  -3   44.42    2.74
   4  -7  -3   44.21    3.45
   4   7  -3   47.10    3.11
   4   7  -3   44.09    3.81
   4   7  -3   49.53    2.53
  -4   7   3   45.48    2.43
   4   7  -3   48.61    2.47
   4   7  -3   46.18    4.47
   4   7  -3   46.09    2.80
   4  -7  -2  214.61    9.22
   4  -7  -2  203.82    8.42
  -4   7   2  213.40    8.00
   4   7  -2  221.33    8.02
   4  -7  -2  219.32    8.93
   4  -7  -2  219.52    8.22
   4   7  -2  200.88    9.20
   4   7  -2  225.42    8.50
   4   7  -2  211.41    7.96
   4   7  -2  228.09    8.23
   4   7  -2  209.41    9.90
   4   7  -1  126.96    5.03
   4   7  -1  115.72    6.76
   4   7  -1  117.59    4.79
   4   7  -1  114.16    4.69
  -4   7   1  120.03    4.82
   4  -7  -1  115.21    5.48
   4  -7  -1  116.39    4.94
   4   7  -1  114.90    5.38
   4   7  -1  109.58    6.02
   4   7  -1  117.66    4.66
   4   7  -1  127.53    4.81
   4  -7  -1  116.14    5.90
   4  -7  -1  110.18    5.26
   4   7   0   15.45    1.62
  -4   7   0   14.22    1.67
   4   7   0   13.39    1.46
   4   7   0   17.39    2.71
   4  -7   0   13.73    1.83
   4   7   0   16.06    1.57
   4   7   0   14.94    1.78
   4  -7   0   15.23    2.13
   4  -7   0   12.43    2.30
   4   7   0   15.52    2.93
   4   7   1  265.64    9.33
   4   7   1  241.60   10.99
   4   7   1  245.26    9.04
  -4   7  -1  248.32    9.28
   4  -7   1  246.92    9.29
   4   7   1  233.02   10.35
   4   7   1  257.86    9.05
   4   7   1  260.31    9.21
   4  -7   1  257.64    9.98
   4  -7   1  224.73   10.07
   4   7   2  265.29    9.52
   4   7   2  255.68   10.89
   4  -7   2  265.68    9.83
   4  -7   2  266.54   10.56
   4   7   2  250.79   11.37
   4   7   2  285.09    9.90
   4  -7   3   35.47    2.88
  -4   7  -3   31.34    3.62
  -4   7  -3   31.40    2.31
   4   7   3   31.61    3.32
   4   7   3   30.80    2.23
   4   7   3   33.24    2.28
   4   7   3   38.32    3.93
   4  -7   4    9.36    2.18
  -4   7  -4    6.69    2.69
   4   7   4    9.70    2.63
  -4   7  -4   14.04    1.93
   4  -7   4    9.37    1.48
   4   7   4   14.27    1.80
   4   7   4   14.18    1.74
   4   7   4   10.02    2.23
   4   7   4   14.46    3.02
   4  -7   5  218.29    8.11
   4   7   5  217.49    8.08
   4   7   5  200.85    9.33
   4   7   5  214.73    8.37
   4  -7   5  223.36    8.18
  -4   7  -5  229.96    8.37
   4  -7   5  210.20    8.05
  -4   7  -5  202.86    9.17
   4   7   5  245.01    8.23
   4  -7   5  211.05    9.05
   4   7   6   61.71    3.17
  -4   7  -6   63.98    3.31
   4  -7   6   57.63    2.84
   4   7   6   55.13    3.97
   4  -7   6   61.63    3.04
  -4   7  -6   67.26    3.41
   4  -7   6   61.51    2.93
  -4   7  -6   57.63    3.79
   4   7   6   65.19    3.07
   4  -7   6   59.33    3.80
  -4   7  -7   65.86    3.36
   4  -7   7   59.23    3.02
   4  -7   7   62.63    2.86
   4   7   7   66.62    4.04
   4   7   7   66.05    2.97
   4  -7   7   56.51    2.68
  -4   7  -7   53.67    3.00
   4   7   7   56.83    2.88
  -4   7  -8    2.12    1.94
   4  -7   8    4.01    1.30
   4   7   8    4.36    2.59
   4  -7   8    3.43    1.51
   4   7   8    2.71    1.74
   4   7   8    6.07    1.41
   4   7   8    2.38    1.11
   4   7   9   23.51    2.08
   4   7   9   21.22    2.90
   4  -7   9   23.09    1.71
   4   7   9   26.03    1.72
  -4   7  -9   28.89    2.33
   4  -7   9   22.37    2.01
   4   7  10  245.96    8.64
   4   7  10  235.31    9.17
   4   7  10  213.86    8.28
  -4   7 -10  242.99    8.75
   4  -7  10  237.41    8.62
   4   7  11    2.50    1.42
   4  -7  11    5.67    1.49
   4   7  11    2.45    2.24
   4   7  11    4.21    1.02
  -4   7 -11    2.86    1.66
   4   7  12  116.17    4.50
   4   7  12  109.41    5.02
   4   7  12  109.20    4.17
   4  -7  12  120.29    4.59
  -4   7 -12  115.29    4.64
  -4   7 -13    5.44    1.38
   4   7  13    7.70    1.85
   4   7  13    5.83    1.15
   4  -7  13    5.85    1.30
  -4   7 -14    3.68    1.15
   4   7  14    4.72    1.00
   4   7  14    5.11    0.93
   4  -7  14    4.16    1.07
   4  -7  15   13.51    1.14
  -4   7 -15   14.81    1.15
   4   7  15   16.50    1.10
   4   7  15   14.30    0.97
   4   7  16    0.80    0.62
   4   7  16    2.08    0.71
   4  -7  16    2.80    0.66
  -4  -8  17   30.96    1.39
  -4   8  17   24.30    1.24
  -4  -8  16    2.05    0.89
  -4   8  16    1.45    0.83
   4   8 -16    2.07    0.98
  -4   8  15   20.06    1.39
   4   8 -15   19.13    1.26
   4   8 -15   17.06    1.53
  -4  -8  15   22.10    1.42
  -4   8  14   22.04    1.55
   4   8 -14   18.15    1.68
   4   8 -14   18.73    1.45
  -4  -8  14   21.91    1.53
  -4   8  13   72.63    2.97
   4   8 -13   70.31    3.00
   4   8 -13   61.35    3.07
  -4   8  13   58.74    2.64
  -4  -8  13   70.48    2.93
  -4   8  12   37.50    2.09
   4   8 -12   31.36    2.18
  -4   8  12   31.27    1.85
  -4  -8  12   32.22    1.99
   4   8 -11   10.28    1.68
  -4   8  11   12.86    1.65
   4   8 -10    5.28    1.57
   4  -8 -10    1.32    1.06
  -4   8  10    1.68    1.30
  -4   8  10    2.26    1.54
  -4   8   9   46.71    2.59
   4   8  -9   42.69    2.20
   4  -8  -9   46.55    2.34
  -4   8   9   41.58    2.54
   4   8  -9   43.65    2.38
   4  -8  -8   41.80    2.74
   4   8  -8   39.37    2.21
   4  -8  -8   40.96    2.37
   4   8  -8   42.32    2.51
  -4   8   8   38.81    2.61
   4   8  -7  210.02    7.91
   4  -8  -7  226.51    8.27
   4   8  -7  215.73    8.16
   4  -8  -7  215.78    8.01
   4   8  -7  202.52    7.90
  -4   8   7  216.41    8.25
   4   8  -7  214.88    7.98
   4  -8  -6  136.88    5.47
   4   8  -6  135.50    5.30
   4   8  -6  142.56    5.65
  -4   8   6  134.32    5.62
   4   8  -6  137.89    5.28
   4   8  -6  118.16    4.80
   4   8  -6  130.18    5.23
   4   8  -5   34.59    2.16
   4  -8  -5   34.45    3.25
   4   8  -5   34.02    3.14
   4  -8  -5   28.66    3.08
   4  -8  -5   32.62    2.37
   4   8  -5   30.50    2.36
   4   8  -5   37.64    1.88
   4   8  -5   35.72    2.34
   4   8  -5   34.53    2.82
   4   8  -5   35.74    3.75
   4   8  -4    5.73    1.37
   4   8  -4    6.38    2.30
   4  -8  -4    2.15    2.04
   4   8  -4    6.97    1.90
   4  -8  -4    1.37    2.01
   4  -8  -4    4.86    1.56
   4   8  -4    5.52    1.25
   4   8  -4    6.09    1.74
   4   8  -4    8.12    3.03
   4   8  -3    6.97    3.13
   4   8  -3    2.63    1.67
   4   8  -3    2.10    1.27
  -4   8   3    3.00    1.22
   4   8  -3    1.46    1.49
   4   8  -3    1.80    1.92
   4  -8  -3    2.12    1.50
   4  -8  -3    1.40    1.94
   4   8  -3    2.15    1.26
   4   8  -3    1.45    2.24
   4  -8  -3   -2.24    2.09
   4   8  -2  162.07    6.49
   4   8  -2  142.21    7.92
   4   8  -2  180.84    6.34
  -4   8   2  162.52    6.24
   4   8  -2  165.60    6.25
   4  -8  -2  159.45    6.39
   4   8  -2  146.27    7.32
   4   8  -2  164.53    6.75
   4   8  -2  169.89    6.24
   4  -8  -2  157.19    7.40
   4   8  -1   17.38    2.09
   4   8  -1   15.32    3.43
   4   8  -1   17.34    1.64
   4   8  -1   17.24    1.50
  -4   8   1   16.00    1.66
   4   8  -1   14.48    2.33
   4  -8  -1   17.01    1.73
   4   8  -1   15.81    1.36
   4   8  -1   16.72    1.69
   4   8  -1   14.90    2.74
   4  -8  -1   15.01    2.39
   4   8   0    4.46    1.27
  -4   8   0    1.64    1.34
   4   8   0    2.71    1.16
   4   8   0    1.81    2.28
   4  -8   0    3.10    1.36
   4   8   0    2.46    1.19
   4   8   0    3.12    1.50
   4  -8   0    1.05    1.61
   4   8   0    2.89    2.34
   4   8   1   31.18    2.27
   4   8   1   21.85    3.55
   4   8   1   28.10    1.75
  -4   8  -1   28.27    2.06
   4   8   1   29.19    2.92
   4   8   1   30.97    1.93
   4   8   1   30.36    2.05
   4  -8   1   27.62    2.50
  -4   8  -1   28.14    3.75
   4   8   1   22.62    2.96
  -4   8  -2    4.47    1.44
   4   8   2    3.66    2.34
   4   8   2    6.12    1.47
  -4   8  -2    4.65    2.95
   4   8   2    5.51    2.22
   4   8   2    7.67    1.70
   4   8   2    8.50    3.01
   4   8   3   28.13    2.02
   4   8   3   25.79    2.87
  -4   8  -3   25.48    2.04
   4   8   3   26.31    2.04
  -4   8  -3   31.63    2.70
   4   8   3   21.42    2.51
   4  -8   4  316.34   11.45
   4   8   4  320.22   11.56
  -4   8  -4  332.42   11.70
   4   8   4  339.29   11.52
   4   8   4  316.79   11.46
   4  -8   4  309.03   11.49
  -4   8  -4  329.95   11.84
   4   8   4  309.34   11.71
   4  -8   5   53.47    2.63
   4   8   5   58.48    2.87
   4  -8   5   50.98    2.56
   4   8   5   62.15    2.84
  -4   8  -5   56.35    3.03
   4  -8   5   53.51    2.68
   4   8   5   51.90    2.95
   4  -8   6    3.09    1.21
   4   8   6    0.72    1.54
   4  -8   6    2.42    1.18
   4   8   6    1.05    1.42
  -4   8  -6    3.45    1.51
   4  -8   6    3.13    1.15
   4   8   6    5.65    1.47
   4  -8   7   30.70    1.86
   4   8   7   34.88    2.26
   4   8   7   37.66    2.05
   4   8   7   34.60    1.92
   4  -8   7   33.50    1.71
   4  -8   7   29.30    1.94
   4  -8   8   20.89    1.47
   4   8   8   24.18    1.61
   4   8   9   13.13    1.29
   4  -8   9   11.43    1.38
   4   8  10   15.16    1.47
   4   8  10   11.46    1.90
   4   8  10   12.60    1.15
   4  -8  10   12.43    1.34
   4   8  11    6.90    0.88
   4  -8  11    5.13    1.09
   4   8  11    7.79    1.19
   4   8  11    5.52    1.52
   4   8  12    1.14    0.94
   4  -8  12    1.42    0.90
   4   8  12    1.82    1.15
   4  -8  13   -0.21    0.73
   4   8  13    1.08    0.77
   4   8  13    1.66    0.79
   4  -8  14    5.71    0.69
   4   8  14    6.72    0.66
   4   8  14    7.12    0.72
  -4   9  14   10.32    0.93
   4   9 -14    9.58    0.78
  -4  -9  14   12.23    0.85
  -4   9  13   11.03    0.94
   4   9 -13    9.41    0.96
   4   9 -13    9.51    0.82
  -4  -9  13   11.27    1.01
  -4   9  12   12.57    1.11
  -4  -9  12   11.32    1.08
  -4   9  12    9.69    0.87
  -4   9  11    8.07    1.15
  -4  -9  11    7.36    1.11
  -4   9  11    3.60    0.98
   4   9 -11    3.99    0.94
   4   9 -10   42.42    2.14
  -4   9  10   46.35    2.08
   4   9 -10   38.45    1.91
  -4   9  10   42.19    2.07
   4  -9 -10   34.12    1.70
   4   9  -9   47.86    2.29
   4   9  -9   51.20    2.49
   4  -9  -9   47.39    2.20
  -4   9   9   54.59    2.46
   4   9  -8    2.87    1.04
  -4   9   8    2.20    1.34
   4   9  -8    4.03    1.36
   4   9  -8    4.32    1.18
  -4   9   8    3.50    1.34
   4  -9  -8    3.33    1.10
   4   9  -7    1.54    1.04
   4   9  -7    2.03    1.03
  -4   9   7    0.22    1.36
   4   9  -7    2.16    1.35
   4   9  -7   -1.97    1.32
   4  -9  -7   -0.97    1.16
  -4   9   7   -0.14    1.42
   4   9  -6    6.99    1.27
   4   9  -6    9.12    1.20
   4   9  -6    8.31    1.47
   4   9  -6   10.04    1.68
   4  -9  -6    7.79    1.45
  -4   9   6    7.56    1.65
   4   9  -5   11.11    1.49
   4   9  -5   14.20    1.32
   4   9  -5   15.38    1.58
   4  -9  -5   14.18    1.71
  -4   9   5   13.89    1.90
   4   9  -5   15.36    1.88
   4   9  -4  117.92    5.03
   4   9  -4  128.59    4.83
   4   9  -4  119.87    4.66
   4   9  -4  129.19    5.27
   4  -9  -4  121.13    5.07
  -4   9   4  121.22    5.26
   4   9  -3   40.29    2.03
   4   9  -3   32.46    2.27
   4   9  -3   34.10    1.86
   4   9  -3   33.59    1.83
   4  -9  -3   30.38    2.29
   4   9  -3   33.26    2.15
   4   9  -3   32.36    2.55
   4   9  -2   27.01    1.71
   4   9  -2   26.98    2.17
   4   9  -2   26.95    1.64
   4   9  -2   28.43    1.71
   4  -9  -2   25.78    2.15
   4   9  -2   27.37    1.95
  -4   9   2   27.80    2.43
   4   9  -2   22.69    2.34
   4   9  -1    1.92    1.08
   4   9  -1    0.67    1.72
  -4   9   1    2.29    1.13
   4   9  -1    1.31    1.19
   4   9  -1    1.73    1.41
  -4   9   1    1.35    1.85
   4   9  -1    1.51    1.93
   4   9   0    4.82    1.02
  -4   9   0    4.25    1.21
   4   9   0    4.75    1.24
  -4   9   0    2.74    1.89
   4   9   0    5.46    1.82
  -4   9  -1  165.45    6.08
   4   9   1  161.40    6.48
   4   9   1  162.79    6.02
   4   9   1  154.00    6.35
   4  -9   1  157.52    6.15
  -4   9  -1  157.95    6.44
   4  -9   2   38.67    2.17
  -4   9  -2   46.85    2.32
   4   9   2   40.95    2.86
   4   9   2   39.99    2.07
   4   9   2   43.99    2.28
   4  -9   2   44.50    2.38
   4   9   2   47.68    2.68
  -4   9  -2   47.32    2.76
  -4   9  -3  172.25    6.09
   4   9   3  161.77    6.50
   4   9   3  147.79    5.89
   4  -9   3  154.16    5.90
   4   9   3  166.08    6.22
  -4   9  -3  161.29    6.29
   4  -9   3  161.40    6.03
   4  -9   4    2.81    1.04
  -4   9  -4    3.59    1.25
   4   9   4    3.58    1.90
   4   9   4    3.91    1.16
   4   9   4    4.85    1.28
   4  -9   4    2.61    1.17
   4   9   4    1.21    1.44
  -4   9  -4    1.96    1.48
   4  -9   5  119.18    4.61
  -4   9  -5  128.90    4.86
   4   9   5  127.09    5.29
   4   9   5  115.91    4.72
   4   9   5  125.15    4.73
   4  -9   5  127.04    4.66
  -4   9  -5  122.32    4.82
   4   9   5  124.26    4.76
   4  -9   6   12.68    1.12
  -4   9  -6   12.51    1.39
   4   9   6   16.60    1.37
  -4   9  -6   12.25    1.26
   4   9   6   13.37    1.34
   4   9   7   21.21    1.50
   4   9   7   22.76    1.48
  -4   9  -7   22.92    1.56
   4   9   8   23.80    1.48
   4   9   8   21.12    1.86
   4   9   8   22.44    1.38
  -4   9  -8   22.55    1.48
   4   9   9    1.32    0.91
   4   9   9    2.70    1.25
   4   9   9    0.44    0.80
  -4   9  -9    0.72    0.87
   4   9  10   17.58    0.94
   4  -9  10   14.29    0.89
  -4   9 -10   16.04    1.08
   4   9  11    6.68    0.79
  -4   9 -11    5.05    0.61
   4  10 -11   37.77    1.45
  -4  10  11   31.15    1.41
  -4  10  10    1.42    0.71
  -4  10  10    1.84    0.59
   4  10 -10    1.93    0.66
  -4  10   9   10.93    0.97
   4  10  -9   15.08    1.00
  -4  10   8   59.19    2.60
   4 -10  -8   59.68    2.47
   4  10  -8   64.70    2.46
   4  10  -7    2.78    0.86
  -4  10   7    2.34    0.98
   4 -10  -7    3.00    0.81
   4  10  -6    8.44    0.98
  -4  10   6    6.45    1.11
  -4  10   6    9.12    0.99
   4 -10  -6    8.09    0.98
   4  10  -6    7.08    1.06
  -4  10   6    8.60    1.12
  -4  10   5    8.04    1.05
   4  10  -5    8.25    0.97
   4 -10  -5    7.47    1.06
   4  10  -5    7.63    1.14
  -4  10   5    7.56    1.20
  -4  10   4    2.26    0.99
   4  10  -4    3.27    0.93
   4  10  -4    2.69    0.86
   4  10  -4    2.11    1.11
   4 -10  -4    2.82    1.06
  -4  10   4    2.65    1.18
   4  10  -3   52.95    2.47
   4  10  -3   51.92    2.27
   4  10  -3   57.85    2.59
   4  10  -2  135.09    5.05
   4  10  -2  128.64    4.77
   4  10  -2  121.09    4.77
   4  10  -2  144.46    5.11
  -4  10   2  135.26    5.14
   4 -10  -2  147.29    5.06
   4 -10  -1    3.65    0.95
   4  10  -1    3.32    0.88
   4  10  -1    3.42    1.24
  -4  10   1    3.00    1.29
   4  10  -1    4.19    1.23
   4 -10   0    1.54    0.87
   4  10   0    3.47    0.85
  -4  10   0    1.28    1.24
   4  10   0    0.24    1.21
   4 -10   1   60.73    2.48
   4  10   1   69.06    2.55
  -4  10  -1   63.82    2.81
   4 -10   1   71.29    2.68
   4  10   1   72.17    2.77
   4  10   1   66.73    2.87
   4  10   2    5.56    0.96
   4  10   2    3.22    1.06
   4 -10   2    4.23    1.00
  -4  10  -2    4.73    1.19
   4  10   2    5.86    1.28
  -4  10  -3    2.43    0.79
   4  10   3    3.22    0.97
   4 -10   3    1.74    0.81
  -4  10  -3    2.46    1.02
   4  10   3    1.67    1.18
  -4  10  -4    3.39    0.78
   4 -10   4    1.88    0.71
   4  10   4    3.76    1.15
   4  10   5   59.55    2.63
   4  10   5   55.69    2.36
  -4  10  -5   61.56    2.36
   4  10   6   46.09    1.94
  -4  10  -6   47.75    1.91
   4  10   7   31.64    1.32
  -4  10  -7   30.25    1.24
   4 -11  -3   22.36    1.04
   4 -11  -2    7.98    0.64
   5   0 -24    0.02    0.80
   5   0 -23   63.45    2.81
   5   0 -23   68.22    3.05
   5   0 -22    1.01    1.69
   5   0 -22    1.80    1.24
  -5   0  21    0.05    1.54
  -5   0  21   -1.25    2.02
   5   0 -21    0.75    1.92
  -5   0  20   -0.82    1.64
  -5   0  20    0.87    2.09
   5   0 -20    3.44    2.17
  -5   0  19   34.87    2.42
  -5   0  19   30.24    2.81
   5   0 -19   32.72    2.85
  -5   0  18    3.21    1.73
  -5   0  18    1.93    2.14
   5   0 -18    4.71    2.53
   5   0 -18    1.80    2.27
   5   0 -17  169.32    6.88
  -5   0  17  160.75    6.66
  -5   0  17  163.22    6.41
   5   0 -16    0.42    2.17
  -5   0  16    0.98    1.92
  -5   0  16    0.33    1.51
   5   0 -15  178.55    7.27
  -5   0  15  192.85    7.11
  -5   0  15  180.82    6.92
  -5   0  14    1.96    1.32
   5   0 -14    2.76    1.03
  -5   0  14    2.73    1.63
   5   0 -14    3.26    1.91
  -5   0  13  303.23   10.74
   5   0 -13  303.87   11.03
  -5   0  13  301.59   10.80
  -5   0  12    2.47    1.34
   5   0 -12    0.74    1.58
   5   0 -11   91.84    4.38
   5   0 -11   89.82    3.83
  -5   0  11   89.37    3.62
   5   0 -11   85.52    3.57
  -5   0  10    1.17    1.14
   5   0 -10    0.70    1.80
   5   0 -10    0.17    0.98
   5   0 -10    2.39    1.55
   5   0 -10    1.04    1.09
   5   0  -9  373.06   12.68
   5   0  -9  342.58   12.17
   5   0  -9  339.50   12.21
   5   0  -8    0.69    1.65
   5   0  -8    0.16    1.07
   5   0  -8    0.07    1.20
   5   0  -7  387.28   13.38
   5   0  -7  380.61   13.17
   5   0  -7  367.47   13.18
   5   0  -6    0.19    1.25
   5   0  -6    1.69    0.94
   5   0  -6    1.54    1.12
   5   0  -5 3696.75  122.39
   5   0  -5 3624.27  122.06
   5   0  -5 3571.99  122.01
   5   0  -4    3.34    1.06
   5   0  -4    3.59    1.63
   5   0  -4    5.10    1.01
   5   0  -3   82.25    3.56
   5   0  -3   79.47    3.14
   5   0  -3   78.07    3.21
   5   0  -2    1.65    1.44
   5   0  -2    2.22    0.55
   5   0  -2    2.66    0.89
   5   0  -1  992.04   33.93
   5   0   0    3.12    1.43
   5   0   1 1810.35   61.24
   5   0   2    1.21    0.78
   5   0   2    2.00    0.93
   5   0   3  102.26    3.97
   5   0   3  107.99    4.06
   5   0   4   -0.06    1.19
   5   0   4    0.39    1.06
   5   0   5  757.93   26.37
   5   0   5  803.93   26.35
   5   0   5  735.18   26.55
   5   0   6   -0.61    1.44
   5   0   6   -0.45    1.03
   5   0   6    0.27    1.91
   5   0   7   49.64    3.21
   5   0   7   49.02    2.54
   5   0   7   57.00    2.83
   5   0   7   56.92    3.85
   5   0   8    2.00    2.10
   5   0   8   -0.20    1.41
   5   0   8    0.12    2.50
   5   0   9   22.96    1.70
   5   0   9   23.21    2.54
   5   0  10    2.29    1.44
   5   0  10    0.44    1.41
   5   0  10   -1.91    1.60
   5   0  10   -0.65    2.31
   5   0  10    1.17    1.02
   5   0  10   -1.02    1.46
   5   0  11   89.05    3.84
   5   0  11  101.20    4.09
   5   0  11   95.87    4.07
   5   0  11   90.76    4.99
   5   0  11   98.15    4.19
   5   0  12   -0.64    1.87
   5   0  12    0.77    1.67
   5   0  12   -1.43    2.67
   5   0  12    1.27    1.13
   5   0  12   -0.43    1.74
   5   0  13   73.69    3.28
   5   0  13   79.79    3.68
   5   0  13   77.06    3.88
   5   0  14    2.14    1.80
   5   0  14    2.36    2.95
  -5   0 -14   -0.07    2.13
   5   0  15  129.02    5.23
   5   0  15  117.48    6.05
  -5   0 -15  126.48    5.55
   5   0  16    0.55    1.65
   5   0  16    2.21    2.66
  -5   0 -16   -1.01    2.05
  -5   0 -17  195.90    7.86
   5   0  17  182.06    8.16
  -5   0 -18    1.44    1.74
   5   0  18    0.97    2.12
  -5   0 -19   40.21    2.01
   5   0  19   45.04    2.70
  -5   0 -19   42.67    2.43
  -5   0 -20    0.42    0.72
   5   1 -24   29.59    1.45
   5   1 -23   58.71    2.69
   5  -1 -23   67.41    2.97
   5   1 -23   59.48    2.61
   5  -1 -22   45.60    2.75
   5  -1 -22   43.08    2.25
  -5  -1  22   45.58    2.75
  -5   1  22   44.11    2.40
   5   1 -21   82.53    3.96
   5  -1 -21   82.23    3.73
   5  -1 -21   92.92    4.23
  -5  -1  21   85.42    4.09
  -5   1  21   89.49    3.83
   5   1 -20   13.02    2.12
   5  -1 -20   11.61    2.36
   5  -1 -20   10.95    1.67
  -5  -1  20   11.81    2.26
  -5   1  20   11.85    1.85
  -5  -1  20    9.13    1.79
   5  -1 -19    5.07    2.37
   5   1 -19    1.50    2.11
  -5   1  19    1.14    2.27
  -5  -1  19    3.60    2.12
  -5   1  19    3.55    1.68
  -5  -1  19    1.85    1.67
  -5  -1  18    0.64    1.73
  -5   1  18    3.09    1.67
  -5   1  18    0.57    2.20
  -5  -1  18    4.27    2.14
   5  -1 -18    6.58    3.22
   5  -1 -18    2.53    2.48
   5   1 -18    2.71    2.08
   5  -1 -18    4.12    2.42
   5  -1 -17  772.64   26.90
   5   1 -17  772.40   26.74
  -5   1  17  787.07   26.77
  -5  -1  17  769.05   26.62
  -5   1  17  770.09   26.51
  -5  -1  17  768.32   26.49
   5   1 -17  741.43   26.28
   5  -1 -17  761.27   27.85
   5   1 -16   14.10    2.32
   5  -1 -16   12.69    2.51
  -5   1  16   12.39    1.80
  -5  -1  16   15.54    1.79
  -5  -1  16   14.60    2.08
  -5   1  16   11.41    2.33
   5   1 -16   14.47    1.43
   5  -1 -16   14.39    2.88
   5   1 -15   38.91    2.27
   5  -1 -15   50.82    3.64
  -5  -1  15   45.94    2.71
  -5   1  15   43.78    2.88
   5   1 -15   48.70    2.89
   5  -1 -15   37.37    3.05
  -5   1  15   45.77    2.49
  -5  -1  15   48.14    2.52
   5   1 -14  129.47    5.07
   5  -1 -14  129.51    4.89
  -5  -1  14  133.66    5.16
  -5   1  14  132.49    5.13
  -5  -1  14  138.11    5.69
   5   1 -14  129.82    6.06
   5  -1 -14  130.12    5.57
  -5  -1  14  128.85    5.21
   5   1 -14  133.03    5.41
  -5   1  14  132.61    5.36
   5  -1 -13  253.85    9.70
   5   1 -13  275.89    9.51
  -5   1  13  256.60    9.49
  -5  -1  13  262.78    9.93
   5   1 -13  276.33   10.38
   5  -1 -13  263.66    9.85
   5   1 -13  276.71    9.74
  -5  -1  13  260.22    9.54
  -5   1  13  267.40    9.64
  -5  -1  12   94.82    4.29
   5   1 -12  102.93    4.21
  -5  -1  12   97.39    4.01
  -5   1  12  105.88    4.12
   5  -1 -12  104.05    4.40
   5  -1 -12   95.66    4.20
  -5  -1  11  133.96    5.51
   5  -1 -11  137.40    5.55
   5   1 -11  148.26    5.45
  -5  -1  11  141.77    5.27
  -5   1  11  141.80    5.34
   5  -1 -11  135.35    5.57
  -5  -1  10  168.04    6.30
  -5   1  10  169.80    6.36
   5  -1 -10  176.39    6.63
  -5  -1  10  183.53    6.59
   5  -1 -10  180.88    6.34
   5  -1 -10  172.69    6.72
  -5  -1   9  408.68   14.63
   5  -1  -9  425.24   15.16
   5  -1  -9  425.70   14.53
   5  -1  -9  416.93   14.85
   5  -1  -9  418.85   14.66
  -5  -1   8   86.36    3.55
   5  -1  -8   88.59    4.18
   5  -1  -8   86.70    3.53
   5  -1  -8   87.75    3.88
   5  -1  -7  403.18   14.56
  -5  -1   7  382.87   13.68
   5  -1  -7  413.72   14.17
   5   1  -7  401.69   13.93
   5  -1  -7  397.94   13.82
   5  -1  -7  389.97   14.00
   5  -1  -6   73.92    3.98
   5  -1  -6   78.80    3.52
  -5  -1   6   72.24    2.93
   5   1  -6   81.59    3.28
   5  -1  -6   72.72    3.23
   5   1  -6   77.11    3.15
   5  -1  -6   78.04    3.41
   5   1  -5 2037.37   69.72
   5  -1  -5 2089.02   69.93
   5   1  -5 2041.69   69.84
   5  -1  -5 2016.10   69.80
   5   1  -5 2141.58   69.79
   5  -1  -5 2053.85   69.88
   5   1  -4  159.58    6.06
   5   1  -4  155.76    5.73
   5  -1  -4  154.99    5.97
   5   1  -4  164.63    5.91
   5  -1  -4  154.68    5.89
   5   1  -4  160.87    5.95
   5   1  -3  176.18    6.30
   5   1  -3  170.46    5.92
   5   1  -3  160.85    6.01
   5   1  -3  167.88    6.28
   5   1  -3  172.45    6.23
   5  -1  -3  164.58    6.20
   5   1  -2  541.86   19.07
   5  -1  -2  559.19   19.07
   5   1  -2  535.73   18.75
   5   1  -2  557.16   18.89
   5   1  -2  609.64   19.24
   5   1  -2  600.23   19.16
   5  -1  -2  545.21   19.11
   5  -1  -2  554.30   19.17
   5   1  -1   20.95    1.54
   5  -1  -1   24.78    1.44
   5   1  -1   24.63    1.14
   5  -1   0   37.29    1.82
   5  -1   0   40.13    2.58
   5   1   0   38.27    1.94
   5  -1   1  369.13   13.60
   5   1   1  385.80   13.34
   5  -1   1  381.12   13.25
   5   1   1  374.82   13.22
   5  -1   2   62.44    2.83
   5   1   2   66.15    2.84
   5   1   2   67.59    2.98
   5  -1   3    9.52    1.15
  -5  -1  -3    7.34    0.67
   5  -1   3   10.01    1.31
   5   1   3   10.48    1.49
  -5   1  -3    9.11    0.67
   5  -1   4  116.56    4.47
  -5  -1  -4  109.32    4.19
   5  -1   5  189.80    7.34
   5   1   5  186.88    7.34
   5  -1   5  203.20    6.85
   5  -1   5  199.50    6.95
   5  -1   5  193.47    7.08
  -5  -1  -5  177.08    6.84
   5   1   5  196.54    8.46
   5  -1   6  563.84   19.96
   5   1   6  554.52   19.93
   5  -1   6  586.34   19.56
  -5  -1  -6  534.17   19.58
   5  -1   6  595.10   19.78
   5   1   6  610.95   21.00
   5  -1   7  476.99   16.15
   5   1   7  458.03   16.08
   5  -1   7  450.18   15.58
   5  -1   7  428.37   15.54
   5  -1   7  456.87   15.86
   5   1   7  480.05   17.16
   5  -1   8  102.22    4.24
   5   1   8   98.99    5.61
   5   1   8   89.67    4.58
   5  -1   8   97.77    3.92
   5  -1   9   71.50    3.33
   5  -1   9   71.52    3.14
   5   1   9   67.67    2.94
   5  -1   9   68.88    3.07
   5  -1   9   67.96    3.46
   5   1   9   70.13    4.83
   5   1   9   65.99    3.88
   5  -1   9   71.07    3.15
   5   1  10   37.37    2.02
   5  -1  10   32.36    2.15
   5  -1  10   34.12    2.39
   5   1  10   34.55    2.04
   5   1  10   27.06    1.97
   5  -1  10   29.17    1.88
   5   1  10   26.46    3.79
   5  -1  10   27.25    2.44
   5  -1  10   27.92    2.13
   5   1  10   36.90    3.02
   5   1  11   54.49    2.74
   5  -1  11   55.58    2.85
   5   1  11   61.98    2.80
   5   1  11   55.18    2.83
   5  -1  11   53.82    2.67
   5  -1  11   51.29    3.28
   5   1  11   47.47    4.50
   5  -1  11   48.05    2.92
   5   1  11   53.79    3.81
   5  -1  12   92.33    4.17
   5   1  12   97.86    4.01
   5  -1  12   91.57    3.91
   5   1  12   89.77    4.03
   5   1  12   90.27    5.99
   5   1  12   92.70    4.91
  -5  -1 -12   97.62    4.38
   5  -1  12   88.12    4.22
  -5  -1 -13    4.48    2.15
   5   1  13    3.05    1.63
   5  -1  13    4.36    1.77
   5   1  13    2.78    1.78
   5  -1  13    0.40    2.89
   5   1  13    3.14    2.81
   5  -1  13    1.35    1.25
   5   1  13    1.76    1.69
   5  -1  14   33.93    2.04
   5  -1  14   31.58    2.45
   5   1  14   34.27    2.45
   5   1  14   34.17    2.45
   5  -1  14   29.92    3.51
   5   1  14   29.83    3.33
  -5  -1 -14   33.05    2.82
   5   1  14   30.70    2.37
  -5  -1 -15    3.60    2.10
   5  -1  15   -0.63    1.76
   5   1  15    0.53    1.93
   5   1  15    3.42    1.67
   5  -1  15    2.23    2.90
   5   1  15   -1.86    2.68
   5  -1  15    1.79    1.19
   5  -1  16   66.46    2.99
   5   1  16   69.82    3.41
   5  -1  16   77.23    3.49
   5  -1  16   76.81    4.45
  -5  -1 -16   73.30    3.83
  -5   1 -16   81.22    3.88
   5   1  16   66.31    4.19
   5   1  17   24.18    2.09
   5   1  17   28.46    2.82
  -5  -1 -17   26.16    2.43
  -5   1 -17   24.24    2.39
   5  -1  17   28.66    3.03
  -5  -1 -18   -0.26    1.69
  -5   1 -18    1.36    1.73
  -5   1 -18    0.53    1.26
   5   1  18   -0.11    1.38
   5   1  18    2.06    1.95
   5  -1  18    2.92    2.10
  -5   1 -19    1.16    1.06
   5  -1  19    3.89    1.14
  -5   1 -19    3.65    1.50
  -5  -1 -19    3.82    1.48
   5  -1  19    4.16    1.76
   5   1  19    3.24    1.59
  -5   1 -20    3.63    0.75
  -5  -1 -20    3.22    0.69
  -5   2  23   52.32    2.34
   5  -2 -23   52.47    2.57
  -5   2  22    0.45    1.31
   5  -2 -22    0.98    1.68
  -5  -2  22    0.64    1.59
   5   2 -22    1.64    1.24
  -5   2  21    3.90    1.49
   5  -2 -21    2.73    1.24
   5  -2 -21    2.61    1.94
  -5  -2  21    3.54    1.86
   5   2 -21    2.41    1.40
  -5   2  20    1.60    1.62
   5  -2 -20    3.11    2.21
   5  -2 -20    5.54    1.56
   5   2 -20    4.10    1.76
  -5  -2  20    5.20    1.98
   5   2 -20    4.73    1.59
   5  -2 -19   13.62    2.63
   5   2 -19   14.81    2.10
   5  -2 -19   13.68    1.83
  -5  -2  19   13.74    2.22
  -5   2  19   11.23    1.81
  -5   2  18   18.14    2.01
  -5  -2  18   19.57    2.26
   5  -2 -18   16.46    2.01
   5   2 -18   20.38    2.21
   5  -2 -18   20.07    2.76
   5   2 -18   18.33    2.63
   5  -2 -18   16.74    2.94
   5  -2 -18   13.34    3.42
  -5  -2  17   36.61    2.52
  -5   2  17   37.56    2.50
  -5  -2  17   34.21    2.69
   5   2 -17   37.58    2.74
   5   2 -17   35.11    3.29
   5  -2 -17   33.09    3.61
   5  -2 -17   31.90    4.07
   5  -2 -17   35.57    3.21
   5  -2 -17   36.63    2.53
   5   2 -16   14.30    2.13
   5  -2 -16   11.44    2.70
   5  -2 -16   13.62    1.93
  -5   2  16    9.75    2.37
  -5  -2  16   11.03    2.04
  -5   2  16   13.15    1.86
  -5  -2  16   12.53    1.87
   5   2 -16   13.07    1.50
  -5  -2  16   13.38    2.16
   5   2 -16   11.76    2.48
   5  -2 -16   14.74    2.83
   5  -2 -16   10.49    3.31
   5   2 -15    3.87    1.84
   5  -2 -15    2.68    2.36
  -5  -2  15    1.97    1.66
  -5   2  15    2.50    2.11
  -5  -2  15    2.95    1.62
  -5   2  15    1.95    1.51
   5   2 -15    2.57    1.29
  -5  -2  15    0.60    1.80
   5  -2 -15    1.81    2.66
   5  -2 -15    2.39    3.04
   5  -2 -14  120.96    5.35
   5  -2 -14  123.87    5.49
   5   2 -14  121.72    5.07
  -5   2  14  122.91    5.25
  -5  -2  14  126.39    4.99
  -5   2  14  119.84    4.93
  -5  -2  14  129.16    5.03
   5   2 -14  122.84    4.83
  -5  -2  14  128.83    5.38
   5  -2 -14  111.04    6.55
   5  -2 -14  126.47    6.29
  -5  -2  13    5.09    1.49
   5  -2 -13    5.92    2.40
   5  -2 -13    2.50    2.71
   5   2 -13    5.36    1.58
   5  -2 -13    5.93    2.09
   5  -2 -13    2.77    1.63
   5   2 -13    3.35    1.24
  -5   2  13    5.86    1.39
   5   2 -13    6.49    1.22
  -5   2  13    6.05    1.77
  -5  -2  13    4.62    1.38
  -5   2  12   30.24    1.83
   5   2 -12   32.00    2.06
  -5  -2  12   31.94    1.92
  -5   2  12   28.68    2.22
   5  -2 -12   28.08    3.36
  -5  -2  12   29.22    2.15
   5  -2 -12   29.75    2.96
   5  -2 -12   28.91    2.34
   5  -2 -12   33.06    2.46
   5   2 -11  156.12    5.79
  -5   2  11  152.50    5.90
   5  -2 -11  156.01    7.23
  -5  -2  11  157.66    6.07
   5  -2 -11  147.13    6.34
   5  -2 -11  155.95    6.15
   5  -2 -10    9.69    1.15
  -5   2  10   10.89    1.56
  -5  -2  10   10.45    1.50
   5  -2 -10    9.07    2.64
   5  -2 -10    7.53    1.80
   5  -2 -10    9.18    1.83
   5   2  -9    2.12    1.41
  -5  -2   9    3.39    1.34
   5  -2  -9    4.11    2.51
   5  -2  -9    5.12    1.28
   5   2  -9    3.44    1.14
   5  -2  -9    2.06    1.76
   5  -2  -9    1.92    1.67
   5  -2  -8  145.50    6.46
   5   2  -8  146.46    5.42
   5  -2  -8  139.90    5.40
   5  -2  -8  140.83    5.85
   5  -2  -8  132.58    5.28
   5  -2  -8  141.54    5.49
   5   2  -8  137.43    5.16
   5  -2  -7    8.19    2.60
   5   2  -7   10.23    1.50
   5  -2  -7    9.76    1.59
   5  -2  -7   11.04    1.87
   5  -2  -7    8.81    2.08
   5   2  -7    9.17    1.19
   5  -2  -7    9.78    1.48
   5   2  -6   55.52    2.76
   5  -2  -6   56.25    3.58
   5  -2  -6   54.51    3.14
   5   2  -6   54.68    2.87
   5  -2  -5   93.84    4.50
   5   2  -5   90.91    3.77
   5   2  -5   88.40    3.93
   5  -2  -4 1483.07   50.72
   5   2  -4 1496.80   50.23
   5   2  -4 1453.37   50.40
   5  -2  -4 1481.60   50.47
   5   2  -3   84.44    3.37
   5  -2  -3   84.34    4.14
   5   2  -3   79.07    3.39
   5  -2  -3   85.29    3.70
   5   2  -3   87.14    3.79
   5  -2  -3   82.92    3.71
   5  -2  -2   60.60    2.62
   5   2  -2   54.28    2.32
   5   2  -2   57.51    2.56
   5  -2  -2   61.27    2.87
   5  -2  -2   54.86    3.28
   5   2  -2   61.94    2.97
   5  -2  -2   61.40    2.90
   5  -2  -1 1010.25   34.66
   5  -2  -1 1037.18   35.12
   5  -2  -1 1021.72   34.80
   5   2  -1  982.26   34.51
   5  -2  -1 1064.73   34.79
   5   2   0    3.59    0.97
   5  -2   0    4.56    1.31
   5  -2   0    3.68    1.29
   5  -2   0    3.78    2.08
   5  -2   0    4.95    1.40
   5  -2   1 2148.04   69.49
   5   2   1 2143.62   69.53
   5   2   1 1972.44   69.10
   5  -2   2   20.63    1.88
   5   2   2   19.95    1.95
   5   2   2   18.17    1.11
   5   2   3  154.61    5.61
   5  -2   3  157.47    5.41
   5  -2   3  171.80    5.81
   5   2   3  162.86    6.85
   5   2   4  241.04    8.41
   5  -2   4  236.23    8.41
   5   2   4  229.54    8.50
   5  -2   4  225.71    8.25
   5  -2   4  239.22    8.62
   5   2   4  237.82    9.70
  -5   2  -4  212.41    8.18
   5   2   5   13.43    1.53
   5  -2   5   15.65    1.49
   5   2   5   16.22    3.48
   5  -2   5   13.13    1.93
   5  -2   5   15.40    2.15
   5  -2   5   14.76    1.56
   5   2   5   13.80    2.06
   5  -2   6  115.99    4.53
   5  -2   6  107.74    4.72
   5  -2   6  120.06    4.98
   5  -2   6  116.25    4.99
   5   2   6  122.87    5.00
   5  -2   7  267.62    9.94
   5  -2   7  293.02   10.55
  -5  -2  -7  284.17   10.18
   5  -2   7  291.93    9.95
   5   2   7  280.03   10.45
   5  -2   7  289.55   10.51
   5  -2   7  275.11   10.30
   5  -2   8  421.77   14.58
   5  -2   8  407.64   14.68
   5   2   8  394.49   15.93
   5  -2   8  383.42   14.21
   5  -2   8  447.77   14.30
   5   2   8  378.86   14.56
   5  -2   8  411.01   14.71
  -5  -2  -8  421.64   14.36
   5   2   8  413.81   14.66
   5  -2   8  383.94   14.05
   5   2   9   71.31    2.81
   5  -2   9   63.51    3.18
   5   2   9   67.37    2.85
   5  -2   9   61.39    2.99
   5  -2   9   61.30    3.42
   5   2   9   69.21    5.01
   5  -2   9   58.92    3.80
   5   2   9   67.21    3.74
  -5  -2  -9   68.76    3.32
   5  -2   9   60.06    2.90
   5   2  10  227.90    7.62
   5  -2  10  234.97    7.92
   5   2  10  201.44    7.58
   5   2  10  195.28    7.64
   5  -2  10  218.31    7.85
   5  -2  10  201.35    8.16
   5   2  10  201.41    9.77
   5  -2  10  208.44    8.45
   5   2  10  220.16    8.42
  -5  -2 -10  212.20    8.04
   5  -2  10  190.31    7.69
   5   2  11  145.79    5.55
   5  -2  11  156.81    5.84
   5   2  11  154.38    5.55
   5   2  11  141.64    5.44
   5  -2  11  143.89    5.74
   5  -2  11  142.71    6.17
   5   2  11  139.74    7.80
   5   2  11  155.56    6.49
   5  -2  11  151.18    6.60
  -5  -2 -11  156.97    6.05
   5  -2  11  147.37    5.69
   5   2  12  780.81   25.57
   5  -2  12  800.09   25.81
   5   2  12  709.18   25.62
   5  -2  12  712.01   25.68
   5  -2  12  702.37   26.23
   5   2  12  700.97   27.71
   5  -2  12  743.70   26.41
  -5  -2 -12  771.68   25.97
   5   2  12  750.07   26.30
   5  -2  12  726.10   25.69
   5   2  13   31.23    2.28
   5   2  13   29.39    2.18
   5  -2  13   29.18    2.11
   5   2  13   37.49    4.37
   5  -2  13   30.79    2.77
   5  -2  13   27.41    3.46
   5   2  13   26.63    3.16
  -5  -2 -13   30.75    2.65
   5  -2  13   26.72    2.33
   5  -2  14   44.48    2.48
   5   2  14   48.88    2.67
   5  -2  14   40.07    3.71
   5   2  14   48.57    3.58
  -5  -2 -14   44.78    3.09
   5   2  14   39.11    2.55
   5  -2  15   85.54    3.71
  -5   2 -15   89.15    3.96
   5   2  15   87.03    3.89
   5   2  15   89.05    3.96
   5   2  15   93.88    4.00
   5  -2  15   77.05    4.82
   5   2  15   81.31    4.53
  -5  -2 -15   84.13    4.23
  -5   2 -16   10.91    1.75
  -5  -2 -16   14.25    2.21
   5   2  16   14.55    1.90
   5   2  16   14.71    2.00
   5   2  16   13.79    2.44
   5  -2  16   14.58    2.90
   5  -2  16   12.57    1.41
  -5   2 -17   88.68    3.78
   5   2  17   92.55    3.83
  -5  -2 -17   85.37    4.03
   5   2  17   82.69    4.19
  -5   2 -17   93.39    4.15
   5  -2  17   77.73    4.48
  -5   2 -18    5.24    1.68
  -5  -2 -18    1.26    1.57
  -5   2 -18    1.59    1.20
   5   2  18    1.02    1.30
   5   2  18    1.14    1.65
  -5   2 -19    1.42    0.97
   5   2  19    0.20    1.10
  -5   2 -19    2.64    1.40
   5  -2  20    0.92    0.76
  -5   3  23    0.36    1.00
  -5   3  22   22.47    1.61
   5   3 -22   19.46    1.47
  -5  -3  22   21.69    1.81
  -5   3  21    6.22    1.45
   5   3 -21    4.35    1.36
  -5  -3  21    6.10    1.67
  -5   3  20  260.76    9.19
  -5  -3  20  256.16    9.33
   5   3 -20  237.20    9.15
  -5   3  19    3.32    1.66
   5  -3 -19    4.24    1.51
  -5  -3  19    1.87    1.89
   5   3 -19    3.65    1.68
  -5   3  18   67.05    3.32
   5  -3 -18   67.33    3.33
  -5  -3  18   66.95    3.46
   5   3 -18   58.97    3.27
   5   3 -17    7.72    1.89
   5  -3 -17   10.77    1.93
  -5   3  17    9.66    1.91
  -5  -3  17    9.10    2.07
  -5  -3  17   11.82    2.24
   5   3 -17    9.56    2.29
   5  -3 -17    6.94    2.81
   5  -3 -17    8.65    3.04
   5   3 -16   95.56    4.20
  -5   3  16   96.45    4.20
  -5  -3  16   95.69    4.30
   5   3 -16   92.51    4.13
  -5  -3  16   92.09    4.65
   5  -3 -16   90.94    5.94
   5  -3 -16   86.97    5.56
   5  -3 -16   97.31    4.34
   5  -3 -15   58.85    3.72
   5  -3 -15   69.50    3.50
  -5  -3  15   65.24    3.31
  -5   3  15   64.58    3.27
   5   3 -15   64.36    3.05
   5  -3 -15   69.20    5.08
  -5  -3  15   68.81    3.71
   5  -3 -15   75.88    4.81
   5  -3 -14  985.64   35.94
   5  -3 -14 1056.85   35.52
  -5  -3  14 1019.31   35.21
  -5   3  14  995.89   35.21
   5   3 -14 1039.79   35.19
  -5  -3  14 1037.49   35.71
   5  -3 -14 1055.75   37.11
   5  -3 -14 1080.50   36.90
   5  -3 -13  351.69   13.90
   5  -3 -13  387.71   13.48
  -5  -3  13  375.22   13.16
  -5   3  13  359.85   13.15
   5   3 -13  366.50   13.12
   5  -3 -13  385.29   14.91
  -5  -3  13  374.92   13.62
   5  -3 -13  390.89   14.69
  -5   3  12  491.80   17.85
  -5  -3  12  541.87   18.34
   5  -3 -12  501.70   19.41
   5  -3 -12  531.76   19.25
   5   3 -12  524.87   17.88
   5  -3 -12  505.37   18.67
   5  -3 -12  506.64   18.11
  -5   3  11    6.67    1.33
   5   3 -11    7.28    1.29
   5   3 -11    7.23    1.58
  -5  -3  11    7.16    1.66
   5  -3 -11    6.30    2.36
   5  -3 -11    9.17    2.64
   5  -3 -11    6.19    2.00
   5  -3 -11    7.70    1.75
   5   3 -10    5.52    1.22
   5  -3 -10    4.51    1.17
   5   3 -10    5.33    1.54
   5  -3 -10    3.26    2.19
   5  -3 -10    4.93    2.53
   5  -3 -10    4.42    2.05
   5  -3 -10    7.02    1.61
   5   3 -10    6.46    1.15
   5   3  -9    9.50    1.49
   5   3  -9    8.42    1.65
   5  -3  -9    7.68    2.30
   5  -3  -9   11.70    2.64
   5  -3  -9    7.85    2.12
   5   3  -9    8.55    1.22
   5  -3  -9   10.33    1.61
   5   3  -8  442.63   14.98
   5   3  -8  411.28   14.44
   5  -3  -8  433.70   15.67
   5  -3  -8  432.85   15.36
   5   3  -8  406.60   14.50
   5  -3  -8  418.82   14.71
   5   3  -7   46.90    2.91
   5   3  -7   48.12    2.26
   5  -3  -7   51.10    3.57
   5  -3  -7   45.49    2.53
   5   3  -7   48.51    2.34
   5   3  -6  287.87   10.57
   5   3  -6  275.02    9.92
   5  -3  -6  286.55   10.91
   5   3  -6  300.42   10.37
   5  -3  -6  274.90   10.05
   5   3  -6  280.64    9.99
   5   3  -5  848.93   29.09
   5   3  -5  831.27   28.96
   5   3  -5  891.72   29.70
   5  -3  -5  870.83   29.94
   5   3  -5  847.45   29.42
   5  -3  -5  884.55   29.70
   5  -3  -5  863.95   29.16
   5   3  -5  841.28   29.09
   5   3  -4 1023.87   35.89
   5   3  -4 1131.24   36.65
   5   3  -4 1080.05   36.02
   5  -3  -4 1056.58   36.75
   5  -3  -4 1080.51   36.04
   5  -3  -4 1063.92   36.52
   5   3  -4 1063.67   36.32
   5   3  -4 1027.69   36.04
   5   3  -3  653.21   21.42
   5   3  -3  623.69   21.28
   5   3  -3  691.79   22.10
   5  -3  -3  665.35   21.95
   5  -3  -3  668.92   21.50
   5  -3  -3  670.03   22.24
   5  -3  -3  652.66   21.88
   5   3  -3  654.73   21.72
   5   3  -2  844.42   30.23
   5   3  -2  910.82   31.00
   5   3  -2  887.45   30.38
   5  -3  -2  910.18   30.84
   5  -3  -2  895.24   31.09
   5  -3  -2  929.46   30.51
   5   3  -2  903.64   30.61
   5  -3  -2  905.98   30.77
  -5  -3   1   55.26    2.26
   5  -3  -1   65.30    3.77
   5  -3  -1   60.81    3.21
   5  -3  -1   65.33    2.94
   5   3  -1   57.37    3.11
   5  -3  -1   63.93    3.16
   5  -3   0 3068.35  102.53
   5   3   0 2936.52  102.37
   5   3   0 3088.63  102.50
   5  -3   0 3226.47  102.79
   5  -3   0 3098.60  102.94
   5  -3   0 3118.18  103.28
  -5  -3   0 2907.09  102.34
   5   3   0 3048.60  102.71
   5  -3   0 3000.03  102.52
   5  -3   0 3266.87  102.84
   5   3   1  377.40   12.85
   5  -3   1  364.74   12.70
   5   3   1  358.55   13.25
   5   3   1  352.55   12.51
   5  -3   1  388.12   13.04
   5  -3   1  381.87   13.16
  -5  -3  -1  360.78   12.60
   5   3   1  375.21   12.88
   5  -3   1  379.75   12.70
   5  -3   1  381.33   12.95
   5  -3   2  169.98    6.28
   5   3   2  185.51    6.55
   5   3   2  156.68    6.22
   5   3   2  169.64    6.85
   5  -3   2  167.01    6.66
   5  -3   2  171.43    6.28
   5   3   2  169.55    6.40
   5   3   3  199.91    7.07
   5  -3   3  183.87    6.79
   5   3   3  191.16    6.94
   5   3   3  188.73    7.29
   5   3   3  172.52    6.66
   5  -3   3  189.27    7.21
   5   3   3  195.97    8.32
   5  -3   3  187.61    6.78
   5   3   3  174.25    6.80
   5  -3   4  540.92   18.18
   5   3   4  516.45   18.18
   5  -3   4  547.76   18.11
   5   3   4  514.37   18.38
   5   3   4  508.90   17.88
   5  -3   4  560.77   18.54
   5   3   4  562.75   19.55
  -5   3  -4  561.85   18.41
   5   3   4  466.25   17.93
   5  -3   5   71.96    3.57
   5   3   5   73.34    3.53
   5  -3   5   79.41    3.38
   5  -3   5   79.65    3.12
   5   3   5   73.34    3.00
   5   3   5   78.48    3.52
   5   3   5   80.99    5.03
   5  -3   5   76.79    3.82
  -5   3  -5   71.60    3.36
   5  -3   6  169.15    6.29
   5   3   6  151.15    6.16
   5  -3   6  155.35    5.78
   5   3   6  150.09    5.59
   5  -3   6  159.60    6.06
   5   3   6  155.71    6.05
   5  -3   6  161.54    6.42
   5   3   6  164.03    7.78
   5  -3   7  213.47    7.99
   5  -3   7  228.91    8.41
   5   3   7  217.20    8.26
   5  -3   7  220.40    7.85
   5   3   7  215.84    7.92
   5  -3   7  221.28    8.52
   5   3   7  219.01    9.82
   5  -3   7  215.22    8.03
   5   3   7  214.32    7.99
   5   3   8    2.13    1.85
   5  -3   8    4.07    2.12
   5  -3   8    3.04    1.23
  -5   3  -8    3.98    1.40
   5   3   8    2.14    1.23
   5   3   8    2.90    0.94
   5   3   8    4.04    1.88
   5   3   8    3.40    3.30
   5  -3   8    3.72    1.69
   5  -3   8    3.18    1.73
   5  -3   9   18.54    2.59
   5   3   9   17.72    2.29
  -5   3  -9   15.84    1.76
  -5  -3  -9   16.95    2.15
   5   3   9   16.49    1.54
   5   3   9   14.82    2.42
   5  -3   9   13.21    1.95
   5  -3   9   17.93    2.08
  -5   3 -10   29.73    2.14
   5  -3  10   22.99    1.94
   5   3  10   26.58    1.82
   5   3  10   27.35    1.78
   5  -3  10   21.93    2.41
   5  -3  10   22.81    2.41
   5  -3  10   23.99    2.93
   5   3  10   24.61    2.65
  -5  -3 -10   24.33    2.50
   5   3  11    4.28    1.32
  -5   3 -11    0.94    1.69
  -5  -3 -11    4.03    2.13
   5   3  11    3.39    1.36
   5   3  11    4.05    1.32
   5  -3  11    2.34    1.48
   5  -3  11    0.35    1.72
   5  -3  11    3.78    2.61
   5   3  11    1.18    2.23
   5   3  12   40.09    2.19
   5   3  12   42.74    2.38
  -5   3 -12   43.27    2.72
   5  -3  12   37.73    2.50
   5   3  12   41.63    4.88
   5  -3  12   40.55    3.00
   5  -3  12   41.92    3.57
   5   3  12   39.58    3.17
  -5  -3 -12   44.79    3.03
   5   3  13  163.68    5.87
   5   3  13  152.11    5.71
   5   3  13  135.00    5.80
  -5   3 -13  163.72    6.14
   5  -3  13  145.49    5.97
   5  -3  13  143.27    6.50
   5   3  13  144.41    8.19
   5  -3  13  153.85    6.79
   5   3  13  156.71    6.50
  -5  -3 -13  156.21    6.32
   5  -3  14   84.73    3.87
  -5   3 -14   94.74    4.08
   5   3  14   95.43    3.83
   5  -3  14   86.19    4.77
   5   3  14   84.47    4.41
  -5  -3 -14   93.38    4.28
   5   3  14   76.84    3.75
  -5   3 -15   60.14    2.98
   5  -3  15   54.43    2.72
   5   3  15   46.67    2.64
   5   3  15   56.42    2.79
   5  -3  15   50.04    3.70
   5   3  15   48.69    3.22
  -5  -3 -15   53.16    3.13
  -5  -3 -16   15.27    1.99
  -5   3 -16   15.50    1.83
   5  -3  16   16.12    1.52
   5   3  16   16.15    1.87
   5   3  16   14.75    1.80
   5   3  16   11.91    2.06
   5  -3  16   16.15    2.53
  -5  -3 -17   64.78    3.15
   5   3  17   66.04    3.03
   5   3  17   69.94    3.05
   5  -3  17   70.07    3.61
   5   3  17   57.76    3.42
   5  -3  17   67.06    2.84
  -5   3 -17   61.65    3.01
   5   3  18   29.30    1.79
   5  -3  18   27.02    2.20
   5   3  18   23.68    2.06
  -5   3 -18   24.94    1.68
  -5   3 -19    1.69    0.81
   5   3  19   -0.17    0.98
   5  -3  19    1.56    1.04
   5  -3  20    1.48    0.68
  -5   4  23   37.40    1.67
  -5   4  22    1.23    1.03
   5  -4 -22    1.68    1.23
  -5  -4  22    1.23    1.16
   5   4 -22    0.29    0.86
  -5   4  21   24.07    1.72
   5  -4 -21   25.13    2.06
  -5  -4  21   26.37    1.87
   5   4 -21   24.27    1.64
  -5   4  20   33.89    2.09
   5  -4 -20   29.93    2.55
  -5  -4  20   33.59    2.24
   5   4 -20   32.33    2.06
  -5   4  19   11.70    1.72
   5  -4 -19   11.66    2.35
  -5  -4  19   10.25    1.85
   5   4 -19   10.92    1.30
   5   4 -19   12.82    1.77
  -5   4  18    8.92    1.77
   5  -4 -18    4.40    2.40
  -5  -4  18    4.18    1.82
   5   4 -18    7.31    1.40
   5   4 -18    6.86    1.78
  -5   4  17    3.25    1.74
   5  -4 -17    6.55    2.58
  -5  -4  17    5.85    1.90
   5   4 -17    2.10    1.42
   5   4 -17    3.61    1.72
   5   4 -16  135.15    5.70
   5  -4 -16  157.12    6.39
   5  -4 -16  122.28    6.21
   5  -4 -16  146.12    5.89
  -5   4  16  139.14    5.67
  -5  -4  16  143.14    5.68
   5  -4 -16  138.84    7.28
  -5  -4  16  138.74    6.15
  -5  -4  15  112.54    4.67
   5   4 -15  106.75    4.72
   5  -4 -15   98.03    5.38
   5  -4 -15  119.58    5.07
   5  -4 -15  112.08    5.37
  -5   4  15  114.12    4.64
   5   4 -15  107.07    4.46
  -5  -4  15  105.94    5.11
   5  -4 -15   98.36    6.13
  -5  -4  14   21.47    2.09
   5   4 -14   18.28    1.97
   5  -4 -14   20.39    2.90
   5  -4 -14   17.64    2.71
   5  -4 -14   17.88    2.45
  -5   4  14   19.13    2.00
   5   4 -14   17.37    1.76
  -5  -4  14   18.92    2.44
   5  -4 -14   19.83    3.34
   5   4 -13  215.02    8.69
   5  -4 -13  235.49    9.74
   5  -4 -13  250.70    9.21
   5  -4 -13  252.90    9.28
  -5   4  13  231.23    8.70
   5   4 -13  244.60    8.69
  -5  -4  13  227.39    9.21
   5  -4 -13  236.91   10.37
   5   4 -12  463.56   17.34
   5  -4 -12  476.26   18.35
   5  -4 -12  517.90   17.77
   5  -4 -12  506.71   17.74
  -5   4  12  477.88   17.33
   5   4 -12  500.62   17.36
  -5  -4  12  517.18   17.89
   5  -4 -12  512.96   18.95
   5   4 -12  515.65   17.90
   5   4 -11  117.72    4.97
   5  -4 -11  115.42    5.98
   5  -4 -11  132.25    5.50
   5  -4 -11  133.79    5.42
  -5   4  11  124.00    5.03
   5   4 -11  126.85    5.03
   5  -4 -11  127.60    6.40
   5   4 -11  128.67    5.53
   5   4 -10  179.73    7.19
   5  -4 -10  191.68    8.55
   5   4 -10  200.19    7.77
   5   4 -10  207.43    7.34
   5   4 -10  189.10    7.52
   5   4 -10  197.63    7.14
   5  -4 -10  189.13    8.25
   5  -4 -10  204.68    7.58
   5  -4 -10  195.92    7.62
   5   4  -9    4.86    1.68
   5  -4  -9    3.18    2.32
   5   4  -9    4.50    1.44
   5   4  -9    4.47    1.15
   5   4  -9    5.27    1.67
   5  -4  -9    6.26    1.66
   5  -4  -9    5.15    2.26
   5  -4  -9    5.66    1.94
   5   4  -9    5.76    1.26
   5   4  -8  291.12   10.66
   5   4  -8  279.35    9.94
   5   4  -8  270.49    9.94
   5  -4  -8  290.59   10.29
   5  -4  -8  270.52   11.08
   5   4  -7   69.43    3.89
   5   4  -7   63.08    3.04
   5   4  -7   67.82    2.87
   5  -4  -7   68.84    4.04
   5  -4  -7   72.20    3.37
   5   4  -7   71.21    3.07
   5  -4  -7   72.91    4.20
   5   4  -6   42.18    2.21
   5   4  -6   47.44    3.28
   5   4  -6   46.60    2.42
   5  -4  -6   46.06    2.64
   5  -4  -6   46.92    3.28
   5   4  -6   46.15    2.88
   5   4  -6   45.70    2.43
   5  -4  -6   48.17    3.44
   5   4  -5  175.01    6.34
   5   4  -5  183.38    7.43
   5  -4  -5  174.57    7.20
   5   4  -5  173.87    6.98
   5  -4  -5  167.89    6.60
   5   4  -5  173.21    6.52
   5  -4  -5  171.18    6.35
   5  -4  -5  166.17    7.38
   5   4  -4  245.73    8.77
   5   4  -4  257.38    9.86
   5  -4  -4  240.38    8.97
   5  -4  -4  236.66    9.49
   5   4  -4  240.69    9.36
   5   4  -4  255.14    8.99
   5  -4  -4  245.63    9.61
   5  -4  -4  239.43    9.77
   5  -4  -4  247.07    8.89
   5   4  -3   10.26    1.44
   5   4  -3    8.53    2.63
   5   4  -3   11.28    1.84
   5  -4  -3   10.43    2.15
   5  -4  -3   11.02    1.77
   5   4  -3   15.26    2.18
   5  -4  -3   10.48    1.47
   5  -4  -3   11.59    2.48
   5  -4  -3    8.57    2.01
   5   4  -2  109.92    4.26
   5   4  -2  108.15    5.42
   5  -4  -2  111.69    4.93
   5   4  -2  104.69    4.91
   5  -4  -2  107.57    4.53
   5  -4  -2  115.11    5.07
   5  -4  -2  108.08    5.30
   5  -4  -1    0.34    1.70
   5  -4  -1    1.82    1.79
   5  -4  -1    1.75    1.52
   5  -4  -1    2.62    2.32
   5   4  -1    1.03    1.91
   5   4   0   28.16    2.49
   5  -4   0   26.51    1.92
   5  -4   0   31.74    2.32
   5   4   0   29.14    1.75
   5  -4   0   31.26    2.22
   5  -4   0   32.06    2.50
   5   4   0   28.91    2.29
   5  -4   0   29.58    1.91
   5  -4   1    0.53    1.44
   5  -4   1    0.24    1.25
   5   4   1    1.70    2.26
   5   4   1    1.36    1.17
   5  -4   1    0.26    1.55
   5  -4   1    1.19    1.63
   5   4   1   -0.47    1.81
   5   4   1    0.91    1.78
   5  -4   1    0.71    1.32
   5  -4   2  245.62    8.57
   5   4   2  240.38    9.00
   5  -4   2  241.32    8.80
   5   4   2  227.18    8.40
   5   4   2  230.81    9.42
   5   4   2  212.27    8.56
   5  -4   2  255.22    9.10
   5  -4   2  244.24    9.15
   5  -4   2  246.28    8.60
   5   4   2  238.99    8.82
   5   4   3  718.39   26.06
   5   4   3  727.47   25.25
   5   4   3  744.67   25.41
   5   4   3  694.93   25.69
   5  -4   3  769.81   25.46
   5  -4   3  737.68   25.44
   5   4   3  774.75   25.70
   5  -4   4 1529.73   50.50
   5   4   4 1393.11   50.66
   5   4   4 1574.41   50.77
   5  -4   4 1554.86   50.53
   5   4   4 1571.38   52.00
   5   4   4 1368.32   50.36
   5   4   4 1535.72   51.10
   5   4   5    4.27    1.73
   5   4   5    4.09    1.19
   5  -4   5    4.52    1.38
   5  -4   5    6.23    1.52
   5   4   5    4.08    1.51
   5  -4   5    3.75    1.15
   5   4   5    2.77    1.94
   5  -4   5    6.46    1.38
   5   4   5    4.94    1.05
   5   4   5    4.52    2.95
   5  -4   5    6.09    1.87
  -5   4  -5    4.23    1.74
   5   4   6  255.51    9.37
   5   4   6  242.91    8.75
   5  -4   6  249.43    9.17
   5  -4   6  256.65    8.90
   5   4   6  247.79    9.15
   5   4   6  242.54    9.42
   5  -4   6  256.64    9.10
  -5   4  -6  250.44    9.01
  -5   4  -6  232.76    9.19
   5   4   6  255.98    9.02
   5   4   6  245.74    9.17
   5   4   6  232.31    8.75
   5  -4   6  246.07    9.61
   5   4   6  252.75   10.87
   5  -4   7   20.53    2.14
   5   4   7   16.73    2.60
   5  -4   7   16.53    1.57
   5   4   7   16.59    2.00
  -5   4  -7   18.10    1.84
   5  -4   7   17.60    1.73
   5   4   7   17.56    1.73
   5  -4   7   20.18    1.75
   5   4   7   18.00    1.74
   5   4   7   15.19    2.02
   5   4   7   17.63    1.35
   5   4   7   22.14    3.77
   5  -4   7   19.41    2.27
  -5   4  -8  187.57    6.87
   5  -4   8  169.80    6.81
   5  -4   8  175.08    7.09
   5  -4   8  184.85    6.65
   5   4   8  173.69    6.97
   5   4   8  172.10    6.71
   5   4   8  180.76    6.48
   5   4   8  173.94    7.10
   5  -4   8  174.45    7.42
   5   4   8  170.66    8.97
   5  -4   9   95.58    4.08
  -5   4  -9   92.68    4.03
   5  -4   9   93.73    4.39
   5   4   9   80.69    4.10
   5  -4   9   91.42    3.73
   5   4   9   84.63    4.30
   5   4   9   85.23    3.82
   5   4   9   84.49    3.50
   5  -4   9   84.36    4.45
   5  -4   9   81.95    4.24
   5   4   9   77.63    6.05
  -5   4 -10   20.29    2.18
   5  -4  10   21.23    2.62
   5   4  10   21.34    2.31
   5   4  10   21.29    1.85
   5   4  10   18.35    1.44
   5   4  10   16.12    4.20
   5  -4  10   20.82    2.26
   5  -4  10   16.18    2.33
   5   4  11   18.47    1.55
   5   4  11   20.47    1.78
   5   4  11   16.75    1.57
  -5   4 -11   22.20    2.16
   5   4  11   23.73    4.37
   5  -4  11   19.60    2.36
   5  -4  11   22.31    2.38
   5  -4  11   21.62    2.75
   5  -4  12   12.78    1.93
   5   4  12   14.76    1.59
   5   4  12   14.52    1.48
  -5   4 -12   16.17    2.14
   5  -4  12   12.65    2.05
   5  -4  12   16.30    2.63
   5  -4  13  137.26    5.37
  -5   4 -13  140.20    5.46
   5   4  13  136.35    5.08
   5  -4  13  129.65    5.86
   5   4  13  137.87    5.06
  -5   4 -14   49.65    2.73
   5  -4  14   47.79    2.57
   5   4  14   50.52    2.39
   5  -4  14   42.81    3.14
   5   4  14   33.59    3.28
   5   4  14   42.79    2.16
   5   4  14   32.43    2.12
  -5   4 -15   28.89    2.12
   5  -4  15   25.77    1.91
   5   4  15   24.86    1.91
   5  -4  15   25.46    2.54
   5   4  15   20.74    2.67
   5   4  15   23.06    1.47
   5  -4  16  332.26   11.35
  -5   4 -16  313.31   11.38
   5   4  16  341.35   11.38
   5   4  16  333.61   11.30
   5  -4  16  311.03   11.69
  -5   4 -17    4.03    1.25
  -5   4 -17    7.32    1.56
   5  -4  17    5.89    1.06
   5   4  17    3.22    1.28
   5   4  17    5.90    1.35
   5   4  17    2.95    1.74
   5  -4  17    5.83    1.65
   5   4  18  173.36    6.11
   5  -4  18  185.00    6.25
  -5   4 -18  182.85    6.29
   5   4  18  155.78    6.28
  -5   4 -18  153.05    6.00
   5  -4  19   43.13    1.95
   5   4  19   47.11    1.93
  -5   5  22   93.32    3.13
   5   5 -22   70.80    3.13
  -5   5  21   10.98    1.22
   5  -5 -21   12.49    1.43
  -5   5  20   68.01    2.89
   5  -5 -20   66.03    3.15
   5   5 -20   60.37    2.79
  -5   5  19   19.61    1.73
   5  -5 -19   17.22    2.13
   5   5 -19   14.91    1.63
  -5   5  18  178.05    6.76
   5  -5 -18  186.53    7.20
  -5   5  18  165.66    6.94
   5   5 -18  184.46    6.80
  -5   5  17   17.91    1.96
   5  -5 -17   13.57    2.50
  -5  -5  17   15.18    1.99
  -5   5  17   15.27    2.26
   5   5 -17   17.00    1.93
   5   5 -17   18.31    1.56
   5   5 -16  137.54    5.55
   5   5 -16  133.91    5.31
   5  -5 -16  139.00    6.07
  -5   5  16  133.82    5.46
   5   5 -16  130.53    5.14
  -5  -5  16  140.89    5.48
   5   5 -15   19.20    2.07
   5   5 -15   18.92    1.84
   5  -5 -15   17.11    2.62
   5  -5 -15   23.35    2.89
  -5   5  15   18.27    2.01
  -5  -5  15   17.06    2.08
  -5  -5  15   17.54    2.27
   5   5 -14    5.66    1.83
   5   5 -14    3.71    1.53
   5  -5 -14    3.45    2.29
   5  -5 -14    5.57    2.64
  -5   5  14    3.53    1.65
  -5  -5  14    5.84    1.76
  -5  -5  14    5.06    1.97
  -5   5  13   81.84    3.85
   5  -5 -13   89.11    4.54
   5  -5 -13   85.86    4.96
   5   5 -13   76.05    3.82
   5   5 -13   82.08    3.82
  -5  -5  13   86.92    4.40
   5  -5 -13   87.10    5.46
   5   5 -13   83.64    4.29
  -5   5  12   16.97    1.88
   5  -5 -12   15.97    2.69
   5  -5 -12   15.04    2.84
   5   5 -12   14.41    1.97
   5   5 -12   17.98    1.97
   5   5 -12   11.71    2.12
   5  -5 -12   12.88    3.06
  -5   5  11  393.87   14.50
   5   5 -11  441.94   14.38
   5  -5 -11  414.25   15.78
   5  -5 -11  420.11   14.90
   5  -5 -11  387.43   15.93
   5   5 -11  437.80   15.14
   5   5 -11  393.22   14.53
   5   5 -11  378.73   14.45
   5  -5 -10  109.34    4.98
   5   5 -10  113.12    4.36
   5  -5 -10   97.92    5.63
   5  -5 -10  101.16    5.80
   5   5 -10  108.24    5.03
   5   5 -10  106.06    4.95
   5   5 -10  105.42    4.23
   5   5 -10  109.71    4.54
   5   5 -10  103.31    4.45
   5  -5  -9  370.90   13.53
   5   5  -9  371.93   13.15
   5  -5  -9  365.22   14.51
   5  -5  -9  379.61   13.08
   5   5  -9  368.93   13.13
   5   5  -9  381.81   13.96
   5   5  -9  382.59   13.32
   5   5  -9  354.83   13.20
   5  -5  -8  470.55   16.94
   5  -5  -8  445.08   15.96
   5   5  -8  430.76   15.67
   5  -5  -8  447.26   16.94
   5  -5  -8  439.36   15.60
   5   5  -8  444.62   16.55
   5   5  -8  446.19   15.54
   5   5  -8  450.66   15.70
   5   5  -8  434.21   15.65
   5   5  -8  479.93   15.80
   5  -5  -7  259.89    9.53
   5  -5  -7  244.95   10.30
   5   5  -7  261.08    9.31
   5  -5  -7  251.07   10.39
   5   5  -7  250.08    9.93
   5   5  -7  248.83    9.15
   5   5  -7  266.10   10.31
   5   5  -7  266.91    9.39
   5   5  -7  241.86    9.19
   5   5  -7  261.24    9.34
   5  -5  -6  657.09   22.85
   5  -5  -6  656.03   23.64
   5   5  -6  685.03   22.75
   5   5  -6  644.79   23.33
   5  -5  -6  654.06   23.76
   5   5  -6  664.03   22.60
   5   5  -6  650.65   23.68
  -5   5   6  613.83   22.43
   5   5  -6  692.66   22.74
   5  -5  -5   56.51    3.08
   5  -5  -5   57.23    3.67
   5   5  -5   58.88    3.54
   5   5  -5   62.68    3.08
   5  -5  -5   56.82    3.82
   5  -5  -5   58.43    2.71
   5   5  -5   60.19    2.81
   5   5  -5   58.18    4.06
   5   5  -5   64.15    2.88
   5  -5  -4   39.71    2.52
   5   5  -4   39.16    2.97
   5  -5  -4   41.16    3.07
   5   5  -4   40.95    2.50
   5  -5  -4   42.90    2.27
   5  -5  -4   42.54    3.29
   5   5  -4   39.69    2.20
   5   5  -4   41.48    3.54
   5   5  -4   39.64    2.31
   5   5  -3   39.82    2.30
   5   5  -3   39.51    3.58
   5  -5  -3   39.44    2.91
   5   5  -3   41.44    2.58
   5   5  -3   43.90    3.06
   5  -5  -3   40.00    2.36
   5  -5  -3   48.01    3.47
   5   5  -2   21.52    1.67
   5   5  -2   19.55    2.96
   5  -5  -2   23.78    2.35
   5   5  -2   21.90    2.49
   5   5  -2   23.75    2.26
   5  -5  -2   21.53    1.89
   5  -5  -2   23.28    2.79
   5  -5  -1    3.71    1.70
   5  -5  -1    4.28    1.35
   5  -5  -1    5.02    1.38
   5  -5  -1    5.75    1.53
   5   5  -1    7.51    2.05
   5   5  -1    7.11    2.61
   5   5   0   51.15    2.54
   5   5   0   51.28    3.28
   5  -5   0   49.56    2.65
   5  -5   0   51.50    2.98
   5  -5   0   47.51    2.58
   5   5   0   55.25    2.42
   5  -5   0   53.95    3.00
   5  -5   1   82.52    3.64
   5  -5   1   83.12    3.65
   5  -5   1   91.53    3.99
   5   5   1   83.18    4.29
   5  -5   1   87.22    4.14
   5   5   1   81.60    3.48
   5   5   1   76.50    4.68
   5   5   2   54.68    2.52
   5   5   2   50.47    3.76
  -5   5  -2   50.31    2.59
   5  -5   2   50.54    2.68
   5  -5   2   50.91    2.66
   5   5   2   47.66    3.24
   5  -5   2   50.44    2.77
   5   5   2   54.17    2.48
   5  -5   2   53.85    3.20
   5   5   3   66.38    2.91
   5   5   3   62.55    4.01
   5   5   3   65.13    3.19
  -5   5  -3   64.34    2.99
   5  -5   3   71.38    3.02
   5  -5   3   61.53    3.01
   5  -5   3   61.83    3.05
   5   5   3   60.56    3.54
   5   5   3   62.89    2.92
   5  -5   3   63.98    3.66
   5  -5   4   22.50    1.82
  -5   5  -4   21.46    1.82
   5  -5   4   21.19    1.76
   5  -5   4   21.50    1.56
   5   5   4   17.33    2.53
   5   5   4   21.99    1.57
   5   5   4   16.02    1.85
   5   5   4   20.24    1.56
  -5   5  -4   20.45    2.60
   5   5   4   19.60    2.21
   5  -5   5    3.39    1.34
  -5   5  -5    6.61    1.63
   5   5   5    7.55    2.17
   5  -5   5    5.03    1.19
   5   5   5    4.79    1.48
   5  -5   5    8.02    1.51
   5   5   5    5.53    1.24
  -5   5  -5    8.01    2.11
   5  -5   6    3.39    1.32
  -5   5  -6    2.66    1.57
   5   5   6    5.47    1.36
   5   5   6    2.68    1.87
   5  -5   6    4.10    1.09
   5  -5   6    5.53    1.64
   5   5   6    1.72    1.54
   5   5   6    4.30    1.25
   5  -5   6    3.44    1.95
  -5   5  -6    3.77    1.74
   5  -5   7  488.26   17.10
   5  -5   7  527.22   17.39
  -5   5  -7  514.22   17.35
   5   5   7  460.03   17.56
   5   5   7  457.77   16.94
   5   5   7  493.35   17.26
   5   5   7  504.97   17.05
   5  -5   7  500.39   18.06
   5  -5   8  629.27   20.74
  -5   5  -8  608.92   20.70
   5  -5   8  589.42   20.44
   5   5   8  578.96   20.61
   5   5   8  570.25   20.32
   5  -5   8  565.03   21.32
   5  -5   9   86.62    3.94
  -5   5  -9   94.61    4.08
   5  -5   9   78.86    3.97
   5  -5   9   86.65    3.64
   5   5   9   83.60    3.82
   5   5   9   79.25    3.46
   5  -5   9   79.11    4.44
  -5   5 -10   19.05    2.13
   5  -5  10   16.97    2.15
   5   5  10   15.23    2.99
   5  -5  10   15.86    1.99
   5   5  10   19.46    1.90
   5   5  10   14.81    1.44
   5  -5  10   16.72    2.39
   5  -5  10   13.94    2.22
  -5   5 -11    6.08    1.92
   5  -5  11    5.40    1.96
   5   5  11    5.25    2.62
   5  -5  11    3.31    1.66
   5   5  11    6.15    1.54
   5   5  11    4.46    1.06
   5  -5  11    0.77    1.83
   5  -5  11    3.09    1.88
   5  -5  12   86.46    4.29
   5   5  12   81.54    4.72
  -5   5 -12  100.49    4.28
   5  -5  12   90.74    4.14
   5   5  12   95.59    3.94
   5   5  13    6.92    2.47
   5  -5  13   11.17    1.94
  -5   5 -13    7.42    1.78
   5   5  13    7.63    1.37
  -5   5 -14   17.14    1.91
   5   5  14   13.80    1.54
   5   5  14   12.94    2.46
   5   5  14   18.43    1.43
  -5   5 -15    2.31    1.43
   5   5  15    3.41    1.24
   5   5  15    2.42    1.93
   5   5  15    2.75    0.92
   5  -5  15    0.95    1.24
  -5   5 -16    3.60    1.21
   5  -5  16    3.25    1.12
   5   5  16    3.03    1.18
   5   5  16    4.25    1.71
   5   5  17    9.43    1.19
   5   5  17    8.29    1.13
  -5   5 -17   10.82    1.36
   5  -5  17   10.82    1.25
   5   5  17    9.98    1.51
   5  -5  17    9.69    1.02
  -5   5 -17    8.67    1.06
   5  -5  18   23.25    1.11
   5   5  18   23.20    1.28
   5  -5  18   22.80    1.29
   5   6 -21    7.56    0.87
   5   6 -20    1.62    1.16
  -5  -6  20    3.18    0.84
   5   6 -19   31.67    1.76
   5  -6 -19   36.35    2.14
   5   6 -18    1.20    1.21
   5  -6 -18    1.55    1.64
   5   6 -17   62.71    2.97
   5  -6 -17   63.74    3.40
   5   6 -16    6.96    1.63
   5   6 -16    6.63    1.21
   5  -6 -16   10.42    2.23
   5   6 -15   30.53    2.23
   5   6 -15   27.30    1.84
   5  -6 -15   28.41    2.78
   5   6 -14    4.14    1.71
   5   6 -14    6.76    1.45
   5  -6 -14    5.03    2.44
   5   6 -13   28.86    2.07
   5   6 -13   28.48    2.25
  -5  -6  13   25.17    2.56
   5  -6 -13   20.81    3.22
   5   6 -13   21.20    2.41
   5  -6 -13   25.12    3.04
   5  -6 -13   25.77    2.86
   5   6 -12   16.79    1.99
   5   6 -12   20.30    1.92
   5   6 -12   15.68    2.17
   5  -6 -12   17.15    3.12
   5  -6 -12   17.48    2.67
   5  -6 -12   16.81    2.92
   5   6 -11   12.29    1.84
   5   6 -11   13.13    1.88
   5   6 -11   12.24    2.29
   5  -6 -11   12.86    2.84
   5   6 -11   14.09    1.57
   5  -6 -11   15.34    3.01
   5  -6 -11   16.98    2.55
   5  -6 -10    2.77    2.33
   5   6 -10    3.74    1.39
   5   6 -10    3.86    2.07
   5  -6 -10    1.05    2.36
   5   6 -10    1.83    1.54
   5   6 -10    2.04    1.64
   5  -6 -10    3.80    1.30
   5   6 -10    2.86    1.39
   5   6  -9   21.76    1.87
   5  -6  -9   20.52    2.55
   5  -6  -9   16.48    2.98
   5  -6  -9   14.52    2.85
   5   6  -9   20.40    2.03
   5   6  -9   19.06    1.91
   5   6  -9   19.88    2.73
   5   6  -9   23.50    2.00
   5  -6  -9   19.00    1.74
   5  -6  -8  283.58   10.59
   5  -6  -8  279.77   11.51
   5   6  -8  275.63   10.25
   5  -6  -8  281.97   11.72
   5  -6  -8  285.90   11.66
   5   6  -8  295.05   10.41
   5   6  -8  277.02   10.25
   5   6  -8  284.21   10.36
   5  -6  -8  276.08   10.21
   5   6  -8  282.02   10.14
   5   6  -8  292.69   11.37
   5  -6  -7   10.47    2.51
   5   6  -7    6.41    1.75
   5  -6  -7   12.65    2.18
   5   6  -7    7.67    2.23
   5  -6  -7    8.23    2.69
   5  -6  -7    9.32    2.45
   5   6  -7    8.15    2.05
   5   6  -7   12.24    2.70
   5   6  -7    9.43    1.58
   5   6  -7    9.20    1.65
   5   6  -6    9.28    1.52
   5   6  -6    9.24    2.39
   5  -6  -6    9.90    2.56
   5  -6  -6   11.32    2.45
   5  -6  -6    9.84    2.58
   5   6  -6    9.94    1.83
   5  -6  -6    8.74    2.10
   5   6  -6    7.74    1.07
   5   6  -6    9.49    2.11
   5   6  -6    8.85    2.83
   5   6  -6    9.36    1.52
   5   6  -5 1051.91   35.43
   5   6  -5 1035.84   36.79
  -5   6   5 1032.66   35.30
   5   6  -5 1002.71   35.34
   5   6  -5 1075.50   35.57
   5  -6  -5 1065.18   36.52
   5   6  -5 1046.01   36.34
   5   6  -5 1063.00   35.64
   5   6  -5 1009.78   35.21
   5  -6  -5 1013.94   36.68
   5  -6  -5 1005.27   36.60
   5  -6  -4   57.43    3.97
   5  -6  -4   59.28    3.01
   5  -6  -4   55.64    3.84
   5   6  -4   59.15    3.88
   5   6  -4   71.80    3.50
  -5   6   4   62.37    2.84
   5   6  -4   66.07    2.79
   5   6  -4   63.62    3.08
   5   6  -4   59.08    4.49
   5  -6  -3  183.90    7.46
   5  -6  -3  186.62    8.32
  -5   6   3  190.93    7.14
   5   6  -3  190.55    7.10
   5  -6  -3  197.35    7.47
   5  -6  -3  200.03    8.12
   5   6  -3  205.17    7.63
   5   6  -3  183.58    8.09
   5   6  -3  190.26    7.07
   5   6  -3  202.76    7.32
   5   6  -3  183.15    8.64
   5   6  -2   31.55    2.13
   5   6  -2   36.41    3.65
   5  -6  -2   32.83    2.20
   5   6  -2   30.24    1.78
  -5   6   2   32.86    1.97
   5  -6  -2   32.16    2.24
   5   6  -2   29.49    3.01
   5   6  -2   39.43    2.80
   5  -6  -2   33.25    2.78
   5   6  -2   28.90    1.80
   5   6  -2   28.76    1.91
   5  -6  -2   31.25    2.30
   5  -6  -2   28.93    2.97
   5  -6  -1   69.30    3.57
   5   6  -1   72.82    3.11
   5   6  -1   68.36    2.92
  -5   6   1   65.82    3.05
   5   6  -1   68.96    4.11
   5  -6  -1   64.40    3.72
   5  -6  -1   71.52    3.35
   5   6  -1   72.55    3.83
   5   6  -1   57.22    2.90
   5   6  -1   67.92    3.01
   5  -6  -1   69.57    3.25
   5  -6   0    6.07    1.73
   5   6   0    4.82    2.21
   5   6   0    7.38    1.29
   5   6   0    6.16    1.08
   5  -6   0    5.00    1.70
   5  -6   0    6.33    1.61
   5   6   0    6.89    1.34
   5   6   0    6.88    1.33
   5   6   0    6.78    1.46
   5  -6   0    6.54    1.57
   5   6   1    4.07    2.68
   5   6   1    5.37    1.55
   5   6   1    4.17    1.12
  -5   6  -1    3.88    1.51
   5   6   1    5.79    1.00
   5  -6   1    3.88    1.57
   5  -6   1    3.72    1.48
   5   6   1    6.01    1.41
   5  -6   1    6.36    1.89
   5   6   1    6.55    2.17
   5  -6   1    6.94    1.56
   5   6   2    8.34    2.82
   5   6   2    7.28    1.62
   5   6   2    7.51    1.21
  -5   6  -2    7.08    1.63
   5  -6   2    7.31    1.61
   5   6   2    6.17    1.46
   5  -6   2    8.25    1.28
   5  -6   2    9.43    1.57
   5  -6   2    6.78    1.97
   5   6   2    5.62    2.19
   5   6   3    9.09    2.00
   5   6   3    8.02    2.70
   5   6   3    8.75    1.53
   5  -6   3    9.12    1.60
  -5   6  -3    9.71    1.72
   5  -6   3    7.80    1.55
   5  -6   3    8.57    1.40
   5   6   3    5.72    1.58
   5   6   3    7.96    1.41
   5  -6   3    7.08    2.08
   5   6   3    0.60    2.01
   5   6   4   87.34    4.22
   5  -6   4   92.30    3.95
   5   6   4   85.46    3.87
   5   6   4   81.38    5.12
   5  -6   4   90.34    4.08
   5  -6   4  102.95    4.08
  -5   6  -4   98.23    4.15
  -5   6  -4   91.36    5.10
   5   6   4   97.38    4.11
   5   6   4  104.34    4.01
   5  -6   4   91.77    4.76
   5  -6   5  573.73   20.18
  -5   6  -5  550.03   21.09
   5   6   5  579.28   20.16
   5  -6   5  596.92   20.34
  -5   6  -5  592.08   20.35
   5   6   5  568.11   21.20
   5  -6   5  572.96   20.15
   5   6   5  598.49   20.30
   5  -6   6   70.22    3.43
  -5   6  -6   74.03    3.62
   5  -6   6   70.47    3.12
   5   6   6   68.84    3.31
   5   6   6   69.79    4.08
   5  -6   6   72.10    3.42
   5   6   6   79.73    3.36
   5  -6   6   71.73    3.32
   5  -6   7  288.87   10.28
  -5   6  -7  298.30   10.57
   5  -6   7  294.72   10.52
   5  -6   7  284.96   10.10
   5   6   7  264.28   10.14
   5   6   7  300.87   10.53
   5   6   7  279.48   10.22
   5  -6   7  295.06   11.34
   5  -6   8   47.12    2.78
  -5   6  -8   50.34    2.94
   5  -6   8   41.16    2.42
   5   6   8   53.81    2.86
   5   6   8   46.54    2.37
   5  -6   8   45.27    3.36
   5  -6   9  357.85   12.60
  -5   6  -9  373.89   12.67
   5  -6   9  348.70   12.35
   5   6   9  358.54   12.55
   5   6   9  317.81   12.20
   5  -6   9  356.01   13.37
   5   6  10  141.57    5.56
   5  -6  10  144.82    5.66
  -5   6 -10  150.58    5.75
   5   6  11    2.45    1.04
   5  -6  11    3.43    1.58
   5   6  11    2.29    1.43
  -5   6 -11    5.17    1.81
   5   6  12   16.61    1.67
   5  -6  12   18.14    1.82
  -5   6 -12   18.79    1.97
   5  -6  13   63.84    3.05
   5   6  13   66.12    2.85
   5  -6  13   59.44    3.00
  -5   6 -13   65.36    3.08
   5   6  14    2.59    0.97
   5  -6  14    4.53    1.24
  -5   6 -14    1.02    1.32
   5  -6  14    1.95    1.28
   5   6  14    4.06    1.18
   5   6  15   21.55    1.43
   5   6  15   16.81    1.14
   5  -6  15   17.52    1.44
   5   6  15   16.47    1.87
  -5   6 -15   19.53    1.41
  -5   6 -16   10.07    0.93
   5   6  16    8.46    1.03
   5   6  16   10.48    1.08
   5  -6  16    7.54    1.00
   5  -6  17    7.65    0.73
  -5  -7  19    6.47    0.79
  -5   7  19    6.31    0.80
   5   7 -19    7.00    1.05
  -5   7  18    4.07    0.98
  -5   7  18    2.60    0.69
   5   7 -18    5.43    1.34
  -5  -7  18    4.04    1.04
   5   7 -17   48.09    2.22
   5   7 -17   47.63    2.61
  -5  -7  17   52.33    2.33
   5  -7 -17   46.55    2.56
   5   7 -16   12.21    1.37
   5   7 -16    9.41    1.07
  -5  -7  16   11.74    1.42
   5  -7 -16   11.66    1.81
   5   7 -15   25.69    1.79
   5   7 -15   20.43    1.60
  -5  -7  15   24.80    1.83
   5  -7 -15   25.28    2.29
   5  -7 -14   28.58    2.58
   5   7 -14   29.61    2.04
   5   7 -14   28.35    1.92
   5  -7 -13  357.15   12.81
   5   7 -13  342.25   12.39
   5  -7 -12   61.10    3.54
   5   7 -12   59.27    3.00
   5  -7 -11   97.79    4.54
  -5   7  11   89.47    3.94
   5   7 -11   91.79    4.00
   5  -7 -10   20.72    2.91
   5  -7 -10   21.43    2.51
   5   7 -10   18.13    1.69
   5   7 -10   21.52    1.74
   5  -7 -10   21.19    1.65
   5  -7 -10   15.37    2.81
   5   7 -10   17.83    1.90
   5   7  -9   30.11    2.09
   5  -7  -9   33.96    2.81
   5  -7  -9   31.74    3.31
   5  -7  -9   30.40    2.09
   5   7  -9   34.38    2.22
   5  -7  -9   31.40    3.36
   5   7  -9   32.62    2.23
   5   7  -8    3.66    1.55
   5  -7  -8    0.74    2.40
   5   7  -8    1.27    1.49
   5   7  -8    1.61    1.74
   5   7  -8    1.48    2.42
   5  -7  -8    1.49    1.46
   5   7  -8    0.52    1.81
   5   7  -8    1.82    1.98
   5  -7  -8    1.87    2.28
   5   7  -7    6.82    1.75
   5  -7  -7    7.59    2.44
   5   7  -7    5.16    1.98
   5   7  -7    6.96    2.70
   5  -7  -7    3.44    1.66
   5   7  -7    4.80    1.53
   5   7  -7    3.56    1.81
   5  -7  -7    3.97    2.24
   5   7  -7    8.78    2.27
   5   7  -6   29.30    3.47
   5   7  -6   22.25    2.05
   5   7  -6   26.92    2.50
   5  -7  -6   24.85    2.89
   5   7  -6   20.88    2.11
   5   7  -6   26.90    2.86
   5   7  -6   23.49    1.54
   5  -7  -6   23.66    3.05
   5  -7  -5   19.38    2.00
   5   7  -5   20.89    1.76
   5   7  -5   19.38    2.41
   5   7  -5   24.90    2.04
   5   7  -5   26.25    3.40
   5   7  -5   20.04    2.27
   5  -7  -5   19.47    2.83
   5  -7  -5   18.31    2.19
   5   7  -5   20.65    1.55
   5   7  -5   24.16    2.86
   5  -7  -5   18.27    2.70
   5  -7  -4   67.46    3.42
  -5   7   4   73.00    3.20
   5   7  -4   76.18    3.28
   5   7  -4   75.84    3.51
   5   7  -4   63.50    4.84
   5   7  -4   71.76    3.88
   5  -7  -4   71.78    3.60
   5  -7  -4   67.72    4.26
   5   7  -4   75.84    3.79
   5   7  -4   70.58    4.35
   5   7  -4   72.70    3.12
   5  -7  -4   70.74    4.48
   5  -7  -3  124.84    6.32
   5   7  -3  127.81    5.21
   5   7  -3  131.49    6.85
   5   7  -3  138.81    5.21
  -5   7   3  127.17    4.99
   5   7  -3  119.83    4.95
   5  -7  -3  123.10    5.96
   5  -7  -3  120.69    5.27
   5   7  -3  120.81    6.07
   5   7  -3  132.01    5.55
   5   7  -3  128.47    4.93
   5  -7  -3  119.01    5.11
   5  -7  -2   99.91    5.45
   5  -7  -2   99.06    4.67
   5   7  -2  108.03    4.46
   5   7  -2   95.75    5.93
   5   7  -2  116.40    4.41
   5   7  -2  108.80    4.19
  -5   7   2   97.62    4.22
   5   7  -2  100.25    5.35
   5  -7  -2  101.15    4.56
   5  -7  -2   96.04    5.05
   5   7  -2  116.19    5.00
   5   7  -2   97.13    4.05
   5   7  -2  102.44    4.21
   5  -7  -2   95.88    4.34
   5  -7  -1  384.17   14.16
   5  -7  -1  382.50   14.79
   5   7  -1  409.30   13.58
   5   7  -1  380.99   13.46
  -5   7   1  386.08   13.61
   5  -7  -1  382.86   13.80
   5  -7  -1  347.77   14.19
   5   7  -1  421.42   14.21
   5   7  -1  357.99   14.52
   5   7  -1  361.41   13.45
   5   7  -1  403.34   13.56
   5  -7  -1  368.27   13.62
   5  -7   0    7.62    1.89
   5  -7   0    8.23    2.32
   5   7   0    8.74    2.46
   5   7   0    9.11    1.42
  -5   7   0    3.77    1.47
   5   7   0    6.45    1.17
   5   7   0    9.68    2.53
   5  -7   0    7.18    1.70
   5   7   0    7.06    1.41
   5   7   0    9.03    1.63
   5  -7   0    7.22    1.56
   5  -7   1  384.61   14.32
   5   7   1  396.00   13.67
   5   7   1  352.04   15.04
   5   7   1  363.69   13.89
   5   7   1  391.21   13.43
  -5   7  -1  410.35   13.69
   5  -7   1  387.82   13.74
   5   7   1  353.03   14.41
   5   7   1  395.06   14.20
   5   7   1  377.13   13.55
   5   7   1  371.26   13.52
   5  -7   1  373.62   13.58
   5   7   2  180.02    6.59
   5   7   2  175.07    8.07
   5   7   2  185.17    6.95
   5   7   2  167.12    6.28
   5   7   2  150.18    7.24
   5  -7   2  163.46    6.61
   5   7   2  173.74    6.55
   5  -7   2  161.88    6.50
   5  -7   2  177.40    7.33
   5  -7   3  219.37    9.21
   5  -7   3  224.60    8.32
  -5   7  -3  224.31    9.77
   5   7   3  230.56    8.49
   5   7   3  247.18    8.45
   5   7   3  219.57    8.67
   5  -7   3  230.67    8.47
   5   7   3  220.03    8.38
   5   7   3  223.14    9.82
   5  -7   4   97.35    4.23
   5   7   4  108.64    4.58
   5   7   4   95.39    5.43
   5  -7   4  101.15    4.28
   5  -7   4  101.79    4.22
  -5   7  -4  104.89    4.47
  -5   7  -4   90.72    5.36
   5   7   4   99.17    4.36
   5   7   4  112.16    4.33
   5  -7   4   96.75    5.05
   5   7   5    2.63    2.26
   5   7   5    5.05    1.62
   5  -7   5    1.62    1.28
  -5   7  -5    4.50    1.81
   5  -7   5    2.10    1.45
   5  -7   5    4.17    1.37
   5   7   5    1.95    1.57
   5   7   5    3.61    1.53
   5  -7   5    3.63    1.89
   5   7   6    8.76    1.55
   5  -7   6    9.24    1.32
  -5   7  -6   10.86    1.94
   5  -7   6    8.87    1.45
   5  -7   6    8.29    1.52
   5   7   6    8.69    1.82
   5   7   6   13.47    1.60
   5  -7   6    8.82    2.15
   5  -7   7   81.03    3.53
   5  -7   7   83.75    3.67
  -5   7  -7   86.85    3.87
   5   7   7   81.64    3.51
   5   7   7   81.80    3.41
   5  -7   7   78.81    3.29
   5  -7   8   25.94    2.00
  -5   7  -8   26.39    2.27
   5   7   8   31.36    1.86
   5  -7   8   27.04    1.80
   5   7   8   24.06    2.17
  -5   7  -9    2.31    1.69
   5   7   9    0.03    1.19
   5   7   9   -0.32    2.35
   5   7   9    1.51    1.47
   5  -7   9    1.27    1.37
   5  -7  10   32.47    2.14
   5   7  10   36.37    2.25
   5   7  10   32.13    1.85
   5   7  10   35.92    2.92
  -5   7 -11   14.62    1.71
   5  -7  11   14.87    1.56
   5   7  11   11.60    1.85
   5   7  11   14.60    1.56
   5   7  11   14.39    1.18
   5   7  11   12.60    2.21
   5   7  12   37.15    1.96
   5  -7  12   32.08    1.83
   5   7  12   33.55    1.55
  -5   7 -12   35.77    2.05
   5  -7  12   39.99    2.06
   5  -7  13   54.00    2.54
  -5   7 -13   54.02    2.54
   5   7  13   57.34    2.44
   5   7  13   60.26    2.46
  -5   7 -14    8.04    0.96
   5   7  14   10.20    1.04
   5   7  14    6.71    0.88
   5  -7  14    8.24    1.02
   5   7  15   17.78    1.08
   5   7  15   18.41    1.16
  -5  -8  17   25.36    1.33
  -5   8  17   23.59    1.23
  -5   8  16   15.91    1.16
   5   8 -16   14.09    1.23
  -5   8  15    1.25    1.02
   5   8 -15    0.44    1.17
   5   8 -15    1.52    0.82
  -5  -8  15    2.64    1.02
  -5   8  14   21.51    1.52
   5   8 -14   14.50    1.63
   5   8 -14   17.07    1.36
  -5  -8  14   21.89    1.49
  -5   8  13    3.11    1.26
   5   8 -13    2.98    1.22
   5   8 -13    2.90    1.47
  -5   8  13    2.28    0.96
  -5  -8  13    4.66    1.26
   5   8 -12   -0.57    1.32
   5   8 -12    3.24    1.49
  -5  -8  12    2.91    1.35
  -5   8  12    1.92    1.36
  -5   8  11    7.50    1.55
   5   8 -11    4.83    1.54
  -5   8  10   50.83    2.78
   5   8 -10   53.30    2.76
  -5   8  10   51.95    2.64
   5  -8 -10   52.56    2.40
   5   8 -10   49.92    2.39
  -5   8   9    2.26    1.63
   5   8  -9    3.80    1.14
   5   8  -9    2.49    1.33
   5  -8  -9    3.00    1.23
  -5   8   9    2.70    1.58
   5  -8  -9    1.68    1.67
   5   8  -9    4.12    1.18
   5   8  -8   32.54    2.06
   5  -8  -8   33.06    2.47
   5   8  -8   32.88    2.29
   5   8  -8   33.87    2.04
   5  -8  -8   36.38    2.16
  -5   8   8   31.72    2.53
   5   8  -8   34.78    2.27
   5   8  -7    2.09    1.43
   5  -8  -7    1.79    1.66
   5   8  -7    0.48    1.65
   5   8  -7    2.64    1.72
   5  -8  -7    3.10    1.51
   5   8  -7    2.51    1.24
   5   8  -6   26.02    1.79
   5   8  -6   30.62    2.22
   5  -8  -6   22.13    2.16
   5   8  -6   25.21    2.08
   5   8  -6   24.88    1.44
   5  -8  -6   23.19    2.05
   5   8  -6   25.09    2.26
   5   8  -5  139.26    5.09
   5   8  -5  146.20    5.32
   5  -8  -5  125.12    5.33
   5   8  -5  124.84    5.33
   5   8  -5  121.48    4.83
   5  -8  -5  128.07    5.28
   5   8  -5  122.65    5.17
   5   8  -5  128.34    5.47
   5   8  -4   74.02    3.26
   5   8  -4   77.09    3.48
   5  -8  -4   71.62    3.57
   5   8  -4   77.43    3.76
   5   8  -4   78.12    3.20
   5  -8  -4   75.36    3.62
   5   8  -4   72.43    3.50
   5   8  -4   73.63    3.85
   5   8  -3    8.98    2.91
   5  -8  -3    6.69    1.80
   5   8  -3    6.72    1.65
   5   8  -3    7.30    2.19
   5   8  -3    4.98    1.22
  -5   8   3    6.25    1.24
   5   8  -3    9.98    1.59
   5   8  -3    5.53    2.01
   5  -8  -3    6.34    1.63
   5   8  -3    8.33    1.34
   5  -8  -3    7.30    2.21
   5   8  -2   11.81    3.11
   5   8  -2   14.37    2.29
   5  -8  -2   16.88    1.97
   5   8  -2   13.77    1.81
   5   8  -2   13.93    1.60
   5   8  -2   12.65    1.34
  -5   8   2   13.89    1.50
   5   8  -2   12.26    2.22
   5  -8  -2   13.95    1.74
   5   8  -2   13.40    1.49
   5  -8  -2   13.59    2.32
   5   8  -1    6.03    2.11
   5   8  -1    6.37    1.35
  -5   8   1    4.62    1.29
   5   8  -1    4.64    1.11
   5  -8  -1    3.54    1.49
   5   8  -1    5.62    2.15
   5   8  -1    4.25    1.06
   5   8  -1    3.48    1.31
   5  -8  -1    5.50    2.04
   5   8   0    6.91    1.30
  -5   8   0    8.51    1.41
   5   8   0    8.83    2.34
   5  -8   0    8.30    1.55
   5   8   0    6.77    1.26
   5   8   0   10.03    1.54
   5  -8   0    5.31    1.76
   5   8   1   37.21    2.08
  -5   8  -1   44.70    2.38
   5   8   1   42.99    3.14
   5   8   1   40.07    2.24
   5   8   1   43.05    2.37
   5   8   1   42.64    2.48
   5   8   1   38.64    2.83
   5  -8   1   38.47    2.51
   5   8   2   22.08    1.75
   5   8   2   22.59    2.69
   5   8   2   22.51    2.32
   5  -8   2   21.91    1.97
  -5   8  -2   22.92    1.83
   5   8   3   16.49    1.67
  -5   8  -3   15.66    1.71
   5  -8   3   15.32    1.65
   5  -8   3   19.03    1.74
   5   8   3   16.55    2.05
   5  -8   4  236.26    9.09
  -5   8  -4  257.38    9.29
   5   8   4  244.22    9.20
   5   8   4  271.93    9.21
   5  -8   4  252.78    9.13
  -5   8  -4  258.17    9.52
   5   8   4  248.70    9.27
   5  -8   5    4.42    1.26
  -5   8  -5    1.50    1.38
   5   8   5   -2.98    2.23
   5   8   5    1.40    1.43
   5  -8   5    3.04    1.11
   5   8   5    2.66    1.33
   5  -8   5    2.69    1.18
   5   8   5    2.92    1.38
  -5   8  -5    2.08    1.63
   5  -8   6  175.18    6.53
   5  -8   6  173.62    6.54
   5   8   6  171.99    7.19
   5   8   6  192.00    6.75
   5   8   6  189.40    6.60
  -5   8  -6  168.42    6.63
   5   8   6  173.96    6.51
   5  -8   6  170.82    6.42
   5  -8   7   19.53    1.58
   5   8   7   19.40    2.35
   5   8   7   24.60    1.68
   5  -8   7   21.82    1.56
   5   8   7   24.88    1.84
   5  -8   8    3.33    1.15
   5   8   8    2.37    1.80
   5   8   8    3.56    1.17
   5  -8   9    7.51    1.20
   5   8   9    4.55    1.70
   5   8   9    7.39    1.11
   5   8  10    2.12    1.12
   5  -8  10    0.60    1.00
   5   8  10    1.35    0.85
   5   8  10    0.55    1.37
   5   8  11   37.71    1.69
   5  -8  11   42.41    1.96
   5   8  12    1.80    0.81
   5  -8  12    0.93    0.78
   5   8  12    2.06    0.84
  -5   8 -12    0.99    0.72
   5   8  13    5.94    0.77
   5   8  13    6.08    0.68
   5  -8  13    5.19    0.74
   5   9 -14    3.20    0.64
  -5  -9  14    4.97    0.71
  -5   9  14    4.08    0.68
   5   9 -13   38.13    1.72
  -5   9  13   37.74    1.76
  -5   9  12   23.98    1.38
  -5  -9  12   23.75    1.37
  -5   9  11    0.60    1.05
  -5   9  11   -1.29    0.94
  -5  -9  11    2.26    1.07
   5   9 -10   58.29    2.49
  -5   9  10   67.97    2.76
   5   9 -10   70.19    2.76
   5  -9 -10   55.17    2.42
   5   9  -9   11.23    1.06
   5  -9  -9   11.54    1.50
  -5   9   9   11.90    1.44
   5   9  -9    9.98    1.38
   5   9  -9   10.34    1.14
   5  -9  -9   11.85    1.13
   5   9  -8    5.97    1.01
   5   9  -8    9.00    1.09
   5  -9  -8    8.90    1.41
  -5   9   8    6.06    1.41
   5   9  -8    8.70    1.36
   5   9  -8    6.70    1.18
   5  -9  -8    7.37    1.15
  -5   9   8    7.08    1.43
   5   9  -7  135.80    5.26
   5  -9  -7  141.05    5.48
   5   9  -7  145.69    5.37
   5   9  -7  135.53    5.19
   5  -9  -7  143.50    5.33
  -5   9   7  134.90    5.48
   5   9  -7  144.88    5.36
   5   9  -6   28.24    1.96
   5  -9  -6   36.73    2.16
   5   9  -6   41.65    2.14
   5   9  -6   33.41    1.80
   5   9  -6   37.95    2.19
   5  -9  -6   38.89    2.13
  -5   9   6   33.07    2.31
   5   9  -5  113.53    4.68
   5  -9  -5  114.12    4.68
   5   9  -5  123.45    4.62
   5  -9  -5  126.78    4.73
  -5   9   5  109.43    4.87
   5   9  -5  114.84    4.76
   5   9  -5  116.50    4.44
   5   9  -4   83.66    3.32
   5   9  -4   76.37    3.25
   5   9  -4   81.34    3.74
   5  -9  -4   86.52    3.65
  -5   9   4   78.76    3.88
   5  -9  -4   83.33    3.56
   5   9  -4   79.62    3.68
   5   9  -3   58.12    2.63
   5   9  -3   54.32    2.45
   5  -9  -3   59.19    2.87
   5   9  -3   56.83    2.98
   5  -9  -3   58.00    2.71
   5   9  -3   55.04    2.93
   5   9  -2   26.73    1.64
   5   9  -2   25.56    2.11
   5   9  -2   25.32    1.57
   5  -9  -2   23.20    1.95
  -5   9   2   21.05    2.31
   5   9  -2   23.90    2.16
  -5   9   1    7.03    1.12
   5   9  -1    7.56    1.14
   5   9  -1    9.72    1.82
   5   9  -1    6.88    1.23
   5   9  -1    6.59    1.72
  -5   9   1    5.16    1.94
  -5   9   0   11.47    1.22
   5   9   0   10.06    1.12
   5   9   0   11.34    1.90
   5   9   0   10.29    1.34
   5  -9   0   12.30    1.56
  -5   9   0    8.51    1.98
   5  -9   1    3.97    1.21
  -5   9  -1    6.02    1.16
   5   9   1    3.72    1.87
   5   9   1    5.60    1.20
   5   9   1    6.38    1.62
   5  -9   1    5.90    1.37
  -5   9  -1    4.50    1.77
   5  -9   2    9.45    1.28
  -5   9  -2   12.30    1.29
   5   9   2    9.78    1.93
   5   9   2   11.04    1.15
   5   9   2   11.24    1.33
   5   9   2   14.02    1.71
   5  -9   2   10.39    1.39
  -5   9  -2    9.27    1.82
  -5   9  -3   38.96    1.97
   5   9   3   35.41    2.50
   5   9   3   31.38    1.80
   5  -9   3   33.46    1.86
   5  -9   3   33.72    1.92
  -5   9  -3   32.60    2.25
   5   9   3   36.29    2.08
   5  -9   4   77.93    3.29
  -5   9  -4   88.79    3.43
   5   9   4   74.26    3.84
   5   9   4   80.60    3.35
   5   9   4   95.66    3.45
   5   9   4   85.06    3.44
  -5   9  -4   74.91    3.53
   5  -9   4   79.50    3.31
   5  -9   5    8.49    1.02
  -5   9  -5    8.78    1.18
   5   9   5    7.87    1.16
   5   9   5    7.47    1.23
  -5   9  -5    5.12    1.23
   5  -9   5    6.96    0.98
   5   9   5    6.96    1.13
  -5   9  -6   21.96    1.42
   5   9   6   20.15    1.91
   5   9   6   21.81    1.42
   5   9   6   18.98    1.44
   5  -9   6   19.44    1.27
   5   9   7  101.22    3.92
   5   9   7   96.72    4.19
   5   9   7  106.81    3.88
  -5   9  -7  100.54    3.92
   5   9   8   60.31    2.47
   5   9   8   54.88    2.68
   5   9   8   59.27    2.40
  -5   9  -8   60.05    2.43
   5   9   9   45.45    1.82
   5   9   9   44.85    1.96
  -5   9  -9   42.35    1.83
   5   9  10   28.37    1.15
  -5   9 -10   26.20    1.18
   5   9  11   10.64    0.72
   5   9  11   11.07    0.73
   5  10 -11    4.83    0.56
  -5  10  10    1.06    0.54
   5  10 -10    2.56    0.64
  -5  10   9   -0.38    0.72
   5  10  -9    0.65    0.69
   5  10  -8   18.17    1.10
   5 -10  -8   15.83    0.97
  -5  10   8   19.62    1.13
   5  10  -7   21.15    1.23
  -5  10   7   17.96    1.33
  -5  10   7   21.22    1.25
   5 -10  -7   20.57    1.19
  -5  10   6   10.18    1.04
   5  10  -6   10.40    0.98
[truncated: 667,724 more chars]
