# Supplementary material for: Isolation of Anionic N‐Heterocyclic Olefins and Their Versatile Reactivity
Source: Angew Chem Int Ed Engl. 2025 Oct 6;64(48):e202516374. doi: 10.1002/anie.202516374 (PMC12643338; doi:10.1002/anie.202516374)
Supplement: Supplementary file 2 — Supporting Information [file ANIE-64-e202516374-s001.zip › 12.cif]

data_SMA-111_auto_a                                 
_publ_contact_author_name                           'Professor Viktoria H. Gessner'
_publ_contact_author_address
;
Lehrstuhl fuer Anorganische Chemie II
Ruhr-Universitaet Bochum
Universitaetsstr. 150
44801 Bochum
Germany
;

_publ_contact_author_phone                          '+49 234 32-24174'
_publ_contact_author_fax                            '+49 234 32-14174'
_publ_contact_author_email                          viktoria.gessner@rub.de
_publ_requested_journal                             'journal xy'
_publ_requested_category                            chemistry
_publ_section_title                                 'section xy'
_publ_contact_letter
;
Please consider this CIF for submission to the Cambridge Crystallographic
Data Centre. I certify that all authors have seen and approved of this
submission, that all have made significant scientific contributions to the
work reported, and that all share responsibility and accountability for
the results.
This CIF  is submitted as a personal communication
This CIF is submitted as part of a journal submission
;

_publ_section_abstract
;
abstract of publication
;

_publ_section_references
;
references
;

loop_

 _publ_author_name
 _publ_author_address
 _publ_author_email
 _publ_author_footnote
'Author 1'
;
Lehrstuhl fuer Anorganische Chemie II
Ruhr-Universitaet Bochum
Universitaetsstr. 150
44801 Bochum
Germany
;
?
''
'Author 2'
;
Lehrstuhl fuer Anorganische Chemie II
Ruhr-Universitaet Bochum
Universitaetsstr. 150
44801 Bochum
Germany
;
?
''
'Author 3'
;
Lehrstuhl fuer Organische Chemie I
Ruhr-Universitaet Bochum
Universitaetsstr. 150
44801 Bochum
Germany
;
?
''
#

_audit_creation_method                              SHELXL-2019/3
_shelx_SHELXL_version_number                        2019/3
_chemical_name_systematic                           ?
_chemical_name_common                               ?
_chemical_melting_point                             ?
_chemical_formula_moiety                            'C47 H63 K N6 O8'
_chemical_formula_sum                               'C47 H63 K N6 O8'
_chemical_formula_weight                            879.13
loop_
 _atom_type_symbol
 _atom_type_description
 _atom_type_scat_dispersion_real
 _atom_type_scat_dispersion_imag
 _atom_type_scat_source
 'C'  'C'   0.0181   0.0091
 'International Tables Vol C Tables 4.2.6.8 and 6.1.1.4'
 'H'  'H'   0.0000   0.0000
 'International Tables Vol C Tables 4.2.6.8 and 6.1.1.4'
 'N'  'N'   0.0311   0.0180
 'International Tables Vol C Tables 4.2.6.8 and 6.1.1.4'
 'O'  'O'   0.0492   0.0322
 'International Tables Vol C Tables 4.2.6.8 and 6.1.1.4'
 'K'  'K'   0.3868   1.0657
 'International Tables Vol C Tables 4.2.6.8 and 6.1.1.4'

#

_space_group_crystal_system                         triclinic
_space_group_IT_number                              2
_space_group_name_H-M_alt                           'P -1'
_space_group_name_Hall                              '-P 1'
_shelx_space_group_comment
;
The symmetry employed for this shelxl refinement is uniquely defined
by the following loop, which should always be used as a source of
symmetry information in preference to the above space-group names.
They are only intended as comments.
;
loop_
 _space_group_symop_operation_xyz
 'x, y, z'
 '-x, -y, -z'

#

_cell_length_a                                      11.8779(6)
_cell_length_b                                      14.3173(6)
_cell_length_c                                      14.9732(6)
_cell_angle_alpha                                   67.931(4)
_cell_angle_beta                                    78.678(4)
_cell_angle_gamma                                   80.959(4)
_cell_volume                                        2304.09(19)
_cell_formula_units_Z                               2
_cell_measurement_temperature                       100(2)
_cell_measurement_reflns_used                       13225
_cell_measurement_theta_min                         3.0480
_cell_measurement_theta_max                         76.1150
_exptl_crystal_description                          plate
_exptl_crystal_colour                               yellow
_exptl_crystal_density_meas                         ?
_exptl_crystal_density_method                       ?
_exptl_crystal_density_diffrn                       1.267          
_exptl_crystal_F_000                                940
_exptl_transmission_factor_min                      ?
_exptl_transmission_factor_max                      ?
_exptl_crystal_size_max                             0.180
_exptl_crystal_size_mid                             0.110
_exptl_crystal_size_min                             0.080
_exptl_absorpt_coefficient_mu                       1.487
_shelx_estimated_absorpt_T_min                      0.776
_shelx_estimated_absorpt_T_max                      0.890
_exptl_absorpt_correction_type                      gaussian
_exptl_absorpt_correction_T_min                     0.551
_exptl_absorpt_correction_T_max                     1.000
_exptl_absorpt_process_details
;
CrysAlisPro 1.171.41.93a (Rigaku Oxford Diffraction, 2020)
Numerical absorption correction based on gaussian integration over
a multifaceted crystal model
Empirical absorption correction using spherical harmonics,
implemented in SCALE3 ABSPACK scaling algorithm.
;
_exptl_absorpt_special_details                      ?
_diffrn_ambient_temperature                         100(2)
_diffrn_radiation_wavelength                        1.54184
_diffrn_radiation_type                              CuK\a
_diffrn_source                                      'micro-focus sealed X-ray tube'
_diffrn_measurement_device_type                     'XtaLAB Synergy, Dualflex, HyPix'
_diffrn_measurement_method                          '\w scans'
_diffrn_detector_area_resol_mean                    10.0000
_diffrn_reflns_number                               27529
_diffrn_reflns_av_unetI/netI                        0.0502
_diffrn_reflns_av_R_equivalents                     0.0534
_diffrn_reflns_limit_h_min                          -14
_diffrn_reflns_limit_h_max                          14
_diffrn_reflns_limit_k_min                          -12
_diffrn_reflns_limit_k_max                          17
_diffrn_reflns_limit_l_min                          -18
_diffrn_reflns_limit_l_max                          18
_diffrn_reflns_theta_min                            3.221
_diffrn_reflns_theta_max                            76.702
_diffrn_reflns_theta_full                           67.684
_diffrn_measured_fraction_theta_max                 0.944
_diffrn_measured_fraction_theta_full                0.993
_diffrn_reflns_Laue_measured_fraction_max           0.944
_diffrn_reflns_Laue_measured_fraction_full          0.993
_diffrn_reflns_point_group_measured_fraction_max    0.944
_diffrn_reflns_point_group_measured_fraction_full   0.993
_reflns_number_total                                9137
_reflns_number_gt                                   7520
_reflns_threshold_expression                        'I > 2\s(I)'
_reflns_Friedel_coverage                            0.000
_reflns_Friedel_fraction_max                        .
_reflns_Friedel_fraction_full                       .
_reflns_special_details
;
 Reflections were merged by SHELXL according to the crystal
 class for the calculation of statistics and refinement.
 _reflns_Friedel_fraction is defined as the number of unique
 Friedel pairs measured divided by the number that would be
 possible theoretically, ignoring centric projections and
 systematic absences.
;
_computing_data_collection                          'CrysAlisPro 1.171.41.93a (Rigaku OD, 2020)'
_computing_cell_refinement                          'CrysAlisPro 1.171.41.93a (Rigaku OD, 2020)'
_computing_data_reduction                           'CrysAlisPro 1.171.41.93a (Rigaku OD, 2020)'
_computing_structure_solution                       'SHELXT 2018/2 (Sheldrick, 2018)'
_computing_structure_refinement                     'SHELXL-2019/2 (Sheldrick, 2019)'
_computing_molecular_graphics                       ?
_computing_publication_material                     ?
_refine_special_details                             ?
_refine_ls_structure_factor_coef                    Fsqd
_refine_ls_matrix_type                              full
_refine_ls_weighting_scheme                         calc
_refine_ls_weighting_details                        'w=1/[\s^2^(Fo^2^)+(0.0844P)^2^+1.1014P] where P=(Fo^2^+2Fc^2^)/3'
_atom_sites_solution_primary                        dual
_atom_sites_solution_secondary                      ?
_atom_sites_solution_hydrogens                      mixed
_refine_ls_hydrogen_treatment                       mixed
_refine_ls_extinction_method                        none
_refine_ls_extinction_coef                          .
_refine_ls_number_reflns                            9137
_refine_ls_number_parameters                        578
_refine_ls_number_restraints                        0
_refine_ls_R_factor_all                             0.0659
_refine_ls_R_factor_gt                              0.0541
_refine_ls_wR_factor_ref                            0.1552
_refine_ls_wR_factor_gt                             0.1421
_refine_ls_goodness_of_fit_ref                      1.065
_refine_ls_restrained_S_all                         1.065
_refine_ls_shift/su_max                             0.001
_refine_ls_shift/su_mean                            0.000
loop_
 _atom_site_label
 _atom_site_type_symbol
 _atom_site_fract_x
 _atom_site_fract_y
 _atom_site_fract_z
 _atom_site_U_iso_or_equiv
 _atom_site_adp_type
 _atom_site_occupancy
 _atom_site_site_symmetry_order  
 _atom_site_calc_flag
 _atom_site_refinement_flags_posn
 _atom_site_refinement_flags_adp
 _atom_site_refinement_flags_occupancy
 _atom_site_disorder_assembly
 _atom_site_disorder_group
K001 K 0.89234(4) 0.80257(3) 0.22164(3) 0.02886(13) Uani 1 1 d . . . . .
O1 O 0.88813(14) 0.26105(12) 0.19650(12) 0.0346(4) Uani 1 1 d . . . . .
N1 N 0.76690(15) 0.37937(13) 0.24317(13) 0.0248(4) Uani 1 1 d . . . . .
C1 C 0.68927(18) 0.54882(16) 0.25286(15) 0.0254(4) Uani 1 1 d . . . . .
O3 O 0.81728(16) 0.89076(12) 0.03743(12) 0.0380(4) Uani 1 1 d . . . . .
N3 N 0.51308(18) 0.58697(16) 0.16273(15) 0.0364(4) Uani 1 1 d . . . . .
C3 C 0.59276(19) 0.56533(16) 0.20246(15) 0.0275(4) Uani 1 1 d . . . . .
O4 O 0.83081(14) 1.01734(12) 0.13841(12) 0.0351(4) Uani 1 1 d . . . . .
N4 N 0.71771(15) 0.63002(13) 0.27174(13) 0.0262(4) Uani 1 1 d . . . . .
C4 C 0.87255(19) 0.32526(15) 0.23402(15) 0.0272(4) Uani 1 1 d . . . . .
O5 O 0.87510(16) 0.92304(12) 0.33567(12) 0.0388(4) Uani 1 1 d . . . . .
N5 N 0.62716(15) 0.69580(13) 0.27661(13) 0.0265(4) Uani 1 1 d . . . . .
C5 C 0.96818(19) 0.35022(16) 0.27325(17) 0.0307(5) Uani 1 1 d . . . . .
O6 O 1.08385(15) 0.80368(14) 0.32195(13) 0.0408(4) Uani 1 1 d . . . . .
N6 N 0.65531(16) 0.77206(13) 0.29162(14) 0.0281(4) Uani 1 1 d . . . . .
C6 C 0.91884(18) 0.37180(16) 0.36566(17) 0.0287(4) Uani 1 1 d . . . . .
O7 O 1.14200(15) 0.75220(13) 0.15826(13) 0.0400(4) Uani 1 1 d . . . . .
C7 C 1.0185(2) 0.4464(2) 0.1955(2) 0.0416(6) Uani 1 1 d . . . . .
H7A H 1.081757 0.463128 0.218468 0.062 Uiso 1 1 calc R U . . .
H7B H 0.958091 0.502846 0.184052 0.062 Uiso 1 1 calc R U . . .
H7C H 1.047707 0.434097 0.134526 0.062 Uiso 1 1 calc R U . . .
O8 O 0.96410(16) 0.70968(13) 0.08115(13) 0.0398(4) Uani 1 1 d . . . . .
C8 C 1.0618(2) 0.2624(2) 0.2928(2) 0.0440(6) Uani 1 1 d . . . . .
H8A H 1.123043 0.278538 0.318523 0.066 Uiso 1 1 calc R U . . .
H8B H 1.094043 0.250907 0.231904 0.066 Uiso 1 1 calc R U . . .
H8C H 1.028700 0.201213 0.340494 0.066 Uiso 1 1 calc R U . . .
C9 C 0.67761(18) 0.35544(15) 0.20278(15) 0.0248(4) Uani 1 1 d . . . . .
C10 C 0.66739(19) 0.40525(16) 0.10464(16) 0.0286(4) Uani 1 1 d . . . . .
C11 C 0.5860(2) 0.37529(17) 0.06700(17) 0.0326(5) Uani 1 1 d . . . . .
H11 H 0.574959 0.410878 0.001099 0.039 Uiso 1 1 calc R U . . .
C12 C 0.5214(2) 0.29537(18) 0.12327(18) 0.0336(5) Uani 1 1 d . . . . .
C13 C 0.5385(2) 0.24381(17) 0.21934(17) 0.0309(5) Uani 1 1 d . . . . .
H13 H 0.495530 0.187791 0.258063 0.037 Uiso 1 1 calc R U . . .
C14 C 0.61688(18) 0.27196(16) 0.26056(16) 0.0272(4) Uani 1 1 d . . . . .
C15 C 0.7437(2) 0.48657(18) 0.03848(17) 0.0362(5) Uani 1 1 d . . . . .
H15A H 0.725157 0.510260 -0.027887 0.054 Uiso 1 1 calc R U . . .
H15B H 0.824660 0.459019 0.038399 0.054 Uiso 1 1 calc R U . . .
H15C H 0.731007 0.543307 0.061900 0.054 Uiso 1 1 calc R U . . .
C16 C 0.4362(3) 0.2605(2) 0.0817(2) 0.0463(6) Uani 1 1 d . . . . .
H16A H 0.449382 0.186970 0.098468 0.069 Uiso 1 1 calc R U . . .
H16B H 0.446792 0.293821 0.010593 0.069 Uiso 1 1 calc R U . . .
H16C H 0.357419 0.278143 0.109013 0.069 Uiso 1 1 calc R U . . .
C17 C 0.6361(2) 0.20770(18) 0.36325(17) 0.0345(5) Uani 1 1 d . . . . .
H17A H 0.626753 0.136955 0.375388 0.052 Uiso 1 1 calc R U . . .
H17B H 0.579785 0.231272 0.409345 0.052 Uiso 1 1 calc R U . . .
H17C H 0.714237 0.213097 0.371792 0.052 Uiso 1 1 calc R U . . .
C18 C 0.77745(18) 0.47410(15) 0.43917(15) 0.0256(4) Uani 1 1 d . . . . .
C19 C 0.67877(19) 0.43937(16) 0.50512(15) 0.0273(4) Uani 1 1 d . . . . .
C20 C 0.6432(2) 0.47750(17) 0.58020(16) 0.0301(5) Uani 1 1 d . . . . .
H20 H 0.576299 0.454531 0.625452 0.036 Uiso 1 1 calc R U . . .
C21 C 0.7025(2) 0.54812(17) 0.59111(16) 0.0321(5) Uani 1 1 d . . . . .
C22 C 0.8007(2) 0.57967(16) 0.52458(17) 0.0322(5) Uani 1 1 d . . . . .
H22 H 0.842286 0.627775 0.531027 0.039 Uiso 1 1 calc R U . . .
C23 C 0.84059(19) 0.54325(16) 0.44861(16) 0.0284(4) Uani 1 1 d . . . . .
C24 C 0.9489(2) 0.57815(18) 0.38026(19) 0.0334(5) Uani 1 1 d . . . . .
H1 H 1.016(3) 0.527(3) 0.390(2) 0.050 Uiso 1 1 d . U . . .
H1A H 0.969(3) 0.635(3) 0.388(2) 0.050 Uiso 1 1 d . U . . .
H1B H 0.940(3) 0.596(2) 0.312(2) 0.050 Uiso 1 1 d . U . . .
C25 C 0.6136(2) 0.36080(18) 0.49900(17) 0.0318(5) Uani 1 1 d . . . . .
H25A H 0.552012 0.342263 0.554954 0.048 Uiso 1 1 calc R U . . .
H25B H 0.666297 0.300701 0.499501 0.048 Uiso 1 1 calc R U . . .
H25C H 0.579823 0.388147 0.438531 0.048 Uiso 1 1 calc R U . . .
C26 C 0.6632(2) 0.5877(2) 0.6735(2) 0.0415(6) Uani 1 1 d . . . . .
H26A H 0.702241 0.647982 0.660186 0.062 Uiso 1 1 calc R U . . .
H26B H 0.682179 0.535449 0.734565 0.062 Uiso 1 1 calc R U . . .
H26C H 0.579635 0.605309 0.679231 0.062 Uiso 1 1 calc R U . . .
C27 C 0.8771(3) 0.7313(2) 0.0220(2) 0.0472(6) Uani 1 1 d . . . . .
H27A H 0.805564 0.703437 0.063595 0.057 Uiso 1 1 calc R U . . .
H27B H 0.901303 0.696724 -0.025745 0.057 Uiso 1 1 calc R U . . .
C28 C 0.8513(3) 0.8426(2) -0.03209(19) 0.0461(6) Uani 1 1 d . . . . .
H28A H 0.920701 0.871076 -0.077027 0.055 Uiso 1 1 calc R U . . .
H28B H 0.788695 0.853545 -0.070903 0.055 Uiso 1 1 calc R U . . .
C29 C 0.8010(3) 0.99839(19) -0.00587(19) 0.0420(6) Uani 1 1 d . . . . .
H29A H 0.748509 1.018026 -0.055042 0.050 Uiso 1 1 calc R U . . .
H29B H 0.875829 1.025973 -0.038799 0.050 Uiso 1 1 calc R U . . .
C30 C 0.7505(2) 1.03970(19) 0.0726(2) 0.0411(6) Uani 1 1 d . . . . .
H30A H 0.732582 1.113861 0.043666 0.049 Uiso 1 1 calc R U . . .
H30B H 0.677989 1.009011 0.107856 0.049 Uiso 1 1 calc R U . . .
C31 C 0.7878(2) 1.05849(19) 0.2137(2) 0.0410(6) Uani 1 1 d . . . . .
H31A H 0.713081 1.032157 0.249052 0.049 Uiso 1 1 calc R U . . .
H31B H 0.775416 1.133171 0.184725 0.049 Uiso 1 1 calc R U . . .
C32 C 0.8742(2) 1.02850(19) 0.28268(19) 0.0402(6) Uani 1 1 d . . . . .
H32A H 0.951730 1.045085 0.245836 0.048 Uiso 1 1 calc R U . . .
H32B H 0.853296 1.066072 0.328099 0.048 Uiso 1 1 calc R U . . .
C33 C 0.9460(3) 0.8855(2) 0.4105(2) 0.0469(6) Uani 1 1 d . . . . .
H33A H 0.920835 0.819768 0.457736 0.056 Uiso 1 1 calc R U . . .
H33B H 0.935435 0.933254 0.445727 0.056 Uiso 1 1 calc R U . . .
C34 C 1.0715(3) 0.8714(2) 0.3720(2) 0.0498(7) Uani 1 1 d . . . . .
H34A H 1.099319 0.937147 0.327365 0.060 Uiso 1 1 calc R U . . .
H34B H 1.117265 0.843682 0.426486 0.060 Uiso 1 1 calc R U . . .
C35 C 1.2014(2) 0.7829(2) 0.2847(2) 0.0492(7) Uani 1 1 d . . . . .
H35A H 1.247664 0.754825 0.338805 0.059 Uiso 1 1 calc R U . . .
H35B H 1.232750 0.846302 0.237953 0.059 Uiso 1 1 calc R U . . .
C36 C 1.2091(2) 0.7094(2) 0.2355(2) 0.0464(7) Uani 1 1 d . . . . .
H36A H 1.290437 0.694704 0.209276 0.056 Uiso 1 1 calc R U . . .
H36B H 1.179549 0.645186 0.282340 0.056 Uiso 1 1 calc R U . . .
C37 C 1.1613(2) 0.6944(2) 0.0967(2) 0.0473(7) Uani 1 1 d . . . . .
H37A H 1.152914 0.622188 0.136464 0.057 Uiso 1 1 calc R U . . .
H37B H 1.240447 0.700276 0.060119 0.057 Uiso 1 1 calc R U . . .
C38 C 1.0756(3) 0.7330(2) 0.0275(2) 0.0465(6) Uani 1 1 d . . . . .
H38A H 1.076851 0.807084 -0.006056 0.056 Uiso 1 1 calc R U . . .
H38B H 1.095082 0.700740 -0.022269 0.056 Uiso 1 1 calc R U . . .
C39 C 0.56111(18) 0.84468(15) 0.29596(16) 0.0269(4) Uani 1 1 d . . . . .
C40 C 0.54487(19) 0.87811(17) 0.37553(17) 0.0307(5) Uani 1 1 d . . . . .
C41 C 0.4571(2) 0.95169(17) 0.38275(18) 0.0332(5) Uani 1 1 d . . . . .
H41 H 0.446164 0.972668 0.437228 0.040 Uiso 1 1 calc R U . . .
C42 C 0.3839(2) 0.99628(18) 0.31251(19) 0.0358(5) Uani 1 1 d . . . . .
C43 C 0.4043(2) 0.96540(17) 0.23286(19) 0.0348(5) Uani 1 1 d . . . . .
H43 H 0.357337 0.997014 0.183043 0.042 Uiso 1 1 calc R U . . .
C44 C 0.49028(19) 0.89025(17) 0.22236(17) 0.0313(5) Uani 1 1 d . . . . .
C45 C 0.5072(2) 0.86136(18) 0.13345(18) 0.0363(5) Uani 1 1 d . . . . .
H45A H 0.472241 0.915980 0.081317 0.054 Uiso 1 1 calc R U . . .
H45B H 0.470641 0.799124 0.149538 0.054 Uiso 1 1 calc R U . . .
H45C H 0.589909 0.850167 0.111627 0.054 Uiso 1 1 calc R U . . .
C46 C 0.6216(2) 0.83058(19) 0.45303(18) 0.0360(5) Uani 1 1 d . . . . .
H46A H 0.598719 0.861011 0.503351 0.054 Uiso 1 1 calc R U . . .
H46B H 0.701893 0.842158 0.423702 0.054 Uiso 1 1 calc R U . . .
H46C H 0.614128 0.757653 0.482473 0.054 Uiso 1 1 calc R U . . .
C47 C 0.2866(2) 1.0742(2) 0.3244(2) 0.0463(6) Uani 1 1 d . . . . .
H47A H 0.254280 1.106824 0.263356 0.069 Uiso 1 1 calc R U . . .
H47B H 0.315824 1.125311 0.340507 0.069 Uiso 1 1 calc R U . . .
H47C H 0.226395 1.041080 0.376916 0.069 Uiso 1 1 calc R U . . .
O2 O 0.96534(14) 0.33744(12) 0.43854(13) 0.0357(4) Uani 1 1 d . . . . .
N2 N 0.81886(15) 0.43512(13) 0.36032(13) 0.0251(4) Uani 1 1 d . . . . .
C2 C 0.75281(18) 0.45675(15) 0.28433(15) 0.0247(4) Uani 1 1 d . . . . .

#

loop_
 _atom_site_aniso_label
 _atom_site_aniso_U_11
 _atom_site_aniso_U_22
 _atom_site_aniso_U_33
 _atom_site_aniso_U_23
 _atom_site_aniso_U_13
 _atom_site_aniso_U_12
K001 0.0303(2) 0.0232(2) 0.0325(2) -0.00936(18) -0.00722(18) 0.00119(17)
O1 0.0371(9) 0.0250(8) 0.0425(9) -0.0171(7) -0.0020(7) 0.0030(6)
N1 0.0265(9) 0.0170(8) 0.0294(9) -0.0079(7) -0.0038(7) 0.0012(6)
C1 0.0262(10) 0.0212(10) 0.0264(10) -0.0073(8) -0.0030(8) 0.0002(8)
O3 0.0528(10) 0.0266(8) 0.0333(8) -0.0052(7) -0.0126(7) -0.0062(7)
N3 0.0379(11) 0.0355(11) 0.0396(11) -0.0191(9) -0.0113(9) 0.0072(8)
C3 0.0323(11) 0.0210(10) 0.0286(10) -0.0110(8) -0.0037(9) 0.0032(8)
O4 0.0357(9) 0.0261(8) 0.0432(9) -0.0128(7) -0.0094(7) 0.0031(6)
N4 0.0257(9) 0.0218(9) 0.0283(9) -0.0082(7) -0.0030(7) 0.0022(7)
C4 0.0304(11) 0.0165(10) 0.0286(10) -0.0045(8) 0.0006(8) 0.0004(8)
O5 0.0512(10) 0.0270(8) 0.0377(9) -0.0100(7) -0.0068(7) -0.0058(7)
N5 0.0282(9) 0.0222(9) 0.0259(9) -0.0068(7) -0.0026(7) 0.0004(7)
C5 0.0271(11) 0.0216(11) 0.0400(12) -0.0100(9) -0.0022(9) 0.0014(8)
O6 0.0402(9) 0.0379(10) 0.0441(10) -0.0093(8) -0.0117(7) -0.0102(7)
N6 0.0286(9) 0.0206(9) 0.0343(10) -0.0092(7) -0.0050(7) -0.0011(7)
C6 0.0262(10) 0.0181(10) 0.0403(12) -0.0088(9) -0.0045(9) -0.0023(8)
O7 0.0331(9) 0.0315(9) 0.0463(10) -0.0069(7) -0.0040(7) 0.0036(7)
C7 0.0363(13) 0.0351(13) 0.0488(15) -0.0143(11) 0.0085(11) -0.0102(10)
O8 0.0474(10) 0.0290(9) 0.0398(9) -0.0127(7) 0.0032(7) -0.0053(7)
C8 0.0341(13) 0.0371(14) 0.0634(17) -0.0241(13) -0.0104(11) 0.0085(10)
C9 0.0296(10) 0.0178(10) 0.0268(10) -0.0099(8) -0.0035(8) 0.0027(8)
C10 0.0344(11) 0.0205(10) 0.0303(11) -0.0119(9) -0.0023(9) 0.0030(8)
C11 0.0411(12) 0.0263(11) 0.0301(11) -0.0116(9) -0.0094(9) 0.0064(9)
C12 0.0335(12) 0.0303(12) 0.0399(12) -0.0163(10) -0.0083(9) 0.0017(9)
C13 0.0326(11) 0.0271(11) 0.0335(11) -0.0125(9) -0.0005(9) -0.0052(9)
C14 0.0290(10) 0.0233(10) 0.0288(11) -0.0114(9) -0.0006(8) -0.0003(8)
C15 0.0462(14) 0.0248(11) 0.0326(12) -0.0079(9) 0.0004(10) -0.0031(10)
C16 0.0515(16) 0.0430(15) 0.0491(15) -0.0148(12) -0.0189(12) -0.0077(12)
C17 0.0442(13) 0.0267(12) 0.0304(11) -0.0071(9) -0.0019(9) -0.0097(10)
C18 0.0294(10) 0.0201(10) 0.0267(10) -0.0071(8) -0.0085(8) 0.0016(8)
C19 0.0306(10) 0.0217(10) 0.0281(10) -0.0066(8) -0.0079(8) 0.0006(8)
C20 0.0323(11) 0.0267(11) 0.0290(11) -0.0076(9) -0.0065(8) 0.0005(9)
C21 0.0399(12) 0.0256(11) 0.0319(11) -0.0106(9) -0.0135(9) 0.0052(9)
C22 0.0381(12) 0.0208(10) 0.0400(12) -0.0090(9) -0.0188(10) 0.0018(9)
C23 0.0314(11) 0.0183(10) 0.0332(11) -0.0044(8) -0.0130(9) 0.0024(8)
C24 0.0317(12) 0.0239(11) 0.0435(14) -0.0086(10) -0.0076(10) -0.0056(9)
C25 0.0333(11) 0.0317(12) 0.0299(11) -0.0100(9) -0.0024(9) -0.0070(9)
C26 0.0468(14) 0.0396(14) 0.0441(14) -0.0222(12) -0.0109(11) 0.0028(11)
C27 0.0660(18) 0.0407(15) 0.0421(14) -0.0208(12) -0.0049(12) -0.0136(13)
C28 0.0667(18) 0.0425(15) 0.0319(13) -0.0114(11) -0.0123(12) -0.0116(13)
C29 0.0557(16) 0.0272(12) 0.0377(13) 0.0034(10) -0.0220(11) -0.0081(11)
C30 0.0402(13) 0.0246(12) 0.0535(15) -0.0035(11) -0.0181(11) -0.0013(10)
C31 0.0439(14) 0.0267(12) 0.0515(15) -0.0179(11) 0.0007(11) -0.0001(10)
C32 0.0523(15) 0.0279(12) 0.0420(14) -0.0159(11) -0.0019(11) -0.0063(10)
C33 0.0685(19) 0.0385(14) 0.0377(14) -0.0137(11) -0.0125(12) -0.0105(13)
C34 0.0622(18) 0.0421(15) 0.0508(16) -0.0116(12) -0.0242(13) -0.0140(13)
C35 0.0329(13) 0.0502(16) 0.0529(16) 0.0023(13) -0.0168(11) -0.0100(11)
C36 0.0283(12) 0.0411(15) 0.0522(16) 0.0008(12) -0.0071(11) 0.0043(10)
C37 0.0462(15) 0.0272(13) 0.0582(17) -0.0153(12) 0.0139(12) -0.0005(11)
C38 0.0575(17) 0.0341(14) 0.0433(14) -0.0164(12) 0.0114(12) -0.0080(12)
C39 0.0254(10) 0.0184(10) 0.0354(11) -0.0084(8) -0.0020(8) -0.0038(8)
C40 0.0316(11) 0.0230(11) 0.0343(12) -0.0078(9) -0.0002(9) -0.0053(8)
C41 0.0325(11) 0.0259(11) 0.0399(12) -0.0123(10) -0.0002(9) -0.0045(9)
C42 0.0300(11) 0.0239(11) 0.0508(14) -0.0115(10) -0.0033(10) -0.0030(9)
C43 0.0284(11) 0.0258(11) 0.0473(14) -0.0075(10) -0.0118(10) -0.0005(9)
C44 0.0297(11) 0.0237(11) 0.0396(12) -0.0090(9) -0.0056(9) -0.0050(8)
C45 0.0375(12) 0.0297(12) 0.0418(13) -0.0102(10) -0.0139(10) -0.0001(9)
C46 0.0381(12) 0.0343(13) 0.0351(12) -0.0123(10) -0.0057(10) -0.0015(10)
C47 0.0345(13) 0.0355(14) 0.0695(18) -0.0230(13) -0.0060(12) 0.0036(10)
O2 0.0366(9) 0.0257(8) 0.0444(9) -0.0087(7) -0.0178(7) 0.0037(6)
N2 0.0249(8) 0.0191(8) 0.0293(9) -0.0068(7) -0.0053(7) 0.0006(6)
C2 0.0274(10) 0.0193(10) 0.0260(10) -0.0070(8) -0.0028(8) -0.0023(8)

#

_geom_special_details
;
 All esds (except the esd in the dihedral angle between two l.s. planes)
 are estimated using the full covariance matrix.  The cell esds are taken
 into account individually in the estimation of esds in distances, angles
 and torsion angles; correlations between esds in cell parameters are only
 used when they are defined by crystal symmetry.  An approximate (isotropic)
 treatment of cell esds is used for estimating esds involving l.s. planes.
;
loop_
 _geom_bond_atom_site_label_1
 _geom_bond_atom_site_label_2
 _geom_bond_distance
 _geom_bond_site_symmetry_2
 _geom_bond_publ_flag
K001 O5 2.8100(17) . ?
K001 O8 2.8217(17) . ?
K001 O3 2.8268(17) . ?
K001 N6 2.8460(19) . ?
K001 O4 2.8834(16) . ?
K001 O6 2.9667(17) . ?
K001 O7 2.9920(17) . ?
K001 N4 3.2519(19) . ?
K001 C24 3.260(3) . ?
K001 H1A 2.92(3) . ?
K001 H1B 2.77(3) . ?
O1 C4 1.220(3) . ?
N1 C4 1.379(3) . ?
N1 C2 1.432(3) . ?
N1 C9 1.459(3) . ?
C1 C2 1.375(3) . ?
C1 N4 1.398(3) . ?
C1 C3 1.435(3) . ?
O3 C28 1.417(3) . ?
O3 C29 1.427(3) . ?
N3 C3 1.156(3) . ?
O4 C30 1.421(3) . ?
O4 C31 1.434(3) . ?
N4 N5 1.323(2) . ?
C4 C5 1.520(3) . ?
O5 C32 1.417(3) . ?
O5 C33 1.425(3) . ?
N5 N6 1.297(3) . ?
C5 C6 1.516(3) . ?
C5 C8 1.522(3) . ?
C5 C7 1.546(3) . ?
O6 C34 1.408(3) . ?
O6 C35 1.427(3) . ?
N6 C39 1.412(3) . ?
C6 O2 1.219(3) . ?
C6 N2 1.372(3) . ?
O7 C37 1.420(3) . ?
O7 C36 1.422(3) . ?
C7 H7A 0.9800 . ?
C7 H7B 0.9800 . ?
C7 H7C 0.9800 . ?
O8 C27 1.415(4) . ?
O8 C38 1.425(3) . ?
C8 H8A 0.9800 . ?
C8 H8B 0.9800 . ?
C8 H8C 0.9800 . ?
C9 C10 1.392(3) . ?
C9 C14 1.395(3) . ?
C10 C11 1.401(3) . ?
C10 C15 1.507(3) . ?
C11 C12 1.380(3) . ?
C11 H11 0.9500 . ?
C12 C13 1.387(3) . ?
C12 C16 1.517(3) . ?
C13 C14 1.393(3) . ?
C13 H13 0.9500 . ?
C14 C17 1.507(3) . ?
C15 H15A 0.9800 . ?
C15 H15B 0.9800 . ?
C15 H15C 0.9800 . ?
C16 H16A 0.9800 . ?
C16 H16B 0.9800 . ?
C16 H16C 0.9800 . ?
C17 H17A 0.9800 . ?
C17 H17B 0.9800 . ?
C17 H17C 0.9800 . ?
C18 C23 1.394(3) . ?
C18 C19 1.399(3) . ?
C18 N2 1.459(3) . ?
C19 C20 1.394(3) . ?
C19 C25 1.501(3) . ?
C20 C21 1.392(3) . ?
C20 H20 0.9500 . ?
C21 C22 1.389(4) . ?
C21 C26 1.509(3) . ?
C22 C23 1.395(3) . ?
C22 H22 0.9500 . ?
C23 C24 1.501(3) . ?
C24 H1 0.99(3) . ?
C24 H1A 0.94(3) . ?
C24 H1B 0.98(3) . ?
C25 H25A 0.9800 . ?
C25 H25B 0.9800 . ?
C25 H25C 0.9800 . ?
C26 H26A 0.9800 . ?
C26 H26B 0.9800 . ?
C26 H26C 0.9800 . ?
C27 C28 1.504(4) . ?
C27 H27A 0.9900 . ?
C27 H27B 0.9900 . ?
C28 H28A 0.9900 . ?
C28 H28B 0.9900 . ?
C29 C30 1.491(4) . ?
C29 H29A 0.9900 . ?
C29 H29B 0.9900 . ?
C30 H30A 0.9900 . ?
C30 H30B 0.9900 . ?
C31 C32 1.500(4) . ?
C31 H31A 0.9900 . ?
C31 H31B 0.9900 . ?
C32 H32A 0.9900 . ?
C32 H32B 0.9900 . ?
C33 C34 1.500(5) . ?
C33 H33A 0.9900 . ?
C33 H33B 0.9900 . ?
C34 H34A 0.9900 . ?
C34 H34B 0.9900 . ?
C35 C36 1.479(5) . ?
C35 H35A 0.9900 . ?
C35 H35B 0.9900 . ?
C36 H36A 0.9900 . ?
C36 H36B 0.9900 . ?
C37 C38 1.490(5) . ?
C37 H37A 0.9900 . ?
C37 H37B 0.9900 . ?
C38 H38A 0.9900 . ?
C38 H38B 0.9900 . ?
C39 C40 1.412(3) . ?
C39 C44 1.414(3) . ?
C40 C41 1.380(3) . ?
C40 C46 1.506(3) . ?
C41 C42 1.396(4) . ?
C41 H41 0.9500 . ?
C42 C43 1.388(4) . ?
C42 C47 1.509(3) . ?
C43 C44 1.394(3) . ?
C43 H43 0.9500 . ?
C44 C45 1.505(3) . ?
C45 H45A 0.9800 . ?
C45 H45B 0.9800 . ?
C45 H45C 0.9800 . ?
C46 H46A 0.9800 . ?
C46 H46B 0.9800 . ?
C46 H46C 0.9800 . ?
C47 H47A 0.9800 . ?
C47 H47B 0.9800 . ?
C47 H47C 0.9800 . ?
N2 C2 1.420(3) . ?

#

loop_
 _geom_angle_atom_site_label_1
 _geom_angle_atom_site_label_2
 _geom_angle_atom_site_label_3
 _geom_angle
 _geom_angle_site_symmetry_1
 _geom_angle_site_symmetry_3
 _geom_angle_publ_flag
O5 K001 O8 164.27(6) . . ?
O5 K001 O3 118.55(5) . . ?
O8 K001 O3 59.86(5) . . ?
O5 K001 N6 88.02(5) . . ?
O8 K001 N6 106.89(5) . . ?
O3 K001 N6 83.85(5) . . ?
O5 K001 O4 60.43(5) . . ?
O8 K001 O4 113.47(5) . . ?
O3 K001 O4 58.72(5) . . ?
N6 K001 O4 89.64(5) . . ?
O5 K001 O6 57.92(5) . . ?
O8 K001 O6 112.22(6) . . ?
O3 K001 O6 140.81(5) . . ?
N6 K001 O6 131.58(5) . . ?
O4 K001 O6 99.64(5) . . ?
O5 K001 O7 108.66(6) . . ?
O8 K001 O7 58.37(5) . . ?
O3 K001 O7 99.46(5) . . ?
N6 K001 O7 158.20(5) . . ?
O4 K001 O7 110.60(5) . . ?
O6 K001 O7 54.96(5) . . ?
O5 K001 N4 122.14(5) . . ?
O8 K001 N4 73.53(5) . . ?
O3 K001 N4 86.86(5) . . ?
N6 K001 N4 40.82(5) . . ?
O4 K001 N4 124.50(5) . . ?
O6 K001 N4 129.87(5) . . ?
O7 K001 N4 117.53(5) . . ?
O5 K001 C24 100.89(6) . . ?
O8 K001 C24 85.31(6) . . ?
O3 K001 C24 138.91(6) . . ?
N6 K001 C24 86.61(6) . . ?
O4 K001 C24 161.10(6) . . ?
O6 K001 C24 69.70(6) . . ?
O7 K001 C24 76.72(5) . . ?
N4 K001 C24 61.03(5) . . ?
O5 K001 H1A 86.3(7) . . ?
O8 K001 H1A 97.6(7) . . ?
O3 K001 H1A 154.7(7) . . ?
N6 K001 H1A 93.2(6) . . ?
O4 K001 H1A 146.5(7) . . ?
O6 K001 H1A 55.0(7) . . ?
O7 K001 H1A 74.6(6) . . ?
N4 K001 H1A 74.9(7) . . ?
C24 K001 H1A 16.2(7) . . ?
O5 K001 H1B 117.0(7) . . ?
O8 K001 H1B 69.7(7) . . ?
O3 K001 H1B 123.2(7) . . ?
N6 K001 H1B 87.3(7) . . ?
O4 K001 H1B 176.2(7) . . ?
O6 K001 H1B 80.6(7) . . ?
O7 K001 H1B 72.7(7) . . ?
N4 K001 H1B 53.7(7) . . ?
C24 K001 H1B 16.2(7) . . ?
H1A K001 H1B 31.5(9) . . ?
C4 N1 C2 120.24(18) . . ?
C4 N1 C9 114.93(17) . . ?
C2 N1 C9 124.72(16) . . ?
C2 C1 N4 119.21(19) . . ?
C2 C1 C3 122.82(19) . . ?
N4 C1 C3 117.96(18) . . ?
C28 O3 C29 113.09(19) . . ?
C28 O3 K001 119.96(15) . . ?
C29 O3 K001 119.15(14) . . ?
N3 C3 C1 173.9(2) . . ?
C30 O4 C31 111.38(19) . . ?
C30 O4 K001 111.45(13) . . ?
C31 O4 K001 110.61(14) . . ?
N5 N4 C1 111.66(17) . . ?
N5 N4 K001 91.06(11) . . ?
C1 N4 K001 148.38(13) . . ?
O1 C4 N1 121.7(2) . . ?
O1 C4 C5 122.05(19) . . ?
N1 C4 C5 116.20(18) . . ?
C32 O5 C33 114.81(19) . . ?
C32 O5 K001 115.01(14) . . ?
C33 O5 K001 114.77(15) . . ?
N6 N5 N4 111.05(17) . . ?
C6 C5 C4 109.64(17) . . ?
C6 C5 C8 110.7(2) . . ?
C4 C5 C8 109.69(19) . . ?
C6 C5 C7 108.86(18) . . ?
C4 C5 C7 107.9(2) . . ?
C8 C5 C7 109.9(2) . . ?
C34 O6 C35 112.1(2) . . ?
C34 O6 K001 118.58(16) . . ?
C35 O6 K001 121.66(16) . . ?
N5 N6 C39 112.73(17) . . ?
N5 N6 K001 111.47(13) . . ?
C39 N6 K001 128.71(13) . . ?
O2 C6 N2 122.4(2) . . ?
O2 C6 C5 122.8(2) . . ?
N2 C6 C5 114.80(19) . . ?
C37 O7 C36 111.5(2) . . ?
C37 O7 K001 113.64(15) . . ?
C36 O7 K001 114.47(14) . . ?
C5 C7 H7A 109.5 . . ?
C5 C7 H7B 109.5 . . ?
H7A C7 H7B 109.5 . . ?
C5 C7 H7C 109.5 . . ?
H7A C7 H7C 109.5 . . ?
H7B C7 H7C 109.5 . . ?
C27 O8 C38 113.9(2) . . ?
C27 O8 K001 109.06(14) . . ?
C38 O8 K001 113.42(15) . . ?
C5 C8 H8A 109.5 . . ?
C5 C8 H8B 109.5 . . ?
H8A C8 H8B 109.5 . . ?
C5 C8 H8C 109.5 . . ?
H8A C8 H8C 109.5 . . ?
H8B C8 H8C 109.5 . . ?
C10 C9 C14 121.5(2) . . ?
C10 C9 N1 119.76(19) . . ?
C14 C9 N1 117.97(18) . . ?
C9 C10 C11 118.1(2) . . ?
C9 C10 C15 121.9(2) . . ?
C11 C10 C15 120.0(2) . . ?
C12 C11 C10 121.7(2) . . ?
C12 C11 H11 119.2 . . ?
C10 C11 H11 119.2 . . ?
C11 C12 C13 118.6(2) . . ?
C11 C12 C16 121.7(2) . . ?
C13 C12 C16 119.6(2) . . ?
C12 C13 C14 121.8(2) . . ?
C12 C13 H13 119.1 . . ?
C14 C13 H13 119.1 . . ?
C13 C14 C9 118.1(2) . . ?
C13 C14 C17 118.4(2) . . ?
C9 C14 C17 123.4(2) . . ?
C10 C15 H15A 109.5 . . ?
C10 C15 H15B 109.5 . . ?
H15A C15 H15B 109.5 . . ?
C10 C15 H15C 109.5 . . ?
H15A C15 H15C 109.5 . . ?
H15B C15 H15C 109.5 . . ?
C12 C16 H16A 109.5 . . ?
C12 C16 H16B 109.5 . . ?
H16A C16 H16B 109.5 . . ?
C12 C16 H16C 109.5 . . ?
H16A C16 H16C 109.5 . . ?
H16B C16 H16C 109.5 . . ?
C14 C17 H17A 109.5 . . ?
C14 C17 H17B 109.5 . . ?
H17A C17 H17B 109.5 . . ?
C14 C17 H17C 109.5 . . ?
H17A C17 H17C 109.5 . . ?
H17B C17 H17C 109.5 . . ?
C23 C18 C19 121.5(2) . . ?
C23 C18 N2 118.45(19) . . ?
C19 C18 N2 120.00(18) . . ?
C20 C19 C18 118.1(2) . . ?
C20 C19 C25 119.8(2) . . ?
C18 C19 C25 122.08(19) . . ?
C21 C20 C19 122.2(2) . . ?
C21 C20 H20 118.9 . . ?
C19 C20 H20 118.9 . . ?
C22 C21 C20 117.7(2) . . ?
C22 C21 C26 120.9(2) . . ?
C20 C21 C26 121.3(2) . . ?
C21 C22 C23 122.3(2) . . ?
C21 C22 H22 118.8 . . ?
C23 C22 H22 118.8 . . ?
C18 C23 C22 118.1(2) . . ?
C18 C23 C24 121.9(2) . . ?
C22 C23 C24 120.1(2) . . ?
C23 C24 K001 109.38(14) . . ?
C23 C24 H1 114.1(18) . . ?
K001 C24 H1 136.2(19) . . ?
C23 C24 H1A 110(2) . . ?
K001 C24 H1A 61(2) . . ?
H1 C24 H1A 107(3) . . ?
C23 C24 H1B 112.2(19) . . ?
K001 C24 H1B 52.2(19) . . ?
H1 C24 H1B 104(3) . . ?
H1A C24 H1B 109(3) . . ?
C19 C25 H25A 109.5 . . ?
C19 C25 H25B 109.5 . . ?
H25A C25 H25B 109.5 . . ?
C19 C25 H25C 109.5 . . ?
H25A C25 H25C 109.5 . . ?
H25B C25 H25C 109.5 . . ?
C21 C26 H26A 109.5 . . ?
C21 C26 H26B 109.5 . . ?
H26A C26 H26B 109.5 . . ?
C21 C26 H26C 109.5 . . ?
H26A C26 H26C 109.5 . . ?
H26B C26 H26C 109.5 . . ?
O8 C27 C28 113.4(2) . . ?
O8 C27 H27A 108.9 . . ?
C28 C27 H27A 108.9 . . ?
O8 C27 H27B 108.9 . . ?
C28 C27 H27B 108.9 . . ?
H27A C27 H27B 107.7 . . ?
O3 C28 C27 108.0(2) . . ?
O3 C28 H28A 110.1 . . ?
C27 C28 H28A 110.1 . . ?
O3 C28 H28B 110.1 . . ?
C27 C28 H28B 110.1 . . ?
H28A C28 H28B 108.4 . . ?
O3 C29 C30 108.3(2) . . ?
O3 C29 H29A 110.0 . . ?
C30 C29 H29A 110.0 . . ?
O3 C29 H29B 110.0 . . ?
C30 C29 H29B 110.0 . . ?
H29A C29 H29B 108.4 . . ?
O4 C30 C29 109.2(2) . . ?
O4 C30 H30A 109.8 . . ?
C29 C30 H30A 109.8 . . ?
O4 C30 H30B 109.8 . . ?
C29 C30 H30B 109.8 . . ?
H30A C30 H30B 108.3 . . ?
O4 C31 C32 108.6(2) . . ?
O4 C31 H31A 110.0 . . ?
C32 C31 H31A 110.0 . . ?
O4 C31 H31B 110.0 . . ?
C32 C31 H31B 110.0 . . ?
H31A C31 H31B 108.3 . . ?
O5 C32 C31 108.7(2) . . ?
O5 C32 H32A 109.9 . . ?
C31 C32 H32A 109.9 . . ?
O5 C32 H32B 109.9 . . ?
C31 C32 H32B 109.9 . . ?
H32A C32 H32B 108.3 . . ?
O5 C33 C34 112.9(2) . . ?
O5 C33 H33A 109.0 . . ?
C34 C33 H33A 109.0 . . ?
O5 C33 H33B 109.0 . . ?
C34 C33 H33B 109.0 . . ?
H33A C33 H33B 107.8 . . ?
O6 C34 C33 107.7(2) . . ?
O6 C34 H34A 110.2 . . ?
C33 C34 H34A 110.2 . . ?
O6 C34 H34B 110.2 . . ?
C33 C34 H34B 110.2 . . ?
H34A C34 H34B 108.5 . . ?
O6 C35 C36 109.6(2) . . ?
O6 C35 H35A 109.7 . . ?
C36 C35 H35A 109.7 . . ?
O6 C35 H35B 109.7 . . ?
C36 C35 H35B 109.7 . . ?
H35A C35 H35B 108.2 . . ?
O7 C36 C35 108.2(2) . . ?
O7 C36 H36A 110.1 . . ?
C35 C36 H36A 110.1 . . ?
O7 C36 H36B 110.1 . . ?
C35 C36 H36B 110.1 . . ?
H36A C36 H36B 108.4 . . ?
O7 C37 C38 108.9(2) . . ?
O7 C37 H37A 109.9 . . ?
C38 C37 H37A 109.9 . . ?
O7 C37 H37B 109.9 . . ?
C38 C37 H37B 109.9 . . ?
H37A C37 H37B 108.3 . . ?
O8 C38 C37 108.6(2) . . ?
O8 C38 H38A 110.0 . . ?
C37 C38 H38A 110.0 . . ?
O8 C38 H38B 110.0 . . ?
C37 C38 H38B 110.0 . . ?
H38A C38 H38B 108.4 . . ?
N6 C39 C40 116.45(19) . . ?
N6 C39 C44 123.9(2) . . ?
C40 C39 C44 119.5(2) . . ?
C41 C40 C39 119.7(2) . . ?
C41 C40 C46 120.8(2) . . ?
C39 C40 C46 119.4(2) . . ?
C40 C41 C42 122.1(2) . . ?
C40 C41 H41 119.0 . . ?
C42 C41 H41 119.0 . . ?
C43 C42 C41 117.3(2) . . ?
C43 C42 C47 122.1(2) . . ?
C41 C42 C47 120.6(2) . . ?
C42 C43 C44 123.2(2) . . ?
C42 C43 H43 118.4 . . ?
C44 C43 H43 118.4 . . ?
C43 C44 C39 118.1(2) . . ?
C43 C44 C45 120.0(2) . . ?
C39 C44 C45 121.9(2) . . ?
C44 C45 H45A 109.5 . . ?
C44 C45 H45B 109.5 . . ?
H45A C45 H45B 109.5 . . ?
C44 C45 H45C 109.5 . . ?
H45A C45 H45C 109.5 . . ?
H45B C45 H45C 109.5 . . ?
C40 C46 H46A 109.5 . . ?
C40 C46 H46B 109.5 . . ?
H46A C46 H46B 109.5 . . ?
C40 C46 H46C 109.5 . . ?
H46A C46 H46C 109.5 . . ?
H46B C46 H46C 109.5 . . ?
C42 C47 H47A 109.5 . . ?
C42 C47 H47B 109.5 . . ?
H47A C47 H47B 109.5 . . ?
C42 C47 H47C 109.5 . . ?
H47A C47 H47C 109.5 . . ?
H47B C47 H47C 109.5 . . ?
C6 N2 C2 121.38(18) . . ?
C6 N2 C18 117.98(17) . . ?
C2 N2 C18 120.48(17) . . ?
C1 C2 N2 119.47(18) . . ?
C1 C2 N1 126.25(19) . . ?
N2 C2 N1 114.14(17) . . ?

#

loop_
 _geom_torsion_atom_site_label_1
 _geom_torsion_atom_site_label_2
 _geom_torsion_atom_site_label_3
 _geom_torsion_atom_site_label_4
 _geom_torsion
 _geom_torsion_site_symmetry_1
 _geom_torsion_site_symmetry_2
 _geom_torsion_site_symmetry_3
 _geom_torsion_site_symmetry_4
 _geom_torsion_publ_flag
C2 C1 N4 N5 -152.98(19) . . . . ?
C3 C1 N4 N5 25.9(3) . . . . ?
C2 C1 N4 K001 73.9(3) . . . . ?
C3 C1 N4 K001 -107.2(3) . . . . ?
C2 N1 C4 O1 -177.7(2) . . . . ?
C9 N1 C4 O1 -1.4(3) . . . . ?
C2 N1 C4 C5 2.3(3) . . . . ?
C9 N1 C4 C5 178.60(18) . . . . ?
C1 N4 N5 N6 -178.33(17) . . . . ?
K001 N4 N5 N6 -20.84(16) . . . . ?
O1 C4 C5 C6 -142.7(2) . . . . ?
N1 C4 C5 C6 37.4(2) . . . . ?
O1 C4 C5 C8 -20.9(3) . . . . ?
N1 C4 C5 C8 159.2(2) . . . . ?
O1 C4 C5 C7 98.9(2) . . . . ?
N1 C4 C5 C7 -81.1(2) . . . . ?
N4 N5 N6 C39 179.20(17) . . . . ?
N4 N5 N6 K001 25.90(19) . . . . ?
C4 C5 C6 O2 135.4(2) . . . . ?
C8 C5 C6 O2 14.2(3) . . . . ?
C7 C5 C6 O2 -106.8(2) . . . . ?
C4 C5 C6 N2 -46.1(2) . . . . ?
C8 C5 C6 N2 -167.28(19) . . . . ?
C7 C5 C6 N2 71.7(2) . . . . ?
C4 N1 C9 C10 -86.8(2) . . . . ?
C2 N1 C9 C10 89.4(2) . . . . ?
C4 N1 C9 C14 83.4(2) . . . . ?
C2 N1 C9 C14 -100.5(2) . . . . ?
C14 C9 C10 C11 5.8(3) . . . . ?
N1 C9 C10 C11 175.65(18) . . . . ?
C14 C9 C10 C15 -171.9(2) . . . . ?
N1 C9 C10 C15 -2.1(3) . . . . ?
C9 C10 C11 C12 -3.4(3) . . . . ?
C15 C10 C11 C12 174.4(2) . . . . ?
C10 C11 C12 C13 -0.2(3) . . . . ?
C10 C11 C12 C16 -177.8(2) . . . . ?
C11 C12 C13 C14 1.4(3) . . . . ?
C16 C12 C13 C14 179.1(2) . . . . ?
C12 C13 C14 C9 1.0(3) . . . . ?
C12 C13 C14 C17 -175.9(2) . . . . ?
C10 C9 C14 C13 -4.7(3) . . . . ?
N1 C9 C14 C13 -174.69(18) . . . . ?
C10 C9 C14 C17 172.1(2) . . . . ?
N1 C9 C14 C17 2.1(3) . . . . ?
C23 C18 C19 C20 1.3(3) . . . . ?
N2 C18 C19 C20 179.06(18) . . . . ?
C23 C18 C19 C25 -176.7(2) . . . . ?
N2 C18 C19 C25 1.1(3) . . . . ?
C18 C19 C20 C21 0.0(3) . . . . ?
C25 C19 C20 C21 178.0(2) . . . . ?
C19 C20 C21 C22 -0.6(3) . . . . ?
C19 C20 C21 C26 -179.4(2) . . . . ?
C20 C21 C22 C23 0.1(3) . . . . ?
C26 C21 C22 C23 178.9(2) . . . . ?
C19 C18 C23 C22 -1.8(3) . . . . ?
N2 C18 C23 C22 -179.62(18) . . . . ?
C19 C18 C23 C24 177.8(2) . . . . ?
N2 C18 C23 C24 0.0(3) . . . . ?
C21 C22 C23 C18 1.1(3) . . . . ?
C21 C22 C23 C24 -178.5(2) . . . . ?
C18 C23 C24 K001 101.7(2) . . . . ?
C22 C23 C24 K001 -78.6(2) . . . . ?
C38 O8 C27 C28 -67.3(3) . . . . ?
K001 O8 C27 C28 60.5(2) . . . . ?
C29 O3 C28 C27 174.4(2) . . . . ?
K001 O3 C28 C27 25.4(3) . . . . ?
O8 C27 C28 O3 -58.3(3) . . . . ?
C28 O3 C29 C30 172.5(2) . . . . ?
K001 O3 C29 C30 -38.3(3) . . . . ?
C31 O4 C30 C29 178.08(19) . . . . ?
K001 O4 C30 C29 -57.9(2) . . . . ?
O3 C29 C30 O4 64.0(3) . . . . ?
C30 O4 C31 C32 177.6(2) . . . . ?
K001 O4 C31 C32 53.1(2) . . . . ?
C33 O5 C32 C31 -174.6(2) . . . . ?
K001 O5 C32 C31 49.0(2) . . . . ?
O4 C31 C32 O5 -69.9(3) . . . . ?
C32 O5 C33 C34 -79.0(3) . . . . ?
K001 O5 C33 C34 57.6(2) . . . . ?
C35 O6 C34 C33 -178.3(2) . . . . ?
K001 O6 C34 C33 31.6(3) . . . . ?
O5 C33 C34 O6 -58.4(3) . . . . ?
C34 O6 C35 C36 178.4(2) . . . . ?
K001 O6 C35 C36 -32.5(3) . . . . ?
C37 O7 C36 C35 169.6(2) . . . . ?
K001 O7 C36 C35 -59.7(2) . . . . ?
O6 C35 C36 O7 59.5(3) . . . . ?
C36 O7 C37 C38 171.0(2) . . . . ?
K001 O7 C37 C38 39.8(2) . . . . ?
C27 O8 C38 C37 -172.6(2) . . . . ?
K001 O8 C38 C37 61.9(2) . . . . ?
O7 C37 C38 O8 -68.2(3) . . . . ?
N5 N6 C39 C40 131.4(2) . . . . ?
K001 N6 C39 C40 -81.0(2) . . . . ?
N5 N6 C39 C44 -53.9(3) . . . . ?
K001 N6 C39 C44 93.7(2) . . . . ?
N6 C39 C40 C41 177.67(19) . . . . ?
C44 C39 C40 C41 2.7(3) . . . . ?
N6 C39 C40 C46 -4.1(3) . . . . ?
C44 C39 C40 C46 -179.1(2) . . . . ?
C39 C40 C41 C42 -1.1(3) . . . . ?
C46 C40 C41 C42 -179.3(2) . . . . ?
C40 C41 C42 C43 -1.5(3) . . . . ?
C40 C41 C42 C47 178.1(2) . . . . ?
C41 C42 C43 C44 2.6(4) . . . . ?
C47 C42 C43 C44 -177.0(2) . . . . ?
C42 C43 C44 C39 -1.0(3) . . . . ?
C42 C43 C44 C45 -179.7(2) . . . . ?
N6 C39 C44 C43 -176.2(2) . . . . ?
C40 C39 C44 C43 -1.7(3) . . . . ?
N6 C39 C44 C45 2.4(3) . . . . ?
C40 C39 C44 C45 177.0(2) . . . . ?
O2 C6 N2 C2 -166.2(2) . . . . ?
C5 C6 N2 C2 15.3(3) . . . . ?
O2 C6 N2 C18 9.4(3) . . . . ?
C5 C6 N2 C18 -169.11(17) . . . . ?
C23 C18 N2 C6 68.8(3) . . . . ?
C19 C18 N2 C6 -109.0(2) . . . . ?
C23 C18 N2 C2 -115.5(2) . . . . ?
C19 C18 N2 C2 66.7(3) . . . . ?
N4 C1 C2 N2 20.4(3) . . . . ?
C3 C1 C2 N2 -158.43(19) . . . . ?
N4 C1 C2 N1 -154.86(19) . . . . ?
C3 C1 C2 N1 26.3(3) . . . . ?
C6 N2 C2 C1 -150.0(2) . . . . ?
C18 N2 C2 C1 34.5(3) . . . . ?
C6 N2 C2 N1 25.9(3) . . . . ?
C18 N2 C2 N1 -149.63(18) . . . . ?
C4 N1 C2 C1 140.2(2) . . . . ?
C9 N1 C2 C1 -35.8(3) . . . . ?
C4 N1 C2 N2 -35.3(3) . . . . ?
C9 N1 C2 N2 148.74(19) . . . . ?

#

_refine_diff_density_max                            0.808
_refine_diff_density_min                            -0.474
_refine_diff_density_rms                            0.073
######### additional information out of the cif_od #######  
_audit_creation_date                                2025-06-04
_cell_oxdiff_length_a                               11.8779(6) 
_cell_oxdiff_length_b                               14.3173(6) 
_cell_oxdiff_length_c                               14.9732(6) 
_cell_oxdiff_angle_alpha                            67.931(4) 
_cell_oxdiff_angle_beta                             78.678(4) 
_cell_oxdiff_angle_gamma                            80.959(4) 
_cell_oxdiff_volume                                 2304.09(18) 
_cell_oxdiff_measurement_reflns_used                13225
loop_
 _exptl_crystal_face_index_h
 _exptl_crystal_face_index_k
 _exptl_crystal_face_index_l
 _exptl_crystal_face_perp_dist
-2   -9   -4 0.0299
-7    0    3 0.0570
-3   -9   -4 0.0348
2    9    4 0.0445
7    0   -3 0.1139
-3    3   -7 0.0638
3   -3    6 0.0301

#

loop_
 _exptl_oxdiff_crystal_face_indexfrac_h
 _exptl_oxdiff_crystal_face_indexfrac_k
 _exptl_oxdiff_crystal_face_indexfrac_l
 _exptl_oxdiff_crystal_face_x
 _exptl_oxdiff_crystal_face_y
 _exptl_oxdiff_crystal_face_z
-1.9761 -9.2269 -4.3239  0.0187 -0.2283 -0.9734
-6.6002 -0.1599  3.2497  0.0779 -0.9845  0.1573
-2.5559 -9.1416 -3.9976  0.0240 -0.3148 -0.9489
1.9462  9.2280  4.3567 -0.0167  0.2231  0.9747
6.5615 -0.0600 -3.3602 -0.0779  0.9804 -0.1808
-3.4975  3.0281 -6.5834 -0.9708 -0.0772  0.2269
3.4785 -3.1548  6.4840  0.9674  0.0769 -0.2413

#

_oxdiff_exptl_absorpt_empirical_full_min            0.645
_oxdiff_exptl_absorpt_empirical_full_max            1.845
_oxdiff_exptl_absorpt_empirical_details
;
Empirical correction (ABSPACK) includes:
- Absorption correction using spherical harmonics
- Frame scaling
;
_diffrn_ambient_environment                         N~2~
_diffrn_source_type                                 'PhotonJet (Cu) X-ray Source'
_diffrn_radiation_probe                             x-ray
_diffrn_radiation_monochromator                     mirror
_diffrn_measurement_device                          'four-circle diffractometer'
_diffrn_detector                                    'Hybrid Pixel Array Detector'
_diffrn_detector_type                               HyPix
_diffrn_reflns_av_sigmaI/netI                       0.0617
_diffrn_orient_matrix_type                          'CrysAlisPro convention (1999,Acta A55,543-557)'
_diffrn_orient_matrix_UB_11                         0.0389916000
_diffrn_orient_matrix_UB_12                         -0.0574051000
_diffrn_orient_matrix_UB_13                         0.1003504000
_diffrn_orient_matrix_UB_21                         0.1259222000
_diffrn_orient_matrix_UB_22                         0.0194452000
_diffrn_orient_matrix_UB_23                         -0.0462337000
_diffrn_orient_matrix_UB_31                         -0.0163792000
_diffrn_orient_matrix_UB_32                         0.0996100000
_diffrn_orient_matrix_UB_33                         0.0200449000
_diffrn_measurement_details
;
List of Runs (angles in degrees, time in seconds):

  # Type    Start    End  Width  t~exp~   \w     \q     \k     \f   Frames
--------------------------------------------------------------------------
  1  \w    -81.00  -5.00   0.50    2.92    --  -47.30 113.00-158.00  152
  2  \w     41.00  79.00   0.50    2.92    --   47.30-113.00 109.00   76
  3  \w    -51.00 -26.00   0.50   19.00    --  -91.75 113.00-158.00   50
  4  \w   -137.00 -91.00   0.50   19.00    --  -91.75-113.00 109.00   92
  5  \w     68.00 108.00   0.50   19.00    --  105.89-113.00 109.00   80
  6  \w    103.00 156.00   0.50   19.00    --  105.89 113.00-158.00  106
  7  \w    -40.00  25.00   0.50    2.92    --  -47.30  38.00   0.00  130
  8  \w    -36.00  23.00   0.50    2.92    --  -47.30  38.00 120.00  118
  9  \w    -22.00   9.00   0.50    2.92    --  -47.30  19.00  90.00   62
 10  \w   -112.00 -73.00   0.50    2.92    --  -47.30-125.00 -90.00   78
 11  \w    -84.00 -46.00   0.50    2.92    --  -47.30 125.00 120.00   76
 12  \w     28.00  59.00   0.50    2.92    --   47.30 -57.00 120.00   62
 13  \w     21.00  46.00   0.50    2.92    --   47.30 -38.00-180.00   50
 14  \w    -20.00  20.00   0.50    2.92    --   47.30 -57.00 120.00   80
 15  \w    -21.00  16.00   0.50    2.92    --   47.30 -38.00-180.00   74
 16  \w    -48.00 -21.00   0.50   19.00    --  -91.75  45.00  30.00   54
 17  \w    -48.00 -22.00   0.50   19.00    --  -91.75  45.00 -30.00   52
 18  \w   -151.00 -81.00   0.50   19.00    --  -91.75 -30.00 120.00  140
 19  \w    -48.00 -23.00   0.50   19.00    --  -91.75  45.00 120.00   50
 20  \w    -48.00 -21.00   0.50   19.00    --  -91.75  45.00-150.00   54
 21  \w    -46.00 -21.00   0.50   19.00    --  -91.75  45.00  60.00   50
 22  \w    -47.00 -20.00   0.50   19.00    --  -91.75  45.00-120.00   54
 23  \w   -161.00-136.00   0.50   19.00    --  -91.75 -45.00 -60.00   50
 24  \w   -165.00 -91.00   0.50   19.00    --  -91.75 -15.00 150.00  148
 25  \w   -124.00 -98.00   0.50   19.00    --  -91.75 -45.00 -60.00   52
 26  \w     51.00  99.00   0.50   19.00    --  105.89 -94.00-150.00   96
 27  \w     64.00 106.00   0.50   19.00    --  105.89 -94.00 -30.00   84
 28  \w     94.00 162.00   0.50   19.00    --  105.89  45.00 -90.00  136
 29  \w     49.00 106.00   0.50   19.00    --  105.89 -94.00-120.00  114
 30  \w     46.00  73.00   0.50   19.00    --  105.89 -61.00   0.00   54
 31  \w     43.00 108.00   0.50   19.00    --  105.89 -77.00 120.00  130
 32  \w     81.00 106.00   0.50   19.00    --  105.89 -94.00 120.00   50
 33  \w     36.00  63.00   0.50   19.00    --  105.89 -94.00 120.00   54
 34  \w     36.00  61.00   0.50   19.00    --  105.89 -61.00-120.00   50
 35  \w    149.00 178.00   0.50   19.00    --  105.89  61.00   0.00   58
 36  \w     90.00 131.00   0.50   19.00    --  105.89  61.00   0.00   82
 37  \w     78.00 104.00   0.50   19.00    --  105.89 -94.00  90.00   52
 38  \w     52.00  78.00   0.50   19.00    --  105.89 -94.00  30.00   52
 39  \w     66.00 104.00   0.50   19.00    --  105.89-125.00  90.00   76
 40  \w     38.00  64.00   0.50   19.00    --  105.89 -61.00  30.00   52
 41  \w    104.00 173.00   0.50   19.00    --  105.89  45.00-180.00  138
 42  \w     48.00 105.00   0.50   19.00    --  105.89 -95.00 -52.47  114
 43  \w     36.00  71.00   0.50   19.00    --  105.89-125.00 -30.00   70
 44  \w     75.00 112.00   0.50   19.00    --  105.89-125.00 -30.00   74
 45  \w     34.00  74.00   0.50   19.00    --  105.89 -61.00 -60.00   80
;
_diffrn_oxdiff_digest_frames
;
01cee7859a4e8935496aae1b64a83530d103606a4f9
;
_diffrn_oxdiff_digest_hkl
;
0143a57c127231ea9883b535f5c90037da0923
;
_reflns_odcompleteness_completeness                 99.33
_reflns_odcompleteness_theta                        66.97
_reflns_odcompleteness_iscentric                    1
_chemical_oxdiff_formula                            'C47 H63 N6 O8 K'
_chemical_oxdiff_usercomment                        'Slow evap benzene-thf'
                                                    
                                                    
                                                    
                                                    
                                                    
                                                    
_shelx_res_file
;
TITL SMA-111_auto_a.res in P-1
    SMA-111_auto_a.res
    created by SHELXL-2019/3 at 15:35:09 on 17-Jul-2025
REM Old TITL SMA-111_auto in P-1
REM SHELXT solution in P-1: R1 0.137, Rweak 0.011, Alpha 0.045
REM <I/s>   0.000 for    0 systematic absences,  Orientation as input
REM Formula found by SHELXT:  C47 N10 O4 K
CELL  1.54184  11.8779  14.3173  14.9732   67.931   78.678   80.959
ZERR    2.000   0.0006   0.0006   0.0006    0.004    0.004    0.004
LATT  1
SFAC C H N O K
UNIT 94 126 12 16 2
TEMP -173
SIZE 0.08 0.11 0.18
L.S. 10
BOND $H
ACTA
CONF
LIST 4
OMIT 1 -10 10
OMIT 2 -10 10
OMIT 1 -9 11
FMAP 2
PLAN 20
WGHT    0.084400    1.101400
FVAR       0.58377
K001  5    0.892339    0.802574    0.221636    11.00000    0.03027    0.02318 =
         0.03248   -0.00936   -0.00722    0.00119
O1    4    0.888132    0.261049    0.196499    11.00000    0.03713    0.02503 =
         0.04249   -0.01711   -0.00195    0.00295
N1    3    0.766898    0.379372    0.243168    11.00000    0.02647    0.01703 =
         0.02940   -0.00793   -0.00379    0.00123
C1    1    0.689272    0.548816    0.252858    11.00000    0.02623    0.02123 =
         0.02639   -0.00725   -0.00303    0.00024
O3    4    0.817281    0.890762    0.037434    11.00000    0.05275    0.02661 =
         0.03327   -0.00520   -0.01260   -0.00623
N3    3    0.513082    0.586969    0.162731    11.00000    0.03786    0.03552 =
         0.03964   -0.01905   -0.01133    0.00723
C3    1    0.592755    0.565334    0.202463    11.00000    0.03233    0.02104 =
         0.02855   -0.01095   -0.00369    0.00321
O4    4    0.830806    1.017341    0.138406    11.00000    0.03574    0.02609 =
         0.04323   -0.01278   -0.00944    0.00309
N4    3    0.717707    0.630025    0.271745    11.00000    0.02572    0.02177 =
         0.02832   -0.00819   -0.00301    0.00223
C4    1    0.872545    0.325264    0.234021    11.00000    0.03044    0.01646 =
         0.02858   -0.00448    0.00060    0.00036
O5    4    0.875095    0.923036    0.335667    11.00000    0.05116    0.02696 =
         0.03774   -0.00999   -0.00675   -0.00582
N5    3    0.627159    0.695801    0.276611    11.00000    0.02817    0.02222 =
         0.02592   -0.00677   -0.00260    0.00039
C5    1    0.968178    0.350223    0.273245    11.00000    0.02709    0.02164 =
         0.04003   -0.01003   -0.00222    0.00141
O6    4    1.083847    0.803676    0.321951    11.00000    0.04022    0.03786 =
         0.04411   -0.00926   -0.01171   -0.01016
N6    3    0.655312    0.772056    0.291619    11.00000    0.02857    0.02059 =
         0.03432   -0.00919   -0.00495   -0.00114
C6    1    0.918841    0.371801    0.365660    11.00000    0.02621    0.01808 =
         0.04028   -0.00877   -0.00450   -0.00229
O7    4    1.142003    0.752201    0.158256    11.00000    0.03309    0.03145 =
         0.04629   -0.00695   -0.00395    0.00359
C7    1    1.018543    0.446373    0.195453    11.00000    0.03629    0.03507 =
         0.04878   -0.01432    0.00853   -0.01017
AFIX 137
H7A   2    1.081757    0.463128    0.218468    11.00000   -1.50000
H7B   2    0.958091    0.502846    0.184052    11.00000   -1.50000
H7C   2    1.047707    0.434097    0.134526    11.00000   -1.50000
AFIX   0
O8    4    0.964098    0.709684    0.081150    11.00000    0.04743    0.02896 =
         0.03983   -0.01274    0.00318   -0.00529
C8    1    1.061825    0.262405    0.292780    11.00000    0.03415    0.03711 =
         0.06343   -0.02414   -0.01035    0.00851
AFIX 137
H8A   2    1.123043    0.278538    0.318523    11.00000   -1.50000
H8B   2    1.094043    0.250907    0.231904    11.00000   -1.50000
H8C   2    1.028700    0.201213    0.340494    11.00000   -1.50000
AFIX   0
C9    1    0.677611    0.355441    0.202776    11.00000    0.02956    0.01783 =
         0.02682   -0.00995   -0.00350    0.00265
C10   1    0.667391    0.405248    0.104639    11.00000    0.03439    0.02049 =
         0.03029   -0.01186   -0.00229    0.00302
C11   1    0.585984    0.375294    0.067005    11.00000    0.04114    0.02627 =
         0.03010   -0.01156   -0.00938    0.00636
AFIX  43
H11   2    0.574959    0.410878    0.001099    11.00000   -1.20000
AFIX   0
C12   1    0.521378    0.295373    0.123267    11.00000    0.03353    0.03029 =
         0.03991   -0.01632   -0.00832    0.00172
C13   1    0.538461    0.243810    0.219336    11.00000    0.03260    0.02714 =
         0.03349   -0.01248   -0.00052   -0.00518
AFIX  43
H13   2    0.495530    0.187791    0.258063    11.00000   -1.20000
AFIX   0
C14   1    0.616880    0.271959    0.260560    11.00000    0.02902    0.02328 =
         0.02880   -0.01141   -0.00056   -0.00030
C15   1    0.743729    0.486569    0.038478    11.00000    0.04623    0.02478 =
         0.03263   -0.00792    0.00044   -0.00311
AFIX 137
H15A  2    0.725157    0.510260   -0.027887    11.00000   -1.50000
H15B  2    0.824660    0.459019    0.038399    11.00000   -1.50000
H15C  2    0.731007    0.543307    0.061900    11.00000   -1.50000
AFIX   0
C16   1    0.436205    0.260490    0.081652    11.00000    0.05151    0.04305 =
         0.04911   -0.01484   -0.01895   -0.00775
AFIX 137
H16A  2    0.449382    0.186970    0.098468    11.00000   -1.50000
H16B  2    0.446792    0.293821    0.010593    11.00000   -1.50000
H16C  2    0.357419    0.278143    0.109013    11.00000   -1.50000
AFIX   0
C17   1    0.636094    0.207702    0.363251    11.00000    0.04424    0.02673 =
         0.03039   -0.00714   -0.00195   -0.00966
AFIX 137
H17A  2    0.626753    0.136955    0.375388    11.00000   -1.50000
H17B  2    0.579785    0.231272    0.409345    11.00000   -1.50000
H17C  2    0.714237    0.213097    0.371792    11.00000   -1.50000
AFIX   0
C18   1    0.777453    0.474100    0.439175    11.00000    0.02941    0.02011 =
         0.02671   -0.00707   -0.00854    0.00165
C19   1    0.678766    0.439375    0.505122    11.00000    0.03057    0.02172 =
         0.02811   -0.00657   -0.00787    0.00062
C20   1    0.643231    0.477500    0.580202    11.00000    0.03227    0.02668 =
         0.02898   -0.00764   -0.00645    0.00048
AFIX  43
H20   2    0.576299    0.454531    0.625452    11.00000   -1.20000
AFIX   0
C21   1    0.702534    0.548118    0.591109    11.00000    0.03987    0.02563 =
         0.03190   -0.01062   -0.01347    0.00519
C22   1    0.800746    0.579673    0.524581    11.00000    0.03814    0.02085 =
         0.03998   -0.00900   -0.01884    0.00175
AFIX  43
H22   2    0.842286    0.627775    0.531027    11.00000   -1.20000
AFIX   0
C23   1    0.840586    0.543254    0.448615    11.00000    0.03141    0.01834 =
         0.03315   -0.00440   -0.01298    0.00238
C24   1    0.948864    0.578149    0.380257    11.00000    0.03172    0.02392 =
         0.04346   -0.00859   -0.00756   -0.00560
H1    2    1.015806    0.526774    0.390094    11.00000   -1.50000
H1A   2    0.969296    0.634881    0.387931    11.00000   -1.50000
H1B   2    0.940162    0.595754    0.312243    11.00000   -1.50000
C25   1    0.613567    0.360804    0.498996    11.00000    0.03327    0.03170 =
         0.02986   -0.01002   -0.00241   -0.00702
AFIX 137
H25A  2    0.552012    0.342263    0.554954    11.00000   -1.50000
H25B  2    0.666297    0.300701    0.499501    11.00000   -1.50000
H25C  2    0.579823    0.388147    0.438531    11.00000   -1.50000
AFIX   0
C26   1    0.663201    0.587681    0.673490    11.00000    0.04678    0.03958 =
         0.04412   -0.02223   -0.01089    0.00285
AFIX 137
H26A  2    0.702241    0.647982    0.660186    11.00000   -1.50000
H26B  2    0.682179    0.535449    0.734565    11.00000   -1.50000
H26C  2    0.579635    0.605309    0.679231    11.00000   -1.50000
AFIX   0
C27   1    0.877057    0.731306    0.022024    11.00000    0.06596    0.04073 =
         0.04206   -0.02084   -0.00490   -0.01359
AFIX  23
H27A  2    0.805564    0.703437    0.063595    11.00000   -1.20000
H27B  2    0.901303    0.696724   -0.025745    11.00000   -1.20000
AFIX   0
C28   1    0.851305    0.842604   -0.032086    11.00000    0.06670    0.04249 =
         0.03193   -0.01141   -0.01231   -0.01162
AFIX  23
H28A  2    0.920701    0.871076   -0.077027    11.00000   -1.20000
H28B  2    0.788695    0.853545   -0.070903    11.00000   -1.20000
AFIX   0
C29   1    0.801041    0.998392   -0.005874    11.00000    0.05574    0.02724 =
         0.03773    0.00337   -0.02203   -0.00814
AFIX  23
H29A  2    0.748509    1.018026   -0.055042    11.00000   -1.20000
H29B  2    0.875829    1.025973   -0.038799    11.00000   -1.20000
AFIX   0
C30   1    0.750528    1.039696    0.072605    11.00000    0.04022    0.02462 =
         0.05353   -0.00355   -0.01808   -0.00129
AFIX  23
H30A  2    0.732582    1.113861    0.043666    11.00000   -1.20000
H30B  2    0.677989    1.009011    0.107856    11.00000   -1.20000
AFIX   0
C31   1    0.787761    1.058488    0.213671    11.00000    0.04387    0.02668 =
         0.05146   -0.01786    0.00070   -0.00010
AFIX  23
H31A  2    0.713081    1.032157    0.249052    11.00000   -1.20000
H31B  2    0.775416    1.133171    0.184725    11.00000   -1.20000
AFIX   0
C32   1    0.874177    1.028496    0.282684    11.00000    0.05231    0.02791 =
         0.04195   -0.01587   -0.00188   -0.00628
AFIX  23
H32A  2    0.951730    1.045085    0.245836    11.00000   -1.20000
H32B  2    0.853296    1.066072    0.328099    11.00000   -1.20000
AFIX   0
C33   1    0.946015    0.885475    0.410497    11.00000    0.06846    0.03853 =
         0.03770   -0.01368   -0.01246   -0.01051
AFIX  23
H33A  2    0.920835    0.819768    0.457736    11.00000   -1.20000
H33B  2    0.935435    0.933254    0.445727    11.00000   -1.20000
AFIX   0
C34   1    1.071526    0.871413    0.372048    11.00000    0.06219    0.04212 =
         0.05079   -0.01156   -0.02424   -0.01399
AFIX  23
H34A  2    1.099319    0.937147    0.327365    11.00000   -1.20000
H34B  2    1.117265    0.843682    0.426486    11.00000   -1.20000
AFIX   0
C35   1    1.201375    0.782872    0.284735    11.00000    0.03286    0.05024 =
         0.05291    0.00233   -0.01680   -0.00997
AFIX  23
H35A  2    1.247664    0.754825    0.338805    11.00000   -1.20000
H35B  2    1.232750    0.846302    0.237953    11.00000   -1.20000
AFIX   0
C36   1    1.209118    0.709353    0.235462    11.00000    0.02827    0.04106 =
         0.05224    0.00075   -0.00714    0.00426
AFIX  23
H36A  2    1.290437    0.694704    0.209276    11.00000   -1.20000
H36B  2    1.179549    0.645186    0.282340    11.00000   -1.20000
AFIX   0
C37   1    1.161261    0.694426    0.096741    11.00000    0.04622    0.02718 =
         0.05815   -0.01525    0.01389   -0.00051
AFIX  23
H37A  2    1.152914    0.622188    0.136464    11.00000   -1.20000
H37B  2    1.240447    0.700276    0.060119    11.00000   -1.20000
AFIX   0
C38   1    1.075643    0.732969    0.027545    11.00000    0.05755    0.03412 =
         0.04329   -0.01638    0.01139   -0.00804
AFIX  23
H38A  2    1.076851    0.807084   -0.006056    11.00000   -1.20000
H38B  2    1.095082    0.700740   -0.022269    11.00000   -1.20000
AFIX   0
C39   1    0.561115    0.844685    0.295960    11.00000    0.02536    0.01843 =
         0.03539   -0.00838   -0.00202   -0.00383
C40   1    0.544867    0.878114    0.375526    11.00000    0.03162    0.02303 =
         0.03427   -0.00777   -0.00024   -0.00528
C41   1    0.457121    0.951694    0.382753    11.00000    0.03252    0.02595 =
         0.03989   -0.01232   -0.00016   -0.00448
AFIX  43
H41   2    0.446164    0.972668    0.437228    11.00000   -1.20000
AFIX   0
C42   1    0.383934    0.996284    0.312511    11.00000    0.03005    0.02385 =
         0.05082   -0.01152   -0.00328   -0.00295
C43   1    0.404286    0.965404    0.232858    11.00000    0.02836    0.02581 =
         0.04732   -0.00755   -0.01180   -0.00049
AFIX  43
H43   2    0.357337    0.997014    0.183043    11.00000   -1.20000
AFIX   0
C44   1    0.490280    0.890245    0.222362    11.00000    0.02966    0.02370 =
         0.03961   -0.00899   -0.00556   -0.00496
C45   1    0.507248    0.861359    0.133454    11.00000    0.03753    0.02974 =
         0.04182   -0.01021   -0.01387   -0.00012
AFIX 137
H45A  2    0.472241    0.915980    0.081317    11.00000   -1.50000
H45B  2    0.470641    0.799124    0.149538    11.00000   -1.50000
H45C  2    0.589909    0.850167    0.111627    11.00000   -1.50000
AFIX   0
C46   1    0.621600    0.830585    0.453028    11.00000    0.03812    0.03425 =
         0.03512   -0.01228   -0.00574   -0.00145
AFIX 137
H46A  2    0.598719    0.861011    0.503351    11.00000   -1.50000
H46B  2    0.701893    0.842158    0.423702    11.00000   -1.50000
H46C  2    0.614128    0.757653    0.482473    11.00000   -1.50000
AFIX   0
C47   1    0.286580    1.074200    0.324360    11.00000    0.03455    0.03554 =
         0.06949   -0.02296   -0.00597    0.00355
AFIX 137
H47A  2    0.254280    1.106824    0.263356    11.00000   -1.50000
H47B  2    0.315824    1.125311    0.340507    11.00000   -1.50000
H47C  2    0.226395    1.041080    0.376916    11.00000   -1.50000
AFIX   0
O2    4    0.965341    0.337440    0.438545    11.00000    0.03663    0.02568 =
         0.04439   -0.00865   -0.01778    0.00369
N2    3    0.818864    0.435125    0.360322    11.00000    0.02486    0.01909 =
         0.02928   -0.00683   -0.00535    0.00060
C2    1    0.752806    0.456751    0.284328    11.00000    0.02743    0.01932 =
         0.02602   -0.00697   -0.00283   -0.00234
HKLF 4


REM  SMA-111_auto_a.res in P-1
REM wR2 = 0.1552, GooF = S = 1.065, Restrained GooF = 1.065 for all data
REM R1 = 0.0541 for 7520 Fo > 4sig(Fo) and 0.0659 for all 9137 data
REM 578 parameters refined using 0 restraints

END

WGHT      0.0844      1.1008

REM Highest difference peak  0.808,  deepest hole -0.474,  1-sigma level  0.073
Q1    1   0.9538  0.8403  0.1906  11.00000  0.05    0.81
Q2    1   0.9219  0.8072  0.1342  11.00000  0.05    0.28
Q3    1   0.7328  0.4554  0.4666  11.00000  0.05    0.28
Q4    1   0.9458  0.3760  0.3119  11.00000  0.05    0.27
Q5    1   0.7715  0.8305  0.1294  11.00000  0.05    0.27
Q6    1   0.8973  0.5570  0.4148  11.00000  0.05    0.27
Q7    1   0.7559  0.5477  0.5673  11.00000  0.05    0.27
Q8    1   0.7972  0.5099  0.0686  11.00000  0.05    0.26
Q9    1   1.2269  0.8778  0.2273  11.00000  0.05    0.25
Q10   1   0.7242  0.6114  0.6406  11.00000  0.05    0.25
Q11   1   0.7837  0.4776 -0.0377  11.00000  0.05    0.25
Q12   1   0.5969  0.2243  0.4412  11.00000  0.05    0.24
Q13   1   0.7214  0.4445  0.0740  11.00000  0.05    0.24
Q14   1   0.6753  0.3874  0.1517  11.00000  0.05    0.24
Q15   1   0.5681  0.1530  0.3877  11.00000  0.05    0.24
Q16   1   0.9215  1.0872 -0.1121  11.00000  0.05    0.24
Q17   1   0.2704  1.0419  0.4196  11.00000  0.05    0.24
Q18   1   0.6214  0.5369  0.2658  11.00000  0.05    0.23
Q19   1   0.8717  0.7629  0.3220  11.00000  0.05    0.23
Q20   1   0.7259  0.7776  0.2739  11.00000  0.05    0.23
;
_shelx_res_checksum   40171

_shelx_hkl_file
;
   0   0   1   12.50    0.92
   0   0   2 3570.74  139.27
   0   0   3  737.63   30.22
   0   0  -3  800.41   30.46
   0   0   4 1690.88   64.48
   0   0  -4 1574.47   64.67
   0   0   5   46.95    3.72
   0   0  -5   59.48    4.23
   0   0   6  375.64   18.08
   0   0  -6  395.27   16.82
   0   0   7  173.04    7.36
   0   0   7  156.02   10.43
   0   0  -7  174.55    9.08
   0   0   8    8.77    2.17
   0   0   8    7.17    5.45
   0   0  -8   12.29    4.12
   0   0   9   53.96    3.37
   0   0   9   53.15    6.78
   0   0  -9   58.95    5.31
   0   0   9   46.23    3.03
   0   0  10    2.27    2.62
   0   0  10    3.41    5.56
   0   0  10    4.45    2.05
   0   0  11   22.37    3.28
   0   0  11   19.63    6.54
   0   0  11   24.04    2.83
   0   0  11   20.75    3.45
   0   0  12  115.30    6.10
   0   0  12  103.28    5.78
   0   0  12  118.50    6.17
   0   0  13    5.95    2.86
   0   0  13    1.14    2.64
   0   0  13    4.78    3.11
   0   0  13    6.10    6.27
   0   0  13    3.03    2.63
   0   0  13    4.83    3.20
   0   0  14  153.89    7.02
   0   0  14  132.94    6.71
   0   0  15   41.28    3.37
   0   0  16   25.19    2.41
   0  -1  16   12.58    1.92
   0  -1  15   15.06    2.58
   0  -1  14   65.97    4.30
   0  -1  14   64.38    4.13
   0  -1  13  145.96    7.13
   0  -1  13  139.58    7.03
   0  -1  12    8.67    3.50
   0  -1  12    3.31    2.47
   0  -1  12    9.23    6.40
   0  -1  12    4.12    3.22
   0  -1  11  273.52   12.27
   0  -1  11  303.40   12.50
   0  -1  10   11.09    5.78
   0  -1  10   11.19    2.12
   0  -1   9   85.91    4.14
   0   1  -9   82.51    6.68
   0   1  -9   87.19    4.20
   0  -1   9   89.62    7.98
   0   1  -9   78.41    4.45
   0   1  -8   67.79    3.82
   0  -1   8   82.88    7.49
   0   1  -8   84.79    6.37
   0  -1   8   80.76    3.76
   0  -1   7   38.08    5.94
   0   1  -7   32.83    5.13
   0  -1   6  388.02   14.56
   0   1  -6  399.34   13.49
   0  -1   5    3.25    2.54
   0   1  -5    5.28    3.89
   0  -1   4  240.82   12.01
   0   1  -4  408.54   12.99
   0   1  -3 1849.85   72.86
   0   1  -2  228.04    7.03
   0   1  -2  215.79    7.81
   0   1  -1   43.84    2.03
   0   1  -1   36.90    2.23
   0   1   0  714.43   28.07
   0   1   1 3614.91  141.10
   0   1   2  340.96   13.61
   0   1   2  343.43   13.59
   0   1   3  918.84   40.06
   0   1   3 1009.24   40.57
   0   1   4  102.18    5.56
   0   1   4   83.40    4.95
   0   1   5   22.22    3.98
   0  -1  -5   11.83    2.79
   0   1   6   94.31    7.17
   0  -1  -6  102.83    5.92
   0   1   7   10.76    5.60
   0  -1  -7   12.99    3.89
   0   1   8  176.41    7.46
   0   1   8  178.85   10.81
   0  -1  -8  159.17    8.61
   0   1   9  149.29   10.16
   0   1   9  161.17    6.48
   0   1  10   28.98    3.11
   0   1  10   26.51    2.89
   0   1  10   25.76    6.33
   0   1  10   30.56    2.69
   0   1  11   79.22    4.65
   0   1  11   63.25    4.51
   0   1  11   83.17    8.87
   0   1  11   85.21    4.44
   0   1  12  224.60    9.79
   0   1  12  243.44   14.82
   0   1  12  235.55    9.92
   0   1  13  155.88   11.67
   0   1  13  151.30    6.70
   0   1  13  138.23    6.41
   0   1  13  134.21    6.49
   0   1  14   75.30    4.50
   0   1  14   70.70    4.27
   0   1  15   56.53    3.53
   0   1  15   76.15    4.16
   0   1  16    5.44    2.13
   0  -2  15   17.11    2.43
   0  -2  14   36.86    3.38
   0  -2  13    2.96    3.13
   0  -2  12  104.74    5.80
   0  -2  12   84.09    9.09
   0  -2  11   35.86    7.04
   0  -2  11   29.72    2.92
   0   2 -10  269.65   11.78
   0  -2  10  295.82   11.83
   0  -2  10  289.59   12.11
   0   2  -9   56.38    3.49
   0   2  -9   50.58    3.85
   0  -2   9   59.72    3.80
   0   2  -9   51.40    6.37
   0  -2   9   62.64    3.24
   0  -2   9   54.68    6.95
   0  -2   8  188.99    8.37
   0   2  -8  215.47   11.17
   0  -2   8  195.32    8.64
   0   2  -8  211.94    8.53
   0   2  -7   37.03    5.46
   0  -2   7   43.24    2.83
   0   2  -7   33.15    2.70
   0  -2   6    4.33    2.09
   0  -2   6    6.57    5.13
   0   2  -6    5.81    5.16
   0  -2   5    3.15    3.23
   0   2  -5    6.95    5.11
   0   2  -4  151.76    8.01
   0   2  -3   -0.45    2.79
   0   2  -3    2.82    3.18
   0   2  -2 3835.35  156.95
   0   2  -2 4181.31  156.88
   0   2  -1 9999.00  382.03
   0   2  -1 9600.95  382.07
   0   2   0  121.34    5.66
   0   2   0  116.32    5.40
   0   2   1  831.31   30.84
   0   2   1  739.23   30.56
   0   2   1  676.72   30.62
   0   2   1  831.02   30.83
   0   2   1  943.11   31.04
   0   2   2    3.88    1.97
   0   2   3  332.95   13.68
   0   2   3  348.12   13.83
   0   2   3  320.64   14.04
   0   2   4 1217.52   48.67
   0   2   4 1257.62   48.72
   0   2   5  162.50    7.56
   0  -2  -6  371.83   15.59
   0  -2  -7   58.83    4.63
   0   2   8  337.23   13.79
   0   2   8  336.35   13.79
   0  -2  -8  357.69   14.70
   0   2   9    3.62    2.09
   0   2   9    4.95    2.31
   0   2   9    6.94    1.93
   0   2  10  112.52    5.34
   0   2  10  115.27    5.41
   0   2  10  101.14    9.02
   0   2  10  101.31    5.27
   0   2  11    2.91    2.73
   0   2  11    1.67    6.06
   0   2  11    5.25    2.40
   0   2  11    5.30    2.80
   0   2  12    2.42    3.05
   0   2  12   -1.09    6.41
   0   2  12    1.20    2.92
   0   2  12    1.33    2.65
   0   2  13  163.49    7.48
   0   2  13  156.79    7.79
   0   2  13  140.23   12.31
   0   2  13  168.18    7.92
   0   2  14    7.12    2.87
   0   2  14    8.35    3.00
   0   2  14    2.57    2.93
   0   2  15    9.90    2.54
   0   2  15   12.28    2.78
   0   2  16    3.05    1.82
   0   2  16    3.96    2.10
   0  -3  14   10.94    2.63
   0  -3  14   14.57    2.66
   0  -3  13    2.69    2.90
   0  -3  13    4.19    3.06
   0  -3  12   84.94    5.10
   0  -3  12   72.60    4.94
   0   3 -11   73.44    4.48
   0  -3  11   75.12    8.29
   0  -3  11   87.22    5.01
   0  -3  10   12.14    5.75
   0   3 -10    8.30    2.71
   0  -3  10    8.31    3.08
   0   3  -9   71.31    4.11
   0  -3   9   70.44    4.34
   0  -3   9   69.24    7.27
   0   3  -8   23.19    2.59
   0   3  -8   19.32    3.16
   0  -3   8   30.16    2.77
   0   3  -8   26.33    5.93
   0  -3   8   24.97    5.67
   0   3  -7  114.60    8.06
   0  -3   7  101.63    5.15
   0   3  -7  110.96    5.14
   0  -3   6  371.31   16.09
   0  -3   6  347.91   13.29
   0   3  -5  194.82   11.06
   0  -3   5  206.83    8.56
   0   3  -4  766.91   31.87
   0   3  -3  106.01    6.12
   0   3  -3   74.36    5.82
   0   3  -2   20.57    3.68
   0   3  -2   17.79    3.52
   0   3  -2   13.81    2.49
   0   3  -1 1792.46   72.79
   0   3  -1 1917.37   72.93
   0   3   0   92.52    5.37
   0   3   0  109.79    6.02
   0   3   1  537.64   21.17
   0   3   1  561.51   21.77
   0   3   1  505.59   21.08
   0   3   1  550.60   21.73
   0   3   2  941.14   38.51
   0   3   2 1032.11   38.96
   0   3   2  976.88   38.68
   0   3   3    1.59    2.47
   0   3   3    5.55    3.47
   0   3   3    0.81    2.51
   0   3   4  374.84   15.69
   0   3   4  401.62   15.52
   0   3   5 1847.11   80.49
   0   3   5 1966.11   79.92
   0   3   6   48.84    5.29
   0   3   6   18.29    4.30
   0   3   7   40.59    2.85
   0  -3  -7   44.63    3.81
   0   3   8  318.43   15.54
   0   3   8  305.60   12.57
   0   3   9    1.31    2.05
   0   3   9   -0.85    5.20
   0   3   9    1.92    1.92
   0   3  10    2.96    2.23
   0   3  10    2.84    2.11
   0   3  11  112.71    5.75
   0   3  11  117.20    5.86
   0   3  12  195.06    9.20
   0   3  12  218.16    9.40
   0   3  13    2.19    2.88
   0   3  13   -1.25    2.93
   0   3  14    8.05    3.13
   0   3  14    8.67    2.92
   0   3  14    3.64    3.01
   0   3  15    2.75    2.57
   0   3  15    2.51    2.70
   0   3  16   55.00    3.33
   0   3  17    1.07    1.42
   0  -4  14   38.07    2.89
   0  -4  14   37.10    2.94
   0  -4  13   22.54    3.00
   0  -4  13   20.48    3.13
   0  -4  12   48.15    4.02
   0  -4  12   52.86    4.18
   0   4 -11   -1.13    2.63
   0  -4  11    0.31    3.09
   0  -4  11    2.61    3.54
   0   4 -10  156.12    7.59
   0  -4  10  173.10    7.86
   0  -4  10  182.42   11.36
   0   4 -10  157.41   11.43
   0  -4   9    5.37    4.92
   0  -4   9    2.00    2.89
   0   4  -9    4.39    2.73
   0   4  -8  152.03    7.33
   0  -4   8  170.55    7.42
   0  -4   8  172.08   10.55
   0   4  -7  213.66    8.75
   0   4  -7  174.89    8.78
   0  -4   7  209.67    8.73
   0   4  -7  187.79   11.67
   0   4  -6   87.06    4.63
   0  -4   6   98.20    4.58
   0  -4   6  107.59    7.57
   0   4  -6   97.33    7.82
   0   4  -5  100.22    8.13
   0  -4   5  107.64    4.92
   0   4  -4  223.67    9.73
   0   4  -4  298.71   12.88
   0   4  -3  900.16   33.48
   0   4  -3  713.20   33.30
   0   4  -2    7.27    3.04
   0   4  -2    7.11    4.39
   0   4  -2    9.79    4.43
   0   4  -1 3350.04  133.21
   0   4  -1 3446.65  133.38
   0   4   0  398.65   16.81
   0   4   0  387.67   16.55
   0   4   1   26.21    2.33
   0   4   1   31.61    4.45
   0   4   1   23.84    2.34
   0   4   2  645.04   25.90
   0   4   2  653.27   26.60
   0   4   3 1293.74   53.31
   0   4   3 1307.21   53.37
   0   4   3 1450.07   53.64
   0   4   4 2984.28  109.53
   0   4   4 2897.24  109.39
   0   4   5   43.55    4.44
   0   4   5   39.56    3.94
   0   4   5   48.86    4.83
   0   4   6  250.96   12.68
   0   4   6  275.78   12.58
   0   4   7  231.58    9.66
   0   4   7  226.07    9.68
   0   4   8   45.48    6.28
   0   4   9  139.98    6.24
   0   4   9  150.88    9.86
   0   4  10   20.82    4.25
   0   4  10   19.02    2.43
   0   4  10   15.77    5.85
   0   4  10   15.50    2.35
   0   4  11    1.92    2.55
   0   4  11    1.49    2.41
   0   4  11    4.32    6.22
   0   4  11   -1.01    2.47
   0   4  12  136.39    5.88
   0   4  12  145.33   11.31
   0   4  12  122.52    6.14
   0   4  13  205.07    9.29
   0   4  13  228.06   15.12
   0   4  13  210.02    9.70
   0   4  14    3.33    3.21
   0   4  14    5.78    2.75
   0   4  14    0.05    3.11
   0   4  15    4.93    2.87
   0   4  16   44.89    3.21
   0   4  17    1.27    1.71
   0  -5  14    2.24    1.72
   0  -5  13    8.17    2.38
   0  -5  13    8.06    2.62
   0  -5  12    4.98    2.82
   0  -5  12    4.78    3.05
   0  -5  11   16.94    3.21
   0  -5  10    3.56    3.05
   0   5 -10    2.25    2.87
   0   5 -10    1.42    6.53
   0  -5   9    7.61    3.00
   0   5  -9    9.09    3.01
   0   5  -9   10.99    6.84
   0  -5   8   13.76    4.78
   0  -5   8    9.50    2.80
   0   5  -8   11.76    2.84
   0   5  -7  102.86    5.21
   0  -5   7   94.54    5.09
   0   5  -6   73.99    3.91
   0  -5   6   62.08    3.73
   0  -5   6   76.24    6.30
   0   5  -5   78.36    4.30
   0   5  -5   93.49    7.88
   0  -5   5   98.09    6.64
   0  -5   5   85.26    4.13
   0  -5   4   82.95    3.95
   0   5  -4   70.28    7.51
   0   5  -3  105.99    4.94
   0   5  -3   98.09    8.44
   0   5  -2  753.64   31.33
   0   5  -2  657.06   31.71
   0   5  -1    2.08    4.03
   0   5  -1    2.70    5.47
   0   5   0  279.10   13.03
   0   5   0  251.18   12.45
   0   5   0  289.82   11.93
   0   5   0  270.39   11.84
   0   5   1 1081.14   41.27
   0   5   1  914.50   40.93
   0   5   1 1027.42   40.16
   0   5   1 1019.49   40.37
   0   5   1 1031.00   41.28
   0   5   2 1158.49   45.67
   0   5   2 1030.86   45.40
   0   5   2 1159.43   45.75
   0   5   2 1157.10   44.82
   0   5   2 1139.43   45.86
   0   5   3   11.93    4.33
   0   5   4    3.55    3.49
   0   5   4    1.66    4.75
   0   5   4    3.20    3.71
   0   5   5    6.14    4.18
   0   5   5    1.53    4.16
   0   5   5    4.10    5.48
   0   5   6 1348.27   57.39
   0   5   6 1390.91   57.57
   0   5   7    0.85    5.36
   0   5   7    3.66    4.87
   0   5   7    3.83    1.89
   0   5   8  171.98    9.65
   0   5   8  136.89    6.28
   0   5   9  313.19   14.84
   0   5   9  262.39   11.25
   0   5  10   45.37    4.88
   0   5  10   44.24    6.84
   0   5  11  150.14    7.84
   0   5  11  146.54    6.45
   0   5  11  125.95    6.64
   0   5  11  160.97   11.45
   0   5  12   12.06    3.01
   0   5  12   13.23    2.59
   0   5  12   12.41    6.98
   0   5  13  430.12   18.25
   0   5  13  413.41   17.74
   0   5  13  451.13   17.86
   0   5  13  452.92   18.38
   0   5  13  484.21   24.12
   0   5  14  172.78    8.15
   0   5  14  158.60    8.16
   0   5  15   20.34    3.27
   0   5  16    1.48    2.45
   0   5  17   15.63    2.08
   0   5  18    7.78    1.32
   0  -6  13    2.22    1.96
   0  -6  13    4.49    1.91
   0  -6  13    5.99    2.16
   0  -6  12    4.12    2.44
   0  -6  11   38.42    3.51
   0   6 -10   65.57    4.44
   0  -6  10   76.42    4.64
   0   6  -9  122.15   11.31
   0   6  -9  139.29    6.62
   0  -6   9  125.93    6.60
   0   6  -8    4.89    7.15
   0   6  -8    5.18    3.13
   0  -6   8    2.48    2.86
   0  -6   7   59.07    3.96
   0   6  -7   58.31    4.09
   0   6  -6   46.46    3.40
   0  -6   6   37.86    5.02
   0  -6   6   37.32    3.07
   0  -6   5   10.57    3.70
   0  -6   5    9.11    2.04
   0   6  -5   11.21    2.38
   0   6  -4  246.35   10.03
   0  -6   4  236.43    9.83
   0  -6   4  218.61   11.55
   0   6  -3  145.77   20.93
   0  -6   3  479.13   17.80
   0   6  -2  320.67   12.64
   0   6  -2  312.93   12.56
   0   6  -1   17.60    3.96
   0   6  -1    8.95    7.14
   0   6  -1    9.27    5.02
   0   6   0  210.42   11.67
   0   6   0  189.03   10.40
   0   6   0  186.36    9.05
   0   6   0  185.38    8.96
   0   6   1   71.51    7.81
   0   6   1   62.32    6.25
   0   6   1   67.13    6.73
   0   6   1   57.82    6.62
   0   6   1   55.06    4.28
   0   6   1   55.82    3.86
   0   6   2   55.08    7.20
   0   6   2   40.54    5.81
   0   6   2   43.62    6.12
   0   6   2   43.81    3.78
   0   6   2   44.66    6.27
   0   6   3 1432.10   58.10
   0   6   4   57.53    7.50
   0   6   4   45.91    6.21
   0   6   5  121.29    8.42
   0   6   5  139.79    9.36
   0   6   5  126.26    8.16
   0   6   6 1103.14   47.06
   0   6   6 1063.88   47.12
   0   6   7 1182.81   43.98
   0   6   7 1154.98   44.24
   0   6   8    9.69    1.99
   0   6   8   10.32    4.92
   0   6   9    0.61    2.03
   0   6   9   -1.09    4.92
   0   6   9   -0.45    3.85
   0   6  10   11.11    4.45
   0   6  10   13.17    3.06
   0   6  10    8.77    2.81
   0   6  10    7.57    2.37
   0   6  10    8.78    5.82
   0   6  11    6.38    4.90
   0   6  11    8.04    2.98
   0   6  11    6.89    6.18
   0   6  11    6.92    2.57
   0   6  12   81.91    5.07
   0   6  12   91.39    5.32
   0   6  13    5.15    7.15
   0   6  13    1.26    2.99
   0   6  13    4.81    3.46
   0   6  14   19.43    3.63
   0   6  14   19.05    3.02
   0   6  15    4.81    3.04
   0   6  16    0.89    2.43
   0   6  17   46.20    2.95
   0   6  18    7.38    1.45
   0  -7  12   22.91    2.36
   0  -7  11   35.72    3.49
   0  -7  11   41.28    3.18
   0  -7  10    4.79    3.37
   0  -7  10    5.72    2.79
   0   7  -9    1.37    2.96
   0  -7   9    1.27    2.88
   0   7  -8  762.57   35.28
   0  -7   8  730.44   29.96
   0   7  -8  754.34   30.06
   0   7  -8  756.44   30.26
   0   7  -7  186.36   13.53
   0  -7   7  192.45    8.65
   0   7  -7  194.76    8.82
   0   7  -7  194.69    9.39
   0   7  -6   30.27    7.83
   0  -7   6   26.81    2.88
   0   7  -6   25.01    3.21
   0   7  -6   34.13    4.37
   0  -7   5  136.79    6.26
   0   7  -5  140.21    6.57
   0   7  -4   32.81    3.83
   0  -7   4   35.42    2.65
   0  -7   3   73.96    3.63
   0   7  -2  368.23   16.04
   0   7  -2  372.03   14.26
   0   7  -1  208.66   10.16
   0   7  -1  203.03    9.99
   0   7  -1  206.00   11.24
   0   7  -1  215.30    8.62
   0   7  -1  206.22    8.64
   0   7   0  364.70   17.79
   0   7   0  389.47   15.85
   0   7   0  372.86   15.32
   0   7   0  356.86   17.12
   0   7   0  356.35   14.55
   0   7   0  362.91   14.52
   0   7   1  787.86   33.92
   0   7   1  812.64   32.12
   0   7   1  864.97   33.92
   0   7   1  830.34   33.54
   0   7   1  905.75   34.21
   0   7   1  732.73   31.45
   0   7   2  345.71   17.04
   0   7   2  369.32   17.79
   0   7   2  342.64   17.64
   0   7   2  359.22   15.36
   0   7   2  384.52   17.49
   0   7   3  661.91   30.71
   0   7   3  764.82   31.40
   0   7   3  758.46   31.47
   0   7   5   21.99    5.74
   0   7   5   27.46    7.31
   0   7   6   33.41    5.71
   0   7   6   42.92    7.24
   0   7   6   23.34    5.07
   0   7   7    3.05    1.95
   0   7   7    4.61    4.66
   0   7   7    6.27    6.08
   0   7   8  562.59   22.04
   0   7   8  578.28   22.27
   0   7   8  542.98   22.09
   0   7   8  588.58   25.23
   0   7   9  451.42   19.91
   0   7   9  421.84   22.79
   0   7   9  498.18   19.87
   0   7   9  502.16   19.85
   0   7   9  540.96   20.23
   0   7  10   52.12    3.66
   0   7  10   47.14    3.99
   0   7  10   42.79    3.72
   0   7  10   47.48    5.14
   0   7  11   51.71    4.07
   0   7  11   57.13    8.56
   0   7  11   65.92    4.37
   0   7  11   64.42    4.42
   0   7  11   57.29    4.26
   0   7  11   61.17    5.70
   0   7  12   43.00    3.81
   0   7  12   48.54    8.45
   0   7  12   35.17    3.89
   0   7  12   47.44    5.68
   0   7  13    2.05    3.07
   0   7  13    6.81    3.21
   0   7  13    9.96    6.81
   0   7  14   23.34    3.64
   0   7  14   29.65    3.34
   0   7  15    3.34    2.95
   0   7  15    3.96    2.60
   0   7  16   30.54    3.01
   0   7  17   -0.62    2.00
   0   7  18   65.72    3.18
   0  -8  12    2.16    1.67
   0  -8  11    2.78    1.89
   0  -8  11    3.57    2.40
   0  -8  10    4.78    2.27
   0  -8  10    3.69    2.87
   0  -8   9  119.54    5.79
   0  -8   9  111.47    6.21
   0   8  -8   -0.04    3.04
   0  -8   8    1.32    2.67
   0   8  -8   -2.96    4.18
   0  -8   7  141.04    6.69
   0   8  -7  145.77    7.03
   0   8  -7  135.99    7.79
   0   8  -6    4.45    4.44
   0  -8   6    0.81    2.48
   0   8  -6    1.48    3.11
   0   8  -6    9.19    7.97
   0   8  -6    1.04    4.48
   0   8  -5   10.53    4.41
   0   8  -5    0.96    4.32
   0   8  -5    0.78    7.29
   0   8  -5    2.69    2.80
   0  -8   5    1.71    2.29
   0   8  -4   42.76    4.77
   0   8  -4   33.29    8.06
   0   8  -4   33.94    5.04
   0  -8   4   31.74    2.68
   0   8  -3    0.85    3.74
   0   8  -3    2.15    3.72
   0   8  -3    1.09    2.38
   0   8  -2  280.77   11.31
   0   8  -2  265.29   12.63
   0   8  -2  265.57   10.78
   0   8  -1  505.15   22.94
   0   8  -1  518.09   20.59
   0   8  -1  469.77   18.89
   0   8   0    6.56    6.05
   0   8   0   10.25    5.35
   0   8   0    7.67    2.98
   0   8   0    7.67    7.50
   0   8   0    5.55    1.92
   0   8   1  175.92   10.88
   0   8   1  168.97   11.27
   0   8   1  164.58   10.18
   0   8   1  138.89   11.60
   0   8   1  160.16    6.86
   0   8   2   26.86    6.32
   0   8   2   36.22    8.07
   0   8   2   31.67    6.06
   0   8   2   29.13    3.35
   0   8   2   33.23    7.19
   0   8   3  216.48   12.73
   0   8   3  225.95   13.12
   0   8   5   23.29    7.41
   0   8   5   23.23    6.12
   0   8   6  107.56    8.72
   0   8   6  126.24    9.75
   0   8   7  404.26   16.58
   0   8   7  415.15   19.84
   0   8   8   27.65    6.85
   0   8   8   51.21    3.80
   0   8   8   39.40    2.99
   0   8   8   42.80    3.63
   0   8   8   30.73    2.79
   0   8   8   40.17    3.98
   0   8   8   27.82    5.42
   0   8   9  435.46   18.30
   0   8   9  425.84   18.25
   0   8   9  458.82   18.52
   0   8   9  433.56   21.49
   0   8   9  458.62   18.27
   0   8   9  462.61   18.21
   0   8   9  442.35   18.20
   0   8  10   79.28    4.94
   0   8  10   88.08    6.11
   0   8  10   82.26    4.91
   0   8  10   89.61    5.19
   0   8  10   90.89    4.81
   0   8  11    0.78    5.07
   0   8  11    4.32    3.18
   0   8  11    1.50    3.36
   0   8  11   -1.98    5.80
   0   8  11   -1.94    2.76
   0   8  12   15.65    5.32
   0   8  12   13.00    6.91
   0   8  12   14.00    3.60
   0   8  12   18.41    3.44
   0   8  12    8.05    3.02
   0   8  13   48.36    4.22
   0   8  13   47.08    3.81
   0   8  13   47.16    4.11
   0   8  14   54.76    4.15
   0   8  14   59.14    3.86
   0   8  15    4.74    2.75
   0   8  16   27.70    2.56
   0   8  16   21.07    2.78
   0   8  17    1.50    1.98
   0   8  18   19.81    1.73
   0  -9  10   21.52    2.73
   0  -9   9   56.99    3.32
   0  -9   9   50.53    3.93
   0  -9   8   19.57    2.56
   0  -9   8   17.48    3.36
   0   9  -8   10.13    4.13
   0  -9   7    9.21    2.54
   0   9  -7    9.45    3.23
   0   9  -7    8.85    4.55
   0   9  -6  153.16   13.95
   0  -9   6  172.74    7.68
   0   9  -6  174.07    9.14
   0   9  -6  173.30    8.13
   0   9  -5  379.94   16.45
   0   9  -5  353.96   21.46
   0   9  -4    9.57    4.74
   0   9  -4    8.37    8.33
   0   9  -4   -7.04    5.81
   0   9  -3  184.19    9.41
   0   9  -3  165.00    8.25
   0   9  -2   51.23    8.96
   0   9  -2   44.07    3.48
   0   9  -2   51.01    3.94
   0   9  -2   31.67    4.83
   0   9  -2   52.13    5.18
   0   9  -1   72.34    8.94
   0   9  -1   58.83    7.60
   0   9  -1   52.25    5.02
   0   9  -1   63.52    5.21
   0   9  -1   59.22    3.60
   0   9  -1   62.00    4.09
   0   9   0   75.47    5.05
   0   9   0   71.32    8.79
   0   9   0   75.40    8.14
   0   9   0   66.49    5.19
   0   9   0   66.56    3.72
   0   9   0   67.83    4.32
   0   9   1 1733.41   68.00
   0   9   1 1712.91   71.87
   0   9   1 1797.90   71.47
   0   9   1 1661.19   67.95
   0   9   1 1855.24   68.19
   0   9   1 1686.36   67.52
   0   9   1 1856.32   71.48
   0   9   1 1710.56   67.80
   0   9   2  292.18   12.41
   0   9   2  305.52   16.56
   0   9   2  299.81   15.73
   0   9   2  300.92   12.60
   0   9   2  283.70   11.59
   0   9   2  263.57   12.06
   0   9   2  309.21   16.50
   0   9   3  131.71   10.56
   0   9   3  121.31    6.23
   0   9   3  148.41   11.33
   0   9   3  131.28    9.71
   0   9   3  132.93    6.76
   0   9   4    2.94    3.46
   0   9   5   44.33    8.31
   0   9   5   34.09    3.36
   0   9   6   66.97    4.70
   0   9   6   71.39    4.04
   0   9   6   67.40    4.67
   0   9   6   68.88    4.80
   0   9   6   69.39    8.98
   0   9   6   63.68    4.37
   0   9   7    6.54    2.56
   0   9   7    7.83    3.49
   0   9   7    5.47    2.75
   0   9   7    4.06    3.66
   0   9   7    8.43    3.72
   0   9   7    7.67    3.05
   0   9   7   11.05    7.57
   0   9   8  216.55    9.17
   0   9   8  215.62    9.62
   0   9   8  233.60    9.84
   0   9   8  219.28    9.37
   0   9   8  192.80    8.91
   0   9   9  149.98    7.88
   0   9   9  152.74    7.28
   0   9   9  172.58    7.57
   0   9   9  167.36    7.32
   0   9   9  161.02    8.10
   0   9   9  152.02    7.55
   0   9  10   13.21    4.96
   0   9  10    9.97    3.84
   0   9  10   11.54    4.61
   0   9  10   14.28    3.52
   0   9  10   15.94    3.03
   0   9  11    5.81    5.06
   0   9  11    9.14    3.74
   0   9  11   11.40    3.66
   0   9  11   11.24    3.12
   0   9  12   -0.67    5.34
   0   9  12    0.67    3.42
   0   9  12    1.98    3.14
   0   9  12    5.88    3.45
   0   9  13   54.54    5.91
   0   9  13   62.87    4.50
   0   9  13   65.35    4.29
   0   9  13   56.73    4.24
   0   9  13   50.69    3.73
   0   9  14   56.13    3.90
   0   9  14   45.76    4.04
   0   9  14   48.08    3.72
   0   9  15   99.48    5.04
   0   9  15   91.13    5.03
   0   9  16   24.36    2.61
   0   9  17   70.59    3.68
   0 -10   9  116.88    5.56
   0 -10   8    4.96    2.78
   0  10  -8    4.66    3.41
   0 -10   7    4.53    2.99
   0  10  -7   -1.93    4.48
   0  10  -6   42.70    5.35
   0  10  -5   -0.34    8.63
   0  10  -5   -3.34    6.77
   0  10  -5    1.87    5.06
   0  10  -4   10.52    5.28
   0  10  -4   12.69    3.12
   0  10  -4   11.58    7.07
   0  10  -3  105.58    7.22
   0  10  -3  100.41   10.09
   0  10  -3   96.84   11.89
   0  10  -3   94.69    5.45
   0  10  -3  114.03    7.81
   0  10  -2    2.18    8.55
   0  10  -2    3.68    7.23
   0  10  -2    4.69    4.95
   0  10  -2    0.03    2.70
   0  10  -2   15.04    3.72
   0  10  -1   29.60    3.14
   0  10  -1   32.11    9.38
   0  10  -1   41.48    5.51
   0  10  -1   34.61    7.80
   0  10  -1   40.73    4.22
   0  10   0   21.88    2.71
   0  10   0   40.27    5.87
   0  10   0   15.26    8.24
   0  10   0   26.31    7.67
   0  10   0    2.25    8.98
   0  10   0   24.07    3.75
   0  10   1  490.94   19.98
   0  10   1  497.76   20.42
   0  10   1  527.32   25.71
   0  10   1  509.93   24.48
   0  10   1  528.37   20.76
   0  10   1  492.64   19.67
   0  10   1  463.99   20.08
   0  10   2    5.12    3.44
   0  10   2    5.06    8.59
   0  10   2   11.97    3.66
   0  10   2    9.45    4.23
   0  10   2    3.98    7.74
   0  10   2    8.41    4.52
   0  10   2   11.20    3.28
   0  10   2    8.88    1.97
   0  10   2   12.67    7.29
   0  10   3    4.80    3.50
   0  10   3    9.80    4.22
   0  10   3   17.39    7.98
   0  10   3    8.34    3.44
   0  10   3    6.39    4.41
   0  10   3    7.43    3.50
   0  10   3    7.85    2.86
   0  10   3    8.06    8.50
   0  10   3   10.57    3.49
   0  10   4   33.84    4.48
   0  10   4   39.27    3.15
   0  10   4   33.23    3.91
   0  10   4   26.91    3.79
   0  10   4   24.12    4.73
   0  10   4   33.14    3.30
   0  10   4   30.47    3.77
   0  10   4   36.76    9.38
   0  10   5   37.98    3.58
   0  10   5   42.31    4.03
   0  10   5   43.84    3.47
   0  10   5   42.26    4.76
   0  10   5   35.79    4.10
   0  10   5   36.80    4.15
   0  10   5   40.14    3.56
   0  10   5   33.98    3.99
   0  10   6  106.11    5.52
   0  10   6  101.37    6.33
   0  10   6  111.74    5.48
   0  10   6  100.49    5.94
   0  10   6  110.71    6.33
   0  10   6  100.91    6.03
   0  10   6  104.46    5.48
   0  10   6   96.65    5.89
   0  10   6   93.04   10.92
   0  10   7   94.06    5.18
   0  10   7   95.34    6.06
   0  10   7   94.29    5.49
   0  10   7   96.00    5.14
   0  10   7   94.79    6.33
   0  10   7   87.00    5.76
   0  10   7   89.63    5.75
   0  10   7   82.72    5.53
   0  10   7   69.70   10.42
   0  10   8  145.99    7.80
   0  10   8  145.67    6.93
   0  10   8  147.94    7.03
   0  10   8  145.64    7.24
   0  10   8  167.42    8.03
   0  10   8  153.69    7.81
   0  10   8  159.44    7.59
   0  10   8  154.80    7.48
   0  10   9  126.37    7.21
   0  10   9  127.12    6.33
   0  10   9  138.41    7.27
   0  10   9  127.55    6.79
   0  10   9  116.94    6.05
   0  10  10   85.81    4.98
   0  10  10   84.70    6.07
   0  10  10   81.93    5.33
   0  10  10   86.98    5.52
   0  10  10   83.22    4.74
   0  10  10   92.30    6.11
   0  10  10   90.83    5.45
   0  10  11   25.04    5.52
   0  10  11   23.71    3.06
   0  10  11   20.50    4.38
   0  10  11   23.76    4.00
   0  10  11   22.56    3.91
   0  10  11   20.61    3.10
   0  10  12    2.01    5.27
   0  10  12    2.66    2.63
   0  10  12    2.17    3.73
   0  10  12    2.17    3.59
   0  10  12    3.08    3.56
   0  10  12   -3.13    2.85
   0  10  13   12.65    3.64
   0  10  13   15.55    3.52
   0  10  13   17.35    3.03
   0  10  13   14.94    5.27
   0  10  14   14.39    2.87
   0  10  14   15.67    3.15
   0  10  14   15.64    3.43
   0  10  15   75.53    4.32
   0  10  15   66.29    4.09
   0  10  16   49.89    3.25
   0  10  16   45.58    3.15
   0  10  16   49.96    3.38
   0  10  17   39.65    2.59
   0  10  17   41.06    2.44
   0  10  17   39.94    2.70
   0  10  18    0.91    1.10
   0 -11   8   30.73    2.64
   0  11  -7    7.91    3.67
   0 -11   7    8.36    2.54
   0 -11   6   72.00    4.29
   0  11  -6   65.22    5.78
   0  11  -5   70.32    6.25
   0  11  -5   75.76    5.56
   0  11  -4  253.99   12.40
   0  11  -4  264.37   12.59
   0  11  -3  100.84    7.40
   0  11  -3  111.14   12.71
   0  11  -3  111.21   10.57
   0  11  -3   78.87    7.71
   0  11  -3   92.66    5.22
   0  11  -2    0.22    2.88
   0  11  -2    4.28    6.49
   0  11  -2    3.98    9.56
   0  11  -2    3.30    5.53
   0  11  -2   -3.50    7.16
   0  11  -2    5.15    3.77
   0  11  -1  276.48   12.25
   0  11  -1  245.57   17.64
   0  11  -1  240.94   15.71
   0  11  -1  234.93   12.07
   0  11  -1  238.21   11.03
   0  11  -1  235.60   10.45
   0  11   0  238.17   15.01
   0  11   0  213.11   16.74
   0  11   0  227.59   10.40
   0  11   0  209.80    9.61
   0  11   1  263.72   11.60
   0  11   1  220.38   16.60
   0  11   1  224.59   15.28
   0  11   1  222.32   11.47
   0  11   1  213.46   10.27
   0  11   1  221.93   10.49
   0  11   2   33.35    4.48
   0  11   2   11.99    9.96
   0  11   2   35.23    4.46
   0  11   2   55.99    6.43
   0  11   2   28.88    5.12
   0  11   2   24.87    9.49
   0  11   2   27.18    5.65
   0  11   2   24.14    4.18
   0  11   2   41.69    9.01
   0  11   3  106.42    6.05
   0  11   3  103.49    6.80
   0  11   3   75.31   10.67
   0  11   3   93.91    5.62
   0  11   3   93.04    7.27
   0  11   3   95.95    5.92
   0  11   3  102.69    5.30
   0  11   3   92.09    5.98
   0  11   3   72.02   12.05
   0  11   4  169.04    7.51
   0  11   4  161.11    8.10
   0  11   4  154.74    7.88
   0  11   4  161.99    9.15
   0  11   4  159.92    8.75
   0  11   4  160.06    7.56
   0  11   4  159.51    8.14
   0  11   4  171.26   14.37
   0  11   4  171.32    8.22
   0  11   5  482.04   20.15
   0  11   5  479.58   19.40
   0  11   5  449.82   19.94
   0  11   5  457.08   19.51
   0  11   5  473.78   19.24
   0  11   5  471.25   19.51
   0  11   5  480.89   19.22
   0  11   6  267.07   11.16
   0  11   6  260.49   12.00
   0  11   6  250.92   11.52
   0  11   6  260.08   12.29
   0  11   6  251.83   11.61
   0  11   6  262.76   11.20
   0  11   6  262.35   11.78
   0  11   7   27.89    4.47
   0  11   7   25.75    3.85
   0  11   7   39.37    5.66
   0  11   7   33.31    4.85
   0  11   7   29.96    3.78
   0  11   7   28.73    5.20
   0  11   7   30.99    3.82
   0  11   7   33.53    4.57
   0  11   7   43.63    4.63
   0  11   8  298.52   12.41
   0  11   8  286.46   12.61
   0  11   8  297.24   12.80
   0  11   8  302.88   13.31
   0  11   8  283.15   13.17
   0  11   8  274.88   13.11
   0  11   8  280.03   12.41
   0  11   8  286.87   12.32
   0  11   8  287.48   12.78
   0  11   8  278.32   12.81
   0  11   9   42.78    4.33
   0  11   9   47.14    4.83
   0  11   9   37.60    3.22
   0  11   9   51.93    5.42
   0  11   9   48.42    5.27
   0  11   9   55.53    4.92
   0  11   9   45.71    3.89
   0  11   9   45.50    5.38
   0  11  10   73.01    4.26
   0  11  10   78.26    5.38
   0  11  10   78.97    5.74
   0  11  10   75.67    6.01
   0  11  10   75.09    4.64
   0  11  10   79.76    5.34
   0  11  11   23.32    4.61
   0  11  11   25.28    3.26
   0  11  11   26.54    4.00
   0  11  11   26.24    4.26
   0  11  11   21.87    2.90
   0  11  12   -1.18    3.96
   0  11  12    0.92    2.61
   0  11  12    0.97    3.69
   0  11  12    3.79    3.82
   0  11  12    1.23    2.59
   0  11  12    0.62    5.19
   0  11  13   53.06    4.44
   0  11  13   58.76    4.41
   0  11  13   50.78    3.71
   0  11  13   65.12    5.88
   0  11  14   25.03    3.36
   0  11  14   25.16    2.84
   0  11  14   31.02    3.52
   0  11  15  201.52    8.57
   0  11  15  189.13    8.34
   0  11  15  193.82    8.42
   0  11  15  202.90    8.62
   0  11  16    1.76    2.23
   0  11  16    0.80    1.90
   0  11  16    0.10    2.36
   0  11  17   77.29    3.62
   0  11  17   74.05    3.61
   0  11  17   82.68    3.76
   0  12  -7   13.10    2.79
   0  12  -6    6.05    3.71
   0 -12   6    5.81    2.15
   0 -12   5  103.03    5.18
   0  12  -5  122.57    6.94
   0  12  -4   -5.81    5.40
   0  12  -4    4.06    4.31
   0  12  -3   -4.59    5.70
   0  12  -2    4.04    5.98
   0  12  -2    1.03    3.78
   0  12  -1   20.63    6.83
   0  12  -1    4.55    9.85
   0  12  -1    6.17    5.91
   0  12  -1   13.91    7.84
   0  12  -1   14.14    4.21
   0  12   0  162.64   15.55
   0  12   0  190.57   14.01
   0  12   0  150.27    8.78
   0  12   0  207.75    9.36
   0  12   1    1.49    8.05
   0  12   1   -1.44    9.60
   0  12   1   -3.17    6.13
   0  12   1    4.19    3.79
   0  12   1   14.75    4.67
   0  12   2  171.66    8.96
   0  12   2  171.86   10.28
   0  12   2  174.78   14.46
   0  12   2  148.34   14.67
   0  12   2  174.10    8.79
   0  12   2  189.07    9.33
   0  12   3   10.55    4.47
   0  12   3    4.87    6.09
   0  12   3   13.23    3.64
   0  12   3   17.30    4.17
   0  12   4   56.40    6.20
   0  12   4   59.78    4.40
   0  12   4   59.58    5.44
   0  12   4   56.36    4.95
   0  12   4   60.18    6.45
   0  12   4   60.68    4.43
   0  12   4   63.39    5.12
   0  12   4   67.10    5.73
   0  12   5  125.49    6.96
   0  12   5  129.75    8.20
   0  12   5  119.26    7.23
   0  12   5  126.91    6.49
   0  12   5  126.54    7.18
   0  12   5  130.89    6.56
   0  12   5  119.16    8.02
   0  12   5  143.73    8.84
   0  12   6 1740.91   73.16
   0  12   6 1861.44   72.90
   0  12   6 1882.20   72.69
   0  12   6 1882.69   73.39
   0  12   6 1830.13   72.78
   0  12   6 1896.08   72.70
   0  12   6 1835.35   72.95
   0  12   6 1821.98   73.15
   0  12   7  250.84   11.99
   0  12   7  242.52   10.58
   0  12   7  233.45   11.24
   0  12   7  229.41   11.01
   0  12   7  238.89   11.96
   0  12   7  233.85   11.10
   0  12   7  241.81   10.62
   0  12   7  248.44   11.40
   0  12   8  596.54   25.39
   0  12   8  587.62   25.21
   0  12   8  609.26   24.62
   0  12   8  611.21   24.87
   0  12   8  608.85   24.93
   0  12   8  622.78   25.51
   0  12   8  607.43   24.96
   0  12   8  602.60   24.59
   0  12   8  629.36   25.17
   0  12   9  138.48    7.41
   0  12   9  143.51    8.57
   0  12   9  141.30    7.94
   0  12   9  157.34    7.55
   0  12   9  157.52    8.40
   0  12   9  145.90    8.30
   0  12   9  157.47    8.15
   0  12   9  155.16    7.52
   0  12  10  378.70   16.85
   0  12  10  395.64   17.56
   0  12  10  402.41   17.08
   0  12  10  426.67   16.93
   0  12  10  432.95   17.46
   0  12  10  404.18   16.84
   0  12  10  407.30   17.32
   0  12  10  406.43   17.17
   0  12  11    3.47    4.03
   0  12  11   -0.70    2.36
   0  12  11    2.87    2.82
   0  12  11    0.10    4.51
   0  12  11    4.54    3.49
   0  12  12    9.86    2.47
   0  12  12   11.12    3.87
   0  12  12   16.04    3.57
   0  12  12   11.58    4.16
   0  12  13   27.17    3.60
   0  12  13   18.25    3.63
   0  12  13   18.95    2.59
   0  12  13   26.87    5.03
   0  12  14    2.48    2.15
   0  12  14    1.50    2.96
   0  12  14    8.12    3.09
   0  12  15    4.61    1.97
   0  12  15    5.26    2.31
   0  12  15   11.24    2.66
   0  12  16   10.56    2.19
   0  12  16    8.02    1.69
   0  12  16   10.73    2.19
   0  12  17   47.14    2.49
   0  13  -6    5.30    2.67
   0  13  -5   13.39    3.79
   0  13  -4    1.89    3.50
   0  13  -4    5.24    4.35
   0  13  -3    4.49    4.41
   0  13  -3   11.09    4.94
   0  13  -2    8.70    5.53
   0  13  -1   19.11    6.04
   0  13  -1   15.44    3.97
   0  13  -1   26.01    3.58
   0  13   0   83.61    5.71
   0  13   0   74.23    5.04
   0  13   0   69.66    7.85
   0  13   1   65.85    7.42
   0  13   1   83.26    6.15
   0  13   1   74.43    5.19
   0  13   2    2.48    6.18
   0  13   2   11.23    8.65
   0  13   2   10.28    3.92
   0  13   2   23.53    5.02
   0  13   3   81.10    6.15
   0  13   3   91.09    7.66
   0  13   3   93.39    5.84
   0  13   3  103.91    6.86
   0  13   4   44.21    5.28
   0  13   4   58.46    6.66
   0  13   4   52.64    4.59
   0  13   4   49.09    4.89
   0  13   5  682.15   27.48
   0  13   5  659.65   26.38
   0  13   5  706.09   26.81
   0  13   5  668.15   27.47
   0  13   5  596.51   26.40
   0  13   5  654.32   26.34
   0  13   5  639.46   26.67
   0  13   5  687.39   27.18
   0  13   6   36.47    4.71
   0  13   6   39.38    5.57
   0  13   6   35.05    6.39
   0  13   6   29.85    5.03
   0  13   6   32.35    3.94
   0  13   6   39.96    3.96
   0  13   6   42.15    4.77
   0  13   6   31.04    5.89
   0  13   7  479.85   21.26
   0  13   7  516.50   20.29
   0  13   7  485.22   20.84
   0  13   7  486.19   20.49
   0  13   7  507.21   21.56
   0  13   7  496.51   20.24
   0  13   7  480.58   20.57
   0  13   7  504.18   20.97
   0  13   8   -2.22    5.39
   0  13   8    3.30    5.90
   0  13   8    6.23    3.52
   0  13   8    1.55    4.58
   0  13   8    2.81    5.24
   0  13   8   -1.03    3.48
   0  13   8    0.04    4.27
   0  13   8   16.62    5.00
   0  13   9    0.76    5.09
   0  13   9    1.39    4.37
   0  13   9   -0.86    3.43
   0  13   9    2.64    4.47
   0  13   9   -0.12    4.71
   0  13   9    2.34    3.42
   0  13   9    2.02    4.25
   0  13   9    8.72    4.57
   0  13  10   19.01    5.08
   0  13  10   26.37    4.51
   0  13  10   30.73    3.84
   0  13  10   28.18    3.79
   0  13  10   30.63    4.52
   0  13  10   19.97    4.36
   0  13  10   27.26    5.07
   0  13  11   -0.91    3.28
   0  13  11    2.13    3.41
   0  13  11   -0.74    3.98
   0  13  11   -1.53    4.79
   0  13  12   51.59    3.99
   0  13  12   47.86    4.42
   0  13  13    0.26    2.94
   0  13  13   -0.81    3.27
   0  13  14   10.55    2.71
   0  13  14   11.46    2.84
   0  13  14   10.48    2.86
   0  13  15    6.31    2.13
   0  13  15    6.44    2.42
   0  13  16   -2.30    1.90
   0  14  -5   81.19    4.26
   0  14  -4   39.53    3.97
   0  14  -3   55.16    4.98
   0  14  -3   53.57    4.32
   0  14  -2    1.89    4.11
   0  14  -2    6.98    4.56
   0  14  -1    6.09    4.82
   0  14  -1    6.94    5.04
   0  14   0   12.53    5.31
   0  14   1   14.25    5.71
   0  14   1   10.09    3.29
   0  14   2    8.40    5.62
   0  14   2    1.61    4.46
   0  14   2    6.40    3.48
   0  14   3    6.41    5.57
   0  14   3    2.76    3.64
   0  14   3   12.21    5.00
   0  14   4   18.59    6.12
   0  14   4   12.31    5.48
   0  14   4   26.85    5.35
   0  14   4    9.67    3.88
   0  14   4   20.05    7.16
   0  14   5   16.48    6.85
   0  14   5    0.77    4.44
   0  14   5    6.11    6.09
   0  14   5    6.90    3.64
   0  14   5    5.78    5.13
   0  14   5    6.46    3.87
   0  14   6   29.10    4.26
   0  14   6   32.49    5.17
   0  14   6   34.33    6.18
   0  14   6   28.27    4.70
   0  14   6   22.93    3.51
   0  14   6   29.62    3.47
   0  14   6   32.23    4.33
   0  14   6   29.92    6.70
   0  14   7  -10.83    6.44
   0  14   7   -2.79    3.32
   0  14   7    1.70    4.30
   0  14   7   -0.28    3.88
   0  14   7    0.89    3.13
   0  14   7   13.71    5.15
   0  14   7    0.15    4.18
   0  14   7    2.36    4.06
   0  14   7    5.24    5.33
   0  14   8    5.58    3.35
   0  14   8    4.14    3.97
   0  14   8   10.77    3.28
   0  14   8   10.77    4.78
   0  14   8    3.74    5.00
   0  14   8    6.72    4.32
   0  14   9   81.45    5.72
   0  14   9   81.39    4.97
   0  14   9   81.71    4.88
   0  14   9   78.69    5.57
   0  14   9   81.81    5.93
   0  14   9   79.76    5.90
   0  14   9   82.23    5.85
   0  14  10   26.22    3.47
   0  14  10   31.43    3.67
   0  14  10   26.54    4.32
   0  14  10   28.85    4.73
   0  14  11    4.01    3.01
   0  14  11    8.02    3.14
   0  14  11   -0.16    3.74
   0  14  11    3.81    4.37
   0  14  12  118.81    5.81
   0  14  12  112.18    6.16
   0  14  12  114.30    5.91
   0  14  12  130.12    6.69
   0  14  13    8.45    2.64
   0  14  13    2.24    2.97
   0  14  14    2.85    2.29
   0  14  14    2.22    2.46
   0  14  15    0.47    1.86
   0  14  15   -3.79    2.08
   0  15  -3   11.26    2.86
   0  15  -2    6.17    3.54
   0  15  -2    4.13    2.97
   0  15  -1   -1.59    3.68
   0  15  -1    3.51    4.03
   0  15   0    4.83    4.34
   0  15   1    6.75    4.77
   0  15   1    1.59    4.59
   0  15   2    7.95    5.13
   0  15   2    8.82    4.93
   0  15   3   -7.41    4.61
   0  15   3    6.51    5.01
   0  15   3   10.21    5.40
   0  15   4    3.23    4.91
   0  15   4    5.79    3.20
   0  15   4   -5.29    4.73
   0  15   5   47.49    6.11
   0  15   5   40.54    5.22
   0  15   5   40.06    5.28
   0  15   5   45.78    4.04
   0  15   6   23.76    5.49
   0  15   6   18.36    4.41
   0  15   6   23.92    3.67
   0  15   7   -2.10    4.09
   0  15   7    2.61    4.87
   0  15   7    1.12    3.63
   0  15   7    2.56    3.49
   0  15   7   -4.99    4.62
   0  15   8   32.51    4.25
   0  15   8   24.12    3.16
   0  15   8   27.54    3.79
   0  15   8   32.34    4.78
   0  15   8   28.51    4.09
   0  15   9   18.15    3.96
   0  15   9   11.24    3.05
   0  15   9   18.41    2.85
   0  15  10    2.80    3.91
   0  15  10    2.81    3.51
   0  15  10   -0.48    2.87
   0  15  10    5.68    2.62
   0  15  11   69.25    4.78
   0  15  11   57.16    3.92
   0  15  11   61.00    4.40
   0  15  11   63.83    3.74
   0  15  12   -2.31    2.96
   0  15  12   -1.55    2.60
   0  15  12    0.71    2.28
   0  15  13   12.28    2.45
   0  15  13   15.50    2.69
   0  15  13   18.29    2.22
   0  15  14    1.50    1.71
   0  16  -1   14.75    2.32
   0  16  -1   13.13    2.85
   0  16   0   34.78    3.57
   0  16   1   19.54    3.75
   0  16   1   14.82    3.73
   0  16   2    5.96    3.83
   0  16   2    8.14    4.11
   0  16   3    8.25    4.33
   0  16   3   13.54    4.03
   0  16   4   -0.44    3.80
   0  16   5   71.28    5.64
   0  16   5   65.02    4.76
   0  16   6   48.87    5.14
   0  16   7   52.43    5.02
   0  16  12    3.44    1.93
   0  16  13    3.50    1.59
   0  17   2   44.92    3.31
   0  17   2   42.46    3.03
   0  17   3   13.58    2.98
   0  17   3   14.06    2.51
   0  17   5    4.74    3.24
   0  17   6   -2.00    3.13
  -1  16  10    4.37    2.88
  -1  16   9   88.98    4.83
  -1  16   7   14.47    2.93
  -1  16   6   37.99    4.70
  -1  16   6   35.23    3.34
  -1  16   5  110.16    6.75
  -1  16   5  108.80    6.06
  -1  16   4    0.25    3.67
  -1  16   3   -5.15    3.90
  -1  16   3   -5.43    4.15
  -1  16   2   76.09    5.18
  -1  16   2   70.93    5.29
  -1  16   1   -3.49    3.37
  -1  16   1   -4.26    3.50
  -1  16   0   19.74    3.01
  -1  16  -1   -0.63    2.36
  -1  15  13   41.94    2.98
  -1  15  13   38.00    2.72
  -1  15  12   -0.93    2.69
  -1  15  12   -1.73    2.26
  -1  15  12    2.04    3.29
  -1  15  11   11.18    2.55
  -1  15  11   14.48    3.16
  -1  15  11   12.23    3.71
  -1  15  10    8.94    2.61
  -1  15  10   13.63    3.80
  -1  15   9   68.48    5.01
  -1  15   9   66.88    4.73
  -1  15   8    7.22    3.84
  -1  15   8    8.97    3.68
  -1  15   8    7.45    3.68
  -1  15   7   83.70    5.18
  -1  15   7   84.34    6.42
  -1  15   7   78.63    5.28
  -1  15   7   81.83    5.20
  -1  15   6   86.48    6.79
  -1  15   6   85.94    5.17
  -1  15   6   91.75    5.92
  -1  15   6   88.28    5.45
  -1  15   6   83.01    5.41
  -1  15   5   26.09    4.91
  -1  15   5   28.93    5.48
  -1  15   5   21.88    3.77
  -1  15   4  587.94   23.88
  -1  15   4  564.47   24.01
  -1  15   4  561.77   23.07
  -1  15   3    9.06    3.40
  -1  15   3    7.08    5.24
  -1  15   3   10.37    5.07
  -1  15   2  242.71   10.59
  -1  15   2  256.96   11.95
  -1  15   2  250.07   11.85
  -1  15   1    6.94    4.62
  -1  15   1    3.79    4.75
  -1  15   0   62.90    5.32
  -1  15  -1    3.31    3.93
  -1  15  -1    4.99    3.52
  -1  15  -2   -0.08    2.72
  -1  15  -2    0.75    3.35
  -1  15  -3    6.07    2.58
  -1  14  15   13.86    1.62
  -1  14  15   10.34    1.86
  -1  14  14   10.96    2.06
  -1  14  14   10.55    2.31
  -1  14  13   -0.48    2.30
  -1  14  13   -3.04    2.80
  -1  14  13    2.20    2.44
  -1  14  12    1.90    2.51
  -1  14  12    3.35    2.74
  -1  14  12   -2.02    3.25
  -1  14  11   12.92    2.81
  -1  14  11    8.72    3.64
  -1  14  11   15.01    3.01
  -1  14  11    9.07    4.21
  -1  14  10   21.38    3.04
  -1  14  10   25.47    3.26
  -1  14  10   23.34    4.08
  -1  14  10   19.90    4.59
  -1  14   9    9.61    3.99
  -1  14   9    5.43    2.88
  -1  14   9    5.03    3.09
  -1  14   9    6.63    4.38
  -1  14   8    6.72    2.88
  -1  14   8    2.32    4.01
  -1  14   8    1.62    3.01
  -1  14   8   -2.14    4.21
  -1  14   8    4.29    5.00
  -1  14   8    5.17    4.29
  -1  14   7   11.79    4.21
  -1  14   7   12.26    3.07
  -1  14   7   18.05    4.32
  -1  14   7   12.40    5.47
  -1  14   7   19.40    4.31
  -1  14   7   15.22    4.22
  -1  14   7   -0.61    5.18
  -1  14   6  424.93   18.69
  -1  14   6  409.47   17.35
  -1  14   6  432.81   18.13
  -1  14   6  433.03   17.53
  -1  14   6  409.55   17.57
  -1  14   6  393.21   18.49
  -1  14   5  110.11    6.36
  -1  14   5  110.02    6.36
  -1  14   5  104.54    7.21
  -1  14   5  104.88    6.06
  -1  14   5  110.02    8.14
  -1  14   5  122.03    7.65
  -1  14   4   -0.04    4.11
  -1  14   4    0.85    5.48
  -1  14   4    4.40    3.60
  -1  14   4   -9.77    5.38
  -1  14   4    0.59    3.97
  -1  14   3  319.38   14.55
  -1  14   3  318.85   14.33
  -1  14   3  296.95   13.56
  -1  14   3  285.07   12.94
  -1  14   2    9.99    5.71
  -1  14   2   13.41    5.95
  -1  14   2    9.39    3.76
  -1  14   1   83.41    6.97
  -1  14   1   79.52    5.00
  -1  14   0    5.35    3.28
  -1  14   0    1.63    5.15
  -1  14  -1   20.17    5.22
  -1  14  -1   22.46    4.90
  -1  14  -2    4.78    4.57
  -1  14  -2   -2.55    4.00
  -1  14  -3    0.59    3.95
  -1  14  -3    0.17    3.11
  -1  14  -4    3.49    3.21
  -1  13  16   59.40    2.76
  -1  13  16   51.02    2.82
  -1  13  15    1.58    2.01
  -1  13  15   -0.79    1.94
  -1  13  15    1.28    2.13
  -1  13  14   35.59    2.94
  -1  13  14   28.21    3.08
  -1  13  14   37.62    3.08
  -1  13  13   11.37    2.82
  -1  13  13    7.43    3.15
  -1  13  13   13.19    4.23
  -1  13  12   86.04    4.82
  -1  13  12   89.01    4.90
  -1  13  12   82.84    5.28
  -1  13  11  207.95    9.30
  -1  13  11  213.20    9.39
  -1  13  11  214.34    9.73
  -1  13  10    3.61    3.13
  -1  13  10    2.36    4.37
  -1  13  10    6.06    3.30
  -1  13  10    2.07    4.05
  -1  13   9    7.52    4.24
  -1  13   9   11.77    3.41
  -1  13   9    7.46    4.77
  -1  13   9   12.14    4.50
  -1  13   9    7.25    3.28
  -1  13   8   67.36    4.49
  -1  13   8   69.68    5.69
  -1  13   8   69.57    6.38
  -1  13   8   73.67    5.60
  -1  13   8   68.02    4.50
  -1  13   8   63.69    5.84
  -1  13   7  250.82   13.64
  -1  13   7  283.85   12.16
  -1  13   7  284.09   12.68
  -1  13   7  282.82   13.81
  -1  13   7  294.74   12.74
  -1  13   7  281.99   13.02
  -1  13   7  292.62   12.14
  -1  13   7  289.18   12.81
  -1  13   7  294.79   13.23
  -1  13   6  770.70   32.78
  -1  13   6  805.48   31.73
  -1  13   6  808.55   32.09
  -1  13   6  815.27   32.74
  -1  13   6  783.67   31.97
  -1  13   6  822.58   33.18
  -1  13   6  782.50   31.66
  -1  13   6  788.66   32.20
  -1  13   6  798.36   32.54
  -1  13   5   57.54    7.15
  -1  13   5   53.50    5.05
  -1  13   5   57.67    6.47
  -1  13   5   62.38    5.30
  -1  13   5   55.51    5.20
  -1  13   5   57.28    7.62
  -1  13   4   61.55    6.04
  -1  13   4   44.25    7.69
  -1  13   4   53.08    7.09
  -1  13   4   52.01    6.65
  -1  13   4   49.00    4.69
  -1  13   4   45.99    4.96
  -1  13   4   47.39    5.07
  -1  13   4   52.05    9.95
  -1  13   3   11.14    5.18
  -1  13   3    0.87    4.29
  -1  13   3    2.70    3.67
  -1  13   3   11.41    6.08
  -1  13   3    6.76    4.26
  -1  13   3   -1.64    8.03
  -1  13   2  199.25   11.22
  -1  13   2  198.38   11.04
  -1  13   2  206.98   10.15
  -1  13   2  202.77    9.51
  -1  13   2  192.17   11.50
  -1  13   1   26.84    6.24
  -1  13   1   24.09    4.09
  -1  13   0  182.63    9.91
  -1  13   0  174.43    8.33
  -1  13  -1    7.11    5.40
  -1  13  -1   11.45    5.87
  -1  13  -1    2.95    3.57
  -1  13  -2    2.39    4.78
  -1  13  -2    6.08    5.48
  -1  13  -2    3.65    3.21
  -1  13  -3    7.53    4.94
  -1  13  -3    1.88    4.26
  -1  13  -3    6.51    3.00
  -1  13  -4   21.59    3.64
  -1  13  -4   20.47    4.54
  -1  13  -5   19.40    3.75
  -1  13  -6   16.07    2.61
  -1  12  16    6.09    1.91
  -1  12  15   13.47    2.38
  -1  12  15   18.70    2.56
  -1  12  14    8.23    2.87
  -1  12  14    3.92    2.71
  -1  12  13    7.03    4.65
  -1  12  13   10.97    3.24
  -1  12  13    4.07    3.35
  -1  12  13    4.25    2.99
  -1  12  12   53.61    5.60
  -1  12  12   54.02    4.12
  -1  12  12   53.55    4.55
  -1  12  11   17.85    3.45
  -1  12  11   15.97    4.11
  -1  12  11   12.44    3.60
  -1  12  10   13.62    4.63
  -1  12  10   15.41    3.50
  -1  12  10   14.78    3.64
  -1  12  10   17.68    4.30
  -1  12   9   39.93    5.60
  -1  12   9   45.36    4.19
  -1  12   9   43.68    4.84
  -1  12   9   45.64    5.27
  -1  12   9   44.42    4.07
  -1  12   9   44.81    5.11
  -1  12   9   28.97    4.95
  -1  12   8  174.79    9.77
  -1  12   8  153.68    9.84
  -1  12   8  176.43    8.53
  -1  12   8  194.41    9.33
  -1  12   8  195.16    9.93
  -1  12   8  188.70    9.24
  -1  12   8  187.06    8.48
  -1  12   8  197.52    9.51
  -1  12   7    1.94    6.34
  -1  12   7    7.81    5.43
  -1  12   7   20.48    3.53
  -1  12   7   10.17    5.80
  -1  12   7   16.76    4.73
  -1  12   7   10.45    4.74
  -1  12   7   13.85    3.47
  -1  12   7   14.05    4.78
  -1  12   7   26.34    5.29
  -1  12   7    8.41    9.68
  -1  12   6  118.53    8.40
  -1  12   6  106.28    6.54
  -1  12   6  109.79    5.76
  -1  12   6  103.50    6.68
  -1  12   6  109.10    8.09
  -1  12   6  103.12    7.45
  -1  12   6   93.41    6.73
  -1  12   6  109.50    5.81
  -1  12   6  122.50    7.28
  -1  12   5  836.32   32.46
  -1  12   5  749.35   31.47
  -1  12   5  799.00   32.71
  -1  12   5  796.27   31.57
  -1  12   5  806.29   31.23
  -1  12   5  763.39   31.18
  -1  12   5  776.58   31.72
  -1  12   5  764.08   32.26
  -1  12   4   65.96   11.64
  -1  12   4   81.93    6.25
  -1  12   4   89.77    7.91
  -1  12   4   55.19    5.20
  -1  12   4   60.76    6.76
  -1  12   4   56.50    5.37
  -1  12   4   67.09    5.51
  -1  12   4   66.44   10.57
  -1  12   3   51.94    5.68
  -1  12   3   46.95    6.59
  -1  12   3   36.78    4.45
  -1  12   3   47.04    4.82
  -1  12   3   40.86    4.79
  -1  12   3   35.85    8.98
  -1  12   2   51.40    5.59
  -1  12   2   40.21    4.67
  -1  12   2   50.70    6.71
  -1  12   2   41.30    4.36
  -1  12   2   43.17    4.82
  -1  12   2   55.47    9.99
  -1  12   1  145.40    9.31
  -1  12   1  119.12    7.36
  -1  12   1  141.60    7.75
  -1  12   0    9.52    9.88
  -1  12   0    6.01    4.51
  -1  12   0  -13.95    7.37
  -1  12  -1   54.03    6.84
  -1  12  -1   54.64   11.80
  -1  12  -1   45.66    7.48
  -1  12  -1   47.69    4.90
  -1  12  -2   10.59    7.41
  -1  12  -2   49.59    6.49
  -1  12  -3    4.85    5.40
  -1  12  -3    5.62    4.87
  -1  12  -4   24.68    4.58
  -1  12  -4   28.32    5.47
  -1  12  -5    0.84    4.36
   1 -12   5    2.48    2.25
   1 -12   6   46.87    3.00
  -1  12  -6   50.00    4.42
  -1  11  17    2.44    1.54
  -1  11  16  157.87    6.64
  -1  11  16  148.97    6.51
  -1  11  16  154.26    6.68
  -1  11  15    0.91    2.35
  -1  11  15    4.32    2.63
  -1  11  15    0.84    1.93
  -1  11  14   68.47    3.88
  -1  11  14   65.17    4.35
  -1  11  14   76.13    4.46
  -1  11  13    0.20    4.71
  -1  11  13    1.12    3.44
  -1  11  13    0.58    2.32
  -1  11  13    0.69    3.34
  -1  11  12  148.53    7.91
  -1  11  12  137.03    6.83
  -1  11  12  129.49    6.83
  -1  11  12  125.80    6.17
  -1  11  11   41.66    5.58
  -1  11  11   37.51    3.15
  -1  11  11   41.64    4.49
  -1  11  10   97.79    6.47
  -1  11  10  104.75    5.64
  -1  11  10   85.28    4.74
  -1  11  10  103.21    6.01
  -1  11   9  148.80    7.66
  -1  11   9  156.05    7.39
  -1  11   9  144.49    8.17
  -1  11   9  145.07    8.29
  -1  11   9  148.08    8.13
  -1  11   9  146.78    7.93
  -1  11   8    0.42    3.44
  -1  11   8    2.91    4.10
  -1  11   8    0.25    5.01
  -1  11   8  -10.46    5.85
  -1  11   8   -1.14    4.88
  -1  11   8    3.58    3.36
  -1  11   8    0.92    4.45
  -1  11   8    9.12    4.62
  -1  11   8   -5.63    8.93
  -1  11   7   19.76    3.63
  -1  11   7   17.79    4.65
  -1  11   7   19.25    5.52
  -1  11   7   19.62    4.71
  -1  11   7   27.02    5.92
  -1  11   7   22.87    5.14
  -1  11   7   19.77    4.58
  -1  11   7   19.39    3.62
  -1  11   7    3.80    9.43
  -1  11   7   27.52    4.91
  -1  11   6   68.57    4.62
  -1  11   6   68.64    5.34
  -1  11   6   95.35    7.07
  -1  11   6   62.89    6.18
  -1  11   6   66.66    5.52
  -1  11   6   73.66    6.85
  -1  11   6   69.55    6.11
  -1  11   6   70.57    5.65
  -1  11   6   72.20    4.61
  -1  11   6   83.32    6.01
  -1  11   6   97.42   11.39
  -1  11   5  382.79   16.34
  -1  11   5  356.77   20.88
  -1  11   5  354.90   15.28
  -1  11   5  362.56   16.14
  -1  11   5  358.29   15.38
  -1  11   5  348.69   14.83
  -1  11   5  367.62   14.88
  -1  11   5  354.96   15.24
  -1  11   4   62.09   10.95
  -1  11   4   72.07    5.33
  -1  11   4   46.71    5.79
  -1  11   4   73.49    6.94
  -1  11   4   49.24    4.85
  -1  11   4   56.17    3.85
  -1  11   4   42.19    4.85
  -1  11   4   57.13    6.23
  -1  11   4   50.65    5.03
  -1  11   4   54.47    9.74
  -1  11   3   27.77    4.72
  -1  11   3    9.53    9.64
  -1  11   3   10.04    4.01
  -1  11   3   18.55    5.69
  -1  11   3   11.72    4.08
  -1  11   3   10.46    4.02
  -1  11   3    3.10    7.55
  -1  11   2   43.58    4.92
  -1  11   2   27.14   10.24
  -1  11   2   25.23    4.22
  -1  11   2   28.03    4.15
  -1  11   2   23.70    6.05
  -1  11   2   27.87    4.30
  -1  11   2   33.52    8.80
  -1  11   1   64.06    4.94
  -1  11   1   95.84    7.47
  -1  11   1   75.60   11.86
  -1  11   1   54.89    4.78
  -1  11   1   62.44    3.74
  -1  11   1   34.75   10.77
  -1  11   1   79.07    5.74
  -1  11   0   42.20    6.93
  -1  11   0   24.45   10.47
  -1  11   0   18.17    6.18
  -1  11   0   25.91    2.86
  -1  11   0   10.24    9.80
  -1  11   0   37.31    4.75
  -1  11  -1   16.58    6.70
  -1  11  -1   10.04   10.21
  -1  11  -1   12.99    6.09
  -1  11  -1   21.32    2.87
  -1  11  -1   21.66    4.47
  -1  11  -2  170.13   10.16
  -1  11  -2  165.56   15.89
  -1  11  -2  174.99    9.93
  -1  11  -2  174.75    7.77
  -1  11  -2  156.24    8.31
  -1  11  -3   63.54    6.89
  -1  11  -3   91.25    9.87
  -1  11  -3   74.43   12.63
  -1  11  -3   76.47    4.40
  -1  11  -4    1.80    2.85
  -1  11  -4   -6.75    5.77
  -1  11  -4    5.03    4.67
  -1  11  -5   47.83    3.79
  -1  11  -5   56.04    5.86
  -1  11  -6   17.06    4.53
   1 -11   7   21.58    2.76
  -1  11  -7   24.11    3.86
   1 -11   8   12.08    2.22
   1 -11   9    2.44    1.68
  -1  10  17    8.23    1.50
  -1  10  17    6.90    1.58
  -1  10  17   10.67    1.80
  -1  10  16    5.03    1.92
  -1  10  16    8.09    2.20
  -1  10  15   25.65    2.66
  -1  10  15   24.87    3.02
  -1  10  15   24.82    2.72
  -1  10  14    1.52    3.15
  -1  10  14    0.91    2.54
  -1  10  14    3.01    2.98
  -1  10  13   16.04    3.57
  -1  10  13   19.67    2.92
  -1  10  13   18.79    3.65
  -1  10  13   20.54    5.03
  -1  10  12   59.67    4.66
  -1  10  12   59.26    4.60
  -1  10  12   60.16    3.98
  -1  10  12   61.99    5.98
  -1  10  11   78.94    5.85
  -1  10  11  100.02    5.05
  -1  10  11   93.81    5.66
  -1  10  11   92.33    6.74
  -1  10  10    3.28    4.22
  -1  10  10    0.78    2.65
  -1  10  10    1.28    4.88
  -1  10   9   58.60    3.80
  -1  10   9   71.73    4.70
  -1  10   9   66.46    5.05
  -1  10   9   61.38    5.55
  -1  10   8    6.80    4.46
  -1  10   8    7.13    2.69
  -1  10   8    8.30    3.42
  -1  10   8    9.19    4.57
  -1  10   8    9.81    4.46
  -1  10   8    4.76    8.10
  -1  10   8   19.92    4.25
  -1  10   7  164.45    8.64
  -1  10   7  150.13    8.19
  -1  10   7  151.20    7.28
  -1  10   7  169.16    7.43
  -1  10   7  155.31    7.94
  -1  10   7  161.87    8.72
  -1  10   7  152.27    8.13
  -1  10   7  151.30    7.97
  -1  10   7  159.56   12.58
  -1  10   6  258.42   12.16
  -1  10   6  247.54   11.89
  -1  10   6  259.51   11.11
  -1  10   6  251.55   11.62
  -1  10   6  276.98   12.12
  -1  10   6  275.04   12.46
  -1  10   6  260.25   11.68
  -1  10   6  252.59   11.65
  -1  10   5   30.29    4.18
  -1  10   5   29.28    3.19
  -1  10   5   32.05    3.85
  -1  10   5   50.59    5.72
  -1  10   5   29.71    4.87
  -1  10   5   30.09    4.34
  -1  10   5   32.83    3.28
  -1  10   5   30.32    4.31
  -1  10   5   30.17    8.46
  -1  10   4  151.00    7.44
  -1  10   4  153.39    6.97
  -1  10   4  180.97    8.62
  -1  10   4  147.80    8.06
  -1  10   4  156.98   11.95
  -1  10   4  161.39    8.59
  -1  10   4  140.92    7.57
  -1  10   4  156.90    7.61
  -1  10   4  148.04    6.98
  -1  10   4  165.39   12.52
  -1  10   3   99.51    5.52
  -1  10   3   85.94    6.16
  -1  10   3  110.72    7.08
  -1  10   3   87.94    5.64
  -1  10   3   82.08    6.76
  -1  10   3   92.49    5.80
  -1  10   3  105.88   10.66
  -1  10   3   95.99    5.63
  -1  10   3  101.54   10.25
  -1  10   2  205.25    8.83
  -1  10   2  188.19   14.80
  -1  10   2  197.32   10.02
  -1  10   2  198.13    8.85
  -1  10   2  225.50   14.06
  -1  10   2  192.54    9.09
  -1  10   2  179.92    8.07
  -1  10   1   73.26    4.88
  -1  10   1   95.49    7.00
  -1  10   1   60.50   10.82
  -1  10   1   71.93    5.10
  -1  10   1   80.32   10.51
  -1  10   1   89.17    5.45
  -1  10   1   76.64    4.04
  -1  10   0    5.69    3.44
  -1  10   0    9.89    9.24
  -1  10   0    6.08    5.25
  -1  10   0    8.87    2.36
  -1  10   0   20.46    4.15
  -1  10   0   11.77    8.76
  -1  10  -1   45.65   10.73
  -1  10  -1   57.73    6.18
  -1  10  -1   54.99    3.74
  -1  10  -1   67.32    5.04
  -1  10  -2  248.33   12.00
  -1  10  -2  213.08   17.24
  -1  10  -2  246.92   10.21
  -1  10  -2  222.74   10.65
  -1  10  -2  221.20   11.67
  -1  10  -3   -3.98    5.48
  -1  10  -3    8.76    6.92
  -1  10  -3    1.44    2.87
  -1  10  -4   73.62    6.78
  -1  10  -4   88.64    9.82
  -1  10  -4   78.85   12.46
  -1  10  -4   60.26    7.20
  -1  10  -4   83.34    4.75
  -1  10  -5   76.71    6.71
  -1  10  -5   86.30    6.00
  -1  10  -5   79.71    4.87
  -1  10  -5   65.69   11.55
  -1  10  -5   86.11    9.34
  -1  10  -6   -5.89    5.18
  -1  10  -7   82.16    4.93
  -1  10  -7   92.86    6.03
   1 -10   8    2.60    2.70
   1 -10   9   42.73    3.12
   1 -10  10    3.12    1.86
  -1   9  17   24.92    2.26
  -1   9  17   26.29    2.13
  -1   9  16   42.16    2.87
  -1   9  16   36.03    2.92
  -1   9  15   -0.62    2.45
  -1   9  15    1.30    2.75
  -1   9  14   82.18    4.76
  -1   9  14   86.48    5.03
  -1   9  14   89.43    4.98
  -1   9  13   89.95    6.34
  -1   9  13   75.86    4.85
  -1   9  13   79.01    5.04
  -1   9  13   76.48    4.84
  -1   9  12   26.06    5.29
  -1   9  12   31.13    3.21
  -1   9  12   27.65    3.52
  -1   9  12   28.86    3.99
  -1   9  11   10.20    5.11
  -1   9  11    9.09    3.11
  -1   9  11   10.63    3.69
  -1   9  11   14.07    2.97
  -1   9  10  218.91   10.43
  -1   9  10  220.74   10.25
  -1   9  10  233.51   10.04
  -1   9  10  243.78   10.46
  -1   9  10  226.65   10.79
  -1   9   9   26.22    4.81
  -1   9   9   26.52    4.22
  -1   9   9   21.44    2.95
  -1   9   9   26.22    4.17
  -1   9   9   17.41    7.46
  -1   9   9   26.89    3.72
  -1   9   8  242.88   10.36
  -1   9   8  240.82    9.60
  -1   9   8  251.43    9.87
  -1   9   8  176.32    9.16
  -1   9   8  212.12   10.01
  -1   9   8  227.47    9.67
  -1   9   8  209.03   13.38
  -1   9   8  209.27    9.75
  -1   9   7  553.38   21.08
  -1   9   7  525.32   20.39
  -1   9   7  510.23   20.24
  -1   9   7  528.32   24.04
  -1   9   7  473.20   20.46
  -1   9   7  486.21   20.19
  -1   9   7  505.82   20.66
  -1   9   7  474.77   20.16
  -1   9   6  165.15    8.22
  -1   9   6  171.72    7.55
  -1   9   6  159.27    7.96
  -1   9   6  183.38    8.79
  -1   9   6  171.27    7.98
  -1   9   6  178.77   12.05
  -1   9   6  163.30    7.97
  -1   9   5   25.19    3.50
  -1   9   5   16.72    7.51
  -1   9   5   19.48    2.80
  -1   9   5   32.32    4.72
  -1   9   5   18.43    3.82
  -1   9   5   18.94    3.79
  -1   9   5   20.32    3.50
  -1   9   5   18.07    6.85
  -1   9   4  344.70   15.25
  -1   9   4  349.92   18.81
  -1   9   4  355.79   14.92
  -1   9   4  363.86   14.94
  -1   9   4  365.41   14.78
  -1   9   3   61.15    3.98
  -1   9   3   52.55    4.59
  -1   9   3   54.25    8.15
  -1   9   3   45.89    5.14
  -1   9   3   51.34    4.28
  -1   9   3   56.37    8.60
  -1   9   3   50.31    4.07
  -1   9   2  632.53   26.33
  -1   9   2  622.80   30.80
  -1   9   2  650.42   26.58
  -1   9   2  616.14   25.61
  -1   9   2  621.67   25.65
  -1   9   1  734.21   30.53
  -1   9   1  756.24   31.55
  -1   9   1  855.13   36.02
  -1   9   1  764.42   29.88
  -1   9   1  771.73   29.91
  -1   9   1  804.48   33.83
  -1   9   1  707.34   30.24
  -1   9   0  350.34   16.02
  -1   9   0  369.15   20.88
  -1   9   0  380.00   16.11
  -1   9   0  380.02   15.13
  -1   9   0  368.55   15.06
  -1   9   0  360.42   15.48
  -1   9   0  414.43   19.63
  -1   9  -1  348.19   14.99
  -1   9  -1  309.29   15.80
  -1   9  -1  338.70   19.75
  -1   9  -1  358.86   14.92
  -1   9  -1  344.01   13.86
  -1   9  -1  338.69   14.26
  -1   9  -2    4.79    4.09
  -1   9  -2    7.26    4.71
  -1   9  -2    4.74    2.52
  -1   9  -2   13.00    3.52
  -1   9  -2    4.75    8.04
  -1   9  -3    3.23    4.85
  -1   9  -3    3.03    4.36
  -1   9  -3   -9.73    5.98
  -1   9  -3    0.93    2.67
  -1   9  -4   16.94    9.39
  -1   9  -4    9.23    2.87
  -1   9  -4   12.71    5.08
  -1   9  -5   69.37   11.14
  -1   9  -5   65.12    6.21
  -1   9  -6   22.69    9.40
   1  -9   6   22.61    2.61
  -1   9  -6   21.21    3.39
  -1   9  -6   15.82    5.16
   1  -9   7   28.21    2.78
  -1   9  -7   28.15    3.49
  -1   9  -8    8.19    3.94
   1  -9   8    0.58    2.30
  -1   9  -8    0.04    2.83
   1  -9   9    5.26    2.11
   1  -9   9    4.59    2.85
   1  -9  10   27.15    2.76
   1  -9  11    2.51    1.85
  -1   8  18    8.75    1.27
  -1   8  17   -0.97    1.77
  -1   8  16   15.72    2.27
  -1   8  15    4.71    2.68
  -1   8  14   18.19    3.08
  -1   8  14   15.45    3.32
  -1   8  14   16.91    2.98
  -1   8  14   17.26    3.34
  -1   8  13  136.48    6.61
  -1   8  13  132.93    6.92
  -1   8  13  129.86    6.77
  -1   8  13  136.63    7.81
  -1   8  12    7.82    3.17
  -1   8  12    1.17    6.88
  -1   8  12   10.49    3.37
  -1   8  12    9.66    3.89
  -1   8  12    9.11    3.55
  -1   8  12   10.33    5.14
  -1   8  11   31.37    3.49
  -1   8  11   20.02    7.24
  -1   8  11   30.29    3.70
  -1   8  11   23.64    3.87
  -1   8  11   30.62    4.26
  -1   8  11   28.56    5.16
  -1   8  10   -0.21    2.86
  -1   8  10    4.34    4.52
  -1   8  10   -1.24    5.95
  -1   8  10    3.06    3.84
  -1   8  10    1.34    3.28
  -1   8  10   -0.18    2.88
  -1   8   9  420.64   17.16
  -1   8   9  434.69   17.25
  -1   8   9  395.05   17.27
  -1   8   9  448.26   17.07
  -1   8   9  464.14   17.55
  -1   8   9  409.55   20.97
  -1   8   8  149.25    7.52
  -1   8   8  166.74    7.49
  -1   8   8  176.56    7.80
  -1   8   8  164.43    7.11
  -1   8   8  178.78    7.66
  -1   8   8  184.81   10.84
  -1   8   7  151.67    6.84
  -1   8   7  149.30    7.01
  -1   8   7  158.38    7.30
  -1   8   6  397.60   19.29
  -1   8   5  107.21    9.12
  -1   8   5   93.17    9.13
  -1   8   4   31.01    6.97
  -1   8   3   65.61    8.55
  -1   8   3   83.26    7.86
  -1   8   3   71.29    5.48
  -1   8   3   89.88    8.86
  -1   8   2  397.08   21.01
  -1   8   2  424.65   18.00
  -1   8   2  464.98   20.26
  -1   8   2  403.73   16.36
  -1   8   1  170.60   12.55
  -1   8   1  185.76    7.61
  -1   8   1  171.77    7.52
  -1   8   0  298.39   13.87
  -1   8   0  300.62   16.91
  -1   8   0  298.79   12.03
  -1   8   0  286.51   11.98
  -1   8   0  301.19   15.93
  -1   8  -1   47.38    5.05
  -1   8  -1   31.19    4.42
  -1   8  -1   29.46    7.75
  -1   8  -1   36.92    4.28
  -1   8  -1   30.61    2.58
  -1   8  -1   29.89    2.82
  -1   8  -1   38.52    7.49
  -1   8  -2  340.53   14.45
  -1   8  -2  323.34   15.81
  -1   8  -2  345.58   14.36
  -1   8  -2  328.05   13.59
  -1   8  -2  331.32   13.67
  -1   8  -2  287.94   17.10
  -1   8  -3   22.30    5.19
  -1   8  -3   13.05    4.51
  -1   8  -3    1.01    7.20
  -1   8  -3    9.87    4.19
  -1   8  -3    5.87    2.44
  -1   8  -3    9.15    7.01
  -1   8  -4   15.27    4.45
  -1   8  -4   17.05    8.24
  -1   8  -4   12.65    4.74
   1  -8   4   12.69    2.13
  -1   8  -5    5.59    4.50
   1  -8   5    3.41    2.24
  -1   8  -5    4.17    8.31
  -1   8  -5    8.33    4.91
  -1   8  -6  138.01    7.92
  -1   8  -6  138.71    6.84
   1  -8   6  146.39    6.55
  -1   8  -6  128.42   13.14
  -1   8  -6  121.76    9.44
  -1   8  -7  450.45   19.49
  -1   8  -7  489.95   19.00
   1  -8   7  451.76   18.73
   1  -8   8   36.00    3.10
  -1   8  -8   30.54    3.56
   1  -8   9  116.01    5.72
  -1   8  -9  114.10    5.93
   1  -8  10    4.70    2.29
   1  -8  10    4.22    2.85
   1  -8  11  135.77    5.77
   1  -8  11  117.31    5.97
  -1   7  18   26.18    1.74
  -1   7  17    4.79    1.87
  -1   7  16    3.44    2.40
  -1   7  16    8.91    2.02
  -1   7  15   18.91    3.14
  -1   7  15   16.32    2.76
  -1   7  14    0.59    2.97
  -1   7  13    0.31    3.25
  -1   7  13   -1.61    7.21
  -1   7  12   71.62    4.72
  -1   7  12   54.41    4.56
  -1   7  12   51.05    9.46
  -1   7  12   64.57    6.03
  -1   7  11  203.53    9.53
  -1   7  11  216.95    9.53
  -1   7  11  206.38   14.85
  -1   7  11  216.44   10.34
  -1   7  10   87.14    4.98
  -1   7  10   86.54    6.02
  -1   7  10   94.43    5.39
  -1   7  10  106.20    9.70
  -1   7   9  113.87    5.80
  -1   7   9  110.86    5.93
  -1   7   9   95.54    5.43
  -1   7   9  118.52    6.37
  -1   7   9  118.27    6.33
  -1   7   9  112.22    9.64
  -1   7   8  382.17   16.12
  -1   7   8  376.10   16.11
  -1   7   8  424.61   16.35
  -1   7   8  402.85   18.56
  -1   7   8  407.28   19.80
  -1   7   7  104.24    8.01
  -1   7   7   91.89    7.90
  -1   7   7   91.10    4.70
  -1   7   6  105.43    8.79
  -1   7   5  697.27   30.24
  -1   7   4   43.26    6.97
  -1   7   3  932.78   39.50
  -1   7   3  984.00   41.76
  -1   7   3 1022.35   41.30
  -1   7   3  991.89   40.84
  -1   7   2  461.83   20.34
  -1   7   2  472.46   22.96
  -1   7   2  509.85   22.29
  -1   7   1  154.57    8.55
  -1   7   1  157.36   11.54
  -1   7   1  174.81   11.09
  -1   7   0  442.90   23.53
  -1   7   0  498.59   21.62
  -1   7   0  526.44   23.13
  -1   7   0  505.77   19.99
  -1   7  -1   24.27    4.49
  -1   7  -1   20.71    6.93
  -1   7  -1   26.86    2.59
  -1   7  -2  108.44    7.21
  -1   7  -2  106.86    5.10
  -1   7  -2  104.57    8.85
  -1   7  -3   45.17    4.13
  -1   7  -3   42.23    7.30
  -1   7  -3   35.11    4.88
  -1   7  -4    1.14    4.62
  -1   7  -4    8.84    3.67
  -1   7  -4    5.54    4.27
  -1   7  -4    2.84    6.32
   1  -7   4    3.66    1.90
  -1   7  -4   -4.69    5.90
  -1   7  -5  126.66   11.06
   1  -7   5  126.52    5.83
  -1   7  -5  123.48    6.11
  -1   7  -5  133.83    7.01
  -1   7  -6  206.92   14.45
   1  -7   6  208.74    9.23
  -1   7  -6  223.76    9.53
  -1   7  -6  213.57   10.11
  -1   7  -7   87.64   10.69
   1  -7   7   96.98    5.14
  -1   7  -7  103.30    5.51
  -1   7  -7   89.43    6.26
  -1   7  -8  314.96   19.50
  -1   7  -8  320.74   17.38
  -1   7  -8  332.90   14.00
   1  -7   8  330.67   13.85
  -1   7  -9    9.99    3.05
   1  -7   9    8.54    2.86
   1  -7  10   16.90    2.89
  -1   7 -10   12.60    2.86
   1  -7  11    2.08    2.39
   1  -7  11    4.09    2.84
   1  -7  12   66.90    3.64
   1  -7  13    1.59    1.48
  -1   6  18   29.05    1.77
  -1   6  17   -0.59    1.81
  -1   6  16   63.47    3.85
  -1   6  15   16.15    3.21
  -1   6  15   14.15    2.58
  -1   6  14    5.95    3.34
  -1   6  14   11.31    2.95
  -1   6  13   -0.33    6.93
  -1   6  13    2.82    3.11
  -1   6  12   16.35    5.07
  -1   6  12   10.73    3.36
  -1   6  12   13.78    3.50
  -1   6  12   17.68    7.73
  -1   6  11   19.50    4.89
  -1   6  11   11.68    3.26
  -1   6  11   22.82    3.67
  -1   6  11   17.74    7.27
  -1   6  10  125.14    6.66
  -1   6  10   93.21    5.58
  -1   6  10  113.08    5.84
  -1   6  10  146.01   10.78
  -1   6   9    6.57    3.11
  -1   6   9    6.77    3.90
  -1   6   9    9.21    3.62
  -1   6   9    7.20    2.50
  -1   6   9   18.39    6.32
  -1   6   8  197.80    9.47
  -1   6   8  185.94   11.01
  -1   6   7   10.58    5.47
  -1   6   7    6.43    2.00
  -1   6   7    7.72    5.40
  -1   6   6  415.66   17.59
  -1   6   6  325.17   17.67
  -1   6   5   11.68    6.78
  -1   6   5   15.31    5.65
  -1   6   4  137.10    9.82
  -1   6   4  123.31   10.16
  -1   6   3 1391.82   54.59
  -1   6   3 1301.66   53.40
  -1   6   2  124.32    9.32
  -1   6   2  113.08    6.84
  -1   6   2  116.40    9.96
  -1   6   1   69.49    7.94
  -1   6   1   60.11    8.00
  -1   6   1   54.95    4.97
  -1   6   0  217.96   12.19
  -1   6   0  205.57   12.53
  -1   6   0  212.41   10.47
  -1   6  -1  120.72    5.52
  -1   6  -1  117.48    9.41
  -1   6  -1  123.88    7.48
  -1   6  -2  119.42    5.63
  -1   6  -2  136.24    9.19
  -1   6  -2  129.32    7.80
  -1   6  -2  125.18    9.61
  -1   6  -3   38.96    6.68
  -1   6  -3   54.49    7.21
  -1   6  -4   79.68    4.05
  -1   6  -4   86.68    8.09
   1  -6   5   69.62    3.80
  -1   6  -5   80.17    4.79
  -1   6  -5   64.25    7.96
  -1   6  -6  614.64   25.53
  -1   6  -6  653.62   25.85
  -1   6  -6  600.93   29.43
   1  -6   6  657.74   25.47
   1  -6   6  598.58   27.95
  -1   6  -7   49.72    3.86
  -1   6  -7   54.46    4.69
   1  -6   7   53.31    3.63
   1  -6   7   52.06    6.28
  -1   6  -7   57.00    8.67
  -1   6  -8  149.51   12.18
  -1   6  -8  138.79    6.96
   1  -6   8  144.88    6.81
  -1   6  -9  219.26   15.74
   1  -6   9  235.49   10.75
  -1   6  -9  263.95   10.88
   1  -6  10   48.41    3.74
  -1   6 -10   49.24    3.80
   1  -6  11   27.38    3.21
  -1   6 -11   22.53    2.95
   1  -6  12   -1.04    2.41
   1  -6  13   13.61    2.03
   1  -6  13   10.26    2.20
  -1   5  17    1.27    1.76
  -1   5  17   -1.49    1.94
  -1   5  16   63.09    3.89
  -1   5  15    3.98    2.94
  -1   5  14    2.32    2.59
  -1   5  14    3.22    3.28
  -1   5  13  148.76    7.71
  -1   5  13  181.00    7.70
  -1   5  12   19.23    2.85
  -1   5  12   15.03    3.30
  -1   5  12   23.69    8.15
  -1   5  11  255.53   10.81
  -1   5  11  244.38   10.71
  -1   5  11  269.67   16.17
  -1   5  11  257.89   11.59
  -1   5  10   97.84    5.13
  -1   5  10   98.71    6.04
  -1   5  10   88.88    4.63
  -1   5  10   81.06    8.95
  -1   5   9  702.98   28.91
  -1   5   9  716.47   28.90
  -1   5   8  961.46   37.61
  -1   5   8  994.07   38.93
  -1   5   7  407.04   17.10
  -1   5   7  386.17   15.56
  -1   5   6  482.04   22.32
  -1   5   6  501.41   21.54
  -1   5   5  549.41   24.24
  -1   5   5  556.66   23.70
  -1   5   4  962.78   39.24
  -1   5   4  894.02   39.50
  -1   5   4  983.58   38.90
  -1   5   3  493.81   21.28
  -1   5   3  479.94   20.40
  -1   5   2 1356.96   53.44
  -1   5   2 1390.18   54.07
  -1   5   2 1400.84   54.77
  -1   5   2 1256.81   53.82
  -1   5   2 1321.36   53.79
  -1   5   1 1010.49   42.87
  -1   5   1 1079.15   43.39
  -1   5   0  529.16   16.68
  -1   5   0  556.08   17.35
  -1   5  -1   14.86    3.90
  -1   5  -1   20.98    5.98
  -1   5  -2   16.77    6.54
  -1   5  -3  355.84   14.25
  -1   5  -3  327.82   16.58
  -1   5  -4  220.40    8.94
  -1   5  -4  165.47   11.10
  -1   5  -5   12.62    2.55
   1  -5   6  116.24    5.46
  -1   5  -7  550.57   21.87
   1  -5   7  515.22   21.80
  -1   5  -7  578.08   25.90
   1  -5   8    2.35    2.72
  -1   5  -8    2.00    2.76
   1  -5   8    4.97    5.00
  -1   5  -8    6.22    6.63
   1  -5   9    6.82    2.93
  -1   5  -9    5.17    2.91
   1  -5   9    8.16    5.19
  -1   5  -9    6.14    7.04
  -1   5 -10    0.44    2.89
   1  -5  10    2.25    2.99
   1  -5  11    9.58    3.03
  -1   5 -11    6.88    2.72
   1  -5  12   39.95    3.56
   1  -5  12   46.68    3.77
   1  -5  13    1.12    2.54
   1  -5  13    1.19    2.27
   1  -5  13    0.67    2.46
   1  -5  14    4.49    1.78
   1  -5  14    0.97    1.67
  -1   4  17    9.38    1.71
  -1   4  16    1.07    2.28
  -1   4  15    7.05    2.92
  -1   4  14    2.06    2.73
  -1   4  13   32.48    3.27
  -1   4  13   34.74    3.52
  -1   4  13   30.40    3.73
  -1   4  13   36.62    8.59
  -1   4  12   71.40    4.45
  -1   4  12   71.40    9.69
  -1   4  12   64.63    4.73
  -1   4  11    5.90    2.67
  -1   4  11    3.26    2.84
  -1   4  11    5.28    6.51
  -1   4  10   12.28    4.18
  -1   4  10    8.14    2.39
  -1   4  10   13.26    6.27
  -1   4  10    7.08    2.64
  -1   4   9  235.08   12.71
  -1   4   9  200.29    8.71
  -1   4   8   10.01    2.13
  -1   4   8   12.83    5.60
  -1   4   7  269.22   13.38
  -1   4   7  275.12   11.65
  -1   4   6 1833.61   75.95
  -1   4   6 1922.36   74.97
  -1   4   5 1166.04   50.09
  -1   4   5 1280.94   49.44
  -1   4   4   67.45    5.61
  -1   4   4   73.08    5.27
  -1   4   3 2023.33   75.35
  -1   4   3 1846.32   75.43
  -1   4   3 1841.48   74.84
  -1   4   3 1880.41   74.86
  -1   4   2 1978.64   75.87
  -1   4   2 1809.22   75.38
  -1   4   2 2027.09   76.41
  -1   4   1  233.14   10.26
  -1   4   1  232.99   11.43
  -1   4   1  223.08   10.65
  -1   4   1  240.32   10.86
  -1   4   0  157.22    7.68
  -1   4   0  165.39    8.32
  -1   4  -1  436.27   18.57
  -1   4  -2  151.13    8.23
  -1   4  -3   15.02    5.36
  -1   4  -4  543.54   25.28
  -1   4  -4  620.03   23.99
  -1   4  -5  127.03    5.84
  -1   4  -6  910.55   36.02
   1  -4   7    6.19    2.20
   1  -4   7    9.46    4.70
  -1   4  -8  110.66    5.67
   1  -4   8  125.04    5.79
   1  -4   8  110.20    8.83
  -1   4  -8  121.00    9.46
  -1   4  -9   43.74    3.59
   1  -4   9   46.52    3.58
   1  -4   9   46.45    6.88
  -1   4  -9   38.90    7.06
  -1   4 -10   46.20    3.68
   1  -4  10   52.99    6.97
   1  -4  10   47.53    3.89
  -1   4 -11   90.27    5.01
   1  -4  11   96.91    5.31
   1  -4  11   86.17    8.19
  -1   4 -12    9.87    2.55
   1  -4  12   16.53    3.05
   1  -4  12   13.47    3.30
   1  -4  13  223.82    9.30
   1  -4  13  197.35    9.18
   1  -4  14   76.27    3.19
   1  -4  14   62.34    3.09
  -1   3  17   13.01    1.57
  -1   3  16    4.56    2.13
  -1   3  15    8.65    2.66
  -1   3  15    7.57    2.74
  -1   3  14   44.15    3.76
  -1   3  13   17.65    3.30
  -1   3  13   12.46    3.37
  -1   3  12   48.78    4.14
  -1   3  12   56.12    4.09
  -1   3  11  103.94    5.95
  -1   3  11  121.63    5.78
  -1   3  11  118.86    5.92
  -1   3  10   43.74    3.44
  -1   3  10   49.51    3.40
  -1   3  10   46.98    3.43
  -1   3   9  124.35    6.08
  -1   3   9  131.32    6.05
  -1   3   9  141.84    6.13
  -1   3   8   32.51    2.66
  -1   3   8   28.51    2.53
  -1   3   7 1883.25   65.90
  -1   3   7 1359.50   66.21
  -1   3   6    1.89    5.15
  -1   3   6    6.01    3.90
  -1   3   5    9.95    3.92
  -1   3   5   11.27    3.41
  -1   3   4    3.66    3.15
  -1   3   4    3.01    3.25
  -1   3   3  726.46   29.68
  -1   3   3  723.85   29.29
  -1   3   2 2083.02   87.37
  -1   3   2 2213.77   87.16
  -1   3   2 2361.68   87.46
  -1   3   1 4209.33  164.07
  -1   3   1 3901.05  164.60
  -1   3   1 4402.32  164.27
  -1   3   0  196.24    8.23
  -1   3   0  221.53    8.94
  -1   3  -1 1004.37   40.16
  -1   3  -2 1964.86   77.41
  -1   3  -3   10.30    3.37
  -1   3  -4  432.56   18.33
  -1   3  -6  115.45    5.42
   1  -3   7   25.24    2.44
   1  -3   8    6.45    4.93
   1  -3   8    6.46    2.30
  -1   3  -9    8.07    5.67
   1  -3   9    8.68    5.61
   1  -3   9   12.28    2.71
  -1   3  -9   10.72    2.57
  -1   3 -10  163.66    8.24
   1  -3  10  199.66    8.41
   1  -3  10  188.36   12.18
  -1   3 -10  186.58    8.21
   1  -3  11   18.11    3.30
  -1   3 -11   18.51    2.88
   1  -3  11   27.51    6.33
  -1   3 -11   19.45    3.02
   1  -3  12    2.14    3.22
   1  -3  12    3.51    2.99
  -1   3 -12    2.12    2.39
  -1   3 -12    5.90    2.53
   1  -3  13    7.74    2.97
   1  -3  13    4.94    2.82
   1  -3  14   76.92    3.59
   1  -3  14   72.71    3.44
  -1   2  16   -0.60    1.78
  -1   2  15    9.11    2.59
  -1   2  15    9.04    2.68
  -1   2  14   -0.49    2.89
  -1   2  14    4.22    2.93
  -1   2  13   16.22    3.42
  -1   2  13   17.13    7.34
  -1   2  13   22.22    3.26
  -1   2  13   15.75    3.26
  -1   2  12   51.85    4.03
  -1   2  12   44.02    4.00
  -1   2  12   47.54    8.42
  -1   2  12   45.71    3.79
  -1   2  11    6.79    2.96
  -1   2  11    4.86    6.30
  -1   2  11    7.79    3.06
  -1   2  11    2.92    2.72
  -1   2  10   -0.07    2.52
  -1   2  10    2.43    5.62
  -1   2  10    1.65    2.76
  -1   2  10    1.24    2.38
  -1   2   9   11.39    2.35
  -1   2   9   10.79    5.76
  -1   2   9   10.41    2.53
  -1   2   9    8.17    2.03
  -1   2   8   33.28    2.86
  -1   2   8   28.88    2.49
   1  -2  -8   31.69    4.37
  -1   2   8   27.56    6.23
  -1   2   8   29.04    2.62
  -1   2   7    1.75    1.92
  -1   2   7    2.49    5.36
  -1   2   6  244.98   10.53
  -1   2   5   65.51    3.93
  -1   2   4 2003.34   78.63
  -1   2   3 2456.47   96.35
  -1   2   2 1230.99   48.98
  -1   2   1   21.39    3.95
  -1   2   1   15.60    2.72
  -1   2   0  130.32    6.97
  -1   2  -1   79.55    5.42
   1  -2   1   86.56    4.18
  -1   2  -2 3585.46  140.23
  -1   2  -3 1067.71   42.69
  -1   2  -3 1063.42   42.13
  -1   2  -4  856.99   34.27
  -1   2  -4  834.22   33.47
  -1   2  -5  256.73   12.47
   1  -2   6  165.46   10.59
  -1   2  -6  320.36   11.94
   1  -2   8  312.04   15.44
   1  -2   8  285.32   11.97
  -1   2  -9   36.19    2.94
   1  -2   9   34.11    3.06
  -1   2 -10  114.71    5.83
   1  -2  10  113.80    6.13
   1  -2  10  134.33    5.76
   1  -2  10  139.13   10.19
   1  -2  11    1.49    2.17
  -1   2 -11    0.89    2.42
   1  -2  11    3.38    5.82
  -1   2 -12   23.04    3.26
   1  -2  12   23.86    6.51
   1  -2  12   22.66    2.65
  -1   2 -13   75.97    4.59
   1  -2  13   92.61    4.99
   1  -2  14    2.90    2.66
   1  -2  14   34.45    2.96
   1  -2  15   93.63    4.74
  -1   1  16   51.53    3.16
  -1   1  15   15.84    2.78
  -1   1  15    8.51    2.20
  -1   1  14   67.46    4.11
  -1   1  14   33.28    3.53
  -1   1  13    5.18    3.15
  -1   1  13    5.70    6.77
  -1   1  13    3.12    3.25
  -1   1  12   28.65    3.74
  -1   1  12   38.20    7.86
  -1   1  12   27.64    3.70
  -1   1  12   26.42    3.26
  -1   1  11  221.45   10.19
  -1   1  11  232.72   10.30
  -1   1  11  252.20   15.25
  -1   1  11  237.28   10.19
  -1   1  10   83.68    4.67
  -1   1  10   73.40    4.59
  -1   1  10   88.14    8.53
  -1   1  10   74.52    4.34
  -1   1   9    9.57    2.40
  -1   1   9   14.90    5.71
  -1   1   9   11.26    2.18
   1  -1  -9   10.44    3.93
  -1   1   9   11.93    2.69
  -1   1   8  693.27   28.35
  -1   1   8  632.56   28.26
   1  -1  -8  761.67   29.83
  -1   1   8  780.01   31.49
  -1   1   8  817.48   28.42
   1  -1  -7   18.97    4.79
  -1   1   7   21.23    2.20
  -1   1   7   19.20    5.81
  -1   1   7   21.88    2.45
  -1   1   6  740.34   31.40
  -1   1   5    5.17    3.72
  -1   1   5    4.47    1.59
  -1   1   4 2737.83   80.43
  -1   1   4 1845.64   79.05
  -1   1   3  969.84   35.11
  -1   1   3  812.89   34.63
  -1   1   2 1352.91   53.46
  -1   1   1 2120.30   80.65
  -1   1   1 2013.01   80.38
   1  -1   0  307.00   12.21
   1  -1   1  124.92    5.59
   1  -1   2  128.73    5.16
  -1   1  -2   61.36    5.51
  -1   1  -3  191.99    6.24
  -1   1  -3   62.69    4.95
  -1   1  -4   62.16    4.18
  -1   1  -4   52.13    2.91
  -1   1  -5  626.35   25.78
   1  -1   6  197.89   10.49
  -1   1  -6  233.37   10.75
   1  -1   7  551.80   23.62
  -1   1  -7  594.07   24.22
   1  -1   8   10.09    5.44
   1  -1   9   13.95    5.71
  -1   1 -10    0.65    2.15
   1  -1  10    2.88    5.69
   1  -1  10    1.53    1.85
   1  -1  11   35.70    7.04
   1  -1  11   39.29    2.94
   1  -1  12   -1.43    3.05
   1  -1  12   -1.28    6.03
   1  -1  12    0.73    2.33
   1  -1  13   94.81    5.23
   1  -1  13  104.11    5.38
   1  -1  14   34.72    3.13
  -1   1 -14   32.72    3.05
   1  -1  14   38.00    3.40
   1  -1  15   60.84    3.81
   1  -1  16  132.50    5.89
   1   0 -16   23.64    2.45
  -1   0  16   47.31    2.66
  -1   0  15   11.50    2.66
  -1   0  14    2.77    2.84
  -1   0  14    2.15    2.89
  -1   0  14    0.56    2.30
  -1   0  13  344.89   14.21
  -1   0  13  318.82   14.01
  -1   0  12  133.03    6.63
  -1   0  12  131.69    6.69
  -1   0  12  147.91   11.37
  -1   0  11    7.85    3.31
  -1   0  11    6.40    6.20
  -1   0  11    3.79    2.47
  -1   0  11    6.95    3.53
  -1   0  10    4.46    2.91
  -1   0  10    0.22    5.49
  -1   0  10    2.85    2.30
  -1   0  10    4.08    3.10
  -1   0   9    5.40    2.45
  -1   0   9    4.70    5.23
   1   0  -9   10.66    4.40
  -1   0   9    5.34    2.82
  -1   0   9    4.35    1.94
  -1   0   8   20.03    2.01
   1   0  -8   25.29    4.75
  -1   0   8   20.95    5.29
  -1   0   8   19.74    2.44
  -1   0   7   29.04    2.26
   1   0  -7   28.37    5.19
  -1   0   7   27.18    5.86
  -1   0   7   32.23    2.64
   1   0  -6   55.10    6.21
  -1   0   6   71.94    6.68
  -1   0   5   89.40    6.17
  -1   0   4  205.96    5.94
  -1   0   4   32.99    2.78
  -1   0   3 1984.95   78.29
  -1   0   2   82.21    4.46
  -1   0   1 3593.06  140.31
   1   0   0  838.24   33.00
  -1   0  -1 7519.78  294.55
   1   0   1 7592.01  294.51
   1   0   2  433.40   17.50
  -1   0  -3   49.87    3.60
  -1   0  -4    5.44    2.65
   1   0   4    2.24    3.24
  -1   0  -4    0.98    1.19
  -1   0  -5 3401.73  134.88
   1   0   5 3500.65  135.21
  -1   0  -6  350.32   16.78
   1   0   6  459.18   17.31
  -1   0  -7  164.96    8.95
   1   0   7  182.21    9.01
   1   0   8  245.66   10.32
   1   0   8  249.30   10.38
   1   0   9  499.16   20.21
   1   0   9  523.84   23.78
   1   0  10   66.94    3.50
   1   0  10   77.01    8.12
   1   0  11    8.71    2.26
   1   0  11    3.04    2.81
   1   0  12   81.44    8.62
   1   0  12   70.23    4.03
   1   0  12   63.03    4.31
   1   0  12   75.73    4.48
   1   0  13  298.46   14.18
   1   0  13  279.41    8.40
   1   0  13  280.79    8.17
   1   0  14    4.89    2.75
   1   0  14   -0.44    2.43
   1   0  14    0.53    2.90
   1   0  14    1.88    2.53
   1   0  15   -0.48    2.49
  -1   0 -15    2.12    2.47
   1   0  16   10.44    2.12
  -1  -1  15   72.69    4.14
  -1  -1  14   24.21    3.21
  -1  -1  14   23.80    3.14
  -1  -1  13  244.79   11.11
  -1  -1  13  261.81   11.22
  -1  -1  12  801.23   32.66
  -1  -1  12  881.77   37.75
  -1  -1  11   10.23    2.63
  -1  -1  11   11.18    3.69
   1   1 -11    9.34    3.12
  -1  -1  11    6.11    6.51
   1   1 -10  185.46    8.43
  -1  -1  10  196.58    8.80
  -1  -1  10  190.20   12.44
  -1  -1  10  191.57    8.47
   1   1 -10  191.45   11.00
  -1  -1   9    8.75    1.94
   1   1  -9   16.12    5.05
  -1  -1   9    7.52    5.28
   1   1  -9   12.15    2.67
  -1  -1   8  350.02   14.62
  -1  -1   8  355.83   17.73
  -1  -1   7    7.27    1.67
   1   1  -7    8.28    4.85
  -1  -1   7   10.45    4.88
   1   1  -6   70.57    6.38
  -1  -1   6   64.50    6.72
   1   1  -5  156.67    9.28
  -1  -1   5  185.84    9.52
  -1  -1   4  122.30    6.83
  -1  -1   3 4606.24  180.32
  -1  -1   2 1630.96   64.23
  -1  -1   1 1009.08   39.73
  -1  -1   0  149.72    6.20
   1   1   1  157.16    5.78
   1   1   1  106.03    5.61
   1   1   2  727.87   29.07
   1   1   3  489.02   20.13
  -1  -1  -4   11.89    2.19
   1   1   4   12.48    3.45
  -1  -1  -5  123.19    6.24
   1   1   5  137.37    5.68
  -1  -1  -6 1105.80   40.81
   1   1   6  904.75   41.24
  -1  -1  -7  127.12    6.47
   1   1   7  158.01    9.41
   1   1   8  183.69    7.27
   1   1   8  155.09    7.23
   1   1   8  159.29   11.03
   1   1   9   83.28    4.33
   1   1   9  103.10    8.23
   1   1  10  286.18   12.11
   1   1  10  316.06   16.18
   1   1  11   40.22    3.44
   1   1  11   45.71    7.67
   1   1  11   44.58    3.25
   1   1  12    9.10    2.83
   1   1  12   13.42    2.66
   1   1  12   14.22    3.10
   1   1  12   16.74    6.76
   1   1  12   11.52    2.98
   1   1  13    3.01    2.86
   1   1  13    2.97    2.71
   1   1  13    4.26    2.94
   1   1  13    1.84    2.71
   1   1  13    2.72    6.34
   1   1  13    0.93    2.99
   1   1  14    0.76    2.38
   1   1  14    0.04    2.84
   1   1  14   -0.80    2.70
   1   1  15  138.52    6.38
   1   1  15  125.84    6.32
  -1  -1 -16   15.26    2.35
   1   1  16   12.61    2.25
  -1  -2  14    4.25    2.73
  -1  -2  13    0.54    3.25
  -1  -2  12  121.42    6.61
  -1  -2  11  680.89   25.76
  -1  -2  11  584.01   25.65
  -1  -2  11  637.42   30.07
  -1  -2  10    4.98    3.10
  -1  -2  10    8.17    3.57
  -1  -2  10    6.95    2.27
   1   2 -10    5.20    5.54
   1   2 -10    4.84    3.21
  -1  -2  10    6.62    5.89
   1   2  -9  408.79   16.22
   1   2  -9  386.01   16.25
  -1  -2   9  432.20   16.50
  -1  -2   9  443.69   20.10
  -1  -2   9  407.86   16.27
   1   2  -8    0.96    2.03
  -1  -2   8    2.23    2.30
   1   2  -8    3.31    2.52
  -1  -2   8    4.65    4.62
   1   2  -8    3.14    4.91
  -1  -2   8    1.37    1.61
   1   2  -7   76.75    3.88
  -1  -2   7   75.96    3.69
   1   2  -7   83.93    6.84
  -1  -2   7   74.50    6.72
  -1  -2   7   74.38    3.99
   1   2  -6   35.04    5.65
  -1  -2   6   41.62    5.57
  -1  -2   6   34.52    2.73
   1   2  -5  280.84   13.51
  -1  -2   5  269.28   13.38
   1   2  -4  292.46   13.11
  -1  -2   4  263.17   12.77
   1   2  -4  281.56   11.40
   1   2  -3   40.73    4.22
  -1  -2   3   43.56    3.60
   1   2  -3   38.96    2.50
  -1  -2   2    8.61    2.37
  -1  -2   1 2125.21   83.20
  -1  -2   0 3098.95  120.76
   1   2   1    3.01    1.89
   1   2   1    6.39    2.43
   1   2   2   31.50    1.80
   1   2   2   30.41    2.70
   1   2   2   37.97    3.43
   1   2   3   32.34    3.13
   1   2   3   35.49    3.88
   1   2   4  861.66   34.68
  -1  -2  -5  667.17   26.97
   1   2   5  681.72   27.21
  -1  -2  -6    3.95    2.08
   1   2   6    4.97    4.14
   1   2   6    6.05    1.68
  -1  -2  -7 1353.44   53.37
   1   2   8  208.94    8.64
   1   2   8  203.69    8.70
   1   2   9   38.47    2.72
   1   2   9   39.75    2.86
   1   2  10   17.06    2.43
   1   2  11   17.51    2.78
   1   2  11   16.97    2.59
   1   2  11   15.91    2.71
   1   2  12   17.50    3.33
   1   2  12   26.99    3.20
   1   2  12   28.92    3.10
   1   2  12   28.32    3.07
   1   2  13   26.77    3.37
   1   2  13   27.35    3.32
   1   2  13   29.38    3.16
   1   2  14    0.10    2.62
   1   2  14   -1.29    2.94
   1   2  14    0.85    2.81
   1   2  15  235.83    9.68
   1   2  15  212.96    9.77
   1   2  15  213.55    9.37
   1   2  16    2.20    2.13
   1   2  16    1.47    1.76
  -1  -2 -17    5.10    1.82
  -1  -3  14  492.86   20.62
  -1  -3  14  524.59   20.56
  -1  -3  13    7.42    2.98
  -1  -3  13    7.43    3.11
  -1  -3  12   43.16    4.19
  -1  -3  12   35.69    3.87
  -1  -3  11  152.46    7.34
  -1  -3  11  136.10   10.68
  -1  -3  11  132.85    7.17
   1   3 -10   79.88    4.77
  -1  -3  10   91.49    5.53
  -1  -3  10   89.74    5.28
  -1  -3  10   89.40    8.54
   1   3  -9   47.71    3.51
   1   3  -9   45.38    4.05
   1   3  -9   49.89    7.14
  -1  -3   9   51.53    3.82
  -1  -3   9   54.32    6.81
   1   3  -8   47.58    3.11
   1   3  -8   37.19    3.51
  -1  -3   8   39.16    3.24
   1   3  -8   35.23    6.28
  -1  -3   8   43.76    5.83
   1   3  -7   58.59    6.51
  -1  -3   7   49.47    3.33
  -1  -3   7   63.01    6.03
   1   3  -7   54.50    3.21
  -1  -3   6    1.34    2.01
   1   3  -6    1.37    2.02
  -1  -3   6    1.80    4.06
   1   3  -6    2.05    5.28
  -1  -3   5    5.11    2.04
   1   3  -5    5.04    2.12
   1   3  -5    9.45    5.75
  -1  -3   5    2.45    4.31
   1   3  -4  374.73   15.85
  -1  -3   4  333.48   15.10
   1   3  -4  325.37   13.93
   1   3  -3   29.99    4.52
  -1  -3   3   22.94    3.35
   1   3  -3   26.32    2.72
   1   3  -2 1271.99   55.26
  -1  -3   2 1447.21   54.96
   1   3  -2 1409.36   54.79
  -1  -3   1 1772.17   69.93
   1   3  -1 1808.20   70.72
  -1  -3   0    4.84    1.02
   1   3   0    8.95    4.76
   1   3   1  718.16   29.69
   1   3   1  742.60   30.02
   1   3   1  724.95   29.81
   1   3   2  203.04    7.79
   1   3   2  191.38    7.75
   1   3   2  198.40    8.53
   1   3   3   64.11    3.26
   1   3   3   55.58    3.60
   1   3   3   59.51    3.65
   1   3   3   66.20    5.41
   1   3   4  378.89   15.98
   1   3   5  946.09   34.73
   1   3   5  801.74   33.85
   1   3   6 2826.86   95.82
   1   3   6 2263.94   94.35
   1   3   7   56.51    6.55
   1   3   7   59.24    3.83
   1   3   8 1001.17   45.43
   1   3   8 1109.25   43.06
   1   3   9  303.80   12.11
   1   3   9  329.04   15.55
   1   3   9  278.39   11.91
   1   3  10   17.36    2.25
   1   3  10   16.25    5.74
   1   3  11   50.83    3.48
   1   3  11   62.15    7.54
   1   3  11   53.57    3.49
   1   3  12    1.71    3.00
   1   3  12    3.25    2.76
   1   3  12    0.26    6.28
   1   3  12    5.27    2.72
   1   3  13   85.10    5.19
   1   3  13   86.10    4.90
   1   3  13   76.97    9.24
   1   3  13   81.39    5.00
   1   3  14    4.36    3.00
   1   3  14    4.05    2.78
   1   3  14    5.18    6.17
   1   3  14    3.01    2.91
   1   3  15  126.28    6.36
   1   3  15  119.70    6.67
   1   3  16   25.12    2.46
   1   3  17   34.04    2.18
  -1  -4  14   45.47    3.15
  -1  -4  14   51.07    3.16
  -1  -4  13   89.88    4.93
  -1  -4  13   82.30    4.81
  -1  -4  12  116.18    6.08
  -1  -4  12  106.75    5.94
  -1  -4  11   62.53    4.74
  -1  -4  11   53.91    4.35
  -1  -4  10   70.04    7.83
  -1  -4  10   78.31    4.91
   1   4  -9   72.74    4.52
  -1  -4   9   85.30    4.78
  -1  -4   9   65.45    7.46
   1   4  -8   35.06    3.09
   1   4  -8   21.74    3.67
   1   4  -8   32.16    6.91
  -1  -4   8   27.95    3.08
  -1  -4   8   30.77    5.45
   1   4  -7  455.72   18.43
   1   4  -7  436.60   18.45
  -1  -4   7  496.57   18.51
   1   4  -6   47.71    3.10
  -1  -4   6   46.64    3.05
  -1  -4   6   46.77    5.15
   1   4  -6   44.50    6.45
   1   4  -5  464.67   17.81
  -1  -4   5  427.21   17.75
  -1  -4   5  468.83   19.78
   1   4  -4  222.75   11.71
   1   4  -4  197.87    8.76
  -1  -4   4  241.83   10.61
   1   4  -4  217.27    9.68
   1   4  -3 4410.27  165.22
  -1  -4   3 4039.49  164.46
   1   4  -3 4210.62  164.27
   1   4  -2 2001.50   77.47
  -1  -4   2 1962.58   76.74
   1   4  -2 1894.37   76.79
  -1  -4   1 3400.91  145.55
   1   4  -1 3946.12  146.13
   1   4   0 1851.63   53.90
   1   4   0 1939.78   53.83
   1   4   1  214.23    9.98
   1   4   1  222.28   10.28
   1   4   1  217.04    8.99
   1   4   1  251.56    9.99
   1   4   1  221.69   10.90
   1   4   2  187.20    8.43
   1   4   2  186.12    8.69
   1   4   2  174.27    7.83
   1   4   3 1607.88   56.48
   1   4   3 1544.11   55.25
   1   4   3 1354.67   55.05
   1   4   3 1296.64   54.93
   1   4   4 1959.69   80.48
   1   4   4 2214.60   80.91
   1   4   4 2002.75   80.31
   1   4   5    2.09    2.83
   1   4   5    1.01    4.50
   1   4   5    3.47    2.93
   1   4   6  316.58   13.88
   1   4   6  323.22   14.66
   1   4   7  118.53    6.69
   1   4   7  136.67    8.34
   1   4   8   26.76    5.51
   1   4   9  170.19    7.57
   1   4   9  168.02    7.31
   1   4  10    1.19    1.93
   1   4  10    7.33    5.46
   1   4  11   62.95    3.76
   1   4  11   60.81    3.95
   1   4  12    4.28    2.48
   1   4  12    4.02    3.07
   1   4  12    4.82    2.60
   1   4  12   -0.76    6.07
   1   4  13  183.22    9.28
   1   4  13  207.00    9.07
   1   4  13  215.01    9.37
   1   4  14   16.81    3.31
   1   4  14   22.59    2.93
   1   4  14   19.89    3.30
   1   4  14   20.66    7.08
   1   4  15   12.56    2.85
   1   4  15    8.70    2.95
   1   4  16    1.19    2.25
   1   4  17   12.24    1.86
  -1  -4 -18    6.16    1.52
  -1  -5  13    9.94    2.42
  -1  -5  13   15.87    2.69
  -1  -5  12   99.40    5.33
  -1  -5  12   98.83    5.49
  -1  -5  11    2.68    3.03
  -1  -5  10   15.73    3.36
   1   5 -10   17.71    6.65
   1   5  -9   72.57    4.68
  -1  -5   9   78.02    4.80
   1   5  -8  313.76   13.54
  -1  -5   8  349.69   13.65
   1   5  -7  421.95   16.35
  -1  -5   7  420.41   16.34
  -1  -5   7  455.33   19.09
   1   5  -7  386.23   19.69
   1   5  -6   17.97    2.51
   1   5  -6   20.35    3.25
  -1  -5   6   19.05    2.46
  -1  -5   6   22.96    4.21
   1   5  -6   24.09    6.33
   1   5  -5    7.57    2.16
  -1  -5   5    6.59    1.97
  -1  -5   5    5.39    3.42
   1   5  -5    8.86    5.86
   1   5  -4   47.60    2.99
  -1  -5   4   41.58    2.68
  -1  -5   4   40.61    4.41
  -1  -5   3  129.33    7.07
   1   5  -3  132.46    5.95
   1   5  -3  128.01    7.42
  -1  -5   2  461.24   20.45
   1   5  -2  564.91   21.32
   1   5  -1  107.80    8.24
   1   5  -1   97.71    5.72
  -1  -5   0   53.19    2.83
   1   5   0  115.89    5.49
   1   5   0  107.70    5.86
   1   5   0   36.50    7.37
   1   5   0  102.69    5.32
   1   5   1  621.70   23.07
   1   5   1  608.36   23.65
   1   5   1  545.22   22.24
   1   5   1  537.68   23.20
   1   5   1  572.13   23.34
   1   5   2  269.66    8.62
   1   5   2  284.65    9.72
   1   5   2  252.40    9.04
   1   5   2  258.49   10.16
   1   5   3   68.65    4.40
   1   5   3   67.95    5.53
   1   5   3   63.11    4.01
   1   5   4   39.56    3.40
   1   5   4   45.80    6.07
   1   5   4   42.21    3.93
   1   5   4   50.83    6.00
   1   5   4   38.84    4.31
   1   5   5  152.15    7.16
   1   5   5  130.61    7.47
   1   5   6  170.24    8.64
   1   5   6  148.18    8.48
   1   5   7  634.82   26.02
   1   5   7  679.41   27.42
   1   5   8  103.83    7.26
   1   5   8   90.95    5.79
   1   5   9   70.70    3.50
   1   5   9   82.28    6.93
   1   5  10    4.80    4.28
   1   5  10    2.76    2.36
   1   5  10    1.66    5.04
   1   5  10    3.54    2.13
   1   5  11  106.16    5.39
   1   5  11  134.88    9.85
   1   5  12  238.00   10.51
   1   5  12  261.57   11.00
   1   5  12  268.69   15.55
   1   5  13   57.18    4.40
   1   5  13   47.71    8.14
   1   5  13   49.70    4.21
   1   5  14  534.93   21.36
   1   5  14  493.28   21.52
   1   5  15   11.66    2.92
   1   5  15    4.80    3.02
   1   5  16   32.65    3.00
   1   5  17   11.31    2.05
   1   5  18   41.63    2.30
  -1  -6  13   83.55    4.29
  -1  -6  13   88.01    4.19
  -1  -6  12  134.25    6.31
  -1  -6  11   -1.74    2.69
  -1  -6  10   51.46    4.44
  -1  -6  10   47.00    3.99
  -1  -6   9    7.62    3.07
  -1  -6   9    8.93    3.70
   1   6  -9    4.72    3.05
   1   6  -9    8.13    6.84
  -1  -6   8  124.88    6.20
   1   6  -8  112.38    6.11
  -1  -6   7  109.26    5.72
   1   6  -7  120.54    5.92
   1   6  -6  101.28    9.16
  -1  -6   6   95.25    4.78
   1   6  -6  102.72    5.01
   1   6  -5    1.15    6.15
   1   6  -5    1.48    2.39
  -1  -6   5    1.93    2.04
   1   6  -5    1.07    3.01
  -1  -6   4  317.30   12.77
   1   6  -4  303.13   12.89
   1   6  -3  306.81   12.08
   1   6  -3  306.28   13.80
   1   6  -3  319.37   15.37
  -1  -6   3  294.20   11.90
   1   6  -2   20.88    4.52
   1   6  -1    4.73    6.22
   1   6  -1   -5.77    7.92
   1   6  -1    1.44    4.66
   1   6   0  585.54   22.83
   1   6   0  542.55   21.81
   1   6   0  514.06   23.18
   1   6   0  581.12   23.07
   1   6   1 1232.24   45.64
   1   6   1 1006.16   45.86
   1   6   1 1137.53   44.83
   1   6   1 1251.24   46.70
   1   6   1 1083.99   46.02
   1   6   1 1096.91   46.90
   1   6   2   42.16    4.41
   1   6   2   50.06    5.91
   1   6   2   36.31    2.43
   1   6   2   30.12    7.63
   1   6   2   45.70    5.31
   1   6   3 1235.19   49.37
   1   6   3 1295.82   50.63
   1   6   3 1192.52   49.64
   1   6   4  384.32   15.60
   1   6   4  387.84   13.87
   1   6   4  348.64   14.04
   1   6   5    8.02    3.72
   1   6   5   13.99    5.12
   1   6   5    9.40    7.46
   1   6   6  685.38   27.46
   1   6   6  695.71   27.72
   1   6   7   82.57    3.95
   1   6   7   87.89    6.29
   1   6   7   76.82    4.03
   1   6   7   85.03    6.46
   1   6   8  149.92    6.23
   1   6   8  150.63    8.27
   1   6   8  160.11    9.03
   1   6   8  128.33    6.27
   1   6   9   12.01    1.97
   1   6   9   14.74    2.57
   1   6   9   10.50    4.04
   1   6   9   18.54    4.91
   1   6   9    7.04    2.26
   1   6  10    2.83    4.32
   1   6  10    3.98    2.59
   1   6  10    5.89    4.91
   1   6  10    5.65    2.14
   1   6  11    4.79    4.68
   1   6  11    3.46    5.43
   1   6  11    6.41    2.84
   1   6  11    5.66    3.00
   1   6  11    9.17    2.50
   1   6  12   80.12    5.11
   1   6  12   79.69    4.72
   1   6  12   81.89    4.79
   1   6  13   34.68    3.42
   1   6  13   38.56    3.98
   1   6  13   27.25    7.59
   1   6  14    3.18    3.26
   1   6  14    4.81    2.75
   1   6  14    3.50    6.27
   1   6  15   31.77    3.49
   1   6  16    3.09    2.55
   1   6  17   33.99    2.70
   1   6  18    4.34    1.52
  -1  -7  12    3.31    1.91
  -1  -7  11    7.23    2.44
  -1  -7  11    6.49    2.91
  -1  -7  10   55.35    3.95
  -1  -7  10   63.97    4.50
  -1  -7   9   54.90    4.09
  -1  -7   9   62.82    4.71
   1   7  -8    6.54    7.03
   1   7  -8    1.49    3.06
  -1  -7   8    2.47    2.93
   1   7  -8    6.92    4.00
   1   7  -7    0.31    3.18
  -1  -7   7    0.85    2.82
  -1  -7   6   82.42    4.55
   1   7  -6   82.70    4.92
  -1  -7   5  179.69    7.95
   1   7  -5  186.71    8.24
  -1  -7   4   17.86    2.16
   1   7  -4   23.71    2.70
   1   7  -4   27.34    3.35
  -1  -7   3  456.82   18.25
   1   7  -2  636.04   27.32
   1   7  -2  636.57   25.32
   1   7  -1  509.73   24.38
   1   7  -1  562.85   23.02
   1   7  -1  523.05   23.86
   1   7  -1  556.53   23.97
   1   7  -1  557.65   21.94
   1   7   0    3.16    2.67
   1   7   0    0.55    3.94
   1   7   0   -0.39    7.88
   1   7   0    5.93    5.38
   1   7   0    1.55    2.06
   1   7   1  213.26    9.69
   1   7   1  181.97   11.35
   1   7   1  198.88    8.64
   1   7   1  196.18   11.08
   1   7   2 1570.56   63.08
   1   7   2 1751.77   64.75
   1   7   2 1509.38   64.92
   1   7   2 1543.00   64.02
   1   7   3  330.16   15.84
   1   7   3  355.11   16.73
   1   7   3  318.65   15.95
   1   7   3  335.28   17.34
   1   7   4   48.91    6.35
   1   7   4   53.41    7.81
   1   7   5 1498.06   63.67
   1   7   5 1679.37   64.43
   1   7   6   92.13    6.63
   1   7   6  105.31    9.84
   1   7   7   59.25    2.93
   1   7   7   57.49    5.36
   1   7   7   64.94    6.12
   1   7   8   39.69    2.55
   1   7   8   36.09    5.21
   1   7   8   42.74    5.23
   1   7   9  502.13   21.30
   1   7   9  527.83   21.64
   1   7   9  556.85   21.44
   1   7   9  546.96   21.34
   1   7   9  500.29   23.96
   1   7  10    1.91    2.75
   1   7  10    0.18    4.35
   1   7  10    4.92    2.67
   1   7  10    2.68    2.83
   1   7  10    3.31    2.27
   1   7  10    4.16    5.27
   1   7  11   18.99    5.22
   1   7  11   25.49    3.23
   1   7  11   12.68    6.09
   1   7  11   17.01    2.98
   1   7  12    0.52    3.11
   1   7  12    4.24    6.14
   1   7  12    0.19    2.84
   1   7  13   39.03    3.69
   1   7  13   43.41    4.01
   1   7  13   38.46    7.85
   1   7  13   34.25    3.68
   1   7  14    4.24    3.14
   1   7  14   11.29    3.21
   1   7  14    8.43    2.97
   1   7  15   47.31    3.82
   1   7  15   48.94    3.33
   1   7  16   -0.09    2.50
   1   7  17    0.10    2.09
   1   7  18   22.57    1.98
  -1  -8  11   16.08    2.57
  -1  -8  11   15.30    2.06
  -1  -8  10    0.69    2.94
  -1  -8  10    1.20    2.27
  -1  -8   9   41.38    3.33
  -1  -8   9   37.80    3.86
   1   8  -8    7.89    4.05
  -1  -8   8    7.54    2.76
  -1  -8   8    9.38    3.51
   1   8  -7  191.29    9.15
   1   8  -7  179.57    8.57
  -1  -8   7  180.56    8.28
   1   8  -7  190.29   13.84
  -1  -8   6   19.03    2.83
   1   8  -6   15.99    3.42
   1   8  -6   23.93    4.67
   1   8  -5   29.30    4.24
   1   8  -5   27.75    3.39
  -1  -8   5   30.28    2.87
  -1  -8   4  176.40    7.96
   1   8  -4  204.03    8.77
   1   8  -3  217.85    9.25
   1   8  -3  208.40   10.49
   1   8  -2   48.13    4.08
   1   8  -2   43.85    3.19
   1   8  -2   43.17    5.40
   1   8  -2   45.47    4.33
   1   8  -1  490.28   22.16
   1   8  -1  498.28   19.62
   1   8  -1  482.60   21.38
   1   8  -1  466.58   20.61
   1   8   0   32.20    5.62
   1   8   0   40.13    2.70
   1   8   0   37.92    4.35
   1   8   0   47.61    6.15
   1   8   1    5.40    5.40
   1   8   1    0.15    7.92
   1   8   1    5.13    1.86
   1   8   1    4.62    3.34
   1   8   1    4.57    5.75
   1   8   2    6.97    5.45
   1   8   2    3.67    7.97
   1   8   2    4.41    5.39
   1   8   2    8.13    3.43
   1   8   2    7.99    6.03
   1   8   3  290.01   14.60
   1   8   3  262.48   13.83
   1   8   3  265.75   13.91
   1   8   4   36.67    6.10
   1   8   4   35.96    7.12
   1   8   5  413.86   19.62
   1   8   5  354.91   19.65
   1   8   5  382.90   18.39
   1   8   6   65.77    6.81
   1   8   6   36.44    8.49
   1   8   7   44.66    2.69
   1   8   7   31.54    4.49
   1   8   8  453.90   21.13
   1   8   8  491.60   18.53
   1   8   8  442.03   18.48
   1   8   8  450.46   18.46
   1   8   8  483.38   18.73
   1   8   8  461.94   18.86
   1   8   9  209.87    9.10
   1   8   9  202.47    9.05
   1   8   9  201.92    9.25
   1   8   9  206.63    8.99
   1   8   9  226.01    9.62
   1   8   9  214.13   11.79
   1   8  10   47.65    4.08
   1   8  10   45.89    3.47
   1   8  10   49.24    5.17
   1   8  10   53.36    3.89
   1   8  10   60.31    3.82
   1   8  10   52.18    6.69
   1   8  11   14.25    3.32
   1   8  11   13.84    5.02
   1   8  11   12.54    3.15
   1   8  11   13.18    3.21
   1   8  11   10.12    3.25
   1   8  11    7.13    2.82
   1   8  11   19.44    6.05
   1   8  12   65.20    6.42
   1   8  12   58.20    4.41
   1   8  12   59.72    8.09
   1   8  12   73.22    4.68
   1   8  12   63.18    4.32
   1   8  12   65.35    4.55
   1   8  13   20.55    3.41
   1   8  13   17.89    6.63
   1   8  13   29.82    3.58
   1   8  14  212.25    8.76
   1   8  14  172.98    8.97
   1   8  15   18.37    3.14
   1   8  15   19.73    2.91
   1   8  16    5.24    2.58
   1   8  16    8.05    2.33
   1   8  17   84.40    4.37
   1   8  17   87.88    4.23
   1   8  18   30.14    2.19
  -1  -9  10   -1.89    2.41
  -1  -9   9    5.12    2.85
  -1  -9   8   93.06    4.74
  -1  -9   8  101.24    5.41
   1   9  -7    4.67    4.35
  -1  -9   7    6.37    3.42
  -1  -9   7    4.09    2.40
   1   9  -6   54.26    5.37
   1   9  -6   47.09    8.90
   1   9  -6   51.33    4.26
   1   9  -5   30.27    4.93
   1   9  -5   20.08    3.54
   1   9  -5   24.78    8.45
   1   9  -4  104.49    6.48
   1   9  -4   51.92    5.43
   1   9  -3  143.08    7.85
   1   9  -3  133.69    7.08
   1   9  -2   67.98    4.05
   1   9  -2   62.28    5.21
   1   9  -1  175.03   12.08
   1   9  -1  169.49    8.25
   1   9  -1  164.16    7.45
   1   9  -1  165.65    7.70
   1   9   0  911.67   34.57
   1   9   0  877.16   34.53
   1   9   0  950.42   38.46
   1   9   0  922.67   38.09
   1   9   0  870.71   34.17
   1   9   0  786.70   34.28
   1   9   0  871.61   37.25
   1   9   1  694.57   26.94
   1   9   1  684.13   26.48
   1   9   1  730.55   30.44
   1   9   1  674.03   30.15
   1   9   1  702.52   29.69
   1   9   1  656.79   26.70
   1   9   2    6.75    5.76
   1   9   2   -0.56    6.00
   1   9   2    6.12    7.97
   1   9   2    5.66    5.60
   1   9   2   -0.18    2.59
   1   9   3   79.39    8.13
   1   9   3   98.27    8.64
   1   9   3   83.51    7.81
   1   9   4   15.85    6.01
   1   9   4   22.75    6.36
   1   9   4   21.57    6.47
   1   9   5   28.76    8.62
   1   9   5   38.16    3.37
   1   9   5   43.62    7.75
   1   9   6    2.63    2.55
   1   9   6    2.24    3.01
   1   9   6    2.35    2.65
   1   9   6   -0.67    2.78
   1   9   6    3.80    5.56
   1   9   6   -3.35    7.74
   1   9   7  191.04    8.95
   1   9   7  205.50    8.84
   1   9   7  204.27    9.20
   1   9   7  198.88    8.96
   1   9   7  202.87    9.21
   1   9   7  202.89    9.15
   1   9   7  216.98    9.02
   1   9   7  198.27   12.02
   1   9   8   41.28    3.17
   1   9   8   47.08    3.87
   1   9   8   49.19    4.15
   1   9   8   40.14    2.87
   1   9   8   53.47    4.74
   1   9   8   48.81    4.46
   1   9   8   46.14    3.61
   1   9   8   55.94    7.01
   1   9   9  116.11    5.72
   1   9   9  114.35    5.40
   1   9   9  109.58    5.77
   1   9   9   92.61    5.18
   1   9   9  111.18    6.02
   1   9   9  116.03    6.27
   1   9   9  105.09    5.59
   1   9  10  236.67   10.79
   1   9  10  249.68   11.19
   1   9  10  276.21   10.90
   1   9  10  242.01   10.89
   1   9  10  255.46   10.95
   1   9  11  115.93    7.40
   1   9  11  103.04    5.89
   1   9  11  113.49    6.35
   1   9  11  114.00    6.22
   1   9  11  117.14    6.16
   1   9  11  134.83    6.08
   1   9  12    1.35    5.20
   1   9  12    3.19    3.53
   1   9  12    0.27    3.46
   1   9  12    5.00    3.46
   1   9  12    0.63    3.02
   1   9  12   -0.93    2.90
   1   9  13    5.88    3.23
   1   9  13    3.77    3.43
   1   9  13    5.57    3.13
   1   9  14   53.74    4.15
   1   9  14   58.07    4.12
   1   9  15   47.99    3.65
   1   9  16    9.22    2.44
   1   9  17    2.58    2.06
   1   9  17    2.19    2.11
   1   9  18   34.20    2.23
  -1 -10   9    5.61    2.33
  -1 -10   8   -0.44    2.75
   1  10  -8   -4.59    3.62
  -1 -10   7   22.54    3.29
   1  10  -7   18.26    4.45
   1  10  -6   98.55    6.61
  -1 -10   6   93.87    5.41
   1  10  -5    3.17    4.88
   1  10  -5   -1.25    6.89
   1  10  -5    3.14    8.21
   1  10  -4   14.16    4.98
   1  10  -4   10.55    7.01
   1  10  -4   -1.12    5.73
   1  10  -3   74.47    6.28
   1  10  -3   70.20    9.20
   1  10  -3   61.70    9.87
   1  10  -3   50.67    4.43
   1  10  -2    1.01    4.81
   1  10  -2   11.39    4.82
   1  10  -2    4.32    7.08
   1  10  -2   11.44    7.83
   1  10  -2    3.26    2.88
   1  10  -2   10.13    3.32
   1  10  -1  232.92   11.17
   1  10  -1  275.10   11.55
   1  10  -1  248.96   14.86
   1  10  -1  250.95   15.79
   1  10  -1  239.00   10.29
   1  10  -1  222.06   10.52
   1  10   0   46.16    3.33
   1  10   0   49.35    8.25
   1  10   0   43.00    5.06
   1  10   0   37.53    3.95
   1  10   0   45.42    7.89
   1  10   1  182.67    8.92
   1  10   1  185.57   12.88
   1  10   1  179.80   12.87
   1  10   1  184.01    9.03
   1  10   1  213.77    9.23
   1  10   1  179.45    8.59
   1  10   1  179.44   11.95
   1  10   1  163.72    8.40
   1  10   2   36.00    3.89
   1  10   2   52.96    7.58
   1  10   2   52.17    4.41
   1  10   2   53.09    4.74
   1  10   2   57.25    8.53
   1  10   2   59.85    4.93
   1  10   2   35.95    3.91
   1  10   2   48.96    3.75
   1  10   2   44.09    8.12
   1  10   3  168.04    8.03
   1  10   3  170.04    7.61
   1  10   3  165.54    8.29
   1  10   3  184.66   12.69
   1  10   3  175.01   12.32
   1  10   3  162.37    8.50
   1  10   3  175.47    8.54
   1  10   3  165.10    7.69
   1  10   3  161.69    7.83
   1  10   3  175.71   11.49
   1  10   3  175.72    7.94
   1  10   4   50.38    3.91
   1  10   4   50.09    7.53
   1  10   4   25.93    9.71
   1  10   4   42.58    3.45
   1  10   4   40.82    4.12
   1  10   4   38.68    3.80
   1  10   4   36.03    4.38
   1  10   4   48.32    7.43
   1  10   4   40.15    3.83
   1  10   4   44.69    4.58
   1  10   4   34.16    4.71
   1  10   4   41.67    3.77
   1  10   4   41.14    3.69
   1  10   4   55.91    8.57
   1  10   5  205.14    9.70
   1  10   5  206.73    9.41
   1  10   5  205.47   14.27
   1  10   5  193.07    9.29
   1  10   5  210.32    9.79
   1  10   5  215.72    9.20
   1  10   5  207.55    9.35
   1  10   5  220.28    9.14
   1  10   6   40.21    3.76
   1  10   6   47.99    3.59
   1  10   6   40.45    4.08
   1  10   6   43.16    4.24
   1  10   6   39.05    4.06
   1  10   6   42.75    3.75
   1  10   6   33.06    7.19
   1  10   6   34.31    3.83
   1  10   7  507.40   20.84
   1  10   7  501.39   20.62
   1  10   7  505.56   20.57
   1  10   7  518.53   20.46
   1  10   7  517.17   20.67
   1  10   7  515.69   20.69
   1  10   7  495.24   20.45
   1  10   7  474.03   20.63
   1  10   7  485.52   24.12
   1  10   8  294.62   12.49
   1  10   8  288.83   12.86
   1  10   8  290.21   12.43
   1  10   8  277.47   12.15
   1  10   8  284.55   12.56
   1  10   8  311.73   12.83
   1  10   8  311.27   12.84
   1  10   8  294.93   12.63
   1  10   9  207.45    9.56
   1  10   9  209.21    9.07
   1  10   9  196.15    8.72
   1  10   9  198.23    9.18
   1  10   9  211.47    9.67
   1  10   9  195.85    9.54
   1  10   9  179.50    9.06
   1  10  10   45.73    4.47
   1  10  10   46.13    4.28
   1  10  10   48.12    3.66
   1  10  10   50.04    4.09
   1  10  10   44.93    4.82
   1  10  10   45.44    3.96
   1  10  11   19.27    4.18
   1  10  11   19.22    3.37
   1  10  11   17.03    3.87
   1  10  11   18.15    3.05
   1  10  11   20.40    3.95
   1  10  12    2.72    5.30
   1  10  12    4.32    3.62
   1  10  12    1.00    2.86
   1  10  12    1.98    3.59
   1  10  12    2.56    3.85
   1  10  12    3.27    2.82
   1  10  13  141.88    7.15
   1  10  13  150.04    6.95
   1  10  13  137.71    6.97
   1  10  13  143.23    6.91
   1  10  14   53.83    3.95
   1  10  14   59.77    3.98
   1  10  14   54.68    4.26
   1  10  14   53.86    3.73
   1  10  15    0.47    2.60
   1  10  15    4.82    2.92
   1  10  16  188.25    8.10
   1  10  16  175.86    8.14
   1  10  16  199.45    8.21
   1  10  17   30.21    2.32
   1  10  17   35.67    2.61
  -1 -11   8   17.56    2.33
   1  11  -7    8.15    3.82
  -1 -11   7   16.01    2.65
   1  11  -6   -4.21    4.51
  -1 -11   6    0.19    2.70
  -1 -11   5  125.33    6.11
   1  11  -5  116.44    7.64
   1  11  -4    4.44    5.08
  -1 -11   4    2.08    2.83
   1  11  -3  133.20    8.31
   1  11  -3  143.30   11.68
   1  11  -3  142.42    8.48
   1  11  -2   20.96    9.09
   1  11  -2   20.30    5.62
   1  11  -2   16.25    7.66
   1  11  -2   29.15    4.01
   1  11  -1  208.99   10.49
   1  11  -1  183.12   14.96
   1  11  -1  200.68   14.39
   1  11  -1  235.62   10.85
   1  11  -1  190.15    9.45
   1  11   0  343.51   16.66
   1  11   0  395.87   22.07
   1  11   0  418.08   21.48
   1  11   0  405.64   16.26
   1  11   1  323.79   13.63
   1  11   1  330.01   18.34
   1  11   1  322.22   18.88
   1  11   1  305.09   13.76
   1  11   1  359.68   14.04
   1  11   1  318.91   13.19
   1  11   2   -0.65    3.87
   1  11   2   -3.07    4.27
   1  11   2    5.98    4.63
   1  11   2    5.49    7.75
   1  11   2    7.35    4.88
   1  11   2    2.26    3.29
   1  11   2    6.01    3.48
   1  11   2    2.38    7.72
   1  11   3   50.11    4.62
   1  11   3   47.11    4.02
   1  11   3   50.52    4.90
   1  11   3   47.17    5.31
   1  11   3   49.51    9.43
   1  11   3   51.04    5.62
   1  11   3   52.76    4.20
   1  11   3   57.31    4.40
   1  11   3   46.67    8.83
   1  11   4  290.96   12.17
   1  11   4  281.30   11.79
   1  11   4  283.72   12.57
   1  11   4  242.25   15.91
   1  11   4  282.77   17.16
   1  11   4  287.71   12.78
   1  11   4  252.18   11.74
   1  11   4  280.48   11.91
   1  11   4  278.47   11.83
   1  11   4  258.18   12.14
   1  11   4  284.16   16.43
   1  11   5  107.29    6.71
   1  11   5   88.99   11.16
   1  11   5  105.30    6.89
   1  11   5  102.09    5.98
   1  11   5  106.01    6.07
   1  11   5  108.50    5.89
   1  11   5  100.46    6.36
   1  11   5  117.12    5.78
   1  11   6   62.92    4.30
   1  11   6   54.20    4.83
   1  11   6   60.98    5.19
   1  11   6   52.65    4.58
   1  11   6   56.72    4.41
   1  11   6   52.45    4.73
   1  11   6   43.90    4.80
   1  11   7  195.31    8.44
   1  11   7  177.27    8.76
   1  11   7  176.23    8.81
   1  11   7  180.96    8.55
   1  11   7  184.65    8.48
   1  11   7  182.10    8.81
   1  11   7  169.32    8.77
   1  11   8  204.33    9.48
   1  11   8  209.60    9.15
   1  11   8  199.12    9.96
   1  11   8  199.71    9.68
   1  11   8  193.97    9.25
   1  11   8  189.67    9.85
   1  11   8  193.15    9.52
   1  11   8  207.64    9.20
   1  11   8  195.89    9.48
   1  11   9   71.01    4.90
   1  11   9   61.54    4.11
   1  11   9   69.79    5.30
   1  11   9   69.43    5.93
   1  11   9   71.32    4.86
   1  11   9   70.43    5.89
   1  11   9   73.00    4.90
   1  11   9   70.93    5.46
   1  11   9   77.29    5.25
   1  11  10   10.28    4.01
   1  11  10    8.04    2.73
   1  11  10    4.47    5.16
   1  11  10   11.24    3.77
   1  11  10   19.14    3.84
   1  11  10    8.57    3.32
   1  11  10    7.83    4.52
   1  11  11    1.99    3.93
   1  11  11    4.90    3.72
   1  11  11    3.44    2.66
   1  11  11    1.75    3.16
   1  11  11   -1.77    4.36
   1  11  12    2.85    2.66
   1  11  12    1.33    3.74
   1  11  12    6.27    3.66
   1  11  12    0.28    4.11
   1  11  12    1.47    2.83
   1  11  13   17.74    2.93
   1  11  13   18.89    3.62
   1  11  13   15.77    3.62
   1  11  13   14.45    3.83
   1  11  13   15.71    2.94
   1  11  14   39.73    3.87
   1  11  14   45.50    3.83
   1  11  14   38.50    3.25
   1  11  14   36.03    3.61
   1  11  15    6.21    2.96
   1  11  15    4.26    2.41
   1  11  15    8.28    2.94
   1  11  16   14.07    2.60
   1  11  16   11.48    2.55
   1  11  16   12.17    2.28
   1  11  17    3.63    1.91
   1  11  17    0.86    1.74
   1  11  17    0.23    1.81
   1  12  -7   22.96    3.04
   1  12  -6   44.08    4.43
   1  12  -5   22.30    4.83
   1  12  -4    0.06    5.13
   1  12  -3   -3.45    5.39
   1  12  -2    5.84    5.55
   1  12  -2   12.93    6.28
   1  12  -1   -2.57    7.31
   1  12  -1   -5.54    8.85
   1  12  -1    1.13    5.54
   1  12  -1    3.40    3.23
   1  12  -1   15.49    4.04
   1  12   0   11.63    7.99
   1  12   0   -0.34    9.29
   1  12   0    4.23    3.38
   1  12   0   14.79    4.22
   1  12   1  316.68   13.26
   1  12   1  269.90   13.07
   1  12   1  260.63   17.38
   1  12   1  265.64   18.16
   1  12   1  260.65   11.68
   1  12   1  255.69   12.12
   1  12   2   17.20    8.35
   1  12   2    6.88    8.89
   1  12   2    2.49    5.51
   1  12   2    5.11    3.59
   1  12   2    0.63    4.29
   1  12   3  112.47    7.03
   1  12   3  115.73    7.60
   1  12   3  125.55   12.19
   1  12   3  100.83   11.68
   1  12   3  121.76    8.02
   1  12   3  125.58    6.45
   1  12   3  112.97    6.28
   1  12   3  121.72    7.01
   1  12   4   66.17    5.44
   1  12   4   56.14    5.96
   1  12   4   58.25    5.49
   1  12   4   48.86    4.50
   1  12   4   55.19    6.17
   1  12   4   61.26    4.75
   1  12   4   62.17    4.64
   1  12   4   61.48   10.37
   1  12   5  108.98    6.35
   1  12   5  102.59    7.54
   1  12   5  117.28    7.06
   1  12   5  119.49    6.31
   1  12   5  117.66    6.52
   1  12   5  122.75    6.38
   1  12   5  120.72    7.56
   1  12   6  374.96   16.64
   1  12   6  400.43   15.88
   1  12   6  363.96   15.92
   1  12   6  389.26   16.54
   1  12   6  371.50   15.99
   1  12   6  376.51   15.86
   1  12   6  368.34   16.31
   1  12   7   12.13    3.85
   1  12   7   12.37    4.52
   1  12   7   21.83    3.81
   1  12   7   14.22    4.47
   1  12   7   17.34    3.94
   1  12   7   16.77    4.22
   1  12   7   13.47    4.59
   1  12   8  217.50   10.88
   1  12   8  219.41   10.96
   1  12   8  219.21   10.13
   1  12   8  233.60   10.02
   1  12   8  221.42   10.37
   1  12   8  222.47   11.04
   1  12   8  205.17   10.41
   1  12   8  220.02   10.01
   1  12   8  214.76   10.27
   1  12   8  223.84   10.46
   1  12   9  286.44   12.83
   1  12   9  277.75   13.01
   1  12   9  278.78   12.22
   1  12   9  276.07   12.46
   1  12   9  293.15   12.22
   1  12   9  264.46   12.63
   1  12   9  283.12   12.75
   1  12   9  282.50   12.20
   1  12   9  284.47   12.46
   1  12   9  267.44   12.54
   1  12  10   41.46    5.47
   1  12  10   41.99    4.18
   1  12  10   38.74    3.40
   1  12  10   45.22    4.90
   1  12  10   50.07    4.36
   1  12  10   42.48    5.58
   1  12  10   44.48    4.40
   1  12  10   58.99    4.86
   1  12  11   46.67    5.36
   1  12  11   47.72    4.05
   1  12  11   44.97    3.56
   1  12  11   44.41    4.72
   1  12  11   48.68    5.70
   1  12  11   45.08    4.31
   1  12  11   54.33    4.34
   1  12  12   14.00    4.44
   1  12  12   13.73    3.07
   1  12  12    8.27    2.69
   1  12  12   14.01    3.94
   1  12  12   17.72    3.71
   1  12  13   19.72    2.92
   1  12  13   17.24    3.87
   1  12  13   15.58    2.74
   1  12  13   25.77    3.70
   1  12  13   15.45    3.66
   1  12  14   15.67    3.15
   1  12  14   17.34    2.56
   1  12  14   19.43    3.33
   1  12  14   18.11    3.24
   1  12  15   44.82    3.45
   1  12  15   37.16    2.93
   1  12  15   44.32    3.44
   1  12  16   50.29    3.34
   1  12  16   56.22    3.36
   1  12  17    3.86    1.61
   1  12  17    4.49    1.71
   1  13  -6   23.41    2.97
   1  13  -5   52.36    4.54
   1  13  -4   57.56    5.41
   1  13  -4   58.59    4.69
   1  13  -3    4.79    4.97
   1  13  -2   59.81    6.15
   1  13  -2   35.20    6.41
   1  13  -1   85.50    7.23
   1  13  -1   98.59    7.75
   1  13  -1   89.54    5.61
   1  13   0   89.56    7.57
   1  13   0   62.22    5.40
   1  13   1    8.10    8.22
   1  13   1   -4.21    5.94
   1  13   1    7.92    3.28
   1  13   1   16.23    4.59
   1  13   2   30.50    9.17
   1  13   2   29.39    3.79
   1  13   2   17.33    6.09
   1  13   3  187.13   15.55
   1  13   3  204.59   10.94
   1  13   3  198.56    9.34
   1  13   3  216.68   10.13
   1  13   4    9.89    4.83
   1  13   4    9.68    5.35
   1  13   4   -3.16    4.83
   1  13   4   -3.45    5.84
   1  13   4    2.26    3.59
   1  13   4    5.80    3.76
   1  13   4   -0.33    8.10
   1  13   5   -0.60    3.72
   1  13   5    0.69    4.76
   1  13   5   10.00    5.19
   1  13   5    6.61    3.78
   1  13   5   21.40    6.71
   1  13   5    3.60    5.33
   1  13   5    5.41    3.63
   1  13   5    6.65    3.90
   1  13   5   13.46    4.90
   1  13   6  262.29   12.04
   1  13   6  232.83   11.22
   1  13   6  255.60   12.26
   1  13   6  262.08   12.65
   1  13   6  262.89   11.19
   1  13   6  247.21   11.30
   1  13   6  256.92   11.68
   1  13   6  251.15   11.19
   1  13   7   10.59    3.87
   1  13   7    7.94    4.34
   1  13   7   12.93    4.09
   1  13   7    9.24    3.78
   1  13   7   18.69    4.97
   1  13   8   14.63    4.78
   1  13   8   20.51    3.95
   1  13   8   15.18    4.68
   1  13   8   23.21    5.40
   1  13   8   16.96    4.31
   1  13   8   21.21    3.97
   1  13   8   33.18    4.93
   1  13   9   80.53    5.88
   1  13   9   84.83    5.27
   1  13   9   72.81    6.01
   1  13   9   76.17    5.96
   1  13   9   73.32    6.54
   1  13   9   97.85    6.75
   1  13   9   73.78    5.24
   1  13   9   72.90    5.48
   1  13   9   83.45    6.00
   1  13  10  261.19   11.29
   1  13  10  238.34   11.50
   1  13  10  264.78   11.81
   1  13  10  242.57   12.08
   1  13  10  256.84   11.21
   1  13  10  267.15   11.63
   1  13  11    2.68    3.58
   1  13  11    3.83    4.08
   1  13  11    1.96    4.85
   1  13  11    2.19    3.02
   1  13  11    5.95    4.63
   1  13  11    5.58    3.57
   1  13  11   -0.60    3.59
   1  13  12  107.42    6.57
   1  13  12   82.76    5.05
   1  13  12   91.05    6.19
   1  13  12   93.13    5.64
   1  13  12   99.37    5.41
   1  13  13    2.07    3.35
   1  13  13    5.25    3.24
   1  13  14   56.29    4.01
   1  13  14   57.73    3.88
   1  13  15    5.03    2.19
   1  13  15    5.97    2.59
   1  13  15    6.91    2.51
   1  13  16   -1.78    2.10
   1  13  16    0.79    1.98
   1  14  -5   82.83    4.37
   1  14  -4   13.66    3.42
   1  14  -3   48.26    4.77
   1  14  -3   44.75    4.22
   1  14  -2    5.35    4.15
   1  14  -2    9.46    4.58
   1  14  -1   68.64    6.18
   1  14  -1   50.20    6.55
   1  14   0   -3.78    3.79
   1  14   1   41.72    6.97
   1  14   1   35.86    4.61
   1  14   2   44.49    7.13
   1  14   2   19.68    4.73
   1  14   3   76.72    6.72
   1  14   3   81.44    6.14
   1  14   3   60.72    4.74
   1  14   4  108.71    7.35
   1  14   4  114.81    6.98
   1  14   5  114.94    7.78
   1  14   5  109.59    6.56
   1  14   6    3.87    4.63
   1  14   6    2.65    3.67
   1  14   6    3.22    5.48
   1  14   6   -1.37    3.66
   1  14   6    1.28    3.45
   1  14   6   -3.39    4.72
   1  14   6   -2.63    3.50
   1  14   7  409.73   16.43
   1  14   7  360.44   16.41
   1  14   7  394.59   17.51
   1  14   7  394.58   17.34
   1  14   7  426.48   17.44
   1  14   7  362.92   16.40
   1  14   7  404.91   16.34
   1  14   7  413.75   17.10
   1  14   8  130.09    6.70
   1  14   8  109.94    6.96
   1  14   8  124.85    7.83
   1  14   8  141.04    8.34
   1  14   8  130.37    6.64
   1  14   8  120.77    6.84
   1  14   8  153.32    7.70
   1  14   9    0.74    4.31
   1  14   9    0.39    3.53
   1  14   9   -2.11    4.31
   1  14   9    0.58    4.18
   1  14   9    2.82    4.93
   1  14   9   -5.20    5.37
   1  14   9    0.96    3.74
   1  14   9   -2.46    3.52
   1  14   9   11.98    4.57
   1  14  10   58.81    4.54
   1  14  10   58.89    5.03
   1  14  10   58.48    5.29
   1  14  10   50.42    5.75
   1  14  10   60.55    4.39
   1  14  10   66.48    5.09
   1  14  11   97.45    5.82
   1  14  11  104.96    5.52
   1  14  11  108.24    6.29
   1  14  11  100.83    5.41
   1  14  11   92.77    6.44
   1  14  12   11.69    3.61
   1  14  12   10.40    3.31
   1  14  12   13.71    3.11
   1  14  13  118.09    6.09
   1  14  13  126.58    5.95
   1  14  14   -4.07    2.63
   1  14  14   -1.90    2.74
   1  14  14    2.18    2.49
   1  14  15    1.61    2.30
   1  14  16    5.17    1.65
   1  15  -3    2.67    2.81
   1  15  -2   21.16    3.78
   1  15  -2   19.73    3.30
   1  15  -1    7.92    4.05
   1  15  -1   11.19    3.89
   1  15   0   96.44    6.12
   1  15   0   64.56    6.52
   1  15   1    5.11    4.66
   1  15   1    4.48    4.73
   1  15   2    5.88    4.99
   1  15   2    6.56    4.92
   1  15   2   -5.23    4.07
   1  15   3  104.96    7.11
   1  15   3   96.59    8.01
   1  15   3  114.23    6.62
   1  15   4   21.34    5.05
   1  15   4   17.36    5.61
   1  15   4   27.32    4.92
   1  15   5   89.59    6.49
   1  15   5   94.75    7.40
   1  15   5  100.15    7.89
   1  15   5  106.17    6.76
   1  15   6   21.38    5.39
   1  15   6   18.06    4.32
   1  15   6   31.64    6.51
   1  15   6   34.26    5.21
   1  15   7   16.49    3.18
   1  15   7   18.28    5.16
   1  15   7   13.35    6.03
   1  15   8  327.29   13.61
   1  15   8  329.55   14.43
   1  15   8  325.85   14.59
   1  15   8  305.49   13.59
   1  15   8  326.35   13.52
   1  15   8  342.07   14.29
   1  15   9  139.28    6.94
   1  15   9  133.07    7.42
   1  15   9  147.53    6.83
   1  15   9  159.23    7.68
   1  15   9  143.93    7.27
   1  15  10   21.18    4.00
   1  15  10   23.18    3.41
   1  15  10   30.31    3.25
   1  15  10   30.06    4.05
   1  15  11    3.82    3.58
   1  15  11    2.76    3.01
   1  15  11    7.21    2.80
   1  15  12   51.21    3.81
   1  15  12   54.63    4.13
   1  15  12   61.62    3.69
   1  15  13   -0.84    2.74
   1  15  13   -1.00    2.61
   1  15  13    5.92    2.34
   1  15  14   73.89    3.75
   1  15  15   11.03    1.88
   1  15  15   21.61    1.76
   1  16  -1   35.46    2.90
   1  16   0    1.17    3.11
   1  16   1   28.02    4.07
   1  16   1   29.89    3.95
   1  16   2  143.31    7.27
   1  16   2  136.37    7.02
   1  16   3   75.31    5.71
   1  16   3   81.78    5.38
   1  16   4   20.63    4.04
   1  16   4    9.73    3.88
   1  16   5   24.13    4.73
   1  16   5   11.84    3.99
   1  16   6  349.60   15.62
   1  16   6  352.63   15.70
   1  16   6  368.81   15.29
   1  16   7    4.96    4.18
   1  16   8    2.79    3.67
   1  16  11   -2.76    2.43
   1  16  11    2.37    2.16
   1  16  12   21.29    2.50
   1  16  12   25.29    2.30
   1  16  13   -4.03    1.98
   1  16  13    0.80    1.65
   1  17   1   -0.39    2.01
   1  17   2  131.58    6.01
   1  17   2  118.56    5.76
   1  17   3   -1.21    2.96
   1  17   3    0.10    2.51
   1  17   5    3.06    3.36
   1  17   6    2.09    3.21
   1  17   7   29.87    3.45
  -2  16  10   -0.23    2.35
  -2  16  10    4.85    2.58
  -2  16   9   46.53    3.39
  -2  16   9   55.57    3.66
  -2  16   7   23.26    3.07
  -2  16   6   87.77    4.79
  -2  16   5    3.12    2.76
  -2  16   4   12.91    3.49
  -2  16   4    8.31    2.63
  -2  16   3    6.64    3.47
  -2  16   2    6.84    3.32
  -2  16   1    8.11    3.11
  -2  15  13   -0.85    1.93
  -2  15  13   -1.01    1.59
  -2  15  12   58.06    3.42
  -2  15  12   50.66    3.02
  -2  15  11   -0.16    2.73
  -2  15  11   -2.70    2.11
  -2  15  11    1.58    3.32
  -2  15  10  124.71    6.48
  -2  15   9   23.55    3.80
  -2  15   9   25.04    3.47
  -2  15   9   18.52    3.60
  -2  15   8   85.67    5.40
  -2  15   8   93.31    5.22
  -2  15   8   93.59    5.48
  -2  15   7    0.43    3.53
  -2  15   7   -0.66    3.34
  -2  15   7    2.77    3.69
  -2  15   6    4.14    3.96
  -2  15   6   -0.86    4.95
  -2  15   6    4.35    3.48
  -2  15   6   -1.64    3.31
  -2  15   6    7.93    3.72
  -2  15   5   77.85    6.68
  -2  15   5   89.54    6.12
  -2  15   5   85.34    5.32
  -2  15   4   83.37    6.19
  -2  15   4   75.67    5.07
  -2  15   3  114.27    7.32
  -2  15   3  131.23    7.60
  -2  15   3  108.79    6.10
  -2  15   2    2.63    4.63
  -2  15   2   -0.06    4.71
  -2  15   2   -2.78    3.17
  -2  15   1   73.72    5.64
  -2  15   1   66.76    4.25
  -2  15   0   45.99    4.61
  -2  15  -1   41.36    4.35
  -2  15  -2    0.20    3.05
  -2  15  -3   54.50    3.29
  -2  14  14   61.21    3.29
  -2  14  14   65.03    3.32
  -2  14  13   19.95    2.41
  -2  14  13   16.11    2.70
  -2  14  12   83.54    4.27
  -2  14  12   76.96    4.63
  -2  14  11    4.87    2.51
  -2  14  11    3.04    3.28
  -2  14  10   17.67    2.84
  -2  14   9   71.35    5.48
  -2  14   9   76.88    4.34
  -2  14   9   78.29    5.40
  -2  14   8   15.32    4.35
  -2  14   8    7.67    3.87
  -2  14   8   10.87    2.79
  -2  14   8   11.72    4.17
  -2  14   7   -0.89    5.28
  -2  14   7    2.57    4.20
  -2  14   7    2.61    4.12
  -2  14   7   -3.01    3.94
  -2  14   7    4.37    4.22
  -2  14   6    0.54    4.66
  -2  14   6    6.49    4.15
  -2  14   6    1.25    5.56
  -2  14   6    0.65    3.95
  -2  14   6    4.27    4.20
  -2  14   5   11.20    3.97
  -2  14   5   10.15    5.84
  -2  14   5    8.09    5.37
  -2  14   5    7.99    3.88
  -2  14   5   10.01    4.21
  -2  14   4  138.50    8.38
  -2  14   4  123.58    6.59
  -2  14   4  131.60    6.72
  -2  14   4  123.29    7.08
  -2  14   3   23.96    6.04
  -2  14   3   23.31    3.65
  -2  14   3   25.42    6.18
  -2  14   3   26.17    4.36
  -2  14   2  154.58    9.25
  -2  14   2  155.47    9.41
  -2  14   2  154.61    7.75
  -2  14   1   -3.97    5.25
  -2  14   1   -2.05    3.66
  -2  14   0  121.39    7.78
  -2  14   0  114.42    7.93
  -2  14   0  132.22    6.47
  -2  14  -1   33.20    4.82
  -2  14  -1   31.64    5.29
  -2  14  -1   34.68    3.52
  -2  14  -2  150.46    7.97
  -2  14  -2  145.88    7.52
  -2  14  -2  145.20    6.74
  -2  14  -3   14.22    3.92
  -2  14  -4   19.02    3.18
  -2  13  15   20.58    2.06
  -2  13  15   21.08    1.90
  -2  13  15   20.06    1.92
  -2  13  14    1.99    2.41
  -2  13  14    5.81    2.10
  -2  13  13   99.69    5.68
  -2  13  13   86.51    4.99
  -2  13  13   97.98    4.71
  -2  13  12    0.47    4.24
  -2  13  12    2.45    3.33
  -2  13  12    6.88    2.82
  -2  13  12    2.75    2.61
  -2  13  11   25.39    3.93
  -2  13  11   29.00    3.38
  -2  13  11   30.43    3.16
  -2  13  10   15.04    3.18
  -2  13  10    7.17    3.94
  -2  13  10    9.42    2.92
  -2  13   9   15.76    3.16
  -2  13   9    7.28    2.99
  -2  13   8   15.86    4.76
  -2  13   8   18.68    3.22
  -2  13   8   15.92    4.22
  -2  13   8   18.80    4.59
  -2  13   8   17.59    3.08
  -2  13   7   42.80    6.29
  -2  13   7   44.39    5.07
  -2  13   7   38.49    5.14
  -2  13   7   45.74    3.68
  -2  13   7   41.81    4.74
  -2  13   7   42.07    5.14
  -2  13   6    3.05    4.46
  -2  13   6    2.55    6.02
  -2  13   6    0.60    5.25
  -2  13   6    5.77    4.47
  -2  13   6    3.86    4.22
  -2  13   6    7.52    2.87
  -2  13   5   51.63    6.90
  -2  13   5   56.60    6.45
  -2  13   5   54.59    4.97
  -2  13   5   58.84    5.30
  -2  13   5   48.92    4.84
  -2  13   4   26.61    4.30
  -2  13   4   25.01    4.27
  -2  13   4   27.23    6.25
  -2  13   4   25.48    4.67
  -2  13   4    9.11    5.34
  -2  13   3    4.23    6.26
  -2  13   3    5.16    6.17
  -2  13   3    2.42    3.89
  -2  13   3    1.60    3.90
  -2  13   3    0.75    4.33
  -2  13   2  255.87   11.36
  -2  13   2  233.15   10.84
  -2  13   2  253.12   12.80
  -2  13   2  272.03   12.83
  -2  13   1  171.30    7.84
  -2  13   1  144.81    7.12
  -2  13   1  156.34    9.34
  -2  13   0  314.28   13.48
  -2  13   0  304.34   14.61
  -2  13   0  308.44   14.76
  -2  13  -1   12.19    3.80
  -2  13  -1   13.68    5.76
  -2  13  -1   17.35    5.40
  -2  13  -2   10.83    3.54
  -2  13  -2   10.71    4.77
  -2  13  -2   12.60    5.37
  -2  13  -3  157.46    7.53
  -2  13  -3  158.51    8.19
  -2  13  -3  169.17    8.78
  -2  13  -4   37.58    3.31
  -2  13  -4   33.69    4.67
  -2  13  -5  148.68    7.28
  -2  12  16   54.91    2.82
  -2  12  16   56.92    2.86
  -2  12  15    5.65    2.10
  -2  12  15    3.47    2.05
  -2  12  14  137.73    6.21
  -2  12  14  141.37    6.28
  -2  12  14  128.32    6.28
  -2  12  13    1.18    2.71
  -2  12  13    1.19    3.19
  -2  12  13   -0.84    4.21
  -2  12  12   29.49    3.33
  -2  12  12   33.02    3.99
  -2  12  12   32.29    4.89
  -2  12  11   24.00    3.26
  -2  12  11   17.23    3.56
  -2  12  11   19.90    4.05
  -2  12  11   17.21    4.95
  -2  12  10   52.99    4.04
  -2  12  10   55.77    4.83
  -2  12  10   50.38    4.24
  -2  12   9   11.51    3.21
  -2  12   9   14.34    4.20
  -2  12   9    7.40    3.42
  -2  12   8   35.50    3.82
  -2  12   8   37.93    3.64
  -2  12   8   37.16    5.77
  -2  12   7    2.07    3.19
  -2  12   7    1.22    4.12
  -2  12   7    3.44    4.74
  -2  12   7   -0.98    5.77
  -2  12   7   -1.96    4.68
  -2  12   7    1.09    3.05
  -2  12   7    0.43    4.58
  -2  12   7   -0.26    8.97
  -2  12   6   29.90    4.39
  -2  12   6   31.83    3.40
  -2  12   6   26.30    5.68
  -2  12   6   25.57    4.85
  -2  12   6   26.82    6.30
  -2  12   6   28.93    5.02
  -2  12   6   27.92    3.34
  -2  12   6   18.82    9.76
  -2  12   6   16.39    5.27
  -2  12   5    0.96    5.76
  -2  12   5    4.39    4.49
  -2  12   5    5.50    6.24
  -2  12   5    7.50    4.54
  -2  12   5   11.79    4.24
  -2  12   5   11.34    3.00
  -2  12   4  103.64    6.18
  -2  12   4   75.06    8.32
  -2  12   4   98.74   11.74
  -2  12   4  108.46    8.25
  -2  12   4   89.56    6.28
  -2  12   4  106.44    7.99
  -2  12   4  108.03    6.54
  -2  12   4  102.50    7.10
  -2  12   4   97.59   12.19
  -2  12   3    2.75    5.34
  -2  12   3   10.27    9.63
  -2  12   3  -13.62    7.67
  -2  12   3   13.85    6.29
  -2  12   3   13.96    4.32
  -2  12   3    8.65    4.12
  -2  12   3   11.18    4.52
  -2  12   3   15.71    8.76
  -2  12   2   47.40    5.85
  -2  12   2   52.39   10.89
  -2  12   2   67.04    4.94
  -2  12   2   62.56    5.01
  -2  12   2   59.42    7.22
  -2  12   2   67.27    7.28
  -2  12   2   69.15    5.47
  -2  12   2   57.88   10.37
  -2  12   1   33.31    8.46
  -2  12   1    3.22    7.92
  -2  12   1   37.46    4.24
  -2  12   1   44.37    6.56
  -2  12   1   44.80    5.00
  -2  12   1   29.60    5.11
  -2  12   1   14.46    9.90
  -2  12   0   97.05    8.99
  -2  12   0  117.69   11.88
  -2  12   0  128.02    8.30
  -2  12   0  117.91    6.02
  -2  12   0  129.49    8.60
  -2  12   0  111.36    5.37
  -2  12  -1    4.65    2.41
  -2  12  -1    9.29    6.16
  -2  12  -1    6.73    5.66
  -2  12  -2  235.52   10.37
  -2  12  -2  252.81   12.43
  -2  12  -2  261.63   12.11
  -2  12  -3   12.13    2.61
  -2  12  -3   14.95    5.60
  -2  12  -3   12.89    4.86
  -2  12  -4  864.52   32.08
  -2  12  -4  846.99   31.63
  -2  12  -5   27.45    4.69
   2 -12   6   98.43    4.94
  -2  12  -6  138.09    6.13
   2 -12   7    1.63    1.74
  -2  11  16    4.29    1.80
  -2  11  15   38.39    2.79
  -2  11  15   31.55    2.36
  -2  11  14   23.85    3.11
  -2  11  14   24.61    3.14
  -2  11  14   23.18    2.29
  -2  11  13   27.69    4.69
  -2  11  13   27.11    3.54
  -2  11  13   20.99    2.46
  -2  11  13   29.81    3.63
  -2  11  12   26.86    5.04
  -2  11  12   26.98    3.95
  -2  11  12   23.32    2.58
  -2  11  11  254.93   10.10
  -2  11  11  218.44    9.37
  -2  11  10   23.45    5.08
  -2  11  10   19.35    3.76
  -2  11   9   70.38   10.97
  -2  11   9  169.38    7.41
  -2  11   8  231.19   10.98
  -2  11   8  219.62    9.57
  -2  11   8  199.25   10.27
  -2  11   7  533.08   22.26
  -2  11   7  510.68   23.17
  -2  11   7  579.08   22.38
  -2  11   7  585.25   23.19
  -2  11   7  600.55   23.67
  -2  11   7  546.02   22.25
  -2  11   7  524.61   23.00
  -2  11   7  548.23   27.35
  -2  11   6   35.46    4.48
  -2  11   6   34.31    3.68
  -2  11   6   30.43    6.26
  -2  11   6   34.34    5.02
  -2  11   6   33.26    5.72
  -2  11   6   38.56    3.54
  -2  11   6   52.08   10.25
  -2  11   6   41.12    5.39
  -2  11   5  385.22   19.19
  -2  11   5  450.72   18.34
  -2  11   5  454.19   18.00
  -2  11   5  439.97   18.50
  -2  11   5  451.31   19.62
  -2  11   5  463.14   19.42
  -2  11   5  444.73   18.66
  -2  11   5  420.57   18.86
  -2  11   4    4.60    9.27
  -2  11   4    5.15    4.00
  -2  11   4   -4.05    6.71
  -2  11   4    3.56    4.51
  -2  11   4    8.83    6.03
  -2  11   4    5.95    5.78
  -2  11   4    3.24    4.31
  -2  11   4    5.25    8.42
  -2  11   3  210.13    9.38
  -2  11   3  180.05   10.92
  -2  11   3  200.49   10.89
  -2  11   3  207.89    9.58
  -2  11   3  194.99   10.00
  -2  11   3  224.47   15.22
  -2  11   3  198.70    9.72
  -2  11   3  186.55   14.49
  -2  11   2    5.00    4.67
  -2  11   2    1.51    9.42
  -2  11   2   -0.73    3.69
  -2  11   2    3.28    4.25
  -2  11   2    5.77    6.02
  -2  11   2    4.38    5.97
  -2  11   2    7.09    4.21
  -2  11   2   14.86    8.19
  -2  11   1   70.53    4.95
  -2  11   1   60.71    7.70
  -2  11   1   84.76   10.35
  -2  11   1   66.46    5.29
  -2  11   1   67.99   11.22
  -2  11   1   74.43    5.94
  -2  11   1   77.49    3.97
  -2  11   0   52.98    3.39
  -2  11   0   21.66    7.39
  -2  11   0   63.28    6.96
  -2  11   0   51.47    4.57
  -2  11   0   41.17    5.22
  -2  11   0   23.30   10.00
  -2  11   0   55.72    9.50
  -2  11  -1   81.08    8.42
  -2  11  -1  119.68    8.19
  -2  11  -1  113.48    7.92
  -2  11  -1  114.49   11.40
  -2  11  -1   94.23   13.56
  -2  11  -1  112.39    5.31
  -2  11  -2    6.67   10.38
  -2  11  -2    7.15    2.63
  -2  11  -2    9.15    7.11
  -2  11  -2   14.89    5.47
  -2  11  -2   17.33    5.99
  -2  11  -3    6.71    5.13
  -2  11  -3   11.03    5.67
  -2  11  -3    1.28    2.70
  -2  11  -3   -2.89   10.13
  -2  11  -4   64.52    5.74
  -2  11  -4   70.84    6.52
  -2  11  -4   61.32    4.10
  -2  11  -5   15.69    5.06
  -2  11  -5   14.98    2.87
  -2  11  -6   31.59    4.66
  -2  11  -6   31.87    3.08
  -2  11  -7   45.12    4.12
   2 -11   8   55.96    3.20
   2 -11   9    1.93    1.44
  -2  10  17   19.27    1.67
  -2  10  16    0.91    1.64
  -2  10  16    4.75    1.95
  -2  10  15    7.45    2.58
  -2  10  15    7.93    2.08
  -2  10  15    7.52    2.36
  -2  10  14   48.34    3.78
  -2  10  14   43.94    3.24
  -2  10  14   44.25    3.65
  -2  10  13   23.44    3.56
  -2  10  13   21.47    2.79
  -2  10  13   19.70    3.52
  -2  10  13   19.13    4.77
  -2  10  12  139.21    6.95
  -2  10  12  134.43    6.46
  -2  10  12  136.05    7.75
  -2  10  11    2.94    2.64
  -2  10  11    0.67    4.81
  -2  10  10  349.95   13.58
  -2  10  10  327.99   13.46
  -2  10   9   50.16    5.29
  -2  10   9   41.03    3.18
  -2  10   9   47.24    4.24
  -2  10   8    0.25    4.75
  -2  10   8    2.02    3.42
  -2  10   8   -1.50    4.60
  -2  10   8    4.92    3.96
  -2  10   8    4.60    8.08
  -2  10   7  423.79   17.40
  -2  10   7  452.81   17.93
  -2  10   7  417.58   16.65
  -2  10   7  358.47   17.38
  -2  10   7  379.14   17.28
  -2  10   7  401.78   16.65
  -2  10   7  409.39   21.03
  -2  10   7  395.59   17.22
  -2  10   6   61.35    6.17
  -2  10   6   63.18    5.70
  -2  10   6   54.17    3.97
  -2  10   6   58.45    5.27
  -2  10   6   62.90    9.52
  -2  10   6   39.26    6.26
  -2  10   6   50.86    4.19
  -2  10   6   47.91    5.40
  -2  10   5  127.08    7.73
  -2  10   5  136.38    8.46
  -2  10   5  141.78    6.54
  -2  10   5  156.49    8.33
  -2  10   5  131.85    7.48
  -2  10   5  144.02    8.56
  -2  10   5  132.33    6.42
  -2  10   5  137.93    7.54
  -2  10   5  148.00   11.93
  -2  10   4    3.97    2.71
  -2  10   4    2.26    3.54
  -2  10   4   13.00    6.01
  -2  10   4    4.21    4.11
  -2  10   4    7.47    5.36
  -2  10   4    2.73    5.10
  -2  10   4    4.42    4.00
  -2  10   4   -3.32    6.83
  -2  10   3   93.80    5.50
  -2  10   3  101.42    7.45
  -2  10   3   95.27    7.11
  -2  10   3   91.79    5.87
  -2  10   3   88.89   10.61
  -2  10   3   95.15    6.15
  -2  10   3   95.05    5.77
  -2  10   3   75.44    9.70
  -2  10   2   33.02    4.66
  -2  10   2   20.29    8.88
  -2  10   2   25.44    3.77
  -2  10   2   28.42    5.65
  -2  10   2   24.94    7.54
  -2  10   2   24.02    2.66
  -2  10   1   41.87    9.63
  -2  10   1   45.50    4.82
  -2  10   1   35.34    3.92
  -2  10   1   37.79    6.55
  -2  10   1   35.06    3.16
  -2  10   1   36.67    2.70
  -2  10   1   35.97    7.93
  -2  10   0  117.02    8.23
  -2  10   0  104.83    7.90
  -2  10   0  107.07   10.51
  -2  10   0   98.50   13.21
  -2  10   0  109.58    6.58
  -2  10   0   97.15   11.86
  -2  10   0  107.56    5.27
  -2  10   0  114.71    5.57
  -2  10  -1    3.48    2.49
  -2  10  -1   -3.80   10.20
  -2  10  -1   -7.27    6.10
  -2  10  -1   -5.61    4.26
  -2  10  -1    1.84    8.63
  -2  10  -1    3.50    6.40
  -2  10  -2  101.64    8.57
  -2  10  -2  117.77   14.19
  -2  10  -2  123.30    5.66
  -2  10  -2  110.17    8.11
  -2  10  -3  334.36   15.76
  -2  10  -3  335.61   16.12
  -2  10  -3  343.44   16.13
  -2  10  -3  367.38   14.67
  -2  10  -4   18.40    4.96
  -2  10  -4   11.03    5.81
  -2  10  -4   18.54    3.16
  -2  10  -4   12.84   10.35
  -2  10  -5  159.67    7.72
  -2  10  -5  178.81    9.27
  -2  10  -6    8.02    4.68
  -2  10  -7    9.02    4.15
  -2  10  -8    1.86    2.36
   2 -10   9   11.88    2.31
   2 -10  10    4.69    1.75
  -2   9  17    8.00    1.69
  -2   9  17    5.79    1.41
  -2   9  16   19.12    2.27
  -2   9  16   27.78    2.33
  -2   9  15   -1.39    2.32
  -2   9  15    1.20    2.57
  -2   9  15   -0.29    2.28
  -2   9  14   72.32    4.54
  -2   9  14   73.62    4.38
  -2   9  14   71.29    4.43
  -2   9  13   54.72    3.95
  -2   9  13   54.30    4.08
  -2   9  13   58.23    4.40
  -2   9  13   65.45    5.57
  -2   9  12   91.40    5.08
  -2   9  12   93.88    5.22
  -2   9  12   85.16    5.49
  -2   9  12   88.49    6.46
  -2   9  11    6.73    3.08
  -2   9  11    7.10    4.30
  -2   9  11    4.44    3.62
  -2   9  11    6.74    3.02
  -2   9  11    0.49    4.89
  -2   9  10    1.74    3.03
  -2   9  10    3.41    4.76
  -2   9  10   -0.29    4.73
  -2   9  10    2.03    2.95
  -2   9  10    0.13    4.32
  -2   9   9   42.65    3.57
  -2   9   9   48.88    4.83
  -2   9   9   45.32    4.69
  -2   9   9   50.35    4.86
  -2   9   9   51.56    3.85
  -2   9   9   51.19    5.29
  -2   9   9   52.22    5.26
  -2   9   8   91.20    5.06
  -2   9   8   91.35    5.59
  -2   9   8   88.50    5.45
  -2   9   8   84.74    5.80
  -2   9   8   87.43    4.78
  -2   9   8   90.14    5.91
  -2   9   8   96.94    6.21
  -2   9   8   90.59    5.83
  -2   9   8   99.54    9.38
  -2   9   8   79.27    5.42
  -2   9   7   47.88    4.85
  -2   9   7   49.93    4.36
  -2   9   7   55.36    3.81
  -2   9   7   56.51    4.92
  -2   9   7   46.24    5.40
  -2   9   7   50.14    3.92
  -2   9   7   46.58    4.54
  -2   9   7   56.79    4.67
  -2   9   6    7.42    4.71
  -2   9   6    7.75    4.19
  -2   9   6    2.58    3.24
  -2   9   6    0.36    4.89
  -2   9   6    3.62    3.92
  -2   9   6    4.88    2.79
  -2   9   6   10.81    7.23
  -2   9   6   13.06    3.78
  -2   9   5   24.67    4.61
  -2   9   5   25.27    4.97
  -2   9   5   31.57    5.07
  -2   9   5   24.46    4.23
  -2   9   5   23.12    2.91
  -2   9   5   24.36    3.77
  -2   9   5   32.54    7.82
  -2   9   5   33.49    4.09
  -2   9   4   37.93    5.03
  -2   9   4   36.16    4.33
  -2   9   4   30.23    4.99
  -2   9   4   36.00    7.24
  -2   9   4   51.70    5.51
  -2   9   4   27.97    4.35
  -2   9   3    4.25    7.40
  -2   9   3   11.29    3.62
  -2   9   3    5.08    3.02
  -2   9   3   19.35    5.19
  -2   9   3    5.33    4.52
  -2   9   3    0.21    1.77
  -2   9   3   -4.93    6.47
  -2   9   3    0.24    3.92
  -2   9   2   38.31    8.06
  -2   9   2   31.42    3.87
  -2   9   2   25.52    4.66
  -2   9   2   25.66    3.30
  -2   9   2   24.48    4.96
  -2   9   2   23.84    6.87
  -2   9   2   23.03    2.35
  -2   9   1  187.56    8.00
  -2   9   1  165.00   14.11
  -2   9   1  163.55    9.87
  -2   9   1  172.25   11.94
  -2   9   1  168.92    7.56
  -2   9   1  182.88    7.69
  -2   9   1  184.02    8.53
  -2   9   1  197.81   12.66
  -2   9   0  223.72   10.84
  -2   9   0  225.42   13.56
  -2   9   0  207.32   16.03
  -2   9   0  213.05   10.65
  -2   9   0  204.61    9.05
  -2   9   0  218.50    9.20
  -2   9   0  217.57    9.89
  -2   9   0  245.84   14.17
  -2   9  -1    0.05    5.88
  -2   9  -1   -5.26    9.24
  -2   9  -1    2.73    4.21
  -2   9  -1   -0.87    6.27
  -2   9  -1   -1.49    5.13
  -2   9  -1    0.92    2.23
  -2   9  -1   -0.06    2.65
  -2   9  -1    5.79    7.87
  -2   9  -1    1.48    3.67
  -2   9  -2   -0.21    6.50
  -2   9  -2   11.21    5.15
  -2   9  -2   11.31    4.64
  -2   9  -2   16.06    3.16
  -2   9  -2   17.74    2.71
  -2   9  -2    7.15    3.73
  -2   9  -2    8.89    8.06
  -2   9  -3   -4.66    5.42
  -2   9  -3    6.77   10.31
  -2   9  -3    4.89    4.77
  -2   9  -3    1.86    2.70
  -2   9  -3    2.00    7.87
  -2   9  -4   54.59    6.77
  -2   9  -4   59.03   11.80
  -2   9  -4   58.36    4.06
  -2   9  -4   43.14    6.06
  -2   9  -5  100.47    8.62
  -2   9  -5  106.08   13.47
  -2   9  -5  111.62    5.73
  -2   9  -5  102.49    7.49
   2  -9   6  110.26    5.31
  -2   9  -6  110.73    7.26
  -2   9  -7    2.44    2.98
   2  -9   7    4.69    2.28
  -2   9  -7    8.83    4.46
  -2   9  -8   85.46    4.83
   2  -9   8   85.63    4.42
  -2   9  -9   30.82    3.05
   2  -9   9   35.29    2.62
   2  -9  10    2.65    2.28
   2  -9  11    1.58    1.81
  -2   8  16    4.84    1.98
  -2   8  15    4.12    2.62
  -2   8  15    6.02    2.61
  -2   8  14   50.05    3.66
  -2   8  14   39.62    3.76
  -2   8  14   39.22    3.72
  -2   8  13   -0.70    3.04
  -2   8  13   -2.12    3.18
  -2   8  13    1.61    3.36
  -2   8  13    1.10    4.66
  -2   8  12   16.06    3.45
  -2   8  12   11.34    3.37
  -2   8  12   10.97    3.71
  -2   8  12   19.05    4.13
  -2   8  12   14.25    4.98
  -2   8  11    0.82    3.32
  -2   8  11    4.00    4.17
  -2   8  11    1.46    3.61
  -2   8  11    0.44    4.77
  -2   8  10    2.34    3.24
  -2   8  10    3.91    4.69
  -2   8  10    3.71    4.57
  -2   8  10    4.93    4.17
  -2   8   9    2.62    3.98
  -2   8   9    3.92    4.02
  -2   8   9    1.99    3.05
  -2   8   9    1.83    4.30
  -2   8   9    0.61    4.19
  -2   8   9    9.68    6.48
  -2   8   8   14.09    3.86
  -2   8   8   14.68    3.63
  -2   8   8   16.86    3.78
  -2   8   8   16.89    3.09
  -2   8   8   14.09    4.14
  -2   8   8   14.47    4.13
  -2   8   8    4.86    3.30
  -2   8   8   17.40    6.59
  -2   8   7   23.09    3.77
  -2   8   7   23.59    3.74
  -2   8   7   26.30    3.65
  -2   8   7   29.01    3.08
  -2   8   7   22.84    4.13
  -2   8   7   30.36    4.46
  -2   8   7   29.15    3.86
  -2   8   7   30.77    6.94
  -2   8   7   25.32    3.53
  -2   8   6   12.56    2.71
  -2   8   6    6.81    3.30
  -2   8   6    7.49    3.57
  -2   8   6   19.71    6.68
  -2   8   6   18.36    3.40
  -2   8   5   67.34    8.20
  -2   8   5   70.86    4.54
  -2   8   4    8.39    6.54
  -2   8   3  173.42   11.13
  -2   8   3  148.21    6.36
  -2   8   3  163.21   10.63
  -2   8   3  152.39    8.82
  -2   8   2   11.98    1.98
  -2   8   2   14.29    7.40
  -2   8   2   12.33    5.99
  -2   8   2   15.88    4.41
  -2   8   1  108.63   11.15
  -2   8   1  105.52    8.69
  -2   8   1  103.29    4.85
  -2   8   1  106.99    9.61
  -2   8   0   44.37    5.15
  -2   8   0   28.11    4.71
  -2   8   0   23.53    8.74
  -2   8   0   29.61    5.92
  -2   8   0   20.42    4.47
  -2   8   0   27.88    2.60
  -2   8   0   30.31    7.23
  -2   8  -1  747.77   30.55
  -2   8  -1  760.10   32.40
  -2   8  -1  775.77   30.71
  -2   8  -1  767.49   29.94
  -2   8  -1  713.03   30.19
  -2   8  -1  815.08   33.30
  -2   8  -2   -4.16    5.37
  -2   8  -2    2.75    4.30
  -2   8  -2   -2.67    4.35
  -2   8  -2   -0.46    2.54
  -2   8  -2    2.82    3.15
  -2   8  -2    4.15    6.71
  -2   8  -3   23.70    6.06
  -2   8  -3   45.04    5.13
  -2   8  -3   36.04    9.55
  -2   8  -3   44.38    6.03
  -2   8  -3   44.38    3.54
  -2   8  -3   29.03    7.59
  -2   8  -4   -1.27    8.89
  -2   8  -4    7.00    4.95
  -2   8  -4    0.80    2.72
   2  -8   4    2.69    2.09
  -2   8  -4   -3.25    4.83
   2  -8   5  182.01    7.75
  -2   8  -5  167.28   11.33
  -2   8  -5  180.95   15.24
  -2   8  -5  159.89    9.24
  -2   8  -6  104.41    9.20
  -2   8  -6  115.45   13.05
   2  -8   6  115.95    5.56
  -2   8  -6  114.90    5.95
  -2   8  -6   97.70    7.18
  -2   8  -7   -2.48    9.15
  -2   8  -7    2.12    5.24
   2  -8   7    1.66    2.57
  -2   8  -7    3.11    3.04
  -2   8  -7    7.60    4.62
   2  -8   8   76.45    4.33
  -2   8  -8   74.34    4.73
   2  -8   9  100.00    5.04
  -2   8  -9   96.36    5.25
   2  -8  10   22.20    2.54
  -2   8 -10   21.48    2.79
   2  -8  11   15.79    2.05
   2  -8  11   11.11    2.38
  -2   7  17   87.33    4.10
  -2   7  16    2.76    1.86
  -2   7  16   -1.72    2.13
  -2   7  15   13.55    2.98
  -2   7  15    9.95    2.56
  -2   7  14   23.88    3.60
  -2   7  14   21.31    3.27
  -2   7  13    9.36    3.50
  -2   7  13    8.85    3.38
  -2   7  12   64.84    5.77
  -2   7  12   52.18    4.59
  -2   7  12   67.24    4.80
  -2   7  12   50.31    9.56
  -2   7  11    8.18    4.87
  -2   7  11   11.29    4.03
  -2   7  11   10.28    7.70
  -2   7  10  151.29    7.72
  -2   7  10  141.09    7.33
  -2   7  10  132.80   12.12
  -2   7   9   -0.63    5.33
  -2   7   9    6.14    3.78
  -2   7   9    3.77    3.88
  -2   7   9    3.32    4.11
  -2   7   9   -0.25    6.39
  -2   7   8  110.40    8.48
  -2   7   8  113.14    6.05
  -2   7   8  115.94    6.03
  -2   7   8  111.78    5.74
  -2   7   8  119.57    6.14
  -2   7   8  110.42    6.46
  -2   7   8  103.01    9.48
  -2   7   7  206.96    9.26
  -2   7   7  217.69    9.23
  -2   7   7  209.87    9.36
  -2   7   7  226.84    9.47
  -2   7   7  191.96    9.06
  -2   7   7  218.40   11.95
  -2   7   6  251.55   10.88
  -2   7   6  299.22   14.02
  -2   7   5 1259.39   50.44
  -2   7   5 1429.79   53.04
  -2   7   4   60.71    3.84
  -2   7   4   62.54    7.88
  -2   7   4   59.12    7.83
  -2   7   4   61.51    3.84
  -2   7   3  416.63   18.53
  -2   7   3  402.42   19.91
  -2   7   2  325.25   15.13
  -2   7   2  330.71   16.17
  -2   7   2  336.00   16.47
  -2   7   2  317.30   13.16
  -2   7   1  694.05   28.90
  -2   7   1  629.66   30.52
  -2   7   1  682.21   28.78
  -2   7   1  638.73   25.95
  -2   7   1  660.95   25.88
  -2   7   0   38.50    8.60
  -2   7   0   38.90    5.05
  -2   7   0   46.02    7.40
  -2   7   0   42.62    2.90
  -2   7  -1   34.17    4.84
  -2   7  -1   39.90    2.92
  -2   7  -2  312.65   18.08
  -2   7  -2  315.86   15.66
  -2   7  -2  318.49   13.20
  -2   7  -2  358.22   16.46
  -2   7  -3    6.21    3.81
  -2   7  -3    5.69    4.43
  -2   7  -3    4.58    7.03
  -2   7  -3    7.04    6.08
  -2   7  -3   -3.60    4.96
  -2   7  -4   87.94    6.72
  -2   7  -4  105.06    6.25
  -2   7  -4  103.63    8.05
  -2   7  -4  119.45   10.93
  -2   7  -4  111.92    5.29
  -2   7  -5    2.77    7.90
  -2   7  -5    8.36    5.33
  -2   7  -5    3.15    3.10
   2  -7   5    5.72    2.24
  -2   7  -5    2.14    4.17
  -2   7  -6    9.68    5.49
  -2   7  -6    9.32    8.59
   2  -7   6    7.61    2.49
  -2   7  -6    4.30    2.96
  -2   7  -6    3.73    4.47
  -2   7  -7   26.96    6.11
   2  -7   7   27.39    3.00
  -2   7  -7   29.15    3.44
  -2   7  -7   18.93    4.67
  -2   7  -8    3.29    3.05
   2  -7   8    5.73    2.81
  -2   7  -8    5.04    5.44
  -2   7  -8    2.30    8.80
  -2   7  -9    4.49    3.04
   2  -7   9    0.74    2.74
   2  -7  10    2.13    2.56
  -2   7 -10    2.06    2.69
  -2   7 -11   13.47    2.53
   2  -7  11   18.68    2.61
   2  -7  12   31.03    2.52
   2  -7  13    2.53    1.51
  -2   6  17   17.35    1.87
  -2   6  16   31.62    2.86
  -2   6  16   21.07    2.75
  -2   6  15  125.30    6.21
  -2   6  15  121.36    5.71
  -2   6  14    2.12    2.81
  -2   6  14    0.82    3.27
  -2   6  13  125.01    5.89
  -2   6  13  144.77   12.46
  -2   6  12    4.34    3.68
  -2   6  12   -2.03    7.64
  -2   6  12    2.53    4.73
  -2   6  11    2.71    3.86
  -2   6  11    4.64    7.16
  -2   6  11    1.25    4.68
  -2   6  10  133.81    6.72
  -2   6  10  134.11   11.73
  -2   6  10  121.98    7.12
  -2   6   9  203.84    9.31
  -2   6   9  214.72    9.54
  -2   6   9  204.88    9.70
  -2   6   9  202.87   13.60
  -2   6   8  129.58    6.41
  -2   6   8  117.77   10.15
  -2   6   8  115.29    6.57
  -2   6   8  136.61    6.54
  -2   6   8  135.38    8.37
  -2   6   7  157.06    9.32
  -2   6   7  138.58   10.42
  -2   6   6  125.44    5.73
  -2   6   6  136.81    8.78
  -2   6   6  122.94    5.99
  -2   6   6  127.86    9.49
  -2   6   5   35.88    6.78
  -2   6   5   41.54    3.17
  -2   6   4  157.01   10.30
  -2   6   4  139.57    6.87
  -2   6   4  154.64    6.64
  -2   6   4  155.12   10.63
  -2   6   3   10.33    4.78
  -2   6   3    7.14    6.17
  -2   6   2  142.12    6.49
  -2   6   2  156.36   10.32
  -2   6   2  136.50    6.74
  -2   6   2  149.59    8.44
  -2   6   2  157.39    9.39
  -2   6   1  733.96   28.62
  -2   6   1  804.25   31.22
  -2   6   1  759.88   31.11
  -2   6   1  802.74   33.01
  -2   6   1  788.82   30.55
  -2   6   0   95.50    8.63
  -2   6   0   99.06    4.70
  -2   6   0  108.93    6.92
  -2   6  -1   76.16    4.05
  -2   6  -1   79.23    4.21
  -2   6  -1   83.31    8.03
  -2   6  -1   80.28    6.63
  -2   6  -2  377.79   15.33
  -2   6  -2  371.20   17.86
  -2   6  -2  350.75   19.33
  -2   6  -2  412.54   17.91
  -2   6  -3  134.30    9.21
  -2   6  -3  156.69    9.00
  -2   6  -3  122.69   10.61
  -2   6  -4   13.01    2.60
  -2   6  -4   12.08    6.83
  -2   6  -4   10.43    4.68
  -2   6  -4    8.02    5.60
  -2   6  -5   37.83    4.14
  -2   6  -5   41.94    8.04
  -2   6  -5   39.61    3.34
  -2   6  -6  374.56   16.10
  -2   6  -6  398.48   15.78
   2  -6   7  757.23   30.78
   2  -6   7  829.50   34.45
  -2   6  -7  803.29   36.30
  -2   6  -8  340.19   20.15
  -2   6  -8  333.46   14.51
   2  -6   8  355.73   14.43
  -2   6  -9   36.61    6.67
  -2   6  -9   33.41    3.62
   2  -6   9   38.11    3.41
   2  -6  10   20.68    3.13
  -2   6 -10   21.43    3.09
   2  -6  11    6.44    2.71
  -2   6 -11    5.48    2.61
   2  -6  12    5.15    2.61
   2  -6  12    4.56    2.37
   2  -6  13   24.69    2.15
   2  -6  13   15.53    2.19
  -2   5  17    1.40    1.56
  -2   5  16    5.12    2.19
  -2   5  15   47.91    3.72
  -2   5  14   61.02    4.01
  -2   5  13   61.98    4.56
  -2   5  13   82.70   10.63
  -2   5  13   78.77    4.39
  -2   5  12  104.19    5.81
  -2   5  12  107.80    5.52
  -2   5  12   98.84   11.45
  -2   5  11   69.25    4.80
  -2   5  11   63.24    4.15
  -2   5  11   81.32   10.11
  -2   5  11   76.32    5.67
  -2   5  10  285.50   12.30
  -2   5  10  301.18   12.65
  -2   5  10  279.26   12.04
  -2   5  10  320.15   17.88
  -2   5   9    0.72    3.34
  -2   5   9    2.92    3.51
  -2   5   9    2.66    3.71
  -2   5   9    2.21    2.12
  -2   5   9    3.34    6.30
  -2   5   8   52.53    3.95
  -2   5   8   42.43    3.30
  -2   5   8   48.69    5.23
  -2   5   8   55.10    7.51
  -2   5   8   49.08    3.00
  -2   5   7  386.05   20.73
  -2   5   7  459.57   19.20
  -2   5   6   42.40    7.13
  -2   5   6   52.73    6.12
  -2   5   5  240.90   13.93
  -2   5   5  262.99   13.03
  -2   5   4  289.31   14.35
  -2   5   3 4442.74  172.30
  -2   5   3 4313.40  171.85
  -2   5   2  274.90   14.08
  -2   5   2  304.11   13.81
  -2   5   2  320.95   14.69
  -2   5   1 1314.50   54.57
  -2   5   1 1372.15   56.06
  -2   5   1 1296.28   54.33
  -2   5   1 1456.77   54.82
  -2   5   0  103.44    7.02
  -2   5   0  111.34    8.31
  -2   5  -1  385.14   18.33
  -2   5  -1  443.00   20.41
  -2   5  -1  419.59   18.71
  -2   5  -2  346.09   18.11
  -2   5  -2  329.80   16.65
  -2   5  -3  732.24   33.37
  -2   5  -3  806.30   32.12
  -2   5  -3  759.79   30.21
  -2   5  -4   40.36    6.94
  -2   5  -4   29.08    5.70
  -2   5  -4   35.60    2.94
  -2   5  -5   11.31    2.48
  -2   5  -5   17.32    6.10
  -2   5  -6    4.11    2.66
  -2   5  -6    5.31    6.32
   2  -5   7  214.42    9.03
  -2   5  -7  200.17    9.22
  -2   5  -7  216.30   13.93
   2  -5   8  109.23    5.44
   2  -5   8  105.52    8.82
  -2   5  -9  111.00    5.96
   2  -5   9  121.87    5.95
   2  -5   9  108.67    9.24
  -2   5  -9  101.70   10.93
   2  -5  10   11.15    5.22
  -2   5 -10    4.38    2.90
   2  -5  10    8.32    2.98
   2  -5  11   13.35    2.94
  -2   5 -11   14.40    2.83
   2  -5  12  111.04    5.37
  -2   5 -12   93.24    5.02
   2  -5  13    1.17    2.67
   2  -5  13    0.18    2.24
   2  -5  13    0.41    2.36
   2  -5  14    1.78    1.67
   2  -5  14    1.72    1.79
  -2   4  17    1.28    1.41
  -2   4  16   17.05    2.47
  -2   4  15   42.18    3.61
  -2   4  14  129.45    6.41
  -2   4  13    6.31    7.52
  -2   4  13    2.77    2.88
  -2   4  13    2.01    2.83
  -2   4  12   32.49    8.60
  -2   4  12   41.78    3.80
  -2   4  11   32.87    3.89
  -2   4  11   31.91    3.41
  -2   4  11   40.64    8.53
  -2   4  10    2.20    3.37
  -2   4  10    1.84    2.82
  -2   4  10    2.31    4.05
  -2   4  10    2.50    2.54
  -2   4  10    2.11    6.59
  -2   4   9   36.78    3.72
  -2   4   9   43.43    3.83
  -2   4   9   21.80    2.98
  -2   4   9   25.73    7.02
  -2   4   9   28.22    2.77
  -2   4   8  103.07    8.80
  -2   4   8   86.18    4.43
  -2   4   7   73.88    8.06
  -2   4   7   77.79    5.94
  -2   4   6  550.94   21.84
  -2   4   6  480.00   20.42
  -2   4   5  399.80   21.23
  -2   4   5  511.10   20.35
  -2   4   4  432.45   19.31
  -2   4   4  406.73   18.32
  -2   4   3   14.21    4.47
  -2   4   3   17.53    5.18
  -2   4   3   14.83    4.02
  -2   4   2  411.55   17.94
  -2   4   2  423.97   18.07
  -2   4   1  181.28   11.13
  -2   4   1  195.49    9.57
  -2   4   1  194.71    9.52
   2  -4   0  901.25   36.63
  -2   4   0  917.45   37.67
  -2   4  -1  407.25   18.45
  -2   4  -1  431.81   19.69
  -2   4  -1  452.94   18.89
  -2   4  -2   12.91    5.95
  -2   4  -2   16.95    5.46
  -2   4  -3 1598.41   61.10
  -2   4  -3 1437.11   59.68
  -2   4  -4  147.01   10.41
  -2   4  -4  171.11    7.29
  -2   4  -4  165.32    9.19
  -2   4  -5   95.40    8.33
  -2   4  -5  114.00    5.17
  -2   4  -5   93.88    7.03
  -2   4  -6   32.52    6.20
  -2   4  -6   27.35    2.73
  -2   4  -7   14.66    6.02
  -2   4  -7    8.87    2.61
  -2   4  -8  123.11    9.86
   2  -4   8  124.67    5.82
  -2   4  -8  114.25    5.82
  -2   4  -9   17.73    7.22
  -2   4  -9   11.25    2.91
   2  -4   9   17.29    2.95
   2  -4   9    7.05    5.62
  -2   4  -9   13.83    2.73
   2  -4  10    7.36    2.92
  -2   4 -10   11.22    2.89
   2  -4  10    7.37    5.80
  -2   4 -10   11.28    2.78
   2  -4  11   52.19    3.94
  -2   4 -11   50.35    3.65
  -2   4 -11   45.67    3.43
   2  -4  12   58.55    4.10
  -2   4 -12   60.18    3.75
   2  -4  13  100.92    4.29
   2  -4  13   90.70    4.22
   2  -4  14  103.27    3.74
   2  -4  14   83.74    3.51
  -2   3  17   13.47    1.37
  -2   3  16    7.17    2.05
  -2   3  15   10.76    2.53
  -2   3  15    4.76    2.70
  -2   3  14   42.80    3.75
  -2   3  13  131.86    6.70
  -2   3  13  113.40   12.22
  -2   3  12    4.15    3.27
  -2   3  12   10.33    3.11
  -2   3  11   86.53    5.04
  -2   3  11   75.10    5.08
  -2   3  11   90.30    4.97
  -2   3  10   13.79    2.95
  -2   3  10   11.80    2.87
  -2   3  10   13.25    3.39
  -2   3  10   15.62    2.93
  -2   3   9  418.17   18.05
  -2   3   9  438.41   18.11
  -2   3   9  438.84   17.94
  -2   3   9  473.69   18.04
  -2   3   8  679.71   27.16
  -2   3   8  665.07   27.03
  -2   3   8  691.18   27.01
  -2   3   7    3.64    2.27
  -2   3   7    6.61    3.53
  -2   3   7    2.49    2.07
  -2   3   6   92.78    6.23
  -2   3   5  108.27    7.11
  -2   3   4  653.32   27.09
  -2   3   3   14.48    4.27
  -2   3   3   10.58    4.69
  -2   3   3   11.69    3.66
  -2   3   2 5864.36  219.93
  -2   3   2 5408.16  219.73
  -2   3   1 1149.16   47.54
  -2   3   1 1065.05   47.71
  -2   3   0  351.07   15.77
  -2   3   0  330.61   16.66
   2  -3   1 2526.27  100.10
  -2   3  -1 2662.74  100.85
  -2   3  -1 2487.37  101.42
   2  -3   2 2743.52  105.29
  -2   3  -2 2516.72  106.31
  -2   3  -2 2708.79  105.78
  -2   3  -3   29.35    5.24
  -2   3  -3   30.33    4.65
  -2   3  -4  489.89   23.47
  -2   3  -4  563.35   22.46
  -2   3  -5  644.10   27.81
  -2   3  -5  657.94   25.44
  -2   3  -5  594.67   26.26
  -2   3  -6   95.48    8.06
  -2   3  -6  110.25    5.13
  -2   3  -7  607.06   30.54
  -2   3  -7  728.75   28.19
  -2   3  -8  144.37    9.90
   2  -3   9   34.69    3.22
  -2   3  -9   41.42    3.50
   2  -3   9   46.95    7.15
  -2   3 -10   31.33    3.38
   2  -3  10   28.67    3.29
   2  -3  10   27.89    6.65
  -2   3 -10   23.55    3.08
  -2   3 -11    4.74    2.89
   2  -3  11    3.39    5.77
   2  -3  11    0.57    2.85
  -2   3 -11    3.79    2.66
  -2   3 -12   69.18    3.90
  -2   3 -12   59.73    4.03
   2  -3  12   58.15    4.24
   2  -3  13   29.96    3.19
   2  -3  13   29.32    3.12
   2  -3  14    2.21    2.60
   2  -3  14   14.48    2.51
  -2   2  16    0.73    1.65
  -2   2  15    2.99    2.45
  -2   2  15   -0.57    2.34
  -2   2  14   18.19    3.28
  -2   2  13   29.23    3.48
  -2   2  13   24.83    3.66
  -2   2  13   35.33    8.43
  -2   2  12    9.97    3.36
  -2   2  12    2.20    7.40
  -2   2  12   10.78    3.42
  -2   2  11   11.35    3.23
  -2   2  11   12.64    7.24
  -2   2  11   16.19    3.42
  -2   2  11   10.26    2.91
  -2   2  10    8.32    2.77
  -2   2  10   10.14    6.35
  -2   2  10    3.93    2.63
  -2   2  10    5.16    3.02
  -2   2   9   39.43    3.38
  -2   2   9   34.71    3.14
  -2   2   9   35.72    6.95
  -2   2   9   30.19    2.97
   2  -2  -9   32.49    4.85
  -2   2   8  197.56    8.17
  -2   2   8  168.63    8.05
  -2   2   8  187.53    8.13
  -2   2   7  628.49   25.26
  -2   2   7  578.48   22.06
  -2   2   6  660.15   27.44
  -2   2   6  610.96   25.22
  -2   2   5 2741.87  109.24
  -2   2   5 2756.88  108.15
  -2   2   4  754.74   30.77
  -2   2   3    2.51    4.83
   2  -2  -1  431.01   18.50
  -2   2   1  467.73   18.81
   2  -2   0 2987.31  118.37
  -2   2   0 3183.18  119.43
   2  -2   1  576.45   25.42
  -2   2  -1  752.36   26.46
   2  -2   2 9400.41  340.79
  -2   2  -2 9011.73  341.61
   2  -2   3  381.06   13.70
  -2   2  -3  379.22   14.56
  -2   2  -4  354.30   13.74
  -2   2  -4  255.18   12.44
  -2   2  -5  408.21   17.49
  -2   2  -5  370.66   15.94
  -2   2  -6  717.62   28.46
  -2   2  -6  737.77   30.59
  -2   2  -7   15.85    2.35
   2  -2   7   13.20    4.52
  -2   2  -7   14.30    4.78
  -2   2  -8  757.65   29.89
  -2   2  -8  729.33   32.45
   2  -2   9   49.50    3.35
  -2   2  -9   40.56    6.29
   2  -2   9   44.45    6.80
   2  -2  10  222.51   13.84
   2  -2  11   40.39    2.92
  -2   2 -11   36.17    3.20
   2  -2  12    3.35    2.12
  -2   2 -12    2.30    2.37
   2  -2  12    3.23    5.76
  -2   2 -12    5.28    3.03
   2  -2  13   17.93    3.06
  -2   2 -13   16.26    2.94
   2  -2  14   16.35    2.67
   2  -2  14    4.50    2.82
   2  -2  15   10.91    2.28
  -2   1  16   27.91    2.25
   2  -1 -16   20.96    2.29
  -2   1  15   38.78    2.98
  -2   1  15   11.67    2.38
  -2   1  14   88.23    5.14
  -2   1  13   -1.06    3.27
  -2   1  13    0.84    3.26
  -2   1  12    6.72    3.48
  -2   1  12   16.52    7.47
  -2   1  12   11.20    3.62
  -2   1  11  247.59   11.56
  -2   1  11  237.63   16.07
  -2   1  10    5.38    3.04
  -2   1  10    7.25    6.63
  -2   1  10    6.83    3.29
  -2   1  10    3.38    2.65
  -2   1   9  125.91    6.17
  -2   1   9  121.91    6.05
  -2   1   9  127.66    9.84
   2  -1  -9  140.20    8.19
  -2   1   9  119.19    5.94
  -2   1   8  211.42    8.92
  -2   1   8  223.63   12.37
   2  -1  -8  212.12   11.00
  -2   1   8  224.63    8.89
  -2   1   7  418.91   16.94
  -2   1   7  426.50   16.89
  -2   1   7  441.32   19.91
  -2   1   7  403.40   16.89
  -2   1   6   43.32    6.25
  -2   1   6   12.79    2.97
  -2   1   5   74.50    6.11
  -2   1   5   30.52    4.27
  -2   1   4  306.73   11.82
  -2   1   4  198.55   10.98
  -2   1   3 2333.66   92.33
  -2   1   2  779.65   31.81
  -2   1   1 3315.95  120.16
  -2   1   1 2960.33  119.34
   2  -1   0   68.22    4.06
   2  -1   1   75.44    4.48
  -2   1  -1   48.44    5.75
   2  -1   2 5394.61  204.51
  -2   1  -2 5000.41  204.91
   2  -1   3 2289.33   92.94
  -2   1  -3 2471.91   93.36
  -2   1  -4 1164.41   27.70
  -2   1  -4  464.47   26.06
  -2   1  -5 1251.98   30.29
  -2   1  -5  581.56   28.17
  -2   1  -6 1661.72   66.52
   2  -1   7  502.54   23.70
  -2   1  -7  605.20   23.89
   2  -1   8  436.12   17.96
  -2   1  -8  454.63   17.97
   2  -1   8  467.85   19.65
  -2   1  -8  462.04   20.22
   2  -1   9   47.90    6.87
  -2   1  -9   40.84    5.59
   2  -1  10    9.05    6.21
   2  -1  11  209.28    9.21
   2  -1  11  227.63    9.01
   2  -1  11  234.20   13.86
   2  -1  12    2.58    2.21
   2  -1  12    3.34    2.95
   2  -1  12    1.02    6.07
   2  -1  13   20.94    2.66
   2  -1  13   20.34    3.10
   2  -1  13   19.17    3.11
  -2   1 -13   23.50    3.42
   2  -1  14   54.29    3.27
   2  -1  14   52.37    3.50
  -2   1 -14   56.80    3.67
   2  -1  14   58.56    3.75
   2  -1  15   10.37    2.43
   2  -1  16    2.54    1.80
  -2   0  15   11.95    2.52
  -2   0  14    2.51    2.35
  -2   0  14    2.05    2.80
  -2   0  14   -0.36    2.91
  -2   0  13   92.73    5.38
  -2   0  13   82.16    5.29
  -2   0  12   20.35    3.65
  -2   0  12   23.53    7.58
  -2   0  12   20.70    3.80
  -2   0  11   32.04    4.18
   2   0 -11   34.17    3.35
  -2   0  11   29.70    3.77
  -2   0  11   39.28    8.21
   2   0 -10  164.50    9.87
  -2   0  10  153.88    7.35
  -2   0  10  167.88    7.77
   2   0 -10  158.86    7.17
  -2   0  10  153.05    7.67
  -2   0  10  174.04   12.03
  -2   0   9   23.14    3.01
   2   0  -9   28.80    2.76
  -2   0   9   17.67    3.23
  -2   0   9   18.23    2.51
   2   0  -9   22.26    5.15
  -2   0   9   20.59    6.20
   2   0  -8  234.80   11.69
  -2   0   8  226.19    9.39
  -2   0   8  228.22    9.30
  -2   0   8  249.49   12.83
  -2   0   7   48.34    3.01
  -2   0   7   48.82    3.27
  -2   0   7   41.13    6.21
  -2   0   7   49.71    3.54
  -2   0   6  700.26   30.09
  -2   0   5   22.81    4.64
  -2   0   5  238.20    8.08
  -2   0   4  140.57    7.62
  -2   0   3  528.50   22.03
  -2   0   2  118.24    6.37
  -2   0   1  188.44    8.83
  -2   0   1  183.71    8.66
   2   0   0   -1.58    2.73
   2   0   1   58.26    4.24
  -2   0  -1   66.95    3.96
   2   0   3   56.44    4.57
  -2   0  -3   53.97    4.59
   2   0   4 5229.86  190.16
  -2   0  -4 4533.19  190.01
  -2   0  -5  308.46   13.48
   2   0   6  800.39   28.39
  -2   0  -6  588.36   27.30
   2   0   7   92.50    6.95
  -2   0  -7   67.29    5.61
   2   0   8  442.84   17.72
   2   0   8  421.90   19.37
  -2   0  -8  459.86   19.42
   2   0   9    2.85    5.22
   2   0   9   -1.31    1.96
   2   0   9   -0.61    2.13
   2   0  10 1268.84   47.26
   2   0  10 1052.80   42.55
   2   0  11   29.54    6.99
   2   0  11   27.21    3.17
   2   0  12  186.14    8.36
   2   0  12  188.70    8.60
   2   0  12  205.64   13.19
   2   0  13   59.46    3.84
   2   0  13   52.28    3.42
   2   0  13   53.01    3.89
   2   0  13   60.83    7.54
   2   0  14   34.24    2.94
   2   0  14   36.27    3.28
   2   0  14   33.20    3.05
   2   0  15   19.96    2.46
   2   0  15   19.65    2.76
  -2   0 -15   23.98    2.96
   2   0  16    0.98    1.95
  -2  -1  15   21.94    2.50
   2   1 -15   16.18    2.20
  -2  -1  14    7.25    2.76
  -2  -1  14    7.68    2.80
  -2  -1  13   24.92    3.69
  -2  -1  13   22.84    3.52
  -2  -1  12   75.29    9.47
  -2  -1  12   92.62    5.62
  -2  -1  11   19.29    6.93
   2   1 -11   14.33    3.27
  -2  -1  11   11.60    3.79
   2   1 -10   87.76    5.05
  -2  -1  10   93.59    5.60
   2   1 -10  100.83    8.08
  -2  -1  10   92.09    9.37
   2   1  -9   31.90    3.12
   2   1  -9   32.48    5.79
  -2  -1   9   22.57    2.67
  -2  -1   9   26.47    3.57
  -2  -1   9   25.38    6.09
   2   1  -8  165.53    9.14
  -2  -1   8  141.28    6.41
  -2  -1   8  151.80    9.59
  -2  -1   7  406.75   17.10
  -2  -1   7  427.32   17.29
  -2  -1   7  439.99   19.95
  -2  -1   6  435.85   17.42
   2   1  -6  417.70   19.60
  -2  -1   6  428.36   19.71
  -2  -1   5  119.03    7.93
  -2  -1   4    3.47    3.39
  -2  -1   3  771.69   31.38
  -2  -1   2 4197.10  164.32
  -2  -1   1 4532.23  177.21
  -2  -1   0 1226.94   46.72
   2   1   0 1151.80   46.29
   2   1   0 1233.91   47.05
  -2  -1  -1  337.60   12.60
   2   1   1  254.13   12.99
   2   1   2    1.02    3.50
   2   1   3   28.05    3.97
  -2  -1  -4   29.78    3.25
   2   1   4   29.17    4.42
   2   1   4   27.51    3.65
  -2  -1  -5 1618.83   60.24
   2   1   5 1357.58   60.92
  -2  -1  -6   38.56    4.05
   2   1   6   46.22    5.76
  -2  -1  -7  779.08   33.31
   2   1   7  899.97   34.28
   2   1   8  119.81    7.74
   2   1   8  121.71    5.45
   2   1   9  102.35    4.61
   2   1   9  106.64    8.68
   2   1   9   93.04    4.57
   2   1  10   22.84    6.23
   2   1  10   21.93    2.48
   2   1  10   19.14    2.41
   2   1  10   10.74    2.32
   2   1  11  265.60   11.73
   2   1  11  294.43   11.83
   2   1  11  283.28   16.15
   2   1  12  177.59    7.17
   2   1  12  211.05    7.35
   2   1  12  186.14    7.30
   2   1  12  211.45   12.44
   2   1  13    1.07    3.08
   2   1  13    4.47    2.44
   2   1  13    6.41    2.76
   2   1  13    5.65    2.55
   2   1  13    4.08    2.84
   2   1  13    8.96    5.99
   2   1  14   56.84    3.66
   2   1  14   51.02    3.45
   2   1  15    0.80    2.47
   2   1  15    2.38    2.36
   2   1  16   21.93    2.37
  -2  -1 -16   18.33    2.60
  -2  -2  14    4.59    2.63
   2   2 -14    1.75    2.17
  -2  -2  13   93.49    5.43
  -2  -2  12    4.64    3.71
  -2  -2  11   75.50    5.23
   2   2 -11   59.87    4.61
  -2  -2  11   80.11    5.01
  -2  -2  11   66.42    8.75
  -2  -2  10  126.88    6.72
   2   2 -10  119.82    6.22
  -2  -2  10  128.50    6.48
  -2  -2  10  129.45   10.33
  -2  -2   9  339.63   13.78
   2   2  -9  324.93   13.42
   2   2  -9  281.81   16.15
  -2  -2   9  308.17   13.64
  -2  -2   9  359.41   17.71
   2   2  -8  263.04   11.19
  -2  -2   8  303.04   11.59
   2   2  -8  268.08   11.25
  -2  -2   8  248.14   11.37
  -2  -2   8  296.03   14.72
  -2  -2   8  252.06   11.15
   2   2  -7   19.91    2.18
  -2  -2   7   16.14    2.44
  -2  -2   7   16.44    4.74
  -2  -2   7   14.07    1.99
   2   2  -7   20.27    5.37
   2   2  -6 1743.82   70.48
  -2  -2   6 1797.86   70.59
   2   2  -6 2001.37   72.92
  -2  -2   6 2052.53   73.03
   2   2  -5   12.95    6.13
  -2  -2   5   16.25    4.54
  -2  -2   5    9.57    2.29
  -2  -2   4 1244.76   50.13
  -2  -2   3 1356.32   54.08
  -2  -2   2 3433.67  134.58
  -2  -2   1 8276.95  322.78
   2   2   0 6577.82  256.49
   2   2   1 4014.96  159.74
  -2  -2  -1 4152.79  159.38
   2   2   1 4033.39  159.69
  -2  -2  -2 2982.89  116.46
   2   2   3  858.65   34.71
   2   2   4   59.19    5.05
   2   2   5  799.06   32.74
   2   2   6  410.22   18.17
   2   2   7    1.84    1.95
   2   2   7    1.87    5.35
   2   2   8  499.83   24.49
   2   2   8  579.74   22.55
   2   2   9  246.80   10.01
   2   2   9  234.77   10.02
   2   2  10  128.45    5.86
   2   2  10  134.87    5.98
   2   2  10  120.52    6.01
   2   2  11   17.95    2.84
   2   2  11   19.94    2.61
   2   2  12    4.00    2.35
   2   2  12    3.83    2.75
   2   2  12   -0.67    2.75
   2   2  12    3.03    3.02
   2   2  13   30.22    3.07
   2   2  13   27.74    3.07
   2   2  13   28.83    3.15
   2   2  14   33.87    3.35
   2   2  14   29.64    3.00
   2   2  14   34.79    3.26
   2   2  15   -0.10    2.18
   2   2  15    3.22    2.56
   2   2  15    0.25    2.39
   2   2  16   95.43    4.57
   2   2  16   86.20    4.74
  -2  -2 -17    5.53    1.96
  -2  -3  14   13.76    2.51
  -2  -3  14   13.82    2.51
   2   3 -13   -0.35    2.22
  -2  -3  13   -0.87    3.04
  -2  -3  13    1.09    2.80
  -2  -3  12    2.82    3.61
  -2  -3  12    0.53    3.06
  -2  -3  11   -0.09    3.80
  -2  -3  11   -1.12    3.33
  -2  -3  11    2.83    5.77
  -2  -3  10   40.39    4.41
   2   3 -10   34.61    4.04
  -2  -3  10   37.77    3.92
  -2  -3  10   31.92    6.72
   2   3 -10   33.80    6.89
  -2  -3   9   19.87    3.34
   2   3  -9   19.94    3.53
  -2  -3   9   21.75    5.94
  -2  -3   9   18.08    3.82
   2   3  -9   22.52    6.70
  -2  -3   8    2.63    2.66
   2   3  -8    2.15    2.37
   2   3  -8    6.32    6.08
   2   3  -8    2.31    3.11
  -2  -3   8    5.77    4.68
   2   3  -7   19.55    2.90
   2   3  -7   14.18    2.30
  -2  -3   7    9.62    2.44
  -2  -3   7   17.98    4.67
   2   3  -7   15.56    5.56
   2   3  -6   70.45    3.70
  -2  -3   6   62.78    3.70
   2   3  -5  768.30   30.21
  -2  -3   5  762.18   30.24
  -2  -3   5  821.69   32.08
   2   3  -4   18.02    2.85
  -2  -3   4   20.03    4.13
   2   3  -4   20.18    6.21
  -2  -3   3  409.75   17.19
   2   3  -3  392.01   18.07
  -2  -3   2  882.18   35.34
  -2  -3   1 7064.04  275.54
  -2  -3   0  177.05    7.51
   2   3   1 3769.50  149.85
   2   3   1 3891.14  149.91
   2   3   2 1414.42   56.35
   2   3   3 1145.47   48.18
   2   3   3 1211.26   47.56
   2   3   4  218.35    9.25
   2   3   4  163.25    8.38
   2   3   5  527.50   21.37
   2   3   5  478.89   20.80
   2   3   6  731.47   30.77
   2   3   7   61.94    7.41
   2   3   7   78.84    4.57
   2   3   8   12.59    1.99
   2   3   8   14.32    5.62
   2   3   8   17.50    5.66
   2   3   8   13.57    2.21
   2   3   9   42.61    2.75
   2   3   9   51.52    6.49
   2   3   9   44.27    2.93
   2   3  10  300.76   16.25
   2   3  10  303.33   12.46
   2   3  10  298.43   12.59
   2   3  10  307.66   12.58
   2   3  11  134.02    9.97
   2   3  11  121.14    5.45
   2   3  11  116.89    5.70
   2   3  12  158.07    7.50
   2   3  12  139.68    7.23
   2   3  13   39.33    3.61
   2   3  13   38.99    3.44
   2   3  13   39.99    7.45
   2   3  13   40.70    3.45
   2   3  14  156.35    6.97
   2   3  14  139.52    6.94
   2   3  14  151.25   11.40
   2   3  14  145.57    7.12
   2   3  15   76.15    4.68
   2   3  15   71.24    4.27
   2   3  15   83.64    4.40
   2   3  16    2.84    1.98
   2   3  16    0.31    2.30
  -2  -3 -17    4.90    2.17
  -2  -3 -18    1.51    1.31
  -2  -4  14    1.86    1.88
  -2  -4  14    2.18    2.06
  -2  -4  13    3.24    2.50
  -2  -4  13    8.89    2.85
  -2  -4  12    0.74    2.84
  -2  -4  12    2.77    3.34
  -2  -4  11   44.63    3.84
  -2  -4  11   39.65    4.23
  -2  -4  10   36.00    3.79
   2   4  -9  354.89   15.52
   2   4  -9  345.03   18.86
  -2  -4   9  381.29   15.61
   2   4  -8  286.73   12.03
   2   4  -8  278.58   12.10
   2   4  -8  292.16   15.66
  -2  -4   8  273.76   12.11
  -2  -4   8  320.25   15.50
   2   4  -7  215.18    8.95
   2   4  -7  222.81    9.05
   2   4  -7  237.85   12.63
  -2  -4   7  177.12    8.92
  -2  -4   7  197.48   11.41
   2   4  -6  405.59   15.52
   2   4  -6  397.06   15.54
  -2  -4   6  342.31   15.46
   2   4  -6  432.68   18.72
  -2  -4   6  354.08   17.42
   2   4  -5   10.18    5.72
  -2  -4   5    9.04    2.06
   2   4  -5    6.59    2.10
  -2  -4   5    8.05    3.61
   2   4  -4 1037.40   40.36
   2   4  -4 1047.28   39.68
   2   4  -4 1134.51   42.17
  -2  -4   4  915.51   39.61
  -2  -4   4 1190.30   41.32
  -2  -4   3  951.47   36.92
   2   4  -3  935.63   36.79
   2   4  -2 1295.20   48.28
  -2  -4   2 1136.34   47.06
  -2  -4   1  638.44   25.54
   2   4   0  126.29    7.15
   2   4   0  132.50    7.53
   2   4   1  250.65   11.66
   2   4   1  262.81   11.49
   2   4   1  263.22   11.82
   2   4   2  176.04    7.90
   2   4   2  192.74    8.81
   2   4   3  368.02   14.32
   2   4   3  411.69   16.08
   2   4   3  380.53   14.78
   2   4   3  310.37   14.21
   2   4   3  344.67   15.38
   2   4   4  329.20   14.04
   2   4   4  332.85   14.00
   2   4   5  302.04   12.73
   2   4   5  265.42   12.42
   2   4   6   29.36    4.85
   2   4   7 1104.07   40.97
   2   4   7  927.90   39.52
   2   4   8   85.76    7.33
   2   4   8   80.89    4.92
   2   4   9   51.63    2.91
   2   4   9   56.12    3.25
   2   4   9   54.40    6.54
   2   4  10   10.97    2.52
   2   4  10   10.50    1.94
   2   4  10    8.47    2.27
   2   4  10    9.06    5.18
   2   4  11    1.69    2.69
   2   4  11   -0.64    2.66
   2   4  11    1.69    2.09
   2   4  11    1.06    5.46
   2   4  12   92.59    4.81
   2   4  12   78.34    5.04
   2   4  12   79.11    4.46
   2   4  13    4.20    3.03
   2   4  13   10.74    6.40
   2   4  13    4.72    2.58
   2   4  13    4.73    2.79
   2   4  14    0.82    2.90
   2   4  14   -1.91    5.79
   2   4  14   -0.65    2.55
   2   4  14    0.34    2.48
   2   4  15   17.05    2.78
   2   4  15   20.33    3.12
   2   4  16   -1.59    2.26
   2   4  16   -1.07    2.43
   2   4  17   18.83    2.07
  -2  -4 -18    9.22    1.69
  -2  -5  13    1.95    2.13
  -2  -5  13    2.71    2.41
  -2  -5  12    0.33    2.62
  -2  -5  12   -1.40    3.05
  -2  -5  11   64.32    4.37
   2   5 -10    5.70    2.42
  -2  -5  10    7.05    3.18
  -2  -5   9  108.38    5.76
  -2  -5   9  116.57    6.16
   2   5  -8  184.73    9.46
   2   5  -8  187.26   13.01
  -2  -5   8  221.27    9.36
  -2  -5   8  217.47    9.60
   2   5  -7   47.36    3.65
   2   5  -7   44.84    4.16
   2   5  -7   38.25    7.62
  -2  -5   7   45.57    3.57
  -2  -5   7   44.51    5.57
   2   5  -6   76.46    4.34
   2   5  -6   76.60    4.67
   2   5  -6   89.73    8.36
  -2  -5   6   81.89    4.28
  -2  -5   6   74.29    6.15
   2   5  -5   95.52    4.84
   2   5  -5  106.18    8.54
   2   5  -5   98.87    5.13
  -2  -5   5   98.48    4.73
  -2  -5   5  104.99    6.58
   2   5  -4   14.41    3.21
   2   5  -4   18.77    2.37
  -2  -5   4   19.77    2.10
  -2  -5   4   14.50    3.37
   2   5  -3    3.53    5.97
   2   5  -3    1.15    3.48
   2   5  -3    1.59    2.13
  -2  -5   3    0.97    2.72
  -2  -5   2   15.61    2.88
   2   5  -2   17.55    4.23
  -2  -5   1  157.36    7.55
   2   5  -1  237.15    9.47
   2   5   0   92.49    6.73
   2   5   0   96.09    6.57
   2   5   1 2072.60   79.91
   2   5   1 2033.74   79.70
   2   5   1 1928.54   79.86
   2   5   2  473.30   19.03
   2   5   2  460.46   19.43
   2   5   2  413.47   18.49
   2   5   3  305.92   13.68
   2   5   3  270.95   12.69
   2   5   3  306.79   12.79
   2   5   4   57.84    6.00
   2   5   4   59.49    3.63
   2   5   4   65.07    4.21
   2   5   4   73.33    3.86
   2   5   5  370.13   15.76
   2   5   5  371.64   16.43
   2   5   6  562.52   22.84
   2   5   6  515.51   22.83
   2   5   7  920.28   35.54
   2   5   7  843.24   33.58
   2   5   7  844.23   34.89
   2   5   8  627.71   24.85
   2   5   8  549.83   22.34
   2   5   8  561.08   23.49
   2   5   9   -0.44    4.16
   2   5   9    1.46    2.77
   2   5  10   17.21    2.49
   2   5  10   12.53    2.69
   2   5  10   15.12    5.26
   2   5  11  129.83    5.82
   2   5  11  121.70    6.18
   2   5  11  117.84    6.07
   2   5  11  131.55    9.62
   2   5  12   33.15    6.70
   2   5  12   25.04    3.47
   2   5  13  222.37   14.28
   2   5  13  217.53    9.83
   2   5  14   11.35    3.09
   2   5  14   11.69    6.58
   2   5  14    8.86    3.16
   2   5  15    4.44    2.96
   2   5  15   18.73    3.00
   2   5  16    9.06    2.62
   2   5  16   15.61    2.61
   2   5  17   93.84    4.53
   2   5  18   11.53    1.56
  -2  -5 -18   14.59    1.95
  -2  -6  12  113.50    5.50
  -2  -6  11   23.33    3.51
  -2  -6  11   21.16    2.99
  -2  -6  10  162.15    7.64
  -2  -6  10  143.36    7.24
  -2  -6   9   66.75    4.88
  -2  -6   9   58.35    4.38
  -2  -6   8    1.30    3.65
  -2  -6   8   -0.12    2.98
   2   6  -7  675.19   31.95
   2   6  -7  651.19   27.90
   2   6  -7  746.25   28.37
   2   6  -7  673.45   28.29
   2   6  -6  110.88    9.63
  -2  -6   6   88.89    5.02
   2   6  -6   95.51    4.61
   2   6  -6  104.36    5.17
   2   6  -6   94.78    5.47
   2   6  -5 1016.22   43.79
   2   6  -5 1104.02   40.70
  -2  -6   5  965.83   40.57
   2   6  -4  377.72   17.60
  -2  -6   4  346.26   14.04
   2   6  -4  339.58   14.12
   2   6  -3 1106.37   43.55
   2   6  -3 1067.49   44.64
   2   6  -3 1046.29   42.05
  -2  -6   3 1075.94   41.96
   2   6  -2  336.97   15.34
   2   6  -1  866.79   36.84
   2   6  -1  883.58   37.04
   2   6  -1  878.30   34.71
   2   6  -1  904.10   36.33
   2   6   0  145.43    8.90
   2   6   0  133.55    8.90
   2   6   0  138.74    8.43
   2   6   1  168.64    9.22
   2   6   1  167.39    9.57
   2   6   1  166.35    9.61
   2   6   1  157.89    9.43
   2   6   2 2365.91   92.05
   2   6   2 2463.72   92.75
   2   6   2 2259.23   91.83
   2   6   2 2245.42   92.22
   2   6   3   96.05    6.94
   2   6   3  115.09    8.43
   2   6   3  103.89    7.11
   2   6   4 1105.08   39.50
   2   6   4 1035.43   40.34
   2   6   4  974.34   38.18
   2   6   5 1245.61   40.28
   2   6   5  869.60   38.61
   2   6   6   26.26    5.00
   2   6   6   31.64    3.95
   2   6   7  563.50   24.02
   2   6   7  547.21   22.19
   2   6   7  618.68   23.98
   2   6   8  385.06   16.77
   2   6   8  410.69   17.28
   2   6   8  362.36   15.04
   2   6   9    1.59    4.05
   2   6   9    1.17    3.32
   2   6   9    1.93    3.85
   2   6   9   -0.45    2.00
   2   6  10   39.18    3.27
   2   6  10   40.94    3.06
   2   6  10   37.20    4.95
   2   6  10   33.42    5.49
   2   6  10   31.84    2.93
   2   6  11   19.12    2.87
   2   6  11   19.13    3.08
   2   6  11   18.09    5.67
   2   6  11   12.02    2.86
   2   6  11   19.93    2.53
   2   6  12  103.86    5.60
   2   6  12  112.84    5.95
   2   6  12  118.91    5.84
   2   6  13   43.80    7.52
   2   6  13   47.81    3.68
   2   6  13   48.75    4.09
   2   6  13   47.23    3.65
   2   6  14    1.08    5.86
   2   6  14    6.48    3.17
   2   6  15    1.12    2.88
   2   6  16    5.68    2.50
   2   6  16    6.95    2.60
   2   6  17    0.52    2.09
   2   6  18   18.91    1.84
  -2  -7  12    0.70    2.11
  -2  -7  11    1.83    2.29
  -2  -7  11    2.30    2.81
  -2  -7  10   55.55    4.38
  -2  -7  10   57.21    3.87
  -2  -7   9    9.21    2.87
  -2  -7   9   12.56    3.63
  -2  -7   8  157.01    7.64
  -2  -7   8  147.77    7.26
  -2  -7   7    2.11    2.87
  -2  -7   7    6.81    3.61
   2   7  -6   14.47    7.56
   2   7  -6    9.85    3.83
   2   7  -6   12.87    3.14
  -2  -7   6   14.17    2.84
   2   7  -5   34.38    7.75
  -2  -7   5   25.41    2.81
   2   7  -5   31.37    3.30
   2   7  -5   28.80    3.62
   2   7  -4  378.70   19.07
   2   7  -4  405.24   15.47
   2   7  -4  353.03   15.37
  -2  -7   4  358.41   15.17
   2   7  -4  382.01   15.37
   2   7  -3    5.34    3.00
   2   7  -3    5.51    2.86
   2   7  -3    3.07    2.28
  -2  -7   3    3.59    1.82
   2   7  -3    4.86    3.91
   2   7  -2   15.39    5.38
   2   7  -2   12.71    4.39
   2   7  -1  237.92   11.73
   2   7  -1  251.52   12.35
   2   7  -1  227.86    9.59
   2   7   0  189.17    9.97
   2   7   0  178.06   10.46
   2   7   0  179.68   10.52
   2   7   0  170.21    9.85
   2   7   0  165.36    7.32
   2   7   1  126.33    8.00
   2   7   1  120.80    8.39
   2   7   1  122.37    8.85
   2   7   1  122.24    8.47
   2   7   2   77.29    6.53
   2   7   2   78.24    7.14
   2   7   2   81.02    6.85
   2   7   2   83.51    7.55
   2   7   3  713.39   29.80
   2   7   3  725.91   30.41
   2   7   3  688.39   31.02
   2   7   4  634.60   25.13
   2   7   4  551.54   24.42
   2   7   4  568.26   26.18
   2   7   5 1138.56   43.46
   2   7   5 1004.60   42.09
   2   7   6  129.31    7.52
   2   7   6  215.13    9.96
   2   7   7 1181.45   47.65
   2   7   7 1169.19   45.47
   2   7   7 1052.51   46.84
   2   7   7 1167.13   45.48
   2   7   8   54.03    5.71
   2   7   8   58.05    3.00
   2   7   8   55.50    5.09
   2   7   8   49.79    3.15
   2   7   9  441.12   17.34
   2   7   9  457.28   17.45
   2   7   9  427.03   17.33
   2   7   9  387.89   19.09
   2   7   9  443.64   19.75
   2   7   9  399.78   17.34
   2   7  10   91.69    4.61
   2   7  10   94.12    4.84
   2   7  10   90.05    6.21
   2   7  10   87.11    7.31
   2   7  10   82.08    4.72
   2   7  11   37.90    5.60
   2   7  11   43.90    3.66
   2   7  11   50.76    6.53
   2   7  11   44.07    3.38
   2   7  12   49.64    3.98
   2   7  12   61.40    4.18
   2   7  12   52.95    3.81
   2   7  13  198.71    8.97
   2   7  13  214.76    9.23
   2   7  13  178.94   13.07
   2   7  13  198.99    9.30
   2   7  14   37.74    3.38
   2   7  14   41.33    3.68
   2   7  15   78.30    4.78
   2   7  15   77.78    4.65
   2   7  16    3.78    2.63
   2   7  16    8.11    2.63
   2   7  17    5.34    1.92
   2   7  17    7.08    2.28
   2   7  18   -0.28    1.67
  -2  -8  11   10.84    2.37
  -2  -8  10   82.59    4.55
  -2  -8  10   69.83    4.03
  -2  -8   9   11.63    3.40
  -2  -8   9   12.56    2.65
  -2  -8   8   85.69    4.90
  -2  -8   8   93.91    5.48
   2   8  -8   91.63    5.79
  -2  -8   7  235.19   10.40
  -2  -8   7  227.00   10.05
  -2  -8   6  217.50    8.62
  -2  -8   6  215.51    8.28
   2   8  -5    8.37    3.81
  -2  -8   5    4.98    2.45
   2   8  -5    6.07    3.17
   2   8  -5   -2.31    5.97
   2   8  -4  200.76    8.24
   2   8  -4  166.19    7.83
   2   8  -3  185.72   11.80
   2   8  -3  186.74    8.81
   2   8  -3  211.32    9.02
   2   8  -2   38.12    6.98
   2   8  -2   43.04    3.15
   2   8  -2   39.63    3.84
   2   8  -2   36.22    3.57
   2   8  -2   40.08    5.87
   2   8  -2   43.45    5.52
   2   8  -1  191.89   11.93
   2   8  -1  213.82   12.19
   2   8  -1  200.33    8.77
   2   8  -1  214.32    9.16
   2   8  -1  188.38   11.29
   2   8  -1  217.66   11.43
   2   8   0  138.32    9.34
   2   8   0  133.06    9.27
   2   8   0  141.78    8.37
   2   8   0  140.19    8.84
   2   8   0  133.15    6.08
   2   8   1  324.34   14.52
   2   8   1  322.63   15.85
   2   8   1  277.06   15.13
   2   8   2   44.66    5.16
   2   8   2   48.89    6.69
   2   8   2   38.80    6.15
   2   8   3   29.69    4.87
   2   8   3   23.25    6.57
   2   8   3   30.76    5.38
   2   8   3   25.66    5.78
   2   8   4    5.30    6.54
   2   8   4    4.53    4.54
   2   8   5    7.63    6.32
   2   8   5    9.00    4.14
   2   8   5   12.83    5.26
   2   8   6  181.76   10.73
   2   8   7  105.28    7.84
   2   8   7  102.06    4.69
   2   8   8   66.52    3.43
   2   8   8   72.15    3.86
   2   8   8   75.57    4.08
   2   8   8   69.61    4.17
   2   8   8   66.56    4.98
   2   8   8   59.91    3.58
   2   8   8   70.31    6.61
   2   8   9    7.80    4.59
   2   8   9    8.42    2.80
   2   8   9    8.50    2.49
   2   8   9   11.59    2.93
   2   8   9    2.87    3.87
   2   8   9    0.76    2.16
   2   8   9    4.62    1.85
   2   8  10   39.18    3.03
   2   8  10   40.56    3.58
   2   8  10   45.99    3.64
   2   8  10   43.93    3.47
   2   8  10   32.95    5.68
   2   8  11   31.75    3.75
   2   8  11   29.65    2.98
   2   8  11   25.89    5.24
   2   8  11   32.10    3.40
   2   8  11   33.50    3.41
   2   8  11   28.67    3.51
   2   8  11   30.42    5.80
   2   8  12   54.84    4.06
   2   8  12   59.50    4.28
   2   8  12   63.62    4.37
   2   8  12   50.08    7.27
   2   8  13   40.41    3.78
   2   8  13   34.29    3.54
   2   8  14   88.02    4.62
   2   8  14   80.28    4.77
   2   8  15   17.72    3.12
   2   8  15   17.56    2.90
   2   8  15   13.23    2.97
   2   8  16    1.94    2.52
   2   8  17   51.48    3.42
   2   8  17   64.83    3.32
   2   8  18   -1.27    1.72
  -2  -9  10  100.35    4.95
  -2  -9   9    1.86    2.81
   2   9  -8   12.93    3.91
  -2  -9   8   19.67    3.40
  -2  -9   7   63.80    4.63
   2   9  -7   66.08    5.37
   2   9  -6    7.62    4.49
  -2  -9   6    3.87    3.31
   2   9  -6    8.94    7.66
   2   9  -5    8.57    4.19
  -2  -9   5    9.18    3.24
   2   9  -4    6.94    4.19
   2   9  -3  488.64   20.32
   2   9  -3  505.99   24.25
   2   9  -2  312.96   12.90
   2   9  -2  324.10   16.58
   2   9  -2  285.22   12.46
   2   9  -2  271.17   15.09
   2   9  -1   15.84    6.40
   2   9  -1   19.92    3.92
   2   9  -1   15.05    2.85
   2   9  -1   19.39    5.74
   2   9  -1   19.47    4.67
   2   9   0   95.43    5.42
   2   9   0   89.86    5.50
   2   9   0   96.28    8.73
   2   9   0   91.02    6.60
   2   9   0   80.68    7.71
   2   9   1   30.12    3.82
   2   9   1   33.34    6.23
   2   9   1   43.29    6.75
   2   9   1   32.30    4.62
   2   9   2  170.22    7.57
   2   9   2  153.25   10.09
   2   9   2  167.38   11.23
   2   9   2  147.50    6.86
   2   9   2  177.53    8.92
   2   9   2  159.05   10.35
   2   9   3    4.18    5.00
   2   9   3    5.27    3.86
   2   9   3    2.13    6.30
   2   9   3    2.31    5.44
   2   9   4   23.69    5.43
   2   9   4   30.76    6.25
   2   9   4   25.89    6.55
   2   9   5 1078.84   44.85
   2   9   5  966.07   42.48
   2   9   5 1049.56   40.73
   2   9   5  982.72   40.50
   2   9   5 1046.07   40.83
   2   9   5 1077.64   40.85
   2   9   6  286.22   11.85
   2   9   6  269.00   11.96
   2   9   6  289.16   12.01
   2   9   6  285.21   11.88
   2   9   6  295.99   15.08
   2   9   7  239.99   11.19
   2   9   7  265.70   11.21
   2   9   7  273.39   11.12
   2   9   7  252.97   11.05
   2   9   7  259.79   14.13
   2   9   8  377.28   15.31
   2   9   8  374.59   15.25
   2   9   8  366.21   15.14
   2   9   8  380.66   15.51
   2   9   8  362.99   15.57
   2   9   8  364.05   15.45
   2   9   8  364.34   18.22
   2   9   8  364.19   15.29
   2   9   9  520.42   20.26
   2   9   9  472.32   19.83
   2   9   9  503.90   20.39
   2   9   9  511.10   19.96
   2   9   9  477.86   19.99
   2   9   9  480.03   19.99
   2   9   9  485.47   22.95
   2   9   9  495.23   19.99
   2   9  10   73.30    4.84
   2   9  10   67.84    4.59
   2   9  10   66.52    4.56
   2   9  10   72.67    4.23
   2   9  10   60.02    3.86
   2   9  11   11.58    3.69
   2   9  11    9.75    3.44
   2   9  11   11.73    3.42
   2   9  11    9.89    2.97
   2   9  11    7.47    2.62
   2   9  12   61.82    4.67
   2   9  12   69.93    4.40
   2   9  12   65.49    4.45
   2   9  12   62.76    4.56
   2   9  12   54.73    4.16
   2   9  13    0.54    3.35
   2   9  13    5.12    3.37
   2   9  13   -1.55    3.03
   2   9  13   -0.80    2.64
   2   9  14   10.83    3.23
   2   9  14    3.05    2.73
   2   9  15   70.95    4.33
   2   9  16   77.65    4.13
   2   9  16   81.92    4.30
   2   9  17    1.83    2.17
   2   9  17    4.57    2.10
   2   9  18   47.04    2.72
  -2 -10   9   14.00    2.40
  -2 -10   8    2.48    2.70
   2  10  -8   -1.91    3.44
  -2 -10   7    3.55    2.94
   2  10  -7    4.18    4.04
   2  10  -6  128.89    7.44
  -2 -10   6  128.32    6.49
   2  10  -5    6.52    4.71
  -2 -10   5    1.70    3.12
   2  10  -4   16.61    4.66
   2  10  -4   20.37    7.29
  -2 -10   4   15.61    3.22
   2  10  -3   23.80    4.90
   2  10  -3   31.09    8.16
  -2 -10   3   23.73    3.28
   2  10  -3   23.31    7.03
  -2 -10   2  279.10   11.89
   2  10  -2  288.88   12.74
   2  10  -2  294.52   16.59
   2  10  -1  176.11    8.78
   2  10  -1  186.44   12.58
   2  10  -1  170.65    8.13
   2  10   0  126.64    7.16
   2  10   0  129.15   10.63
   2  10   0  147.19   10.85
   2  10   0  121.18    6.88
   2  10   0  128.26    9.85
   2  10   0  125.42    6.39
   2  10   1  125.17    6.88
   2  10   1  133.15   10.68
   2  10   1  123.97   10.11
   2  10   1  112.43    6.19
   2  10   1  123.80    9.63
   2  10   1  127.80    6.79
   2  10   2   14.12    6.26
   2  10   2    8.65    3.93
   2  10   2    9.06    3.09
   2  10   2   15.07    3.89
   2  10   2   16.94    6.29
   2  10   2    9.53    3.31
   2  10   2   13.08    6.98
   2  10   3   37.32    6.88
   2  10   3   44.37    3.83
   2  10   3   47.06    4.44
   2  10   3   50.38    4.43
   2  10   3   40.92    7.04
   2  10   3   45.31    4.64
   2  10   3   56.92    4.64
   2  10   3   46.69    3.95
   2  10   3   47.32    8.26
   2  10   4   90.40    5.21
   2  10   4   94.39    5.68
   2  10   4   86.68    5.13
   2  10   4   93.19    5.52
   2  10   4  110.70   10.39
   2  10   4   99.37    8.52
   2  10   4   94.35    5.00
   2  10   4  108.00    5.80
   2  10   4   97.31    5.98
   2  10   4  100.68    5.37
   2  10   4  105.50    9.10
   2  10   5  205.12    9.24
   2  10   5  181.45    8.69
   2  10   5  201.20    9.12
   2  10   5  193.92   13.45
   2  10   5  175.50    8.77
   2  10   5  210.77    9.35
   2  10   5  191.63    8.71
   2  10   5  207.53    9.19
   2  10   5  198.86    8.81
   2  10   5  204.62    8.90
   2  10   5  212.69    8.84
   2  10   5  205.24    9.14
   2  10   6   87.89    5.40
   2  10   6   93.16    5.05
   2  10   6   84.69    4.64
   2  10   6   71.94    5.24
   2  10   6   89.93    5.53
   2  10   6   90.67    5.16
   2  10   6   90.92    5.15
   2  10   6   94.08    5.13
   2  10   6   87.46    8.53
   2  10   7    3.98    3.64
   2  10   7    3.71    2.43
   2  10   7   14.18    3.23
   2  10   7    6.02    3.92
   2  10   7    8.96    2.55
   2  10   7    8.63    3.05
   2  10   7   10.59    3.33
   2  10   7   10.25    3.47
   2  10   7   11.59    6.23
   2  10   7    8.77    3.25
   2  10   8   11.78    2.67
   2  10   8   10.44    3.67
   2  10   8    9.26    2.50
   2  10   8    6.37    4.28
   2  10   8   14.96    3.96
   2  10   8   11.84    3.11
   2  10   8    5.92    3.77
   2  10   8    3.92    3.19
   2  10   8    4.87    6.09
   2  10   9   13.68    2.82
   2  10   9   21.54    3.62
   2  10   9   13.94    3.86
   2  10   9   14.96    4.07
   2  10   9   13.45    3.40
   2  10   9   16.95    2.75
   2  10   9   14.06    4.60
   2  10   9   12.40    4.05
   2  10   9    9.43    6.16
   2  10   9    7.80    3.28
   2  10  10    4.37    4.03
   2  10  10    0.20    2.11
   2  10  10    4.83    5.06
   2  10  10    4.22    2.75
   2  10  10    5.89    3.49
   2  10  10    1.39    3.72
   2  10  10    1.63    3.16
   2  10  11    6.29    4.10
   2  10  11    7.40    3.60
   2  10  11    1.21    2.88
   2  10  11    0.51    3.69
   2  10  11    1.38    2.32
   2  10  12   67.77    5.05
   2  10  12   71.26    4.82
   2  10  12   70.64    4.43
   2  10  12   61.90    4.71
   2  10  12   59.29    4.09
   2  10  13   17.80    3.24
   2  10  13   22.70    3.63
   2  10  13   15.28    3.43
   2  10  13   17.78    3.76
   2  10  14   89.08    5.15
   2  10  14   81.85    4.95
   2  10  14   92.69    5.20
   2  10  15   58.96    3.94
   2  10  15   64.03    4.28
   2  10  15   62.99    4.09
   2  10  15   70.57    4.23
   2  10  16    8.40    2.72
   2  10  16    4.36    2.52
   2  10  17    1.36    2.06
  -2 -11   7    0.89    2.38
   2  11  -7   -3.73    3.73
   2  11  -6   35.86    4.73
  -2 -11   6   34.61    3.23
   2  11  -5  284.69   13.29
  -2 -11   5  298.22   12.42
   2  11  -4   12.07    4.96
  -2 -11   4    7.97    2.88
   2  11  -3    7.56    5.04
  -2 -11   3    1.38    2.70
   2  11  -3   -0.59    7.28
   2  11  -3   -0.51    6.76
   2  11  -2   19.75    5.23
   2  11  -2   37.99    5.53
   2  11  -2   30.17    8.55
   2  11  -2   35.46    7.93
   2  11  -1   68.08    6.22
   2  11  -1   86.30    6.54
   2  11  -1   79.24    9.64
   2  11  -1   78.14   10.12
   2  11  -1   75.00    5.08
   2  11   0  210.92   10.52
   2  11   0  211.14    9.81
   2  11   0  235.67   14.71
   2  11   0  222.35   14.87
   2  11   1  190.35    9.69
   2  11   1  204.12   13.65
   2  11   1  186.89   13.49
   2  11   1  171.79   12.48
   2  11   1  176.20    8.93
   2  11   1  181.50    9.39
   2  11   2   68.03    5.57
   2  11   2   59.55    8.76
   2  11   2   72.96    5.81
   2  11   2   59.91    9.69
   2  11   2   64.02    8.32
   2  11   2   57.91    4.80
   2  11   3  247.94   11.46
   2  11   3  256.02   11.88
   2  11   3  257.47   12.03
   2  11   3  283.01   16.97
   2  11   3  271.98   15.99
   2  11   3  257.00   12.17
   2  11   3  280.04   12.22
   2  11   3  263.65   11.55
   2  11   3  272.45   15.62
   2  11   3  282.36   11.72
   2  11   4   37.77    4.11
   2  11   4   42.98    7.85
   2  11   4   34.71    4.75
   2  11   4   31.16    3.98
   2  11   4   40.57    4.77
   2  11   4   44.48    4.87
   2  11   4   35.52    5.14
   2  11   4   39.00    4.15
   2  11   4   42.18    9.11
   2  11   5  340.27   14.14
   2  11   5  315.78   13.96
   2  11   5  306.08   19.03
   2  11   5  315.71   14.17
   2  11   5  278.76   13.42
   2  11   5  344.48   14.15
   2  11   5  315.04   13.54
   2  11   5  347.02   13.69
   2  11   5  333.59   13.67
   2  11   6   74.38    5.41
   2  11   6   78.40    4.91
   2  11   6   64.46    5.09
   2  11   6   68.92    4.29
   2  11   6   69.28    5.38
   2  11   6   73.29    5.61
   2  11   6   77.99    5.15
   2  11   6   79.38    5.03
   2  11   6   66.89    4.84
   2  11   6   66.29    5.06
   2  11   6   65.72    8.74
   2  11   7    8.59    4.26
   2  11   7   17.32    3.61
   2  11   7    9.74    4.24
   2  11   7   12.45    3.60
   2  11   7   13.09    3.79
   2  11   7   13.53    3.86
   2  11   7    8.93    3.76
   2  11   7   13.73    6.93
   2  11   8   42.13    4.24
   2  11   8   35.88    3.37
   2  11   8   43.29    4.79
   2  11   8   43.82    5.00
   2  11   8   41.73    5.03
   2  11   8   40.09    4.17
   2  11   8   41.83    4.36
   2  11   8   46.08    4.36
   2  11   8   37.27    4.33
   2  11   8   42.80    7.76
   2  11   9  135.95    6.42
   2  11   9  127.65    7.05
   2  11   9  121.19    7.49
   2  11   9  139.51    6.78
   2  11   9  133.85    7.45
   2  11   9  129.83    7.02
   2  11   9  116.15    6.85
   2  11  10   47.69    5.67
   2  11  10   54.31    4.30
   2  11  10   56.35    5.28
   2  11  10   51.66    4.84
   2  11  10   58.19    4.68
   2  11  10   53.65    3.87
   2  11  10   49.99    4.44
   2  11  11   21.32    4.15
   2  11  11   19.51    3.22
   2  11  11   27.52    4.00
   2  11  11   21.94    5.44
   2  11  11   21.79    3.98
   2  11  11   34.04    3.62
   2  11  11   22.98    3.61
   2  11  11   23.36    4.51
   2  11  12    3.50    3.03
   2  11  12   -1.23    4.09
   2  11  12   -1.41    3.78
   2  11  12    1.88    2.89
   2  11  12    5.42    3.73
   2  11  12    3.97    3.67
   2  11  13   90.20    5.20
   2  11  13   88.40    5.76
   2  11  13   94.46    5.17
   2  11  13   94.77    5.50
   2  11  13   87.73    5.33
   2  11  13   99.17    5.55
   2  11  14   14.66    2.90
   2  11  14   10.54    3.00
   2  11  14    9.93    2.91
   2  11  14   13.86    3.42
   2  11  14   16.06    3.44
   2  11  15   92.71    4.82
   2  11  15  100.97    5.18
   2  11  15   91.09    4.96
   2  11  15   96.66    5.13
   2  11  16    9.19    2.59
   2  11  16    3.66    2.35
   2  11  16    2.98    2.53
   2  11  17   38.49    2.59
   2  11  17   33.61    2.45
   2  12  -7   83.84    4.54
   2  12  -6   23.21    4.02
   2  12  -5   61.03    5.44
   2  12  -4   98.33    6.73
   2  12  -3    7.85    4.98
   2  12  -3   -3.12    5.70
   2  12  -2   24.94    5.66
   2  12  -2   69.07    6.48
   2  12  -1    9.68    8.50
   2  12  -1   13.14    7.92
   2  12  -1   19.97    3.93
   2  12  -1   10.70    5.23
   2  12   0   23.28    8.57
   2  12   0   31.47    8.72
   2  12   0   28.20    4.16
   2  12   0   13.45    5.54
   2  12   1    9.38    8.10
   2  12   1    6.04    5.20
   2  12   1   -3.65    5.54
   2  12   1   10.83    8.39
   2  12   1    1.59    4.00
   2  12   2   65.90    6.49
   2  12   2   84.05    6.59
   2  12   2   83.93   10.71
   2  12   2   66.72   10.18
   2  12   2   80.95    5.58
   2  12   2   73.52    6.18
   2  12   3    2.35    4.93
   2  12   3    9.32    8.33
   2  12   3    5.49    5.09
   2  12   3   -3.33    3.96
   2  12   3   -3.75    4.13
   2  12   3    4.68    7.20
   2  12   4    6.21    4.13
   2  12   4   16.12    7.55
   2  12   4   14.97    4.98
   2  12   4    6.16    3.84
   2  12   4    7.21    4.81
   2  12   4   11.07    5.01
   2  12   4   13.41    3.91
   2  12   4   11.86    8.89
   2  12   5  204.55   10.06
   2  12   5  199.37    9.85
   2  12   5  206.80    9.43
   2  12   5  203.78   10.13
   2  12   5  206.61    9.39
   2  12   5  184.48    9.13
   2  12   5  203.76   14.04
   2  12   5  200.16    9.75
   2  12   6    8.93    4.06
   2  12   6   -0.98    4.70
   2  12   6    6.16    3.93
   2  12   6    8.27    3.63
   2  12   6    5.99    4.01
   2  12   6   10.23    4.96
   2  12   7  107.53    6.84
   2  12   7   99.52    6.14
   2  12   7  113.95    5.96
   2  12   7  107.98    6.44
   2  12   7   77.80    6.03
   2  12   7   97.38    5.95
   2  12   7   90.64    5.78
   2  12   7   79.10    6.09
   2  12   8  174.67    9.03
   2  12   8  186.35    9.27
   2  12   8  199.28    8.94
   2  12   8  175.31    9.18
   2  12   8  187.86    8.91
   2  12   8  199.32    8.97
   2  12   8  184.99    9.19
   2  12   9   63.91    5.87
   2  12   9   57.01    4.82
   2  12   9   57.86    5.27
   2  12   9   69.54    4.91
   2  12   9   51.00    5.68
   2  12   9   65.98    5.07
   2  12   9   67.51    5.02
   2  12   9   67.01    5.17
   2  12  10   87.37    6.53
   2  12  10   86.31    5.90
   2  12  10   86.31    6.43
   2  12  10   85.94    5.48
   2  12  10   88.30    5.64
   2  12  11   42.69    5.63
   2  12  11   39.20    4.00
   2  12  11   34.23    5.06
   2  12  11   50.76    4.18
   2  12  11   35.81    3.51
   2  12  11   45.45    4.42
   2  12  11   38.87    4.59
   2  12  12    2.44    2.80
   2  12  12    4.06    3.79
   2  12  12    9.98    3.76
   2  12  12    4.95    3.16
   2  12  12    4.77    4.37
   2  12  12    7.17    3.68
   2  12  13   14.31    2.84
   2  12  13   15.83    3.58
   2  12  13   21.69    3.71
   2  12  13   16.77    3.11
   2  12  13   13.18    4.03
   2  12  13   20.49    3.65
   2  12  14   58.35    4.22
   2  12  14   46.91    3.86
   2  12  14   53.43    3.66
   2  12  14   51.93    3.67
   2  12  14   57.40    4.06
   2  12  15   -2.30    2.36
   2  12  15   -1.27    2.91
   2  12  15    1.50    2.81
   2  12  16    9.84    2.52
   2  12  16   15.40    2.50
   2  12  17   29.24    2.30
   2  12  17   41.71    2.44
   2  13  -6  170.19    7.57
   2  13  -5   -2.88    3.60
   2  13  -4   -4.30    4.40
   2  13  -3  160.94    9.02
   2  13  -3  194.33    9.27
   2  13  -2  128.94    8.24
   2  13  -2  141.36    8.14
   2  13  -1  222.43   10.38
   2  13  -1  217.73   11.46
   2  13   0  104.15    6.57
   2  13   0  148.22    8.48
   2  13   1   19.33    4.45
   2  13   1   10.21    5.50
   2  13   2   23.82    5.63
   2  13   2   31.24    9.03
   2  13   2   24.14    4.51
   2  13   3   95.69    7.40
   2  13   3   99.12   11.92
   2  13   3  119.26    6.72
   2  13   3   95.19    7.05
   2  13   4    1.65    5.06
   2  13   4    3.22    8.28
   2  13   4   -3.19    5.35
   2  13   4   -0.51    3.91
   2  13   4    3.14    4.45
   2  13   5  285.88   12.53
   2  13   5  273.55   12.96
   2  13   5  280.43   13.29
   2  13   5  291.65   13.32
   2  13   5  281.20   12.54
   2  13   5  304.48   13.02
   2  13   6   17.26    4.70
   2  13   6   13.84    3.87
   2  13   6   14.95    5.23
   2  13   6   14.31    4.09
   2  13   6   11.81    3.57
   2  13   6    5.45    4.05
   2  13   7   -0.26    4.78
   2  13   7   -0.16    4.02
   2  13   7    2.36    4.02
   2  13   7    0.40    5.28
   2  13   7    5.92    3.62
   2  13   7    5.83    3.98
   2  13   7    4.62    4.55
   2  13   8    5.45    4.62
   2  13   8    3.19    3.91
   2  13   8    1.02    4.43
   2  13   8    5.68    3.72
   2  13   8   -0.59    4.01
   2  13   8    4.84    4.39
   2  13   9   30.38    4.83
   2  13   9   27.33    4.24
   2  13   9   29.23    4.72
   2  13   9   22.47    4.81
   2  13   9   23.04    4.11
   2  13   9   25.54    4.20
   2  13   9   37.06    4.66
   2  13  10   23.50    4.57
   2  13  10   26.02    4.20
   2  13  10   27.66    5.06
   2  13  10   22.34    3.84
   2  13  10   19.03    5.09
   2  13  10   26.81    4.11
   2  13  10   37.99    4.41
   2  13  11  149.51    7.60
   2  13  11  146.36    8.12
   2  13  11  148.08    7.40
   2  13  11  154.46    7.44
   2  13  11  138.89    7.37
   2  13  11  151.90    8.22
   2  13  12    7.34    3.76
   2  13  12    8.36    3.78
   2  13  12    8.02    3.17
   2  13  12    7.78    4.33
   2  13  13   82.24    5.00
   2  13  13   84.57    5.14
   2  13  13   82.37    5.44
   2  13  13   78.15    4.68
   2  13  14    4.70    2.86
   2  13  14    6.92    3.15
   2  13  14    9.84    3.06
   2  13  15   42.02    3.43
   2  13  15   48.89    3.37
   2  13  16    7.43    2.26
   2  13  16   15.28    2.25
   2  13  17    8.15    1.49
   2  14  -5    9.07    2.30
   2  14  -4   34.44    3.72
   2  14  -3   -2.42    4.07
   2  14  -3    3.55    3.38
   2  14  -2   26.84    4.71
   2  14  -2    0.75    5.33
   2  14  -1  115.85    7.61
   2  14   0  156.00    8.93
   2  14   0  139.00    7.26
   2  14   1   40.49    6.15
   2  14   1   63.92    5.23
   2  14   2   98.52    7.86
   2  14   2  117.15    7.01
   2  14   3   -8.08    5.51
   2  14   3    8.47    4.68
   2  14   4   36.23    5.81
   2  14   4   45.77    5.23
   2  14   5  143.74    8.46
   2  14   5  130.66    8.59
   2  14   5  158.69    8.31
   2  14   6  570.86   24.20
   2  14   6  575.54   24.49
   2  14   6  600.45   24.54
   2  14   6  588.93   23.77
   2  14   6  583.87   23.80
   2  14   7  125.06    6.60
   2  14   7   92.65    6.29
   2  14   7  148.65    8.30
   2  14   7  126.37    7.83
   2  14   7  107.50    6.13
   2  14   7  133.83    6.60
   2  14   7  135.55    7.37
   2  14   8   74.95    5.26
   2  14   8   73.83    5.97
   2  14   8   76.69    6.23
   2  14   8   58.90    5.22
   2  14   8   74.70    6.54
   2  14   8   71.86    4.87
   2  14   8   82.76    5.21
   2  14   8   93.74    6.12
   2  14   9   49.87    4.66
   2  14   9   44.86    5.26
   2  14   9   54.02    5.16
   2  14   9   45.14    5.01
   2  14   9   57.20    4.62
   2  14  10   -2.32    3.73
   2  14  10   -1.97    4.24
   2  14  10    2.12    4.33
   2  14  10    1.48    3.54
   2  14  10   14.41    4.13
   2  14  10   -0.05    4.65
   2  14  11   23.17    3.99
   2  14  11   24.07    4.17
   2  14  11   23.89    3.75
   2  14  11   35.69    3.89
   2  14  11   25.56    4.84
   2  14  12   36.64    4.74
   2  14  12   39.59    4.15
   2  14  12   46.09    3.86
   2  14  13    8.53    3.19
   2  14  13   16.97    3.67
   2  14  14   29.75    3.23
   2  14  15   -3.71    2.51
   2  14  15   -0.60    2.24
   2  14  16   18.38    2.08
   2  14  16   26.54    2.06
   2  15  -3    3.21    2.72
   2  15  -2   63.07    4.28
   2  15  -2   66.04    4.67
   2  15  -1   47.62    4.55
   2  15   1   89.63    6.18
   2  15   1   71.45    6.82
   2  15   1   86.92    5.16
   2  15   2  124.18    7.83
   2  15   2  136.05    7.23
   2  15   3   10.69    4.78
   2  15   3   19.46    4.41
   2  15   4    5.90    4.66
   2  15   4   11.99    4.42
   2  15   5    4.98    4.47
   2  15   5   17.71    4.82
   2  15   6   38.65    6.28
   2  15   6   19.27    4.77
   2  15   7  389.85   16.19
   2  15   7  379.84   17.07
   2  15   7  421.60   17.16
   2  15   7  375.47   17.00
   2  15   8  111.92    6.26
   2  15   8  108.23    7.06
   2  15   8  121.13    6.24
   2  15   8  140.91    7.15
   2  15   8  144.11    7.85
   2  15   8  105.76    7.38
   2  15   9  135.42    6.92
   2  15   9  135.78    6.80
   2  15   9  144.35    7.44
   2  15   9  140.54    7.84
   2  15  10   17.66    3.53
   2  15  10   16.94    4.09
   2  15  10   22.99    3.39
   2  15  10   27.59    3.90
   2  15  10   19.59    4.63
   2  15  11   -2.37    3.29
   2  15  11    4.81    2.96
   2  15  11   -0.39    3.11
   2  15  11    5.20    4.10
   2  15  12   36.68    3.74
   2  15  12   56.38    3.62
   2  15  13    3.33    2.46
   2  15  14   11.28    2.25
   2  15  15   -2.90    1.98
   2  16  -1    3.58    2.29
   2  16   0    2.29    3.05
   2  16   0    2.55    3.06
   2  16   1    7.46    3.51
   2  16   1    9.98    3.75
   2  16   2   48.90    4.66
   2  16   2   48.27    4.26
   2  16   3   82.10    5.35
   2  16   3   81.18    4.91
   2  16   4   12.76    3.77
   2  16   4    7.40    4.45
   2  16   4   14.71    3.81
   2  16   5    8.37    4.45
   2  16   5    3.01    3.96
   2  16   6    4.72    4.36
   2  16   6    2.16    5.42
   2  16   6   11.30    4.06
   2  16   7   35.91    4.52
   2  16   7   25.78    5.34
   2  16   8   12.03    3.79
   2  16   8    7.86    3.70
   2  16   9   -1.81    3.41
   2  16  10  176.54    8.12
   2  16  10  178.78    7.80
   2  16  11   -0.04    2.38
   2  16  12    6.50    2.24
   2  16  13    8.18    1.96
   2  16  14   13.75    1.62
   2  17   1    7.51    2.08
   2  17   2    7.99    2.33
   2  17   2    9.22    2.69
   2  17   4   47.18    4.07
   2  17   5   18.10    3.49
   2  17   6   11.75    3.33
   2  17   6   -2.39    3.14
   2  17   7   85.09    4.65
   2  17   7   58.75    5.30
   2  17   8  180.62    8.09
  -3  16  10    3.81    2.14
  -3  16   9    1.61    2.40
  -3  16   8   70.26    3.93
  -3  16   7    8.20    2.66
  -3  16   6    0.09    2.65
  -3  16   5   62.00    3.82
  -3  16   4  158.65    7.28
  -3  16   4  174.59    7.66
  -3  16   3   64.96    3.74
  -3  16   3   77.94    4.48
  -3  16   2    5.75    2.91
  -3  15  12    1.12    1.93
  -3  15  10  105.20    5.11
  -3  15  10   99.99    5.45
  -3  15   9   20.98    3.00
  -3  15   9   25.98    3.60
  -3  15   8   57.40    4.26
  -3  15   8   51.17    3.77
  -3  15   8   50.27    4.23
  -3  15   7   22.87    3.72
  -3  15   7   25.60    3.20
  -3  15   7   28.87    3.74
  -3  15   6   54.13    4.40
  -3  15   6   52.92    3.82
  -3  15   6   55.99    4.18
  -3  15   5   14.48    3.67
  -3  15   5   18.01    4.23
  -3  15   5   18.97    3.42
  -3  15   4   72.80    4.90
  -3  15   4   78.60    5.71
  -3  15   3  470.12   19.25
  -3  15   3  474.83   19.88
  -3  15   2    2.43    3.14
  -3  15   2   -0.97    4.21
  -3  15   1    4.48    2.85
  -3  15   0    0.73    2.48
  -3  15   0    6.10    3.79
  -3  15  -1   44.93    3.96
  -3  15  -2   32.25    3.02
  -3  14  13   37.18    2.47
  -3  14  13   37.75    2.76
  -3  14  12   -0.80    2.59
  -3  14  12    4.54    2.06
  -3  14  12    2.81    3.29
  -3  14  11   70.28    4.36
  -3  14  11   72.14    3.83
  -3  14  10   12.81    2.44
  -3  14   9    3.31    3.33
  -3  14   8    0.21    3.46
  -3  14   8    1.59    4.00
  -3  14   7   -3.34    3.58
  -3  14   7    5.76    4.07
  -3  14   6    0.17    4.18
  -3  14   6    0.33    3.50
  -3  14   6    1.69    4.56
  -3  14   6    6.00    3.98
  -3  14   5   17.49    4.40
  -3  14   5   12.62    3.51
  -3  14   5   11.96    5.14
  -3  14   5   12.38    5.78
  -3  14   5   16.20    4.00
  -3  14   4   31.81    4.51
  -3  14   4   27.12    3.57
  -3  14   4   34.25    4.12
  -3  14   4   29.94    5.56
  -3  14   3   21.53    4.28
  -3  14   3   18.58    5.73
  -3  14   3   22.17    3.68
  -3  14   3   16.33    5.82
  -3  14   2    7.49    3.89
  -3  14   2    3.94    5.49
  -3  14   2    2.60    5.20
  -3  14   1   -1.14    3.57
  -3  14   1   -1.08    4.92
  -3  14   0    8.48    3.43
  -3  14   0    7.07    5.03
  -3  14   0    3.76    4.67
  -3  14  -1   63.26    4.16
  -3  14  -1   55.46    5.52
  -3  14  -1   58.91    5.13
  -3  14  -2   16.22    2.95
  -3  14  -2   13.82    4.18
  -3  14  -3   16.83    2.41
  -3  14  -3   17.21    3.50
  -3  14  -4    9.77    2.47
  -3  13  14    8.79    2.06
  -3  13  13   36.38    2.83
  -3  13  13   33.83    3.11
  -3  13  13   39.28    3.77
  -3  13  12   16.37    2.57
  -3  13  12    5.40    3.05
  -3  13  12    6.09    3.89
  -3  13  11   59.24    3.78
  -3  13  11   55.79    4.30
  -3  13  11   57.59    5.02
  -3  13  10    8.02    2.81
  -3  13   9  105.01    5.37
  -3  13   8    6.69    2.76
  -3  13   8    1.95    3.82
  -3  13   7   20.88    2.90
  -3  13   7   18.72    4.05
  -3  13   7   21.89    4.72
  -3  13   7   14.66    4.80
  -3  13   6   62.58    5.00
  -3  13   6   75.62    6.38
  -3  13   6   66.24    7.09
  -3  13   6   67.69    5.48
  -3  13   5   11.83    3.93
  -3  13   5   11.10    5.56
  -3  13   5    6.79    6.06
  -3  13   5   13.84    4.44
  -3  13   4  583.98   23.91
  -3  13   4  572.67   23.47
  -3  13   4  577.90   23.58
  -3  13   4  581.47   24.72
  -3  13   3   -2.07    4.55
  -3  13   3    0.43    3.51
  -3  13   3    1.58    6.06
  -3  13   3    4.67    4.03
  -3  13   3    1.86    6.03
  -3  13   2    8.10    4.36
  -3  13   2   12.37    5.97
  -3  13   2    6.31    6.12
  -3  13   2    6.97    3.76
  -3  13   1   11.79    4.37
  -3  13   1    7.28    3.65
  -3  13   1    7.21    5.71
  -3  13   0    6.24    4.09
  -3  13   0    4.13    5.42
  -3  13   0    1.26    5.70
  -3  13  -1  118.17    6.27
  -3  13  -1  106.34    7.33
  -3  13  -1  104.98    7.79
  -3  13  -2   35.13    4.00
  -3  13  -2   28.28    5.34
  -3  13  -2   29.27    4.76
  -3  13  -3  193.37    8.71
  -3  13  -3  192.28    9.68
  -3  13  -4  144.83    6.63
  -3  13  -4  138.67    7.40
  -3  13  -5   60.25    3.59
  -3  13  -5   66.00    4.15
  -3  12  15    0.90    1.61
  -3  12  15   -1.73    1.64
  -3  12  15    3.17    1.80
  -3  12  14    4.13    2.10
  -3  12  14    1.01    2.36
  -3  12  13   89.35    4.51
  -3  12  13   82.54    4.85
  -3  12  13   95.82    5.52
  -3  12  12  154.42    6.95
  -3  12  12  153.94    7.14
  -3  12  12  151.97    7.36
  -3  12  12  158.23    7.90
  -3  12  11   55.64    3.79
  -3  12  11   52.10    4.01
  -3  12  11   49.59    4.47
  -3  12  11   60.41    5.34
  -3  12  10    5.42    2.80
  -3  12  10   -1.58    4.47
  -3  12  10   -0.60    3.13
  -3  12  10    4.77    3.89
  -3  12  10    3.11    4.70
  -3  12   9  288.47   12.87
  -3  12   9  277.91   11.94
  -3  12   9  291.55   12.15
  -3  12   8    5.64    2.84
  -3  12   8    4.24    3.14
  -3  12   8    6.81    4.01
  -3  12   7  123.13    6.18
  -3  12   7  120.37    6.84
  -3  12   7  131.29    7.72
  -3  12   6   95.44    7.04
  -3  12   6   89.06    7.68
  -3  12   6   87.68    6.27
  -3  12   6   83.02    4.82
  -3  12   6   85.35    5.70
  -3  12   6  102.54   11.35
  -3  12   5  133.98    7.09
  -3  12   5  136.71    8.84
  -3  12   5  125.71    7.52
  -3  12   5  135.84    9.11
  -3  12   4    0.80    6.20
  -3  12   4    1.39    4.49
  -3  12   4    8.02    9.28
  -3  12   4   -2.26    3.92
  -3  12   3   93.78    8.06
  -3  12   3   99.36    8.17
  -3  12   3   93.33    6.25
  -3  12   3  102.50   11.87
  -3  12   3   83.70   10.79
  -3  12   3   94.46    5.77
  -3  12   2   53.13   10.43
  -3  12   2   37.33    4.10
  -3  12   2   35.75    6.80
  -3  12   2   45.18    4.81
  -3  12   2   39.15    6.75
  -3  12   2   44.36    5.01
  -3  12   2   38.21    9.32
  -3  12   1   78.70    5.55
  -3  12   1   83.15    7.58
  -3  12   1   68.05   10.51
  -3  12   1   89.12    6.12
  -3  12   1   58.79   10.73
  -3  12   0   11.00    2.17
  -3  12   0   10.15    3.91
  -3  12   0    8.43    6.14
  -3  12   0    8.63    5.91
  -3  12  -1   17.03    2.43
  -3  12  -1   16.65    3.56
  -3  12  -1   16.81    6.16
  -3  12  -1   20.14    5.63
  -3  12  -2   20.56    2.55
  -3  12  -2   23.18    5.94
  -3  12  -2   16.13    5.18
  -3  12  -3  166.86    7.57
  -3  12  -3  187.43    9.63
  -3  12  -3  174.76    8.98
  -3  12  -4  107.69    5.26
  -3  12  -4  116.56    7.17
  -3  12  -4  109.15    6.29
  -3  12  -5  292.50   12.90
  -3  12  -6   11.81    3.14
  -3  11  16    2.92    1.36
  -3  11  16    1.62    1.39
  -3  11  15    7.17    2.05
  -3  11  15    0.12    1.93
  -3  11  15    2.85    2.04
  -3  11  14   12.70    2.71
  -3  11  14   17.87    2.76
  -3  11  13   15.89    3.27
  -3  11  13   15.36    3.11
  -3  11  13   17.85    4.20
  -3  11  12   68.61    4.77
  -3  11  12   69.80    5.55
  -3  11  11  100.71    5.75
  -3  11  11  107.43    6.71
  -3  11  10   25.69    5.08
  -3  11  10   30.83    3.83
  -3  11  10   34.31    4.96
  -3  11   9  114.62    7.07
  -3  11   9  114.20    7.15
  -3  11   9  112.08    6.08
  -3  11   8  662.28   25.98
  -3  11   8  654.40   26.37
  -3  11   8  646.21   25.99
  -3  11   8  671.17   26.62
  -3  11   7    3.38    3.25
  -3  11   7    6.66    4.86
  -3  11   7    1.28    5.81
  -3  11   7    7.08    3.72
  -3  11   7    4.32    2.92
  -3  11   7    1.46    4.74
  -3  11   7    0.47    8.57
  -3  11   6 1568.49   66.12
  -3  11   6 1833.10   67.29
  -3  11   6 1784.45   67.53
  -3  11   6 1913.27   71.36
  -3  11   6 1719.83   66.22
  -3  11   6 1663.92   66.39
  -3  11   5   -2.09    6.08
  -3  11   5    1.19    5.88
  -3  11   5    3.38    4.69
  -3  11   5    3.50    2.93
  -3  11   5    5.74    3.94
  -3  11   5    4.59    9.01
  -3  11   4  265.76   15.12
  -3  11   4  288.60   18.69
  -3  11   4  306.93   15.31
  -3  11   4  355.70   14.09
  -3  11   4  328.10   15.23
  -3  11   4  322.57   13.71
  -3  11   4  328.40   19.16
  -3  11   3  271.82   15.29
  -3  11   3  366.75   14.20
  -3  11   3  317.76   15.37
  -3  11   3  307.81   19.01
  -3  11   3  316.35   13.78
  -3  11   3  315.03   14.48
  -3  11   3  372.02   19.48
  -3  11   2  139.87    8.98
  -3  11   2  135.80    7.39
  -3  11   2  128.20    8.78
  -3  11   2  131.27   12.14
  -3  11   2  130.60    6.72
  -3  11   2  143.33   12.63
  -3  11   2  108.64    7.61
  -3  11   1    2.85    5.85
  -3  11   1    6.60    7.58
  -3  11   1    0.50    9.05
  -3  11   0   47.77    8.31
  -3  11   0   93.40    7.70
  -3  11   0  100.10    7.99
  -3  11   0   89.69   10.98
  -3  11   0   56.80   11.04
  -3  11   0   96.65    4.61
  -3  11  -1   10.04    8.94
  -3  11  -1    4.16    6.06
  -3  11  -1    3.05    5.64
  -3  11  -1    0.80    2.37
  -3  11  -1    0.57    7.50
  -3  11  -2   14.64    5.98
  -3  11  -2    6.67    5.38
  -3  11  -2    6.68    2.52
  -3  11  -2    7.22    7.55
  -3  11  -3  118.54    5.86
  -3  11  -3  121.53    7.70
  -3  11  -3  124.49    8.27
  -3  11  -4   19.89    2.83
  -3  11  -4   16.87    5.46
  -3  11  -4   12.80    4.51
  -3  11  -5   84.47    4.61
  -3  11  -5   83.85    6.38
  -3  11  -6  161.17    7.46
  -3  11  -6  184.77    8.52
  -3  11  -7    7.77    2.15
   3 -11   7    4.17    2.43
   3 -11   8   14.84    2.16
  -3  10  16   11.02    1.69
  -3  10  16    3.06    1.23
  -3  10  15    0.39    2.21
  -3  10  15   -0.17    2.04
  -3  10  15    1.70    1.67
  -3  10  14   32.48    2.68
  -3  10  14   39.50    3.32
  -3  10  14   38.81    3.24
  -3  10  13    2.52    3.14
  -3  10  13   -0.52    2.22
  -3  10  13    5.09    4.31
  -3  10  12    0.95    2.43
  -3  10  12    0.42    3.37
  -3  10  12   -0.46    4.55
  -3  10  11   81.48    4.65
  -3  10  11  115.79    6.53
  -3  10  10   23.97    5.08
  -3  10  10   23.06    5.07
  -3  10  10   24.43    4.60
  -3  10  10   22.57    3.72
  -3  10  10   16.27    2.61
  -3  10   9  141.51    7.35
  -3  10   9  163.65    7.89
  -3  10   9  157.52    8.22
  -3  10   9  157.96    7.65
  -3  10   9  155.25    8.24
  -3  10   8    1.52    3.44
  -3  10   8   -0.58    4.73
  -3  10   8    8.43    4.20
  -3  10   8   -0.67    4.50
  -3  10   8    2.10    7.83
  -3  10   7   74.71    4.95
  -3  10   7   85.34    6.95
  -3  10   7   77.66    6.24
  -3  10   7   82.30    5.99
  -3  10   7   79.50    5.36
  -3  10   7   81.41    6.00
  -3  10   7   87.00   10.03
  -3  10   6    0.86    3.15
  -3  10   6    2.39    5.07
  -3  10   6    0.95    5.57
  -3  10   6    2.57    3.59
  -3  10   6    2.06    4.29
  -3  10   6   13.86    8.58
  -3  10   5  135.16    9.26
  -3  10   5  149.37    7.39
  -3  10   5  165.98    9.42
  -3  10   5  179.37    9.22
  -3  10   5  155.68    7.20
  -3  10   5  147.24    8.27
  -3  10   5  193.80   13.00
  -3  10   4  210.73   10.97
  -3  10   4  228.10    9.93
  -3  10   4  227.03   10.97
  -3  10   4  223.67   14.67
  -3  10   4  197.33    8.81
  -3  10   3   47.21    9.68
  -3  10   3   28.38    4.88
  -3  10   3   24.57    7.15
  -3  10   3   49.49    4.13
  -3  10   3   47.02    6.28
  -3  10   3   46.10    8.63
  -3  10   3   40.31    2.84
  -3  10   2   37.27    5.16
  -3  10   2   68.10    9.99
  -3  10   2   56.15    4.28
  -3  10   2   28.04    7.18
  -3  10   2   53.05    6.40
  -3  10   2   53.66    6.51
  -3  10   2   58.25    9.04
  -3  10   2   53.63    3.36
  -3  10   1   68.62    4.49
  -3  10   1   66.59    9.30
  -3  10   1   67.43    6.71
  -3  10   1   58.59    3.43
  -3  10   1   65.45    3.86
  -3  10   1   61.88   10.23
  -3  10   1   48.68    5.30
  -3  10   0   42.52    7.77
  -3  10   0   67.98    9.35
  -3  10   0   69.54    6.89
  -3  10   0   67.57    6.72
  -3  10   0   67.07    3.82
  -3  10   0   69.41    4.16
  -3  10   0   61.76    9.83
  -3  10  -1   33.71    3.44
  -3  10  -1   30.89    2.98
  -3  10  -1   39.16    6.00
  -3  10  -1   43.55    6.41
  -3  10  -1   36.44    8.45
  -3  10  -2  167.26    9.66
  -3  10  -2  166.56    9.39
  -3  10  -2  177.78   12.77
  -3  10  -2  164.29    7.50
  -3  10  -2  181.43    7.81
  -3  10  -3  137.90    6.59
  -3  10  -3  148.19   11.99
  -3  10  -3  128.61    8.20
  -3  10  -3  134.44    8.73
  -3  10  -4  548.30   22.30
  -3  10  -4  594.51   27.43
  -3  10  -4  532.91   23.04
  -3  10  -4  560.33   23.48
  -3  10  -5    5.29    2.83
  -3  10  -5   10.03    5.11
  -3  10  -6  104.09    5.42
  -3  10  -6  101.75    6.79
  -3  10  -7   45.21    4.51
   3 -10   9   47.77    2.68
   3 -10   9   15.92    2.73
   3 -10  10    0.72    1.39
  -3   9  16   36.26    2.17
  -3   9  16   19.29    1.99
  -3   9  15   -0.37    2.34
  -3   9  15   -0.67    1.99
  -3   9  15    3.19    2.12
  -3   9  14   31.44    3.04
  -3   9  14   37.28    3.43
  -3   9  14   35.70    3.22
  -3   9  13    1.03    4.37
  -3   9  13    2.96    2.68
  -3   9  13    3.18    3.26
  -3   9  13    4.00    2.85
  -3   9  12   14.69    4.83
  -3   9  12   16.47    4.16
  -3   9  12   11.77    3.04
  -3   9  12   16.00    3.70
  -3   9  12   10.87    3.17
  -3   9  11   43.15    5.19
  -3   9  11   38.80    3.83
  -3   9  11   34.78    3.55
  -3   9  11   47.02    4.76
  -3   9  11   39.60    4.22
  -3   9  10   88.27    5.76
  -3   9  10   86.86    5.01
  -3   9  10   88.28    6.18
  -3   9  10   93.19    6.31
  -3   9  10   89.56    5.81
  -3   9   9   60.52    4.60
  -3   9   9  110.07    6.05
  -3   9   9  100.46    5.92
  -3   9   9   90.41    5.19
  -3   9   9  101.55    6.28
  -3   9   9   97.07    6.40
  -3   9   9   63.54    8.65
  -3   9   8  246.34   11.72
  -3   9   8  258.62   11.59
  -3   9   8  273.39   11.41
  -3   9   8  279.53   11.83
  -3   9   8  252.15   11.95
  -3   9   8  256.53   15.07
  -3   9   7  436.92   17.24
  -3   9   7  436.28   17.73
  -3   9   7  421.63   20.77
  -3   9   7  388.51   17.31
  -3   9   7  388.79   17.00
  -3   9   6   14.95    4.06
  -3   9   6   15.02    4.77
  -3   9   6   15.34    3.62
  -3   9   6   17.80    5.20
  -3   9   6   18.59    4.52
  -3   9   6   14.28    4.32
  -3   9   6    6.76    4.24
  -3   9   6   25.58    7.81
  -3   9   5  386.40   16.99
  -3   9   5  356.90   16.05
  -3   9   5  380.46   15.99
  -3   9   5  410.12   16.29
  -3   9   5  439.63   17.52
  -3   9   5  428.88   17.28
  -3   9   5  392.64   16.55
  -3   9   5  386.22   16.65
  -3   9   5  442.88   20.39
  -3   9   4   27.43    4.29
  -3   9   4   33.81    3.03
  -3   9   4   34.89    3.97
  -3   9   4   14.21    6.08
  -3   9   4   32.84    5.34
  -3   9   4   33.41    5.37
  -3   9   4   33.69    4.40
  -3   9   4   39.12    7.79
  -3   9   3    2.27    1.92
  -3   9   3    0.62    2.93
  -3   9   3    3.14    4.71
  -3   9   3   -0.26    4.98
  -3   9   3    0.67    6.78
  -3   9   3   -3.30    4.06
  -3   9   3    3.99    7.82
  -3   9   2  214.22    8.93
  -3   9   2  191.31    8.82
  -3   9   2  197.29   10.36
  -3   9   2  218.02   10.41
  -3   9   2  220.10   10.51
  -3   9   2  193.97    8.55
  -3   9   2  196.47    9.54
  -3   9   2  215.25   13.95
  -3   9   2  188.74   11.35
  -3   9   2  244.12   13.76
  -3   9   1    3.09    7.70
  -3   9   1   -2.51    4.00
  -3   9   1    4.60    2.98
  -3   9   1    2.35    4.84
  -3   9   1    0.19    4.91
  -3   9   1   -1.33    2.27
  -3   9   1    3.92    6.16
  -3   9   0  193.13   11.05
  -3   9   0  249.00   14.19
  -3   9   0  210.51   10.83
  -3   9   0  224.59   10.99
  -3   9   0  221.21    9.28
  -3   9   0  251.84   14.45
  -3   9   0  199.70    9.95
  -3   9  -1   82.82    7.94
  -3   9  -1   94.96    9.66
  -3   9  -1   97.76   13.12
  -3   9  -1   92.89    8.22
  -3   9  -1  105.68    7.15
  -3   9  -1  123.61    7.53
  -3   9  -1  105.26    5.35
  -3   9  -1   95.07   10.66
  -3   9  -2   45.67    5.72
  -3   9  -2   53.08    5.98
  -3   9  -2   55.32    8.40
  -3   9  -2   54.48    6.88
  -3   9  -2   50.85    3.82
  -3   9  -2   37.27    8.92
  -3   9  -3   91.45    6.65
  -3   9  -3   97.58    7.10
  -3   9  -3   84.80    8.25
  -3   9  -3   76.04   12.87
  -3   9  -3   83.77    4.78
  -3   9  -3   86.42    5.10
  -3   9  -4  168.72   11.68
  -3   9  -4  173.07   16.28
  -3   9  -4  187.59    8.31
  -3   9  -4  175.02    9.39
  -3   9  -4  179.27    9.88
  -3   9  -5   11.88   10.15
  -3   9  -5   20.97    5.96
  -3   9  -5   27.99    5.52
  -3   9  -5   20.47    3.29
   3  -9   5   26.67    2.61
  -3   9  -6   38.14    5.35
   3  -9   6   41.37    3.08
  -3   9  -7   27.57    4.71
   3  -9   7   34.22    2.85
  -3   9  -8    6.91    2.72
   3  -9   8    9.89    2.17
   3  -9   9    5.65    1.93
  -3   9  -9    5.28    2.40
   3  -9  10    0.77    2.38
   3  -9  10    1.88    2.09
   3  -9  11    1.15    1.54
  -3   8  17    2.12    1.13
  -3   8  16    5.06    1.75
  -3   8  16    1.82    1.78
  -3   8  15    3.62    2.38
  -3   8  15    3.91    2.38
  -3   8  14    1.52    2.73
  -3   8  14    2.98    2.90
  -3   8  14    2.86    2.83
  -3   8  13   21.85    4.57
  -3   8  13   21.45    3.79
  -3   8  13   17.20    3.51
  -3   8  13   16.42    3.25
  -3   8  13   17.71    3.40
  -3   8  12    3.53    4.57
  -3   8  12    8.53    4.07
  -3   8  12    6.63    3.65
  -3   8  12    1.57    3.37
  -3   8  11   30.29    5.03
  -3   8  11   32.84    4.55
  -3   8  11   29.84    3.95
  -3   8  10  110.63    6.79
  -3   8  10  101.22    6.05
  -3   8  10  121.33    6.65
  -3   8   9   54.54    5.28
  -3   8   9   66.09    5.32
  -3   8   9   67.77    4.54
  -3   8   9   59.42    5.34
  -3   8   9   67.64    5.54
  -3   8   8  131.21    7.25
  -3   8   8  151.69    7.23
  -3   8   8  149.14    7.46
  -3   8   8  137.22    6.88
  -3   8   8  125.70    7.62
  -3   8   8  139.27   10.24
  -3   8   7   12.53    3.87
  -3   8   7   12.34    3.71
  -3   8   7   15.18    4.22
  -3   8   7   14.14    4.17
  -3   8   7    9.21    3.11
  -3   8   7   14.28    4.01
  -3   8   7   11.71    6.91
  -3   8   6   10.33    4.16
  -3   8   6    7.84    4.56
  -3   8   6    5.17    3.43
  -3   8   6    8.84    3.89
  -3   8   6    8.48    3.02
  -3   8   6    4.32    3.67
  -3   8   6   -2.63    3.63
  -3   8   6   11.79    7.15
  -3   8   5   28.88    3.66
  -3   8   5   29.78    4.67
  -3   8   5   30.86    4.83
  -3   8   5   25.86    4.15
  -3   8   5   27.16    4.02
  -3   8   5   29.76    7.47
  -3   8   5   20.92    3.73
  -3   8   4  211.87    9.34
  -3   8   4  203.28    9.20
  -3   8   4  213.90   10.23
  -3   8   4  207.45   13.08
  -3   8   4  228.99   10.45
  -3   8   4  249.25   10.47
  -3   8   4  213.58    9.52
  -3   8   4  188.42    9.55
  -3   8   3   26.77    2.20
  -3   8   3   16.24    5.08
  -3   8   3   31.81    5.15
  -3   8   3   29.03    4.85
  -3   8   3   36.33    7.47
  -3   8   3   36.27    6.90
  -3   8   2    6.51    1.98
  -3   8   2   -5.40    5.15
  -3   8   2    6.53    4.37
  -3   8   2   10.20    4.39
  -3   8   2    4.18    4.65
  -3   8   2    8.74    2.95
  -3   8   2    8.50    3.46
  -3   8   2    8.38    6.64
  -3   8   2    9.79    6.05
  -3   8   1  203.45    9.53
  -3   8   1  192.75   11.76
  -3   8   1  181.97   10.76
  -3   8   1  179.76    8.65
  -3   8   1  178.44    8.25
  -3   8   1  179.89   12.21
  -3   8   1  189.19    7.95
  -3   8   0    0.84    2.30
  -3   8   0    5.64    4.52
  -3   8   0    2.17    4.37
  -3   8   0    0.17    6.99
  -3   8   0   -1.25    3.47
  -3   8   0    4.21    5.49
  -3   8  -1  705.85   30.52
  -3   8  -1  806.54   33.08
  -3   8  -1  856.36   34.06
  -3   8  -1  733.30   30.59
  -3   8  -1  764.48   30.71
  -3   8  -1  779.43   29.80
  -3   8  -1  693.51   30.09
  -3   8  -1  802.10   33.40
  -3   8  -2   -3.95    6.38
  -3   8  -2    8.37    4.96
  -3   8  -2   16.62    4.55
  -3   8  -2   15.33    5.44
  -3   8  -2   14.12    2.85
  -3   8  -2   14.79    7.08
  -3   8  -3  104.74    6.53
  -3   8  -3   89.02    6.85
  -3   8  -3   92.40    8.35
  -3   8  -3  102.56   12.37
  -3   8  -3   94.87    5.20
  -3   8  -3   84.46    9.39
  -3   8  -4    5.15    5.38
  -3   8  -4    3.54    9.65
  -3   8  -4    9.85    5.12
  -3   8  -4   10.37    4.55
  -3   8  -5  458.36   23.02
  -3   8  -5  406.90   26.01
   3  -8   5  486.66   19.11
  -3   8  -5  479.78   19.42
  -3   8  -5  439.78   20.10
   3  -8   6   91.20    4.78
  -3   8  -6   76.33   12.23
  -3   8  -6   89.18    8.84
  -3   8  -6   87.89    6.56
  -3   8  -7   68.19   11.86
  -3   8  -7   80.59    8.40
  -3   8  -7   85.20    6.27
   3  -8   7   92.43    4.80
  -3   8  -7   90.79    5.22
  -3   8  -8   13.69    3.14
   3  -8   8   12.45    2.54
   3  -8   9    9.67    2.43
  -3   8  -9   13.43    2.81
   3  -8  10   25.15    2.50
  -3   8 -10   19.44    2.56
   3  -8  11    5.02    2.16
   3  -8  11    5.57    1.75
   3  -8  11    3.27    2.50
   3  -8  12   -0.49    1.60
  -3   7  16   60.71    3.18
   3  -7 -16   67.55    3.37
  -3   7  15   20.75    2.89
  -3   7  15   14.10    2.50
  -3   7  14   29.10    3.75
  -3   7  14   41.14    3.62
  -3   7  13   -2.36    3.56
  -3   7  13    2.45    3.53
  -3   7  13    1.80    3.27
  -3   7  12   32.53    4.99
  -3   7  12   36.02    4.26
  -3   7  12   38.70    4.39
  -3   7  11   63.33    5.65
  -3   7  11   68.26    5.11
  -3   7  11   73.64    5.33
  -3   7  10  140.82    7.69
  -3   7  10  144.39    7.35
  -3   7  10  139.11    7.43
  -3   7   9  250.35   11.44
  -3   7   9  274.55   11.28
  -3   7   9  240.02   11.63
  -3   7   9  253.69   11.35
  -3   7   8  105.13    5.89
  -3   7   8  100.59    5.54
  -3   7   8   99.82    5.87
  -3   7   8   93.56    6.07
  -3   7   8   98.77    8.17
  -3   7   7  246.24   11.02
  -3   7   7  261.88   10.99
  -3   7   7  250.22   10.94
  -3   7   7  267.84   11.14
  -3   7   7  240.98   11.29
  -3   7   7  261.58   13.66
  -3   7   6   63.96    4.40
  -3   7   6   55.18    4.65
  -3   7   6   66.72    4.53
  -3   7   6   58.88    4.07
  -3   7   6   61.47    3.82
  -3   7   6   66.61    7.42
  -3   7   5   70.57    4.31
  -3   7   5   72.45    4.16
  -3   7   5   73.97    7.78
  -3   7   4 1085.76   47.43
  -3   7   4 1059.91   44.47
  -3   7   4 1111.18   46.79
  -3   7   4 1165.79   47.16
  -3   7   4 1185.16   44.45
  -3   7   4 1135.62   44.33
  -3   7   3   91.08    8.47
  -3   7   3   98.28    7.30
  -3   7   2   25.12    5.05
  -3   7   2   25.34    5.65
  -3   7   2   26.27    3.02
  -3   7   2   23.82    7.04
  -3   7   2   23.43    3.44
  -3   7   1  256.36   10.09
  -3   7   1  281.44   13.86
  -3   7   1  247.53   13.14
  -3   7   0    1.78    6.46
  -3   7   0    2.30    2.68
  -3   7   0   -1.55    8.37
  -3   7   0    2.11    4.44
  -3   7   0    0.60    4.95
  -3   7  -1    3.61    4.52
  -3   7  -1    4.39    2.30
  -3   7  -1    2.07    2.62
  -3   7  -1    5.46    6.31
  -3   7  -2  146.57    8.90
  -3   7  -2  167.93   10.48
  -3   7  -2  160.33   13.36
  -3   7  -2  167.18    8.66
  -3   7  -2  182.26    7.59
  -3   7  -2  178.10   11.00
  -3   7  -3   62.02    4.87
  -3   7  -3   55.76    5.25
  -3   7  -3   64.77    6.90
  -3   7  -3   47.59    9.73
  -3   7  -3   51.62    7.23
  -3   7  -3   41.62    5.95
  -3   7  -4    0.60    6.16
  -3   7  -4    3.96    8.56
  -3   7  -4    5.82    5.23
  -3   7  -4    0.21    4.55
  -3   7  -4    8.42    3.96
  -3   7  -5   69.94    8.14
  -3   7  -5   78.24   11.13
  -3   7  -5   80.16    4.81
  -3   7  -5   68.11    5.96
  -3   7  -6   30.15    9.77
  -3   7  -6   32.08    6.80
  -3   7  -6   38.25    3.95
  -3   7  -6   44.61    5.16
  -3   7  -7  313.25   17.48
  -3   7  -7  277.91   19.98
   3  -7   7  329.70   13.38
  -3   7  -7  313.97   13.58
  -3   7  -7  314.70   14.14
  -3   7  -8   56.28   10.62
  -3   7  -8   55.55    7.63
   3  -7   8   68.32    4.15
  -3   7  -8   63.35    4.41
   3  -7   9   44.48    3.45
  -3   7  -9   42.66    3.75
  -3   7 -10    5.39    2.68
   3  -7  10    5.99    2.50
   3  -7  11   15.27    2.37
  -3   7 -11   13.22    2.38
   3  -7  12    2.61    2.40
   3  -7  12    5.37    1.87
  -3   6  17    0.95    1.29
  -3   6  16    3.22    2.05
  -3   6  16    5.01    2.22
  -3   6  15   20.93    2.96
  -3   6  15   18.86    2.49
  -3   6  15   27.86    3.26
  -3   6  14   33.93    3.41
  -3   6  14   45.14    4.14
  -3   6  13   44.72    4.07
  -3   6  12    3.35    4.48
  -3   6  12   -1.41    7.38
  -3   6  12    3.51    3.83
  -3   6  11    1.65    4.56
  -3   6  11    8.04    4.19
  -3   6  11    1.02    7.85
  -3   6  10   19.97    4.52
  -3   6  10   21.33    4.33
  -3   6  10   21.04    8.24
  -3   6  10   29.64    4.58
  -3   6   9  101.36    5.90
  -3   6   9   94.04    5.89
  -3   6   9   98.23    5.89
  -3   6   9   96.63    6.31
  -3   6   9  106.10   10.64
  -3   6   8    1.92    3.63
  -3   6   8    5.73    5.14
  -3   6   8    0.97    3.72
  -3   6   8   -0.08    3.78
  -3   6   8   -1.24    6.40
  -3   6   7    0.43    3.41
  -3   6   7    0.79    2.91
  -3   6   7    1.09    5.86
  -3   6   7    3.15    3.36
  -3   6   7    0.38    3.63
  -3   6   7    1.82    2.30
  -3   6   7    3.12    5.23
  -3   6   6    5.87    5.58
  -3   6   6    1.65    2.37
  -3   6   6    1.09    2.76
  -3   6   5  749.10   28.52
  -3   6   5  747.60   30.97
  -3   6   5  684.69   28.39
  -3   6   5  727.59   28.63
  -3   6   4   49.00    3.43
  -3   6   4   57.46    7.36
  -3   6   4   48.32    3.80
  -3   6   4   48.50    3.74
  -3   6   4   44.76    5.96
  -3   6   3  589.62   24.95
  -3   6   3  554.42   22.74
  -3   6   3  620.93   25.64
  -3   6   2   78.22    4.46
  -3   6   2   85.55    4.71
  -3   6   2   86.23    8.92
  -3   6   2   81.29    6.99
  -3   6   2   78.53    7.47
  -3   6   1    3.18    2.75
  -3   6   1    4.87    7.17
  -3   6   1    1.98    3.17
  -3   6   1    4.60    4.96
  -3   6   0  106.93    7.58
  -3   6   0  102.48    4.77
  -3   6   0  112.44    8.74
  -3   6  -1    2.92    8.48
  -3   6  -1   17.14    4.93
  -3   6  -1   14.53    3.05
  -3   6  -1   15.15    2.68
  -3   6  -1   13.05    6.55
  -3   6  -2   20.88    5.08
  -3   6  -2   19.57    8.16
  -3   6  -2   20.42    2.66
  -3   6  -2   20.16    6.09
  -3   6  -2   17.92    2.96
  -3   6  -2   25.60    2.64
  -3   6  -3  435.14   18.09
  -3   6  -3  491.63   20.82
  -3   6  -3  484.13   21.37
  -3   6  -4   23.40    5.44
  -3   6  -4   14.83    7.81
  -3   6  -4   19.41    4.02
  -3   6  -4   24.36    2.84
  -3   6  -4   17.33    5.93
  -3   6  -5  597.88   24.79
  -3   6  -5  567.49   27.49
  -3   6  -5  568.98   29.48
  -3   6  -5  603.43   24.19
  -3   6  -5  623.16   24.34
  -3   6  -6   -3.55    4.19
  -3   6  -6   -1.17    8.18
  -3   6  -6    2.27    5.36
  -3   6  -6   -0.88    3.07
  -3   6  -6    4.09    2.33
  -3   6  -7  329.43   19.93
  -3   6  -7  335.20   17.69
  -3   6  -7  321.85   13.64
  -3   6  -7  317.38   13.30
   3  -6   8  111.09    5.69
   3  -6   8  113.58    9.30
  -3   6  -8  113.65    9.68
  -3   6  -8   97.37   11.88
   3  -6   9   53.21    3.74
  -3   6  -9   47.53    3.98
  -3   6  -9   34.54    9.39
  -3   6  -9   38.47    7.07
   3  -6  10  107.74    5.49
  -3   6 -10  104.85    5.59
   3  -6  11   26.95    2.94
  -3   6 -11   25.87    2.96
   3  -6  12    4.13    2.26
  -3   6 -12    5.04    2.04
   3  -6  13    4.24    1.78
   3  -6  13    1.98    1.88
  -3   5  17    2.96    1.27
  -3   5  16   30.29    2.80
  -3   5  16   53.15    3.19
  -3   5  15   17.84    2.24
  -3   5  15   14.73    2.95
  -3   5  14   25.13    2.98
  -3   5  13    9.51    2.67
  -3   5  13   14.94    3.37
  -3   5  12   12.57    3.81
  -3   5  12   10.74    8.35
  -3   5  12   11.97    2.89
  -3   5  11    3.55    3.99
  -3   5  11    3.87    4.54
  -3   5  11    1.37    7.91
  -3   5  11    3.97    2.80
  -3   5  10    5.90    4.02
  -3   5  10    6.10    4.23
  -3   5  10    7.53    4.22
  -3   5  10    4.32    7.44
  -3   5  10    5.18    2.61
  -3   5   9    1.38    3.77
  -3   5   9    4.39    3.79
  -3   5   9    2.80    3.78
  -3   5   9    2.39    2.40
  -3   5   9    4.95    6.82
  -3   5   8   82.52    9.15
  -3   5   8   63.41    4.75
  -3   5   8   70.14    4.64
  -3   5   8   69.76    4.65
  -3   5   8   66.93    5.08
  -3   5   8   83.99    6.23
  -3   5   8   69.35    3.86
  -3   5   7  656.90   27.76
  -3   5   7  644.24   25.74
  -3   5   7  726.79   30.69
  -3   5   7  655.75   25.96
  -3   5   6  195.63    8.26
  -3   5   6  201.36    8.38
  -3   5   5  674.51   27.47
  -3   5   5  736.89   29.79
  -3   5   5  691.70   27.57
  -3   5   5  729.24   27.75
  -3   5   4    6.94    6.90
  -3   5   4    9.02    2.71
  -3   5   4   10.70    3.02
  -3   5   3   28.96    6.20
  -3   5   3   36.35    5.73
  -3   5   2   39.35    6.27
  -3   5   2   38.86    8.33
  -3   5   2   31.97    5.76
  -3   5   1  312.62   14.39
  -3   5   1  287.52   13.05
   3  -5   0  196.95    9.00
  -3   5   0  211.62   11.30
  -3   5  -1  170.53   10.06
  -3   5  -1  149.84   12.66
  -3   5  -1  188.11   11.08
  -3   5  -2  175.57   10.37
  -3   5  -2  173.00   12.86
  -3   5  -2  177.37   10.67
  -3   5  -3  519.92   22.69
  -3   5  -3  546.48   24.73
  -3   5  -3  487.56   19.77
  -3   5  -3  482.08   19.90
  -3   5  -4  212.46   12.25
  -3   5  -4  216.59   14.06
  -3   5  -4  227.72    9.53
  -3   5  -4  228.72   11.77
  -3   5  -5  129.91   11.10
  -3   5  -5  136.99    9.39
  -3   5  -5  136.14    6.28
  -3   5  -6  168.76   12.97
  -3   5  -6  187.09    7.98
  -3   5  -6  170.68    7.80
  -3   5  -7   33.14    8.54
  -3   5  -7   36.94    3.57
  -3   5  -7   35.78    3.15
  -3   5  -8    3.13    7.93
   3  -5   8    9.68    2.81
  -3   5  -8    2.31    2.61
   3  -5   9   24.67    6.30
   3  -5   9   25.99    3.20
  -3   5  -9   20.57    2.90
  -3   5 -10   -1.65    5.58
  -3   5 -10    1.01    2.85
   3  -5  10    2.62    2.84
   3  -5  10   -0.68    5.29
  -3   5 -10    1.87    2.44
   3  -5  11   55.16    3.94
  -3   5 -11   55.92    3.81
   3  -5  12   36.91    3.15
  -3   5 -12   33.59    2.91
   3  -5  13   50.53    2.96
   3  -5  13   40.61    2.93
   3  -5  14    4.18    2.04
   3  -5  14   46.48    2.22
  -3   4  17    0.65    1.09
  -3   4  16    0.52    1.91
  -3   4  16    0.95    2.39
  -3   4  15    3.87    2.55
  -3   4  14    7.38    2.64
  -3   4  14    7.36    2.49
  -3   4  13   38.93    3.64
  -3   4  12   28.82    3.94
  -3   4  12   25.76    3.48
  -3   4  11    3.39    3.93
  -3   4  11    7.46    3.06
  -3   4  10   14.37    3.00
  -3   4  10   11.69    3.98
  -3   4  10   11.95    2.95
  -3   4  10   13.65    4.23
  -3   4   9  478.88   19.74
  -3   4   9  492.42   19.70
  -3   4   9  481.35   19.61
  -3   4   8    2.38    3.25
  -3   4   8    2.37    2.32
  -3   4   8    5.22    2.54
  -3   4   7    9.78    4.25
  -3   4   7    7.22    2.28
  -3   4   7    4.24    6.19
  -3   4   7    4.26    2.48
  -3   4   6   63.61    8.43
  -3   4   6   88.18    6.91
  -3   4   5 1003.97   44.62
  -3   4   5 1082.79   43.28
  -3   4   4  107.90    9.34
  -3   4   4  145.86    9.81
   3  -4  -3 2069.58   88.76
  -3   4   3 2216.06   90.20
  -3   4   3 2364.86   90.22
  -3   4   2 1025.56   40.51
  -3   4   2  950.75   40.08
  -3   4   1  502.29   21.51
  -3   4   1  451.91   20.03
   3  -4   0 1587.53   64.78
  -3   4   0 1720.06   66.18
  -3   4   0 1673.47   65.83
   3  -4   1   87.78    5.51
  -3   4  -1   99.11    8.74
  -3   4  -1  104.05    7.28
  -3   4  -1   97.58    9.75
   3  -4   2   82.33    5.56
  -3   4  -2   80.03    7.10
  -3   4  -2   76.38    9.47
  -3   4  -2   86.18    8.17
  -3   4  -3  100.81    9.85
  -3   4  -3  111.82    8.01
  -3   4  -4  256.02   15.65
  -3   4  -4  302.88   13.73
  -3   4  -5   11.70    6.57
  -3   4  -5   14.47    2.53
  -3   4  -5   16.53    4.61
  -3   4  -6  125.46   10.32
  -3   4  -6  133.72    6.14
  -3   4  -7   26.58    7.51
  -3   4  -7   22.13    2.92
  -3   4  -7   21.22    2.77
  -3   4  -8   40.04    8.48
  -3   4  -8   38.63    3.50
  -3   4  -8   36.18    3.39
  -3   4  -9    4.44    7.42
   3  -4   9    2.58    2.71
  -3   4  -9   -1.30    2.80
  -3   4 -10   26.61    3.19
   3  -4  10   27.74    3.24
   3  -4  10   27.14    6.59
  -3   4 -10   25.43    3.19
  -3   4 -11    0.52    2.66
   3  -4  11    0.24    2.85
  -3   4 -11   -0.19    2.58
   3  -4  12  291.13   11.62
  -3   4 -12  254.45   11.34
  -3   4 -12  269.70   11.29
  -3   4 -13    7.59    2.03
   3  -4  13    6.11    2.43
   3  -4  13    7.51    2.60
   3  -4  13    6.05    3.06
   3  -4  14  118.01    3.95
   3  -4  14   76.63    3.64
   3  -4  15   -0.38    1.26
   3  -3 -16   10.12    2.10
  -3   3  16    2.96    1.81
  -3   3  15   10.84    2.62
  -3   3  14   13.29    2.95
  -3   3  13   68.30    4.66
  -3   3  12  226.32   10.20
  -3   3  12  237.71   10.44
  -3   3  12  236.22   16.99
  -3   3  11   21.87    4.00
  -3   3  11   26.12    3.58
  -3   3  11   23.96    8.37
  -3   3  11   17.82    3.54
  -3   3  10    9.12    3.26
  -3   3  10    6.35    2.92
  -3   3  10   11.70    7.50
  -3   3   9  144.61    6.96
  -3   3   9  141.79    6.93
  -3   3   9  163.52    7.24
  -3   3   8  423.58   16.64
  -3   3   8  387.66   16.60
  -3   3   8  409.86   16.63
  -3   3   7  373.32   17.40
  -3   3   7  412.98   16.38
  -3   3   7  402.93   16.38
  -3   3   6  196.42    8.82
  -3   3   6  253.86   10.95
  -3   3   5  257.38   13.22
  -3   3   4  376.20   18.12
  -3   3   3 1627.54   65.89
   3  -3  -2  485.56   20.65
  -3   3   2  554.17   21.47
   3  -3  -1   26.01    2.50
  -3   3   1   30.67    6.72
  -3   3   1   23.88    3.38
  -3   3   0   85.72    7.90
   3  -3   1   44.87    4.23
  -3   3  -1   50.32    7.01
   3  -3   2   71.23    4.91
  -3   3  -2   72.22    7.51
   3  -3   3  279.58   12.56
  -3   3  -3  308.45   13.90
  -3   3  -4  661.73   29.65
  -3   3  -4  672.25   28.13
  -3   3  -5    4.97    6.23
  -3   3  -5   12.42    4.40
  -3   3  -6    5.80    6.10
  -3   3  -6    3.25    2.27
  -3   3  -7  126.18    9.92
  -3   3  -7  136.63    6.19
  -3   3  -8   53.84    7.69
  -3   3  -8   58.33    3.74
  -3   3  -8   59.69    3.99
  -3   3  -9   29.49    7.47
  -3   3  -9   33.78    3.48
   3  -3  10    5.06    2.86
  -3   3 -10    3.35    3.07
   3  -3  10    2.18    5.76
  -3   3 -11    3.89    2.68
   3  -3  11    2.02    2.90
  -3   3 -11    5.80    3.08
   3  -3  11    5.42    5.88
  -3   3 -12    9.00    2.86
  -3   3 -12   12.60    2.59
   3  -3  12   14.39    3.02
  -3   3 -13   16.90    2.54
   3  -3  13   10.80    3.40
   3  -3  13   19.25    2.86
  -3   3 -13   19.53    2.35
   3  -3  14    5.60    2.71
   3  -3  14   17.11    2.36
   3  -3  15    4.98    1.82
  -3   2  16    1.30    1.49
  -3   2  15   -0.21    2.21
  -3   2  15    0.50    2.21
  -3   2  14   13.65    3.06
  -3   2  13   52.67    4.06
  -3   2  13   51.69    4.21
  -3   2  12   94.97    5.58
  -3   2  12   98.99   11.16
  -3   2  12   92.55    5.61
  -3   2  11  207.32    9.47
  -3   2  11  209.70    9.49
  -3   2  10  153.27    7.32
  -3   2  10  137.23    7.19
  -3   2   9   22.19    3.66
  -3   2   9   19.50    3.32
  -3   2   9   13.75    6.99
  -3   2   9   20.47    3.05
  -3   2   8   18.07    3.04
  -3   2   8   19.81    2.70
  -3   2   8   23.10    6.89
  -3   2   7  175.38    7.70
  -3   2   7  197.16   11.75
  -3   2   7  186.32    7.65
  -3   2   6  159.32    8.90
  -3   2   6  166.90    7.42
  -3   2   5 1339.34   58.57
  -3   2   5 1492.23   57.68
  -3   2   4  261.53   12.42
  -3   2   4  173.74   12.03
  -3   2   3 1761.86   71.02
  -3   2   2  271.91   12.65
   3  -2  -1 1547.66   62.79
  -3   2   1 1631.40   62.73
   3  -2   0  837.21   31.44
  -3   2   0  701.51   31.91
  -3   2  -1  371.87   16.13
   3  -2   2  530.29   23.45
  -3   2  -2  610.24   25.18
  -3   2  -2  597.54   23.93
  -3   2  -3  272.21   14.59
  -3   2  -3  279.68   14.95
  -3   2  -4 1339.10   57.83
  -3   2  -4 1342.76   58.62
  -3   2  -5  357.99   16.98
  -3   2  -5  458.11   18.95
  -3   2  -6  160.23   11.13
  -3   2  -6  192.11    8.02
  -3   2  -7   65.10    7.11
  -3   2  -7   66.07    3.65
  -3   2  -8   11.36    5.72
   3  -2   8   12.57    4.80
  -3   2  -8   12.84    2.35
  -3   2  -9  281.09   11.83
  -3   2  -9  297.35   15.87
  -3   2 -10    4.15    3.22
   3  -2  10    5.96    5.99
  -3   2 -11  225.27   10.36
   3  -2  11  266.78   14.79
   3  -2  12    2.98    2.06
  -3   2 -12   -0.73    2.35
  -3   2 -12    1.62    3.15
   3  -2  12   -3.01    5.77
   3  -2  13    9.71    3.50
  -3   2 -13   18.25    3.00
   3  -2  14    9.23    2.43
  -3   2 -14    6.18    2.43
   3  -2  14    1.93    2.91
   3  -2  15    2.49    2.03
   3  -2  15    1.38    2.07
   3  -1 -16    4.07    1.62
  -3   1  15   46.88    2.87
  -3   1  15    7.79    2.23
  -3   1  14   -0.97    2.77
  -3   1  13  208.28    9.52
  -3   1  13  211.63    9.66
  -3   1  12   71.88    5.04
  -3   1  12   80.91   10.13
  -3   1  12   66.23    4.95
  -3   1  11   54.87    4.76
  -3   1  11   62.11    9.61
  -3   1  11   56.99    4.58
  -3   1  10  156.48    7.79
  -3   1  10  152.40    7.62
   3  -1 -10  157.97    7.09
  -3   1   9   15.59    3.08
   3  -1  -9   17.82    2.74
  -3   1   9   15.83    6.83
  -3   1   9   19.47    3.49
   3  -1  -9   12.12    5.22
  -3   1   8  205.61    8.85
  -3   1   8  190.52   12.41
  -3   1   8  191.85    8.72
  -3   1   7   90.55    5.01
  -3   1   7  102.21    4.89
  -3   1   6    2.06    4.23
  -3   1   6    6.05    2.46
  -3   1   6    7.68    5.77
  -3   1   6    6.73    2.87
  -3   1   5   15.27    6.37
  -3   1   5    2.98    6.24
  -3   1   4   36.87    5.91
  -3   1   3   26.03    4.78
  -3   1   2   12.87    4.19
  -3   1   2    9.22    3.59
   3  -1  -1  716.33   29.10
   3  -1   0 2133.49   83.99
   3  -1   1  569.64   23.35
  -3   1  -2  161.57    8.04
   3  -1   3  460.75   19.99
  -3   1  -3  503.58   21.07
   3  -1   4   19.80    4.01
  -3   1  -4   14.25    5.20
  -3   1  -5  104.81    8.60
  -3   1  -5  197.39    9.91
  -3   1  -6  357.70   17.08
  -3   1  -7    4.33    5.14
   3  -1   7    2.34    5.52
  -3   1  -7    5.45    2.13
   3  -1   7    6.02    1.58
  -3   1  -8    8.94    5.17
   3  -1   8    9.62    1.74
  -3   1  -8    8.77    2.10
   3  -1   8   13.58    4.86
   3  -1   9  213.04    9.04
  -3   1  -9  215.92    9.05
   3  -1  11    1.03    2.73
   3  -1  11    5.76    6.31
   3  -1  12    4.02    2.15
   3  -1  12    2.76    2.84
  -3   1 -12    2.99    2.35
   3  -1  12    0.77    5.78
  -3   1 -12    4.53    3.40
   3  -1  13  154.73    6.40
  -3   1 -13  150.23    6.93
   3  -1  13  147.72    6.68
   3  -1  14   14.09    2.58
   3  -1  14   15.29    2.26
   3  -1  14   15.43    2.69
  -3   1 -14   12.24    2.91
   3  -1  14    7.78    3.13
   3  -1  15   13.94    2.35
  -3   1 -15   12.01    2.34
   3  -1  16   51.34    2.93
   3   0 -15    0.05    2.03
  -3   0  15   -0.80    2.09
  -3   0  15    0.10    1.54
  -3   0  14    1.59    2.64
  -3   0  13   14.78    3.45
  -3   0  13   14.92    3.42
  -3   0  12  119.94    6.60
   3   0 -12  120.85    5.79
  -3   0  12  104.05    6.37
  -3   0  11   12.02    3.58
  -3   0  11   13.98    4.03
   3   0 -11    9.98    3.10
  -3   0  11   13.44    7.60
  -3   0  10  154.04    7.68
   3   0 -10  155.57    7.04
  -3   0  10  142.11    7.43
  -3   0  10  158.06   12.30
   3   0 -10  154.02    9.98
  -3   0   9   74.12    4.86
  -3   0   9   68.54    4.54
   3   0  -9   76.45    4.24
  -3   0   9   57.42    7.92
   3   0  -9   69.63    7.36
  -3   0   8   14.97    2.86
   3   0  -8   21.86    2.79
  -3   0   8   22.98    3.24
   3   0  -8   21.63    5.69
  -3   0   8   25.52    6.07
  -3   0   7  102.26    8.29
  -3   0   7   96.78    5.17
  -3   0   6  463.92   10.79
  -3   0   6  544.86   15.64
  -3   0   5  566.51   25.14
  -3   0   4  816.00   34.18
  -3   0   3  509.05   22.00
  -3   0   2  112.22    6.88
  -3   0   1 7009.24  274.02
   3   0   0  719.77   29.32
  -3   0  -1  896.84   33.99
   3   0   1  788.99   33.95
  -3   0  -2  200.47    9.21
   3   0   2  195.67    9.68
   3   0   3   65.79    4.96
  -3   0  -4  573.75   23.31
   3   0   4  521.41   22.66
  -3   0  -5  398.85   18.19
   3   0   5  412.83   17.85
  -3   0  -6  125.92    8.53
  -3   0  -7   12.37    5.26
   3   0   7   10.98    5.68
   3   0   8  783.60   31.90
   3   0   8  772.78   29.54
   3   0   9  259.87   13.71
   3   0   9  286.09   11.60
   3   0  10  293.70   11.85
   3   0  10  273.03   11.77
   3   0  11  272.39   15.70
   3   0  11  253.85   10.95
   3   0  12   68.03    3.93
   3   0  12   69.57    8.36
   3   0  13  361.98   13.12
   3   0  13  369.49   13.25
   3   0  13  360.70   18.08
   3   0  14    8.56    2.32
  -3   0 -14   12.68    3.21
   3   0  14    3.65    3.09
   3   0  14   11.52    2.73
   3   0  15  131.15    5.27
   3   0  15  133.11    5.41
  -3   0 -15  120.53    5.45
  -3   0 -16   34.58    2.62
   3   0  16   35.38    2.57
   3   1 -15    4.27    1.78
  -3  -1  15    5.60    1.93
  -3  -1  14    6.69    2.61
   3   1 -14    3.57    2.37
  -3  -1  14    5.91    2.57
  -3  -1  14    1.10    1.84
  -3  -1  13    2.53    3.24
  -3  -1  13   -0.57    2.96
   3   1 -12    1.96    2.94
  -3  -1  12    0.91    3.81
   3   1 -11   71.46    4.56
  -3  -1  11   71.36    5.32
  -3  -1  11   79.89    9.52
   3   1 -10  151.63    7.11
   3   1 -10  152.82   10.26
  -3  -1  10  145.72    7.68
  -3  -1  10  151.71   11.83
   3   1  -9    9.57    3.00
  -3  -1   9    6.89    3.58
   3   1  -9   10.47    5.83
  -3  -1   9    9.37    6.09
   3   1  -8   74.09    7.52
  -3  -1   8   88.16    5.08
   3   1  -8   86.57    4.69
  -3  -1   8   99.75    8.42
   3   1  -7   45.03    6.34
  -3  -1   7   43.01    3.59
  -3  -1   7   49.56    6.26
  -3  -1   7   43.86    3.28
  -3  -1   6  901.33   34.22
  -3  -1   6  832.66   34.14
  -3  -1   6  833.56   36.52
  -3  -1   5  336.19   13.74
  -3  -1   5  335.18   16.06
  -3  -1   4  785.77   32.90
  -3  -1   3  172.54    9.14
  -3  -1   2 1182.50   47.64
  -3  -1   1    5.71    3.29
   3   1   0 5119.63  184.26
  -3  -1   0 4418.39  183.76
   3   1   1 2154.72   93.47
  -3  -1  -1 2574.23   93.38
   3   1   2   78.93    6.02
  -3  -1  -2  102.50    5.21
   3   1   3  489.19   21.04
   3   1   4  131.15    7.26
   3   1   5  240.23   11.34
   3   1   5  188.84   10.10
   3   1   6    6.11    6.29
   3   1   7    1.93    5.74
   3   1   8   -0.23    4.97
   3   1   8    4.46    1.68
   3   1   9   16.80    4.95
   3   1   9   15.40    1.98
   3   1  10  386.47   15.24
   3   1  10  370.82   15.13
   3   1  11  183.33    7.59
   3   1  11  150.62    8.00
   3   1  11  158.95    7.71
   3   1  11  189.19    7.79
   3   1  12  152.68    6.40
   3   1  12  148.25    6.16
   3   1  13    3.39    2.32
   3   1  13    2.57    2.73
   3   1  13    5.20    6.14
   3   1  13   -0.55    3.33
   3   1  14  199.49    7.47
   3   1  14  174.11    7.37
  -3  -1 -15    1.38    2.99
   3   1  15    0.59    2.36
   3   1  15    0.77    2.22
   3   1  16   44.66    2.83
  -3  -1 -16   40.55    3.14
   3   1  16   36.61    2.75
  -3  -1 -17    3.52    1.60
  -3  -2  14   19.71    2.70
   3   2 -14   19.11    2.28
  -3  -2  13   98.64    5.53
   3   2 -13   98.92    5.10
  -3  -2  12    0.83    3.17
  -3  -2  12    2.72    3.59
  -3  -2  11   53.14    4.77
   3   2 -11   52.82    4.14
  -3  -2  11   53.57    4.53
   3   2 -10   96.53    8.73
  -3  -2  10   90.37    5.87
   3   2 -10   84.08    5.24
  -3  -2  10   92.47    5.53
  -3  -2  10   90.57    9.46
   3   2  -9  249.83   13.62
  -3  -2   9  221.80   10.56
   3   2  -9  252.15   10.25
  -3  -2   9  245.78   10.49
   3   2  -8  119.46    8.98
  -3  -2   8  108.24    5.95
   3   2  -8  110.55    5.54
  -3  -2   8  103.79    5.66
  -3  -2   8  113.56    8.94
   3   2  -7  471.89   18.92
  -3  -2   7  490.24   19.11
   3   2  -7  450.51   21.74
  -3  -2   6  538.54   22.29
   3   2  -6  538.03   24.95
  -3  -2   5 1450.15   58.50
  -3  -2   5 1727.88   60.86
  -3  -2   4    8.42    4.78
  -3  -2   3  745.91   30.85
  -3  -2   2  642.41   26.58
  -3  -2   1 5638.36  225.15
   3   2  -1 5807.03  224.46
   3   2   0  239.20    9.83
   3   2   0  259.12   10.82
  -3  -2  -1  787.39   33.43
   3   2   1  876.45   33.87
   3   2   1  890.17   34.17
  -3  -2  -2  839.87   29.96
   3   2   2  608.12   30.38
  -3  -2  -3  630.87   26.23
   3   2   3  627.90   27.29
   3   2   4   39.77    5.00
   3   2   5  292.24   13.92
   3   2   6  780.71   32.86
   3   2   7  162.72    9.98
   3   2   8  328.44   16.42
   3   2   8  348.74   13.97
   3   2   9  201.52   11.76
   3   2   9  224.94    9.27
   3   2  10   26.49    5.43
   3   2  10   30.59    6.30
   3   2  10   40.10    2.71
   3   2  10   31.35    2.69
   3   2  10   20.08    3.20
   3   2  10   33.46    2.77
   3   2  11  382.69   18.11
   3   2  11  272.66   13.27
   3   2  11  355.73   13.22
   3   2  11  329.86   13.29
   3   2  11  303.23   13.12
   3   2  12  175.64    7.78
   3   2  12  200.42    7.90
   3   2  13  189.95    7.86
   3   2  13  206.62    7.73
   3   2  14  237.05    9.10
   3   2  14  221.35    8.77
   3   2  14  213.13    8.96
   3   2  15   50.86    3.51
   3   2  15   53.42    3.66
   3   2  16   44.08    2.94
  -3  -2 -16   43.41    3.49
   3   2  16   42.48    3.10
  -3  -2 -17    3.33    2.02
  -3  -3  14   37.86    2.99
  -3  -3  14   49.60    3.04
  -3  -3  13    0.95    2.59
  -3  -3  13    3.66    2.96
   3   3 -13    1.92    2.10
  -3  -3  12  121.67    6.22
  -3  -3  12  116.07    5.98
   3   3 -11   63.84    4.57
  -3  -3  11   56.91    4.66
  -3  -3  11   73.61    5.08
   3   3 -10   42.06    7.49
  -3  -3  10   59.52    4.95
   3   3 -10   60.88    4.50
  -3  -3  10   53.11    4.51
  -3  -3  10   58.80    7.93
   3   3  -9  198.17    8.53
  -3  -3   9  184.30   12.28
  -3  -3   9  165.96    8.58
   3   3  -9  197.37   12.23
   3   3  -8  204.27    8.72
  -3  -3   8  179.47    8.71
   3   3  -8  213.62   12.29
  -3  -3   8  176.36   11.96
   3   3  -7    8.43    5.82
  -3  -3   7    2.75    2.51
   3   3  -7    6.57    2.99
  -3  -3   7    0.85    4.48
   3   3  -6   66.84    7.21
  -3  -3   6   56.95    3.86
   3   3  -6   54.28    3.75
  -3  -3   6   56.73    3.57
  -3  -3   6   65.63    5.89
   3   3  -5  352.71   16.74
  -3  -3   5  313.60   13.68
  -3  -3   5  328.73   13.60
  -3  -3   4  204.96    8.53
  -3  -3   4  222.99   10.41
  -3  -3   3   20.11    4.59
  -3  -3   2  312.17   13.92
  -3  -3   1  125.78    6.56
   3   3   0   54.40    3.90
   3   3   0   59.26    4.05
   3   3   1  539.73   23.17
   3   3   1  595.80   23.28
  -3  -3  -2  461.75   17.53
   3   3   2  376.01   18.17
  -3  -3  -3  819.83   32.56
   3   3   4 1324.26   56.17
   3   3   4 1522.13   56.63
   3   3   5  501.78   20.55
   3   3   5  445.59   19.79
   3   3   6  854.28   34.53
   3   3   6  802.65   33.96
   3   3   7   98.53    8.15
   3   3   8  113.35    8.72
   3   3   8  116.00    5.22
   3   3   9  250.37   13.87
   3   3   9  270.71   11.07
   3   3  10  182.57   11.62
   3   3  10  171.43    7.40
   3   3  10  171.43    7.52
   3   3  10  171.73    7.55
   3   3  11   75.58    7.99
   3   3  11   67.10    4.00
   3   3  11   73.56    3.83
   3   3  11   69.04    4.02
   3   3  12    5.14    2.95
   3   3  12    4.70    2.72
   3   3  12    6.13    2.51
   3   3  12    2.24    2.94
   3   3  12   10.68    6.35
   3   3  13   19.68    3.17
   3   3  13   28.12    3.10
   3   3  13   32.07    2.91
   3   3  13   25.75    2.93
   3   3  13   34.24    6.85
   3   3  14   14.83    2.75
   3   3  14   21.32    2.80
   3   3  14   20.03    2.81
   3   3  14   19.12    2.74
   3   3  14   20.03    6.25
   3   3  15   23.52    2.93
   3   3  15   25.50    2.71
   3   3  15   27.21    2.79
   3   3  16   65.71    3.63
   3   3  16   66.68    3.92
  -3  -3 -17   21.68    2.53
  -3  -3 -18    4.83    1.44
  -3  -4  13   15.49    2.54
  -3  -4  13   14.90    2.81
  -3  -4  12   65.39    4.41
  -3  -4  12   76.86    4.82
  -3  -4  11   78.15    4.95
   3   4 -11   69.99    4.38
   3   4 -10   26.47    3.89
   3   4 -10   15.37    6.72
  -3  -4  10   20.97    3.54
   3   4 -10   15.13    3.06
   3   4  -9    0.20    6.74
   3   4  -9    5.40    3.77
  -3  -4   9    2.70    3.19
  -3  -4   8   31.82    4.09
   3   4  -8   37.59    3.99
   3   4  -8   40.59    7.46
  -3  -4   8   35.76    3.63
  -3  -4   8   25.56    5.86
  -3  -4   7   30.38    3.68
   3   4  -7   32.50    3.60
  -3  -4   7   23.77    3.15
  -3  -4   7   28.69    5.57
   3   4  -7   31.92    6.97
  -3  -4   6   75.17    4.78
   3   4  -6   85.79    4.76
  -3  -4   6   89.06    4.58
  -3  -4   6  100.56    7.15
   3   4  -6  105.27    8.60
  -3  -4   5  102.40    5.01
   3   4  -5   99.49    8.43
  -3  -4   5   86.58    4.68
  -3  -4   5  103.64    6.91
   3   4  -4  995.79   40.54
  -3  -4   4 1051.53   39.79
  -3  -4   4  937.74   39.70
   3   4  -4 1060.44   42.40
   3   4  -3 1009.35   41.83
  -3  -4   3 1068.63   39.48
  -3  -4   2 3112.17  122.51
  -3  -4   1   53.71    4.19
   3   4   0  384.67   15.74
   3   4   0  325.19   16.87
   3   4   1   30.43    3.96
   3   4   1   23.97    4.58
   3   4   2  402.27   17.23
   3   4   2  408.05   17.12
   3   4   2  370.88   17.27
  -3  -4  -3 1780.62   68.19
   3   4   3 1497.16   69.52
  -3  -4  -4    3.43    1.73
   3   4   4    3.22    1.75
   3   4   4    3.50    4.72
   3   4   4    1.44    3.54
   3   4   5    5.68    5.26
   3   4   5    5.98    3.89
   3   4   6   44.64    5.52
   3   4   6   53.06    7.02
   3   4   7  547.18   24.57
   3   4   8   -0.26    2.91
   3   4   8    3.34    5.61
   3   4   9   26.37    2.10
   3   4   9   29.87    2.36
   3   4  10    6.93    2.42
   3   4  10    8.90    5.17
   3   4  10    7.14    2.16
   3   4  10    7.14    1.84
   3   4  11    2.66    2.56
   3   4  11    3.64    2.53
   3   4  11    4.29    2.06
   3   4  11    6.78    5.65
   3   4  11    3.54    2.44
   3   4  12  292.46   15.32
   3   4  12  280.44   10.68
   3   4  12  246.60   10.38
   3   4  12  257.84   10.76
   3   4  13   -0.24    2.78
   3   4  13    4.49    5.91
   3   4  13    2.61    2.40
   3   4  13    6.46    2.54
   3   4  14   12.27    2.91
   3   4  14    9.25    5.81
   3   4  14   16.13    2.71
   3   4  14   14.98    2.55
   3   4  15   48.19    3.49
   3   4  15   38.81    3.37
   3   4  16   -1.85    2.39
   3   4  16    3.29    2.21
   3   4  17    4.46    2.00
   3   4  17    7.83    1.80
  -3  -4 -18    7.49    1.77
  -3  -5  13  184.82    7.94
  -3  -5  13  185.05    8.00
  -3  -5  12    1.71    2.49
  -3  -5  11  229.81   10.20
   3   5 -10    1.32    2.39
  -3  -5  10   -1.41    3.05
   3   5  -9   49.67    4.58
   3   5  -9   55.31    8.10
  -3  -5   9   44.14    4.13
   3   5  -9   50.49    3.59
  -3  -5   9   51.88    4.77
   3   5  -8  121.78    6.29
   3   5  -8  113.87   10.25
  -3  -5   8  105.58    6.30
  -3  -5   8  101.64    5.90
   3   5  -8  111.19    5.58
  -3  -5   7    2.43    3.44
   3   5  -7    3.28    6.87
   3   5  -7    6.04    3.57
   3   5  -7    4.33    2.62
  -3  -5   7    1.73    2.76
   3   5  -6   63.57    4.22
   3   5  -6   59.74    7.60
   3   5  -6   53.77    3.68
  -3  -5   6   58.79    3.83
  -3  -5   6   63.62    4.27
  -3  -5   5   23.31    3.03
   3   5  -5   27.71    3.12
  -3  -5   5   23.23    2.63
   3   5  -5   22.68    2.45
   3   5  -5   25.08    6.43
  -3  -5   5   21.84    4.16
   3   5  -4   50.87    6.81
  -3  -5   4   36.05    3.15
  -3  -5   4   42.65    2.85
   3   5  -4   40.53    2.80
  -3  -5   4   41.80    4.41
   3   5  -3   -3.16    5.94
  -3  -5   3    2.61    1.98
   3   5  -3    1.50    3.40
  -3  -5   3    2.64    3.23
   3   5  -3    2.26    2.01
  -3  -5   2  109.59    6.12
   3   5  -1   21.28    6.43
   3   5   0   26.43    6.00
   3   5   0   25.32    4.86
   3   5   0   30.45    5.74
   3   5   1  124.28    8.00
   3   5   1  111.62    7.39
   3   5   1  118.70    7.47
   3   5   2    8.71    4.73
   3   5   2    2.25    4.57
   3   5   2    3.11    3.76
   3   5   3   69.94    6.25
   3   5   3   64.74    3.94
   3   5   4  387.15   18.49
   3   5   4  327.93   16.55
   3   5   4  491.59   17.73
   3   5   4  465.29   16.65
   3   5   5  604.51   27.62
   3   5   5  639.13   27.82
   3   5   6  452.13   19.87
   3   5   6  471.98   19.99
   3   5   7   91.36    6.73
   3   5   8   47.83    5.65
   3   5   8   50.01    2.93
   3   5   8   40.23    4.47
   3   5   9  200.13   10.95
   3   5   9  180.22    9.03
   3   5  10    2.27    2.28
   3   5  10    1.64    2.40
   3   5  10    5.87    4.71
   3   5  11   60.79    4.09
   3   5  11   67.82    4.08
   3   5  12   48.29    3.69
   3   5  12   38.29    3.65
   3   5  12   43.23    7.03
   3   5  13  712.95   37.13
   3   5  13  864.90   33.58
   3   5  14  203.78   13.45
   3   5  14  214.54    9.39
   3   5  14  209.09    9.47
   3   5  15   78.28    4.41
   3   5  15   69.30    4.43
   3   5  16   14.45    2.56
   3   5  16   12.04    2.62
   3   5  17    2.02    1.95
   3   5  17    0.80    2.07
  -3  -6  12    1.56    2.05
  -3  -6  11   64.81    4.45
  -3  -6  11   67.84    4.12
  -3  -6  10   12.15    3.09
  -3  -6  10   14.72    3.72
  -3  -6   9  194.30    8.50
  -3  -6   9  210.52    8.93
   3   6  -8  182.91   12.89
  -3  -6   8  189.69    8.70
   3   6  -8  183.85    8.11
  -3  -6   8  200.38    9.06
   3   6  -8  182.80    8.90
  -3  -6   7   14.43    3.74
   3   6  -7   19.05    7.62
   3   6  -7   16.90    2.58
   3   6  -7   15.19    3.96
  -3  -6   7   10.11    2.99
   3   6  -6  233.15   14.61
   3   6  -6  251.82   10.50
  -3  -6   6  252.24   10.81
  -3  -6   6  250.67   10.99
   3   6  -6  251.75   10.97
   3   6  -5  147.84   11.10
  -3  -6   5  151.69    7.18
   3   6  -5  156.69    6.93
  -3  -6   5  173.14    7.44
   3   6  -4   27.30    6.74
  -3  -6   4   23.25    2.48
   3   6  -4   25.11    2.28
  -3  -6   4   27.59    2.87
   3   6  -4   23.52    3.17
  -3  -6   3  207.89    8.77
   3   6  -3  209.12    8.65
   3   6  -3  209.10   10.40
  -3  -6   2   68.75    3.55
   3   6  -2   74.26    5.81
   3   6  -1  166.64   10.67
   3   6  -1  165.55   10.24
   3   6  -1  169.13    9.35
   3   6   0  906.84   37.96
   3   6   0  875.33   37.60
   3   6   0  929.01   37.58
   3   6   1  919.88   35.34
   3   6   1  848.14   34.97
   3   6   2  640.82   26.18
   3   6   2  573.74   25.47
   3   6   2  619.36   26.39
   3   6   3    4.15    5.98
   3   6   3    4.52    5.95
   3   6   3    8.85    4.26
   3   6   4   43.09    6.84
   3   6   4   37.75    4.62
   3   6   4   40.98    4.05
   3   6   5  168.32    8.12
   3   6   5  179.56    7.91
   3   6   6    1.47    2.85
   3   6   6    1.77    3.89
   3   6   7    8.60    3.48
   3   6   7   10.79    4.32
   3   6   8   37.76    4.62
   3   6   8   35.87    4.64
   3   6   8   34.69    2.50
   3   6   9  126.84    5.62
   3   6   9  115.30    5.44
   3   6   9  125.46    7.92
   3   6  10   25.31    2.84
   3   6  10   28.32    2.89
   3   6  10   24.10    2.68
   3   6  10   29.13    5.21
   3   6  11  376.12   14.86
   3   6  11  342.81   14.65
   3   6  11  366.90   18.15
   3   6  12   10.36    2.65
   3   6  12    4.52    2.94
   3   6  12    8.81    2.84
   3   6  12    9.78    5.60
   3   6  13  152.55    7.24
   3   6  13  150.76    7.27
   3   6  13  142.90   10.96
   3   6  14  217.35    9.53
   3   6  14  193.42   13.33
   3   6  15   -2.29    2.82
   3   6  16    1.94    2.57
   3   6  17   60.60    3.42
   3   6  17   53.42    3.57
  -3  -6 -18   42.88    2.83
  -3  -7  11   11.04    2.77
  -3  -7  11   12.97    2.24
  -3  -7  10   22.46    3.42
  -3  -7  10   17.65    2.76
  -3  -7   9   23.85    3.21
  -3  -7   9   32.64    3.92
   3   7  -9   31.59    3.82
  -3  -7   8   97.76    5.82
  -3  -7   8   91.26    5.28
  -3  -7   7    3.55    3.61
   3   7  -7    7.33    7.21
  -3  -7   7    3.45    2.92
   3   7  -7    5.38    4.01
  -3  -7   6    4.05    3.46
   3   7  -6    1.08    7.21
  -3  -7   6    6.51    2.74
   3   7  -5   29.83    7.93
  -3  -7   5   36.93    3.18
  -3  -7   5   36.52    3.75
   3   7  -5   40.64    3.97
   3   7  -4   63.44    8.48
   3   7  -4   66.04    4.54
  -3  -7   4   70.76    3.92
  -3  -7   4   72.54    4.31
  -3  -7   3   31.99    2.90
   3   7  -3   26.80    4.45
   3   7  -3   30.95    3.33
  -3  -7   3   30.07    2.52
   3   7  -3   24.19    6.34
   3   7  -2  330.34   17.60
  -3  -7   2  361.17   14.68
   3   7  -2  353.06   18.37
   3   7  -2  388.36   16.81
   3   7  -1  658.46   26.78
   3   7  -1  639.80   26.62
  -3  -7   1  575.20   23.87
   3   7  -1  650.25   26.12
   3   7  -1  644.62   27.05
   3   7   0  546.52   24.46
   3   7   0  532.15   24.42
   3   7   0  566.96   24.33
   3   7   0  573.54   24.70
   3   7   1   68.40    7.08
   3   7   1   83.59    7.00
   3   7   1   73.51    6.99
   3   7   1   86.62    7.09
   3   7   2  113.76    7.92
   3   7   2  122.48    9.00
   3   7   2  109.70    8.40
   3   7   2  133.68    8.43
   3   7   3  352.27   16.02
   3   7   3  299.44   13.70
   3   7   3  262.83   12.87
   3   7   3  310.00   14.83
   3   7   3  333.35   15.05
   3   7   4   14.65    6.73
   3   7   4   11.63    5.70
   3   7   4   13.49    3.23
   3   7   5   35.55    3.70
   3   7   5   43.11    3.96
   3   7   5   43.73    6.19
   3   7   5   41.97    3.28
   3   7   6  466.60   21.00
   3   7   7   13.33    2.92
   3   7   7   16.95    4.92
   3   7   7   14.20    1.85
   3   7   8  385.97   18.63
   3   7   8  449.88   19.49
   3   7   8  435.38   17.21
   3   7   9  272.20   13.71
   3   7   9  281.75   13.78
   3   7   9  288.19   11.77
   3   7   9  283.76   11.82
   3   7  10   27.16    4.38
   3   7  10   23.56    3.01
   3   7  10   27.39    4.80
   3   7  10   23.19    2.71
   3   7  11  113.67    5.46
   3   7  11  123.19    5.71
   3   7  11  114.60    5.63
   3   7  11  100.32    8.27
   3   7  11   94.39    5.60
   3   7  12  560.88   23.42
   3   7  12  608.31   23.47
   3   7  12  581.53   23.29
   3   7  12  573.39   26.93
   3   7  12  563.01   23.49
   3   7  13  230.74    9.72
   3   7  13  209.14    9.49
   3   7  13  205.23   13.19
   3   7  13  215.36    9.62
   3   7  14  299.49   12.43
   3   7  14  300.63   12.17
   3   7  14  266.18   12.41
   3   7  15    9.97    3.04
   3   7  15    7.70    2.81
   3   7  16   30.88    3.15
   3   7  16   28.12    3.04
   3   7  16   33.01    2.77
   3   7  17    7.94    2.32
  -3  -7 -18    8.17    1.98
  -3  -8  11   11.95    2.19
  -3  -8  10   56.48    3.66
  -3  -8  10   42.58    3.02
   3   8  -9   33.00    3.63
  -3  -8   9   32.69    3.00
  -3  -8   9   31.18    3.63
  -3  -8   8   -0.67    2.58
  -3  -8   8    0.33    3.46
  -3  -8   7   83.21    5.22
  -3  -8   7   77.91    4.62
  -3  -8   6   54.24    4.32
  -3  -8   6   50.35    3.56
  -3  -8   5   53.06    4.21
   3   8  -5   46.52    4.53
   3   8  -5   52.52    4.50
   3   8  -5   52.21    8.67
  -3  -8   5   44.44    3.44
   3   8  -4    8.08    3.68
  -3  -8   4    5.25    3.03
   3   8  -4    4.30    3.64
   3   8  -4    1.74    6.13
   3   8  -3   92.68    9.04
   3   8  -3   89.23    5.32
   3   8  -3   89.95    5.01
  -3  -8   3   79.42    4.64
   3   8  -2   68.70    8.20
   3   8  -2   77.19    7.70
   3   8  -2   69.03    6.38
   3   8  -2   74.16    4.39
  -3  -8   2   75.24    4.06
   3   8  -1   23.57    5.48
   3   8  -1   19.34    6.13
   3   8  -1   34.39    5.30
   3   8  -1   24.23    2.96
  -3  -8   1   28.56    2.58
   3   8  -1   19.57    5.61
   3   8   0   74.12    7.32
   3   8   0   62.71    7.08
   3   8   0   71.41    6.90
   3   8   0   81.36    6.72
   3   8   1  203.10   11.59
   3   8   1  213.96   12.33
   3   8   1  203.88   11.36
   3   8   1  223.74   11.79
   3   8   2  267.20   13.58
   3   8   2  270.08   14.59
   3   8   2  297.47   13.99
   3   8   2  276.16   14.25
   3   8   3  336.60   17.12
   3   8   3  329.43   16.44
   3   8   3  336.61   16.00
   3   8   4   31.57    6.01
   3   8   4   25.48    2.82
   3   8   4   26.59    7.04
   3   8   4   25.27    5.62
   3   8   5   17.90    2.77
   3   8   6   24.35    5.42
   3   8   6   24.43    1.90
   3   8   7   18.09    5.16
   3   8   7   23.33    2.91
   3   8   7   18.18    2.92
   3   8   7   19.17    1.93
   3   8   8    7.38    2.69
   3   8   8    3.47    2.34
   3   8   8    2.34    2.80
   3   8   8   -0.62    3.76
   3   8   8    1.92    1.47
   3   8   8    0.14    4.49
   3   8   8    0.09    1.73
   3   8   9   67.44    4.07
   3   8   9   71.44    4.24
   3   8   9   65.29    4.23
   3   8   9   60.11    5.46
   3   8   9   70.09    6.61
   3   8   9   68.94    3.79
   3   8   9   71.30    3.58
   3   8  10   27.77    3.23
   3   8  10   20.94    2.96
   3   8  10   20.25    3.17
   3   8  10   19.46    4.80
   3   8  10   25.21    2.44
   3   8  10   17.40    2.70
   3   8  11   17.04    2.51
   3   8  11   12.28    2.87
   3   8  11   20.61    3.29
   3   8  12   10.54    3.30
   3   8  12    5.23    2.43
   3   8  13  115.87    5.97
   3   8  13  117.85    5.97
   3   8  13  110.48    5.95
   3   8  13  115.21    6.03
   3   8  14   37.36    3.60
   3   8  14   34.38    3.66
   3   8  14   40.64    3.59
   3   8  15    3.66    3.00
   3   8  15   -0.34    2.78
   3   8  15   -0.45    2.75
   3   8  15    4.29    2.86
   3   8  16    2.26    2.66
   3   8  16   -0.57    2.43
   3   8  16    3.53    2.43
   3   8  17   66.05    3.93
   3   8  17   74.50    3.60
  -3  -9  10   15.64    2.30
  -3  -9   9    4.33    2.71
  -3  -9   8   44.50    3.86
   3   9  -8   44.29    4.25
   3   9  -7   19.35    4.29
  -3  -9   7    9.01    3.45
  -3  -9   6  115.54    6.23
   3   9  -5   21.60    4.29
  -3  -9   5   20.04    3.51
   3   9  -5   22.35    6.77
   3   9  -4   93.10    5.85
  -3  -9   4   87.48    5.16
   3   9  -3   25.54    4.32
   3   9  -3   22.79    7.67
   3   9  -3   27.10    6.85
  -3  -9   3   27.31    3.27
   3   9  -3   20.50    6.26
  -3  -9   2  286.19   12.08
   3   9  -2  297.42   16.24
   3   9  -2  275.23   15.86
   3   9  -2  280.33   15.38
   3   9  -2  277.82   14.78
   3   9  -2  300.14   12.64
   3   9  -1  344.61   17.78
   3   9  -1  334.24   17.57
   3   9  -1  345.78   16.91
   3   9  -1  331.71   16.88
   3   9  -1  338.03   14.39
   3   9   0  396.24   19.71
   3   9   0  400.95   19.23
   3   9   0  399.80   16.35
   3   9   0  397.00   18.99
   3   9   0  378.52   15.76
   3   9   0  428.98   18.78
   3   9   1    2.10    3.36
   3   9   1    1.20    2.05
   3   9   1    2.64    5.54
   3   9   1    1.20    4.61
   3   9   1    2.15    5.01
   3   9   2  441.80   18.24
   3   9   2  457.06   20.71
   3   9   2  471.13   18.63
   3   9   2  474.96   22.31
   3   9   2  457.60   18.58
   3   9   2  453.23   21.38
   3   9   3  183.52   10.69
   3   9   3  153.64    7.22
   3   9   3  165.32    7.66
   3   9   3  166.30    7.75
   3   9   3  180.42   11.72
   3   9   3  166.00    7.74
   3   9   3  172.45    7.67
   3   9   3  161.76    7.12
   3   9   3  176.98    9.84
   3   9   4    3.71    4.66
   3   9   4    3.06    6.39
   3   9   4    2.50    2.04
   3   9   4    0.15    3.35
   3   9   4    2.40    3.03
   3   9   4    0.63    2.88
   3   9   4    6.04    5.47
   3   9   4   -0.06    3.02
   3   9   4    2.42    2.43
   3   9   4    7.65    4.12
   3   9   5  701.34   27.63
   3   9   5  643.12   27.64
   3   9   5  736.07   27.88
   3   9   5  731.21   27.95
   3   9   6   52.91    4.11
   3   9   6   57.18    3.80
   3   9   6   47.25    3.11
   3   9   6   43.67    6.49
   3   9   7  361.68   14.52
   3   9   7  393.75   17.99
   3   9   7  381.98   14.88
   3   9   7  311.51   14.66
   3   9   7  341.40   14.96
   3   9   7  401.46   14.84
   3   9   7  352.29   14.39
   3   9   8   -0.13    2.10
   3   9   8    3.13    5.23
   3   9   8    0.78    2.52
   3   9   8   -0.62    3.21
   3   9   8    4.30    3.00
   3   9   8    2.45    3.93
   3   9   8    1.10    3.03
   3   9   8    0.07    1.86
   3   9   9  110.52    8.57
   3   9   9  110.17    5.10
   3   9   9  105.52    5.57
   3   9   9  103.78    5.82
   3   9   9  113.54    5.76
   3   9   9  103.71    6.58
   3   9   9  119.33    5.90
   3   9   9  113.83    5.33
   3   9  10  753.19   26.69
   3   9  10  659.89   26.60
   3   9  10  667.00   26.55
   3   9  10  610.50   26.93
   3   9  10  665.30   26.50
   3   9  10  652.12   29.22
   3   9  10  637.16   26.41
   3   9  10  642.29   26.52
   3   9  11   43.86    4.03
   3   9  11   36.56    3.89
   3   9  11   41.72    3.68
   3   9  11   38.08    3.10
   3   9  12   41.14    4.24
   3   9  12   39.71    4.07
   3   9  12   43.74    3.84
   3   9  12   39.45    3.32
   3   9  13    1.80    3.41
   3   9  13    0.39    2.30
   3   9  13    3.42    3.38
   3   9  14  142.45    6.69
   3   9  14  131.30    6.66
   3   9  14  135.14    6.71
   3   9  15   43.02    3.56
   3   9  15   40.82    3.64
   3   9  15   37.19    3.42
   3   9  15   47.02    3.65
   3   9  16   49.39    3.44
   3   9  16   51.79    3.34
   3   9  16   44.21    3.50
   3   9  17   86.62    4.01
   3   9  17   74.77    4.22
   3  10  -8   -1.43    3.20
  -3 -10   8    1.45    2.57
  -3 -10   7   74.99    4.52
   3  10  -7   73.94    5.30
  -3 -10   6   35.87    3.65
   3  10  -6   43.46    4.97
  -3 -10   5   27.97    3.49
   3  10  -5   17.09    4.34
   3  10  -4   25.21    6.99
   3  10  -4   22.22    4.59
  -3 -10   4   18.91    3.28
  -3 -10   3  188.20    8.60
   3  10  -3  188.19   12.79
   3  10  -3  195.23    9.36
   3  10  -2    5.54    6.83
  -3 -10   2    2.45    2.74
   3  10  -2    4.25    4.39
   3  10  -1  181.54    8.25
   3  10  -1  164.17   11.14
   3  10  -1  157.81   12.34
   3  10  -1  186.21    8.93
   3  10   0   14.45    4.28
   3  10   0   12.56    6.91
   3  10   0   14.23    6.10
   3  10   1   97.63    6.02
   3  10   1  105.03    9.66
   3  10   1   90.74    8.64
   3  10   1   94.19    5.78
   3  10   2   17.72    7.28
   3  10   2   12.31    2.56
   3  10   2    9.62    3.67
   3  10   2    8.26    3.63
   3  10   2   14.06    6.19
   3  10   3   54.92    7.33
   3  10   3   42.80    4.15
   3  10   3   43.87    4.64
   3  10   3   49.05    4.35
   3  10   3   46.54    4.14
   3  10   3   54.60    6.56
   3  10   3   54.70    4.59
   3  10   3   47.84    4.29
   3  10   3   47.44    3.31
   3  10   3   46.54    7.83
   3  10   4   11.47    5.90
   3  10   4    2.78    3.42
   3  10   4    6.33    3.57
   3  10   4    8.12    3.18
   3  10   4    7.03    3.35
   3  10   4    3.86    4.84
   3  10   4    6.73    3.79
   3  10   4    4.38    3.02
   3  10   4    9.26    3.49
   3  10   4    6.08    2.45
   3  10   4    9.25    7.48
   3  10   5    9.41    3.78
   3  10   5   15.76    3.38
   3  10   5    8.37    2.84
   3  10   5    6.90    3.74
   3  10   5    6.31    3.35
   3  10   5    5.84    3.46
   3  10   5    6.14    3.01
   3  10   5    7.90    3.51
   3  10   6   34.78    6.89
   3  10   6   35.98    3.96
   3  10   6   27.71    3.13
   3  10   6   31.84    3.78
   3  10   6   29.43    4.11
   3  10   6   26.15    3.82
   3  10   6   29.53    3.25
   3  10   6   30.92    4.12
   3  10   6   35.41    3.80
   3  10   6   31.00    2.97
   3  10   7   83.29    4.69
   3  10   7   61.17    5.28
   3  10   7   76.08    5.24
   3  10   7   83.63    4.64
   3  10   7   87.95    5.33
   3  10   7   84.94    5.03
   3  10   7   76.67    5.23
   3  10   7   85.16    8.35
   3  10   8  165.60    7.80
   3  10   8  166.02    8.14
   3  10   8  180.34    7.73
   3  10   8  182.57    8.17
   3  10   8  172.47    7.71
   3  10   8  173.30    8.08
   3  10   8  168.29   11.51
   3  10   9  374.85   15.67
   3  10   9  359.75   15.72
   3  10   9  384.40   15.60
   3  10   9  328.99   16.00
   3  10   9  397.34   15.82
   3  10   9  396.57   15.99
   3  10   9  377.35   15.69
   3  10   9  349.07   18.81
   3  10   9  383.70   15.69
   3  10  10  180.61    7.91
   3  10  10  159.89    8.02
   3  10  10  159.24    8.08
   3  10  10  174.38    8.39
   3  10  10  149.38    8.70
   3  10  10  174.11    8.08
   3  10  10  146.01   10.78
   3  10  10  173.95    7.85
   3  10  11   93.67    5.84
   3  10  11   90.80    5.51
   3  10  11   95.09    5.23
   3  10  11   92.22    5.50
   3  10  11   90.39    5.48
   3  10  11   77.70    4.60
   3  10  12  147.77    7.37
   3  10  12  139.44    7.07
   3  10  12  135.95    6.90
   3  10  12  141.97    7.09
   3  10  12  154.81    7.00
   3  10  12  126.61    6.57
   3  10  13   12.12    3.68
   3  10  13   12.13    3.56
   3  10  13    8.22    3.11
   3  10  13   11.11    3.59
   3  10  13    8.48    2.55
   3  10  14    1.09    3.20
   3  10  14    4.89    3.26
   3  10  14    2.00    3.04
   3  10  14    1.30    3.30
   3  10  14   -1.39    2.40
   3  10  15   14.79    3.17
   3  10  15   20.38    3.23
   3  10  16   34.65    2.93
   3  10  16   31.51    3.06
   3  10  16   41.07    3.16
   3  10  17    0.75    2.22
   3  10  17    1.43    1.99
  -3 -10 -18   14.25    1.53
  -3 -11   7    1.58    2.30
   3  11  -7   -1.71    3.36
   3  11  -6   83.13    5.72
  -3 -11   6   87.51    4.69
   3  11  -5   10.53    4.41
  -3 -11   5    8.92    2.86
   3  11  -4   10.56    4.77
  -3 -11   4    4.32    2.85
   3  11  -3   31.41    5.24
   3  11  -3   31.92    8.12
   3  11  -2   19.14    7.27
   3  11  -2   19.81    7.70
   3  11  -2   19.46    4.99
   3  11  -1   25.28    7.82
   3  11  -1   21.19    7.63
   3  11  -1   15.56    3.58
   3  11  -1   19.24    4.99
   3  11   0   10.15    6.83
   3  11   0   -0.32    4.68
   3  11   0   14.12    7.60
   3  11   0   -0.87    3.49
   3  11   0    2.71    6.01
   3  11   1    9.68    4.30
   3  11   1   16.11    6.80
   3  11   1   11.49    4.79
   3  11   1   19.63    8.14
   3  11   1   11.52    3.57
   3  11   1   13.61    6.60
   3  11   2    1.64    4.36
   3  11   2   10.85    6.41
   3  11   2    5.78    7.80
   3  11   2    4.82    6.33
   3  11   3  130.76    7.24
   3  11   3  147.36   12.18
   3  11   3  121.99   10.15
   3  11   3  124.92    7.36
   3  11   3  127.23    6.90
   3  11   3  142.82   10.69
   3  11   4  189.21    9.65
   3  11   4  206.16    9.93
   3  11   4  225.01   14.56
   3  11   4  214.76   10.10
   3  11   4  232.98   10.06
   3  11   4  203.37    9.68
   3  11   4  228.98   13.72
   3  11   5  226.73   10.26
   3  11   5  220.44   10.51
   3  11   5  231.63   10.61
   3  11   5  217.37   10.10
   3  11   5  241.15   10.43
   3  11   5  230.93   10.48
   3  11   5  205.29   10.05
   3  11   5  233.77   10.25
   3  11   5  236.03   14.29
   3  11   6    2.28    3.72
   3  11   6    3.23    4.29
   3  11   6    6.70    3.04
   3  11   6    0.17    4.45
   3  11   6    4.01    3.64
   3  11   6    2.86    3.20
   3  11   6    4.84    4.12
   3  11   6   -1.02    3.90
   3  11   6    3.49    6.70
   3  11   7    7.16    4.43
   3  11   7    5.00    3.90
   3  11   7    2.54    4.06
   3  11   7    2.76    3.04
   3  11   7    0.98    3.65
   3  11   7    5.88    2.96
   3  11   7    2.03    4.23
   3  11   7    1.62    3.76
   3  11   7    5.87    6.57
   3  11   8   51.94    5.06
   3  11   8   59.43    4.71
   3  11   8   58.38    4.03
   3  11   8   47.69    5.27
   3  11   8   55.25    3.89
   3  11   8   57.25    4.65
   3  11   8   53.92    4.37
   3  11   8   52.42    4.58
   3  11   8   48.44    7.95
   3  11   9  478.45   19.81
   3  11   9  432.93   20.25
   3  11   9  502.88   20.17
   3  11   9  509.33   20.40
   3  11   9  477.63   20.14
   3  11   9  494.71   23.88
   3  11   9  520.41   20.14
   3  11  10   36.50    3.65
   3  11  10   40.54    4.45
   3  11  10   31.08    4.53
   3  11  10   39.10    3.49
   3  11  10   35.06    5.46
   3  11  10   38.57    4.03
   3  11  10   38.09    4.82
   3  11  10   40.37    4.41
   3  11  10   38.61    3.98
   3  11  10   28.44    6.74
   3  11  11   33.19    4.29
   3  11  11   32.46    3.65
   3  11  11   25.53    4.26
   3  11  11   29.84    3.21
   3  11  11   32.55    3.74
   3  11  11   33.08    4.63
   3  11  11   29.35    4.15
   3  11  11   29.74    3.56
   3  11  12    3.32    4.06
   3  11  12    4.32    3.33
   3  11  12    5.26    3.68
   3  11  12    4.18    3.10
   3  11  12    2.91    3.56
   3  11  12    4.93    3.75
   3  11  12    1.94    2.60
   3  11  13    9.87    3.28
   3  11  13   10.88    3.90
   3  11  13   16.09    3.70
   3  11  13   11.45    3.20
   3  11  13    9.55    3.34
   3  11  13   12.28    3.69
   3  11  13   12.59    2.56
   3  11  14   51.30    4.29
   3  11  14   53.33    3.98
   3  11  14   53.16    4.29
   3  11  14   49.50    3.89
   3  11  14   54.90    4.24
   3  11  15   30.85    3.01
   3  11  15   26.55    3.13
   3  11  15   26.66    3.42
   3  11  15   36.67    3.38
   3  11  16  150.59    6.68
   3  11  16  164.17    6.76
   3  11  16  149.52    6.75
   3  11  17    0.84    1.92
   3  12  -7   47.20    3.23
   3  12  -6   36.21    4.00
   3  12  -5    1.11    4.00
   3  12  -4    2.36    4.43
   3  12  -3   11.43    4.76
   3  12  -3    9.68    5.38
   3  12  -2    8.03    5.10
   3  12  -2   24.57    5.26
   3  12  -1   16.49    7.62
   3  12  -1   14.24    7.82
   3  12  -1   30.20    3.73
   3  12  -1   18.62    5.35
   3  12   0   -1.08    7.31
   3  12   0    7.83    7.57
   3  12   0    6.82    3.74
   3  12   0   19.63    5.21
   3  12   0    4.66    5.18
   3  12   1   26.73    8.14
   3  12   1   23.28    5.40
   3  12   1   42.15    5.45
   3  12   1   24.03    8.54
   3  12   1   21.32    4.12
   3  12   1   33.93    7.38
   3  12   2    7.71    4.55
   3  12   2    4.24    7.13
   3  12   2   16.30    4.87
   3  12   2    1.74    7.85
   3  12   2    5.22    3.89
   3  12   2   11.08    6.88
   3  12   3  117.89    7.20
   3  12   3  103.78   11.60
   3  12   3  113.77    6.48
   3  12   3  100.40   10.22
   3  12   3  106.45    7.06
   3  12   4   46.80    5.37
   3  12   4   38.41    9.41
   3  12   4   48.21    5.73
   3  12   4   46.90    5.29
   3  12   4   45.42    4.78
   3  12   4   43.26    4.66
   3  12   4   47.66    8.24
   3  12   5  589.03   25.27
   3  12   5  588.06   25.57
   3  12   5  625.72   25.54
   3  12   5  594.67   25.53
   3  12   5  622.16   25.26
   3  12   5  690.36   25.46
   3  12   5  647.28   29.69
   3  12   6  214.85   10.44
   3  12   6  217.79   10.66
   3  12   6  238.50   10.34
   3  12   6  220.04   10.31
   3  12   6  216.44   10.65
   3  12   7  154.60    8.21
   3  12   7  151.67    7.83
   3  12   7  155.81    7.36
   3  12   7  166.13    8.38
   3  12   7  162.46    8.03
   3  12   7  158.96    7.88
   3  12   7  161.12    7.97
   3  12   7  160.51   12.03
   3  12   8   63.12    5.16
   3  12   8   64.71    5.50
   3  12   8   65.98    4.39
   3  12   8   53.79    5.48
   3  12   8   67.90    5.32
   3  12   8   68.73    5.21
   3  12   8   69.36    5.22
   3  12   8   74.08    9.17
   3  12   9   83.79    4.88
   3  12   9   76.74    6.11
   3  12   9   90.99    5.54
   3  12   9   86.41    5.63
   3  12   9   86.01    6.00
   3  12   9   89.30    9.38
   3  12   9   84.20    5.65
   3  12  10  119.94    6.35
   3  12  10  113.70    7.60
   3  12  10  138.91    7.04
   3  12  10  142.43    7.67
   3  12  10  132.09    7.20
   3  12  10  146.49    7.03
   3  12  11   14.22    4.12
   3  12  11   15.27    4.13
   3  12  11   16.92    2.85
   3  12  11   14.98    4.49
   3  12  11   19.97    3.56
   3  12  11   18.74    3.98
   3  12  11   20.37    3.53
   3  12  12   42.56    3.26
   3  12  12   47.67    4.98
   3  12  12   44.83    4.08
   3  12  12   48.65    4.54
   3  12  12   38.32    4.37
   3  12  12   46.77    4.38
   3  12  13    4.36    3.14
   3  12  13    0.25    3.92
   3  12  13    0.26    3.34
   3  12  13    1.28    3.61
   3  12  13    0.55    3.52
   3  12  14   69.19    4.33
   3  12  14   69.20    4.79
   3  12  14   67.04    4.66
   3  12  14   73.22    4.59
   3  12  15   96.41    5.03
   3  12  15  101.65    5.32
   3  12  15  104.13    5.24
   3  12  16   84.24    4.59
   3  12  16   96.17    4.58
   3  12  17    0.75    1.80
   3  13  -6   10.33    2.36
   3  13  -5   45.41    4.11
   3  13  -4   15.21    4.23
   3  13  -3  115.18    6.97
   3  13  -2  100.10    6.97
   3  13  -2  101.85    6.79
   3  13  -1   89.44    6.50
   3  13  -1   41.41    4.19
   3  13   0   22.85    5.24
   3  13   0   28.08    4.02
   3  13   1   15.68    5.11
   3  13   1   11.02    4.00
   3  13   2  293.33   14.93
   3  13   2  343.83   15.03
   3  13   2  360.20   14.53
   3  13   2  313.91   19.54
   3  13   3    3.53    4.88
   3  13   3   -2.92    4.24
   3  13   3   -6.07    4.95
   3  13   3    4.63    7.95
   3  13   4  303.05   13.88
   3  13   4  312.72   17.81
   3  13   4  299.81   13.51
   3  13   4  306.94   13.88
   3  13   5   20.45    4.78
   3  13   5   18.15    4.50
   3  13   5   30.40    7.88
   3  13   5   17.96    4.30
   3  13   5   18.41    5.12
   3  13   6   10.21    5.18
   3  13   6    3.08    4.47
   3  13   6   12.78    4.27
   3  13   6    5.54    4.17
   3  13   7   13.45    5.04
   3  13   7   16.49    7.33
   3  13   7    5.86    4.26
   3  13   7   14.06    4.23
   3  13   7    7.07    4.91
   3  13   7    7.94    4.26
   3  13   8    5.79    3.88
   3  13   8    6.39    4.92
   3  13   8    7.09    4.14
   3  13   8    5.33    4.15
   3  13   8    5.95    4.08
   3  13   8    2.54    4.69
   3  13   8   -0.55    4.27
   3  13   9    2.78    3.65
   3  13   9   -0.56    3.98
   3  13   9    6.17    4.08
   3  13   9    4.60    4.38
   3  13   9    0.42    4.05
   3  13   9   -1.74    4.55
   3  13   9   -2.47    4.31
   3  13  10   90.01    6.50
   3  13  10   85.60    5.56
   3  13  10   81.68    5.93
   3  13  10   91.24    5.63
   3  13  11   31.56    5.05
   3  13  11   27.37    3.79
   3  13  11   28.17    4.39
   3  13  11   41.14    4.00
   3  13  12   66.86    5.46
   3  13  12   64.79    4.58
   3  13  12   57.78    4.83
   3  13  12   64.62    4.96
   3  13  12   69.40    4.81
   3  13  13    1.25    2.85
   3  13  13    4.00    3.92
   3  13  13   -0.14    3.36
   3  13  13   -1.51    3.63
   3  13  13    1.46    3.42
   3  13  14   13.44    2.69
   3  13  14   14.87    3.38
   3  13  14   14.86    3.09
   3  13  14    9.53    3.31
   3  13  15    5.19    2.66
   3  13  15    0.57    2.90
   3  13  16   33.32    2.67
   3  13  16   32.08    2.72
   3  13  17   51.51    2.62
   3  14  -4   22.73    3.29
   3  14  -3   -3.55    3.90
   3  14  -2    8.31    4.23
   3  14  -1  149.03    8.36
   3  14   0   88.18    5.17
   3  14   0  101.76    6.99
   3  14   1  434.78   19.98
   3  14   1  482.50   19.48
   3  14   1  489.47   20.10
   3  14   2   -3.53    4.98
   3  14   2    5.32    4.07
   3  14   3   45.22    5.67
   3  14   3   55.15    5.08
   3  14   4  169.57    9.26
   3  14   4  190.64    8.93
   3  14   4  160.53    9.14
   3  14   5   80.29    6.32
   3  14   5   95.07    6.20
   3  14   5   80.65    6.48
   3  14   6   81.80    5.80
   3  14   6   79.97    5.54
   3  14   6   81.64    6.54
   3  14   6   85.10    6.08
   3  14   7  268.71   12.98
   3  14   7  282.22   12.32
   3  14   7  284.30   12.39
   3  14   8    1.31    4.98
   3  14   8    0.67    4.23
   3  14   8   -0.92    3.89
   3  14   8   -0.90    3.97
   3  14   9  108.89    6.79
   3  14   9   89.13    5.99
   3  14   9   86.14    5.89
   3  14   9   91.15    5.69
   3  14   9   92.91    5.85
   3  14   9   85.18    6.25
   3  14  10    5.52    3.71
   3  14  10   -5.08    4.29
   3  14  10   -4.59    4.03
   3  14  10    7.32    3.82
   3  14  11   20.58    3.60
   3  14  11   24.30    4.63
   3  14  11   14.26    4.15
   3  14  11   18.52    3.99
   3  14  12   10.92    3.10
   3  14  12    8.27    4.16
   3  14  13   -1.69    3.37
   3  14  13    2.83    2.63
   3  14  13    1.42    3.60
   3  14  14  154.83    6.75
   3  14  14  136.72    6.83
   3  14  15    8.66    2.32
   3  14  15    1.14    2.51
   3  14  16    7.53    1.77
   3  15  -3    6.40    2.49
   3  15  -2   20.82    3.15
   3  15  -2   23.62    3.44
   3  15   0    8.76    4.21
   3  15   0  -10.11    5.09
   3  15   1   17.52    3.34
   3  15   1   28.72    5.48
   3  15   2   33.69    5.34
   3  15   2   60.66    4.72
   3  15   3   23.70    5.07
   3  15   3   44.12    4.51
   3  15   4  152.58    8.69
   3  15   4  170.78    8.53
   3  15   5    8.74    4.12
   3  15   5   12.95    4.38
   3  15   6   39.51    4.96
   3  15   6   21.57    5.00
   3  15   7   27.93    5.69
   3  15   7    0.56    4.65
   3  15   8    0.92    4.20
   3  15   8   -0.62    3.51
   3  15   8   -0.75    4.76
   3  15   8   11.10    4.06
   3  15   9   44.81    4.31
   3  15   9   40.15    5.29
   3  15   9   79.29    5.72
   3  15   9   65.47    4.87
   3  15  10   27.97    3.66
   3  15  10   21.84    3.81
   3  15  11    0.81    4.09
   3  15  11    2.26    3.14
   3  15  11    0.10    3.36
   3  15  11    9.59    3.17
   3  15  12    9.70    3.75
   3  15  12    3.27    3.15
   3  15  12    7.52    2.93
   3  15  13    9.08    3.21
   3  15  14   -5.15    2.56
   3  15  15   -0.83    1.74
   3  16  -1    4.70    2.12
   3  16   0   15.20    3.03
   3  16   0   18.20    3.13
   3  16   1   32.34    3.83
   3  16   1   27.26    3.50
   3  16   2  169.76    7.98
   3  16   2  165.20    7.50
   3  16   2  164.27    8.48
   3  16   3    6.45    3.50
   3  16   3    8.72    3.22
   3  16   3    9.33    4.91
   3  16   4   28.11    3.89
   3  16   4   32.73    3.97
   3  16   5   15.20    3.84
   3  16   6  277.27   11.84
   3  16   6  291.06   12.26
   3  16   7   41.16    4.71
   3  16   7   68.61    5.74
   3  16   8  116.23    6.87
   3  16   8  112.66    6.31
   3  16   9   72.30    5.49
   3  16   9   81.04    5.00
   3  16  10    3.33    3.05
   3  16  10   -4.54    2.76
   3  16  11    2.01    2.53
   3  16  12    6.99    2.39
   3  16  13   22.26    2.33
   3  16  14   30.41    2.13
   3  17   2   18.59    2.76
   3  17   3   88.91    5.34
   3  17   4    5.10    3.09
   3  17   5   58.17    4.18
   3  17   5   51.54    3.72
   3  17   6    8.43    3.16
   3  17   6    4.32    2.86
   3  17   7    1.42    2.85
   3  17   7   -3.62    2.94
   3  17   9   -4.48    2.67
  -4  16   6    2.95    2.08
  -4  16   5    7.49    2.30
  -4  16   4   37.65    2.76
  -4  16   3   18.71    2.15
  -4  15  11   24.38    2.11
  -4  15  10   51.19    3.04
  -4  15   9   27.80    2.63
  -4  15   8    4.60    2.36
  -4  15   8    5.94    3.05
  -4  15   7   37.78    3.57
  -4  15   6   23.91    3.25
  -4  15   5   89.02    4.82
  -4  15   4   43.16    3.90
  -4  15   4   47.28    4.53
  -4  15   3    1.70    3.06
  -4  15   3   -0.85    3.83
  -4  15   2  105.78    5.55
  -4  15   2  113.64    6.29
  -4  15   1    3.44    2.59
  -4  15   0   65.89    3.80
  -4  15   0   76.87    4.60
  -4  15  -1   71.36    3.70
  -4  15  -1   86.86    4.40
  -4  14  13   11.61    1.62
  -4  14  12   -1.01    2.13
  -4  14  12    1.28    2.66
  -4  14  11    7.42    3.15
  -4  14  10    4.35    2.72
  -4  14   9    0.49    3.49
  -4  14   9    0.26    2.88
  -4  14   8    1.51    3.01
  -4  14   7   58.90    4.19
  -4  14   7   62.45    4.72
  -4  14   6    0.51    3.07
  -4  14   6    4.76    3.76
  -4  14   5   14.32    3.81
  -4  14   5   12.25    4.71
  -4  14   4   28.79    5.25
  -4  14   4   28.17    3.85
  -4  14   3    9.78    5.05
  -4  14   3    6.26    3.49
  -4  14   2   11.14    3.80
  -4  14   2   10.88    5.00
  -4  14   1   12.52    3.65
  -4  14   0   69.06    4.62
  -4  14   0   67.42    5.64
  -4  14  -1  116.76    5.71
  -4  14  -1  105.26    6.57
  -4  14  -2    2.92    2.54
  -4  14  -2    2.38    3.46
  -4  14  -3   18.89    2.28
  -4  14  -3   17.58    2.90
  -4  13  14    2.62    1.32
  -4  13  13    4.22    2.21
  -4  13  13    8.78    1.86
  -4  13  12  118.08    5.36
  -4  13  12  118.46    5.65
  -4  13  12  117.01    6.03
  -4  13  11    9.80    2.34
  -4  13  11    2.33    2.99
  -4  13  11    1.72    3.69
  -4  13  10   78.58    4.15
  -4  13  10   70.70    5.30
  -4  13   9   -0.24    4.06
  -4  13   9    7.57    2.48
  -4  13   9    4.36    3.41
  -4  13   9    0.44    4.17
  -4  13   8   21.13    4.55
  -4  13   8   26.61    2.80
  -4  13   8   25.87    3.79
  -4  13   7   79.75    5.77
  -4  13   7   71.44    4.96
  -4  13   6   87.47    5.38
  -4  13   6   90.50    5.95
  -4  13   6   84.75    6.66
  -4  13   5  147.04    7.26
  -4  13   5  141.82    7.70
  -4  13   5  162.47    8.92
  -4  13   4   38.34    3.93
  -4  13   4   41.40    6.18
  -4  13   4   45.29    4.70
  -4  13   3  254.89   12.76
  -4  13   3  251.13   11.24
  -4  13   3  254.11   12.70
  -4  13   2   19.48    6.07
  -4  13   2   26.93    4.11
  -4  13   1   50.65    4.37
  -4  13   1   51.57    6.25
  -4  13   0    3.13    3.83
  -4  13   0    0.97    5.56
  -4  13   0    0.06    5.09
  -4  13  -1   74.24    5.05
  -4  13  -1   62.08    6.31
  -4  13  -2  160.76    7.55
  -4  13  -2  149.53    8.46
  -4  13  -3    8.93    3.08
  -4  13  -3    8.91    4.07
  -4  13  -4  207.72    8.77
  -4  13  -4  196.12    9.18
  -4  13  -5    2.57    2.06
  -4  13  -5    2.40    2.14
  -4  12  14   10.00    2.07
  -4  12  13    4.91    2.29
  -4  12  13    4.29    2.59
  -4  12  13    3.60    3.34
  -4  12  12    4.97    2.56
  -4  12  12    5.36    3.04
  -4  12  12    4.46    3.82
  -4  12  11   24.50    3.07
  -4  12  11   28.33    3.62
  -4  12  11   20.95    4.28
  -4  12  10   53.64    5.03
  -4  12  10   48.31    3.76
  -4  12  10   53.66    5.04
  -4  12   9    8.14    4.53
  -4  12   9    8.25    3.00
  -4  12   9   10.86    4.60
  -4  12   8   97.81    6.39
  -4  12   8   81.86    4.88
  -4  12   8   88.54    5.54
  -4  12   8   93.85    6.25
  -4  12   7   23.35    5.05
  -4  12   7   19.40    3.03
  -4  12   7   22.67    4.00
  -4  12   6   44.90    5.44
  -4  12   6   41.85    3.36
  -4  12   6   44.05    4.44
  -4  12   6   47.49    5.99
  -4  12   5    8.26    4.79
  -4  12   5    8.29    3.80
  -4  12   5   11.24    5.73
  -4  12   5    5.45    6.17
  -4  12   5   11.11    4.75
  -4  12   4   27.90    4.01
  -4  12   4   29.93    6.39
  -4  12   4   24.81    4.91
  -4  12   3  104.55    5.88
  -4  12   3  103.40    8.37
  -4  12   3  114.25    6.66
  -4  12   3  104.74    8.47
  -4  12   2   18.47    4.48
  -4  12   2    9.90    6.11
  -4  12   1    7.19    4.31
  -4  12   1    3.99    5.95
  -4  12   0   35.26    6.76
  -4  12   0   48.12    6.33
  -4  12   0   46.32    4.54
  -4  12  -1   91.24    7.52
  -4  12  -1   95.47    7.06
  -4  12  -1   88.76    5.51
  -4  12  -2    8.66    2.10
  -4  12  -2    3.93    5.43
  -4  12  -2    7.60    4.84
  -4  12  -3   80.07    4.10
  -4  12  -3   82.08    6.51
  -4  12  -4   35.15    2.64
  -4  12  -4   35.95    4.82
  -4  12  -5   20.20    3.68
  -4  12  -6    0.65    2.40
  -4  12  -7    3.99    1.83
  -4  11  15    6.32    1.64
  -4  11  15    3.52    1.52
  -4  11  14   15.99    2.35
  -4  11  14   14.53    2.42
  -4  11  14   14.64    2.15
  -4  11  13   -0.23    2.74
  -4  11  13    3.22    3.76
  -4  11  12   21.99    3.46
  -4  11  12   21.10    4.24
  -4  11  11   13.04    3.27
  -4  11  11   14.84    4.43
  -4  11  10    0.61    4.56
  -4  11  10    8.00    4.59
  -4  11  10    4.65    3.21
  -4  11   9    1.46    4.76
  -4  11   9    3.80    3.22
  -4  11   9    1.34    4.72
  -4  11   9    5.39    3.87
  -4  11   8   27.98    5.05
  -4  11   8   29.79    3.51
  -4  11   8   23.89    4.94
  -4  11   8   22.08    3.03
  -4  11   8   27.72    4.13
  -4  11   7  211.48    9.68
  -4  11   7  198.71    9.39
  -4  11   7  233.79   10.37
  -4  11   7  233.59   10.58
  -4  11   7  199.30   14.16
  -4  11   6  649.67   27.34
  -4  11   6  667.69   27.28
  -4  11   6  764.59   28.69
  -4  11   6  718.34   28.07
  -4  11   6  711.78   32.29
  -4  11   5  237.40   10.65
  -4  11   5  277.04   12.96
  -4  11   5  286.91   12.71
  -4  11   5  253.99   16.12
  -4  11   5  236.56   10.45
  -4  11   5  238.50   10.95
  -4  11   5  266.84   11.73
  -4  11   4  266.78   11.22
  -4  11   4  231.34   12.34
  -4  11   4  230.15   11.38
  -4  11   4  227.36   10.61
  -4  11   3   50.18    4.47
  -4  11   3   72.80   10.18
  -4  11   3   51.46    7.00
  -4  11   3   47.31    7.01
  -4  11   3   56.91    5.60
  -4  11   3   56.17    5.74
  -4  11   3   46.19    9.21
  -4  11   2  126.37   12.21
  -4  11   2  140.64    9.14
  -4  11   2  141.87    7.70
  -4  11   2  162.44   12.82
  -4  11   2  144.87    6.78
  -4  11   2  123.98    6.19
  -4  11   1    9.72    8.62
  -4  11   1    8.13    7.57
  -4  11   1    3.31    2.63
  -4  11   1    4.00    6.10
  -4  11   0    3.95    8.45
  -4  11   0    0.85    7.25
  -4  11   0    2.12    6.20
  -4  11   0    2.47    5.88
  -4  11   0    0.69    2.73
  -4  11   0    2.17    2.07
  -4  11  -1   31.12    6.46
  -4  11  -1   42.51    6.10
  -4  11  -1   40.12    2.98
  -4  11  -2    1.91    2.30
  -4  11  -2    1.51    5.91
  -4  11  -2   -0.14    5.08
  -4  11  -3  315.00   13.02
  -4  11  -3  308.77   14.20
  -4  11  -3  313.28   14.64
  -4  11  -4   41.47    3.22
  -4  11  -4   49.35    5.74
  -4  11  -5    6.12    2.36
  -4  11  -5    8.47    4.46
   4 -11   5    7.76    2.67
  -4  11  -6    3.22    2.08
  -4  11  -6    3.03    3.62
   4 -11   6    2.97    2.31
   4 -11   7    2.14    1.91
  -4  11  -7    3.65    1.87
  -4  10  15   80.32    3.76
  -4  10  15   71.33    3.59
  -4  10  14   15.66    2.57
  -4  10  14   13.86    2.56
  -4  10  13    2.81    2.86
  -4  10  13    6.14    3.83
  -4  10  12    1.93    2.05
  -4  10  12    4.02    4.17
  -4  10  11   62.71    4.70
  -4  10  11   53.19    4.97
  -4  10  10   19.62    4.73
  -4  10  10   17.39    4.41
  -4  10  10   12.30    3.60
  -4  10  10   18.89    4.82
  -4  10   9   64.19    5.05
  -4  10   9   54.66    5.54
  -4  10   9   57.41    5.74
  -4  10   9   53.98    4.48
  -4  10   9   66.23    5.28
  -4  10   8   99.08    5.92
  -4  10   8   98.75    6.49
  -4  10   8   96.16    6.53
  -4  10   8   90.07    5.46
  -4  10   7  100.75    5.93
  -4  10   7  103.46   10.34
  -4  10   7   93.80    6.54
  -4  10   7   92.69    6.40
  -4  10   7   87.64    5.36
  -4  10   7   93.48    6.15
  -4  10   6   73.56    5.22
  -4  10   6   76.22   10.24
  -4  10   6   72.41    6.12
  -4  10   6   65.85    4.63
  -4  10   6   78.49    5.63
  -4  10   6   77.43    5.99
  -4  10   6   90.89    6.85
  -4  10   5    0.89    8.20
  -4  10   5    3.86    4.52
  -4  10   5    3.92    2.92
  -4  10   5    1.91    5.61
  -4  10   5    0.45    3.76
  -4  10   5   -1.74    5.98
  -4  10   4   92.68    7.71
  -4  10   4  103.06    7.63
  -4  10   4   90.11    6.28
  -4  10   4   78.17    5.21
  -4  10   3    2.65    7.48
  -4  10   3   13.14    8.78
  -4  10   3    9.90    3.61
  -4  10   3    5.20    3.43
  -4  10   3    0.94    6.08
  -4  10   3    4.30    4.43
  -4  10   3    3.30    2.18
  -4  10   2   19.63    7.95
  -4  10   2   10.27    8.77
  -4  10   2   14.55    3.58
  -4  10   2   11.83    3.42
  -4  10   2   12.22    5.54
  -4  10   2    9.76    5.94
  -4  10   2   15.41    4.80
  -4  10   2   14.43    2.54
  -4  10   1   39.57    3.28
  -4  10   1   38.23    3.87
  -4  10   1   36.20    6.68
  -4  10   1   42.27    6.42
  -4  10   1   39.02    8.75
  -4  10   1   56.22    9.87
  -4  10   0   77.53    4.81
  -4  10   0   83.64    7.33
  -4  10   0   88.00    7.56
  -4  10   0   78.25    8.05
  -4  10   0   80.71   10.06
  -4  10   0   82.98    4.28
  -4  10   0   82.56    4.68
  -4  10   0   78.44   10.46
  -4  10  -1    5.33    2.41
  -4  10  -1    4.29    2.95
  -4  10  -1    6.04    6.07
  -4  10  -1    4.09    5.60
  -4  10  -1   12.64    7.73
  -4  10  -1   10.94    8.68
  -4  10  -2  111.00    7.58
  -4  10  -2  107.48    8.08
  -4  10  -2  103.53   10.62
  -4  10  -2  104.75    5.37
  -4  10  -2  112.87    5.69
  -4  10  -3   12.35    5.85
  -4  10  -3   15.38    5.11
  -4  10  -3   15.07    2.80
  -4  10  -3   15.53    3.34
  -4  10  -3   22.89    7.65
  -4  10  -4   37.61    3.37
  -4  10  -4   40.75    5.97
  -4  10  -4   43.29    5.19
  -4  10  -5   77.63    4.47
  -4  10  -5   71.71    6.32
  -4  10  -6   93.02    4.86
  -4  10  -6   85.05    6.18
   4 -10   7    2.02    2.77
  -4  10  -7    2.88    2.35
   4 -10   8    8.37    2.47
   4 -10   9   18.22    2.06
  -4   9  16   14.50    1.47
  -4   9  15   27.02    2.35
  -4   9  15   26.73    2.11
  -4   9  14   37.07    3.06
  -4   9  14   75.15    3.65
  -4   9  13  124.96    5.92
  -4   9  13  125.07    5.29
  -4   9  13  115.51    5.17
  -4   9  12    8.87    4.45
  -4   9  12   16.30    3.97
  -4   9  12   12.42    3.51
  -4   9  12    8.19    2.73
  -4   9  12   14.07    3.23
  -4   9  11  162.35    7.11
  -4   9  11  156.95    6.45
  -4   9  11  160.39    6.87
  -4   9  10    7.46    4.47
  -4   9  10    2.97    3.40
  -4   9  10    4.44    4.58
  -4   9  10    3.94    4.65
  -4   9  10    3.03    4.38
  -4   9  10    2.46    2.59
  -4   9   9   11.72    4.42
  -4   9   9    7.68    3.63
  -4   9   9   10.60    4.75
  -4   9   9    7.18    4.76
  -4   9   9    9.65    4.60
  -4   9   9    3.58    2.55
  -4   9   8  250.89   11.08
  -4   9   8  250.58   10.91
  -4   9   8  256.83   11.32
  -4   9   8  231.16   11.37
  -4   9   7  105.18    6.50
  -4   9   7   98.10    6.03
  -4   9   7   86.55    6.35
  -4   9   7   93.42    9.87
  -4   9   6  218.22   10.45
  -4   9   6  253.12   10.90
  -4   9   6  248.29   11.59
  -4   9   6  226.17   10.43
  -4   9   6  216.73   10.91
  -4   9   6  270.53   15.14
  -4   9   5  159.99    7.97
  -4   9   5  174.86    9.31
  -4   9   5  167.21    8.49
  -4   9   5  174.48    9.58
  -4   9   5  154.08    7.79
  -4   9   5  158.06    8.34
  -4   9   5  156.37   12.39
  -4   9   4   25.22    3.90
  -4   9   4   31.34    5.82
  -4   9   4   29.05    5.92
  -4   9   4   33.89    4.64
  -4   9   4   26.58    3.04
  -4   9   4   31.56    4.12
  -4   9   3   32.04    8.63
  -4   9   3   37.36    2.85
  -4   9   3   39.92    4.05
  -4   9   3   35.26    6.30
  -4   9   3   49.78    6.16
  -4   9   3   45.23    4.55
  -4   9   3   37.43    7.81
  -4   9   2  128.27    6.26
  -4   9   2  115.69    9.30
  -4   9   2  110.76   10.55
  -4   9   2  128.44    7.98
  -4   9   2   98.28   10.95
  -4   9   2  113.18    5.55
  -4   9   1   14.33    2.64
  -4   9   1   15.08    3.39
  -4   9   1   17.95    5.85
  -4   9   1   12.75    5.59
  -4   9   1   13.12    5.49
  -4   9   1   24.15    8.58
  -4   9   1   16.97    7.00
  -4   9   0   17.00    2.88
  -4   9   0   30.60    4.01
  -4   9   0   18.20    6.08
  -4   9   0   14.67    5.80
  -4   9   0   14.96    5.42
  -4   9   0   21.98    8.45
  -4   9   0   24.64    7.58
  -4   9  -1   89.07    5.16
  -4   9  -1   87.80    7.39
  -4   9  -1   90.17    6.96
  -4   9  -1   91.77   10.38
  -4   9  -1   92.16    5.02
  -4   9  -1   88.17    9.60
  -4   9  -2    1.99    5.89
  -4   9  -2    6.12    8.02
  -4   9  -2    5.71    5.71
  -4   9  -2    7.84    5.18
  -4   9  -2    6.66    3.11
  -4   9  -2    5.79    6.89
  -4   9  -3   25.48    5.85
  -4   9  -3   23.12    5.28
  -4   9  -3   25.70    3.59
  -4   9  -3   29.39    7.55
  -4   9  -3   21.26    6.20
  -4   9  -3   15.34    8.15
  -4   9  -4   33.06    5.88
  -4   9  -4   36.81    5.07
  -4   9  -4   42.21    7.86
  -4   9  -4   31.10    6.88
  -4   9  -5   17.08    5.37
  -4   9  -5   11.28    5.91
   4  -9   5   16.63    2.35
  -4   9  -5   15.05    3.06
   4  -9   6   66.25    3.76
  -4   9  -6   65.87    4.31
  -4   9  -6   57.32    5.73
   4  -9   7  180.66    7.72
  -4   9  -7  168.30    8.75
  -4   9  -8   60.51    3.66
   4  -9   8   57.23    3.21
  -4   9  -9   45.55    2.89
   4  -9   9   25.86    3.24
   4  -9  10    3.40    2.11
  -4   9 -10    2.74    1.73
  -4   8  16    5.63    1.36
  -4   8  16    1.53    1.34
  -4   8  15    0.84    2.08
  -4   8  15    0.93    1.93
  -4   8  15    2.58    1.82
  -4   8  14   41.46    3.23
  -4   8  14   32.83    3.09
  -4   8  13    1.70    3.14
  -4   8  13    3.51    3.49
  -4   8  13    2.36    3.17
  -4   8  13    0.49    2.74
  -4   8  12   44.79    4.11
  -4   8  12   32.41    4.09
  -4   8  12   43.80    4.47
  -4   8  12   42.47    4.94
  -4   8  11   28.26    4.00
  -4   8  11   26.66    4.56
  -4   8  11   26.04    4.75
  -4   8  10   61.72    4.95
  -4   8  10   67.77    5.49
  -4   8  10   69.96    5.59
  -4   8   9  309.45   13.09
  -4   8   9  318.25   13.29
  -4   8   9  291.79   13.48
  -4   8   9  285.87   13.23
  -4   8   8  164.99    8.53
  -4   8   8  170.62    8.45
  -4   8   8  178.11    8.24
  -4   8   8  173.38    8.50
  -4   8   8  163.17    8.82
  -4   8   8  155.63   11.34
  -4   8   7  202.94    9.13
  -4   8   7  183.89    8.95
  -4   8   7  192.51    9.28
  -4   8   7  190.47    9.36
  -4   8   7  203.71   12.62
  -4   8   6  156.60    8.03
  -4   8   6  156.76    8.03
  -4   8   6  175.20    8.32
  -4   8   6  189.54    9.08
  -4   8   6  160.53    7.94
  -4   8   6  168.88    8.41
  -4   8   6  178.40   11.72
  -4   8   5  410.16   17.12
  -4   8   5  462.20   18.15
  -4   8   5  416.05   17.41
  -4   8   5  468.72   18.33
  -4   8   5  386.19   17.29
  -4   8   5  419.56   20.66
  -4   8   5  397.38   16.93
  -4   8   4   39.39    4.03
  -4   8   4   45.20    5.59
  -4   8   4   52.40    5.69
  -4   8   4   42.85    4.41
  -4   8   4   43.21    4.09
  -4   8   3   57.61    4.47
  -4   8   3   70.09    8.08
  -4   8   3   64.34    7.22
  -4   8   3   70.59    6.13
  -4   8   3   73.57    4.88
  -4   8   3   63.10    4.43
  -4   8   2   56.91    4.04
  -4   8   2   58.90    4.10
  -4   8   2   48.47    6.62
  -4   8   2   52.89    5.58
  -4   8   2   50.12    4.10
  -4   8   2   40.83    8.30
  -4   8   2   46.90    7.24
  -4   8   1  152.58    7.43
  -4   8   1  165.74   10.55
  -4   8   1  183.58   11.32
  -4   8   1  164.29    8.79
  -4   8   1  174.93    8.92
  -4   8   1  152.10    7.02
  -4   8   1  152.34   11.64
  -4   8   1  160.75    7.39
  -4   8   0   51.53    4.02
  -4   8   0   53.23    7.31
  -4   8   0   54.77    5.69
  -4   8   0   61.11    5.90
  -4   8   0   55.45    3.61
  -4   8   0   66.03    8.43
  -4   8   0   56.48    4.12
  -4   8  -1  261.78   11.89
  -4   8  -1  276.14   13.04
  -4   8  -1  298.11   13.26
  -4   8  -1  292.85   11.89
  -4   8  -1  303.88   16.05
  -4   8  -1  270.02   15.46
  -4   8  -1  315.67   16.20
  -4   8  -2  131.97    7.77
  -4   8  -2  122.25    7.95
  -4   8  -2  130.71    6.27
  -4   8  -2  122.67    9.85
  -4   8  -2  121.21   10.36
  -4   8  -2  124.53   10.82
  -4   8  -3    1.81    5.13
  -4   8  -3    2.39    4.64
  -4   8  -3    1.85    3.15
  -4   8  -3    4.44    5.72
  -4   8  -3    8.76    7.34
  -4   8  -4   59.02    5.65
  -4   8  -4   61.38    6.21
  -4   8  -4   55.56    7.93
  -4   8  -5    1.14    4.97
  -4   8  -5   -2.60    5.97
  -4   8  -5    0.71    3.37
  -4   8  -6   37.12    5.34
  -4   8  -6   40.39    7.13
   4  -8   6   43.20    3.29
  -4   8  -6   41.27    4.21
   4  -8   7   31.85    2.94
  -4   8  -7   27.14    4.62
   4  -8   8    1.01    2.33
  -4   8  -8    2.08    2.87
  -4   8  -9   77.55    4.42
   4  -8   9   85.63    4.21
   4  -8  10  120.83    4.83
  -4   8 -10  111.55    4.97
   4  -8  11    3.41    2.22
  -4   8 -11    5.30    1.77
   4  -8  12    1.44    1.26
  -4   7  16    5.70    1.63
  -4   7  16   11.64    1.39
  -4   7  15   10.15    2.49
  -4   7  15    4.24    2.11
  -4   7  15    3.97    2.25
   4  -7 -15    4.49    1.86
  -4   7  14   24.56    3.27
  -4   7  14   18.30    2.98
  -4   7  14   24.53    3.05
   4  -7 -14   27.00    2.58
  -4   7  13    4.76    3.49
  -4   7  13    1.97    3.07
  -4   7  13    1.17    3.39
  -4   7  12   -1.62    4.22
  -4   7  12    3.73    3.95
  -4   7  12    4.00    3.60
  -4   7  11    0.15    4.42
  -4   7  11   -0.91    3.84
  -4   7  11    4.81    4.29
  -4   7  10    9.81    4.50
  -4   7  10   14.40    3.91
  -4   7  10   11.52    4.57
  -4   7  10   11.05    4.53
  -4   7   9  427.43   17.80
  -4   7   9  422.28   17.81
  -4   7   9  435.61   18.11
  -4   7   9  419.07   17.85
  -4   7   8  855.80   36.04
  -4   7   8  987.81   36.20
  -4   7   8  893.46   36.04
  -4   7   8  883.76   36.28
  -4   7   8  904.81   38.47
  -4   7   7  442.67   18.12
  -4   7   7  403.89   18.08
  -4   7   7  434.62   18.39
  -4   7   7  449.78   20.85
  -4   7   7  451.83   17.77
  -4   7   7  452.62   18.20
  -4   7   6    0.96    3.22
  -4   7   6    2.01    3.93
  -4   7   6   -2.46    3.60
  -4   7   6    1.27    2.86
  -4   7   6   -0.30    6.17
  -4   7   5   60.95    4.42
  -4   7   5   53.37    4.22
  -4   7   5   62.16    4.31
  -4   7   5   56.43    4.79
  -4   7   5   71.38    5.53
  -4   7   5   58.36    4.73
  -4   7   5   63.62    8.06
  -4   7   5   57.97    3.93
  -4   7   5   61.94    4.25
  -4   7   4  172.20    8.19
  -4   7   4  164.64    8.21
  -4   7   4  193.15    9.31
  -4   7   4  196.22    9.34
  -4   7   4  178.03    8.32
  -4   7   4  178.45    7.99
  -4   7   4  193.17   11.68
  -4   7   4  196.05    8.21
  -4   7   3  462.54   18.78
  -4   7   3  432.69   21.30
  -4   7   3  418.11   21.38
  -4   7   3  476.92   19.50
  -4   7   2   13.95    5.17
  -4   7   2   14.48    4.54
  -4   7   2   13.40    4.31
  -4   7   2   13.58    3.33
  -4   7   2   11.56    6.92
  -4   7   2   14.56    2.94
  -4   7   2   13.37    5.48
  -4   7   1   34.81    4.75
  -4   7   1   38.00    4.86
  -4   7   1   32.42    5.90
  -4   7   1   46.33    7.59
  -4   7   1   38.31    3.31
  -4   7   1   35.90    3.67
  -4   7   1   42.27    6.17
  -4   7   0   83.85    4.69
  -4   7   0   76.59    8.66
  -4   7   0   90.41    5.00
  -4   7   0   86.48    5.90
  -4   7   0   88.95    6.20
  -4   7   0   85.26    7.85
  -4   7  -1  166.58   11.02
  -4   7  -1  153.16    7.30
  -4   7  -1  155.32    7.07
  -4   7  -1  158.61    8.21
  -4   7  -1  157.86    8.37
  -4   7  -1  153.72   10.35
  -4   7  -1  139.39   10.29
  -4   7  -2   33.18    4.62
  -4   7  -2   29.81    4.86
  -4   7  -2   36.38    6.38
  -4   7  -2   33.63    3.11
  -4   7  -2   47.00    7.46
  -4   7  -2   30.01    3.31
  -4   7  -3    9.34    6.70
  -4   7  -3    8.34    4.27
  -4   7  -3    9.08    4.52
  -4   7  -3   10.20    9.02
  -4   7  -3    1.22    5.38
  -4   7  -4  295.06   16.18
  -4   7  -4  315.79   16.94
  -4   7  -4  273.66   19.62
  -4   7  -4  309.77   13.65
  -4   7  -4  311.65   13.91
  -4   7  -5  716.19   32.83
  -4   7  -5  751.26   28.75
  -4   7  -5  679.72   29.30
  -4   7  -6   -2.52    9.47
  -4   7  -6   -2.41    5.83
  -4   7  -6    0.59    3.33
  -4   7  -6    5.57    4.66
  -4   7  -7  286.30   17.10
   4  -7   7  309.65   12.81
  -4   7  -7  300.35   13.10
   4  -7   8   -0.04    2.51
  -4   7  -8    1.05    2.99
  -4   7  -9   18.94    3.13
   4  -7   9   18.93    2.81
   4  -7  10   24.06    2.71
  -4   7 -10   24.88    2.84
   4  -7  10   15.83    3.64
   4  -7  11   83.06    3.94
  -4   7 -11   83.84    4.00
   4  -7  12    1.63    2.16
  -4   6  16    0.42    1.68
  -4   6  15    3.88    2.64
  -4   6  15    2.20    1.98
   4  -6 -15    0.96    2.05
  -4   6  14   14.80    2.83
  -4   6  14   11.63    2.75
  -4   6  14   19.67    3.46
  -4   6  13   39.60    3.92
  -4   6  13   39.72    4.29
  -4   6  12   16.07    4.02
  -4   6  12   10.80    4.03
  -4   6  11   13.09    4.46
  -4   6  11   14.77    4.21
  -4   6  11    9.13    4.34
  -4   6  10  470.07   19.35
  -4   6  10  478.01   19.53
  -4   6  10  464.64   19.39
  -4   6  10  454.41   19.40
  -4   6   9   81.82    5.67
  -4   6   9   90.66    5.73
  -4   6   9   90.96    5.83
  -4   6   9   84.00    5.93
  -4   6   8  360.15   15.43
  -4   6   8  368.44   15.33
  -4   6   8  368.13   15.31
  -4   6   8  377.83   17.45
  -4   6   8  366.48   15.60
  -4   6   8  357.67   15.40
  -4   6   7    2.29    3.23
  -4   6   7    2.34    3.81
  -4   6   7    4.85    3.65
  -4   6   7    4.69    3.68
  -4   6   7   10.91    5.66
  -4   6   7    6.72    2.51
  -4   6   6  286.46   12.67
  -4   6   6  284.09   12.77
  -4   6   6  300.03   12.23
  -4   6   6  290.81   15.28
  -4   6   6  327.58   12.42
  -4   6   6  282.79   12.60
  -4   6   5  200.55    9.22
  -4   6   5  205.87    9.22
  -4   6   5  215.79    8.91
  -4   6   5  215.61   12.16
  -4   6   5  208.31    9.08
  -4   6   4  163.78    7.90
  -4   6   4  174.81    7.66
  -4   6   4  173.39   11.21
  -4   6   4  184.11    7.84
  -4   6   3 1115.42   43.02
  -4   6   3  979.13   42.50
  -4   6   3 1003.59   40.17
  -4   6   2    9.13    5.49
  -4   6   2    9.18    5.24
  -4   6   2    7.44    7.14
  -4   6   2    3.65    2.79
  -4   6   1  130.27    8.40
  -4   6   1  111.46    5.59
  -4   6   1  109.83    5.86
  -4   6   1  142.38   10.05
  -4   6   0   43.77    5.98
  -4   6   0   45.33    6.18
  -4   6   0   52.95    3.61
  -4   6   0   50.84    3.91
  -4   6  -1  574.63   26.14
  -4   6  -1  564.82   23.01
  -4   6  -1  651.01   26.31
  -4   6  -1  582.57   23.16
  -4   6  -2  228.14   12.98
  -4   6  -2  220.96    9.62
  -4   6  -2  261.81   13.11
  -4   6  -2  233.43    9.84
  -4   6  -3  475.47   19.10
  -4   6  -3  489.17   21.29
  -4   6  -3  447.52   18.35
  -4   6  -3  446.16   18.20
  -4   6  -3  457.84   21.79
  -4   6  -3  420.47   23.84
  -4   6  -4    0.57    2.35
  -4   6  -4   -6.20    8.58
  -4   6  -4    2.40    5.49
  -4   6  -4    5.91    4.05
  -4   6  -4    1.13    2.77
  -4   6  -4    3.99    5.78
  -4   6  -5  122.42    7.25
  -4   6  -5  145.45   10.41
  -4   6  -5  119.68   12.59
  -4   6  -5  119.50    6.08
  -4   6  -5  137.51    6.36
  -4   6  -6  878.06   37.81
  -4   6  -6  906.23   41.41
  -4   6  -6  919.69   43.64
  -4   6  -6  940.13   37.41
  -4   6  -6  986.57   37.37
  -4   6  -7    8.97    9.09
  -4   6  -7   14.99    6.57
  -4   6  -7   19.45    3.48
  -4   6  -7   15.85    2.90
  -4   6  -8  327.39   18.68
   4  -6   8  362.96   14.48
  -4   6  -8  334.01   14.31
  -4   6  -9   18.04    2.65
   4  -6   9   20.63    3.00
  -4   6  -9   13.26    3.23
   4  -6  10  182.91    8.24
  -4   6 -10  184.77    8.33
   4  -6  11    2.87    3.35
  -4   6 -11    3.98    2.41
   4  -6  11    1.22    2.41
  -4   6 -12  158.46    6.31
   4  -6  12  178.41    6.43
  -4   5  16    7.34    1.78
   4  -5 -15    5.76    2.31
  -4   5  15    5.00    1.87
  -4   5  15    1.84    2.39
  -4   5  14   14.68    2.77
  -4   5  14   37.14    3.82
  -4   5  13   12.57    3.41
  -4   5  12    5.79    3.90
  -4   5  12    0.71    7.84
  -4   5  11    4.22    4.25
  -4   5  11   10.57    8.15
  -4   5  11    9.11    2.92
  -4   5  10  147.54    7.65
  -4   5  10  161.19    7.63
  -4   5  10  150.54   13.35
  -4   5  10  127.03    6.82
  -4   5   9  359.89   15.75
  -4   5   9  401.01   15.69
  -4   5   9  385.15   15.60
  -4   5   9  363.76   15.34
  -4   5   9  352.21   15.40
  -4   5   9  421.08   22.03
  -4   5   8   11.87    4.72
  -4   5   8    1.75    3.93
  -4   5   8    7.03    2.78
  -4   5   8    7.94    3.61
  -4   5   8    3.69    3.76
  -4   5   8    4.55    3.85
  -4   5   8    6.28    7.04
  -4   5   7   97.42    4.43
  -4   5   7   86.79    7.30
  -4   5   7   83.19    4.63
  -4   5   7   87.73    4.76
  -4   5   7   91.89    5.37
  -4   5   7   95.29    5.24
  -4   5   7   89.47    5.47
  -4   5   7   87.34    9.54
  -4   5   6  132.01    5.96
  -4   5   6  136.01    9.05
  -4   5   6  133.59    6.18
  -4   5   6  125.96    6.18
  -4   5   6  140.53    6.53
  -4   5   5    4.91    2.53
  -4   5   5    0.39    2.87
  -4   5   5    2.01    2.80
  -4   5   5    1.10    2.52
  -4   5   5    4.16    6.17
  -4   5   4   80.51    4.65
  -4   5   4   75.22    4.36
  -4   5   4   81.91    4.60
  -4   5   3  360.56   17.47
  -4   5   3  362.00   14.84
  -4   5   3  358.59   14.79
  -4   5   2  194.59   11.57
  -4   5   2  191.02   11.11
  -4   5   2  210.22    9.00
  -4   5   1  885.69   39.29
  -4   5   1  949.43   37.68
  -4   5   0  125.11    8.08
  -4   5   0  120.39    8.61
   4  -5   0  111.34    6.53
  -4   5   0  117.72    6.00
  -4   5   0  142.04   10.56
  -4   5  -1   92.48    7.70
   4  -5   1   87.39    5.53
  -4   5  -1   80.95    4.71
  -4   5  -1  101.29    5.05
  -4   5  -1  108.91    9.27
  -4   5  -2  487.94   18.89
  -4   5  -2  453.43   18.73
  -4   5  -2  493.86   21.90
  -4   5  -2  443.04   21.58
  -4   5  -3  389.55   15.84
  -4   5  -3  426.09   18.79
  -4   5  -3  399.01   15.96
  -4   5  -3  369.79   18.95
  -4   5  -3  374.27   20.98
  -4   5  -4   24.12    5.77
  -4   5  -4   26.10    2.81
  -4   5  -4   18.30    7.73
  -4   5  -4   20.07    5.52
  -4   5  -5  191.14    8.29
  -4   5  -5  174.30   11.64
  -4   5  -5  187.16   14.07
  -4   5  -5  185.61    8.96
  -4   5  -5  198.35    8.36
  -4   5  -5  153.11   10.63
  -4   5  -6   53.35    9.63
  -4   5  -6   62.72    7.57
  -4   5  -6   61.95    3.94
  -4   5  -6   61.69    4.13
  -4   5  -7  308.91   18.37
  -4   5  -7  321.26   20.36
  -4   5  -7  361.79   14.87
  -4   5  -7  366.49   14.90
  -4   5  -8   99.36    9.31
  -4   5  -8   76.24   11.17
  -4   5  -8   99.05    5.22
  -4   5  -8   92.70    5.42
   4  -5   9   36.27    3.41
  -4   5  -9   38.84    7.20
  -4   5  -9   37.16    3.43
  -4   5 -10    1.30    2.83
   4  -5  10    1.22    2.63
  -4   5 -10    2.78    2.51
   4  -5  11  408.44   15.66
  -4   5 -11  396.46   15.57
  -4   5 -11  395.75   15.40
   4  -5  12    5.48    2.39
  -4   5 -12    7.39    2.26
   4  -5  13   39.07    3.02
  -4   5 -13   45.51    2.78
   4  -5  14   -0.59    1.65
   4  -4 -16   12.00    1.80
  -4   4  16    1.21    1.62
   4  -4 -15    6.82    2.41
  -4   4  15    4.57    2.41
  -4   4  14    9.79    2.43
  -4   4  13   43.53    3.73
  -4   4  13   38.20    3.54
  -4   4  12    1.89    3.78
  -4   4  12    2.34    3.04
  -4   4  11   27.34    4.44
  -4   4  11   26.47    3.56
  -4   4  11   23.98    3.52
  -4   4  10  318.20   13.50
  -4   4  10  320.13   13.59
  -4   4  10  301.79   13.25
  -4   4  10  312.30   13.36
  -4   4   9   11.47    3.95
  -4   4   9    7.76    3.17
  -4   4   9    9.60    2.91
  -4   4   8   94.32    5.51
  -4   4   8   92.50    5.03
  -4   4   8   93.87    5.13
  -4   4   7  431.44   18.24
  -4   4   7  405.50   16.49
  -4   4   7  391.11   16.37
  -4   4   7  397.08   16.41
  -4   4   6   23.22    2.66
  -4   4   6   20.42    2.95
  -4   4   6   19.18    2.46
  -4   4   6   27.17    2.66
  -4   4   6   28.82    5.94
  -4   4   5    6.24    6.24
  -4   4   5    1.44    2.83
  -4   4   5    4.17    2.75
  -4   4   4 2897.99   98.44
  -4   4   4 2500.49   95.62
  -4   4   3  286.02   12.35
  -4   4   3  292.26   14.96
  -4   4   2 1391.87   56.06
  -4   4   1  323.20   15.92
  -4   4   1  240.75   12.36
  -4   4   0  515.04   24.34
  -4   4  -1   76.85    9.48
   4  -4   1   65.84    5.75
  -4   4  -2 1755.10   71.73
   4  -4   2 1928.28   72.83
  -4   4  -3  128.30    6.21
   4  -4   3  142.59    7.69
  -4   4  -4  742.93   34.33
  -4   4  -4  743.00   29.91
  -4   4  -5 1406.41   70.75
  -4   4  -5 1882.82   69.01
  -4   4  -6   98.42    4.89
  -4   4  -6   85.71    4.72
  -4   4  -7  100.27    5.41
  -4   4  -7  108.36    5.39
  -4   4  -7   92.87   10.41
  -4   4  -8   17.46    3.13
  -4   4  -8   15.33    3.11
  -4   4  -8   12.18    7.73
  -4   4  -9   58.11    4.30
  -4   4  -9   64.47    4.33
   4  -4  10   15.31    2.99
   4  -4  10   18.15    6.32
  -4   4 -10   12.25    3.11
   4  -4  11   65.29    4.15
  -4   4 -11   65.17    4.16
  -4   4 -11   62.60    4.13
  -4   4 -12   15.36    2.58
   4  -4  12   17.22    2.75
  -4   4 -12   16.34    2.54
   4  -4  13   29.80    2.75
  -4   4 -13   28.96    2.37
   4  -4  14    2.71    1.82
   4  -4  14    0.23    2.20
   4  -4  14    1.64    1.85
  -4   3  16    1.57    1.44
   4  -3 -16    1.86    1.60
  -4   3  15   15.50    2.95
   4  -3 -15   90.64    3.49
  -4   3  14    6.13    2.56
  -4   3  13    6.06    2.98
  -4   3  12   27.74    3.66
  -4   3  12   31.34    3.97
  -4   3  12   24.22    3.64
  -4   3  12   28.49    9.18
  -4   3  11    3.68    4.11
  -4   3  11    5.58    3.55
  -4   3  11    7.01    8.28
  -4   3  11    2.92    3.20
  -4   3  10    1.98    3.41
  -4   3  10    1.61    3.17
  -4   3  10    4.53    7.89
  -4   3   9  561.32   21.97
  -4   3   9  505.47   21.90
  -4   3   9  571.29   21.92
  -4   3   8   61.88    4.21
  -4   3   8   57.62    4.39
   4  -3  -8   61.53    3.64
  -4   3   8   57.12    3.93
  -4   3   7  125.02    6.15
  -4   3   7  122.97    7.77
  -4   3   7  117.38    6.28
  -4   3   7  135.61    6.08
  -4   3   7  125.51   11.00
  -4   3   6  176.38    7.93
  -4   3   6  181.60    7.81
  -4   3   6  159.86   10.09
  -4   3   6  166.36   12.28
  -4   3   5   73.96    8.08
  -4   3   5   76.97    4.52
  -4   3   5   76.44    4.20
  -4   3   4  156.98   12.29
  -4   3   3   29.87    9.49
   4  -3  -3   22.05    4.64
   4  -3  -2 1465.10   58.26
  -4   3   1  899.85   41.50
   4  -3  -1 1093.74   41.49
  -4   3   0   26.87    9.55
  -4   3  -1   20.44    9.42
  -4   3  -2 1073.40   38.23
   4  -3   2  801.50   35.93
  -4   3  -3  510.54   23.76
  -4   3  -3  553.23   24.48
   4  -3   3  544.67   22.88
  -4   3  -4  107.37    8.18
  -4   3  -4  101.86   10.12
  -4   3  -4  110.61    8.60
   4  -3   4  119.89    7.44
  -4   3  -5 1115.24   48.07
  -4   3  -5 1225.74   49.47
  -4   3  -5 1145.99   47.05
  -4   3  -6   69.78    8.38
  -4   3  -7    5.46    2.74
  -4   3  -7    7.56    2.49
  -4   3  -7    5.05    6.71
  -4   3  -8  155.73   11.97
  -4   3  -8  166.27    7.38
  -4   3  -8  155.89    7.07
  -4   3  -9    8.30    3.22
  -4   3  -9    9.32    2.89
   4  -3  10  122.15    6.08
  -4   3 -10  123.04    6.41
  -4   3 -11   16.72    6.20
   4  -3  11   20.86    3.09
   4  -3  11   13.02    6.22
  -4   3 -11   21.01    3.36
  -4   3 -12  313.45   13.69
   4  -3  12  345.96   13.75
  -4   3 -12  339.13   13.55
   4  -3  12  294.63   14.02
  -4   3 -13   28.46    2.92
   4  -3  13   24.12    3.61
   4  -3  13   36.28    3.08
  -4   3 -13   33.11    2.63
   4  -3  14   16.03    2.20
   4  -3  14    9.68    2.75
   4  -3  15    0.14    1.72
  -4   2  16    1.87    1.15
  -4   2  15   -0.11    1.97
   4  -2 -15    6.54    2.21
  -4   2  14    1.29    2.56
  -4   2  13   52.92    4.20
  -4   2  12    4.06    3.49
  -4   2  12   -0.03    3.39
  -4   2  12    1.02    3.29
  -4   2  11    2.86    3.43
  -4   2  11    5.81    7.68
  -4   2  11    6.62    3.73
  -4   2  10   17.14    3.59
  -4   2  10   15.59    3.91
   4  -2 -10   29.04    3.10
  -4   2  10   17.58    8.14
  -4   2   9   -2.74    2.99
  -4   2   9    5.01    3.77
  -4   2   9    5.12    7.54
   4  -2  -9    0.49    2.74
  -4   2   9    4.17    3.54
  -4   2   8   14.42    3.36
  -4   2   8   14.44    3.45
  -4   2   8   13.86    2.94
   4  -2  -8   15.42    2.71
  -4   2   8   11.80    6.74
  -4   2   7   92.14    5.02
  -4   2   7   96.34    4.85
  -4   2   7   96.10    9.38
  -4   2   6   54.31    3.83
  -4   2   6   51.84    3.46
  -4   2   5  935.78   37.17
  -4   2   5 1045.61   40.94
  -4   2   5  973.59   37.15
  -4   2   4   76.59    8.63
  -4   2   4   54.96    9.39
   4  -2  -2   -0.76    4.20
  -4   2   2    6.55    4.88
   4  -2  -1  128.12    6.89
  -4   2   1  129.79    7.90
  -4   2   1  122.07    6.18
   4  -2   0 1055.09   40.29
  -4   2   0  957.90   39.76
  -4   2   0 1021.14   41.12
   4  -2   1   81.95    5.41
  -4   2  -1   58.81    5.89
  -4   2  -2  397.81   17.98
   4  -2   3 2824.95  111.17
  -4   2  -3 2797.45  111.79
   4  -2   4 2226.64   83.41
  -4   2  -4 2016.20   84.09
  -4   2  -4 1999.74   83.93
   4  -2   5  311.97   13.77
  -4   2  -5  293.86   15.73
  -4   2  -6  146.48   10.23
  -4   2  -6  113.82    7.48
  -4   2  -7    5.96    6.05
  -4   2  -7    9.26    2.26
  -4   2  -8  234.26   15.32
   4  -2   8  246.34   14.55
  -4   2  -8  287.52   11.93
  -4   2  -8  284.04   11.59
  -4   2  -9   67.61    4.56
  -4   2  -9   63.71    3.92
  -4   2 -10   78.49    5.24
  -4   2 -10   85.84    4.63
   4  -2  11    7.14    6.13
  -4   2 -11    1.13    3.32
   4  -2  12  139.41    7.76
  -4   2 -12  153.72    7.32
  -4   2 -12  153.15    6.92
   4  -2  13  109.83    5.20
  -4   2 -13  115.96    5.69
  -4   2 -13  111.18    5.25
   4  -2  13  107.05    6.20
  -4   2 -14   75.66    3.94
   4  -2  14   81.86    3.97
   4  -2  15   21.58    2.62
   4  -2  15   45.00    2.63
  -4   1  15    8.85    2.03
  -4   1  15    1.14    1.77
  -4   1  14    8.72    2.70
  -4   1  13   51.41    4.23
  -4   1  13   66.60    4.32
  -4   1  12   88.78    5.56
  -4   1  12   96.33    5.76
  -4   1  11    7.35    3.56
   4  -1 -11   11.77    2.91
  -4   1  11    9.74    7.92
  -4   1  11    7.93    3.96
  -4   1  10   51.93    4.76
  -4   1  10   51.94    9.46
  -4   1  10   55.37    4.53
   4  -1 -10   55.91    3.92
  -4   1   9   82.42    5.38
   4  -1  -9   89.05    4.74
  -4   1   9   79.02    5.13
  -4   1   9   76.87    9.60
  -4   1   8  108.78    5.99
   4  -1  -8  119.87    5.50
  -4   1   8  101.88    5.72
  -4   1   8  114.28   10.51
  -4   1   8  112.50    5.81
  -4   1   7  322.01   13.15
  -4   1   7  300.78   13.00
  -4   1   7  317.02   17.23
  -4   1   6  269.88   10.01
  -4   1   6  252.01    9.86
  -4   1   6  274.16   14.04
  -4   1   5  325.86   12.99
  -4   1   5  289.02   12.83
  -4   1   4  328.17   17.02
  -4   1   3   49.32    7.32
  -4   1   2    5.23    4.68
   4  -1  -1   18.28    4.18
  -4   1   1   19.43    4.37
   4  -1   0   32.52    3.99
  -4   1   0   22.15    1.85
   4  -1   1  129.44    6.82
  -4   1  -1  104.35    6.93
   4  -1   2  794.26   34.40
  -4   1  -2  896.19   34.74
   4  -1   3  270.86   13.65
  -4   1  -3  316.08   13.94
   4  -1   4  611.15   26.03
  -4   1  -4  615.83   26.32
   4  -1   5  369.26   16.93
  -4   1  -6  265.69   13.41
  -4   1  -7    1.89    5.69
   4  -1   8   16.63    1.83
  -4   1  -8   14.16    2.31
   4  -1   9   75.84    3.82
  -4   1  -9   70.16    3.98
   4  -1  10  563.60   23.23
  -4   1 -10  606.41   23.64
   4  -1  11   35.12    4.45
   4  -1  11   40.65    3.42
   4  -1  11   46.55    7.70
  -4   1 -11   46.94    4.25
   4  -1  12    7.55    2.74
   4  -1  12    8.22    3.88
  -4   1 -12    7.78    3.50
   4  -1  12   16.66    6.44
   4  -1  13   13.69    2.20
   4  -1  13    9.26    2.76
  -4   1 -13    9.11    3.26
   4  -1  13    5.95    3.52
   4  -1  14  117.04    5.16
   4  -1  14  102.31    5.31
  -4   1 -14  115.42    5.61
   4  -1  15  120.33    5.13
  -4   1 -15  119.18    5.16
   4  -1  16    1.54    1.61
  -4   0  15    1.58    1.27
   4   0 -15   -0.82    1.66
  -4   0  15    0.54    1.82
   4   0 -14   22.29    2.68
  -4   0  14   22.11    2.88
  -4   0  13    4.60    3.15
  -4   0  13    6.34    3.22
   4   0 -12    6.35    2.78
  -4   0  12    7.84    3.41
  -4   0  12    6.12    3.70
  -4   0  11    5.30    3.44
   4   0 -11    8.85    3.03
  -4   0  11   11.72    7.40
  -4   0  11    7.01    3.97
  -4   0  10   47.62    4.79
  -4   0  10   39.15    4.19
   4   0 -10   51.82    3.86
  -4   0  10   48.04    8.90
   4   0 -10   39.70    6.81
  -4   0   9   49.04    4.60
   4   0  -9   56.51    3.89
  -4   0   9   40.78    4.13
   4   0  -9   46.23    7.18
   4   0  -8   34.12    3.37
  -4   0   8   32.68    7.11
  -4   0   8   36.37    3.91
   4   0  -7  781.09   30.44
  -4   0   7  739.27   30.66
  -4   0   7  808.27   34.63
  -4   0   6  166.78    5.98
  -4   0   6  170.69    9.99
  -4   0   5  269.78   15.18
  -4   0   5  296.62   12.26
  -4   0   4   42.82    6.88
  -4   0   4   37.93    3.54
  -4   0   3   12.38    6.08
  -4   0   2    6.97    4.88
   4   0  -1   32.30    4.91
  -4   0   1   47.32    4.92
   4   0   0 1114.92   46.57
  -4   0   0 1203.71   46.79
   4   0   1  368.86   15.99
  -4   0  -1  359.59   15.97
   4   0   2  595.06   24.60
  -4   0  -2  572.46   24.40
   4   0   3  200.61   11.08
  -4   0  -3  225.04   10.53
   4   0   4  558.61   24.68
  -4   0  -4  605.81   24.81
   4   0   5  718.06   30.10
   4   0   6  549.27   23.87
   4   0   7   98.26    8.65
   4   0   8   13.14    5.44
  -4   0  -8   18.65    2.15
   4   0   9  223.01   11.90
   4   0   9  207.85    8.82
   4   0  10  255.71   12.98
   4   0  10  228.35   10.16
   4   0  10  263.08   10.85
   4   0  11   81.99    8.97
   4   0  11   67.65    5.14
   4   0  11   82.11    4.30
   4   0  11   62.40    4.04
   4   0  12   26.34    3.00
   4   0  12   30.15    6.76
  -4   0 -12   24.53    3.97
   4   0  12   21.48    4.08
   4   0  13   13.67    3.58
  -4   0 -13   19.62    3.69
   4   0  13   17.43    2.91
   4   0  14    1.01    2.00
  -4   0 -14    2.10    3.17
   4   0  14   -0.04    3.02
   4   0  14   -1.37    2.47
   4   0  15   60.60    3.28
   4   0  15   57.59    3.38
  -4   0 -15   54.44    3.71
   4   0  16   20.16    2.09
  -4   0 -16   18.44    2.19
   4   1 -14    1.05    2.07
  -4  -1  14    1.20    2.29
  -4  -1  14    0.46    1.67
  -4  -1  13   46.62    3.81
   4   1 -13   38.00    3.39
   4   1 -12    3.87    2.87
  -4  -1  12    1.20    3.58
   4   1 -11  106.60    5.55
  -4  -1  11   99.23    6.27
  -4  -1  11   98.82   10.65
   4   1 -10  106.11    5.53
  -4  -1  10   95.46    6.26
  -4  -1  10  112.67   10.56
   4   1  -9   19.17    3.37
  -4  -1   9   19.65    4.11
   4   1  -9    7.72    6.27
  -4  -1   9   22.32    7.06
  -4  -1   8   -1.54    3.54
   4   1  -8   -1.37    6.15
  -4  -1   8    1.38    2.94
   4   1  -8    0.24    3.05
  -4  -1   8    3.28    5.88
  -4  -1   7   24.99    2.91
   4   1  -7   20.04    3.06
  -4  -1   7   18.95    3.37
  -4  -1   7   21.53    6.02
  -4  -1   6    1.07    2.89
  -4  -1   6    2.90    5.00
  -4  -1   6    1.23    2.40
  -4  -1   5   90.51    7.91
  -4  -1   5   85.28    4.54
  -4  -1   4   10.54    5.79
  -4  -1   4   11.22    2.59
   4   1  -3   49.72    3.73
  -4  -1   3  116.23    7.74
  -4  -1   2 2207.34   88.20
   4   1  -1  429.28   19.06
   4   1   0 1352.56   54.40
  -4  -1   0 1346.52   54.11
   4   1   1  385.99   16.93
   4   1   2 2467.93   95.39
  -4  -1  -2 2358.37   94.96
   4   1   3  168.60    9.12
  -4  -1  -3  159.42    8.21
   4   1   4  568.20   25.18
  -4  -1  -4  617.78   24.94
   4   1   5   19.35    5.64
   4   1   6 1270.69   52.95
   4   1   6 1357.42   53.98
   4   1   7  518.23   23.48
   4   1   8    4.23    5.51
   4   1   9   63.38    6.60
   4   1   9   56.05    3.07
   4   1  10    1.48    2.01
   4   1  10    2.19    5.16
   4   1  10    1.21    3.24
   4   1  11   11.46    3.58
   4   1  11    8.31    2.49
   4   1  11    8.31    2.53
   4   1  12    1.78    3.48
   4   1  12   -0.15    2.63
   4   1  12    3.60    2.56
   4   1  13   -1.14    3.33
   4   1  13    0.68    2.56
   4   1  14   33.79    2.96
  -4  -1 -14   34.11    3.87
   4   1  14   33.79    3.06
   4   1  14   28.78    3.56
   4   1  15   -1.58    2.45
  -4  -1 -15    0.54    2.87
   4   1  15    0.36    2.18
   4   1  15    0.77    2.05
   4   1  16   32.76    2.50
  -4  -1 -16   37.03    2.93
   4   1  16   33.36    2.52
  -4  -1 -17    1.66    1.55
   4   2 -14    1.86    1.75
  -4  -2  14   -0.94    2.12
   4   2 -13   -0.48    2.28
  -4  -2  13   -0.27    2.93
   4   2 -12   48.02    3.64
  -4  -2  12   42.07    3.95
   4   2 -12   44.86    3.65
  -4  -2  12   50.35    4.35
   4   2 -11   12.97    3.27
   4   2 -11   16.18    3.40
  -4  -2  11   13.73    4.03
  -4  -2  11   13.13    3.58
  -4  -2  10   14.91    4.22
   4   2 -10   14.10    6.34
  -4  -2  10   12.11    3.58
   4   2 -10   15.69    3.56
  -4  -2  10   14.35    6.92
   4   2  -9  360.40   18.14
  -4  -2   9  358.68   15.01
   4   2  -9  353.46   14.50
  -4  -2   9  319.99   14.73
  -4  -2   9  376.81   19.52
  -4  -2   8  128.35    7.12
   4   2  -8  141.17    6.67
  -4  -2   8  132.41    6.82
  -4  -2   8  133.52   10.66
   4   2  -7    3.92    6.14
  -4  -2   7    5.15    2.70
  -4  -2   7    1.78    5.33
   4   2  -7    4.80    3.03
  -4  -2   6   67.42    6.83
   4   2  -6   59.89    3.82
  -4  -2   5   63.52    4.21
  -4  -2   5   75.87    3.96
  -4  -2   4   31.43    3.28
  -4  -2   4   27.88    2.75
  -4  -2   4   32.53    5.51
  -4  -2   3  811.01   34.22
   4   2  -2   16.04    2.80
  -4  -2   2   21.17    5.37
   4   2  -1 2539.65   93.17
   4   2  -1 2178.75   92.55
   4   2   0 2199.10   91.66
   4   2   0 2562.46   92.66
   4   2   1   37.97    4.67
   4   2   1   41.45    5.14
  -4  -2  -1   49.63    4.15
   4   2   2  405.33   17.68
  -4  -2  -2  367.29   16.75
   4   2   3 1036.29   40.92
  -4  -2  -3  971.12   39.92
   4   2   4  320.86   12.65
  -4  -2  -4  249.48   10.82
   4   2   5  251.92   13.30
   4   2   6  117.22    9.39
   4   2   7  392.61   18.74
   4   2   8  844.25   35.88
   4   2   9   23.85    5.74
   4   2   9   18.09    2.10
   4   2  10   56.54    7.10
   4   2  10   63.50    3.81
   4   2  10   75.41    3.86
   4   2  10   78.04    4.56
   4   2  11  206.20   13.30
   4   2  11  232.90   14.78
   4   2  11  251.19   10.42
   4   2  11  235.00   10.78
   4   2  11  258.48   10.44
   4   2  11  247.91   10.49
   4   2  12    1.10    2.44
   4   2  12   -1.36    2.70
   4   2  12    1.89    2.46
   4   2  12    1.34    3.32
   4   2  12    0.99    6.07
   4   2  13   64.18    4.49
   4   2  13   67.61    3.91
   4   2  13   60.57    3.95
   4   2  13   66.42    8.20
   4   2  14   49.02    3.38
   4   2  14   42.92    3.34
   4   2  14   37.14    3.68
   4   2  15  145.28    6.93
  -4  -2 -15  162.12    7.44
   4   2  15  156.97    6.87
   4   2  15  146.98    6.91
  -4  -2 -16    5.89    2.67
   4   2  16    2.09    1.94
  -4  -2 -17    9.07    1.96
   4   2  17    4.93    1.63
  -4  -3  14   11.92    1.88
   4   3 -13   40.35    2.79
  -4  -3  13   45.30    3.55
  -4  -3  12   39.27    3.62
   4   3 -12   41.23    3.21
  -4  -3  12   39.26    4.01
   4   3 -11   21.22    3.51
  -4  -3  11   17.14    4.06
  -4  -3  11   16.10    3.42
   4   3 -11   20.56    3.06
  -4  -3  10    7.05    4.07
   4   3 -10    8.04    6.33
   4   3 -10    5.08    3.18
   4   3 -10   10.06    3.56
  -4  -3  10    3.46    3.46
   4   3  -9   71.30    4.66
  -4  -3   9   50.44    4.53
  -4  -3   9   55.32    8.04
   4   3  -9   57.81    8.09
   4   3  -8   49.70    4.20
  -4  -3   8   40.81    3.97
  -4  -3   8   56.39    7.39
   4   3  -8   55.41    7.82
  -4  -3   7   10.86    2.98
   4   3  -7   15.31    3.27
  -4  -3   7   11.02    5.58
  -4  -3   7   11.27    3.50
   4   3  -7   14.71    6.52
  -4  -3   6   11.77    2.63
   4   3  -6    9.10    2.97
  -4  -3   6    5.41    4.71
  -4  -3   6   10.20    3.08
   4   3  -6    8.88    6.06
  -4  -3   5   25.03    3.07
  -4  -3   5   19.23    4.95
  -4  -3   5   21.89    2.62
  -4  -3   4   87.24    4.68
  -4  -3   4   96.69    7.07
  -4  -3   4   81.94    4.40
  -4  -3   3 1035.30   39.66
  -4  -3   3  949.71   39.58
   4   3  -3 1064.73   39.57
  -4  -3   2  200.00   10.70
   4   3  -1  316.67   14.94
   4   3  -1  353.79   14.87
   4   3   0    9.29    5.26
   4   3   0    7.12    3.44
   4   3   0   10.69    2.94
   4   3   1  411.23   17.20
   4   3   1  380.62   17.84
   4   3   2   16.37    4.46
   4   3   2   11.40    4.67
  -4  -3  -2   15.98    2.89
   4   3   3   13.12    5.16
  -4  -3  -3   26.28    3.05
   4   3   4  182.05   12.19
  -4  -3  -4  260.37   10.68
   4   3   5   55.60    6.39
   4   3   5   64.67    7.16
  -4  -3  -5   64.23    4.74
   4   3   6  296.05   14.65
   4   3   6  270.82   13.54
   4   3   7   66.36    6.57
   4   3   7   74.05    7.64
   4   3   8   23.15    6.00
   4   3   9  121.04    8.93
   4   3  10    3.52    2.24
   4   3  10    6.87    2.16
   4   3  10    8.34    5.70
   4   3  10    2.57    2.73
   4   3  11  110.99    9.57
   4   3  11   98.95    4.77
   4   3  11  102.65    5.00
   4   3  11   85.82    4.91
   4   3  11   99.57    5.29
   4   3  12   89.92    8.79
   4   3  12   68.16    4.37
   4   3  12   86.23    4.75
   4   3  12   82.13    4.26
   4   3  12   69.51    4.49
   4   3  13    0.97    2.98
   4   3  13    1.25    2.58
   4   3  13    0.48    2.35
   4   3  13    3.01    5.88
   4   3  14  244.77   10.17
   4   3  14  248.41   10.09
   4   3  14  230.25   10.12
   4   3  14  216.53    9.97
   4   3  15   28.52    2.74
   4   3  15   32.80    2.87
   4   3  15   30.61    2.74
   4   3  16   43.93    3.08
  -4  -3 -17    7.78    2.22
   4   3  17    4.07    1.76
  -4  -3 -18    0.69    1.35
  -4  -4  13    1.80    2.33
  -4  -4  13    1.90    2.00
  -4  -4  12   48.42    3.93
  -4  -4  12   47.73    3.59
  -4  -4  11    1.52    2.92
   4   4 -11   -1.41    2.47
  -4  -4  10    5.56    3.17
   4   4 -10    2.31    2.77
   4   4 -10    5.42    3.60
  -4  -4   9   19.60    3.53
   4   4  -9   23.90    7.39
   4   4  -9   21.11    3.95
   4   4  -9   16.36    3.11
   4   4  -8   34.36    4.11
  -4  -4   8   28.73    3.59
   4   4  -8   24.88    3.28
  -4  -4   8   30.22    4.29
   4   4  -8   34.90    7.65
   4   4  -7   65.84    8.42
  -4  -4   7   63.44    4.76
  -4  -4   7   65.38    4.32
   4   4  -7   61.29    4.52
   4   4  -7   55.83    4.12
  -4  -4   7   52.15    7.02
   4   4  -6  246.62   14.37
  -4  -4   6  230.58   10.83
   4   4  -6  270.01   10.73
  -4  -4   6  251.15   10.69
   4   4  -6  235.66   10.62
  -4  -4   6  283.73   13.99
   4   4  -5   34.46    6.70
  -4  -4   5   25.30    3.19
   4   4  -5   28.17    3.17
  -4  -4   5   23.71    2.76
   4   4  -5   22.47    2.76
  -4  -4   5   32.62    5.04
  -4  -4   4    8.15    2.73
   4   4  -4    3.69    5.93
  -4  -4   4    9.49    2.23
  -4  -4   4    6.51    4.02
   4   4  -4    6.38    2.31
  -4  -4   3  980.43   39.59
  -4  -4   3 1036.80   39.56
   4   4  -3 1024.97   39.52
  -4  -4   2  191.72    8.45
   4   4  -2  209.11    8.30
   4   4  -1  248.43   11.50
   4   4   0 1124.93   45.16
   4   4   1  174.08    9.46
   4   4   1  181.04    9.05
   4   4   2 1625.29   64.88
   4   4   3    2.12    4.95
  -4  -4  -3    4.19    2.43
  -4  -4  -4   44.17    3.46
   4   4   5 1720.65   66.67
  -4  -4  -5 1725.79   65.34
   4   4   6  319.14   14.77
   4   4   6  262.87   13.44
   4   4   7  365.84   16.84
   4   4   7  320.81   15.72
   4   4   8  383.76   18.62
   4   4   9   47.84    6.87
   4   4   9   41.31    2.97
   4   4  10   46.54    7.51
   4   4  10   57.97    6.99
   4   4  10   61.71    3.58
   4   4  10   62.63    3.71
   4   4  10   65.93    3.87
   4   4  11   47.44    3.00
   4   4  11   48.71    3.32
   4   4  11   42.37    3.58
   4   4  11   44.71    3.39
   4   4  12  251.75   10.88
   4   4  12  268.17   11.23
   4   4  12  273.01   11.14
   4   4  12  247.77   11.12
   4   4  13  100.73    9.13
   4   4  13  103.70    5.15
   4   4  13  109.70    5.20
   4   4  13   89.54    4.76
   4   4  14  159.28    7.02
   4   4  14  144.18    6.79
   4   4  14  159.50    6.96
   4   4  14  134.17    6.61
   4   4  15    1.13    2.35
   4   4  15   -1.25    2.51
   4   4  16    1.22    2.17
   4   4  16   -0.10    2.19
   4   4  17   -1.49    1.86
  -4  -4 -18   12.82    1.77
[truncated: 460,186 more chars]
