# Supplementary material for: Isolation of Anionic N‐Heterocyclic Olefins and Their Versatile Reactivity
Source: Angew Chem Int Ed Engl. 2025 Oct 6;64(48):e202516374. doi: 10.1002/anie.202516374 (PMC12643338; doi:10.1002/anie.202516374)
Supplement: Supplementary file 2 — Supporting Information [file ANIE-64-e202516374-s001.zip › 3PO.cif]

data_PD-698_auto_a                                  
_publ_contact_author_name                           'Professor Viktoria H. Gessner'
_publ_contact_author_address
;
Lehrstuhl fuer Anorganische Chemie II
Ruhr-Universitaet Bochum
Universitaetsstr. 150
44801 Bochum
Germany
;

_publ_contact_author_phone                          '+49 234 32-24174'
_publ_contact_author_fax                            '+49 234 32-14174'
_publ_contact_author_email                          viktoria.gessner@rub.de
_publ_requested_journal                             'journal xy'
_publ_requested_category                            chemistry
_publ_section_title                                 'section xy'
_publ_contact_letter
;
Please consider this CIF for submission to the Cambridge Crystallographic
Data Centre. I certify that all authors have seen and approved of this
submission, that all have made significant scientific contributions to the
work reported, and that all share responsibility and accountability for
the results.
This CIF  is submitted as a personal communication
This CIF is submitted as part of a journal submission
;

_publ_section_abstract
;
abstract of publication
;

_publ_section_references
;
references
;

loop_

 _publ_author_name
 _publ_author_address
 _publ_author_email
 _publ_author_footnote
'Author 1'
;
Lehrstuhl fuer Anorganische Chemie II
Ruhr-Universitaet Bochum
Universitaetsstr. 150
44801 Bochum
Germany
;
?
''
'Author 2'
;
Lehrstuhl fuer Anorganische Chemie II
Ruhr-Universitaet Bochum
Universitaetsstr. 150
44801 Bochum
Germany
;
?
''
'Author 3'
;
Lehrstuhl fuer Organische Chemie I
Ruhr-Universitaet Bochum
Universitaetsstr. 150
44801 Bochum
Germany
;
?
''
#

_audit_creation_method                              SHELXL-2019/3
_shelx_SHELXL_version_number                        2019/3
_chemical_name_systematic                           ?
_chemical_name_common                               ?
_chemical_melting_point                             ?
_chemical_formula_moiety                            'C36 H52 K N2 O9 P, C4 H8 O'
_chemical_formula_sum                               'C40 H60 K N2 O10 P'
_chemical_formula_weight                            798.97
loop_
 _atom_type_symbol
 _atom_type_description
 _atom_type_scat_dispersion_real
 _atom_type_scat_dispersion_imag
 _atom_type_scat_source
 'C'  'C'   0.0181   0.0091
 'International Tables Vol C Tables 4.2.6.8 and 6.1.1.4'
 'H'  'H'   0.0000   0.0000
 'International Tables Vol C Tables 4.2.6.8 and 6.1.1.4'
 'N'  'N'   0.0311   0.0180
 'International Tables Vol C Tables 4.2.6.8 and 6.1.1.4'
 'O'  'O'   0.0492   0.0322
 'International Tables Vol C Tables 4.2.6.8 and 6.1.1.4'
 'P'  'P'   0.2955   0.4335
 'International Tables Vol C Tables 4.2.6.8 and 6.1.1.4'
 'K'  'K'   0.3868   1.0657
 'International Tables Vol C Tables 4.2.6.8 and 6.1.1.4'

#

_space_group_crystal_system                         monoclinic
_space_group_IT_number                              9
_space_group_name_H-M_alt                           'I a'
_space_group_name_Hall                              'I -2ya'
_shelx_space_group_comment
;
The symmetry employed for this shelxl refinement is uniquely defined
by the following loop, which should always be used as a source of
symmetry information in preference to the above space-group names.
They are only intended as comments.
;
loop_
 _space_group_symop_operation_xyz
 'x, y, z'
 'x+1/2, -y, z'
 'x+1/2, y+1/2, z+1/2'
 'x+1, -y+1/2, z+1/2'

#

_cell_length_a                                      19.0740(2)
_cell_length_b                                      9.85380(10)
_cell_length_c                                      23.4572(3)
_cell_angle_alpha                                   90
_cell_angle_beta                                    110.0010(10)
_cell_angle_gamma                                   90
_cell_volume                                        4142.90(8)
_cell_formula_units_Z                               4
_cell_measurement_temperature                       100(2)
_cell_measurement_reflns_used                       9936
_cell_measurement_theta_min                         3.9980
_cell_measurement_theta_max                         75.9270
_exptl_crystal_description                          block
_exptl_crystal_colour                               yellow
_exptl_crystal_density_meas                         ?
_exptl_crystal_density_method                       ?
_exptl_crystal_density_diffrn                       1.281          
_exptl_crystal_F_000                                1712
_exptl_transmission_factor_min                      ?
_exptl_transmission_factor_max                      ?
_exptl_crystal_size_max                             0.140
_exptl_crystal_size_mid                             0.060
_exptl_crystal_size_min                             0.050
_exptl_absorpt_coefficient_mu                       1.960
_shelx_estimated_absorpt_T_min                      0.771
_shelx_estimated_absorpt_T_max                      0.908
_exptl_absorpt_correction_type                      gaussian
_exptl_absorpt_correction_T_min                     0.781
_exptl_absorpt_correction_T_max                     1.000
_exptl_absorpt_process_details
;
CrysAlisPro 1.171.41.93a (Rigaku Oxford Diffraction, 2020)
Numerical absorption correction based on gaussian integration over
a multifaceted crystal model
Empirical absorption correction using spherical harmonics,
implemented in SCALE3 ABSPACK scaling algorithm.
;
_exptl_absorpt_special_details                      ?
_diffrn_ambient_temperature                         100(2)
_diffrn_radiation_wavelength                        1.54184
_diffrn_radiation_type                              CuK\a
_diffrn_source                                      'micro-focus sealed X-ray tube'
_diffrn_measurement_device_type                     'XtaLAB Synergy, Dualflex, HyPix'
_diffrn_measurement_method                          '\w scans'
_diffrn_detector_area_resol_mean                    10.0000
_diffrn_reflns_number                               14058
_diffrn_reflns_av_unetI/netI                        0.0306
_diffrn_reflns_av_R_equivalents                     0.0267
_diffrn_reflns_limit_h_min                          -23
_diffrn_reflns_limit_h_max                          23
_diffrn_reflns_limit_k_min                          -11
_diffrn_reflns_limit_k_max                          12
_diffrn_reflns_limit_l_min                          -29
_diffrn_reflns_limit_l_max                          29
_diffrn_reflns_theta_min                            4.011
_diffrn_reflns_theta_max                            76.753
_diffrn_reflns_theta_full                           67.684
_diffrn_measured_fraction_theta_max                 0.937
_diffrn_measured_fraction_theta_full                0.999
_diffrn_reflns_Laue_measured_fraction_max           0.937
_diffrn_reflns_Laue_measured_fraction_full          0.999
_diffrn_reflns_point_group_measured_fraction_max    0.731
_diffrn_reflns_point_group_measured_fraction_full   0.799
_reflns_number_total                                6384
_reflns_number_gt                                   6221
_reflns_threshold_expression                        'I > 2\s(I)'
_reflns_Friedel_coverage                            0.559
_reflns_Friedel_fraction_max                        0.525
_reflns_Friedel_fraction_full                       0.599
_reflns_special_details
;
 Reflections were merged by SHELXL according to the crystal
 class for the calculation of statistics and refinement.
 _reflns_Friedel_fraction is defined as the number of unique
 Friedel pairs measured divided by the number that would be
 possible theoretically, ignoring centric projections and
 systematic absences.
;
_computing_data_collection                          'CrysAlisPro 1.171.41.93a (Rigaku OD, 2020)'
_computing_cell_refinement                          'CrysAlisPro 1.171.41.93a (Rigaku OD, 2020)'
_computing_data_reduction                           'CrysAlisPro 1.171.41.93a (Rigaku OD, 2020)'
_computing_structure_solution                       'SHELXT 2018/2 (Sheldrick, 2018)'
_computing_structure_refinement                     'SHELXL-2019/2 (Sheldrick, 2019)'
_computing_molecular_graphics                       ?
_computing_publication_material                     ?
_refine_special_details                             ?
_refine_ls_structure_factor_coef                    Fsqd
_refine_ls_matrix_type                              full
_refine_ls_weighting_scheme                         calc
_refine_ls_weighting_details                        'w=1/[\s^2^(Fo^2^)+(0.0529P)^2^+2.1467P] where P=(Fo^2^+2Fc^2^)/3'
_atom_sites_solution_primary                        dual
_atom_sites_solution_secondary                      ?
_atom_sites_solution_hydrogens                      geom
_refine_ls_hydrogen_treatment                       constr
_refine_ls_extinction_method                        none
_refine_ls_extinction_coef                          .
_refine_ls_abs_structure_details
;
 Flack x determined using 2137 quotients [(I+)-(I-)]/[(I+)+(I-)]
 (Parsons, Flack and Wagner, Acta Cryst. B69 (2013) 249-259).
;
_refine_ls_abs_structure_Flack                      0.004(8)
_chemical_absolute_configuration                    ?
_refine_ls_number_reflns                            6384
_refine_ls_number_parameters                        493
_refine_ls_number_restraints                        2
_refine_ls_R_factor_all                             0.0330
_refine_ls_R_factor_gt                              0.0321
_refine_ls_wR_factor_ref                            0.0853
_refine_ls_wR_factor_gt                             0.0847
_refine_ls_goodness_of_fit_ref                      1.035
_refine_ls_restrained_S_all                         1.035
_refine_ls_shift/su_max                             0.000
_refine_ls_shift/su_mean                            0.000
loop_
 _atom_site_label
 _atom_site_type_symbol
 _atom_site_fract_x
 _atom_site_fract_y
 _atom_site_fract_z
 _atom_site_U_iso_or_equiv
 _atom_site_adp_type
 _atom_site_occupancy
 _atom_site_site_symmetry_order  
 _atom_site_calc_flag
 _atom_site_refinement_flags_posn
 _atom_site_refinement_flags_adp
 _atom_site_refinement_flags_occupancy
 _atom_site_disorder_assembly
 _atom_site_disorder_group
P1 P 0.45542(3) 0.32867(6) 0.44108(3) 0.01998(14) Uani 1 1 d . . . . .
O1 O 0.49793(11) 0.44391(19) 0.48011(9) 0.0265(4) Uani 1 1 d . . . . .
N1 N 0.34859(13) 0.5681(2) 0.32346(10) 0.0223(5) Uani 1 1 d . . . . .
K1 K 0.59054(3) 0.56252(5) 0.57541(2) 0.02276(13) Uani 1 1 d . . . . .
C1 C 0.38655(15) 0.3383(3) 0.37299(12) 0.0216(5) Uani 1 1 d . . . . .
O2 O 0.34330(13) 0.7145(2) 0.24375(10) 0.0350(5) Uani 1 1 d . . . . .
N2 N 0.30877(13) 0.3761(2) 0.26652(10) 0.0233(5) Uani 1 1 d . . . . .
C2 C 0.35041(15) 0.4204(3) 0.32905(12) 0.0213(5) Uani 1 1 d . . . . .
O3 O 0.29252(14) 0.4729(2) 0.17208(10) 0.0380(5) Uani 1 1 d . . . . .
C3 C 0.33624(16) 0.6038(3) 0.26478(13) 0.0259(6) Uani 1 1 d . . . . .
O4 O 0.51801(11) 0.7308(2) 0.63867(10) 0.0310(5) Uani 1 1 d . . . . .
C4 C 0.30941(17) 0.4762(3) 0.22696(13) 0.0275(6) Uani 1 1 d . . . . .
O5 O 0.54335(12) 0.4602(2) 0.67397(10) 0.0325(5) Uani 1 1 d . . . . .
C5 C 0.35522(16) 0.6704(3) 0.37241(13) 0.0251(6) Uani 1 1 d . . . . .
O6 O 0.66345(12) 0.3417(2) 0.64958(10) 0.0315(5) Uani 1 1 d . . . . .
C6 C 0.2977(2) 0.7834(3) 0.34547(16) 0.0371(7) Uani 1 1 d . . . . .
H6A H 0.310524 0.831588 0.313835 0.056 Uiso 1 1 calc R U . . .
H6B H 0.297975 0.847310 0.377568 0.056 Uiso 1 1 calc R U . . .
H6C H 0.247886 0.743300 0.327851 0.056 Uiso 1 1 calc R U . . .
O7 O 0.71837(11) 0.43605(19) 0.56011(10) 0.0272(4) Uani 1 1 d . . . . .
C7 C 0.43348(19) 0.7296(3) 0.39630(16) 0.0373(7) Uani 1 1 d . . . . .
H7A H 0.445163 0.772343 0.362904 0.056 Uiso 1 1 calc R U . . .
H7B H 0.469474 0.656962 0.413939 0.056 Uiso 1 1 calc R U . . .
H7C H 0.436259 0.797628 0.427475 0.056 Uiso 1 1 calc R U . . .
O8 O 0.68933(11) 0.7072(2) 0.53036(9) 0.0249(4) Uani 1 1 d . . . . .
C8 C 0.33507(17) 0.6061(3) 0.42407(13) 0.0267(6) Uani 1 1 d . . . . .
H8A H 0.287317 0.558322 0.407361 0.040 Uiso 1 1 calc R U . . .
H8B H 0.330916 0.677069 0.451989 0.040 Uiso 1 1 calc R U . . .
H8C H 0.374077 0.541520 0.445979 0.040 Uiso 1 1 calc R U . . .
O9 O 0.56732(12) 0.83898(19) 0.54799(10) 0.0281(4) Uani 1 1 d . . . . .
C9 C 0.28954(17) 0.2309(3) 0.24849(13) 0.0292(6) Uani 1 1 d . . . . .
O10 O 0.55676(17) 0.0461(3) 0.73654(15) 0.0549(7) Uani 1 1 d . . . . .
C10 C 0.25795(19) 0.1645(3) 0.29334(16) 0.0364(7) Uani 1 1 d . . . . .
H10A H 0.213590 0.214405 0.293548 0.055 Uiso 1 1 calc R U . . .
H10B H 0.295659 0.166277 0.334074 0.055 Uiso 1 1 calc R U . . .
H10C H 0.244341 0.070292 0.281186 0.055 Uiso 1 1 calc R U . . .
C11 C 0.35919(19) 0.1583(3) 0.24598(16) 0.0364(7) Uani 1 1 d . . . . .
H11A H 0.347519 0.062592 0.235658 0.055 Uiso 1 1 calc R U . . .
H11B H 0.398909 0.164727 0.285613 0.055 Uiso 1 1 calc R U . . .
H11C H 0.375821 0.200921 0.215066 0.055 Uiso 1 1 calc R U . . .
C12 C 0.2281(2) 0.2223(4) 0.18594(16) 0.0412(8) Uani 1 1 d . . . . .
H12A H 0.247658 0.254397 0.154787 0.062 Uiso 1 1 calc R U . . .
H12B H 0.185760 0.279142 0.185629 0.062 Uiso 1 1 calc R U . . .
H12C H 0.211538 0.127980 0.177492 0.062 Uiso 1 1 calc R U . . .
C13 C 0.52483(15) 0.2236(3) 0.42371(12) 0.0220(5) Uani 1 1 d . . . . .
C14 C 0.59826(16) 0.2694(3) 0.44105(14) 0.0280(6) Uani 1 1 d . . . . .
H14 H 0.612476 0.349616 0.464703 0.034 Uiso 1 1 calc R U . . .
C15 C 0.65069(17) 0.1985(3) 0.42393(15) 0.0331(7) Uani 1 1 d . . . . .
H15 H 0.700493 0.231161 0.435690 0.040 Uiso 1 1 calc R U . . .
C16 C 0.63129(17) 0.0804(3) 0.38982(15) 0.0306(6) Uani 1 1 d . . . . .
H16 H 0.667279 0.033406 0.377592 0.037 Uiso 1 1 calc R U . . .
C17 C 0.55909(17) 0.0319(3) 0.37382(13) 0.0275(6) Uani 1 1 d . . . . .
H17 H 0.545691 -0.050088 0.351380 0.033 Uiso 1 1 calc R U . . .
C18 C 0.50610(15) 0.1026(3) 0.39047(13) 0.0234(5) Uani 1 1 d . . . . .
H18 H 0.456603 0.068653 0.379194 0.028 Uiso 1 1 calc R U . . .
C19 C 0.41570(15) 0.2267(3) 0.48783(12) 0.0225(5) Uani 1 1 d . . . . .
C20 C 0.36971(16) 0.1149(3) 0.46519(14) 0.0255(6) Uani 1 1 d . . . . .
H20 H 0.359920 0.086699 0.424471 0.031 Uiso 1 1 calc R U . . .
C21 C 0.33807(17) 0.0444(3) 0.50168(15) 0.0320(7) Uani 1 1 d . . . . .
H21 H 0.307118 -0.031944 0.485927 0.038 Uiso 1 1 calc R U . . .
C22 C 0.35162(18) 0.0855(3) 0.56106(16) 0.0343(7) Uani 1 1 d . . . . .
H22 H 0.329036 0.038845 0.585745 0.041 Uiso 1 1 calc R U . . .
C23 C 0.39826(18) 0.1948(3) 0.58408(14) 0.0335(7) Uani 1 1 d . . . . .
H23 H 0.408549 0.221833 0.625008 0.040 Uiso 1 1 calc R U . . .
C24 C 0.43014(16) 0.2652(3) 0.54785(13) 0.0275(6) Uani 1 1 d . . . . .
H24 H 0.462027 0.340162 0.564138 0.033 Uiso 1 1 calc R U . . .
C25 C 0.46862(18) 0.6578(4) 0.66092(16) 0.0381(7) Uani 1 1 d . . . . .
H25A H 0.429649 0.612362 0.627053 0.046 Uiso 1 1 calc R U . . .
H25B H 0.443928 0.720446 0.681127 0.046 Uiso 1 1 calc R U . . .
C26 C 0.51378(19) 0.5542(3) 0.70542(16) 0.0347(7) Uani 1 1 d . . . . .
H26A H 0.554830 0.599360 0.737745 0.042 Uiso 1 1 calc R U . . .
H26B H 0.481836 0.506445 0.724517 0.042 Uiso 1 1 calc R U . . .
C27 C 0.59245(19) 0.3657(3) 0.71449(15) 0.0366(7) Uani 1 1 d . . . . .
H27A H 0.565511 0.315841 0.737321 0.044 Uiso 1 1 calc R U . . .
H27B H 0.634790 0.414533 0.743960 0.044 Uiso 1 1 calc R U . . .
C28 C 0.62078(18) 0.2682(3) 0.67870(16) 0.0357(7) Uani 1 1 d . . . . .
H28A H 0.652299 0.198320 0.705904 0.043 Uiso 1 1 calc R U . . .
H28B H 0.578407 0.222133 0.647983 0.043 Uiso 1 1 calc R U . . .
C29 C 0.69398(18) 0.2534(3) 0.61613(15) 0.0340(7) Uani 1 1 d . . . . .
H29A H 0.654259 0.222855 0.578708 0.041 Uiso 1 1 calc R U . . .
H29B H 0.715842 0.172370 0.640776 0.041 Uiso 1 1 calc R U . . .
C30 C 0.75305(18) 0.3285(3) 0.60019(16) 0.0326(7) Uani 1 1 d . . . . .
H30A H 0.790728 0.365322 0.637371 0.039 Uiso 1 1 calc R U . . .
H30B H 0.778481 0.266352 0.580389 0.039 Uiso 1 1 calc R U . . .
C31 C 0.77087(16) 0.5207(3) 0.54689(14) 0.0271(6) Uani 1 1 d . . . . .
H31A H 0.802605 0.466173 0.529875 0.033 Uiso 1 1 calc R U . . .
H31B H 0.803411 0.565564 0.584373 0.033 Uiso 1 1 calc R U . . .
C32 C 0.72835(16) 0.6254(3) 0.50159(13) 0.0276(6) Uani 1 1 d . . . . .
H32A H 0.763138 0.681710 0.488555 0.033 Uiso 1 1 calc R U . . .
H32B H 0.692880 0.580751 0.465382 0.033 Uiso 1 1 calc R U . . .
C33 C 0.65021(17) 0.8170(3) 0.49274(14) 0.0280(6) Uani 1 1 d . . . . .
H33A H 0.607886 0.781563 0.458304 0.034 Uiso 1 1 calc R U . . .
H33B H 0.684101 0.866947 0.476269 0.034 Uiso 1 1 calc R U . . .
C34 C 0.62230(17) 0.9092(3) 0.53064(14) 0.0286(6) Uani 1 1 d . . . . .
H34A H 0.664094 0.937315 0.567211 0.034 Uiso 1 1 calc R U . . .
H34B H 0.600213 0.991682 0.507269 0.034 Uiso 1 1 calc R U . . .
C35 C 0.5387(2) 0.9225(3) 0.58501(16) 0.0357(7) Uani 1 1 d . . . . .
H35A H 0.515545 1.005173 0.562398 0.043 Uiso 1 1 calc R U . . .
H35B H 0.579808 0.950574 0.622035 0.043 Uiso 1 1 calc R U . . .
C36 C 0.4821(2) 0.8439(4) 0.60197(17) 0.0399(8) Uani 1 1 d . . . . .
H36A H 0.458866 0.902582 0.624790 0.048 Uiso 1 1 calc R U . . .
H36B H 0.442445 0.811373 0.564942 0.048 Uiso 1 1 calc R U . . .
C37 C 0.5107(3) 0.0582(5) 0.7730(3) 0.0791(18) Uani 1 1 d . . . . .
H37A H 0.457554 0.046929 0.747692 0.095 Uiso 1 1 calc R U . . .
H37B H 0.517099 0.148871 0.792326 0.095 Uiso 1 1 calc R U . . .
C38 C 0.5331(3) -0.0478(5) 0.8194(3) 0.0699(14) Uani 1 1 d . . . . .
H38A H 0.505118 -0.132891 0.804905 0.084 Uiso 1 1 calc R U . . .
H38B H 0.525747 -0.018439 0.857276 0.084 Uiso 1 1 calc R U . . .
C39 C 0.6142(3) -0.0649(5) 0.8284(2) 0.0614(11) Uani 1 1 d . . . . .
H39A H 0.632382 -0.155827 0.844727 0.074 Uiso 1 1 calc R U . . .
H39B H 0.644852 0.005429 0.855871 0.074 Uiso 1 1 calc R U . . .
C40 C 0.6146(2) -0.0478(4) 0.76480(19) 0.0476(9) Uani 1 1 d . . . . .
H40A H 0.663373 -0.012247 0.765280 0.057 Uiso 1 1 calc R U . . .
H40B H 0.605069 -0.135622 0.742986 0.057 Uiso 1 1 calc R U . . .

#

loop_
 _atom_site_aniso_label
 _atom_site_aniso_U_11
 _atom_site_aniso_U_22
 _atom_site_aniso_U_33
 _atom_site_aniso_U_23
 _atom_site_aniso_U_13
 _atom_site_aniso_U_12
P1 0.0188(3) 0.0203(3) 0.0167(3) -0.0008(2) 0.0008(2) 0.0001(2)
O1 0.0246(9) 0.0257(9) 0.0230(10) -0.0054(8) -0.0001(8) -0.0023(7)
N1 0.0251(11) 0.0217(11) 0.0182(11) 0.0012(9) 0.0048(9) 0.0010(9)
K1 0.0204(3) 0.0230(3) 0.0206(3) -0.0001(2) 0.0016(2) -0.0023(2)
C1 0.0201(12) 0.0234(13) 0.0184(12) -0.0007(10) 0.0028(10) -0.0004(10)
O2 0.0470(13) 0.0293(11) 0.0294(11) 0.0097(9) 0.0140(10) 0.0047(9)
N2 0.0232(11) 0.0249(11) 0.0173(11) 0.0000(9) 0.0011(9) 0.0026(9)
C2 0.0194(12) 0.0235(12) 0.0186(13) -0.0007(10) 0.0036(10) 0.0005(10)
O3 0.0531(14) 0.0374(11) 0.0193(11) 0.0029(9) 0.0069(9) 0.0121(10)
C3 0.0273(14) 0.0283(14) 0.0215(14) 0.0043(11) 0.0077(11) 0.0057(11)
O4 0.0250(10) 0.0351(11) 0.0332(11) 0.0072(9) 0.0101(9) 0.0076(8)
C4 0.0306(15) 0.0310(14) 0.0188(13) 0.0037(12) 0.0059(11) 0.0101(12)
O5 0.0343(11) 0.0335(11) 0.0264(11) 0.0039(9) 0.0062(9) -0.0043(9)
C5 0.0292(14) 0.0211(13) 0.0221(14) -0.0017(11) 0.0048(11) 0.0012(10)
O6 0.0312(11) 0.0259(10) 0.0339(12) 0.0043(8) 0.0067(9) -0.0024(8)
C6 0.052(2) 0.0273(14) 0.0322(17) 0.0022(13) 0.0152(15) 0.0134(14)
O7 0.0231(10) 0.0237(9) 0.0295(11) 0.0017(8) 0.0020(8) 0.0008(7)
C7 0.0380(17) 0.0350(16) 0.0365(18) -0.0059(14) 0.0097(14) -0.0148(14)
O8 0.0246(10) 0.0258(9) 0.0228(10) 0.0039(8) 0.0064(8) 0.0021(7)
C8 0.0298(14) 0.0275(13) 0.0235(14) -0.0020(11) 0.0098(11) 0.0019(11)
O9 0.0291(10) 0.0249(9) 0.0294(11) 0.0003(8) 0.0086(8) 0.0018(8)
C9 0.0303(15) 0.0273(14) 0.0219(14) -0.0038(11) -0.0017(11) -0.0001(11)
O10 0.0515(16) 0.0536(16) 0.064(2) 0.0159(14) 0.0259(14) 0.0100(12)
C10 0.0323(16) 0.0310(15) 0.0371(18) -0.0020(13) 0.0002(13) -0.0079(12)
C11 0.0409(18) 0.0327(16) 0.0309(16) -0.0056(13) 0.0063(14) 0.0062(13)
C12 0.0417(18) 0.0373(17) 0.0283(16) -0.0055(14) -0.0090(14) 0.0007(14)
C13 0.0193(12) 0.0245(13) 0.0188(13) 0.0044(10) 0.0020(10) 0.0005(10)
C14 0.0254(14) 0.0280(14) 0.0270(15) -0.0010(12) 0.0043(11) -0.0036(11)
C15 0.0238(14) 0.0390(16) 0.0362(17) 0.0020(13) 0.0101(12) -0.0013(12)
C16 0.0306(15) 0.0329(15) 0.0316(16) 0.0043(12) 0.0149(12) 0.0068(12)
C17 0.0303(15) 0.0279(13) 0.0230(14) 0.0002(11) 0.0077(11) 0.0013(11)
C18 0.0238(13) 0.0232(12) 0.0206(13) 0.0009(11) 0.0041(10) 0.0003(10)
C19 0.0192(12) 0.0240(13) 0.0209(13) 0.0046(11) 0.0026(10) 0.0076(10)
C20 0.0237(13) 0.0255(13) 0.0253(14) 0.0035(11) 0.0058(11) 0.0031(11)
C21 0.0255(15) 0.0344(15) 0.0352(17) 0.0095(13) 0.0093(13) 0.0044(12)
C22 0.0310(16) 0.0394(16) 0.0375(17) 0.0153(14) 0.0180(13) 0.0150(13)
C23 0.0360(16) 0.0417(16) 0.0235(14) 0.0055(13) 0.0111(12) 0.0164(13)
C24 0.0278(14) 0.0312(14) 0.0210(13) 0.0021(12) 0.0051(11) 0.0093(11)
C25 0.0284(16) 0.051(2) 0.0365(18) 0.0012(15) 0.0136(13) 0.0016(14)
C26 0.0337(16) 0.0413(17) 0.0335(17) 0.0020(13) 0.0169(13) -0.0054(13)
C27 0.0404(17) 0.0371(17) 0.0268(16) 0.0108(13) 0.0044(13) -0.0047(13)
C28 0.0345(16) 0.0338(16) 0.0344(17) 0.0101(13) 0.0063(13) -0.0026(13)
C29 0.0365(16) 0.0229(14) 0.0362(18) 0.0054(12) 0.0042(13) 0.0034(12)
C30 0.0300(15) 0.0272(15) 0.0357(17) 0.0030(12) 0.0048(13) 0.0071(12)
C31 0.0222(13) 0.0311(14) 0.0281(15) -0.0030(12) 0.0087(11) 0.0006(11)
C32 0.0282(14) 0.0319(14) 0.0226(14) -0.0017(12) 0.0086(11) -0.0029(12)
C33 0.0278(14) 0.0271(14) 0.0258(14) 0.0076(11) 0.0048(11) -0.0011(11)
C34 0.0290(15) 0.0225(13) 0.0311(16) 0.0061(12) 0.0061(12) 0.0001(11)
C35 0.0436(19) 0.0289(15) 0.0352(18) 0.0063(13) 0.0143(15) 0.0150(13)
C36 0.0353(17) 0.0443(18) 0.0405(19) 0.0079(15) 0.0136(15) 0.0195(14)
C37 0.064(3) 0.057(3) 0.143(6) 0.026(3) 0.070(4) 0.009(2)
C38 0.086(4) 0.059(3) 0.088(4) -0.001(3) 0.060(3) -0.005(2)
C39 0.071(3) 0.066(3) 0.048(2) -0.002(2) 0.022(2) 0.004(2)
C40 0.044(2) 0.051(2) 0.050(2) 0.0039(17) 0.0191(17) 0.0081(16)

#

_geom_special_details
;
 All esds (except the esd in the dihedral angle between two l.s. planes)
 are estimated using the full covariance matrix.  The cell esds are taken
 into account individually in the estimation of esds in distances, angles
 and torsion angles; correlations between esds in cell parameters are only
 used when they are defined by crystal symmetry.  An approximate (isotropic)
 treatment of cell esds is used for estimating esds involving l.s. planes.
;
loop_
 _geom_bond_atom_site_label_1
 _geom_bond_atom_site_label_2
 _geom_bond_distance
 _geom_bond_site_symmetry_2
 _geom_bond_publ_flag
P1 O1 1.509(2) . ?
P1 C1 1.688(3) . ?
P1 C19 1.832(3) . ?
P1 C13 1.833(3) . ?
O1 K1 2.604(2) . ?
N1 C3 1.361(4) . ?
N1 C2 1.461(3) . ?
N1 C5 1.500(4) . ?
K1 O9 2.799(2) . ?
K1 O6 2.836(2) . ?
K1 O8 2.839(2) . ?
K1 O7 2.868(2) . ?
K1 O4 2.875(2) . ?
K1 O5 2.932(2) . ?
K1 C12 3.381(3) 3 ?
C1 C2 1.306(4) . ?
O2 C3 1.224(4) . ?
N2 C4 1.357(4) . ?
N2 C2 1.475(3) . ?
N2 C9 1.501(4) . ?
O3 C4 1.216(4) . ?
C3 C4 1.523(4) . ?
O4 C25 1.419(4) . ?
O4 C36 1.432(4) . ?
O5 C26 1.416(4) . ?
O5 C27 1.428(4) . ?
C5 C7 1.520(4) . ?
C5 C8 1.529(4) . ?
C5 C6 1.539(4) . ?
O6 C29 1.423(4) . ?
O6 C28 1.426(4) . ?
C6 H6A 0.9800 . ?
C6 H6B 0.9800 . ?
C6 H6C 0.9800 . ?
O7 C31 1.417(4) . ?
O7 C30 1.421(4) . ?
C7 H7A 0.9800 . ?
C7 H7B 0.9800 . ?
C7 H7C 0.9800 . ?
O8 C32 1.415(4) . ?
O8 C33 1.434(3) . ?
C8 H8A 0.9800 . ?
C8 H8B 0.9800 . ?
C8 H8C 0.9800 . ?
O9 C34 1.427(4) . ?
O9 C35 1.433(4) . ?
C9 C10 1.527(5) . ?
C9 C11 1.528(5) . ?
C9 C12 1.536(4) . ?
O10 C40 1.419(5) . ?
O10 C37 1.426(6) . ?
C10 H10A 0.9800 . ?
C10 H10B 0.9800 . ?
C10 H10C 0.9800 . ?
C11 H11A 0.9800 . ?
C11 H11B 0.9800 . ?
C11 H11C 0.9800 . ?
C12 H12A 0.9800 . ?
C12 H12B 0.9800 . ?
C12 H12C 0.9800 . ?
C13 C14 1.393(4) . ?
C13 C18 1.402(4) . ?
C14 C15 1.387(5) . ?
C14 H14 0.9500 . ?
C15 C16 1.389(5) . ?
C15 H15 0.9500 . ?
C16 C17 1.383(5) . ?
C16 H16 0.9500 . ?
C17 C18 1.389(4) . ?
C17 H17 0.9500 . ?
C18 H18 0.9500 . ?
C19 C24 1.392(4) . ?
C19 C20 1.395(4) . ?
C20 C21 1.390(4) . ?
C20 H20 0.9500 . ?
C21 C22 1.387(5) . ?
C21 H21 0.9500 . ?
C22 C23 1.384(5) . ?
C22 H22 0.9500 . ?
C23 C24 1.388(5) . ?
C23 H23 0.9500 . ?
C24 H24 0.9500 . ?
C25 C26 1.503(5) . ?
C25 H25A 0.9900 . ?
C25 H25B 0.9900 . ?
C26 H26A 0.9900 . ?
C26 H26B 0.9900 . ?
C27 C28 1.493(5) . ?
C27 H27A 0.9900 . ?
C27 H27B 0.9900 . ?
C28 H28A 0.9900 . ?
C28 H28B 0.9900 . ?
C29 C30 1.498(5) . ?
C29 H29A 0.9900 . ?
C29 H29B 0.9900 . ?
C30 H30A 0.9900 . ?
C30 H30B 0.9900 . ?
C31 C32 1.504(4) . ?
C31 H31A 0.9900 . ?
C31 H31B 0.9900 . ?
C32 H32A 0.9900 . ?
C32 H32B 0.9900 . ?
C33 C34 1.491(4) . ?
C33 H33A 0.9900 . ?
C33 H33B 0.9900 . ?
C34 H34A 0.9900 . ?
C34 H34B 0.9900 . ?
C35 C36 1.488(5) . ?
C35 H35A 0.9900 . ?
C35 H35B 0.9900 . ?
C36 H36A 0.9900 . ?
C36 H36B 0.9900 . ?
C37 C38 1.462(8) . ?
C37 H37A 0.9900 . ?
C37 H37B 0.9900 . ?
C38 C39 1.496(8) . ?
C38 H38A 0.9900 . ?
C38 H38B 0.9900 . ?
C39 C40 1.504(6) . ?
C39 H39A 0.9900 . ?
C39 H39B 0.9900 . ?
C40 H40A 0.9900 . ?
C40 H40B 0.9900 . ?

#

loop_
 _geom_angle_atom_site_label_1
 _geom_angle_atom_site_label_2
 _geom_angle_atom_site_label_3
 _geom_angle
 _geom_angle_site_symmetry_1
 _geom_angle_site_symmetry_3
 _geom_angle_publ_flag
O1 P1 C1 127.90(12) . . ?
O1 P1 C19 107.23(13) . . ?
C1 P1 C19 104.47(13) . . ?
O1 P1 C13 106.31(12) . . ?
C1 P1 C13 102.05(13) . . ?
C19 P1 C13 107.53(12) . . ?
P1 O1 K1 157.58(12) . . ?
C3 N1 C2 109.8(2) . . ?
C3 N1 C5 122.7(2) . . ?
C2 N1 C5 127.4(2) . . ?
O1 K1 O9 103.41(6) . . ?
O1 K1 O6 103.21(6) . . ?
O9 K1 O6 153.33(7) . . ?
O1 K1 O8 104.33(6) . . ?
O9 K1 O8 59.93(6) . . ?
O6 K1 O8 111.40(6) . . ?
O1 K1 O7 93.07(6) . . ?
O9 K1 O7 117.94(6) . . ?
O6 K1 O7 58.92(6) . . ?
O8 K1 O7 58.04(6) . . ?
O1 K1 O4 113.39(7) . . ?
O9 K1 O4 59.42(6) . . ?
O6 K1 O4 110.33(7) . . ?
O8 K1 O4 113.60(6) . . ?
O7 K1 O4 153.48(6) . . ?
O1 K1 O5 102.80(7) . . ?
O9 K1 O5 116.66(7) . . ?
O6 K1 O5 58.04(6) . . ?
O8 K1 O5 152.62(6) . . ?
O7 K1 O5 116.92(6) . . ?
O4 K1 O5 57.30(6) . . ?
O1 K1 C12 171.06(9) . 3 ?
O9 K1 C12 75.12(8) . 3 ?
O6 K1 C12 78.34(7) . 3 ?
O8 K1 C12 67.17(8) . 3 ?
O7 K1 C12 80.13(8) . 3 ?
O4 K1 C12 73.73(8) . 3 ?
O5 K1 C12 85.55(8) . 3 ?
C2 C1 P1 144.2(2) . . ?
C4 N2 C2 109.7(2) . . ?
C4 N2 C9 123.9(2) . . ?
C2 N2 C9 124.0(2) . . ?
C1 C2 N1 132.7(2) . . ?
C1 C2 N2 124.1(2) . . ?
N1 C2 N2 102.6(2) . . ?
O2 C3 N1 129.3(3) . . ?
O2 C3 C4 124.2(3) . . ?
N1 C3 C4 106.5(2) . . ?
C25 O4 C36 112.0(2) . . ?
C25 O4 K1 113.26(19) . . ?
C36 O4 K1 110.75(18) . . ?
O3 C4 N2 130.1(3) . . ?
O3 C4 C3 123.6(3) . . ?
N2 C4 C3 106.4(2) . . ?
C26 O5 C27 111.6(3) . . ?
C26 O5 K1 118.06(17) . . ?
C27 O5 K1 116.16(19) . . ?
N1 C5 C7 110.8(3) . . ?
N1 C5 C8 110.5(2) . . ?
C7 C5 C8 110.4(3) . . ?
N1 C5 C6 108.1(2) . . ?
C7 C5 C6 110.3(3) . . ?
C8 C5 C6 106.8(2) . . ?
C29 O6 C28 111.2(2) . . ?
C29 O6 K1 109.78(17) . . ?
C28 O6 K1 116.31(17) . . ?
C5 C6 H6A 109.5 . . ?
C5 C6 H6B 109.5 . . ?
H6A C6 H6B 109.5 . . ?
C5 C6 H6C 109.5 . . ?
H6A C6 H6C 109.5 . . ?
H6B C6 H6C 109.5 . . ?
C31 O7 C30 112.3(2) . . ?
C31 O7 K1 117.79(15) . . ?
C30 O7 K1 117.68(18) . . ?
C5 C7 H7A 109.5 . . ?
C5 C7 H7B 109.5 . . ?
H7A C7 H7B 109.5 . . ?
C5 C7 H7C 109.5 . . ?
H7A C7 H7C 109.5 . . ?
H7B C7 H7C 109.5 . . ?
C32 O8 C33 112.6(2) . . ?
C32 O8 K1 114.58(16) . . ?
C33 O8 K1 109.63(16) . . ?
C5 C8 H8A 109.5 . . ?
C5 C8 H8B 109.5 . . ?
H8A C8 H8B 109.5 . . ?
C5 C8 H8C 109.5 . . ?
H8A C8 H8C 109.5 . . ?
H8B C8 H8C 109.5 . . ?
C34 O9 C35 111.3(2) . . ?
C34 O9 K1 117.62(16) . . ?
C35 O9 K1 118.86(17) . . ?
N2 C9 C10 109.3(3) . . ?
N2 C9 C11 109.0(2) . . ?
C10 C9 C11 112.3(3) . . ?
N2 C9 C12 110.8(2) . . ?
C10 C9 C12 106.4(3) . . ?
C11 C9 C12 109.1(3) . . ?
C40 O10 C37 108.4(4) . . ?
C9 C10 H10A 109.5 . . ?
C9 C10 H10B 109.5 . . ?
H10A C10 H10B 109.5 . . ?
C9 C10 H10C 109.5 . . ?
H10A C10 H10C 109.5 . . ?
H10B C10 H10C 109.5 . . ?
C9 C11 H11A 109.5 . . ?
C9 C11 H11B 109.5 . . ?
H11A C11 H11B 109.5 . . ?
C9 C11 H11C 109.5 . . ?
H11A C11 H11C 109.5 . . ?
H11B C11 H11C 109.5 . . ?
C9 C12 K1 153.8(2) . 3_444 ?
C9 C12 H12A 109.5 . . ?
K1 C12 H12A 88.4 3_444 . ?
C9 C12 H12B 109.5 . . ?
K1 C12 H12B 80.8 3_444 . ?
H12A C12 H12B 109.5 . . ?
C9 C12 H12C 109.5 . . ?
K1 C12 H12C 44.9 3_444 . ?
H12A C12 H12C 109.5 . . ?
H12B C12 H12C 109.5 . . ?
C14 C13 C18 118.5(3) . . ?
C14 C13 P1 118.8(2) . . ?
C18 C13 P1 122.5(2) . . ?
C15 C14 C13 120.3(3) . . ?
C15 C14 H14 119.9 . . ?
C13 C14 H14 119.9 . . ?
C14 C15 C16 120.8(3) . . ?
C14 C15 H15 119.6 . . ?
C16 C15 H15 119.6 . . ?
C17 C16 C15 119.4(3) . . ?
C17 C16 H16 120.3 . . ?
C15 C16 H16 120.3 . . ?
C16 C17 C18 120.2(3) . . ?
C16 C17 H17 119.9 . . ?
C18 C17 H17 119.9 . . ?
C17 C18 C13 120.8(3) . . ?
C17 C18 H18 119.6 . . ?
C13 C18 H18 119.6 . . ?
C24 C19 C20 118.8(3) . . ?
C24 C19 P1 118.5(2) . . ?
C20 C19 P1 122.7(2) . . ?
C21 C20 C19 120.6(3) . . ?
C21 C20 H20 119.7 . . ?
C19 C20 H20 119.7 . . ?
C22 C21 C20 120.1(3) . . ?
C22 C21 H21 119.9 . . ?
C20 C21 H21 119.9 . . ?
C23 C22 C21 119.5(3) . . ?
C23 C22 H22 120.2 . . ?
C21 C22 H22 120.2 . . ?
C22 C23 C24 120.5(3) . . ?
C22 C23 H23 119.7 . . ?
C24 C23 H23 119.7 . . ?
C23 C24 C19 120.4(3) . . ?
C23 C24 H24 119.8 . . ?
C19 C24 H24 119.8 . . ?
O4 C25 C26 107.7(3) . . ?
O4 C25 H25A 110.2 . . ?
C26 C25 H25A 110.2 . . ?
O4 C25 H25B 110.2 . . ?
C26 C25 H25B 110.2 . . ?
H25A C25 H25B 108.5 . . ?
O5 C26 C25 108.6(3) . . ?
O5 C26 H26A 110.0 . . ?
C25 C26 H26A 110.0 . . ?
O5 C26 H26B 110.0 . . ?
C25 C26 H26B 110.0 . . ?
H26A C26 H26B 108.4 . . ?
O5 C27 C28 109.1(3) . . ?
O5 C27 H27A 109.9 . . ?
C28 C27 H27A 109.9 . . ?
O5 C27 H27B 109.9 . . ?
C28 C27 H27B 109.9 . . ?
H27A C27 H27B 108.3 . . ?
O6 C28 C27 108.6(3) . . ?
O6 C28 H28A 110.0 . . ?
C27 C28 H28A 110.0 . . ?
O6 C28 H28B 110.0 . . ?
C27 C28 H28B 110.0 . . ?
H28A C28 H28B 108.4 . . ?
O6 C29 C30 108.7(2) . . ?
O6 C29 H29A 110.0 . . ?
C30 C29 H29A 110.0 . . ?
O6 C29 H29B 110.0 . . ?
C30 C29 H29B 110.0 . . ?
H29A C29 H29B 108.3 . . ?
O7 C30 C29 108.3(2) . . ?
O7 C30 H30A 110.0 . . ?
C29 C30 H30A 110.0 . . ?
O7 C30 H30B 110.0 . . ?
C29 C30 H30B 110.0 . . ?
H30A C30 H30B 108.4 . . ?
O7 C31 C32 107.9(2) . . ?
O7 C31 H31A 110.1 . . ?
C32 C31 H31A 110.1 . . ?
O7 C31 H31B 110.1 . . ?
C32 C31 H31B 110.1 . . ?
H31A C31 H31B 108.4 . . ?
O8 C32 C31 107.3(2) . . ?
O8 C32 H32A 110.2 . . ?
C31 C32 H32A 110.2 . . ?
O8 C32 H32B 110.2 . . ?
C31 C32 H32B 110.2 . . ?
H32A C32 H32B 108.5 . . ?
O8 C33 C34 108.0(2) . . ?
O8 C33 H33A 110.1 . . ?
C34 C33 H33A 110.1 . . ?
O8 C33 H33B 110.1 . . ?
C34 C33 H33B 110.1 . . ?
H33A C33 H33B 108.4 . . ?
O9 C34 C33 108.8(2) . . ?
O9 C34 H34A 109.9 . . ?
C33 C34 H34A 109.9 . . ?
O9 C34 H34B 109.9 . . ?
C33 C34 H34B 109.9 . . ?
H34A C34 H34B 108.3 . . ?
O9 C35 C36 108.9(3) . . ?
O9 C35 H35A 109.9 . . ?
C36 C35 H35A 109.9 . . ?
O9 C35 H35B 109.9 . . ?
C36 C35 H35B 109.9 . . ?
H35A C35 H35B 108.3 . . ?
O4 C36 C35 108.9(3) . . ?
O4 C36 H36A 109.9 . . ?
C35 C36 H36A 109.9 . . ?
O4 C36 H36B 109.9 . . ?
C35 C36 H36B 109.9 . . ?
H36A C36 H36B 108.3 . . ?
O10 C37 C38 107.6(4) . . ?
O10 C37 H37A 110.2 . . ?
C38 C37 H37A 110.2 . . ?
O10 C37 H37B 110.2 . . ?
C38 C37 H37B 110.2 . . ?
H37A C37 H37B 108.5 . . ?
C37 C38 C39 102.2(4) . . ?
C37 C38 H38A 111.3 . . ?
C39 C38 H38A 111.3 . . ?
C37 C38 H38B 111.3 . . ?
C39 C38 H38B 111.3 . . ?
H38A C38 H38B 109.2 . . ?
C38 C39 C40 101.7(4) . . ?
C38 C39 H39A 111.4 . . ?
C40 C39 H39A 111.4 . . ?
C38 C39 H39B 111.4 . . ?
C40 C39 H39B 111.4 . . ?
H39A C39 H39B 109.3 . . ?
O10 C40 C39 105.6(3) . . ?
O10 C40 H40A 110.6 . . ?
C39 C40 H40A 110.6 . . ?
O10 C40 H40B 110.6 . . ?
C39 C40 H40B 110.6 . . ?
H40A C40 H40B 108.8 . . ?

#

loop_
 _geom_torsion_atom_site_label_1
 _geom_torsion_atom_site_label_2
 _geom_torsion_atom_site_label_3
 _geom_torsion_atom_site_label_4
 _geom_torsion
 _geom_torsion_site_symmetry_1
 _geom_torsion_site_symmetry_2
 _geom_torsion_site_symmetry_3
 _geom_torsion_site_symmetry_4
 _geom_torsion_publ_flag
C1 P1 O1 K1 173.0(3) . . . . ?
C19 P1 O1 K1 48.1(4) . . . . ?
C13 P1 O1 K1 -66.7(4) . . . . ?
O1 P1 C1 C2 8.2(5) . . . . ?
C19 P1 C1 C2 134.2(4) . . . . ?
C13 P1 C1 C2 -113.9(4) . . . . ?
P1 C1 C2 N1 -10.9(6) . . . . ?
P1 C1 C2 N2 158.1(3) . . . . ?
C3 N1 C2 C1 148.6(3) . . . . ?
C5 N1 C2 C1 -34.1(5) . . . . ?
C3 N1 C2 N2 -22.1(3) . . . . ?
C5 N1 C2 N2 155.1(3) . . . . ?
C4 N2 C2 C1 -150.0(3) . . . . ?
C9 N2 C2 C1 13.0(4) . . . . ?
C4 N2 C2 N1 21.8(3) . . . . ?
C9 N2 C2 N1 -175.2(2) . . . . ?
C2 N1 C3 O2 -166.3(3) . . . . ?
C5 N1 C3 O2 16.3(5) . . . . ?
C2 N1 C3 C4 14.5(3) . . . . ?
C5 N1 C3 C4 -162.8(2) . . . . ?
C2 N2 C4 O3 166.7(3) . . . . ?
C9 N2 C4 O3 3.7(5) . . . . ?
C2 N2 C4 C3 -13.7(3) . . . . ?
C9 N2 C4 C3 -176.7(2) . . . . ?
O2 C3 C4 O3 0.0(5) . . . . ?
N1 C3 C4 O3 179.2(3) . . . . ?
O2 C3 C4 N2 -179.6(3) . . . . ?
N1 C3 C4 N2 -0.4(3) . . . . ?
C3 N1 C5 C7 -82.0(3) . . . . ?
C2 N1 C5 C7 101.1(3) . . . . ?
C3 N1 C5 C8 155.4(3) . . . . ?
C2 N1 C5 C8 -21.5(4) . . . . ?
C3 N1 C5 C6 38.9(4) . . . . ?
C2 N1 C5 C6 -138.0(3) . . . . ?
C4 N2 C9 C10 -152.8(3) . . . . ?
C2 N2 C9 C10 46.6(3) . . . . ?
C4 N2 C9 C11 84.2(3) . . . . ?
C2 N2 C9 C11 -76.4(3) . . . . ?
C4 N2 C9 C12 -35.8(4) . . . . ?
C2 N2 C9 C12 163.5(3) . . . . ?
N2 C9 C12 K1 -161.7(4) . . . 3_444 ?
C10 C9 C12 K1 -43.0(6) . . . 3_444 ?
C11 C9 C12 K1 78.3(6) . . . 3_444 ?
O1 P1 C13 C14 -7.0(3) . . . . ?
C1 P1 C13 C14 128.8(2) . . . . ?
C19 P1 C13 C14 -121.6(2) . . . . ?
O1 P1 C13 C18 176.8(2) . . . . ?
C1 P1 C13 C18 -47.4(3) . . . . ?
C19 P1 C13 C18 62.2(3) . . . . ?
C18 C13 C14 C15 2.0(4) . . . . ?
P1 C13 C14 C15 -174.3(2) . . . . ?
C13 C14 C15 C16 -0.6(5) . . . . ?
C14 C15 C16 C17 -1.3(5) . . . . ?
C15 C16 C17 C18 1.6(4) . . . . ?
C16 C17 C18 C13 -0.2(4) . . . . ?
C14 C13 C18 C17 -1.6(4) . . . . ?
P1 C13 C18 C17 174.5(2) . . . . ?
O1 P1 C19 C24 -1.0(2) . . . . ?
C1 P1 C19 C24 -139.1(2) . . . . ?
C13 P1 C19 C24 113.0(2) . . . . ?
O1 P1 C19 C20 176.9(2) . . . . ?
C1 P1 C19 C20 38.8(2) . . . . ?
C13 P1 C19 C20 -69.2(2) . . . . ?
C24 C19 C20 C21 0.9(4) . . . . ?
P1 C19 C20 C21 -177.0(2) . . . . ?
C19 C20 C21 C22 0.5(4) . . . . ?
C20 C21 C22 C23 -1.6(4) . . . . ?
C21 C22 C23 C24 1.4(4) . . . . ?
C22 C23 C24 C19 -0.1(4) . . . . ?
C20 C19 C24 C23 -1.1(4) . . . . ?
P1 C19 C24 C23 176.9(2) . . . . ?
C36 O4 C25 C26 -172.3(3) . . . . ?
K1 O4 C25 C26 61.6(3) . . . . ?
C27 O5 C26 C25 174.8(3) . . . . ?
K1 O5 C26 C25 36.4(3) . . . . ?
O4 C25 C26 O5 -64.4(3) . . . . ?
C26 O5 C27 C28 179.1(2) . . . . ?
K1 O5 C27 C28 -41.7(3) . . . . ?
C29 O6 C28 C27 178.2(3) . . . . ?
K1 O6 C28 C27 -55.2(3) . . . . ?
O5 C27 C28 O6 63.3(3) . . . . ?
C28 O6 C29 C30 -165.6(2) . . . . ?
K1 O6 C29 C30 64.2(3) . . . . ?
C31 O7 C30 C29 174.5(2) . . . . ?
K1 O7 C30 C29 32.8(3) . . . . ?
O6 C29 C30 O7 -65.2(3) . . . . ?
C30 O7 C31 C32 176.7(2) . . . . ?
K1 O7 C31 C32 -41.6(3) . . . . ?
C33 O8 C32 C31 176.2(2) . . . . ?
K1 O8 C32 C31 -57.6(2) . . . . ?
O7 C31 C32 O8 64.8(3) . . . . ?
C32 O8 C33 C34 -170.5(2) . . . . ?
K1 O8 C33 C34 60.7(2) . . . . ?
C35 O9 C34 C33 179.6(2) . . . . ?
K1 O9 C34 C33 37.5(3) . . . . ?
O8 C33 C34 O9 -66.3(3) . . . . ?
C34 O9 C35 C36 -179.7(3) . . . . ?
K1 O9 C35 C36 -38.1(3) . . . . ?
C25 O4 C36 C35 174.9(3) . . . . ?
K1 O4 C36 C35 -57.6(3) . . . . ?
O9 C35 C36 O4 64.1(4) . . . . ?
C40 O10 C37 C38 -9.7(6) . . . . ?
O10 C37 C38 C39 29.9(6) . . . . ?
C37 C38 C39 C40 -37.4(5) . . . . ?
C37 O10 C40 C39 -14.7(5) . . . . ?
C38 C39 C40 O10 32.5(5) . . . . ?

#

_refine_diff_density_max                            0.240
_refine_diff_density_min                            -0.228
_refine_diff_density_rms                            0.039
######### additional information out of the cif_od #######  
_audit_creation_date                                2024-11-28
_cell_oxdiff_length_a                               19.0769(2) 
_cell_oxdiff_length_b                               9.85289(11) 
_cell_oxdiff_length_c                               23.4576(2) 
_cell_oxdiff_angle_alpha                            90.0236(9) 
_cell_oxdiff_angle_beta                             110.0123(11) 
_cell_oxdiff_angle_gamma                            89.9892(10) 
_cell_oxdiff_volume                                 4142.93(8) 
_cell_oxdiff_measurement_reflns_used                9974
loop_
 _exptl_crystal_face_index_h
 _exptl_crystal_face_index_k
 _exptl_crystal_face_index_l
 _exptl_crystal_face_perp_dist
1    0    2 0.0294
-1    0   -2 0.0312
2   -2   -1 0.0678
-2    2    1 0.0610
2    0    1 0.0235
1   -6   -7 0.0550
11    0  -11 0.0286
-11    0   11 0.0223
0    6    2 0.0520

#

loop_
 _exptl_oxdiff_crystal_face_indexfrac_h
 _exptl_oxdiff_crystal_face_indexfrac_k
 _exptl_oxdiff_crystal_face_indexfrac_l
 _exptl_oxdiff_crystal_face_x
 _exptl_oxdiff_crystal_face_y
 _exptl_oxdiff_crystal_face_z
1.0020  0.0010  1.9975 -0.0508 -0.1788  0.0244
-1.0020 -0.0010 -1.9975  0.0508  0.1788 -0.0244
1.9982 -1.9997 -0.9972 -0.0106 -0.1051 -0.3358
-1.9982  1.9997  0.9972  0.0106  0.1051  0.3358
2.0002  0.0009  0.9985  0.0285 -0.2042 -0.0103
0.6784 -5.6316 -7.0162 -0.0249  0.2982 -0.9542
11.2075 -0.0358 -10.8002  0.8700 -0.3071 -0.3857
-11.2196 -0.0690 10.7742 -0.8759  0.3092  0.3704
-0.2373  6.3064  2.4600  0.2813 -0.0983  0.9546

#

_oxdiff_exptl_absorpt_empirical_full_min            0.744
_oxdiff_exptl_absorpt_empirical_full_max            1.610
_oxdiff_exptl_absorpt_empirical_details
;
Empirical correction (ABSPACK) includes:
- Absorption correction using spherical harmonics
- Frame scaling
;
_diffrn_ambient_environment                         N~2~
_diffrn_source_type                                 'PhotonJet (Cu) X-ray Source'
_diffrn_radiation_probe                             x-ray
_diffrn_radiation_monochromator                     mirror
_diffrn_measurement_device                          'four-circle diffractometer'
_diffrn_detector                                    'Hybrid Pixel Array Detector'
_diffrn_detector_type                               HyPix
_diffrn_reflns_av_sigmaI/netI                       0.0386
_diffrn_orient_matrix_type                          'CrysAlisPro convention (1999,Acta A55,543-557)'
_diffrn_orient_matrix_UB_11                         0.0359335000
_diffrn_orient_matrix_UB_12                         0.0629087000
_diffrn_orient_matrix_UB_13                         -0.0434752000
_diffrn_orient_matrix_UB_21                         -0.0766142000
_diffrn_orient_matrix_UB_22                         0.0014586000
_diffrn_orient_matrix_UB_23                         -0.0510764000
_diffrn_orient_matrix_UB_31                         -0.0150171000
_diffrn_orient_matrix_UB_32                         0.1431357000
_diffrn_orient_matrix_UB_33                         0.0196564000
_diffrn_measurement_details
;
List of Runs (angles in degrees, time in seconds):

  # Type    Start    End  Width  t~exp~   \w     \q     \k     \f   Frames
--------------------------------------------------------------------------
  1  \w    -64.00 -38.00   0.50    2.18    --  -47.03 103.00 100.00   52
  2  \w     36.00  83.00   0.50    2.18    --   47.03-103.00  -1.00   94
  3  \w    -80.00 -22.00   0.50    8.71    --  -91.75 103.00 100.00  116
  4  \w     77.00 105.00   0.50    8.71    --  105.91-103.00  -1.00   56
  5  \w    147.00 173.00   0.50    8.71    --  105.91 103.00 100.00   52
  6  \w    118.00 145.00   0.50    8.71    --  105.91 103.00 100.00   54
  7  \w   -118.00 -74.00   0.50    2.18    --  -47.03-125.00  60.00   88
  8  \w   -116.00 -74.00   0.50    2.18    --  -47.03-125.00  30.00   84
  9  \w   -113.00 -86.00   0.50    2.18    --  -47.03-125.00   0.00   54
 10  \w    -10.00  27.00   0.50    2.18    --  -47.03  19.00 -30.00   74
 11  \w    -23.00   2.00   0.50    2.18    --  -47.03  19.00  60.00   50
 12  \w   -116.00 -77.00   0.50    2.18    --  -47.03-125.00-180.00   78
 13  \w    -48.00 -20.00   0.50    8.71    --  -91.75  45.00  60.00   56
 14  \w    -46.00 -20.00   0.50    8.71    --  -91.75  45.00 -90.00   52
 15  \w    -48.00 -23.00   0.50    8.71    --  -91.75  61.00 120.00   50
 16  \w   -147.00-122.00   0.50    8.71    --  -91.75-103.00  -1.00   50
 17  \w    -50.00 -23.00   0.50    8.71    --  -91.75  61.00 -60.00   54
 18  \w    -48.00 -22.00   0.50    8.71    --  -91.75  61.00  60.00   52
 19  \w    -67.00 -41.00   0.50    8.71    --  -91.75  61.00-150.00   52
 20  \w    -48.00 -23.00   0.50    8.71    --  -91.75  45.00 -30.00   50
 21  \w    -48.00 -21.00   0.50    8.71    --  -91.75  45.00-180.00   54
 22  \w    -47.00 -21.00   0.50    8.71    --  -91.75  45.00  30.00   52
 23  \w    -48.00 -20.00   0.50    8.71    --  -91.75  45.00 -60.00   56
 24  \w     52.00 106.00   0.50    8.71    --  105.91 -77.00   0.00  108
 25  \w     36.00  72.00   0.50    8.71    --  105.91 -61.00 120.00   72
 26  \w     36.00  64.00   0.50    8.71    --  105.91 -61.00-180.00   56
 27  \w    109.00 177.00   0.50    8.71    --  105.91  45.00-120.00  136
 28  \w     40.00  67.00   0.50    8.71    --  105.91 -61.00 150.00   54
 29  \w     91.00 164.00   0.50    8.71    --  105.91  61.00   0.00  146
;
_diffrn_oxdiff_digest_frames
;
012ed129763b01d8d211360db9a7e9c85e0200238dc
;
_diffrn_oxdiff_digest_hkl
;
0124093d1f97a367e9827a4df270a6277b6e03
;
_reflns_odcompleteness_completeness                 99.97
_reflns_odcompleteness_theta                        66.97
_reflns_odcompleteness_iscentric                    1
_chemical_oxdiff_formula                            'C40 H60 P1 N2 O10 K1'
_chemical_oxdiff_usercomment                        'crystal from nmr tube in thf'
                                                    
                                                    
                                                    
                                                    
                                                    
                                                    
_shelx_res_file
;
TITL PD-698_auto_a.res in Ia
    PD-698_auto_a.res
    created by SHELXL-2019/3 at 14:24:32 on 05-Jun-2025
REM Old TITL PD-698_auto in Ia
REM SHELXT solution in Ia: R1 0.077, Rweak 0.025, Alpha 0.001
REM <I/s>   0.636 for  251 systematic absences,  Orientation as input
REM Flack x =  0.024 ( 0.007 ) from  2168 Parsons' quotients
REM Formula found by SHELXT:  C39 N3 O10 P K
CELL  1.54184  19.0740   9.8538  23.4572   90.000  110.001   90.000
ZERR    4.000   0.0002   0.0001   0.0003    0.000    0.001    0.000
LATT -2
SYMM 1/2+X, -Y, Z
SFAC C H N O P K
UNIT 160 240 8 40 4 4
TEMP -173
SIZE 0.05 0.06 0.14
L.S. 10
BOND $H
ACTA
conf
LIST 4
FMAP 2
PLAN 20
WGHT    0.052900    2.146700
FVAR       0.28513
P1    5    0.455421    0.328674    0.441083    11.00000    0.01883    0.02027 =
         0.01674   -0.00081    0.00078    0.00009
O1    4    0.497928    0.443910    0.480105    11.00000    0.02455    0.02566 =
         0.02297   -0.00545   -0.00009   -0.00233
N1    3    0.348588    0.568128    0.323463    11.00000    0.02507    0.02168 =
         0.01824    0.00124    0.00483    0.00096
K1    6    0.590538    0.562525    0.575413    11.00000    0.02045    0.02299 =
         0.02063   -0.00014    0.00159   -0.00231
C1    1    0.386551    0.338305    0.372990    11.00000    0.02006    0.02339 =
         0.01843   -0.00075    0.00281   -0.00044
O2    4    0.343305    0.714513    0.243751    11.00000    0.04699    0.02935 =
         0.02938    0.00968    0.01398    0.00471
N2    3    0.308769    0.376067    0.266525    11.00000    0.02318    0.02493 =
         0.01732   -0.00003    0.00112    0.00264
C2    1    0.350413    0.420412    0.329053    11.00000    0.01944    0.02348 =
         0.01856   -0.00067    0.00356    0.00052
O3    4    0.292524    0.472924    0.172081    11.00000    0.05311    0.03741 =
         0.01929    0.00295    0.00692    0.01207
C3    1    0.336236    0.603799    0.264782    11.00000    0.02725    0.02833 =
         0.02148    0.00432    0.00766    0.00567
O4    4    0.518012    0.730761    0.638666    11.00000    0.02496    0.03511 =
         0.03315    0.00717    0.01012    0.00759
C4    1    0.309414    0.476165    0.226961    11.00000    0.03064    0.03099 =
         0.01882    0.00365    0.00594    0.01007
O5    4    0.543354    0.460205    0.673970    11.00000    0.03431    0.03348 =
         0.02637    0.00393    0.00618   -0.00433
C5    1    0.355220    0.670404    0.372409    11.00000    0.02916    0.02114 =
         0.02207   -0.00172    0.00479    0.00122
O6    4    0.663450    0.341702    0.649579    11.00000    0.03122    0.02595 =
         0.03389    0.00433    0.00668   -0.00241
C6    1    0.297673    0.783417    0.345468    11.00000    0.05238    0.02727 =
         0.03221    0.00221    0.01515    0.01339
AFIX 137
H6A   2    0.310524    0.831588    0.313835    11.00000   -1.50000
H6B   2    0.297975    0.847310    0.377568    11.00000   -1.50000
H6C   2    0.247886    0.743300    0.327851    11.00000   -1.50000
AFIX   0
O7    4    0.718369    0.436053    0.560110    11.00000    0.02305    0.02373 =
         0.02950    0.00172    0.00201    0.00083
C7    1    0.433479    0.729590    0.396304    11.00000    0.03796    0.03501 =
         0.03651   -0.00585    0.00974   -0.01478
AFIX 137
H7A   2    0.445163    0.772343    0.362904    11.00000   -1.50000
H7B   2    0.469474    0.656962    0.413939    11.00000   -1.50000
H7C   2    0.436259    0.797628    0.427475    11.00000   -1.50000
AFIX   0
O8    4    0.689335    0.707198    0.530362    11.00000    0.02461    0.02584 =
         0.02284    0.00387    0.00638    0.00207
C8    1    0.335075    0.606055    0.424070    11.00000    0.02981    0.02747 =
         0.02350   -0.00199    0.00983    0.00190
AFIX 137
H8A   2    0.287317    0.558322    0.407361    11.00000   -1.50000
H8B   2    0.330916    0.677069    0.451989    11.00000   -1.50000
H8C   2    0.374077    0.541520    0.445979    11.00000   -1.50000
AFIX   0
O9    4    0.567316    0.838984    0.547993    11.00000    0.02905    0.02491 =
         0.02941    0.00034    0.00862    0.00182
C9    1    0.289540    0.230944    0.248488    11.00000    0.03025    0.02725 =
         0.02192   -0.00376   -0.00166   -0.00011
O10   4    0.556764    0.046071    0.736543    11.00000    0.05146    0.05360 =
         0.06428    0.01588    0.02586    0.00995
C10   1    0.257954    0.164532    0.293341    11.00000    0.03226    0.03099 =
         0.03707   -0.00203    0.00024   -0.00794
AFIX 137
H10A  2    0.213590    0.214405    0.293548    11.00000   -1.50000
H10B  2    0.295659    0.166277    0.334074    11.00000   -1.50000
H10C  2    0.244341    0.070292    0.281186    11.00000   -1.50000
AFIX   0
C11   1    0.359192    0.158282    0.245982    11.00000    0.04092    0.03266 =
         0.03094   -0.00557    0.00627    0.00615
AFIX 137
H11A  2    0.347519    0.062592    0.235658    11.00000   -1.50000
H11B  2    0.398909    0.164727    0.285613    11.00000   -1.50000
H11C  2    0.375821    0.200921    0.215066    11.00000   -1.50000
AFIX   0
C12   1    0.228064    0.222337    0.185942    11.00000    0.04175    0.03725 =
         0.02834   -0.00553   -0.00904    0.00071
AFIX 137
H12A  2    0.247658    0.254397    0.154787    11.00000   -1.50000
H12B  2    0.185760    0.279142    0.185629    11.00000   -1.50000
H12C  2    0.211538    0.127980    0.177492    11.00000   -1.50000
AFIX   0
C13   1    0.524828    0.223596    0.423711    11.00000    0.01928    0.02451 =
         0.01880    0.00437    0.00199    0.00046
C14   1    0.598257    0.269444    0.441052    11.00000    0.02545    0.02799 =
         0.02699   -0.00104    0.00425   -0.00362
AFIX  43
H14   2    0.612476    0.349616    0.464703    11.00000   -1.20000
AFIX   0
C15   1    0.650694    0.198529    0.423933    11.00000    0.02379    0.03901 =
         0.03624    0.00205    0.01010   -0.00135
AFIX  43
H15   2    0.700493    0.231161    0.435690    11.00000   -1.20000
AFIX   0
C16   1    0.631293    0.080402    0.389817    11.00000    0.03058    0.03289 =
         0.03159    0.00428    0.01494    0.00679
AFIX  43
H16   2    0.667279    0.033406    0.377592    11.00000   -1.20000
AFIX   0
C17   1    0.559092    0.031868    0.373818    11.00000    0.03032    0.02792 =
         0.02300    0.00023    0.00766    0.00125
AFIX  43
H17   2    0.545691   -0.050088    0.351380    11.00000   -1.20000
AFIX   0
C18   1    0.506099    0.102624    0.390466    11.00000    0.02380    0.02320 =
         0.02056    0.00086    0.00413    0.00026
AFIX  43
H18   2    0.456603    0.068653    0.379194    11.00000   -1.20000
AFIX   0
C19   1    0.415703    0.226687    0.487830    11.00000    0.01924    0.02400 =
         0.02091    0.00463    0.00260    0.00756
C20   1    0.369709    0.114912    0.465190    11.00000    0.02366    0.02548 =
         0.02534    0.00346    0.00580    0.00309
AFIX  43
H20   2    0.359920    0.086699    0.424471    11.00000   -1.20000
AFIX   0
C21   1    0.338072    0.044444    0.501683    11.00000    0.02554    0.03436 =
         0.03525    0.00945    0.00929    0.00439
AFIX  43
H21   2    0.307118   -0.031944    0.485927    11.00000   -1.20000
AFIX   0
C22   1    0.351620    0.085463    0.561059    11.00000    0.03097    0.03941 =
         0.03750    0.01527    0.01801    0.01505
AFIX  43
H22   2    0.329036    0.038845    0.585745    11.00000   -1.20000
AFIX   0
C23   1    0.398261    0.194765    0.584079    11.00000    0.03601    0.04174 =
         0.02350    0.00547    0.01105    0.01638
AFIX  43
H23   2    0.408549    0.221833    0.625008    11.00000   -1.20000
AFIX   0
C24   1    0.430145    0.265196    0.547853    11.00000    0.02780    0.03122 =
         0.02105    0.00211    0.00507    0.00933
AFIX  43
H24   2    0.462027    0.340162    0.564138    11.00000   -1.20000
AFIX   0
C25   1    0.468615    0.657804    0.660920    11.00000    0.02839    0.05120 =
         0.03651    0.00116    0.01359    0.00159
AFIX  23
H25A  2    0.429649    0.612362    0.627053    11.00000   -1.20000
H25B  2    0.443928    0.720446    0.681127    11.00000   -1.20000
AFIX   0
C26   1    0.513785    0.554176    0.705416    11.00000    0.03366    0.04125 =
         0.03354    0.00195    0.01695   -0.00543
AFIX  23
H26A  2    0.554830    0.599360    0.737745    11.00000   -1.20000
H26B  2    0.481836    0.506445    0.724517    11.00000   -1.20000
AFIX   0
C27   1    0.592453    0.365652    0.714490    11.00000    0.04040    0.03707 =
         0.02680    0.01078    0.00442   -0.00474
AFIX  23
H27A  2    0.565511    0.315841    0.737321    11.00000   -1.20000
H27B  2    0.634790    0.414533    0.743960    11.00000   -1.20000
AFIX   0
C28   1    0.620782    0.268189    0.678704    11.00000    0.03445    0.03379 =
         0.03444    0.01005    0.00626   -0.00259
AFIX  23
H28A  2    0.652299    0.198320    0.705904    11.00000   -1.20000
H28B  2    0.578407    0.222133    0.647983    11.00000   -1.20000
AFIX   0
C29   1    0.693978    0.253365    0.616134    11.00000    0.03648    0.02291 =
         0.03622    0.00542    0.00420    0.00340
AFIX  23
H29A  2    0.654259    0.222855    0.578708    11.00000   -1.20000
H29B  2    0.715842    0.172370    0.640776    11.00000   -1.20000
AFIX   0
C30   1    0.753047    0.328478    0.600194    11.00000    0.02998    0.02715 =
         0.03575    0.00296    0.00483    0.00712
AFIX  23
H30A  2    0.790728    0.365322    0.637371    11.00000   -1.20000
H30B  2    0.778481    0.266352    0.580389    11.00000   -1.20000
AFIX   0
C31   1    0.770868    0.520723    0.546895    11.00000    0.02219    0.03111 =
         0.02814   -0.00301    0.00866    0.00059
AFIX  23
H31A  2    0.802605    0.466173    0.529875    11.00000   -1.20000
H31B  2    0.803411    0.565564    0.584373    11.00000   -1.20000
AFIX   0
C32   1    0.728348    0.625450    0.501594    11.00000    0.02821    0.03189 =
         0.02256   -0.00173    0.00858   -0.00291
AFIX  23
H32A  2    0.763138    0.681710    0.488555    11.00000   -1.20000
H32B  2    0.692880    0.580751    0.465382    11.00000   -1.20000
AFIX   0
C33   1    0.650214    0.816998    0.492739    11.00000    0.02785    0.02714 =
         0.02575    0.00755    0.00478   -0.00106
AFIX  23
H33A  2    0.607886    0.781563    0.458304    11.00000   -1.20000
H33B  2    0.684101    0.866947    0.476269    11.00000   -1.20000
AFIX   0
C34   1    0.622299    0.909234    0.530643    11.00000    0.02902    0.02247 =
         0.03113    0.00612    0.00609    0.00006
AFIX  23
H34A  2    0.664094    0.937315    0.567211    11.00000   -1.20000
H34B  2    0.600213    0.991682    0.507269    11.00000   -1.20000
AFIX   0
C35   1    0.538686    0.922474    0.585013    11.00000    0.04362    0.02895 =
         0.03521    0.00628    0.01427    0.01501
AFIX  23
H35A  2    0.515545    1.005173    0.562398    11.00000   -1.20000
H35B  2    0.579808    0.950574    0.622035    11.00000   -1.20000
AFIX   0
C36   1    0.482119    0.843892    0.601970    11.00000    0.03533    0.04427 =
         0.04049    0.00794    0.01365    0.01951
AFIX  23
H36A  2    0.458866    0.902582    0.624790    11.00000   -1.20000
H36B  2    0.442445    0.811373    0.564942    11.00000   -1.20000
AFIX   0
C37   1    0.510676    0.058229    0.773009    11.00000    0.06391    0.05686 =
         0.14319    0.02611    0.06967    0.00949
AFIX  23
H37A  2    0.457554    0.046929    0.747692    11.00000   -1.20000
H37B  2    0.517099    0.148871    0.792326    11.00000   -1.20000
AFIX   0
C38   1    0.533144   -0.047783    0.819367    11.00000    0.08588    0.05898 =
         0.08828   -0.00104    0.05998   -0.00494
AFIX  23
H38A  2    0.505118   -0.132891    0.804905    11.00000   -1.20000
H38B  2    0.525747   -0.018439    0.857276    11.00000   -1.20000
AFIX   0
C39   1    0.614168   -0.064864    0.828373    11.00000    0.07130    0.06590 =
         0.04830   -0.00240    0.02197    0.00410
AFIX  23
H39A  2    0.632382   -0.155827    0.844727    11.00000   -1.20000
H39B  2    0.644852    0.005429    0.855871    11.00000   -1.20000
AFIX   0
C40   1    0.614628   -0.047797    0.764795    11.00000    0.04382    0.05144 =
         0.04987    0.00390    0.01906    0.00810
AFIX  23
H40A  2    0.663373   -0.012247    0.765280    11.00000   -1.20000
H40B  2    0.605069   -0.135622    0.742986    11.00000   -1.20000
REM #####
AFIX   0
HKLF 4


REM  PD-698_auto_a.res in Ia
REM wR2 = 0.0853, GooF = S = 1.035, Restrained GooF = 1.035 for all data
REM R1 = 0.0321 for 6221 Fo > 4sig(Fo) and 0.0330 for all 6384 data
REM 493 parameters refined using 2 restraints

END

WGHT      0.0529      2.1467

REM Highest difference peak  0.240,  deepest hole -0.228,  1-sigma level  0.039
Q1    1   0.6233  0.5514  0.5494  11.00000  0.05    0.24
Q2    1   0.4896  0.2543  0.4400  11.00000  0.05    0.23
Q3    1   0.5442  0.0676  0.8196  11.00000  0.05    0.22
Q4    1   0.4979 -0.0262  0.7269  11.00000  0.05    0.21
Q5    1   0.5351 -0.1283  0.7661  11.00000  0.05    0.20
Q6    1   0.4286  0.2888  0.4702  11.00000  0.05    0.20
Q7    1   0.4678  0.1132  0.7491  11.00000  0.05    0.20
Q8    1   0.4202  0.3404  0.3995  11.00000  0.05    0.19
Q9    1   0.5773 -0.1454  0.8154  11.00000  0.05    0.18
Q10   1   0.5691  0.5643  0.6071  11.00000  0.05    0.18
Q11   1   0.6413  0.0036  0.8056  11.00000  0.05    0.17
Q12   1   0.5107  0.4485  0.7018  11.00000  0.05    0.17
Q13   1   0.5169  0.1636  0.4203  11.00000  0.05    0.16
Q14   1   0.6023  0.4805  0.5758  11.00000  0.05    0.16
Q15   1   0.6182  0.0626  0.8280  11.00000  0.05    0.16
Q16   1   0.4651  0.7790  0.5819  11.00000  0.05    0.16
Q17   1   0.5445  0.7226  0.6098  11.00000  0.05    0.16
Q18   1   0.5146  0.8407  0.5714  11.00000  0.05    0.15
Q19   1   0.3945  0.5411  0.5903  11.00000  0.05    0.15
Q20   1   0.5829 -0.0057  0.8504  11.00000  0.05    0.15
;
_shelx_res_checksum   83991

_shelx_hkl_file
;
 -23   0   9    1.09    0.92
 -23   0   9    1.00    0.85
 -23   0   9    1.67    0.93
 -23   0  11    1.20    0.88
 -23   0  13   -0.04    0.77
 -23  -1   8    6.30    0.93
 -23   1   8    5.45    0.96
 -23  -1   8    6.82    0.89
 -23  -1  10    5.63    1.00
 -23   1  10    6.82    1.01
 -23   1  10    7.02    1.01
 -23  -1  10    7.72    0.97
 -23   1  10    8.89    1.10
 -23  -1  10    7.91    0.85
 -23   1  12   26.81    1.47
 -23   1  14   18.92    1.18
 -23   2   7   20.18    1.29
 -23   2   9   50.14    2.05
 -23   2  11   44.60    1.90
 -23   2  13   34.14    1.63
 -23   2  15    4.99    0.81
 -23   3   6   27.01    1.23
 -23   3  12   10.80    0.91
 -23   3  14    6.67    0.75
 -22   0   4   54.94    2.42
 -22   0   4   58.05    2.34
 -22   0   6   55.34    2.52
 -22   0   6   55.90    2.41
 -22   0   8  159.55    5.59
 -22   0   8  175.31    5.52
 -22   0  10   51.58    2.36
 -22   0  12    7.31    1.28
 -22   0  12   10.06    1.25
 -22   0  12   10.08    1.13
 -22   0  12   10.87    1.34
 -22   0  14   20.48    1.48
 -22   0  14   23.80    1.39
 -22   0  14   22.98    1.48
 -22   0  14   22.05    1.47
 -22   0  16   33.71    1.56
 -22   0  16   29.98    1.57
 -22   0  20   51.88    1.88
 -22   1   3   41.36    1.97
 -22  -1   5   11.67    1.38
 -22   1   5   12.05    1.36
 -22   1   5   11.95    1.30
 -22  -1   5   11.60    1.24
 -22  -1   7   14.33    1.50
 -22   1   7   13.18    1.49
 -22  -1   7   16.52    1.38
 -22   1   7   12.98    1.40
 -22  -1   9   40.04    2.23
 -22   1   9   40.66    2.23
 -22  -1   9   47.35    2.14
 -22   1   9   46.62    2.20
 -22   1  11   27.86    1.77
 -22  -1  11   24.18    1.56
 -22   1  13   41.36    2.11
 -22  -1  13   36.77    2.07
 -22   1  13   46.45    2.07
 -22  -1  13   44.80    2.02
 -22   1  13   49.23    1.98
 -22  -1  13   44.61    1.88
 -22   1  13   47.71    2.19
 -22  -1  13   42.06    1.89
 -22   1  15   30.45    1.69
 -22  -1  15   29.49    1.71
 -22   1  15   37.01    1.73
 -22  -1  15   36.28    1.68
 -22  -1  15   39.21    1.65
 -22   1  15   40.16    1.71
 -22   1  15   37.87    1.84
 -22   1  17   35.70    1.54
 -22   1  17   33.18    1.65
 -22  -2   4   49.42    2.30
 -22   2   4   57.98    2.38
 -22   2   6   30.46    1.79
 -22  -2   6   35.52    1.70
 -22   2   6   36.83    1.83
 -22   2   6   34.51    1.82
 -22  -2   8    6.26    1.05
 -22   2   8    5.67    1.21
 -22   2   8    7.10    1.25
 -22   2  10   68.51    2.83
 -22  -2  10   71.72    2.73
 -22   2  10   75.22    2.91
 -22  -2  12   63.25    2.45
 -22   2  12   62.29    2.55
 -22   2  12   57.11    2.52
 -22   2  12   63.17    2.61
 -22  -2  14   20.87    1.27
 -22   2  14   16.16    1.25
 -22   2  14   19.45    1.44
 -22   2  16    5.15    1.08
 -22   2  18   23.99    1.30
 -22   2  18   24.68    1.26
 -22   3   5   11.20    1.10
 -22   3   7   45.50    2.06
 -22   3   7   45.53    1.94
 -22   3   9   56.53    2.37
 -22   3  11   65.46    2.63
 -22   3  13   26.65    1.56
 -22  -3  13   25.45    1.35
 -22   3  15    9.17    1.08
 -22   3  17   11.13    0.99
 -22   4   6    2.00    0.79
 -22   4   8    6.43    0.97
 -22   4  10    1.96    0.90
 -22   4  12    3.11    0.88
 -21   0  -1    1.61    0.96
 -21   0   1    0.37    0.92
 -21   0   1    0.75    1.03
 -21   0   3    0.58    1.16
 -21   0   3    1.10    1.28
 -21   0   5    0.32    1.28
 -21   0   5    0.35    1.41
 -21   0   7    2.71    1.39
 -21   0   7   -0.21    1.47
 -21   0   9    2.93    1.55
 -21   0   9    0.80    1.13
 -21   0   9   -0.21    1.25
 -21   0  11    0.43    1.12
 -21   0  13    1.20    1.34
 -21   0  13    3.00    1.39
 -21   0  13    0.67    1.12
 -21   0  13   -0.38    1.23
 -21   0  15    0.08    1.11
 -21   0  15    1.05    1.03
 -21   0  15    0.17    1.06
 -21   0  15    1.31    1.18
 -21   0  17    0.38    0.96
 -21   0  17    0.03    1.06
 -21   0  19    0.74    0.81
 -21   0  19   -0.23    0.80
 -21   0  21   -0.08    0.77
 -21   1   0   53.68    2.36
 -21  -1   2   49.27    2.15
 -21   1   2   49.93    2.22
 -21   1   2   45.59    2.28
 -21  -1   2   44.29    2.28
 -21  -1   4   31.56    1.87
 -21   1   4   32.20    1.96
 -21  -1   4   28.36    1.97
 -21   1   4   31.97    2.05
 -21  -1   6   77.19    3.09
 -21   1   6   77.64    3.20
 -21   1   6   70.25    3.29
 -21   1   8   39.46    2.27
 -21   1   8   37.45    2.44
 -21   1  10   16.97    1.55
 -21  -1  10   16.98    1.43
 -21   1  12    5.74    1.53
 -21  -1  12    3.86    1.27
 -21   1  12    4.20    1.23
 -21  -1  12    2.35    1.10
 -21  -1  12    4.50    1.28
 -21   1  12    3.11    1.34
 -21   1  12    4.15    1.44
 -21   1  14    4.42    1.39
 -21  -1  14    4.98    1.18
 -21   1  14    4.78    1.15
 -21  -1  14    4.81    1.16
 -21  -1  14    3.86    1.18
 -21   1  14    4.30    1.26
 -21   1  14    5.66    1.35
 -21  -1  14    5.21    1.34
 -21   1  16    3.81    1.25
 -21  -1  16    2.91    0.97
 -21   1  16    3.25    1.03
 -21  -1  16    2.72    1.09
 -21   1  16    3.27    1.08
 -21  -1  16    4.32    1.05
 -21  -1  16    3.96    1.02
 -21   1  16    2.34    1.04
 -21   1  18   42.39    2.05
 -21  -1  18   47.90    1.96
 -21   1  20    6.82    0.91
 -21   1  22    9.15    0.78
 -21   2  -1    3.68    0.96
 -21   2   1   54.56    2.41
 -21  -2   3  136.91    4.39
 -21   2   3  138.92    4.62
 -21   2   3  126.18    4.47
 -21   2   3  121.33    4.51
 -21   2   5  155.07    5.26
 -21   2   5  151.37    5.31
 -21   2   7   -0.09    1.37
 -21   2   7   -0.74    1.42
 -21   2   9    3.70    1.40
 -21   2   9    4.92    1.52
 -21   2  11   36.14    1.94
 -21  -2  11   33.67    1.72
 -21  -2  11   30.69    1.73
 -21   2  13   25.96    1.91
 -21   2  13   20.69    1.74
 -21  -2  13   24.07    1.48
 -21   2  13   23.12    1.60
 -21   2  13   25.71    1.76
 -21  -2  15   27.61    1.52
 -21   2  15   24.62    1.63
 -21   2  15   30.87    1.88
 -21  -2  15   28.18    1.56
 -21   2  15   23.81    1.61
 -21   2  17   78.91    2.83
 -21   2  17   79.87    3.03
 -21  -2  17   75.85    2.78
 -21   2  19   15.79    1.21
 -21   2  19   14.18    1.19
 -21   3   0    8.70    1.04
 -21   3   2   33.31    1.81
 -21   3   4  119.88    4.21
 -21   3   6   38.78    2.05
 -21   3   6   36.93    2.10
 -21   3   8   33.05    1.89
 -21   3   8   34.07    2.06
 -21   3   8   32.88    2.07
 -21   3  10   30.47    1.72
 -21   3  12   13.13    1.57
 -21   3  12   12.90    1.43
 -21   3  14   55.09    2.44
 -21   3  14   49.08    2.24
 -21   3  16   19.82    1.51
 -21   3  18    3.43    1.01
 -21   3  18    1.49    0.84
 -21   3  20   20.02    1.14
 -21   3  20   20.68    1.03
 -21   4   5   63.27    2.49
 -21   4   5   61.14    2.51
 -21   4   7  100.24    3.43
 -21   4   7   91.83    3.28
 -21   4   7   88.95    3.42
 -21   4   9   39.55    2.00
 -21   4   9   36.67    1.97
 -21   4  11    4.59    1.23
 -21   4  11    5.03    1.12
 -21   4  13   59.73    2.44
 -21   4  13   52.00    2.25
 -21   5   8   58.84    2.20
 -21   5   8   57.07    2.27
 -21   5  10    4.48    0.95
 -21   5  12   48.91    1.97
 -21   5  14   10.34    0.96
 -20   0  -2  102.72    3.75
 -20   0  -2   94.85    3.57
 -20   0   0   75.95    3.00
 -20   0   0   74.48    3.09
 -20   0   2   34.24    2.06
 -20   0   2   29.99    2.21
 -20   0   4   77.33    3.65
 -20   0   4   78.93    3.35
 -20   0   6  197.69    6.62
 -20   0   8  145.01    5.17
 -20   0   8  142.45    5.03
 -20   0  10   91.95    3.65
 -20   0  12  222.69    7.18
 -20   0  12  216.89    7.11
 -20   0  14   32.75    2.02
 -20   0  14   27.51    2.11
 -20   0  14   32.56    1.98
 -20   0  14   32.09    2.13
 -20   0  16   19.15    1.56
 -20   0  16   14.21    1.55
 -20   0  16   18.57    1.51
 -20   0  16   17.12    1.64
 -20   0  18   43.75    2.14
 -20   0  18   47.21    2.16
 -20   0  20  139.24    4.47
 -20   0  22   39.60    1.75
 -20   1  -5   31.28    1.70
 -20   1  -3    6.62    1.48
 -20   1  -3    3.28    1.05
 -20   1  -1   51.71    2.64
 -20   1  -1   43.55    2.34
 -20  -1   1    5.20    1.24
 -20   1   1    3.68    1.28
 -20   1   1    4.51    1.42
 -20  -1   1    5.01    1.40
 -20   1   3    0.65    1.38
 -20   1   3    1.79    1.56
 -20   1   5   72.19    3.35
 -20   1   5   79.07    3.58
 -20   1   7   76.49    3.70
 -20   1   7   79.54    3.47
 -20  -1   7   75.03    3.12
 -20   1   9    7.54    1.91
 -20  -1   9    7.79    1.44
 -20   1   9    5.87    1.54
 -20   1   9    8.03    1.75
 -20  -1  11   69.92    2.97
 -20   1  11   67.00    3.05
 -20   1  11   67.54    3.38
 -20   1  13   12.97    1.80
 -20  -1  13    8.87    1.51
 -20   1  13   10.89    1.85
 -20   1  13   11.94    1.56
 -20  -1  13   10.81    1.51
 -20   1  13    9.17    1.60
 -20   1  15   56.21    2.56
 -20  -1  15   52.59    2.45
 -20   1  15   55.41    2.70
 -20  -1  15   49.10    2.40
 -20  -1  15   55.50    2.45
 -20   1  15   55.89    2.52
 -20   1  15   46.73    2.55
 -20  -1  17    2.82    1.15
 -20   1  17    1.73    1.34
 -20  -1  17    2.90    1.14
 -20   1  19  180.85    5.99
 -20  -1  19  185.59    5.90
 -20   1  19  195.85    5.94
 -20   1  21   46.93    2.03
 -20   1  21   40.15    1.87
 -20  -1  21   44.38    1.87
 -20   1  21   47.45    1.88
 -20   1  23    3.19    0.73
 -20   2  -2    5.67    1.55
 -20   2  -2    3.90    1.18
 -20   2   0    8.74    1.49
 -20  -2   0    7.47    1.12
 -20   2   0    4.82    1.18
 -20  -2   0    6.92    1.25
 -20   2   2  112.04    4.15
 -20   2   2  111.25    4.25
 -20   2   4   11.61    1.77
 -20   2   4   15.15    1.88
 -20   2   6  158.59    5.63
 -20   2   6  158.86    5.82
 -20   2   8   25.57    2.30
 -20   2   8   24.02    2.06
 -20  -2   8   24.54    1.64
 -20   2  10   63.98    2.92
 -20  -2  10   62.20    2.66
 -20  -2  12   32.87    1.92
 -20   2  12   38.64    2.46
 -20   2  12   37.86    2.41
 -20  -2  12   33.86    1.95
 -20   2  12   36.26    2.15
 -20   2  12   35.62    2.28
 -20  -2  14   38.03    2.01
 -20   2  14   35.17    2.19
 -20   2  14   37.86    2.34
 -20   2  14   37.34    2.14
 -20   2  16   24.48    1.67
 -20  -2  16   24.21    1.60
 -20   2  16   19.99    1.58
 -20   2  16   25.25    1.93
 -20   2  16   22.46    1.62
 -20   2  18    7.58    1.12
 -20  -2  18   10.30    1.17
 -20   2  18    8.22    1.42
 -20   2  20   11.60    1.03
 -20   2  20   11.15    1.26
 -20  -2  20   11.03    1.06
 -20   2  22   53.78    2.08
 -20   3  -1    0.79    1.11
 -20   3   1   51.50    2.43
 -20   3   1   44.44    2.20
 -20   3   3    1.69    1.39
 -20   3   5   58.02    2.81
 -20   3   5   58.09    2.78
 -20   3   5   58.48    2.93
 -20   3   7  156.10    5.42
 -20   3   7  144.24    5.45
 -20   3   9   28.84    2.14
 -20   3   9   29.44    2.22
 -20   3  11  138.29    5.08
 -20   3  13    1.44    1.51
 -20   3  13    1.82    1.35
 -20  -3  13    1.88    1.03
 -20   3  13    3.00    1.25
 -20   3  13    0.70    1.35
 -20  -3  15   33.00    1.72
 -20   3  15   36.45    1.94
 -20   3  15   36.21    1.89
 -20   3  15   33.93    2.15
 -20   3  17   61.68    2.40
 -20  -3  17   58.00    2.34
 -20   3  17   62.48    2.70
 -20  -3  19    4.94    0.89
 -20   3  19    4.64    1.06
 -20   3  19    4.65    1.17
 -20   3  21    0.86    0.74
 -20   4   0   12.13    1.28
 -20   4   2    1.13    1.00
 -20   4   4    2.94    1.29
 -20   4   4    2.36    1.23
 -20   4   6    7.99    1.42
 -20   4   6    7.63    1.51
 -20   4   8   18.17    1.56
 -20   4   8   20.63    1.84
 -20   4  10   25.26    1.92
 -20   4  12    4.58    1.44
 -20   4  12    5.05    1.28
 -20   4  14    7.88    1.22
 -20   4  16    6.36    1.03
 -20   4  18   31.99    1.73
 -20   4  18   29.83    1.46
 -20   5   3    8.90    1.06
 -20   5   3   10.06    1.18
 -20   5   5   56.72    2.48
 -20   5   5   58.85    2.40
 -20   5   5   61.85    2.42
 -20   5   7   30.55    1.80
 -20   5   7   27.93    1.58
 -20   5   7   29.21    1.74
 -20   5   9   13.72    1.41
 -20   5   9   11.37    1.33
 -20   5  11    6.32    1.15
 -20   5  11    6.72    1.25
 -20   5  13    1.55    0.95
 -20   5  13    0.19    1.06
 -20   5  15   43.57    2.02
 -20   5  17   28.27    1.45
 -20   6   8   30.99    1.56
 -19   0  -7    1.63    1.14
 -19   0  -5   -1.02    1.43
 -19   0  -3    0.76    1.67
 -19   0  -1    0.83    1.32
 -19   0  -1    0.79    1.20
 -19   0  -1    0.51    1.90
 -19   0   1    0.41    1.58
 -19   0   1    0.99    2.07
 -19   0   1    0.85    1.40
 -19   0   3    1.28    1.52
 -19   0   5   -0.62    1.47
 -19   0   7    0.05    1.50
 -19   0   9    0.71    1.55
 -19   0  11    0.90    1.53
 -19   0  13    0.67    1.48
 -19   0  15    1.68    1.48
 -19   0  15    1.08    1.41
 -19   0  15    0.67    1.52
 -19   0  15    1.12    1.32
 -19   0  17    0.95    1.30
 -19   0  17    0.34    1.35
 -19   0  17    1.18    1.12
 -19   0  19   -0.55    0.93
 -19   0  19    0.51    1.20
 -19   0  21   -0.38    0.77
 -19   0  21    0.87    0.95
 -19   0  23    0.48    0.75
 -19   0  23    0.47    0.83
 -19   1  -8   15.79    1.27
 -19  -1  -6   35.86    1.84
 -19   1  -6   33.67    2.02
 -19  -1  -4   13.84    1.64
 -19   1  -4    9.54    1.31
 -19   1  -4   10.38    1.81
 -19  -1  -2   66.27    3.10
 -19   1  -2   67.29    3.30
 -19   1   0   43.34    2.55
 -19   1   0   51.67    3.09
 -19  -1   0   47.83    2.76
 -19  -1   0   43.79    2.29
 -19   1   0   43.30    2.40
 -19   1   2    9.81    1.95
 -19   1   2   12.19    2.37
 -19   1   2   10.88    1.74
 -19   1   4   54.03    2.90
 -19   1   4   51.45    3.15
 -19   1   6   85.22    3.63
 -19  -1   6   79.03    3.33
 -19   1   6   75.07    3.47
 -19   1   6   81.79    3.99
 -19   1   8   52.17    2.85
 -19  -1   8   51.46    2.69
 -19   1   8   56.55    3.02
 -19   1  10   67.72    3.23
 -19  -1  10   69.40    3.16
 -19  -1  12   20.62    1.89
 -19   1  12   21.37    2.02
 -19   1  12   25.86    2.03
 -19   1  12   23.21    2.40
 -19   1  14   67.40    3.09
 -19  -1  14   66.75    3.02
 -19  -1  14   65.54    3.01
 -19   1  14   73.70    3.36
 -19   1  14   66.69    3.26
 -19   1  14   66.55    3.05
 -19  -1  16   41.57    2.29
 -19   1  16   48.25    2.61
 -19   1  16   46.05    2.47
 -19  -1  16   46.37    2.23
 -19   1  16   43.86    2.32
 -19   1  18   19.33    1.83
 -19  -1  18   20.71    1.57
 -19   1  18   20.63    1.50
 -19   1  20   13.60    1.33
 -19   1  20   11.51    1.17
 -19   1  20   12.68    1.46
 -19   1  22   42.72    1.77
 -19   1  22   44.65    1.86
 -19  -1  22   41.18    1.89
 -19   1  22   44.41    2.05
 -19   1  24   38.33    1.62
 -19   2  -7  118.32    4.00
 -19   2  -5   31.65    2.03
 -19   2  -5   25.47    1.54
 -19   2  -3    5.60    1.34
 -19   2  -3    6.85    1.80
 -19   2  -1   73.76    3.23
 -19  -2  -1   86.54    3.14
 -19   2  -1   78.30    3.19
 -19   2  -1   87.29    3.54
 -19   2  -1   88.22    3.81
 -19   2   1   26.15    2.15
 -19   2   1   27.97    2.10
 -19   2   1   30.82    2.65
 -19   2   3  106.25    4.43
 -19   2   3   99.83    4.16
 -19   2   5    2.31    1.95
 -19   2   5    1.02    1.60
 -19   2   7   33.60    2.50
 -19   2   7   33.46    2.34
 -19  -2   7   30.28    1.95
 -19   2   7   30.29    2.71
 -19   2   9  106.01    4.24
 -19   2   9  110.67    4.43
 -19  -2   9  105.39    4.02
 -19  -2  11    3.04    1.38
 -19   2  11    0.90    1.52
 -19   2  11    1.37    1.74
 -19   2  11    2.85    1.74
 -19  -2  13   13.25    1.52
 -19   2  13   14.88    2.04
 -19  -2  13   12.51    1.57
 -19   2  13   12.25    1.78
 -19   2  13   14.23    1.92
 -19   2  15   16.99    1.73
 -19   2  15   17.10    1.97
 -19   2  15   17.01    1.81
 -19   2  17   30.75    2.18
 -19   2  17   31.38    1.96
 -19   2  19   19.61    1.79
 -19   2  19   20.62    1.50
 -19   2  21   30.03    1.77
 -19   2  21   29.39    1.78
 -19   2  21   31.49    1.55
 -19   2  23   47.18    1.96
 -19   3  -4   55.21    2.34
 -19   3  -2   13.79    1.57
 -19   3   0   62.23    2.87
 -19   3   0   73.02    3.13
 -19   3   2   72.58    3.39
 -19   3   2   74.22    3.33
 -19   3   2   78.70    3.43
 -19   3   4  121.68    4.95
 -19   3   4  131.82    4.86
 -19   3   6  260.99    8.75
 -19   3   6  261.38    8.58
 -19   3   8   13.58    2.09
 -19   3   8    9.46    1.96
 -19  -3  10   13.02    1.43
 -19   3  12   67.46    3.28
 -19   3  12   69.56    3.21
 -19  -3  12   62.75    2.73
 -19   3  12   67.46    3.00
 -19   3  12   63.47    3.25
 -19   3  14   75.44    3.34
 -19   3  14   71.51    3.19
 -19  -3  14   67.69    2.84
 -19   3  14   68.93    3.01
 -19   3  14   67.08    3.15
 -19   3  16  143.08    4.86
 -19   3  16  133.19    4.86
 -19   3  18   53.22    2.26
 -19   3  18   50.65    2.62
 -19   3  20   15.44    1.11
 -19   3  20   18.42    1.53
 -19   3  20   16.28    1.43
 -19   3  22    4.94    0.96
 -19   4  -3  102.45    3.59
 -19   4  -1   32.14    1.93
 -19   4   1    4.75    1.27
 -19   4   1    6.88    1.44
 -19   4   3  129.05    4.77
 -19   4   5   51.60    2.80
 -19   4   5   53.81    2.75
 -19   4   7   15.40    1.99
 -19   4   7   15.52    1.76
 -19   4   9  151.98    5.24
 -19   4  11   83.99    3.73
 -19   4  11   90.10    3.72
 -19   4  13  125.29    4.64
 -19   4  15   20.26    1.52
 -19   4  15   20.99    1.60
 -19  -4  15   20.60    1.38
 -19  -4  17   27.81    1.51
 -19   4  17   30.06    1.57
 -19   4  17   29.61    1.73
 -19  -4  19   65.59    2.45
 -19   4  19   71.28    2.67
 -19   4  19   75.30    2.86
 -19   4  21   11.28    0.94
 -19   5   2    3.15    1.08
 -19   5   2    2.28    1.23
 -19   5   4  196.79    6.54
 -19   5   4  202.95    6.47
 -19   5   6  126.19    4.66
 -19   5   6  126.03    4.43
 -19   5   6  128.39    4.49
 -19   5   8    6.28    1.46
 -19   5   8    6.91    1.27
 -19   5   8    7.45    1.52
 -19   5  10  137.99    4.85
 -19   5  12   81.29    3.29
 -19   5  12   82.85    3.34
 -19   5  14   32.47    1.80
 -19   5  14   34.31    2.02
 -19   5  16    8.01    1.38
 -19   5  18   53.12    2.28
 -19   6   3   16.86    1.26
 -19   6   5   31.33    1.75
 -19   6   7   18.70    1.48
 -19   6  11   19.99    1.45
 -19   6  11   17.98    1.42
 -19   6  13   15.80    1.19
 -19   6  13   15.66    1.29
 -19   6  15   31.19    1.58
 -18   0 -10  129.03    4.12
 -18   0  -8   35.64    2.04
 -18   0  -6   57.92    2.88
 -18   0  -4  103.34    4.27
 -18   0  -2  131.03    4.95
 -18   0  -2  132.92    4.76
 -18   0   0   57.17    2.82
 -18   0   0   53.56    3.39
 -18   0   2   51.83    3.41
 -18   0   4   72.13    3.36
 -18   0   4   78.98    3.99
 -18   0   6   28.01    2.27
 -18   0   8   92.85    3.92
 -18   0   8   89.68    6.12
 -18   0   8   89.55    6.63
 -18   0  10   63.89    3.13
 -18   0  10   49.49    4.95
 -18   0  10   59.89    5.56
 -18   0  12   22.44    2.14
 -18   0  14   18.07    1.63
 -18   0  14   18.38    2.09
 -18   0  16  223.79    7.13
 -18   0  16  221.93    6.99
 -18   0  16  220.69    7.33
 -18   0  16  214.50    7.32
 -18   0  18   57.32    2.82
 -18   0  18   57.33    2.49
 -18   0  20   15.67    1.59
 -18   0  20   16.31    1.35
 -18   0  22   52.48    2.12
 -18   0  22   53.83    2.44
 -18   0  24   29.13    1.51
 -18   0  24   30.59    1.45
 -18   1  -9   25.02    1.66
 -18  -1  -9   24.53    1.45
 -18   1  -7   79.39    3.31
 -18  -1  -7   79.00    3.14
 -18  -1  -5   90.19    3.58
 -18   1  -5   88.14    3.74
 -18  -1  -3  103.74    4.21
 -18   1  -3   98.58    4.35
 -18  -1  -1   99.51    4.17
 -18   1  -1   96.13    4.36
 -18   1  -1   86.45    3.68
 -18   1  -1   91.16    3.91
 -18  -1   1   35.00    2.76
 -18   1   1   31.40    2.99
 -18   1   1   30.36    2.51
 -18   1   1   34.36    2.28
 -18  -1   3   17.87    2.48
 -18   1   3   18.62    2.04
 -18   1   3   18.09    2.67
 -18  -1   5  178.48    6.29
 -18   1   5  180.74    6.44
 -18   1   7   91.78    3.99
 -18  -1   7   95.98    3.89
 -18  -1   7   84.71    6.45
 -18   1   9    7.72    1.80
 -18  -1   9    8.24    1.72
 -18   1   9    4.20    3.43
 -18   1  11   55.84    3.04
 -18  -1  11   58.68    2.95
 -18   1  11   57.97    3.07
 -18   1  13   23.51    2.16
 -18   1  13   28.78    2.50
 -18   1  13   25.04    2.18
 -18  -1  15   37.43    2.32
 -18   1  15   37.54    2.60
 -18   1  15   36.60    2.18
 -18   1  15   37.82    2.55
 -18   1  15   40.95    2.37
 -18   1  17   16.03    1.92
 -18  -1  17   18.01    1.71
 -18   1  17   17.22    1.66
 -18   1  17   20.26    1.70
 -18   1  17   18.04    1.61
 -18  -1  17   17.66    1.50
 -18   1  19    7.88    1.62
 -18  -1  19    6.42    1.27
 -18   1  19    7.60    1.31
 -18   1  19    9.41    1.44
 -18   1  21   38.02    1.97
 -18   1  21   41.24    1.94
 -18   1  21   37.94    2.14
 -18   1  23   29.69    1.47
 -18   1  23   26.64    1.44
 -18  -1  23   26.28    1.49
 -18   1  23   26.44    1.65
 -18   1  25   35.96    1.48
 -18   1  25   32.39    1.52
 -18   2 -10   47.75    1.96
 -18   2  -8   49.23    2.35
 -18   2  -6   14.36    1.38
 -18  -2  -6   19.49    1.54
 -18   2  -6   18.47    1.96
 -18   2  -4    3.95    1.98
 -18  -2  -4    6.16    1.58
 -18   2  -4    5.72    1.46
 -18   2  -2  103.68    4.13
 -18   2  -2  110.67    4.46
 -18  -2  -2  108.62    4.00
 -18   2   0   48.59    2.91
 -18   2   0   52.06    2.77
 -18  -2   0   57.53    2.92
 -18   2   0   57.66    3.38
 -18   2   2   21.68    2.12
 -18   2   2   25.46    2.42
 -18   2   2   20.32    2.69
 -18   2   4   11.18    2.03
 -18   2   4    9.98    2.20
 -18   2   4    9.43    2.57
 -18   2   6   47.43    2.95
 -18   2   6   40.97    2.70
 -18   2   6   49.37    3.21
 -18  -2   6   44.70    2.43
 -18   2   8  134.11    5.37
 -18   2   8  137.54    5.27
 -18  -2   8  144.11    5.06
 -18   2   8  143.76    5.79
 -18   2  10   36.46    2.54
 -18  -2  10   37.22    2.33
 -18   2  12   34.25    2.76
 -18   2  12   34.94    2.54
 -18   2  14   61.58    3.26
 -18   2  14   64.99    3.05
 -18   2  14   57.77    2.84
 -18   2  14   63.66    3.23
 -18   2  16   29.90    2.37
 -18   2  16   29.20    2.03
 -18   2  16   27.92    2.08
 -18   2  16   27.99    1.97
 -18   2  16   25.17    2.01
 -18   2  18  191.72    6.27
 -18   2  18  188.86    6.51
 -18   2  18  192.25    6.22
 -18   2  20   32.53    1.82
 -18   2  20   30.95    1.81
 -18   2  20   31.68    2.10
 -18   2  22   19.82    1.27
 -18   2  22   19.32    1.32
 -18   2  22   20.56    1.59
 -18  -2  22   18.74    1.27
 -18   2  22   18.15    1.58
 -18   2  24    8.62    1.01
 -18   2  24    6.32    0.80
 -18   3  -5   27.55    1.76
 -18   3  -3    8.45    1.57
 -18   3  -1   42.85    2.42
 -18   3  -1   48.06    2.75
 -18   3   1  149.21    5.59
 -18   3   1  153.16    5.51
 -18   3   3   59.31    3.29
 -18   3   3   54.57    3.02
 -18   3   5  108.84    4.63
 -18   3   5   97.93    4.37
 -18   3   7    3.43    1.93
 -18   3   7    2.69    1.67
 -18   3   7    5.11    2.12
 -18  -3   9   29.48    1.93
 -18   3  11   13.97    2.11
 -18  -3  11   14.66    1.62
 -18   3  11   13.15    1.86
 -18   3  11   15.13    2.13
 -18   3  13  132.35    4.96
 -18   3  13  135.83    5.17
 -18   3  13  136.65    5.27
 -18   3  13  143.89    5.36
 -18   3  15  101.25    3.89
 -18   3  15  102.82    4.00
 -18   3  15   95.20    3.98
 -18   3  15  101.39    4.24
 -18   3  17   21.51    1.67
 -18   3  17   18.34    1.67
 -18   3  17   19.80    2.04
 -18   3  19    1.20    1.05
 -18   3  19    0.48    1.16
 -18   3  19    0.32    1.50
 -18   3  21   16.56    1.33
 -18   3  21   20.93    1.66
 -18   4  -6   17.36    1.58
 -18   4  -4   10.38    1.66
 -18   4  -4    8.69    1.28
 -18   4  -2   97.41    3.99
 -18   4  -2   97.25    3.79
 -18   4   0    2.29    1.32
 -18   4   0    5.12    1.93
 -18   4   0    2.26    1.51
 -18   4   2   67.51    3.28
 -18   4   4    5.86    1.89
 -18   4   4   10.78    1.86
 -18   4   4   10.78    1.96
 -18   4   6   31.48    2.37
 -18   4   6   30.25    2.44
 -18   4   6   29.95    2.50
 -18   4   8   69.09    3.24
 -18   4   8   67.41    3.52
 -18   4  10   82.19    3.64
 -18   4  10   95.06    3.64
 -18  -4  12    6.32    1.23
 -18   4  12    4.29    1.49
 -18   4  12    8.70    1.84
 -18   4  12    8.13    1.89
 -18   4  14   23.07    1.96
 -18   4  14   21.05    1.75
 -18   4  16   16.82    1.52
 -18   4  16   17.47    1.48
 -18   4  18  101.56    3.80
 -18   4  20   26.26    1.81
 -18   4  20   26.81    1.65
 -18   4  22   10.20    1.08
 -18   5  -3    0.20    1.07
 -18   5  -1    6.94    1.37
 -18   5  -1    5.57    0.97
 -18   5   1    9.95    1.42
 -18   5   3   25.74    1.98
 -18   5   3   23.77    1.99
 -18   5   5    9.24    1.62
 -18   5   5    4.58    1.67
 -18   5   7    4.33    1.43
 -18   5   7    5.22    1.66
 -18   5   9    6.21    1.34
 -18   5   9    5.82    1.67
 -18   5  11   10.47    1.76
 -18   5  11   13.34    1.81
 -18   5  13   10.37    1.57
 -18   5  13   13.68    1.79
 -18   5  15   35.71    1.91
 -18   5  15   35.64    2.26
 -18   5  17    0.48    1.33
 -18   5  19    1.42    1.12
 -18   6   0    6.11    0.93
 -18   6   2   73.81    2.84
 -18   6   2   63.76    2.73
 -18   6   4   55.41    2.46
 -18   6   4   53.31    2.55
 -18   6   6   42.75    2.09
 -18   6   6   42.84    2.34
 -18   6   8   60.45    2.79
 -18   6   8   55.02    2.52
 -18   6  10   55.37    2.65
 -18   6  10   54.70    2.53
 -18   6  12    4.88    1.22
 -18   6  12    4.91    1.34
 -18   6  14  104.91    3.80
 -18   6  14  121.21    4.02
 -18   6  16   15.80    1.41
 -18   7   3    0.70    0.81
 -18   7   5   74.69    2.83
 -18   7   7    6.02    1.09
 -18   7  11   21.66    1.39
 -17   0 -11   -1.24    1.16
 -17   0  -9   -0.57    1.50
 -17   0  -7    0.19    1.71
 -17   0  -5   -0.44    1.99
 -17   0  -3   -1.45    2.17
 -17   0  -1    0.06    2.30
 -17   0  -1    3.81    1.52
 -17   0   1   -0.33    2.32
 -17   0   1    0.26    3.23
 -17   0   3   -1.00    1.57
 -17   0   3   -0.46    2.38
 -17   0   3   -0.26    3.25
 -17   0   5   -0.66    1.66
 -17   0   5    1.08    2.34
 -17   0   5    1.81    3.60
 -17   0   7    0.45    1.73
 -17   0   7   -0.42    2.70
 -17   0   9    1.56    1.72
 -17   0   9    0.22    2.88
 -17   0   9    1.74    3.35
 -17   0  11   -0.46    3.03
 -17   0  11   -0.24    3.08
 -17   0  13   -1.27    1.39
 -17   0  13    2.33    3.15
 -17   0  13   -4.06    3.18
 -17   0  15   -1.16    1.32
 -17   0  15    1.43    1.76
 -17   0  17    0.93    1.23
 -17   0  17    0.72    1.32
 -17   0  17    0.83    1.34
 -17   0  17   -0.05    1.63
 -17   0  19    1.39    1.25
 -17   0  19   -0.53    1.49
 -17   0  21    0.40    1.11
 -17   0  21   -0.40    1.28
 -17   0  23    0.97    0.96
 -17   0  23    1.10    1.16
 -17   0  25   -0.25    0.82
 -17   1 -12   59.95    2.28
 -17  -1 -10    2.17    1.23
 -17   1 -10    2.45    1.37
 -17  -1  -8   67.86    3.04
 -17   1  -8   70.34    3.18
 -17  -1  -6   44.95    2.61
 -17   1  -6   41.75    2.77
 -17   1  -4   14.59    2.32
 -17  -1  -4   12.06    2.18
 -17   1  -2   36.95    2.50
 -17   1  -2   40.13    2.34
 -17  -1  -2   37.36    2.88
 -17   1  -2   40.31    3.07
 -17   1   0    3.46    1.56
 -17   1   0    2.34    1.86
 -17  -1   0    2.59    2.25
 -17   1   0   -0.13    2.41
 -17   1   2   66.54    6.03
 -17  -1   2   62.04    5.77
 -17   1   2   68.19    3.36
 -17   1   2   67.70    3.95
 -17  -1   2   71.59    3.75
 -17   1   4  233.07   11.28
 -17  -1   4  232.54   10.70
 -17  -1   4  208.28    7.19
 -17   1   4  213.89    7.35
 -17   1   4  218.73    7.82
 -17  -1   4  225.19    7.67
 -17   1   6   18.97    4.39
 -17  -1   6   25.45    3.59
 -17   1   6   26.71    2.30
 -17  -1   6   24.23    2.12
 -17   1   8   39.70    5.15
 -17   1   8   39.64    4.60
 -17  -1   8   38.91    4.86
 -17  -1   8   42.51    4.50
 -17  -1   8   43.77    2.63
 -17   1   8   44.09    2.78
 -17  -1  10  388.00   15.23
 -17  -1  10  363.49   14.65
 -17   1  10  384.43   15.68
 -17   1  10  382.41   15.26
 -17   1  10  388.34   12.00
 -17   1  12   99.72    4.25
 -17   1  12  105.05    4.05
 -17   1  12  106.88    7.03
 -17  -1  12  104.02    6.57
 -17  -1  12   86.58    6.28
 -17   1  14  123.29    4.81
 -17  -1  14  118.35    4.54
 -17   1  14  124.55    4.60
 -17  -1  14  112.11    7.12
 -17   1  14  113.45    7.56
 -17   1  14  117.39    4.43
 -17  -1  14  113.14    4.15
 -17   1  14  112.83    4.80
 -17   1  16   11.57    1.60
 -17   1  16   12.64    1.68
 -17  -1  16   12.15    1.43
 -17   1  16   13.09    1.82
 -17   1  16   14.03    2.07
 -17  -1  16   12.52    1.72
 -17   1  18   32.57    2.10
 -17  -1  18   36.59    1.93
 -17  -1  18   29.20    2.09
 -17   1  18   36.12    2.45
 -17  -1  20   32.41    1.79
 -17   1  20   36.65    2.02
 -17  -1  20   31.34    1.91
 -17   1  20   33.19    2.30
 -17   1  22    9.94    1.28
 -17  -1  22    8.83    1.10
 -17   1  22    9.74    1.53
 -17   1  22    9.77    1.48
 -17   1  24    1.11    0.90
 -17   1  24    2.15    0.84
 -17  -1  24    2.91    0.90
 -17   1  24    1.75    1.06
 -17   1  26    6.36    0.79
 -17   1  26    6.58    0.78
 -17   2 -11   46.31    2.09
 -17   2  -9  118.89    4.24
 -17  -2  -9  112.30    3.84
 -17  -2  -7   16.12    1.65
 -17   2  -7   13.65    1.41
 -17   2  -7   16.68    2.05
 -17   2  -5   15.49    1.78
 -17  -2  -5   15.68    1.91
 -17   2  -5   12.60    2.26
 -17  -2  -3  175.77    6.09
 -17   2  -3  169.63    6.38
 -17   2  -1   81.06    4.11
 -17  -2  -1   79.26    3.68
 -17   2  -1   79.46    3.66
 -17   2  -1   73.57    3.41
 -17  -2   1   24.00    2.41
 -17   2   1   24.43    2.87
 -17   2   1   22.60    2.35
 -17   2   1   20.80    2.11
 -17  -2   3   15.72    2.27
 -17   2   3   14.72    2.72
 -17   2   3   14.54    2.13
 -17   2   3   17.66    2.39
 -17   2   3   10.74    3.85
 -17   2   5   31.91    2.95
 -17   2   5   34.66    5.13
 -17   2   5   32.68    3.04
 -17  -2   5   28.50    2.12
 -17   2   5   29.56    2.40
 -17   2   5   36.37    2.65
 -17   2   7  176.33    6.22
 -17  -2   7  168.20    5.86
 -17  -2   7  157.19    8.69
 -17  -2   7  160.12    8.08
 -17   2   7  164.64    6.09
 -17   2   7  171.35    6.53
 -17  -2   9   70.74    5.51
 -17  -2   9   82.21    6.08
 -17  -2   9   82.30    3.55
 -17   2   9   87.66    3.86
 -17  -2  11    6.30    3.01
 -17  -2  11    7.79    3.01
 -17   2  11    8.06    1.91
 -17   2  11    7.40    2.24
 -17   2  13   91.54    3.85
 -17  -2  13   77.07    3.42
 -17  -2  13   71.34    5.61
 -17   2  13   81.41    3.58
 -17   2  13   91.37    4.15
 -17   2  15   23.38    2.41
 -17   2  15   18.73    1.94
 -17   2  15   21.87    2.07
 -17   2  15   20.27    1.98
 -17   2  15   20.90    2.11
 -17   2  17   42.15    2.76
 -17   2  17   42.72    2.28
 -17   2  17   46.94    2.51
 -17   2  17   41.74    2.42
 -17   2  17   39.85    2.31
 -17   2  19   43.60    2.31
 -17   2  19   43.62    2.35
 -17   2  19   44.11    2.68
 -17   2  21   64.48    2.67
 -17   2  21   66.82    2.77
 -17   2  21   69.63    3.09
 -17   2  21   63.93    3.00
 -17   2  23   34.18    1.67
 -17   2  23   32.11    1.89
 -17   2  25   18.45    1.11
 -17   2  25   19.42    1.27
 -17   3  -6   85.41    3.33
 -17   3  -4   33.58    2.31
 -17   3  -2   52.81    2.95
 -17   3  -2   50.30    2.64
 -17   3   0   68.78    3.23
 -17   3   0   61.56    3.27
 -17   3   2   54.66    3.04
 -17   3   2   55.96    3.28
 -17   3   4    8.11    1.98
 -17   3   4    8.39    2.21
 -17   3   6   63.30    3.49
 -17  -3   6   57.22    4.74
 -17   3   6   65.86    3.31
 -17   3   6   71.79    3.77
 -17  -3   8   81.17    5.76
 -17   3   8   91.27    4.10
 -17   3   8   91.51    4.35
 -17  -3   8   87.73    3.57
 -17  -3  10   87.64    6.00
 -17   3  10   98.25    4.58
 -17   3  10   98.96    4.31
 -17   3  12   39.16    2.54
 -17   3  12   40.66    2.68
 -17   3  12   39.02    2.89
 -17   3  14   56.22    3.20
 -17   3  14   55.66    2.98
 -17   3  14   53.28    2.84
 -17   3  14   59.26    2.92
 -17   3  14   57.01    3.10
 -17   3  16   26.83    2.46
 -17   3  16   25.77    2.03
 -17   3  16   26.74    2.01
 -17   3  16   25.14    2.04
 -17   3  16   27.25    2.02
 -17   3  18   40.70    2.16
 -17   3  18   38.08    2.61
 -17   3  18   37.24    2.22
 -17   3  20  223.14    7.16
 -17   3  20  236.84    7.31
 -17   3  20  242.75    7.65
 -17   3  22   41.49    1.96
 -17   3  24   47.00    2.03
 -17   3  24   45.40    1.83
 -17   4  -9   13.97    1.35
 -17   4  -7   18.79    1.78
 -17   4  -5   35.54    2.38
 -17   4  -5   34.04    2.01
 -17   4  -3   69.63    3.41
 -17   4  -3   65.32    3.10
 -17   4  -1    3.09    1.39
 -17   4  -1    5.68    1.73
 -17   4  -1    5.95    2.10
 -17   4   1  165.58    6.05
 -17   4   1  170.71    6.24
 -17   4   3  223.48    8.00
 -17   4   3  232.51    7.96
 -17   4   3  231.77    7.91
 -17   4   3  245.72    8.07
 -17   4   5   31.40    2.68
 -17   4   5   26.68    2.54
 -17   4   7  176.32    6.64
 -17   4   7  179.00    6.52
 -17   4   9   57.02    2.94
 -17   4  11   56.02    3.18
 -17   4  11   57.41    2.73
 -17   4  11   56.17    2.89
 -17   4  11   54.33    3.32
 -17   4  11   60.01    3.31
 -17  -4  13   20.74    1.70
 -17   4  13   19.37    1.90
 -17   4  13   19.00    2.19
 -17   4  13   21.89    2.35
 -17   4  15   54.98    2.59
 -17   4  15   48.57    2.68
 -17   4  15   53.05    2.70
 -17   4  17  299.46    9.29
 -17   4  17  313.14    9.47
 -17   4  19   88.87    3.48
 -17   4  19   98.84    3.72
 -17   4  19   93.22    3.82
 -17   4  21   17.80    1.38
 -17   4  21   20.34    1.73
 -17   4  21   18.66    1.60
 -17   4  23  102.77    3.51
 -17   5  -6   39.25    2.01
 -17   5  -4   50.48    2.41
 -17   5  -4   55.57    2.63
 -17   5  -2    4.96    1.09
 -17   5  -2    7.14    1.77
 -17   5  -2    6.47    1.49
 -17   5   0   13.02    1.60
 -17   5   2  115.80    4.60
 -17   5   2  118.71    4.55
 -17   5   4   87.82    3.96
 -17   5   4   88.16    3.81
 -17   5   6   17.95    2.13
 -17   5   6   20.24    1.95
 -17   5   8  134.95    5.46
 -17   5   8  146.63    5.10
 -17   5  10   36.32    2.65
 -17   5  10   38.35    2.62
 -17   5  12   96.12    4.04
 -17   5  12   97.68    4.11
 -17   5  14   11.32    1.60
 -17   5  14    9.65    1.86
 -17  -5  14   10.58    1.50
 -17   5  14   11.37    1.51
 -17   5  16   76.86    3.39
 -17   5  16   72.89    3.07
 -17  -5  16   73.25    2.91
 -17   5  18   47.20    2.50
 -17   5  18   45.61    2.23
 -17   5  20    2.03    1.02
 -17   5  22   11.04    0.96
 -17   6  -1   59.38    2.41
 -17   6   1   41.59    2.24
 -17   6   1   48.38    2.40
 -17   6   3   46.01    2.54
 -17   6   3   51.05    2.51
 -17   6   5    6.38    1.63
 -17   6   5    8.16    1.44
 -17   6   5    8.45    1.52
 -17   6   7   56.13    2.93
 -17   6   7   60.67    2.78
 -17   6   7   57.27    2.60
 -17   6   9   50.10    2.57
 -17   6  11   30.28    2.11
 -17   6  11   34.47    2.17
 -17   6  13   79.15    3.31
 -17  -6  13   83.03    3.12
 -17   6  15   29.51    2.02
 -17  -6  15   32.56    1.82
 -17   6  17   24.96    1.76
 -17   7   2   62.60    2.54
 -17   7   4    0.70    1.11
 -17   7   6   83.36    3.31
 -17   7  10   11.60    1.33
 -17   7  12   71.76    2.89
 -17  -7  12   78.91    2.88
 -17  -7  14   31.85    1.67
 -17  -7  16   56.55    2.12
 -17   8   5   28.34    1.47
 -17   8   7   73.20    2.70
 -17  -8  11   36.83    1.62
 -17  -8  13    2.38    0.73
 -16   0 -12  386.60   11.45
 -16   0 -10    3.51    1.66
 -16   0  -8  120.49    4.68
 -16   0  -6  143.03    5.45
 -16   0  -4   76.11    3.85
 -16   0  -2    9.66    2.41
 -16   0  -2    9.83    3.52
 -16   0   0  141.85    5.71
 -16   0   0  142.07    8.40
 -16   0   2  398.83   12.57
 -16   0   2  423.24   13.06
 -16   0   2  437.36   16.74
 -16   0   4   11.33    3.87
 -16   0   4    5.15    1.65
 -16   0   4    9.77    2.43
 -16   0   6  387.33   14.94
 -16   0   6  404.29   12.60
 -16   0   6  396.91   12.33
 -16   0   8  632.81   22.17
 -16   0   8  632.58   19.10
 -16   0  10   80.01    3.38
 -16   0  10   78.01    5.85
 -16   0  10   74.00    6.12
 -16   0  12  736.60   21.02
 -16   0  12  712.60   24.61
 -16   0  12  655.96   24.42
 -16   0  14  699.51   20.17
 -16   0  14  644.91   23.18
 -16   0  14  698.11   24.05
 -16   0  16  179.39    5.84
 -16   0  16  164.13    6.05
 -16   0  18    7.88    1.55
 -16   0  18    6.87    1.79
 -16   0  20   30.06    2.00
 -16   0  20   29.11    2.16
 -16   0  22   39.13    2.07
 -16   0  24  107.99    3.66
 -16   0  24  103.63    3.80
 -16   0  26   21.75    1.19
 -16   1 -13   27.36    1.65
 -16   1 -11    1.42    1.48
 -16  -1 -11    0.07    1.27
 -16   1  -9  105.83    4.28
 -16  -1  -9  113.03    4.19
 -16   1  -7  153.51    5.42
 -16   1  -7  164.10    5.89
 -16  -1  -7  164.52    5.75
 -16   1  -5  237.24    8.05
 -16  -1  -5  234.28    7.93
 -16   1  -3   17.61    1.74
 -16   1  -3   17.05    1.92
 -16  -1  -3   18.35    2.47
 -16   1  -3   18.19    2.64
 -16  -1  -1  185.08    9.51
 -16   1  -1  165.84    9.35
 -16   1  -1  170.29    6.20
 -16  -1  -1  183.53    6.62
 -16   1  -1  193.07    6.81
 -16   1   1   91.03    4.51
 -16  -1   1   98.44    4.44
 -16   1   1   91.48    6.89
 -16  -1   1  107.38    7.01
 -16   1   3   67.22    6.16
 -16  -1   3   66.84    5.80
 -16   1   3   66.65    3.24
 -16  -1   3   62.99    3.08
 -16  -1   3   70.71    3.71
 -16   1   3   69.25    3.88
 -16   1   5   64.11    3.19
 -16  -1   5   59.92    3.03
 -16   1   5   62.18    6.03
 -16  -1   5   54.93    4.73
 -16   1   5   48.53    4.85
 -16   1   5   65.44    3.74
 -16  -1   5   62.71    3.47
 -16  -1   7  160.00    8.01
 -16   1   7  141.62    8.04
 -16  -1   7  168.54    8.76
 -16  -1   7  157.72    5.62
 -16   1   7  153.91    5.73
 -16  -1   9   14.08    3.57
 -16   1   9   11.29    3.73
 -16  -1   9   19.38    3.51
 -16   1   9   14.01    1.90
 -16   1   9   10.01    3.29
 -16   1   9   17.47    2.14
 -16  -1  11  241.77   10.94
 -16   1  11  250.40   11.58
 -16  -1  11  239.56   10.94
 -16   1  11  236.73   11.26
 -16  -1  11  247.21    7.78
 -16   1  11  252.46    8.05
 -16  -1  13    7.73    3.48
 -16  -1  13    5.13    2.94
 -16  -1  13    7.35    1.43
 -16   1  13    7.27    1.71
 -16   1  13    8.34    3.48
 -16  -1  15  178.49    6.47
 -16   1  15  191.02    6.74
 -16   1  15  197.45    6.47
 -16   1  15  200.47    9.89
 -16   1  15  191.27    6.46
 -16  -1  15  189.98    6.22
 -16   1  15  185.07    6.69
 -16   1  17   28.60    1.96
 -16   1  17   28.21    2.12
 -16  -1  17   28.49    1.91
 -16   1  17   26.92    2.04
 -16  -1  17   25.08    2.12
 -16   1  17   24.27    2.38
 -16   1  19   18.51    1.82
 -16  -1  19   16.77    1.61
 -16  -1  19   15.40    1.74
 -16   1  19   14.43    2.01
 -16   1  21   16.72    1.68
 -16  -1  21   16.87    1.49
 -16   1  21   14.68    1.87
 -16  -1  23   25.82    1.54
 -16   1  23   26.13    1.67
 -16  -1  23   24.40    1.67
 -16   1  23   25.22    1.92
 -16   1  25   19.63    1.29
 -16   1  25   19.63    1.43
 -16  -1  27   33.82    1.41
 -16   2 -12    7.83    1.36
 -16   2 -10   41.40    2.40
 -16  -2 -10   41.79    2.11
 -16   2  -8  102.65    3.61
 -16  -2  -8   92.96    3.77
 -16   2  -8   97.05    4.07
 -16   2  -6   78.84    3.47
 -16   2  -6   83.01    3.87
 -16  -2  -6   83.90    3.61
 -16  -2  -4  141.90    5.31
 -16   2  -4  140.29    5.55
 -16   2  -2  129.29    5.21
 -16  -2  -2  127.04    4.88
 -16   2  -2  112.37    4.74
 -16   2  -2  119.33    4.61
 -16   2   0   11.19    3.80
 -16   2   0   18.29    2.77
 -16  -2   0   19.82    2.36
 -16   2   0   14.32    2.19
 -16   2   0   14.13    1.93
 -16   2   2  100.51    7.48
 -16   2   2  110.88    4.93
 -16  -2   2  111.10    4.52
 -16   2   2  104.21    4.51
 -16   2   2  108.05    4.83
 -16   2   4  597.24   21.52
 -16  -2   4  581.75   17.01
 -16   2   4  567.05   17.32
 -16  -2   4  533.23   16.71
 -16   2   4  561.99   17.01
 -16   2   4  595.12   17.16
 -16  -2   6   68.19    3.12
 -16   2   6   64.84    3.34
 -16   2   6   69.98    3.83
 -16   2   6   64.43    6.17
 -16  -2   6   56.69    4.81
 -16   2   6   65.10    3.41
 -16   2   8  160.20    5.89
 -16  -2   8  163.24    8.21
 -16   2  10   64.83    3.33
 -16   2  10   59.37    3.09
 -16   2  10   60.12    3.60
 -16  -2  10   55.77    5.05
 -16  -2  10   61.58    5.13
 -16   2  12   16.47    2.04
 -16  -2  12    9.36    3.46
 -16  -2  12   13.22    3.29
 -16   2  12   14.47    1.94
 -16   2  12   16.25    2.32
 -16   2  14   25.53    2.24
 -16  -2  14   23.41    3.96
 -16   2  14   25.06    2.21
 -16   2  14   27.66    2.62
 -16  -2  14   25.73    2.00
 -16   2  14   23.63    2.28
 -16   2  16    8.91    2.10
 -16   2  16    8.55    1.76
 -16   2  16    6.93    1.68
 -16   2  16    5.87    1.58
 -16   2  18   19.27    1.95
 -16   2  18   19.30    2.28
 -16   2  20  154.98    5.41
 -16   2  20  161.52    5.76
 -16   2  22   30.82    1.76
 -16   2  22   33.23    1.96
 -16  -2  22   29.15    1.78
 -16   2  22   33.46    2.18
 -16   2  22   31.30    2.17
 -16   2  24    8.76    1.19
 -16   2  24    6.29    1.30
 -16   2  26   22.04    1.21
 -16   2  26   21.46    1.30
 -16   3 -11   27.80    1.82
 -16   3  -7    2.74    1.30
 -16   3  -5   39.06    2.47
 -16   3  -3   42.74    2.82
 -16   3  -3   42.02    2.41
 -16   3  -1   66.78    3.22
 -16   3  -1   68.69    3.42
 -16   3   1    7.50    1.82
 -16   3   1    7.41    2.01
 -16   3   3   17.88    2.15
 -16   3   3   15.73    2.46
 -16   3   5  346.24   11.26
 -16  -3   5  345.12   13.31
 -16   3   5  366.37   11.18
 -16   3   5  344.17   11.64
 -16  -3   7  144.59    5.04
 -16  -3   7  137.22    7.39
 -16   3   7  130.97    5.81
 -16   3   7  145.80    5.55
 -16  -3   9   12.38    3.38
 -16   3  11  191.89    6.54
 -16  -3  11  158.28    8.32
 -16  -3  11  179.49    8.74
 -16   3  11  161.09    6.17
 -16   3  11  176.69    6.23
 -16   3  11  188.47    6.82
 -16   3  13   55.07    3.26
 -16  -3  13   54.39    2.62
 -16   3  13   62.49    3.38
 -16   3  13   54.45    2.94
 -16   3  13   54.30    2.99
 -16   3  13   55.79    3.11
 -16   3  15    7.16    1.79
 -16   3  15    7.79    2.12
 -16  -3  15   10.27    1.55
 -16   3  15    8.52    1.75
 -16   3  15    8.79    1.84
 -16   3  15    9.31    1.74
 -16   3  17   24.90    2.44
 -16  -3  17   22.37    1.79
 -16   3  17   23.52    1.93
 -16   3  17   26.02    2.11
 -16   3  17   19.60    1.73
 -16   3  19  109.48    4.09
 -16   3  19  116.11    4.28
 -16  -3  19  112.88    3.95
 -16   3  19  122.85    4.72
 -16   3  21   16.82    1.61
 -16   3  21   18.48    1.98
 -16   3  23   12.61    1.26
 -16   3  23   11.71    1.27
 -16   3  23   13.47    1.53
 -16   3  25   10.42    0.91
 -16   3  25   11.20    1.15
 -16   4 -10   12.45    1.46
 -16   4  -8    7.66    1.65
 -16   4  -6   36.10    2.11
 -16   4  -6   33.11    2.51
 -16   4  -4   48.83    2.70
 -16   4  -4   44.48    2.94
 -16   4  -2   64.96    3.03
 -16   4  -2   63.63    3.32
 -16   4  -2   63.78    3.55
 -16   4   0   12.58    2.16
 -16   4   0   16.66    2.03
 -16   4   0   11.61    2.49
 -16   4   2   10.82    2.07
 -16   4   2   11.18    2.10
 -16   4   2   15.08    2.49
 -16   4   4    6.18    1.96
 -16   4   4    7.13    2.42
 -16   4   4    4.27    3.24
 -16   4   4    5.36    2.16
 -16   4   6    0.47    1.98
 -16   4   6    1.61    2.14
 -16  -4   6    1.82    2.57
 -16   4   8   19.30    2.04
 -16  -4   8   22.30    3.50
 -16   4  10   33.50    2.63
 -16  -4  10   33.04    4.14
 -16   4  10   30.03    2.29
 -16   4  10   36.56    2.93
 -16   4  10   25.26    4.30
 -16   4  12   10.64    1.49
 -16   4  12   11.61    2.05
 -16   4  12    9.94    1.76
 -16   4  12    9.48    1.90
 -16   4  12   14.72    2.27
 -16   4  12   14.39    2.23
 -16  -4  14    2.86    1.62
 -16   4  14    1.40    1.60
 -16   4  14    0.10    1.67
 -16   4  14    1.92    1.49
 -16  -4  16    3.02    1.50
 -16   4  16    4.04    1.40
 -16   4  16    2.54    1.55
 -16   4  16    4.62    1.42
 -16   4  18   19.25    1.55
 -16   4  18   21.96    1.87
 -16  -4  18   19.49    1.70
 -16   4  18   21.71    2.06
 -16   4  20    2.99    1.62
 -16  -4  20    3.02    1.16
 -16   4  20    3.52    1.53
 -16   4  22   49.64    2.40
 -16   5  -7   21.38    1.78
 -16   5  -5   14.45    1.89
 -16   5  -5   16.18    1.64
 -16   5  -3   40.58    2.42
 -16   5  -3   38.15    2.63
 -16   5  -1  147.79    5.42
 -16   5  -1  163.79    5.70
 -16   5  -1  154.17    5.72
 -16   5   1   35.64    2.47
 -16   5   1   43.72    2.89
 -16   5   3    4.61    1.88
 -16   5   3    3.41    1.77
 -16   5   5   11.47    2.16
 -16   5   5   12.91    2.01
 -16   5   7   41.25    3.03
 -16   5   7   41.15    2.60
 -16   5   9   31.90    2.53
 -16   5   9   27.11    2.06
 -16   5  11  110.65    4.66
 -16   5  11  112.92    4.64
 -16   5  13    3.29    1.33
 -16   5  13    4.60    1.68
 -16   5  13    4.50    1.93
 -16   5  15    4.32    1.38
 -16   5  15    4.07    1.82
 -16  -5  15    3.83    1.58
 -16   5  15    5.11    1.54
 -16   5  15    3.00    1.20
 -16   5  17   10.97    1.92
 -16  -5  17   12.92    1.64
 -16   5  17   16.04    1.71
 -16   5  17   10.35    1.55
 -16   5  19  128.49    4.67
 -16   5  19  124.74    4.31
 -16  -5  19  120.21    4.23
 -16   5  19  127.76    4.47
 -16   5  21   61.20    2.39
 -16  -5  21   58.30    2.29
 -16   5  21   64.37    2.56
 -16   6  -2   93.68    3.48
 -16   6  -2   76.42    3.06
 -16   6   0   40.43    2.25
 -16   6   2   57.10    2.86
 -16   6   2   54.59    2.88
 -16   6   4   37.08    2.34
 -16   6   4   37.57    2.49
 -16   6   6   84.26    3.55
 -16   6   6   88.80    3.64
 -16   6   6   88.73    3.89
 -16   6   8   97.27    3.73
 -16   6   8  101.71    4.06
 -16   6  10   14.57    1.92
 -16   6  10   14.90    1.90
 -16   6  12   74.09    3.38
 -16   6  12   77.06    3.42
 -16   6  14   47.76    2.42
 -16  -6  14   52.49    2.61
 -16   6  14   49.38    2.71
 -16  -6  16   11.25    1.57
 -16   6  16   10.31    1.63
 -16  -6  18   43.11    2.05
 -16   6  18   42.82    2.28
 -16  -6  20   84.34    2.88
 -16   7  -1    7.10    0.96
 -16   7   1   30.52    1.83
 -16   7   3  121.54    4.43
 -16   7   5   75.46    3.26
 -16   7   7   22.06    1.91
 -16   7  11   68.61    2.97
 -16  -7  13   35.58    2.07
 -16   7  13   28.08    1.76
 -16  -7  15   90.21    3.32
 -16  -7  17    6.73    1.10
 -16  -7  19   19.63    1.11
 -16   8   2   75.89    2.80
 -16   8   4   79.42    3.00
 -16   8   6   22.41    1.55
 -16   8  10   33.65    1.76
 -16  -8  12   21.49    1.52
 -16  -8  14   23.65    1.44
 -16  -8  16   51.06    1.89
 -16  -9   9   19.39    1.09
 -15   0 -15    0.39    0.90
 -15   0 -13    0.27    1.33
 -15   0 -11    1.42    1.64
 -15   0  -9    0.30    1.87
 -15   0  -7    1.29    2.02
 -15   0  -5    2.79    2.14
 -15   0  -3    0.67    2.15
 -15   0  -3   -0.98    3.04
 -15   0  -1    1.29    2.30
 -15   0  -1    2.72    3.07
 -15   0   1   -0.05    1.44
 -15   0   1   -0.25    2.12
 -15   0   1    1.69    3.21
 -15   0   3   -0.73    2.14
 -15   0   3   -0.10    1.50
 -15   0   3   -0.17    2.37
 -15   0   3    0.47    3.31
 -15   0   5    0.24    2.11
 -15   0   5    0.36    1.54
 -15   0   5    0.92    2.58
 -15   0   5    3.25    3.21
 -15   0   7    1.30    1.62
 -15   0   7    2.14    2.88
 -15   0   7    2.07    3.15
 -15   0   9    0.17    1.45
 -15   0   9   -1.36    3.31
 -15   0   9    1.84    2.71
 -15   0  11   -0.40    1.47
 -15   0  11   -0.86    3.05
 -15   0  11    1.10    3.05
 -15   0  13    1.53    1.53
 -15   0  13   -1.43    2.80
 -15   0  13    0.23    3.03
 -15   0  13   -1.26    2.96
 -15   0  15   -0.78    2.77
 -15   0  15    3.30    1.60
 -15   0  15    0.63    1.82
 -15   0  17    0.34    1.74
 -15   0  17    1.21    1.25
 -15   0  17    1.72    1.37
 -15   0  17    1.66    1.59
 -15   0  17    0.47    3.05
 -15   0  17   -3.52    3.22
 -15   0  19    0.82    1.48
 -15   0  19   -0.89    1.71
 -15   0  21   -1.70    1.57
 -15   0  23    1.98    1.25
 -15   0  23    1.20    1.38
 -15   0  25    2.10    1.05
 -15   0  25    0.67    1.04
 -15   0  27    0.19    0.78
 -15  -1 -14  145.92    4.74
 -15   1 -14  154.80    4.91
 -15   1 -12   96.41    3.76
 -15  -1 -12   96.40    3.63
 -15   1 -10  154.85    5.61
 -15  -1 -10  159.73    5.53
 -15  -1  -8   57.21    3.03
 -15   1  -8   57.27    3.20
 -15   1  -8   53.19    2.59
 -15   1  -6   62.57    3.47
 -15  -1  -6   64.92    3.40
 -15   1  -4   71.40    3.74
 -15  -1  -4   66.21    3.57
 -15  -1  -4   64.80    5.57
 -15  -1  -2  117.78    4.70
 -15   1  -2  110.00    4.75
 -15   1  -2  101.77    4.19
 -15   1  -2  102.59    7.16
 -15  -1  -2  104.59    7.04
 -15  -1   0   34.43    2.85
 -15   1   0   34.32    2.95
 -15   1   0   38.78    5.04
 -15   1   2  464.77   17.71
 -15  -1   2  438.09   13.56
 -15   1   2  464.58   13.77
 -15   1   2  448.79   14.07
 -15  -1   2  456.32   13.98
 -15   1   4    1.19    2.24
 -15  -1   4    2.98    2.09
 -15   1   4    4.51    3.55
 -15  -1   4    1.38    2.47
 -15   1   4    2.10    1.64
 -15  -1   4    0.54    1.46
 -15   1   4   -0.75    2.60
 -15   1   6   73.69    5.49
 -15  -1   6   83.40    5.51
 -15   1   6   81.83    4.00
 -15  -1   6   84.92    3.84
 -15  -1   6   76.39    3.49
 -15   1   6   79.52    3.63
 -15   1   8  194.33    6.71
 -15   1   8  188.88    6.56
 -15  -1   8  207.44    9.28
 -15  -1   8  203.30    9.67
 -15   1   8  208.65   10.19
 -15   1   8  184.83    9.26
 -15  -1  10  102.90    3.83
 -15   1  10  105.77    4.10
 -15  -1  10  105.13    6.58
 -15   1  10   92.60    6.86
 -15  -1  10  102.24    6.64
 -15   1  10   94.50    6.55
 -15  -1  12  401.91   11.78
 -15   1  12  377.60   11.94
 -15  -1  12  383.89   14.99
 -15   1  12  385.31   15.40
 -15  -1  12  386.61   14.90
 -15   1  12  396.28   15.54
 -15  -1  14   23.45    2.15
 -15  -1  14   20.14    3.80
 -15  -1  14   17.09    3.35
 -15  -1  14   22.25    1.88
 -15   1  14   21.65    2.10
 -15   1  14   16.88    4.13
 -15  -1  14   17.48    3.33
 -15   1  16   17.40    2.25
 -15  -1  16   17.93    2.03
 -15   1  16   23.80    1.95
 -15   1  16   24.08    2.09
 -15   1  16   22.96    2.09
 -15  -1  16   20.15    1.87
 -15  -1  16   21.58    3.72
 -15  -1  16   15.63    3.47
 -15   1  16   27.20    4.37
 -15  -1  18   83.16    3.36
 -15   1  18   83.36    3.56
 -15  -1  18   73.81    3.49
 -15   1  18   88.81    3.91
 -15   1  20   60.98    2.93
 -15   1  20   63.21    3.23
 -15  -1  20   57.22    2.84
 -15   1  22   48.53    2.44
 -15  -1  22   43.50    2.25
 -15   1  22   41.61    2.56
 -15   1  22   42.66    2.57
 -15  -1  22   43.37    2.42
 -15  -1  24   13.45    1.29
 -15   1  24   13.88    1.43
 -15   1  24   13.68    1.61
 -15  -1  24   12.14    1.33
 -15   1  26   24.53    1.39
 -15   1  26   25.12    1.48
 -15   2 -15    6.81    0.94
 -15  -2 -13   35.49    1.70
 -15   2 -13   36.77    2.08
 -15   2 -11   83.40    3.56
 -15  -2 -11   86.59    3.32
 -15   2  -9   14.84    2.17
 -15   2  -9   14.63    1.46
 -15  -2  -9   16.60    1.88
 -15   2  -7   42.59    2.96
 -15   2  -7   43.14    2.48
 -15  -2  -7   46.71    2.71
 -15   2  -5  125.01    5.26
 -15   2  -5  132.58    5.09
 -15  -2  -5  134.94    5.05
 -15   2  -3  263.02    8.80
 -15   2  -3  267.34    8.59
 -15  -2  -3  280.76    8.86
 -15   2  -3  272.15    9.05
 -15   2  -1  101.40    7.33
 -15   2  -1  109.96    4.80
 -15   2  -1  119.71    4.64
 -15   2  -1  129.09    5.14
 -15  -2  -1  119.81    4.79
 -15   2   1   69.16    6.10
 -15   2   1   70.88    3.86
 -15  -2   1   65.55    3.51
 -15   2   1   72.11    3.45
 -15   2   1   74.58    3.81
 -15   2   3  120.05    5.05
 -15  -2   3  111.69    4.64
 -15  -2   3  117.10    6.34
 -15  -2   3  109.14    4.25
 -15   2   3  121.28    4.61
 -15   2   3  114.22    4.59
 -15  -2   5    6.92    1.55
 -15   2   5    4.95    1.72
 -15  -2   5    4.43    2.81
 -15   2   5    4.01    3.55
 -15  -2   5    8.09    1.99
 -15   2   5    5.23    2.42
 -15   2   7    3.69    1.77
 -15  -2   7    4.28    2.74
 -15   2   9    8.96    1.91
 -15   2   9    6.65    1.78
 -15   2   9    4.24    3.14
 -15   2   9    9.34    3.84
 -15  -2   9    5.68    3.15
 -15   2  11  315.75    9.95
 -15  -2  11  301.81   12.58
 -15  -2  11  304.50   12.43
 -15   2  11  302.65   13.22
 -15   2  11  304.67    9.79
 -15   2  11  311.51   10.27
 -15   2  13  101.65    4.54
 -15  -2  13   99.76    6.48
 -15  -2  13   85.39    5.82
 -15   2  13   99.99    4.14
 -15   2  13  104.52    4.20
 -15  -2  15  130.56    7.26
 -15  -2  15  144.29    5.08
 -15   2  15  143.52    5.69
 -15   2  15  152.35    5.61
 -15   2  15  150.63    5.44
 -15   2  15  162.22    5.47
 -15  -2  17  233.64   10.38
 -15   2  17  235.33    7.88
 -15   2  17  249.22    8.36
 -15  -2  17  243.32    7.71
 -15  -2  17  242.55   10.73
 -15   2  17  251.44    8.04
 -15   2  17  249.90    7.85
 -15  -2  19   83.47    3.30
 -15   2  19   91.02    3.74
 -15  -2  19   88.39    3.36
 -15   2  19   83.19    4.00
 -15   2  21   11.58    1.68
 -15  -2  21   11.20    1.34
 -15   2  21   10.58    1.89
 -15  -2  21    8.13    1.31
 -15   2  21    8.03    1.88
 -15   2  23   -0.15    1.24
 -15   2  23    1.02    1.45
 -15  -2  23    1.00    1.02
 -15   2  25   62.82    2.46
 -15   2  25   61.74    2.58
 -15   2  25   61.86    2.64
 -15   2  27   35.91    1.51
 -15  -2  27   34.07    1.41
 -15   3 -14   66.84    2.48
 -15   3 -12   65.49    2.81
 -15   3 -10   35.12    2.41
 -15   3  -8   37.96    2.19
 -15   3  -8   39.37    2.74
 -15   3  -6   18.46    2.39
 -15   3  -6   18.23    1.94
 -15   3  -4    4.09    2.26
 -15   3  -4    5.62    1.88
 -15   3  -2  222.74    7.51
 -15   3  -2  215.37    7.33
 -15   3  -2  217.93    7.71
 -15   3   0  175.31    6.67
 -15   3   0  184.32    6.48
 -15   3   0  191.11    6.87
 -15   3   2   23.71    2.80
 -15   3   2   29.52    2.40
 -15   3   2   27.63    2.71
 -15   3   4    7.29    1.91
 -15   3   4    8.82    2.44
 -15   3   4    7.88    2.26
 -15   3   4    7.78    1.80
 -15  -3   4    9.12    2.85
 -15  -3   6  354.61   13.13
 -15   3   6  338.17   10.89
 -15  -3   6  326.52   10.27
 -15   3   6  351.21   11.24
 -15   3   6  324.49   10.76
 -15  -3   8  156.77    8.00
 -15   3  10   73.63    3.59
 -15   3  10   66.27    3.33
 -15  -3  10   66.27    5.32
 -15   3  10   69.22    3.43
 -15   3  10   72.28    3.97
 -15   3  12   89.66    4.01
 -15  -3  12   85.01    5.97
 -15  -3  12   74.17    5.35
 -15   3  12   84.96    3.80
 -15   3  12   89.84    3.90
 -15   3  12   95.49    4.29
 -15   3  14   75.91    3.70
 -15  -3  14   68.49    3.25
 -15   3  14   76.19    3.83
 -15   3  14   74.35    3.46
 -15   3  14   75.83    3.53
 -15   3  14   80.65    3.63
 -15   3  16  131.96    5.01
 -15  -3  16  130.11    4.85
 -15   3  16  142.42    5.48
 -15  -3  16  124.24    7.37
 -15   3  16  134.53    4.96
 -15   3  16  140.78    5.11
 -15   3  16  138.61    5.00
 -15   3  18   76.13    3.23
 -15  -3  18   72.56    3.22
 -15   3  18   81.11    3.49
 -15   3  18   73.73    3.84
 -15   3  20   82.86    3.32
 -15   3  20   88.47    3.59
 -15  -3  20   87.89    3.38
 -15   3  20   91.05    4.00
 -15   3  22  137.33    4.74
 -15  -3  22  134.73    4.53
 -15   3  22  138.27    5.02
 -15   3  24   33.21    1.74
 -15   3  24   29.28    1.75
 -15   3  24   32.67    1.95
 -15   3  26   27.19    1.34
 -15   4 -13   46.96    1.90
 -15   4 -11    8.52    1.49
 -15   4  -9   68.05    3.14
 -15   4  -7    7.35    2.01
 -15   4  -7    6.98    1.47
 -15   4  -5   12.42    2.27
 -15   4  -5   10.98    1.85
 -15   4  -3   39.98    3.03
 -15   4  -3   40.49    2.82
 -15   4  -3   44.88    2.45
 -15   4  -1  161.24    6.27
 -15   4  -1  166.36    6.20
 -15   4  -1  181.74    6.18
 -15   4   1   36.13    3.00
 -15   4   1   31.89    2.58
 -15   4   1   28.20    2.58
 -15   4   3  137.98    5.46
 -15   4   3  134.08    5.28
 -15   4   3  129.78    5.53
 -15   4   5   40.44    2.86
 -15   4   5   38.90    2.60
 -15   4   5   35.86    2.95
 -15  -4   5   44.30    4.27
 -15   4   7   35.04    2.86
 -15   4   7   35.24    2.43
 -15   4   7   32.89    2.97
 -15  -4   7   31.87    4.05
 -15   4   9  115.00    4.53
 -15   4   9  113.48    5.07
 -15  -4   9  116.14    6.71
 -15   4  11    5.13    2.07
 -15  -4  11   10.80    3.35
 -15   4  11    5.32    1.65
 -15   4  11    7.02    1.97
 -15   4  11    5.03    3.20
 -15   4  11   10.17    2.21
 -15   4  13    1.06    1.83
 -15   4  13    2.65    2.09
 -15  -4  13    1.86    2.77
 -15   4  13    2.64    1.54
 -15   4  13    1.86    1.84
 -15   4  13    2.34    2.91
 -15   4  13    2.55    1.86
 -15  -4  15  237.79    7.83
 -15   4  15  246.51    7.98
 -15   4  15  255.96    8.07
 -15   4  15  228.67    7.75
 -15   4  17    1.90    1.31
 -15  -4  17    1.43    1.62
 -15   4  19   10.90    1.88
 -15  -4  19    8.92    1.63
 -15   4  19   11.63    2.14
 -15  -4  21  123.89    4.32
 -15   4  21  126.59    4.69
 -15   4  21  126.91    4.79
 -15   4  21  127.22    4.38
 -15   4  23   90.90    3.18
 -15   4  23   85.23    3.12
 -15  -4  23   86.48    3.05
 -15   5 -10   72.97    2.82
 -15   5  -8   23.55    1.93
 -15   5  -6   24.86    1.84
 -15   5  -6   21.78    2.18
 -15   5  -4  118.34    4.44
 -15   5  -4  110.24    4.60
 -15   5  -2   13.74    1.73
 -15   5  -2   17.04    2.39
 -15   5  -2   18.32    2.08
 -15   5   0  394.70   12.44
 -15   5   0  396.21   12.37
 -15   5   2   67.22    3.65
 -15   5   2   71.64    3.52
 -15   5   2   68.01    3.51
 -15   5   4   13.89    2.05
 -15   5   4   15.97    3.93
 -15   5   4   12.30    2.28
 -15   5   6   15.16    2.00
 -15   5   6   11.53    2.16
 -15   5   6   11.82    3.63
 -15   5   8   70.70    3.28
 -15   5  10   56.81    3.16
 -15   5  10   48.91    2.57
 -15  -5  10   57.05    4.79
 -15   5  10   48.26    2.62
 -15   5  10   46.18    5.14
 -15   5  10   52.09    3.24
 -15   5  12   75.78    3.66
 -15   5  12   78.49    3.72
 -15   5  14   91.36    3.65
 -15   5  14   97.28    3.98
 -15   5  14   99.54    4.05
 -15   5  14  100.06    4.32
 -15   5  16   49.86    2.80
 -15  -5  16   53.73    2.80
 -15   5  16   52.20    2.70
 -15   5  16   48.42    2.45
 -15   5  16   58.02    3.15
 -15   5  18   10.44    1.55
 -15  -5  18    9.77    1.68
 -15   5  18   11.12    1.70
 -15   5  18   11.82    1.98
 -15   5  20   50.09    2.34
 -15  -5  20   52.30    2.39
 -15   5  20   52.23    2.56
 -15   5  20   48.00    2.71
 -15   5  22   28.70    1.58
 -15  -5  22   30.07    1.63
 -15   5  22   33.04    1.84
 -15  -5  24    4.45    0.69
 -15   6  -3   67.98    2.96
 -15   6  -3   66.16    2.98
 -15   6  -1   69.04    3.07
 -15   6   1   10.44    1.77
 -15   6   1   10.66    1.77
 -15   6   3    8.28    1.89
 -15   6   3   11.06    1.83
 -15   6   5    8.43    1.89
 -15   6   5    7.07    1.65
 -15   6   7  160.93    6.26
 -15   6   7  181.34    6.09
 -15   6   7  166.66    5.82
 -15   6   9   79.55    3.84
 -15   6   9   85.43    3.72
 -15   6   9   79.84    3.21
 -15   6  11   31.29    2.39
 -15   6  11   34.62    2.51
 -15   6  13    3.08    1.79
 -15   6  13    6.18    1.58
 -15   6  15   31.09    2.35
 -15   6  15   27.65    1.86
 -15  -6  15   32.49    2.30
 -15   6  17   81.41    3.45
 -15  -6  17   80.37    3.24
 -15  -6  19   27.02    1.77
 -15   6  19   28.68    1.71
 -15  -6  21   11.97    1.16
 -15   7  -2    5.38    1.04
 -15   7   0   67.42    2.88
 -15   7   2   64.62    2.99
 -15   7   4   12.21    1.75
 -15   7   6   24.91    2.11
 -15   7  10   82.06    3.51
 -15   7  12   30.47    1.99
 -15   7  12   31.90    2.06
 -15   7  14    5.00    1.34
 -15   7  14    5.86    1.18
 -15  -7  14    6.82    1.72
 -15  -7  16   38.17    2.12
 -15  -7  18   26.06    1.61
 -15  -7  20   35.48    1.53
 -15   8   1   33.33    1.76
 -15   8   3   34.67    1.95
 -15   8   5   33.92    2.00
 -15   8   7   11.40    1.47
 -15   8   9   55.59    2.56
 -15   8  11   15.27    1.40
 -15  -8  13   14.09    1.57
 -15  -8  15    3.04    1.19
 -15  -8  17    1.25    0.89
 -15  -9  12   11.85    1.12
 -15  -9  14   12.92    0.93
 -14   0 -16   61.79    2.38
 -14   0 -14  125.07    4.43
 -14   0 -12  169.92    5.88
 -14   0 -10  112.34    4.55
 -14   0  -8  281.47    9.20
 -14   0  -6   77.27    3.78
 -14   0  -4  218.30    7.39
 -14   0  -4  193.11    9.86
 -14   0  -2    6.24    2.17
 -14   0  -2    5.79    3.53
 -14   0   0  123.90    7.47
 -14   0   0  122.58    4.49
 -14   0   0  123.53    4.96
 -14   0   2  100.48    4.01
 -14   0   2   95.61    5.57
 -14   0   2  109.46    4.48
 -14   0   4  266.18    8.62
 -14   0   4  269.25    8.88
 -14   0   4  293.24   11.96
 -14   0   4  270.81   10.81
 -14   0   6  628.79   18.75
 -14   0   6  631.80   21.20
 -14   0   8  197.43    9.53
 -14   0   8  213.62    9.25
 -14   0   8  191.77    6.42
 -14   0  10   89.92    5.97
 -14   0  10   99.59    6.37
 -14   0  10   80.46    5.08
 -14   0  10   86.94    3.52
 -14   0  12  487.33   17.75
 -14   0  12  501.83   18.15
 -14   0  12  501.80   14.73
 -14   0  12  466.66   17.09
 -14   0  14 2083.32   64.14
 -14   0  14 2150.24   64.27
 -14   0  14 2162.09   61.13
 -14   0  14 2208.30   61.41
 -14   0  16  676.01   19.99
 -14   0  16  654.68   22.90
 -14   0  16  675.15   23.38
 -14   0  18   80.55    3.78
 -14   0  18   74.74    5.83
 -14   0  18   84.44    6.27
 -14   0  20   37.49    2.56
 -14   0  22  253.57    8.31
 -14   0  24   39.41    2.23
 -14   0  26    5.16    1.08
 -14   0  26    3.88    1.03
 -14   0  28   91.58    3.00
 -14   1 -15  103.41    3.65
 -14  -1 -15   98.14    3.50
 -14   1 -13    5.28    1.67
 -14  -1 -13    7.21    1.55
 -14  -1 -11   54.28    2.84
 -14   1 -11   54.18    2.99
 -14   1  -9   72.68    3.64
 -14  -1  -9   76.12    3.54
 -14   1  -7  241.06    7.84
 -14  -1  -7  238.46    7.99
 -14   1  -7  237.56    8.10
 -14  -1  -5   14.41    3.50
 -14   1  -5   15.95    2.40
 -14  -1  -5   16.17    2.33
 -14   1  -3   57.95    2.87
 -14  -1  -3   64.96    3.37
 -14   1  -3   62.96    3.49
 -14   1  -1  231.99    7.86
 -14  -1  -1  236.28    7.78
 -14   1   1  117.16    7.59
 -14   1   1  128.68    4.68
 -14  -1   1  120.70    4.48
 -14  -1   1  132.15    4.98
 -14   1   1  125.07    5.04
 -14  -1   3  138.03    5.06
 -14   1   3  148.84    5.25
 -14   1   3  146.67    5.54
 -14  -1   3  148.52    5.43
 -14   1   3  137.73    8.20
 -14  -1   3  145.87    6.99
 -14   1   3  135.77    6.98
 -14   1   5  369.98   11.45
 -14   1   5  341.43   13.74
 -14   1   5  411.99   15.40
 -14  -1   5  404.69   14.05
 -14  -1   5  370.75   11.55
 -14   1   5  360.02   11.64
 -14  -1   7    0.35    2.87
 -14   1   7    3.68    2.88
 -14   1   7    0.06    1.96
 -14   1   7    0.86    1.47
 -14   1   7    2.85    1.55
 -14  -1   7   -0.65    1.22
 -14   1   9   60.77    5.06
 -14  -1   9   59.55    5.00
 -14  -1   9   56.88    4.88
 -14   1   9   57.57    5.31
 -14   1   9   58.99    2.87
 -14  -1   9   59.70    2.64
 -14  -1  11   33.90    4.08
 -14   1  11   33.14    4.61
 -14  -1  11   37.25    4.38
 -14  -1  11   27.37    3.43
 -14   1  11   32.86    4.48
 -14  -1  11   36.93    2.14
 -14   1  11   35.52    2.34
 -14  -1  13  275.03   11.68
 -14  -1  13  265.97   11.06
 -14   1  13  284.19   12.12
 -14   1  13  278.63    8.71
 -14  -1  13  271.36    8.51
 -14   1  13  246.97   11.10
 -14  -1  13  261.48   10.92
 -14   1  15  480.93   14.69
 -14  -1  15  476.92   14.47
 -14   1  15  486.11   14.35
 -14  -1  15  486.14   17.68
 -14   1  15  474.10   14.42
 -14   1  15  457.67   17.39
 -14  -1  15  463.23   17.12
 -14   1  15  478.68   14.60
 -14  -1  17   22.35    1.86
 -14  -1  17   22.26    3.88
 -14   1  17   23.50    4.27
 -14   1  17   19.09    3.70
 -14  -1  17   27.07    3.95
 -14   1  17   25.90    1.84
 -14  -1  17   25.13    2.18
 -14   1  17   20.91    2.42
 -14  -1  19   25.56    1.87
 -14  -1  19   25.72    3.95
 -14   1  19   23.71    2.46
 -14  -1  19   24.20    2.11
 -14  -1  21   10.47    1.46
 -14   1  21   10.30    1.97
 -14  -1  23   62.15    2.81
 -14   1  23   60.06    3.04
 -14   1  25   49.42    2.22
 -14   1  25   49.39    2.34
 -14   1  27    2.43    0.84
 -14   1  27    1.56    0.94
 -14  -2 -14   18.19    1.39
 -14   2 -14   15.98    1.70
 -14   2 -12   14.61    1.98
 -14  -2 -12   17.72    1.71
 -14   2 -10   90.67    3.97
 -14  -2 -10   89.49    3.69
 -14   2  -8    7.45    1.58
 -14  -2  -8    8.72    1.95
 -14   2  -8    7.57    2.12
 -14   2  -6   99.74    4.22
 -14  -2  -6  101.98    4.20
 -14   2  -6  101.11    4.45
 -14   2  -4  173.64    9.25
 -14   2  -4  184.38    6.33
 -14   2  -4  181.08    6.51
 -14  -2  -4  202.91    6.66
 -14   2  -4  203.36    6.91
 -14   2  -2   49.97    3.19
 -14   2  -2   45.26    2.83
 -14   2  -2   44.57    2.62
 -14  -2  -2   49.83    2.94
 -14   2   0   34.73    4.85
 -14   2   0   43.08    3.04
 -14  -2   0   44.04    2.79
 -14   2   0   44.15    2.51
 -14   2   0   39.72    2.78
 -14  -2   2  363.93   11.38
 -14  -2   2  368.85   13.56
 -14   2   2  364.37   15.35
 -14   2   2  406.60   11.72
 -14  -2   2  374.80   11.70
 -14   2   2  378.77   11.95
 -14   2   4   85.96    4.11
 -14  -2   4   87.97    3.83
 -14   2   4   92.69    3.80
 -14  -2   4   83.07    3.47
 -14   2   4   99.44    6.90
 -14  -2   4   87.99    5.48
 -14   2   6   23.15    2.09
 -14   2   6   25.29    2.59
 -14   2   6   17.46    3.45
 -14  -2   6   26.05    3.42
 -14   2   6   20.49    4.41
 -14   2   8  219.49    7.39
 -14   2   8  218.15   10.36
 -14   2   8  235.34   11.17
 -14  -2   8  236.85    9.89
 -14   2  10  215.66    7.24
 -14   2  10  215.70   10.37
 -14  -2  10  223.64    9.91
 -14  -2  12   49.30    4.14
 -14  -2  12   51.62    2.61
 -14   2  12   51.54    3.24
 -14   2  12   48.98    5.47
 -14  -2  12   54.13    4.59
 -14  -2  12   53.68    4.97
 -14   2  12   49.42    2.85
 -14   2  12   55.87    2.94
 -14  -2  14   44.52    4.28
 -14  -2  14   44.86    2.57
 -14   2  14   51.73    3.14
 -14   2  14   46.46    2.89
 -14   2  14   50.79    2.84
 -14   2  14   46.34    2.72
 -14  -2  16   51.26    4.88
 -14  -2  16   60.10    2.91
 -14   2  16   63.55    3.49
 -14   2  16   58.94    3.01
 -14  -2  16   45.97    4.82
 -14   2  16   64.12    3.14
 -14   2  16   59.37    2.90
 -14   2  18  129.32    5.27
 -14  -2  18  131.06    4.67
 -14  -2  18  111.46    6.90
 -14   2  18  128.82    4.88
 -14  -2  18  121.97    7.13
 -14  -2  20   25.87    1.99
 -14   2  20   29.89    2.59
 -14   2  22  115.63    4.28
 -14  -2  22  109.69    4.11
 -14  -2  22  109.56    4.02
 -14   2  22  120.62    4.61
 -14   2  22  114.31    4.57
 -14   2  24  108.34    3.89
 -14   2  24  112.68    4.15
 -14  -2  24  103.18    3.68
 -14   2  26   31.62    1.65
 -14   2  26   33.52    1.80
 -14   3 -15   11.04    1.23
 -14   3 -13   19.18    1.82
 -14   3 -11  126.71    4.75
 -14   3  -9   10.87    2.15
 -14   3  -9    7.14    1.39
 -14   3  -7   28.48    2.65
 -14   3  -7   27.03    2.21
 -14  -3  -7   27.15    2.14
 -14   3  -5  132.69    5.21
 -14   3  -5  123.16    4.96
 -14   3  -3   19.61    3.56
 -14   3  -3   22.17    2.09
 -14   3  -3   19.52    2.51
 -14   3  -3   20.09    1.92
 -14   3  -1  234.29    8.26
 -14   3  -1  247.94    8.06
 -14   3  -1  246.21    8.29
 -14   3   1   75.28    3.81
 -14   3   1   76.19    3.50
 -14   3   1   73.17    3.85
 -14   3   3  137.31    5.60
 -14   3   3  134.29    5.50
 -14   3   3  152.55    5.23
 -14   3   3  134.40    5.30
 -14  -3   3  137.39    6.92
 -14   3   5   55.57    3.31
 -14   3   5   48.30    2.89
 -14   3   5   47.82    3.20
 -14  -3   5   51.69    4.29
 -14   3   7    6.54    1.85
 -14  -3   7   10.86    3.18
 -14   3   9  107.82    4.47
 -14   3   9  112.43    4.38
 -14  -3   9  115.43    6.62
 -14   3   9  106.11    4.38
 -14   3   9  104.66    4.89
 -14   3  11   73.90    3.57
 -14  -3  11   70.59    5.42
 -14   3  11   66.18    3.32
 -14   3  11   76.54    3.46
 -14   3  11   70.35    3.87
 -14   3  13   28.16    2.57
 -14   3  13   26.81    2.38
 -14   3  13   33.72    2.71
 -14  -3  13   27.39    3.31
 -14   3  13   31.02    2.26
 -14   3  13   28.14    2.40
 -14  -3  15    0.54    2.99
 -14  -3  15    2.27    1.77
 -14   3  15    2.56    2.16
 -14   3  15    1.60    1.62
 -14   3  15    4.34    2.80
 -14  -3  15   -1.25    3.03
 -14   3  15    1.79    1.84
 -14   3  15    1.19    1.59
 -14  -3  17   38.77    2.54
 -14   3  17   43.75    3.06
 -14   3  17   36.82    2.17
 -14  -3  17   31.47    4.12
 -14   3  17   39.53    2.60
 -14  -3  17   32.28    3.93
 -14   3  19  145.62    5.31
 -14  -3  19  144.82    5.20
 -14   3  19  150.33    5.79
 -14   3  21   41.02    2.47
 -14   3  21   46.78    2.90
 -14  -3  21   43.17    2.35
 -14   3  21   43.01    2.81
 -14   3  23   28.53    1.95
 -14   3  23   27.11    2.09
 -14   3  25   99.40    3.50
 -14   3  25   98.05    3.62
 -14  -3  25   94.77    3.26
 -14   3  27   21.33    1.11
 -14   4 -14    1.19    1.00
 -14   4 -12   15.86    1.72
 -14   4 -10   37.41    2.47
 -14   4  -8   14.68    2.23
 -14   4  -8   18.05    1.74
 -14   4  -6   18.74    1.96
 -14   4  -6   20.38    2.46
 -14   4  -4   36.03    2.19
 -14   4  -4   39.08    2.70
 -14   4  -4   34.66    2.86
 -14   4  -2   14.67    2.29
 -14   4  -2   13.19    2.46
 -14   4  -2   21.71    2.76
 -14   4  -2   16.60    1.95
 -14   4  -2   15.56    3.39
 -14   4   0   19.55    2.80
 -14   4   0   22.61    2.24
 -14   4   0   18.78    2.66
 -14   4   0   22.94    2.32
 -14   4   0   15.06    3.71
 -14   4   2   15.79    2.75
 -14   4   2   14.06    2.35
 -14   4   2   15.85    2.57
 -14   4   2   17.53    2.12
 -14   4   4   26.05    2.76
 -14   4   4   24.58    2.94
 -14   4   4   25.57    2.66
 -14   4   4   24.36    2.44
 -14   4   4   27.97    2.24
 -14   4   6    4.34    2.12
 -14   4   6    7.31    2.06
 -14   4   6    5.07    1.64
 -14   4   8   63.97    3.15
 -14   4  10   15.13    2.41
 -14   4  10   14.57    1.90
 -14   4  10   14.37    2.08
 -14   4  10   15.64    2.20
 -14   4  12    5.34    2.11
 -14   4  12    5.70    2.00
 -14   4  12    8.28    3.30
 -14  -4  12    7.52    3.33
 -14   4  12    4.41    1.60
 -14   4  12    4.12    1.92
 -14   4  14    1.98    2.11
 -14  -4  14    2.87    3.13
 -14   4  14    1.22    1.47
 -14  -4  14   -0.34    2.77
 -14   4  14    0.24    2.70
 -14   4  14    0.88    1.67
 -14  -4  16    4.17    1.88
 -14   4  16    5.27    1.48
 -14   4  16    4.68    1.49
 -14   4  18    2.13    1.26
 -14  -4  18    0.83    1.73
 -14   4  18    0.44    1.82
 -14   4  20    2.42    1.68
 -14  -4  20    2.83    1.59
 -14   4  20    4.77    1.97
 -14   4  20    4.26    1.44
 -14   4  22    1.85    1.21
 -14  -4  22    2.57    1.29
 -14   4  22    1.87    1.26
 -14   4  24   16.10    1.29
 -14   4  24   15.23    1.31
 -14  -4  24   13.39    1.23
 -14   5 -11   37.32    2.02
 -14   5  -9   25.85    2.13
 -14   5  -7   44.59    2.46
 -14   5  -7   44.43    2.75
 -14   5  -5   16.17    2.30
 -14   5  -5   17.12    1.91
 -14   5  -3   40.86    3.13
 -14   5  -3   44.82    3.03
 -14   5  -3   40.64    2.39
 -14   5  -3   41.92    2.71
 -14   5  -1    8.60    2.51
 -14   5  -1    9.31    1.75
 -14   5  -1    9.80    3.02
 -14   5  -1    4.93    2.32
 -14   5   1   71.45    3.86
 -14   5   1   69.04    5.85
 -14   5   1   76.62    3.72
 -14   5   1   76.76    3.72
 -14   5   1   76.33    4.04
 -14   5   3  117.58    4.91
 -14   5   3  110.02    4.62
 -14   5   3  110.27    7.53
 -14   5   3  119.90    4.93
 -14   5   3  108.22    5.13
 -14   5   5  169.52    6.30
 -14   5   5  159.31    5.91
 -14   5   7  117.60    4.61
 -14   5   9   75.11    3.28
 -14   5   9   73.75    3.29
 -14   5   9   74.99    3.87
 -14   5  11   10.41    1.95
 -14   5  11    9.57    1.61
 -14   5  11   11.10    2.12
 -14   5  11    6.77    3.25
 -14   5  11   13.87    2.33
 -14   5  13    0.49    1.74
 -14   5  13    1.81    1.34
 -14   5  13    0.94    1.70
 -14   5  13    1.39    1.92
 -14  -5  15    1.29    2.00
 -14   5  15    3.45    1.72
 -14   5  15   -0.36    1.65
 -14   5  15    0.35    1.17
 -14   5  15    1.77    1.40
 -14   5  15   -0.13    2.03
 -14   5  17    3.28    1.59
 -14  -5  17    3.56    1.83
 -14   5  17    3.48    1.73
 -14   5  17    1.99    1.96
 -14   5  19   55.09    2.67
 -14   5  19   54.85    2.92
 -14  -5  19   55.81    2.81
 -14   5  19   59.60    3.14
 -14   5  21   16.54    1.51
 -14  -5  21   14.96    1.61
 -14   5  21   17.51    1.78
 -14   5  23   21.81    1.35
 -14   5  23   25.48    1.65
 -14  -5  23   21.48    1.46
 -14  -5  25   34.28    1.37
 -14   6  -4  102.22    4.25
 -14   6  -4  106.09    4.61
 -14   6  -2   29.21    2.08
 -14   6  -2   32.12    2.48
 -14   6  -2   30.42    2.82
 -14   6   0  132.48    5.06
 -14   6   0  128.75    4.95
 -14   6   0  131.95    5.05
 -14   6   0  128.22    5.37
 -14   6   2  101.83    4.35
 -14   6   2  101.36    4.19
 -14   6   2  100.80    4.81
 -14   6   4   59.74    3.25
 -14   6   4   56.16    3.01
 -14   6   6   19.58    2.28
 -14   6   6   16.05    1.89
 -14   6   6   19.31    2.07
 -14   6   6   19.26    2.62
 -14   6   8   32.59    2.13
 -14   6   8   33.94    2.51
 -14   6  10   93.64    4.27
 -14   6  10  103.64    4.25
 -14   6  12   26.80    1.86
 -14   6  12   29.04    2.35
 -14   6  12   30.68    2.45
 -14   6  14   11.07    1.53
 -14   6  14   10.15    1.58
 -14   6  14    9.26    2.02
 -14   6  16   52.21    2.66
 -14   6  16   51.44    2.63
 -14  -6  16   59.10    2.97
 -14   6  16   55.22    3.02
 -14   6  18  174.57    5.75
 -14   6  18  183.06    6.16
 -14   6  18  166.69    5.85
 -14  -6  18  179.98    5.92
 -14  -6  20   29.26    1.85
 -14   6  20   27.66    1.79
 -14  -6  22    5.68    1.07
 -14   7  -3   66.93    3.36
 -14   7  -3   61.79    2.56
 -14   7  -1   42.73    3.02
 -14   7  -1   43.21    2.28
 -14   7   1  189.27    7.06
 -14   7   1  201.08    6.65
 -14   7   3   18.68    1.99
 -14   7   5   50.04    3.34
 -14   7   5   49.01    2.84
 -14   7   9   85.99    3.56
 -14   7   9   94.82    3.90
 -14   7  11  112.14    4.35
 -14   7  11  120.09    4.51
 -14   7  13   26.97    2.02
 -14   7  13   27.69    1.93
 -14  -7  15    8.25    1.86
 -14   7  15    4.91    1.48
 -14  -7  17   65.21    2.86
 -14  -7  19    7.48    1.29
 -14  -7  21   21.11    1.23
 -14   8   0    6.15    1.15
 -14   8   0   10.04    1.98
 -14   8   2   42.86    2.27
 -14   8   4   26.46    1.89
 -14   8   4   26.36    2.46
 -14   8   6   87.44    3.56
 -14   8  10   20.79    1.72
 -14   8  12   29.69    1.79
 -14  -8  14  197.57    6.37
 -14  -8  16   50.93    2.29
 -13   0 -17    1.30    1.06
 -13   0 -15    1.61    1.52
 -13   0 -13   -1.02    1.68
 -13   0 -11    0.79    1.88
 -13   0  -9   -0.06    1.92
 -13   0  -7   -0.79    2.00
 -13   0  -5   -0.22    1.95
 -13   0  -5   -1.29    2.76
 -13   0  -3    0.96    1.88
 -13   0  -3    6.18    3.19
 -13   0  -1    1.48    1.84
 -13   0  -1    0.36    1.19
 -13   0   1    0.54    1.96
 -13   0   1    0.35    1.81
 -13   0   1    1.44    1.30
 -13   0   3    2.49    2.08
 -13   0   3   -0.05    1.78
 -13   0   3   -0.04    1.38
 -13   0   5    0.55    1.74
 -13   0   5   -1.38    1.23
 -13   0   7    2.68    2.57
 -13   0   7    3.58    3.01
 -13   0   7    1.10    1.26
 -13   0   7    2.20    1.76
 -13   0   9    0.76    2.94
 -13   0   9    2.32    2.63
 -13   0   9    1.51    2.21
 -13   0   9    0.52    1.37
 -13   0  11    0.19    2.70
 -13   0  11    4.59    2.84
 -13   0  11    1.91    2.47
 -13   0  11    3.00    1.45
 -13   0  13    0.92    2.68
 -13   0  13   -0.36    2.66
 -13   0  15    1.30    3.16
 -13   0  15   -2.00    2.98
 -13   0  15    2.79    1.81
 -13   0  17   -1.31    3.33
 -13   0  17    0.23    3.25
 -13   0  17    0.30    1.89
 -13   0  19   -0.89    2.92
 -13   0  19    0.69    3.21
 -13   0  19   -0.19    1.34
 -13   0  19   -2.02    1.95
 -13   0  21    0.49    1.27
 -13   0  21    0.93    1.79
 -13   0  23    1.61    1.20
 -13   0  23    0.52    1.56
 -13   0  25   -0.58    1.22
 -13   0  27   -0.18    1.03
 -13  -1 -16   58.12    2.44
 -13   1 -16   58.08    2.59
 -13  -1 -14   83.05    3.39
 -13   1 -14   80.21    3.48
 -13   1 -12  113.75    4.65
 -13  -1 -12  127.31    4.64
 -13   1 -10   71.53    3.59
 -13  -1 -10   70.70    3.43
 -13  -1  -8    2.78    1.96
 -13   1  -8    4.63    2.16
 -13   1  -8    1.84    1.49
 -13  -1  -6  170.90    8.82
 -13   1  -6  191.45    6.70
 -13  -1  -6  190.05    6.61
 -13   1  -4  358.18   14.80
 -13   1  -4  391.29   12.14
 -13  -1  -4  398.31   12.09
 -13   1  -4  386.98   11.75
 -13   1  -2   43.05    2.88
 -13  -1  -2   48.09    2.78
 -13  -1   0  107.52    3.95
 -13   1   0  113.57    4.15
 -13  -1   0  110.30    4.37
 -13   1   0  110.55    4.47
 -13   1   0  103.29    6.79
 -13  -1   2    3.18    1.78
 -13   1   2    3.12    1.90
 -13  -1   2    2.53    2.19
 -13   1   2    6.39    3.38
 -13   1   2    2.77    1.40
 -13  -1   2    4.16    1.35
 -13   1   2    1.03    2.05
 -13   1   4   51.58    2.66
 -13  -1   4   54.58    2.92
 -13   1   4   54.78    2.99
 -13   1   4   60.95    5.20
 -13  -1   4   53.75    4.14
 -13   1   4   50.37    4.14
 -13   1   6  150.73    5.15
 -13  -1   6  142.00    4.88
 -13   1   6  147.57    5.49
 -13  -1   6  150.21    5.37
 -13  -1   6  165.50    7.52
 -13   1   6  144.30    7.32
 -13   1   8  170.19    8.54
 -13   1   8  155.77    7.94
 -13  -1   8  170.77    7.82
 -13  -1   8  145.68    6.63
 -13   1   8  154.90    5.40
 -13  -1   8  157.50    5.21
 -13  -1  10  283.04   11.46
 -13  -1  10  288.18   11.52
 -13   1  10  315.90   12.23
 -13   1  10  273.97   11.74
 -13  -1  10  277.17   10.64
 -13   1  10  245.33   10.74
 -13  -1  10  283.91    8.68
 -13   1  10  282.36    8.86
 -13   1  12  191.91    9.35
 -13   1  12  203.49    9.60
 -13  -1  12  186.36    9.07
 -13  -1  12  198.67    8.78
 -13   1  12  198.51    6.56
 -13   1  12  177.94    8.69
 -13  -1  12  194.50    8.57
 -13  -1  14    7.86    3.34
 -13  -1  14    3.91    2.53
 -13  -1  14    5.58    1.51
 -13  -1  14    8.27    3.01
 -13   1  14    0.40    3.16
 -13   1  14    5.58    1.98
 -13  -1  14    6.49    1.74
 -13   1  16  528.58   15.54
 -13   1  16  529.18   15.87
 -13  -1  16  520.67   15.59
 -13  -1  16  495.00   15.30
 -13   1  16  541.48   19.37
 -13  -1  16  543.55   18.83
 -13  -1  16  539.83   18.67
 -13   1  16  524.73   18.91
 -13   1  16  508.80   15.31
 -13   1  18  269.33   12.18
 -13  -1  18  272.75   11.73
 -13  -1  18  278.71   11.91
 -13   1  18  281.33   12.22
 -13  -1  18  263.49    8.93
 -13   1  18  295.63    9.34
 -13  -1  18  275.14    8.70
 -13   1  20   37.08    4.83
 -13  -1  20   38.46    4.61
 -13  -1  20   46.28    2.66
 -13   1  20   44.38    2.95
 -13  -1  20   47.50    2.48
 -13  -1  22   19.78    1.95
 -13  -1  22   17.81    1.76
 -13   1  22   21.66    2.20
 -13   1  24   11.89    1.73
 -13  -1  24    9.73    1.39
 -13  -1  24    9.08    1.36
 -13   1  26   15.27    1.54
 -13   1  26   14.27    1.44
 -13  -1  28   16.28    1.09
 -13   1  28   19.99    1.16
 -13  -2 -15  105.20    3.67
 -13  -2 -13  104.94    3.94
 -13  -2 -11   85.37    3.63
 -13  -2  -9  128.84    4.82
 -13   2  -9  124.10    4.57
 -13  -2  -7  168.52    5.97
 -13   2  -7  167.32    5.94
 -13  -2  -5  319.19   10.08
 -13   2  -3  142.36    8.16
 -13  -2  -3  156.04    5.59
 -13   2  -3  152.55    5.64
 -13   2  -3  160.04    5.45
 -13   2  -1   59.19    5.35
 -13  -2  -1   69.18    3.24
 -13   2  -1   64.77    3.07
 -13  -2   1  376.99   13.42
 -13   2   1  346.17   14.82
 -13   2   1  396.59   11.68
 -13  -2   1  390.27   11.72
 -13  -2   1  371.23   11.37
 -13  -2   3  141.18    5.13
 -13   2   3  167.14    5.47
 -13  -2   3  167.57    7.31
 -13   2   3  163.95    8.66
 -13  -2   3  149.75    5.43
 -13  -2   5    9.21    2.73
 -13   2   5    6.64    3.42
 -13  -2   5    6.94    1.71
 -13   2   5    7.75    1.61
 -13   2   5    3.08    2.67
 -13   2   7   45.11    2.54
 -13   2   7   48.46    4.58
 -13  -2   7   47.35    4.17
 -13   2   9   55.51    2.88
 -13  -2   9   58.38    4.03
 -13  -2   9   58.01    4.71
 -13   2   9   57.90    5.35
 -13   2   9   61.41    5.09
 -13   2  11   12.17    1.85
 -13  -2  11   11.65    3.22
 -13   2  11   14.05    1.92
 -13   2  11   11.42    3.78
 -13  -2  11   14.20    2.99
 -13  -2  13  297.62   11.73
 -13  -2  13  290.07    9.33
 -13   2  13  304.65    9.81
 -13  -2  13  283.87   11.33
 -13   2  13  307.35    9.56
 -13   2  13  305.58    9.50
 -13  -2  15  143.84    5.48
 -13   2  15  156.13    5.95
 -13   2  15  164.49    5.76
 -13  -2  15  164.27    8.32
 -13  -2  15  161.90    8.02
 -13   2  15  167.12    5.59
 -13  -2  17  156.16    8.17
 -13  -2  17  161.31    5.65
 -13   2  17  161.04    6.14
 -13  -2  17  163.60    8.36
 -13  -2  19   52.47    4.60
 -13  -2  19   59.20    2.94
 -13  -2  19   59.46    5.13
 -13   2  19   57.02    3.42
 -13  -2  21    4.09    1.62
 -13   2  21    3.08    1.99
 -13   2  21    3.13    2.04
 -13   2  23   35.08    2.49
 -13  -2  23   34.79    2.10
 -13   2  25    6.25    1.28
 -13  -2  25    5.64    1.22
 -13   2  25    4.81    1.46
 -13   2  27   19.69    1.23
 -13  -2  27   17.76    1.15
 -13   3 -16   81.79    3.00
 -13   3 -14   41.61    2.33
 -13   3 -12   50.67    2.83
 -13   3 -10   18.87    1.68
 -13  -3 -10   21.27    1.88
 -13   3 -10   22.58    2.32
 -13   3  -8   47.18    2.66
 -13   3  -8   49.62    3.12
 -13  -3  -8   53.67    2.72
 -13   3  -6  143.96    5.55
 -13   3  -6  155.00    5.76
 -13  -3  -6  154.56    5.38
 -13   3  -4   45.51    2.55
 -13   3  -4   43.40    2.46
 -13   3  -4   43.92    2.96
 -13   3  -2   22.73    2.25
 -13   3  -2   24.78    2.04
 -13   3  -2   24.20    2.51
 -13   3  -2   23.98    2.63
 -13   3   0   43.96    2.93
 -13   3   0   45.48    3.20
 -13   3   0   44.42    2.58
 -13   3   0   41.86    2.78
 -13   3   2   10.55    1.86
 -13   3   2    9.11    2.22
 -13   3   2   13.97    3.89
 -13   3   2   11.74    2.39
 -13   3   2   13.81    1.71
 -13   3   2   10.02    2.08
 -13   3   4   61.43    3.64
 -13   3   4   63.36    3.39
 -13   3   4   58.19    5.70
 -13   3   4   65.03    3.12
 -13   3   4   60.34    3.37
 -13   3   6  229.51    7.82
 -13   3   6  216.43    7.54
 -13   3   6  219.58    7.29
 -13   3   6  217.12    7.44
 -13   3   8  176.05    6.06
 -13   3   8  176.44    6.03
 -13   3   8  164.55    6.42
 -13   3  10   15.28    2.26
 -13   3  10   19.92    1.98
 -13   3  10   16.13    2.00
 -13   3  10   17.39    2.06
 -13  -3  10   14.05    2.80
 -13   3  12   18.03    2.04
 -13   3  12   19.95    2.19
 -13   3  12   20.66    2.20
 -13  -3  12   22.05    3.40
 -13  -3  14  136.31    7.45
 -13  -3  14  141.95    5.48
 -13   3  14  158.44    5.96
 -13   3  14  155.04    5.71
 -13  -3  14  156.96    8.20
 -13   3  14  161.94    5.66
 -13   3  14  154.43    5.58
 -13  -3  16   71.45    5.51
 -13  -3  16   74.73    3.51
 -13   3  16   76.74    3.94
 -13   3  16   73.45    3.27
 -13  -3  16   77.17    5.63
 -13   3  16   77.05    3.58
 -13   3  16   69.46    3.25
 -13   3  18    0.07    2.18
 -13  -3  18    0.79    1.76
 -13  -3  18    4.09    2.72
 -13   3  18    1.45    1.80
 -13  -3  18   -3.84    3.26
 -13  -3  20   30.84    2.35
 -13   3  20   37.07    2.87
 -13   3  22    2.92    1.81
 -13  -3  22    3.85    1.53
 -13  -3  24   19.40    1.61
 -13   3  24   19.94    1.94
 -13   3  24   19.79    1.77
 -13   3  26   66.97    2.48
 -13   3  26   66.41    2.63
 -13  -3  26   64.70    2.40
 -13   4 -15   78.03    2.87
 -13   4 -13   15.53    1.74
 -13   4 -11  135.76    5.02
 -13   4  -9  133.97    4.77
 -13   4  -9  133.63    5.12
 -13   4  -7   74.32    3.41
 -13   4  -7   73.66    3.66
 -13   4  -5   73.88    3.56
 -13   4  -5   74.11    3.74
 -13   4  -5   71.02    3.88
 -13   4  -3  224.26    7.62
 -13   4  -3  203.53    7.32
 -13   4  -3  211.56    7.31
 -13   4  -3  198.12    9.51
 -13   4  -3  206.82    7.09
 -13   4  -1  626.62   19.68
 -13   4  -1  608.72   22.63
 -13   4  -1  682.02   19.57
 -13   4  -1  635.24   19.50
 -13   4  -1  678.29   19.44
 -13   4   1   80.11    3.92
 -13   4   1   83.48    4.08
 -13   4   1   72.76    3.89
 -13   4   1   83.80    3.73
 -13   4   3  279.86    9.36
 -13   4   3  283.91    9.41
 -13   4   3  255.86    9.11
 -13   4   3  287.25    9.08
 -13   4   5  172.59    6.41
 -13   4   5  175.05    6.29
 -13   4   5  179.11    6.07
 -13   4   5  173.38    6.56
 -13   4   7  408.15   12.11
 -13   4   7  388.00   12.17
 -13   4   7  380.16   12.61
 -13   4   9  411.05   12.73
 -13   4   9  386.78   12.93
 -13   4   9  419.25   12.50
 -13   4  11  167.42    6.09
 -13   4  11  158.54    5.70
 -13  -4  11  169.64    7.67
 -13   4  11  166.78    6.22
 -13   4  11  143.74    8.80
 -13   4  13   95.16    4.15
 -13   4  13  100.18    4.41
 -13   4  13   91.14    3.81
 -13   4  13   92.01    4.19
 -13   4  13   87.94    6.50
 -13  -4  13  101.14    5.94
 -13  -4  15   33.75    4.04
 -13   4  15   31.39    2.10
 -13   4  15   28.52    2.19
 -13   4  15   22.43    3.63
 -13  -4  15   33.30    2.57
 -13  -4  15   27.37    3.92
 -13  -4  17   55.24    3.04
 -13  -4  17   45.76    4.74
 -13   4  17   53.08    2.54
 -13   4  19    5.25    1.70
 -13  -4  19    2.89    1.83
 -13   4  19    1.95    1.86
 -13   4  21   67.36    3.06
 -13  -4  21   67.40    3.10
 -13   4  21   72.77    3.21
 -13   4  23   52.88    2.41
 -13  -4  23   52.20    2.44
 -13   4  23   54.61    2.55
 -13   4  25   56.33    2.15
 -13   4  25   54.61    2.23
 -13   5 -12   89.08    3.41
 -13   5 -10   70.95    3.22
 -13   5  -8   16.94    2.17
 -13   5  -6   19.83    2.02
 -13   5  -6   16.77    2.36
 -13   5  -6   16.04    2.33
 -13   5  -4  188.93    6.74
 -13   5  -4  167.70    6.04
 -13   5  -4  178.27    6.54
 -13   5  -4  192.85    6.47
 -13   5  -2  905.81   25.07
 -13   5  -2  759.11   27.77
 -13   5  -2  841.70   25.15
 -13   5  -2  895.85   25.17
 -13   5  -2  806.51   25.28
 -13   5   0  509.51   15.90
 -13   5   0  536.87   15.94
 -13   5   0  532.74   16.10
 -13   5   2   32.73    4.62
 -13   5   2   51.04    3.05
 -13   5   2   35.81    3.02
 -13   5   2   37.10    3.07
 -13   5   2   45.73    2.82
 -13   5   4   88.00    4.17
 -13   5   4   73.74    6.42
 -13   5   4   76.66    3.75
 -13   5   4   88.98    3.97
 -13   5   6   49.25    3.17
 -13   5   6   47.81    5.36
 -13   5   6   46.62    3.43
 -13   5   6   50.78    3.03
 -13   5   6   45.55    2.79
 -13   5   8   95.30    7.19
 -13   5   8  100.75    4.69
 -13   5   8  103.44    4.93
 -13   5   8  110.35    4.27
 -13   5  10    7.15    2.13
 -13   5  10    9.77    3.52
 -13   5  10   11.49    2.23
 -13   5  10    6.88    1.87
 -13   5  10    7.34    1.55
 -13   5  10    6.71    1.38
 -13   5  12   90.79    4.17
 -13   5  12   83.56    6.33
 -13   5  12   84.00    3.99
 -13   5  12   84.38    3.81
 -13   5  12   84.66    3.48
 -13  -5  12   84.65    5.53
 -13   5  14    2.27    2.09
 -13   5  14    0.92    1.51
 -13   5  14    1.84    2.68
 -13  -5  14    3.43    3.00
 -13   5  14   -0.16    1.69
 -13   5  14    1.81    1.26
 -13  -5  14    0.89    2.90
 -13  -5  16    4.57    2.06
 -13   5  16    6.25    1.85
 -13   5  16    5.39    1.72
 -13   5  16    4.95    1.32
 -13   5  16    4.24    2.14
 -13   5  16    5.44    1.28
 -13   5  18  162.59    5.48
 -13   5  18  160.95    5.94
 -13   5  18  147.97    5.66
 -13  -5  18  161.72    5.62
 -13   5  20   25.44    1.93
 -13   5  20   29.69    1.89
 -13   5  20   27.86    2.25
 -13  -5  20   25.49    2.14
 -13   5  22   60.86    2.58
 -13   5  22   68.49    2.99
 -13  -5  22   64.12    2.70
 -13   5  22   59.97    2.56
 -13  -5  24    2.02    1.00
 -13   6  -7   66.32    3.07
 -13   6  -5   23.81    2.26
 -13   6  -5   27.24    2.09
 -13   6  -5   26.99    2.57
 -13   6  -3  134.41    5.13
 -13   6  -3  129.13    4.77
 -13   6  -3  136.11    5.06
 -13   6  -3  133.21    5.42
 -13   6  -1  105.95    4.28
 -13   6  -1  100.16    4.38
 -13   6  -1  110.42    4.69
 -13   6   1   37.30    2.74
 -13   6   1   36.05    3.01
 -13   6   1   32.84    2.43
 -13   6   1   36.18    2.61
 -13   6   1   33.97    4.35
 -13   6   3    7.34    2.39
 -13   6   3    7.29    1.87
 -13   6   3    3.68    3.01
 -13   6   3    7.99    1.98
 -13   6   5   32.14    3.12
 -13   6   5   25.89    4.31
 -13   6   5   30.09    2.60
 -13   6   5   36.07    2.35
 -13   6   7   45.39    2.54
 -13   6   7   40.92    3.36
 -13   6   7   50.24    2.86
 -13   6   9   65.52    3.55
 -13   6   9   64.57    5.75
 -13   6   9   65.81    2.88
 -13   6   9   75.07    3.52
 -13   6  11   71.83    3.49
 -13   6  11   69.20    3.45
 -13   6  11   62.91    2.91
 -13   6  13   26.94    2.46
 -13   6  13   23.77    2.09
 -13   6  13   25.88    2.14
 -13   6  13   23.20    1.96
 -13   6  15   77.57    3.73
 -13   6  15   78.25    3.38
 -13   6  15   73.70    3.18
 -13   6  15   75.90    3.38
 -13   6  17   35.70    2.14
 -13   6  17   33.01    2.56
 -13  -6  17   38.15    2.61
 -13   6  17   31.29    2.22
 -13   6  19   94.41    3.52
 -13   6  19   90.37    3.75
 -13  -6  19   99.44    3.79
 -13   6  21   17.92    1.34
 -13  -6  21   23.54    1.72
 -13  -6  23    1.61    0.95
 -13   7  -6   43.69    2.68
 -13   7  -4   40.40    1.98
 -13   7  -4   46.97    2.90
 -13   7  -2   59.08    3.44
 -13   7  -2   60.66    2.76
 -13   7   0   27.35    2.73
 -13   7   0   30.01    2.17
 -13   7   2    4.30    2.19
 -13   7   2    4.89    1.54
 -13   7   2    2.81    1.68
 -13   7   4   38.01    3.07
 -13   7   4   39.37    2.73
 -13   7   6   98.85    4.37
 -13   7   6  106.88    4.70
 -13   7   8   97.05    3.83
 -13   7   8   97.50    4.54
 -13   7  10   36.50    2.54
 -13   7  10   37.77    2.37
 -13   7  12   46.08    2.56
 -13   7  12   41.36    2.50
 -13   7  14   35.61    2.09
 -13   7  14   38.73    2.39
 -13   8  -5   14.86    1.83
 -13   8  -3   22.33    2.19
 -13   8  -1   40.23    2.03
 -13   8  -1   34.20    2.61
 -13   8   1   18.72    1.69
 -13   8   1   18.02    2.32
 -13   8   3   50.14    2.64
 -13   8   5    4.28    1.50
 -13   8   5    4.17    2.03
 -13   8   7   17.08    2.27
 -13   8   9   42.33    2.46
 -13   8  11    1.54    1.31
 -13   9  -2    5.73    1.53
 -13   9   0   13.74    1.82
 -13   9   4   11.77    1.91
 -13  -9  12   24.41    1.82
 -13  -9  14   17.36    1.44
 -13  -9  16   18.58    1.25
 -13 -10  11   56.60    2.09
 -12   0 -18   60.13    2.45
 -12   0 -16  187.31    6.18
 -12   0 -14  279.77    8.94
 -12   0 -12  357.73   11.23
 -12   0 -10  117.41    4.74
 -12   0  -8  253.91    8.41
 -12   0  -6   43.48    2.71
 -12   0  -6   37.09    4.08
 -12   0  -4  212.87    6.99
 -12   0  -4  184.41    9.08
 -12   0  -2  267.58    8.57
 -12   0   0  328.45    9.92
 -12   0   0  320.34    9.67
 -12   0   2   60.77    2.63
 -12   0   2   56.40    2.86
 -12   0   2   54.41    3.86
 -12   0   4  494.78   16.15
 -12   0   4  466.45   13.84
 -12   0   6  182.83    7.16
 -12   0   6  176.69    5.84
 -12   0   8  243.86    9.80
 -12   0   8  217.73    8.89
 -12   0   8  228.99    7.34
 -12   0  10 1024.51   30.33
 -12   0  10  979.09   30.14
 -12   0  12  209.69    9.22
 -12   0  12  205.89    9.04
 -12   0  14  282.32   11.62
 -12   0  14  266.62   10.88
 -12   0  14  272.96   11.48
 -12   0  14  279.03    8.94
 -12   0  16   87.92    6.07
 -12   0  16   90.04    3.44
 -12   0  16   74.71    5.85
 -12   0  16   83.01    3.89
 -12   0  18   84.02    6.07
 -12   0  18   95.16    6.58
 -12   0  18   85.07    3.96
 -12   0  18   82.07    3.45
 -12   0  20    9.13    3.02
 -12   0  20   13.43    3.80
 -12   0  20    8.09    2.09
 -12   0  20   11.38    1.74
 -12   0  22  114.94    4.61
 -12   0  22  107.76    4.14
 -12   0  24   48.90    2.36
 -12   0  24   49.17    2.65
 -12   0  26  130.56    4.44
 -12   0  28   70.38    2.56
 -12   1 -17   77.42    3.12
 -12  -1 -17   78.73    3.02
 -12   1 -15   52.25    2.79
 -12  -1 -15   50.81    2.63
 -12  -1 -13   77.63    3.52
 -12   1 -13   79.18    3.67
 -12  -1 -11   38.19    2.64
 -12   1 -11   37.26    2.75
 -12  -1  -9   95.97    4.10
 -12   1  -9   93.93    4.17
 -12   1  -9   90.70    3.65
 -12  -1  -7  103.03    4.27
 -12   1  -7  102.42    4.38
 -12  -1  -5  223.08    7.28
 -12   1  -5  212.60    7.30
 -12   1  -5  209.85    9.70
 -12  -1  -3    2.85    1.73
 -12   1  -3    1.83    1.76
 -12   1  -3    2.60    2.82
 -12   1  -1  235.38   10.46
 -12   1  -1  251.45    7.70
 -12  -1  -1  244.32    7.55
 -12  -1  -1  244.98    7.87
 -12   1  -1  239.12    7.93
 -12  -1   1   78.15    3.03
 -12   1   1   80.45    3.15
 -12  -1   1   72.22    4.39
 -12   1   1   68.25    4.33
 -12   1   1   76.77    5.58
 -12   1   1   79.36    3.43
 -12  -1   1   71.58    3.25
 -12   1   3  299.83    9.13
 -12   1   3  291.51    9.29
 -12  -1   3  296.20   10.95
 -12   1   3  288.00   11.00
 -12   1   3  296.75   12.00
 -12   1   5   79.52    3.17
 -12  -1   5   76.15    2.96
 -12   1   5   81.89    3.53
 -12  -1   5   82.28    5.08
 -12   1   5   85.82    5.10
 -12   1   5   84.53    5.84
 -12   1   7  218.21    7.27
 -12   1   7  214.18    7.00
 -12  -1   7  212.55    6.81
 -12  -1   7  226.12    8.32
 -12   1   7  245.75   10.08
 -12   1   7  225.14    9.47
 -12  -1   7  237.89    9.35
 -12  -1   9  155.89    5.12
 -12   1   9  156.89    5.32
 -12   1   9  161.77    7.74
 -12  -1   9  153.23    7.47
 -12   1   9  156.73    7.99
 -12   1   9  140.31    6.95
 -12  -1   9  148.04    6.74
 -12  -1  11   46.14    4.07
 -12  -1  11   48.72    4.34
 -12   1  11   45.72    4.44
 -12   1  11   41.64    4.40
 -12   1  11   47.17    4.21
 -12  -1  11   53.23    4.07
 -12  -1  13   47.75    3.99
 -12   1  13   52.93    4.82
 -12  -1  13   55.99    4.55
 -12  -1  13   52.61    2.55
 -12  -1  15  119.09    4.51
 -12   1  15  127.94    7.49
 -12  -1  15  128.64    7.16
 -12  -1  15  118.28    4.66
 -12   1  15  122.04    4.91
 -12   1  15  128.74    7.32
 -12  -1  15  130.25    7.02
 -12   1  15  127.21    4.63
 -12   1  15  122.45    4.39
 -12   1  17  220.77   10.37
 -12  -1  17  207.93    9.77
 -12   1  17  220.49    7.53
 -12  -1  17  206.07    7.21
 -12  -1  17  225.88   10.08
 -12   1  17  229.31   10.56
 -12  -1  17  206.93    7.02
 -12  -1  19  418.41   16.01
 -12   1  19  427.33   16.81
 -12  -1  19  447.76   16.65
 -12   1  19  455.37   13.73
 -12  -1  19  427.86   13.33
 -12   1  19  424.97   12.95
 -12  -1  19  442.78   13.17
 -12   1  21   97.59    4.30
 -12   1  21   91.80    3.59
 -12   1  21   94.39    4.28
 -12  -1  21   93.70    3.84
 -12   1  23   73.39    3.52
 -12  -1  23   73.65    3.21
 -12   1  23   66.89    2.88
 -12  -1  23   74.50    3.15
 -12   1  25   11.08    1.63
 -12  -1  25   12.66    1.44
 -12  -1  25   10.33    1.32
 -12   1  27   90.51    3.29
 -12  -1  27   84.15    3.18
 -12  -2 -16   33.21    1.88
 -12  -2 -14  116.64    4.31
 -12  -2 -12  114.05    4.39
 -12   2 -10   46.31    2.34
 -12  -2 -10   41.19    2.65
 -12   2  -8  240.13    7.86
 -12  -2  -8  243.72    7.95
 -12  -2  -6   56.90    2.97
 -12   2  -4   93.36    6.09
 -12   2  -4   90.22    3.85
 -12   2  -4   92.40    3.66
 -12   2  -2   25.60    3.80
 -12   2  -2   25.48    1.93
 -12  -2  -2   26.38    2.09
 -12   2  -2   25.09    2.54
 -12   2  -2   26.44    2.12
 -12   2   0   29.01    2.56
 -12  -2   0   29.20    2.99
 -12   2   0   28.85    3.98
 -12   2   0   30.37    1.96
 -12  -2   0   28.94    2.06
 -12   2   2  102.84    3.68
 -12  -2   2   86.11    3.36
 -12   2   2   94.91    6.24
 -12   2   2   89.36    4.06
 -12   2   4  224.68    7.20
 -12   2   4  213.73    9.29
 -12   2   4  229.99   10.28
 -12   2   6  159.42    5.50
 -12   2   6  172.14    7.92
 -12   2   8  110.23    4.11
 -12  -2   8   99.79    5.13
 -12   2   8  111.77    7.05
 -12   2   8   97.90    6.24
 -12   2  10  187.87    6.42
 -12   2  10  200.42    9.40
 -12  -2  10  202.84    8.70
 -12   2  10  191.06    9.06
 -12  -2  10  185.20    8.03
 -12  -2  12   19.93    3.00
 -12  -2  12   20.13    3.37
 -12   2  12   18.69    3.70
 -12   2  12   20.38    2.13
 -12   2  12   19.75    1.88
 -12   2  14   18.05    2.00
 -12   2  14   14.93    2.30
 -12  -2  14   16.97    2.05
 -12  -2  14   14.02    3.48
 -12   2  14   13.37    3.75
 -12  -2  14   19.17    3.73
 -12   2  14   18.35    1.84
 -12   2  16  259.25    8.60
 -12  -2  16  254.49    8.19
 -12  -2  16  261.96   11.01
 -12  -2  16  258.37   11.02
 -12   2  16  240.63    7.95
 -12  -2  18   59.01    4.90
 -12  -2  18   64.01    5.30
 -12  -2  18   61.76    3.14
 -12   2  18   56.07    3.48
 -12  -2  20    5.40    3.02
 -12  -2  20    3.93    1.85
 -12   2  20    4.14    2.05
 -12   2  20    4.80    2.22
 -12   2  22   78.67    3.71
 -12  -2  22   69.52    3.12
 -12  -2  22   74.26    3.32
 -12  -2  24   72.83    3.07
 -12   2  24   72.37    3.38
 -12  -2  26   40.16    1.96
 -12   2  26   41.89    2.21
 -12   2  26   44.05    2.24
 -12  -2  28   17.70    0.98
 -12   2  28   22.22    1.21
 -12   3 -17   24.88    1.62
 -12   3 -15   10.68    1.70
 -12   3 -13  108.36    4.34
 -12  -3 -13  108.11    3.95
 -12  -3 -11   19.65    1.94
 -12   3 -11   21.24    2.34
 -12   3 -11   24.49    1.70
 -12  -3  -9    5.15    1.66
 -12   3  -9    3.79    2.04
 -12   3  -9    7.64    1.58
 -12  -3  -7  128.61    4.69
 -12   3  -7  124.47    5.03
 -12   3  -7  126.89    4.82
 -12   3  -5   21.93    2.39
 -12   3  -5   21.78    2.46
 -12   3  -5   20.40    1.77
 -12   3  -5   19.07    2.12
 -12   3  -3  301.95    9.85
 -12   3  -3  301.19   10.01
 -12   3  -3  309.96    9.63
 -12   3  -3  317.20    9.82
 -12   3  -1  179.02    6.34
 -12   3  -1  181.79    6.54
 -12   3  -1  184.69    6.19
 -12   3  -1  182.34    6.41
 -12   3  -1  168.56    9.07
 -12   3   1   87.36    3.89
 -12   3   1   84.10    3.83
 -12   3   1   79.46    6.07
 -12   3   1   86.70    4.03
 -12   3   1   91.44    3.55
 -12   3   1   86.87    3.67
 -12   3   3    3.73    1.91
 -12   3   3    5.64    1.98
 -12   3   3    1.84    3.24
 -12   3   3    3.23    1.54
 -12   3   3    1.46    1.64
 -12   3   5   31.80    2.57
 -12   3   5   36.75    2.28
 -12   3   5   33.94    2.24
 -12   3   5   34.97    2.55
 -12   3   7   72.17    3.16
 -12  -3   7   72.30    4.16
 -12   3   7   70.07    3.20
 -12   3   7   73.88    3.65
 -12   3   9   55.09    3.21
 -12   3   9   62.91    2.93
 -12   3   9   67.30    3.15
 -12   3   9   67.95    3.10
 -12  -3   9   62.78    4.26
 -12   3  11   99.22    4.10
 -12   3  11   96.33    4.31
 -12   3  11  100.39    4.10
 -12  -3  11  107.72    5.76
 -12   3  13   19.83    2.04
 -12   3  13   24.41    2.18
 -12  -3  13   27.34    3.62
 -12   3  13   24.91    2.28
 -12  -3  13   20.92    3.66
 -12  -3  15   82.25    3.72
 -12   3  15   81.70    3.96
 -12   3  15   81.48    3.56
 -12   3  15   70.34    5.48
 -12  -3  15   88.11    5.70
 -12  -3  15   81.04    5.79
 -12   3  15   82.88    3.51
 -12  -3  17   90.22    5.88
 -12  -3  17   98.00    4.12
 -12   3  17   93.41    4.48
 -12  -3  17   86.86    6.25
 -12  -3  19   15.75    3.05
 -12  -3  19   13.39    2.14
 -12  -3  19    8.53    3.58
 -12   3  19   11.64    2.46
 -12   3  21   53.27    3.24
 -12  -3  21   54.21    2.94
 -12   3  21   57.20    3.40
 -12  -3  23   60.61    2.88
 -12   3  23   61.67    3.15
 -12   3  23   60.05    3.05
 -12   3  25   52.72    2.42
 -12   3  25   58.09    2.65
 -12   3  25   59.23    2.74
 -12  -3  25   53.80    2.43
 -12  -3  27   11.54    1.06
 -12   4 -16   15.25    1.35
 -12   4 -14   42.37    2.37
 -12   4 -12   29.53    2.32
 -12   4 -10   27.61    2.44
 -12   4  -8   73.84    3.35
 -12   4  -8   74.39    3.65
 -12   4  -6   19.12    2.14
 -12   4  -6   18.50    2.46
 -12   4  -6   15.68    2.33
 -12   4  -4    6.09    2.12
 -12   4  -4    5.29    1.51
 -12   4  -4    3.09    2.58
 -12   4  -4    1.31    1.83
 -12   4  -4    3.82    2.08
 -12   4  -2   46.40    3.07
 -12   4  -2   52.02    2.80
 -12   4  -2   44.12    4.68
 -12   4  -2   45.79    3.02
 -12   4  -2   48.02    2.70
 -12   4  -2   46.14    2.96
 -12   4   0   89.75    4.07
 -12   4   0   87.25    3.97
 -12   4   0   87.90    4.00
 -12   4   0   83.18    3.76
 -12   4   2  518.82   15.72
 -12   4   2  496.80   15.58
 -12   4   2  526.91   15.56
 -12   4   2  516.87   15.76
 -12   4   4   70.80    3.63
 -12   4   4   72.96    3.49
 -12   4   4   66.88    3.66
 -12   4   4   77.81    3.22
 -12   4   6   17.55    1.79
 -12   4   6   14.14    2.30
 -12   4   8  277.50    8.52
 -12   4   8  273.66    8.82
 -12   4   8  252.66    8.94
 -12   4   8  259.36    8.92
 -12   4  10   15.05    1.74
 -12   4  10   17.46    2.00
 -12   4  10   14.10    2.05
 -12   4  12    7.43    1.94
 -12   4  12    6.54    3.31
 -12   4  12    7.26    1.87
 -12   4  12    9.51    2.20
 -12   4  12    7.87    1.55
 -12  -4  12   13.48    3.23
 -12  -4  14   24.48    3.79
 -12   4  14   26.14    2.70
 -12   4  14   22.54    1.91
 -12   4  14   26.70    2.38
 -12   4  14   26.78    2.17
 -12   4  14   19.54    3.51
 -12  -4  14   27.39    3.82
 -12   4  16    9.65    1.46
 -12  -4  16    8.48    2.20
 -12  -4  16   11.34    3.21
 -12   4  16   13.32    2.06
 -12   4  16   11.23    1.52
 -12  -4  16   16.12    3.74
 -12   4  18   41.23    2.96
 -12  -4  18   47.49    2.95
 -12   4  18   40.73    2.15
 -12   4  18   46.67    2.75
 -12  -4  18   37.53    4.50
 -12  -4  20  120.19    4.72
 -12   4  20  121.45    5.14
 -12   4  20  125.75    4.67
 -12  -4  22   15.65    1.85
 -12   4  22   15.54    1.85
 -12   4  22   18.92    1.76
 -12  -4  24   33.40    1.98
 -12   4  24   34.30    2.26
 -12   4  24   37.47    2.08
 -12   4  24   34.09    1.88
 -12   4  26    2.90    0.95
 -12  -4  26    3.22    0.93
 -12   5 -13   27.36    1.91
 -12   5 -11   33.65    2.31
 -12   5  -9    8.65    2.01
 -12   5  -7   13.72    2.23
 -12   5  -7   16.57    1.93
 -12   5  -7   12.14    2.16
 -12   5  -5   14.35    2.31
 -12   5  -5   14.01    1.99
 -12   5  -5   14.05    1.54
 -12   5  -5   15.37    2.36
 -12   5  -3  212.93    7.32
 -12   5  -3  213.08    7.24
 -12   5  -3  198.76    6.90
 -12   5  -3  188.80    9.21
 -12   5  -3  206.06    7.12
 -12   5  -1  334.32   14.10
 -12   5  -1  354.41   11.33
 -12   5  -1  371.90   11.53
 -12   5  -1  361.00   11.43
 -12   5   1  292.13    9.44
 -12   5   1  279.55    9.29
 -12   5   1  275.92    9.31
 -12   5   1  260.70   12.24
 -12   5   1  287.15    9.24
 -12   5   3   22.95    2.55
 -12   5   3   24.28    2.56
 -12   5   3   24.86    2.27
 -12   5   3   20.68    4.00
 -12   5   3   27.64    2.42
 -12   5   5   13.30    2.11
 -12   5   5   13.49    1.86
 -12   5   5   13.81    2.19
 -12   5   5   10.79    3.70
 -12   5   5   16.44    2.31
 -12   5   7  255.09    8.40
 -12   5   7  247.75    7.76
 -12   5   9    2.04    1.33
 -12   5   9    3.38    1.95
 -12   5   9   -0.11    1.70
 -12   5   9    2.35    1.39
 -12   5   9    2.95    1.95
 -12   5   9   -0.53    3.02
 -12   5   9    2.29    2.23
 -12   5  11   56.54    3.31
 -12   5  11   54.48    2.93
 -12   5  11   54.04    2.61
 -12   5  11   46.66    5.09
 -12   5  11   50.76    3.08
 -12   5  13   27.64    2.73
 -12   5  13   29.08    1.87
 -12   5  13   30.18    2.35
 -12   5  13   29.85    2.34
 -12   5  13   23.40    3.85
 -12   5  15   17.00    1.78
 -12   5  15   16.23    2.19
 -12  -5  15   22.98    3.83
 -12   5  15   18.82    2.10
 -12  -5  15   20.46    3.85
 -12   5  15   16.24    1.64
 -12   5  15   16.93    2.50
 -12   5  17   43.07    2.78
 -12  -5  17   40.69    2.87
 -12   5  17   36.90    2.32
 -12   5  17   39.60    2.95
 -12   5  17   38.85    2.51
 -12  -5  19   32.71    2.48
 -12   5  19   30.06    2.52
 -12   5  19   31.13    2.18
 -12   5  19   36.85    2.84
 -12   5  19   38.40    2.31
 -12  -5  21    6.75    1.74
 -12   5  21    7.94    1.80
 -12   5  21    8.94    1.47
 -12   5  21    8.11    1.45
 -12  -5  23   33.94    1.94
 -12   5  23   31.19    1.84
 -12   5  23   32.03    1.75
 -12  -5  25    3.83    0.97
 -12   5  25    4.25    0.81
 -12   6  -8   43.41    2.55
 -12   6  -8   48.34    2.86
 -12   6  -6   31.05    2.45
 -12   6  -6   31.00    2.61
 -12   6  -4  119.53    4.85
 -12   6  -4  122.99    4.51
 -12   6  -4  132.97    4.86
 -12   6  -4  122.61    4.99
 -12   6  -2   22.80    3.55
 -12   6  -2   21.55    2.06
 -12   6  -2   23.49    2.42
 -12   6  -2   24.79    2.57
 -12   6   0  290.96    9.70
 -12   6   0  279.29    9.82
 -12   6   0  321.50    9.84
 -12   6   0  307.98   12.82
 -12   6   0  313.15    9.78
 -12   6   2  175.97    6.53
 -12   6   2  181.35    6.27
 -12   6   2  177.55    6.45
 -12   6   4   36.81    2.54
 -12   6   4   37.54    2.79
 -12   6   4   41.67    4.90
 -12   6   6   46.08    2.75
 -12   6   6   48.56    2.62
 -12   6   6   48.70    3.29
 -12   6   8   69.26    3.00
 -12   6   8   68.23    3.37
 -12   6   8   71.05    3.76
 -12   6   8   58.51    5.67
 -12   6   8   68.37    3.61
 -12   6  10   17.07    2.17
 -12   6  10   15.14    2.15
 -12   6  10   11.01    3.52
 -12   6  12    7.07    1.96
 -12   6  12    4.04    1.67
 -12   6  12    5.89    1.68
 -12   6  12    3.24    2.70
 -12   6  12    4.44    1.45
 -12   6  14   22.60    2.48
 -12   6  14   21.84    2.04
 -12   6  14   25.33    1.96
 -12   6  14   23.04    2.09
 -12  -6  16  179.00    6.21
 -12   6  16  159.66    5.92
 -12   6  16  174.45    6.28
 -12   6  16  164.36    5.78
 -12   6  18   22.38    2.05
 -12   6  18   16.09    1.68
 -12   6  20   21.13    1.89
 -12   6  20   23.37    1.61
 -12   7  -7   25.29    2.23
 -12   7  -5   39.23    2.75
 -12   7  -3    7.75    2.12
 -12   7  -3    8.60    1.41
 -12   7  -1  200.63    7.13
 -12   7  -1  197.05    6.73
 -12   7   1   92.10    4.37
 -12   7   1   98.96    3.98
 -12   7   1   94.40    4.08
 -12   7   3  126.32    4.80
 -12   7   3  129.17    5.03
 -12   7   5   65.96    3.39
 -12   7   5   60.64    5.63
 -12   7   5   62.04    3.52
 -12   7   7   82.36    4.04
 -12   7   9   40.14    2.66
 -12   7   9   34.11    2.85
 -12   7   9   34.85    2.31
 -12   7  11    8.29    1.74
 -12   7  11    9.76    1.74
 -12   7  13    4.84    1.47
 -12   7  13    7.06    1.76
 -12   8  -6    3.14    1.59
 -12   8  -4   95.38    4.05
 -12   8  -2   19.73    1.58
 -12   8  -2   21.95    2.29
 -12   8   0    7.15    1.46
 -12   8   0    4.21    2.01
 -12   8   2  136.93    5.03
 -12   8   4   52.44    2.86
 -12   8   4   52.52    3.10
 -12   8   6   12.76    2.19
 -12   8   8   10.48    1.73
 -12   8   8   10.88    2.08
 -12   8  10   65.28    3.05
 -12   8  12  110.19    4.09
 -12  -8  14   32.78    2.38
 -12  -8  16   28.65    2.08
 -12  -8  18   72.92    2.87
 -12  -8  20   45.12    1.87
 -12   9  -5   56.49    2.63
 -12   9  -3   42.89    2.47
 -12   9  -1  138.49    5.07
 -12   9   3   48.46    2.79
 -12   9   5   37.89    2.52
 -12  -9  13   70.79    2.96
 -12  -9  15    1.77    1.20
 -12  -9  17   11.99    1.08
 -12  10   2   68.18    2.86
 -12 -10  10   38.82    1.86
 -12 -10  12   35.28    1.63
 -11   0 -19    0.22    1.14
 -11   0 -17   -0.44    1.58
 -11   0 -15    0.30    1.69
 -11   0 -13    0.98    1.82
 -11   0 -11    1.39    1.95
 -11   0  -9    0.16    1.79
 -11   0  -7   -3.80    2.40
 -11   0  -7    1.81    1.70
 -11   0  -5    1.07    1.59
 -11   0  -3    1.63    1.53
 -11   0  -1   -1.03    1.57
 -11   0  -1    0.38    1.06
 -11   0   1    0.65    1.87
 -11   0   1    0.36    1.15
 -11   0   3   -0.36    2.14
 -11   0   5    1.92    2.61
 -11   0   5   -0.09    1.63
 -11   0   5    0.31    1.10
 -11   0   7   -2.35    2.69
 -11   0   7   -0.53    1.96
 -11   0   7    1.80    1.25
 -11   0   9    1.88    2.26
 -11   0   9    3.34    2.62
 -11   0   9    2.85    2.76
 -11   0  11   -0.73    2.37
 -11   0  11    0.77    2.33
 -11   0  13    2.51    2.80
 -11   0  13    3.75    2.59
 -11   0  13   -1.06    2.26
 -11   0  15    2.04    1.74
 -11   0  15    2.49    2.89
 -11   0  15    4.63    2.88
 -11   0  15   -0.90    1.41
 -11   0  17   -0.06    1.87
 -11   0  17   -2.48    2.88
 -11   0  17    0.43    3.35
 -11   0  17    1.64    1.54
 -11   0  19    0.90    1.91
 -11   0  19    3.02    3.54
 -11   0  19   -1.46    2.92
 -11   0  19    0.98    1.67
 -11   0  21    1.04    1.68
 -11   0  21    0.13    1.76
 -11   0  23   -0.04    1.51
 -11   0  23    1.48    1.62
 -11   0  25    1.45    1.32
 -11   0  25    0.31    1.34
 -11   0  27    1.54    1.14
 -11   0  27    0.85    0.93
 -11   1 -20   17.79    1.13
 -11  -1 -18   24.29    1.74
 -11   1 -18   23.87    1.87
 -11  -1 -16   24.67    2.07
 -11   1 -16   25.14    2.19
 -11   1 -14   33.88    2.54
 -11  -1 -14   33.45    2.43
 -11  -1 -12   28.09    2.38
 -11   1 -12   25.50    2.40
 -11  -1 -10  165.09    5.94
 -11   1 -10  167.32    6.05
 -11   1  -8  360.24   11.26
 -11  -1  -8  360.87   11.21
 -11  -1  -6  157.18    5.46
 -11   1  -6  150.49    5.49
 -11   1  -6  154.10    7.51
 -11   1  -4   32.67    2.34
 -11  -1  -4   33.93    2.25
 -11   1  -4   36.19    3.80
 -11   1  -2  286.88    8.38
 -11  -1  -2  263.75    8.20
 -11   1  -2  271.70    8.59
 -11  -1  -2  278.27    8.54
 -11   1   0   93.57    3.37
 -11  -1   0   84.60    4.56
 -11   1   0   91.32    4.55
 -11   1   0   85.06    5.66
 -11  -1   0   89.24    3.24
 -11  -1   2  130.64    6.13
 -11   1   2  146.98    7.35
 -11   1   2  139.62    6.30
 -11   1   2  143.90    4.79
 -11   1   4   29.11    3.15
 -11   1   4   31.91    3.89
 -11  -1   4   34.04    3.42
 -11   1   4   26.90    1.77
 -11   1   6  286.54   10.69
 -11  -1   6  293.52    9.77
 -11  -1   6  268.55    8.38
 -11   1   6  276.88    8.57
 -11  -1   8  413.75   14.67
 -11   1   8  420.26   14.90
 -11  -1   8  421.88   14.04
 -11   1   8  394.48   14.22
 -11   1   8  418.31   12.51
 -11  -1  10  306.17   11.26
 -11   1  10  289.65   11.53
 -11   1  10  304.01   11.95
 -11  -1  10  303.74   11.69
 -11   1  10  330.07   12.29
 -11  -1  12   11.39    2.89
 -11   1  12   16.79    3.48
 -11  -1  12   15.43    2.70
 -11   1  12   12.20    2.82
 -11   1  14  165.12    8.26
 -11  -1  14  170.72    8.15
 -11  -1  14  156.36    6.99
 -11  -1  14  158.58    5.55
 -11   1  14  168.74    8.33
 -11  -1  14  159.23    7.82
 -11  -1  14  162.86    5.68
 -11   1  14  166.51    5.91
 -11  -1  16  339.20   13.19
 -11   1  16  324.96   13.54
 -11  -1  16  338.58   10.49
 -11  -1  16  351.53   13.44
 -11   1  16  333.06   13.74
 -11   1  16  339.01   10.85
 -11  -1  16  335.38   10.60
 -11  -1  18  518.28   17.86
 -11   1  18  489.63   18.18
 -11   1  18  505.39   18.62
 -11  -1  18  523.69   18.30
 -11   1  18  485.76   15.22
 -11  -1  18  506.54   14.97
 -11   1  18  475.82   14.58
 -11  -1  18  484.65   14.77
 -11  -1  20    7.63    2.91
 -11   1  20    6.14    3.64
 -11  -1  20    5.01    3.33
 -11   1  20    8.64    2.27
 -11  -1  20   11.63    1.98
 -11   1  20   11.35    1.75
 -11   1  22   14.93    1.80
 -11  -1  22   15.48    1.96
 -11   1  22   14.66    2.16
 -11  -1  22   14.73    1.90
 -11   1  24   19.79    1.77
 -11  -1  24   22.16    1.85
 -11   1  24   25.83    2.23
 -11  -1  24   22.73    1.98
 -11   1  26   28.02    1.98
 -11  -1  26   24.16    1.70
 -11   1  28    7.56    1.08
 -11  -1  28    8.19    0.90
 -11  -1  28    7.54    0.90
 -11  -2 -17  126.07    4.33
 -11  -2 -15   88.64    3.60
 -11  -2 -13   94.38    3.88
 -11  -2 -11    5.63    1.81
 -11   2  -9  208.96    6.91
 -11  -2  -9  213.71    7.09
 -11  -2  -7  294.31    9.29
 -11   2  -5   71.07    5.04
 -11   2  -5   78.31    3.22
 -11   2  -5   73.23    3.58
 -11  -2  -5   78.59    3.35
 -11  -2  -3    1.40    1.44
 -11   2  -3    1.28    2.69
 -11   2  -3    5.30    1.71
 -11   2  -3   -0.07    1.17
 -11   2  -3    1.37    1.31
 -11  -2  -1  721.75   23.22
 -11   2  -1  752.40   24.88
 -11   2  -1  768.90   21.83
 -11   2  -1  760.61   22.18
 -11   2   1   10.48    1.42
 -11  -2   1   10.86    1.18
 -11   2   1   14.46    3.37
 -11   2   3  460.01   13.34
 -11   2   3  421.08   16.09
 -11   2   3  434.36   15.33
 -11   2   5  373.04   11.29
 -11  -2   5  370.92   12.15
 -11   2   5  393.86   13.60
 -11   2   5  378.80   14.31
 -11   2   7  123.73    4.47
 -11  -2   7  131.09    5.62
 -11   2   7  124.83    6.51
 -11   2   7  116.93    7.12
 -11   2   9  321.20    9.94
 -11   2   9  316.62   12.90
 -11   2   9  323.38   12.53
 -11  -2   9  330.35   11.54
 -11   2  11   85.51    5.75
 -11   2  11   77.53    5.24
 -11  -2  11   87.00    5.22
 -11   2  11   88.41    3.46
 -11   2  13   92.36    3.94
 -11   2  13   78.69    3.40
 -11  -2  13   92.37    5.70
 -11   2  13   87.04    6.18
 -11  -2  13   90.88    4.82
 -11  -2  13   94.48    5.69
 -11   2  13   84.49    5.78
 -11   2  13   85.66    3.65
 -11   2  15   88.87    3.60
 -11  -2  15   88.15    3.80
 -11  -2  15   97.16    5.90
 -11   2  15   88.82    4.15
 -11  -2  15   87.08    5.94
 -11   2  15   77.10    5.98
 -11   2  15   88.08    3.47
 -11  -2  17   44.11    4.27
 -11   2  17   45.74    3.10
 -11   2  17   50.56    5.28
 -11  -2  17   46.76    4.92
 -11  -2  17   38.69    2.67
 -11  -2  19  113.76    6.59
 -11  -2  19  127.96    7.44
 -11   2  19  117.56    5.12
 -11  -2  19  122.48    4.79
 -11   2  21  314.99   10.03
 -11   2  21  284.91    9.79
 -11  -2  21  288.55    9.37
 -11   2  21  290.98    9.13
 -11  -2  21  310.46    9.52
 -11  -2  23   63.15    3.04
 -11   2  23   58.81    2.60
 -11   2  23   61.90    3.32
 -11   2  25    4.14    1.54
 -11  -2  25    4.93    1.45
 -11   2  25    3.92    1.58
 -11  -2  27   15.80    1.22
 -11   2  27   19.10    1.50
 -11  -2  27   14.67    1.33
 -11   3 -18   85.73    3.15
 -11   3 -16  108.38    4.10
 -11  -3 -14   47.41    2.41
 -11   3 -14   49.63    2.84
 -11   3 -12   36.21    2.70
 -11  -3 -12   38.26    2.33
 -11   3 -10  130.16    5.29
 -11  -3 -10  144.09    4.97
 -11   3 -10  134.00    4.85
 -11   3  -8  210.98    7.37
 -11  -3  -8  218.86    7.09
 -11   3  -8  216.62    7.16
 -11   3  -6  120.73    4.84
 -11   3  -6  117.30    4.72
 -11   3  -6  119.79    4.60
 -11   3  -4   78.77    3.57
 -11   3  -4   80.46    3.60
 -11   3  -4   73.54    3.25
 -11   3  -4   74.93    3.13
 -11   3  -2  168.18    5.83
 -11   3  -2  164.22    8.21
 -11   3  -2  159.75    5.88
 -11   3  -2  166.21    5.82
 -11   3  -2  168.92    5.65
 -11   3   0  206.21    6.87
 -11   3   0  203.60    6.96
 -11   3   0  209.69    6.79
 -11   3   0  208.49    7.01
 -11   3   0  194.22    9.59
 -11   3   2  225.19   10.16
 -11   3   2  217.57    7.32
 -11   3   2  226.45    7.44
 -11   3   2  216.77    7.24
 -11   3   2  233.22    7.53
 -11   3   4  178.55    6.05
 -11   3   4  152.75    5.84
 -11   3   4  161.39    8.52
 -11   3   4  182.31    6.01
 -11   3   4  174.42    5.63
 -11   3   4  160.74    5.62
 -11   3   4  164.36    5.71
 -11   3   6  266.76    8.58
 -11   3   6  266.38    8.22
 -11   3   6  257.45    8.24
 -11   3   6  256.77    8.46
 -11   3   8  351.63   10.93
 -11   3   8  358.07   10.59
 -11   3   8  351.91   10.66
 -11   3   8  349.29   10.72
 -11   3   8  318.86   10.87
 -11   3  10  215.23    6.91
 -11   3  10  203.57    6.86
 -11   3  10  202.76    7.10
 -11   3  12  314.60    9.94
 -11  -3  12  325.18   11.92
 -11   3  12  303.45    9.76
 -11   3  14   16.57    2.28
 -11   3  14    7.90    2.77
 -11   3  14   13.96    1.70
 -11  -3  14   19.80    3.49
 -11  -3  14   18.42    3.62
 -11   3  14   12.31    1.65
 -11  -3  16   25.74    3.77
 -11  -3  16   26.65    2.59
 -11   3  16   27.95    2.77
 -11  -3  16   31.59    4.39
 -11  -3  18  138.81    7.30
 -11  -3  18  150.29    5.56
 -11  -3  18  140.64    7.86
 -11   3  18  142.53    5.93
 -11   3  20   83.30    4.15
 -11   3  20   73.26    4.00
 -11  -3  20   80.14    3.77
 -11  -3  22   75.21    3.32
 -11   3  22   63.83    3.58
 -11   3  24   41.38    2.50
 -11  -3  24   41.83    2.36
 -11   3  24   40.50    2.61
 -11   3  26   24.29    1.52
 -11  -3  26   23.78    1.60
 -11  -3  28   23.45    1.15
 -11   4 -17   98.34    3.44
 -11   4 -15    4.20    1.57
 -11   4 -13  102.22    4.14
 -11   4 -11   10.47    2.07
 -11   4  -9   87.87    3.72
 -11   4  -9   98.09    4.15
 -11   4  -7   56.17    3.24
 -11   4  -7   59.10    3.01
 -11   4  -7   58.11    3.22
 -11   4  -5  249.49    8.19
 -11   4  -5  243.79    8.03
 -11   4  -5  236.75    7.74
 -11   4  -5  242.10    8.06
 -11   4  -3  362.95   11.08
 -11   4  -3  352.20   10.75
 -11   4  -3  349.22   10.96
 -11   4  -3  318.89   13.28
 -11   4  -3  338.45   10.84
 -11   4  -3  353.71   10.96
 -11   4  -1   30.11    2.40
 -11   4  -1   29.66    2.38
 -11   4  -1   33.21    3.96
 -11   4  -1   27.87    2.29
 -11   4  -1   29.31    2.15
 -11   4   1  362.90   11.32
 -11   4   1  352.58   11.28
 -11   4   1  363.06   11.24
 -11   4   1  375.53   11.44
 -11   4   3  479.57   14.46
 -11   4   3  471.04   14.35
 -11   4   3  453.96   14.28
 -11   4   3  480.69   14.01
 -11   4   3  470.54   14.23
 -11   4   5  281.45    9.26
 -11   4   5  286.80    9.19
 -11   4   5  272.53    9.11
 -11   4   5  281.35    8.81
 -11   4   5  296.35    9.11
 -11   4   7  476.77   13.61
 -11   4   7  433.40   13.95
 -11   4   7  447.38   14.02
 -11   4   9  127.29    4.88
 -11   4   9  138.11    4.65
 -11   4   9  126.32    5.07
 -11   4   9  121.99    4.74
 -11   4   9  122.90    5.02
 -11   4  11  363.21   11.53
 -11   4  11  379.95   11.76
 -11   4  11  372.40   11.49
 -11   4  11  361.91   14.71
 -11   4  11  366.88   11.68
 -11   4  11  374.26   11.27
 -11   4  13   35.70    2.87
 -11   4  13   34.62    2.14
 -11   4  13   39.20    2.59
 -11   4  13   31.95    2.37
 -11   4  13   32.06    4.06
 -11  -4  15   47.81    4.89
 -11   4  15   41.75    3.06
 -11   4  15   44.70    2.30
 -11   4  15   43.52    2.42
 -11   4  15   34.33    3.83
 -11   4  15   47.36    2.83
 -11  -4  15   47.31    4.45
 -11  -4  17    9.47    2.89
 -11   4  17    9.48    1.39
 -11  -4  17   10.09    3.67
 -11   4  17    9.80    2.27
 -11  -4  17    9.34    2.30
 -11   4  19  143.41    5.76
 -11  -4  19  146.71    5.50
 -11   4  21   10.80    1.89
 -11  -4  21    7.05    2.00
 -11   4  23   17.63    2.13
 -11  -4  23   17.55    1.89
 -11   4  23   19.23    1.95
 -11   4  23   20.60    1.78
 -11  -4  25  190.21    6.10
 -11   4  25  203.37    6.28
 -11   4  25  187.57    6.01
 -11   4  27   97.43    3.23
 -11  -4  27   96.54    3.17
 -11   5 -14   40.83    2.21
 -11   5 -12  138.67    5.02
 -11   5 -10  111.12    4.45
 -11   5  -8   30.79    2.61
 -11   5  -8   36.21    2.29
 -11   5  -8   36.92    2.61
 -11   5  -6  318.62    9.99
 -11   5  -6  300.35    9.74
 -11   5  -6  302.48    9.84
 -11   5  -4  275.20    8.90
 -11   5  -4  278.43    8.89
 -11   5  -4  259.75    8.54
 -11   5  -4  248.22   10.85
 -11   5  -4  275.21    8.81
 -11   5  -2   29.64    2.46
 -11   5  -2   33.22    2.64
 -11   5  -2   27.10    3.82
 -11   5  -2   29.07    2.27
 -11   5  -2   28.54    2.32
 -11   5   0   43.27    2.73
 -11   5   0   43.14    2.86
 -11   5   0   44.35    4.75
 -11   5   0   39.42    2.67
 -11   5   0   38.82    2.65
 -11   5   2  729.75   21.18
 -11   5   2  706.97   21.10
 -11   5   2  710.91   21.01
 -11   5   2  721.89   24.69
 -11   5   2  708.83   21.20
 -11   5   4  101.26    4.17
 -11   5   4   96.26    4.11
 -11   5   4   89.09    3.85
 -11   5   4   88.28    4.17
 -11   5   4   88.32    6.64
 -11   5   6  370.81   10.80
 -11   5   6  338.76   10.88
 -11   5   6  348.51   11.22
 -11   5   8   12.11    1.57
 -11   5   8   15.30    2.20
 -11   5   8   13.54    2.04
 -11   5   8    8.62    3.52
 -11   5   8   14.11    1.52
 -11   5   8   14.12    1.85
 -11   5  10  181.61    6.75
 -11   5  10  193.91    6.76
 -11   5  10  194.43    6.21
 -11   5  10  190.01    6.48
 -11   5  10  170.87    9.33
 -11   5  10  185.11    6.75
 -11   5  12   80.81    3.14
 -11   5  12   78.99    3.52
 -11   5  12   75.62    3.84
 -11   5  12   72.51    3.61
 -11   5  12   75.80    5.77
 -11   5  14  132.13    5.25
 -11   5  14  121.17    4.52
 -11   5  14  118.54    4.91
 -11   5  14  127.10    4.74
 -11   5  14  121.24    4.62
 -11   5  16   40.82    2.84
 -11  -5  16   46.66    3.19
 -11  -5  16   43.17    4.32
 -11   5  16   42.99    2.65
 -11  -5  16   50.81    4.90
 -11   5  16   37.17    2.44
 -11   5  16   39.71    3.02
 -11  -5  18   77.89    3.77
 -11   5  18   73.59    3.73
 -11   5  18   70.64    3.38
 -11   5  18   78.00    4.01
 -11   5  18   80.53    3.46
 -11   5  20   85.48    4.01
 -11   5  20   87.20    3.73
 -11   5  20   89.31    3.58
 -11   5  22    2.41    1.67
 -11   5  22    3.68    1.40
 -11   5  22    3.39    1.30
 -11   5  24   31.46    1.78
 -11   5  24   30.04    1.55
 -11   6  -9   28.32    2.17
 -11   6  -9   26.37    2.32
 -11   6  -7   54.67    2.98
 -11   6  -7   53.93    3.08
 -11   6  -5   64.54    3.36
 -11   6  -5   64.16    2.86
 -11   6  -5   74.32    3.40
 -11   6  -5   69.02    3.39
 -11   6  -3  225.37    7.49
 -11   6  -3  222.70   10.01
 -11   6  -3  230.17    7.71
 -11   6  -3  230.41    7.82
 -11   6  -1  334.53   10.68
 -11   6  -1  318.34   13.43
 -11   6  -1  338.28   10.64
 -11   6  -1  356.19   10.73
 -11   6  -1  322.50   10.75
 -11   6   1  137.27    5.18
 -11   6   1  126.98    5.26
 -11   6   1  135.06    7.85
 -11   6   1  137.82    5.24
 -11   6   1  137.30    5.11
 -11   6   3  110.24    4.60
 -11   6   3  108.46    7.14
 -11   6   3  107.12    4.28
 -11   6   5    6.35    2.02
 -11   6   5    3.97    1.60
 -11   6   5    5.86    1.91
 -11   6   5    4.29    3.19
 -11   6   7  190.85    6.64
 -11   6   7  170.67    5.96
 -11   6   7  177.42    6.26
 -11   6   7  180.85    9.52
 -11   6   9   63.17    3.43
 -11   6   9   59.62    3.16
 -11   6   9   57.22    3.31
 -11   6  11   97.42    4.29
 -11   6  11   98.29    3.99
 -11   6  11   95.24    6.66
 -11   6  11   95.62    4.17
 -11   6  11   98.97    3.89
 -11   6  13    3.12    2.01
 -11   6  13    4.53    1.62
 -11   6  13    3.23    1.50
 -11   6  13    2.80    1.57
 -11   6  15   27.30    2.53
 -11   6  15   25.30    2.04
 -11   6  15   22.41    1.81
 -11   6  15   28.00    2.25
 -11   6  17   70.20    3.42
 -11   6  17   69.13    2.96
 -11   6  17   75.43    3.72
 -11   6  17   72.16    3.13
 -11   6  19    2.74    1.61
 -11   6  19    2.20    1.15
 -11   6  19    3.46    1.32
 -11  -6  25    3.95    0.80
 -11   7 -12   16.49    1.97
 -11   7 -10   20.25    2.37
 -11   7  -8   13.32    2.59
 -11   7  -8   10.79    1.86
 -11   7  -6   86.48    4.41
 -11   7  -6   95.93    4.07
 -11   7  -4   91.98    4.57
 -11   7  -4  104.79    4.31
 -11   7  -4   98.74    3.76
 -11   7  -2   25.79    2.39
 -11   7  -2   27.90    2.09
 -11   7   0  160.08    6.06
 -11   7   0  164.35    5.79
 -11   7   0  161.62    5.85
 -11   7   2   34.11    2.32
 -11   7   2   35.99    4.49
 -11   7   2   30.43    2.52
 -11   7   4   24.59    2.44
 -11   7   4   25.07    2.55
 -11   7   6    6.96    2.10
 -11   7   8  187.86    6.38
 -11   7   8  166.53    5.95
 -11   7   8  170.46    6.42
 -11   7  10   22.90    1.98
 -11   7  10   22.77    2.38
 -11   7  10   21.91    2.16
 -11   7  12   73.15    3.40
 -11   7  12   75.33    3.39
 -11   7  14  103.03    4.26
 -11   7  14  102.90    3.98
 -11   7  14  109.28    3.94
 -11  -7  16   30.38    2.60
 -11  -7  18   20.84    2.11
 -11  -7  20    4.13    1.46
 -11  -7  22   59.97    2.36
 -11   8  -9   25.19    1.81
 -11   8  -7   25.02    2.13
 -11   8  -5   24.30    2.22
 -11   8  -3   31.96    2.49
 -11   8  -1   12.79    1.52
 -11   8  -1    9.47    2.04
 -11   8   1   11.53    1.73
 -11   8   3  159.70    5.74
 -11   8   3  154.58    5.89
 -11   8   5   43.99    2.67
 -11   8   5   40.23    2.80
 -11   8   7   85.30    3.99
 -11   8   9   82.66    3.80
 -11   8   9   84.54    3.66
 -11   8  11   23.34    1.91
 -11  -8  15   32.81    2.38
 -11  -8  17   32.77    2.15
 -11  -8  19    0.31    1.22
 -11  -8  21   56.57    2.06
 -11   9  -6   10.39    1.57
 -11   9  -4    4.86    1.58
 -11   9  -2    9.60    1.79
 -11   9   2   37.70    2.60
 -11   9   4   10.82    1.94
 -11   9   6   20.14    2.09
 -11   9   8    4.90    1.62
 -11  -9  14   29.62    1.99
 -11  -9  16   24.28    1.62
 -11  -9  18    7.96    0.99
 -11  10  -3   21.20    1.66
 -11  10   1   86.07    3.49
 -11  10   3   16.11    1.74
 -11  10   5   23.37    1.79
 -11 -10  11   36.83    1.93
 -11 -10  13  147.53    4.63
 -10   0 -20   69.65    2.73
 -10   0 -18  149.36    5.20
 -10   0 -16  191.44    6.56
 -10   0 -14  334.04   10.59
 -10   0 -12   17.45    2.23
 -10   0 -10   10.08    1.92
 -10   0  -8   32.93    2.35
 -10   0  -6  141.30    4.99
 -10   0  -4  378.40   11.42
 -10   0  -2  274.69    8.20
 -10   0  -2  268.41    9.18
 -10   0   0  101.09    4.62
 -10   0   0   95.21    3.40
 -10   0   2  831.52   25.31
 -10   0   4   23.92    2.32
 -10   0   4   22.33    3.15
 -10   0   6   23.53    3.27
 -10   0   6   26.15    2.74
 -10   0   6   24.01    1.70
 -10   0   8  557.52   18.09
 -10   0   8  562.24   18.63
 -10   0   8  578.33   18.62
 -10   0  10 1381.75   42.58
 -10   0  10 1502.60   43.05
 -10   0  12  135.31    6.68
 -10   0  12  142.29    6.83
 -10   0  12  118.71    6.13
 -10   0  14  338.17   12.71
 -10   0  14  334.77   12.62
 -10   0  14  320.50   10.22
 -10   0  16  154.75    7.93
 -10   0  16  160.06    5.91
 -10   0  16  169.25    8.51
 -10   0  16  166.23    5.64
 -10   0  18  160.50    8.53
 -10   0  18  151.05    5.75
 -10   0  18  155.02    5.44
 -10   0  20  225.78    7.82
 -10   0  20  217.28    7.73
 -10   0  20  226.66    7.50
 -10   0  22  555.82   17.20
 -10   0  22  581.54   17.00
 -10   0  24  107.55    4.11
 -10   0  24  101.65    4.21
 -10   0  26  108.46    4.11
 -10   0  26  106.36    3.89
 -10   0  28   30.52    1.59
 -10   0  28   29.01    1.48
 -10   1 -21   79.93    2.72
 -10  -1 -19   73.09    2.86
 -10   1 -19   65.32    2.91
 -10   1 -17   97.51    3.90
 -10  -1 -17   94.38    3.81
 -10   1 -15  258.35    8.46
 -10  -1 -15  255.47    8.35
 -10  -1 -13  184.33    6.37
 -10   1 -13  177.55    6.43
 -10   1 -11  204.49    6.98
 -10  -1 -11  198.47    6.89
 -10   1  -9  270.28    8.46
 -10   1  -9  265.45    8.76
 -10  -1  -9  280.39    8.76
 -10   1  -7   97.76    5.46
 -10  -1  -7   99.46    3.95
 -10   1  -7  103.61    4.04
 -10   1  -5  489.52   16.58
 -10   1  -5  469.98   14.21
 -10  -1  -5  481.18   14.18
 -10   1  -3  213.43    8.99
 -10   1  -1  330.55    9.67
 -10   1  -1  294.75   11.99
 -10  -1  -1  303.43   10.78
 -10   1  -1  313.86   10.75
 -10  -1  -1  330.99    9.56
 -10  -1   1   40.50    3.20
 -10   1   1   36.03    3.72
 -10   1   1   30.87    2.94
 -10   1   1   38.61    1.99
 -10  -1   1   40.92    1.91
 -10   1   3  980.42   29.24
 -10   1   3 1033.80   30.16
 -10  -1   3  913.69   27.91
 -10   1   3  975.12   27.38
 -10   1   5  186.63    7.61
 -10  -1   5  181.95    6.81
 -10   1   5  179.71    5.81
 -10   1   7  190.71    8.45
 -10   1   7  189.75    8.05
 -10  -1   7  208.50    8.07
 -10   1   7  193.17    7.68
 -10  -1   7  194.11    7.44
 -10   1   7  183.17    6.09
 -10   1   9  412.36   14.46
 -10  -1   9  421.30   14.16
 -10   1   9  425.87   15.04
 -10   1   9  413.09   14.81
 -10  -1   9  437.44   14.65
 -10   1  11  123.84    6.62
 -10  -1  11  133.44    6.47
 -10  -1  11  132.56    6.16
 -10   1  11  124.56    6.62
 -10  -1  13   52.62    4.50
 -10   1  13   66.65    4.97
 -10   1  13   61.58    4.80
 -10  -1  13   70.67    4.79
 -10  -1  13   59.07    3.92
 -10   1  13   67.15    3.14
 -10  -1  15    9.15    2.93
 -10  -1  15    7.88    1.70
 -10   1  15    7.95    1.85
 -10  -1  15    4.79    3.07
 -10   1  15   10.35    3.06
 -10   1  15   10.53    3.34
 -10  -1  15    8.93    1.80
 -10   1  15    8.57    1.41
 -10   1  17  150.74    8.07
 -10  -1  17  166.96    7.91
 -10  -1  17  153.34    5.64
 -10   1  17  154.06    5.92
 -10  -1  17  160.61    8.41
 -10   1  17  157.24    8.53
 -10   1  17  150.90    5.34
 -10  -1  17  157.06    5.58
 -10  -1  19   33.53    3.92
 -10   1  19   30.06    2.34
 -10  -1  19   37.23    2.57
 -10  -1  19   31.06    2.49
 -10   1  19   31.66    2.87
 -10   1  21   61.53    5.82
 -10   1  21   59.08    3.41
 -10   1  21   55.64    2.99
 -10  -1  21   60.28    3.16
 -10  -1  21   59.91    3.17
 -10   1  23   26.41    2.11
 -10  -1  23   26.01    2.26
 -10  -1  23   25.99    2.14
 -10   1  23   25.03    2.42
 -10   1  25  161.24    5.52
 -10  -1  25  175.82    5.69
 -10   1  25  161.86    5.80
 -10   1  27    8.71    1.13
 -10  -1  27    8.50    1.31
 -10   1  27    8.67    1.36
 -10  -1  27    8.52    1.21
 -10   1  29    6.98    0.75
 -10  -2 -18   43.77    2.23
 -10  -2 -16    6.51    1.60
 -10  -2 -14   10.95    1.81
 -10  -2 -12   50.42    2.83
 -10   2 -10   97.10    3.78
 -10  -2 -10  102.64    4.07
 -10   2  -8   52.54    2.65
 -10  -2  -8   58.00    2.82
 -10   2  -6   99.00    5.69
 -10  -2  -6  119.03    4.24
 -10   2  -4    0.16    2.16
 -10   2  -4    1.27    1.21
 -10   2  -4    0.85    1.09
 -10   2  -2   98.77    5.70
 -10   2  -2   93.14    3.45
 -10   2   0   30.43    3.63
 -10   2   0   27.51    1.70
 -10   2   2   87.58    3.27
 -10   2   2   86.86    4.73
 -10   2   2   78.69    5.56
 -10   2   4  442.79   16.18
 -10   2   4  480.67   15.66
 -10  -2   4  458.98   14.37
 -10   2   4  464.40   13.60
 -10   2   6  190.59    7.91
 -10  -2   6  188.07    7.00
 -10   2   6  173.83    5.83
 -10   2   8   78.65    5.16
 -10   2   8   75.80    5.36
 -10  -2   8   89.41    4.60
 -10   2   8   79.68    3.28
 -10   2  10  166.60    7.78
 -10   2  10  162.29    8.06
 -10   2  12  116.55    4.30
 -10  -2  12  140.29    6.57
 -10   2  12  128.29    6.91
 -10  -2  12  133.85    6.52
 -10   2  12  117.69    4.49
 -10   2  14  176.12    5.96
 -10  -2  14  190.70    6.22
 -10   2  14  154.17    8.61
 -10  -2  14  197.94    8.43
 -10   2  14  179.30    6.36
 -10  -2  14  195.57    8.55
 -10   2  14  180.20    8.84
 -10   2  14  163.49    5.77
 -10  -2  16   26.39    3.67
 -10   2  16   24.13    2.59
 -10  -2  16   27.80    4.21
 -10   2  16   18.85    4.00
 -10  -2  16   29.33    2.51
 -10  -2  18   63.14    4.81
 -10  -2  18   62.98    5.50
 -10   2  18   63.44    6.00
 -10   2  18   65.44    3.72
 -10   2  18   62.73    2.89
 -10  -2  18   61.82    3.36
 -10   2  20   39.19    3.19
 -10  -2  20   43.82    2.58
 -10   2  20   39.62    3.01
 -10  -2  20   43.92    2.91
 -10   2  20   45.64    2.50
 -10   2  22   19.56    1.89
 -10  -2  22   18.85    2.22
 -10   2  22   17.86    2.31
 -10   2  24   23.04    2.26
 -10   2  24   22.97    1.81
 -10  -2  24   22.12    2.12
 -10   2  24   23.05    2.30
 -10   2  26    4.38    1.45
 -10  -2  26    4.13    1.40
 -10   2  28   15.84    1.26
 -10  -2  28   16.28    1.15
 -10   3 -19   65.31    2.60
 -10  -3 -17   28.66    1.76
 -10   3 -17   29.04    2.08
 -10  -3 -15   68.82    3.01
 -10   3 -15   69.66    3.39
 -10   3 -13   40.59    2.71
 -10  -3 -13   40.13    2.36
 -10   3 -11    5.69    1.42
 -10   3 -11    6.75    1.99
 -10  -3 -11    8.98    1.71
 -10   3  -9  133.88    4.98
 -10  -3  -9  143.28    4.99
 -10   3  -9  140.83    5.27
 -10   3  -7   28.45    2.21
 -10   3  -7   35.38    2.42
 -10  -3  -7   32.70    2.08
 -10   3  -5  138.10    5.00
 -10   3  -5  128.05    4.61
 -10   3  -5  138.17    4.74
 -10   3  -5  123.15    6.44
 -10   3  -5  145.44    5.05
 -10   3  -3  380.88   11.93
 -10   3  -3  408.00   12.05
 -10   3  -3  399.01   11.81
 -10   3  -3  388.41   11.94
 -10   3  -1  153.76    5.29
 -10   3  -1  151.85    5.34
 -10   3  -1  152.03    7.49
 -10   3  -1  151.64    5.32
 -10   3  -1  150.98    5.13
 -10   3   1  158.70    8.22
 -10   3   1  177.16    5.77
 -10   3   1  173.50    5.96
 -10   3   3  247.83    7.89
 -10   3   3  248.88    7.76
 -10   3   3  245.50   10.54
 -10   3   3  258.20    7.82
 -10   3   3  246.98    8.13
 -10   3   5  473.10   14.13
 -10   3   5  484.85   14.09
 -10   3   7  361.29   10.61
 -10   3   7  349.98   10.96
 -10   3   7  343.60   10.72
 -10   3   9   62.66    3.05
 -10   3   9   63.70    2.86
 -10   3  11   17.65    1.81
 -10   3  11   14.89    1.65
 -10   3  13  198.56    6.90
 -10   3  13  219.05    6.87
 -10   3  15  260.19    8.79
 -10  -3  15  274.23   10.82
 -10  -3  15  271.84    8.62
 -10  -3  15  266.19   11.09
 -10  -3  17   13.51    3.05
 -10  -3  17   10.77    2.33
 -10   3  17    7.22    2.37
 -10  -3  17    8.13    3.64
 -10  -3  19   25.51    3.31
 -10   3  19   28.90    2.68
 -10  -3  19   29.68    2.71
 -10  -3  19   29.04    4.43
 -10   3  19   27.06    2.85
 -10   3  21   50.12    2.48
 -10  -3  21   53.18    3.10
 -10   3  21   51.62    3.33
 -10  -3  23  182.81    6.26
 -10   3  23  180.55    6.62
 -10  -3  25   17.14    1.75
 -10   3  27  120.78    4.09
 -10   3  27  132.70    4.33
 -10  -3  27  132.22    4.21
 -10   4 -18    0.93    1.10
 -10   4 -16   34.81    2.19
 -10   4 -14   12.27    1.98
 -10   4 -12   56.83    3.15
 -10   4 -10   26.70    2.53
 -10   4 -10   28.63    2.08
 -10   4  -8   44.54    2.77
 -10   4  -8   42.16    2.76
 -10   4  -8   39.79    2.50
 -10   4  -6   35.85    2.51
 -10   4  -6   34.93    2.34
 -10   4  -6   33.60    2.52
 -10   4  -4  116.39    4.45
 -10   4  -4  108.24    6.21
 -10   4  -4  113.95    4.25
 -10   4  -4  108.52    4.35
 -10   4  -4  118.05    4.47
 -10   4  -2    7.99    1.60
 -10   4  -2    7.93    1.53
 -10   4  -2    4.92    2.63
 -10   4  -2    9.46    1.56
 -10   4  -2    8.67    1.82
 -10   4   0  339.43   10.70
 -10   4   0  337.99   10.67
 -10   4   0  360.99   10.66
 -10   4   0  345.05   10.79
 -10   4   2  213.81    7.01
 -10   4   2  195.88    6.85
 -10   4   2  201.12    6.56
 -10   4   2  214.16    6.87
 -10   4   2  208.56    6.79
 -10   4   4  106.53    4.17
 -10   4   4   96.50    3.92
 -10   4   4  101.62    3.69
 -10   4   4  100.77    3.79
 -10   4   6  260.06    8.37
 -10   4   6  279.07    8.65
 -10   4   6  266.29    8.26
 -10   4   8   88.90    3.57
 -10   4   8   85.72    3.67
 -10   4   8   86.14    3.28
 -10   4   8   80.49    3.44
 -10   4   8   77.50    3.64
 -10   4  10  202.94    6.52
 -10   4  10  180.27    6.62
 -10   4  10  170.60    6.48
 -10   4  10  192.40    6.41
 -10   4  10  199.06    6.63
 -10   4  10  184.40    9.12
 -10   4  10  195.29    6.20
 -10   4  12   50.57    3.14
 -10   4  12   58.12    2.91
 -10   4  12   52.06    2.49
 -10   4  12   48.71    4.67
 -10   4  12   54.98    2.78
 -10   4  14    9.42    1.52
 -10   4  14    9.37    2.65
 -10   4  14    8.88    2.17
 -10  -4  16   11.05    3.09
 -10  -4  16   11.76    3.73
 -10  -4  16    7.54    2.22
 -10   4  16    3.87    2.02
 -10  -4  18    3.41    2.46
 -10  -4  18    4.53    3.48
 -10  -4  18    2.63    2.26
 -10   4  18    2.78    1.93
 -10   4  20   22.44    2.29
 -10   4  22   15.74    2.25
 -10   4  22   19.99    2.15
 -10   4  24    3.75    1.29
 -10   4  24    1.34    1.44
 -10   4  26   12.21    1.34
 -10   5 -15   30.60    1.95
 -10   5 -13   60.15    2.97
 -10   5 -11   72.03    3.42
 -10   5  -9  223.30    7.51
 -10   5  -9  222.44    7.55
 -10   5  -7   13.54    2.05
 -10   5  -7   13.11    1.94
 -10   5  -7   16.06    2.19
 -10   5  -5    1.29    1.73
 -10   5  -5    1.00    1.25
 -10   5  -5   -0.35    2.27
 -10   5  -5    1.56    1.60
 -10   5  -5    2.95    1.86
 -10   5  -3  181.79    6.04
 -10   5  -3  158.01    8.08
 -10   5  -3  173.74    6.16
 -10   5  -3  178.90    6.13
 -10   5  -3  170.26    6.16
 -10   5  -1  166.24    5.96
 -10   5  -1  160.73    8.25
 -10   5  -1  170.63    5.91
 -10   5  -1  165.15    5.96
 -10   5   1    5.11    1.86
 -10   5   1    2.15    1.65
 -10   5   1    7.11    1.55
 -10   5   1    7.06    1.75
 -10   5   1   10.09    3.24
 -10   5   1    5.42    1.56
 -10   5   3   45.33    4.56
 -10   5   3   47.69    2.74
 -10   5   3   42.40    2.78
 -10   5   3   47.86    2.52
 -10   5   3   44.14    2.44
 -10   5   5  167.46    5.63
 -10   5   5  170.88    5.91
 -10   5   5  155.50    5.88
 -10   5   5  162.23    8.61
 -10   5   5  169.63    5.46
 -10   5   5  155.51    5.62
 -10   5   7  195.16    6.54
 -10   5   7  202.47    6.68
 -10   5   7  215.00    6.97
 -10   5   7  198.75    6.45
 -10   5   7  203.59    6.69
 -10   5   7  203.50    9.80
 -10   5   7  201.18    6.98
 -10   5   9  241.53    8.20
 -10   5   9  234.76    8.20
 -10   5   9  254.09    7.76
 -10   5   9  253.02    8.02
 -10   5   9  237.58   10.98
 -10   5   9  257.47    8.30
 -10   5  11   13.90    1.41
 -10   5  11   13.99    1.85
 -10   5  11   12.56    2.14
 -10   5  11   13.84    1.90
 -10   5  11    8.65    3.15
 -10   5  13   38.78    2.85
 -10   5  13   42.27    2.59
 -10   5  13   39.27    2.44
 -10   5  13   41.29    2.69
 -10   5  15   11.63    2.36
 -10   5  15   14.05    1.75
 -10   5  15   12.78    2.12
 -10   5  15   14.69    2.01
 -10   5  15   13.03    1.51
 -10   5  17   30.78    2.56
 -10  -5  17   27.28    3.49
 -10   5  17   30.34    2.39
 -10  -5  17   32.54    4.32
 -10   5  17   30.08    2.29
 -10   5  17   31.09    2.83
 -10   5  19   38.50    2.57
 -10   5  19   43.75    2.96
 -10   5  19   45.19    2.57
 -10   5  21   92.48    3.89
 -10   5  21   91.42    4.11
 -10   5  21   96.91    3.70
 -10   5  23    1.22    1.34
 -10   5  23    1.83    1.12
 -10   5  25   10.92    1.21
 -10  -5  25   11.04    1.32
 -10   6 -10   59.84    2.93
 -10   6 -10   64.79    3.15
 -10   6  -8  153.56    5.66
 -10   6  -8  168.96    5.91
 -10   6  -6  157.94    5.79
 -10   6  -6  145.03    5.18
 -10   6  -6  159.56    5.69
 -10   6  -6  167.44    5.68
 -10   6  -4   94.40    4.07
 -10   6  -4   88.58    3.67
 -10   6  -4   92.72    4.04
 -10   6  -4   95.97    4.00
 -10   6  -2  124.98    4.98
 -10   6  -2  116.94    7.07
 -10   6  -2  131.50    4.84
 -10   6  -2  127.47    4.94
 -10   6   0  823.23   23.15
 -10   6   0  757.64   26.24
 -10   6   0  784.95   23.03
 -10   6   0  779.96   22.95
 -10   6   0  770.72   23.13
 -10   6   2  130.49    7.60
 -10   6   2  129.80    4.90
 -10   6   2  119.68    4.80
 -10   6   4   13.35    1.93
 -10   6   4    9.60    3.26
 -10   6   4   13.08    1.75
 -10   6   4   11.81    1.76
 -10   6   4    8.60    1.90
 -10   6   6   98.14    4.09
 -10   6   6   98.38    3.77
 -10   6   6   91.70    3.90
 -10   6   8  122.11    4.67
 -10   6   8  116.13    4.85
 -10   6   8  129.36    7.62
 -10   6   8  122.21    4.80
 -10   6   8  116.26    4.21
 -10   6   8  121.07    4.63
 -10   6  10   27.74    2.34
 -10   6  10   29.48    2.42
 -10   6  10   27.58    2.07
 -10   6  10   27.42    2.35
 -10   6  10   26.22    4.19
 -10   6  10   25.93    1.91
 -10   6  12   98.07    4.28
 -10   6  12   90.72    3.83
 -10   6  12   93.18    3.98
 -10   6  12   87.00    6.23
 -10   6  12  101.06    3.95
 -10   6  14  130.28    5.08
 -10   6  14  114.81    4.51
 -10   6  14  116.00    4.45
 -10   6  14  128.61    4.81
 -10   6  16   12.43    1.95
 -10  -6  16   16.95    2.49
 -10   6  16   11.22    2.19
 -10   6  16   13.62    1.57
 -10   6  16   12.78    1.78
 -10   6  18  105.89    4.31
 -10  -6  18  109.33    4.54
 -10   6  18   99.67    3.96
 -10   6  18  100.31    3.89
 -10  -6  20  130.35    4.73
 -10   6  20  118.83    4.39
 -10   6  20  118.23    4.22
 -10   6  22   81.06    3.20
 -10  -6  22   91.20    3.43
 -10  -6  24   18.27    1.42
 -10   7 -13   59.93    3.03
 -10   7 -11   97.52    4.40
 -10   7  -9   23.55    2.97
 -10   7  -9   27.25    2.20
 -10   7  -7   97.40    4.93
 -10   7  -7  102.52    4.28
 -10   7  -5   18.03    3.08
 -10   7  -5   19.03    1.60
 -10   7  -5   19.74    2.21
 -10   7  -3  174.54    6.95
 -10   7  -3  187.44    6.65
 -10   7  -3  189.78    6.29
 -10   7  -1  138.04    5.49
 -10   7  -1  154.57    5.40
 -10   7   1  507.04   15.60
 -10   7   1  533.26   15.77
 -10   7   3  169.59    6.12
 -10   7   3  159.38    5.80
 -10   7   3  166.39    6.07
 -10   7   3  168.71    8.93
 -10   7   5  130.70    5.31
 -10   7   5  140.27    5.16
 -10   7   5  147.88    5.44
 -10   7   7   51.33    3.07
 -10   7   7   54.77    3.12
 -10   7   7   54.05    2.86
 -10   7   9   15.69    2.19
 -10   7   9   17.66    2.04
 -10   7   9   18.32    2.07
 -10   7   9   17.18    1.81
 -10   7  11    2.82    1.61
 -10   7  11    5.79    1.58
 -10   7  13  106.09    4.17
 -10   7  13   93.66    3.85
 -10   7  13   96.25    3.77
 -10  -7  15   22.56    2.66
 -10   7  15   16.74    1.58
 -10  -7  17    4.86    2.04
 -10  -7  19   42.01    2.54
 -10  -7  21   34.18    1.97
 -10  -7  23   26.96    1.46
 -10   8 -10   85.33    3.23
 -10   8 -10   72.74    3.32
 -10   8  -8    1.73    1.96
 -10   8  -8    2.93    1.53
 -10   8  -6   73.89    3.44
 -10   8  -4   75.22    3.59
 -10   8  -2   45.89    2.86
 -10   8  -2   48.93    2.46
 -10   8   0   97.03    3.96
 -10   8   2  129.06    5.10
 -10   8   2  125.58    4.90
 -10   8   2  133.65    4.91
 -10   8   4   46.48    2.87
 -10   8   4   40.88    2.62
 -10   8   4   45.80    2.75
 -10   8   6   11.86    2.10
 -10   8   8   15.05    1.82
 -10   8   8   11.90    2.05
 -10   8  10  117.35    4.75
 -10   8  10  140.34    4.87
 -10  -8  16   94.33    3.90
 -10  -8  18  119.47    4.28
 -10  -8  20    1.94    1.09
 -10   9  -9   40.36    1.99
 -10   9  -7   19.50    1.78
 -10   9  -5  138.83    5.02
 -10   9  -3  120.70    4.67
 -10   9  -1   39.12    2.52
 -10   9   1    6.96    1.75
 -10   9   3   47.44    2.86
 -10   9   5   66.00    3.28
 -10   9   7   62.31    3.14
 -10  -9  13   46.74    2.57
 -10  -9  15   15.85    1.67
 -10  -9  17   90.11    3.20
 -10  -9  19    8.86    0.84
 -10  10  -6   32.44    1.81
 -10  10  -4   16.95    1.64
 -10  10  -2   19.03    1.81
 -10  10   0   31.12    2.12
 -10  10   2    2.96    1.47
 -10  10   4    5.15    1.52
 -10 -10  12    3.54    1.26
 -10 -10  14   13.04    1.08
 -10  11  -1   22.71    1.35
  -9   0 -21   -0.53    1.15
  -9   0 -19    2.11    1.46
  -9   0 -17    2.55    1.82
  -9   0 -15    0.89    1.93
  -9   0 -13    0.50    1.86
  -9   0 -11   -0.78    1.70
  -9   0  -9    1.13    1.62
  -9   0  -7    1.05    1.42
  -9   0  -3    0.91    0.90
  -9   0  -1    1.61    1.73
  -9   0  -1    1.76    1.06
  -9   0   1    1.93    2.16
  -9   0   3    0.85    1.54
  -9   0   3   -0.09    2.42
  -9   0   5    0.83    2.10
  -9   0   5    4.33    2.94
  -9   0   7    5.95    2.55
  -9   0   7    3.22    3.02
  -9   0   9   -1.53    2.99
  -9   0   9    0.86    2.70
  -9   0   9    3.66    2.58
  -9   0  11    0.91    2.90
  -9   0  11    0.24    2.29
  -9   0  11   -0.27    2.63
  -9   0  13   -1.07    2.88
  -9   0  13    2.90    2.50
  -9   0  15    1.23    1.57
  -9   0  15    2.01    2.55
  -9   0  15    3.23    3.00
  -9   0  15   -0.12    1.50
  -9   0  17   -1.90    1.92
  -9   0  17   -1.45    3.27
  -9   0  17    3.10    2.67
  -9   0  17    1.12    1.67
  -9   0  19   -1.07    2.02
  -9   0  19   -3.16    2.72
  -9   0  19   -0.42    1.85
  -9   0  21   -0.24    3.45
  -9   0  21    2.67    1.88
  -9   0  21   -0.38    1.86
  -9   0  23   -0.31    1.78
  -9   0  23    0.48    1.73
  -9   0  25   -0.09    1.56
  -9   0  27    0.15    1.19
  -9   0  27   -0.15    1.21
  -9  -1 -20   35.92    2.04
  -9   1 -20   39.69    2.19
  -9   1 -18   33.91    2.36
  -9  -1 -18   36.96    2.30
  -9   1 -16   64.83    3.32
  -9  -1 -16   66.54    3.30
  -9   1 -14   99.48    4.32
  -9  -1 -14  103.20    4.27
  -9   1 -12    4.26    1.95
  -9  -1 -12    4.48    1.85
  -9   1 -10  184.88    6.51
  -9  -1 -10  195.11    6.49
  -9   1  -8   -0.27    1.45
  -9  -1  -8    0.91    1.47
  -9   1  -6  358.90   11.00
  -9  -1  -6  359.46   10.96
  -9   1  -6  388.48   12.98
  -9   1  -4   64.13    4.31
  -9   1  -2  136.21    4.45
  -9   1  -2  141.11    5.31
  -9   1  -2  137.54    6.50
  -9  -1  -2  135.84    5.39
  -9   1   0  178.68    6.67
  -9   1   0  172.51    5.48
  -9   1   2  249.89    7.37
  -9  -1   2  227.15    7.63
  -9   1   2  245.99    9.55
  -9   1   2  244.21    8.78
  -9  -1   4  319.19   10.62
  -9   1   4  341.63   11.49
  -9   1   4  346.17   12.13
  -9   1   6  591.62   17.88
  -9  -1   6  563.98   17.49
  -9   1   6  557.75   18.56
  -9   1   6  537.30   18.12
  -9   1   8  355.07   12.40
  -9  -1   8  372.64   12.19
  -9   1   8  347.64   12.87
  -9   1   8  344.81   12.55
  -9   1  10  277.34   10.51
  -9  -1  10  281.24   10.36
  -9   1  10  279.17   10.60
  -9  -1  12  413.82   14.44
  -9   1  12  418.11   14.66
  -9   1  12  395.62   14.53
  -9  -1  12  410.95   14.46
  -9  -1  12  414.07   13.72
  -9   1  14  140.85    7.18
  -9  -1  14  144.95    6.99
  -9  -1  14  144.78    5.09
  -9   1  14  151.05    7.58
  -9  -1  14  141.64    7.28
  -9   1  14  135.01    5.18
  -9  -1  16   76.56    5.16
  -9   1  16   71.62    5.25
  -9   1  16   77.32    3.18
  -9  -1  16   79.74    3.47
  -9   1  16   67.56    5.66
  -9  -1  16   75.42    5.58
  -9  -1  16   66.83    3.34
  -9   1  16   70.03    3.65
  -9  -1  18  193.35    8.65
  -9  -1  18  183.23    6.61
  -9   1  18  183.62    6.92
  -9   1  18  191.02    6.44
  -9  -1  18  196.64    6.67
  -9   1  20  105.56    7.28
  -9  -1  20  122.57    7.34
  -9   1  20  114.37    4.52
  -9   1  20  108.13    4.80
  -9  -1  20  108.74    4.56
  -9  -1  20  114.83    4.63
  -9  -1  22    3.39    2.03
  -9   1  22    0.77    1.79
  -9  -1  22    2.61    1.65
  -9   1  22    2.23    1.88
  -9   1  24   37.19    2.36
  -9  -1  24   34.24    2.44
  -9  -1  24   28.47    2.07
  -9   1  24   33.79    2.52
  -9   1  26    9.60    1.60
  -9  -1  26   10.77    1.48
  -9   1  26    9.88    1.53
  -9  -1  26   11.51    1.65
  -9   1  28   14.55    1.26
  -9  -1  28   12.03    1.02
  -9  -1  28   14.10    1.23
  -9  -2 -19  167.47    5.49
  -9  -2 -17  186.97    6.27
  -9  -2 -15   79.88    3.53
  -9  -2 -13   19.38    2.08
  -9  -2 -11   70.01    3.20
  -9   2 -11   63.46    2.78
  -9  -2  -9  347.19   10.52
  -9   2  -9  335.69   10.40
  -9  -2  -7   12.71    1.59
  -9   2  -5  101.15    3.84
  -9   2  -5  102.41    5.48
  -9   2  -3  398.44   13.61
  -9   2  -3  378.24   11.25
  -9   2  -1    7.15    2.86
  -9   2  -1    7.80    1.19
  -9   2   1  356.86   13.08
  -9   2   1  363.26   10.70
  -9   2   3 1024.42   32.76
  -9   2   3 1126.90   32.20
  -9   2   3 1067.51   30.34
  -9   2   5  101.41    5.36
  -9   2   5   98.99    3.61
  -9   2   7   61.20    4.96
  -9   2   7   60.46    4.37
  -9   2   9   10.76    2.86
  -9   2   9    7.45    2.76
  -9   2  11  316.47    9.45
  -9   2  11  328.67   12.08
  -9   2  11  303.12    9.62
  -9   2  13  132.13    4.91
  -9   2  13  120.31    4.35
  -9   2  13  137.13    7.12
  -9  -2  13  138.67    5.53
  -9  -2  13  142.54    6.61
  -9   2  13  136.16    7.10
  -9  -2  13  144.19    6.93
  -9   2  13  120.11    4.48
  -9  -2  15   38.68    3.91
  -9   2  15   30.65    2.63
  -9   2  15   33.86    4.40
  -9  -2  15   35.37    2.57
  -9  -2  17    9.67    2.84
  -9  -2  17   13.20    3.85
  -9   2  17    6.49    2.08
  -9  -2  17    7.06    2.05
  -9   2  17    6.52    1.61
  -9   2  19  222.86   11.00
  -9   2  19  226.20    8.15
  -9   2  19  232.96    8.15
  -9   2  19  231.43    7.55
  -9  -2  19  220.36    7.60
  -9  -2  19  244.16    7.92
  -9  -2  21  177.99    9.22
  -9   2  21  190.45    6.47
  -9  -2  21  197.18    6.74
  -9   2  21  182.32    6.96
  -9  -2  23   28.33    2.44
  -9   2  23   26.84    2.15
  -9   2  23   28.27    2.53
  -9   2  25  112.42    4.36
  -9   2  25  100.48    3.88
  -9  -2  25  109.12    4.16
  -9   2  27  110.83    3.80
  -9  -2  27  112.16    3.70
  -9  -2  29   25.55    1.16
  -9   3 -20   10.99    1.27
  -9  -3 -18   38.39    1.98
  -9   3 -18   37.05    2.33
  -9   3 -16  129.37    4.91
  -9  -3 -16  131.00    4.64
  -9   3 -14   18.06    2.25
  -9  -3 -14   17.09    1.85
  -9   3 -12   24.11    2.37
  -9  -3 -12   26.25    2.07
  -9   3 -10   69.27    3.00
  -9   3 -10   66.52    3.33
  -9  -3 -10   66.10    3.02
  -9   3  -8   20.27    1.91
  -9  -3  -8   24.82    1.84
  -9   3  -8   22.70    2.09
  -9   3  -6  164.01    5.73
  -9   3  -6  167.85    5.71
  -9   3  -6  158.69    7.08
  -9   3  -6  172.52    5.75
  -9   3  -4  337.47   10.47
  -9   3  -4  333.55   10.28
  -9   3  -4  350.35   10.43
  -9   3  -4  356.09   10.52
  -9   3  -2  104.86    5.80
  -9   3  -2   98.76    3.73
  -9   3  -2   95.20    3.52
  -9   3   0   26.97    3.63
  -9   3   0   21.93    1.68
  -9   3   0   21.78    1.80
  -9   3   2  205.29    8.92
  -9   3   2  199.00    6.30
  -9   3   2  207.61    6.64
  -9   3   2  197.87    6.41
  -9   3   4  580.57   16.99
  -9   3   4  581.25   17.30
  -9   3   4  603.11   17.13
  -9   3   6   93.17    3.33
  -9   3   6   86.93    3.49
  -9   3   6   89.54    3.66
  -9   3   8   40.15    2.11
  -9   3   8   36.15    2.34
  -9   3  10  215.87    6.87
  -9   3  10  211.21    7.06
  -9   3  12  259.14    8.18
  -9   3  12  263.58    8.31
  -9   3  14  334.03   12.40
  -9   3  14  336.40   10.26
  -9  -3  16   62.84    4.75
  -9   3  16   67.03    3.67
  -9  -3  16   74.99    5.73
  -9  -3  16   75.94    3.68
  -9  -3  18  237.55    9.51
  -9  -3  18  223.55   10.21
  -9   3  18  217.69    7.97
  -9   3  18  205.07    7.76
  -9   3  18  222.63    7.18
  -9  -3  18  236.17    7.73
  -9   3  20   36.04    2.32
  -9  -3  20   38.18    2.90
  -9   3  20   34.66    2.90
  -9   3  22   81.06    3.38
  -9   3  22   81.27    4.07
  -9   3  24  255.45    8.49
  -9   3  26   14.36    1.64
  -9   3  28    6.54    0.96
  -9   4 -19  149.59    4.78
  -9   4 -17    6.84    1.57
  -9   4 -15   30.81    2.33
  -9   4 -13   81.38    3.73
  -9   4 -11   39.62    2.68
  -9   4  -9    9.82    1.91
  -9   4  -9    9.96    1.70
  -9   4  -7  660.38   19.03
  -9   4  -7  640.19   18.94
  -9   4  -7  630.53   18.97
  -9   4  -5  233.67    7.23
  -9   4  -5  203.92    8.89
  -9   4  -5  206.13    6.95
  -9   4  -5  224.61    7.18
  -9   4  -5  221.90    7.22
  -9   4  -3  176.57    6.04
  -9   4  -3  179.22    5.99
  -9   4  -3  189.03    8.26
  -9   4  -3  177.61    6.02
  -9   4  -3  184.47    5.95
  -9   4  -3  175.15    6.01
  -9   4  -1  333.24   10.06
  -9   4  -1  315.05   12.35
  -9   4  -1  328.83   10.06
  -9   4  -1  321.70    9.94
  -9   4  -1  323.23    9.92
  -9   4   1  666.81   18.72
  -9   4   1  607.76   18.64
  -9   4   1  646.40   18.79
  -9   4   3  492.83   15.17
  -9   4   3  518.44   15.06
  -9   4   3  511.96   14.83
  -9   4   5  245.84    7.69
  -9   4   5  246.92    7.58
  -9   4   7  378.99   11.22
  -9   4   7  385.54   11.67
  -9   4   7  375.16   11.38
  -9   4   7  371.30   11.46
  -9   4   9  631.94   17.73
  -9   4   9  597.58   17.80
  -9   4   9  572.88   20.48
  -9   4   9  594.80   17.40
  -9   4   9  576.44   17.60
  -9   4   9  612.13   17.54
  -9   4  11  433.22   12.70
  -9   4  11  423.95   12.94
  -9   4  11  412.03   13.15
  -9   4  11  451.44   15.96
  -9   4  11  441.41   13.09
  -9   4  13  335.95   10.73
  -9   4  13  324.35   12.69
  -9   4  13  335.93   10.34
  -9   4  15  330.67   10.52
  -9   4  15  317.89   10.66
  -9  -4  17  300.18   11.68
  -9  -4  17  313.86   12.68
  -9   4  17  302.71   10.10
  -9   4  21   24.31    2.40
  -9   4  23  114.77    4.76
  -9   4  23  119.95    4.66
  -9   4  25   24.53    1.58
  -9  -4  27    1.46    0.95
  -9   5 -14  122.62    4.58
  -9   5 -12  166.19    5.89
  -9   5 -10    8.75    1.78
  -9   5 -10    8.18    1.98
  -9   5  -8   77.85    3.59
  -9   5  -8   82.78    3.70
  -9   5  -8   83.60    3.58
  -9   5  -6  387.70   11.90
  -9   5  -6  367.76   11.52
  -9   5  -6  396.33   11.87
  -9   5  -6  393.11   11.86
  -9   5  -4    7.04    1.71
  -9   5  -4   11.52    1.54
  -9   5  -4    8.74    2.69
  -9   5  -4    8.60    1.84
  -9   5  -4    9.55    1.78
  -9   5  -2   35.25    2.36
  -9   5  -2   35.04    2.45
  -9   5  -2   39.32    2.28
  -9   5  -2   33.51    3.73
  -9   5   0   59.93    2.88
  -9   5   0   56.00    4.62
  -9   5   0   58.45    2.95
  -9   5   0   62.95    2.88
  -9   5   0   54.44    2.67
  -9   5   0   61.69    2.85
  -9   5   2   66.10    5.14
  -9   5   2   58.65    2.95
  -9   5   2   56.76    2.78
  -9   5   2   58.98    2.68
  -9   5   4  437.85   12.58
  -9   5   4  404.13   15.42
  -9   5   4  431.21   12.70
  -9   5   4  412.10   12.40
  -9   5   4  383.48   12.34
  -9   5   6   50.35    2.40
  -9   5   6   51.33    2.66
  -9   5   6   53.78    2.50
  -9   5   6   49.92    2.24
  -9   5   6   48.59    2.44
  -9   5   8  257.66    8.15
  -9   5   8  245.56    8.53
  -9   5   8  270.07   11.42
  -9   5   8  277.87    8.73
  -9   5   8  273.47    8.57
  -9   5   8  275.05    8.16
  -9   5   8  266.81    8.40
  -9   5   8  269.03    8.38
  -9   5  10  151.51    5.81
  -9   5  10  163.67    5.76
  -9   5  10  155.74    8.16
  -9   5  10  147.69    5.63
  -9   5  10  165.93    5.25
  -9   5  10  165.44    5.61
  -9   5  10  168.24    5.52
  -9   5  12   50.44    2.73
  -9   5  12   53.59    4.57
  -9   5  12   52.84    3.10
  -9   5  12   54.16    2.58
  -9   5  12   57.06    2.82
  -9   5  12   55.24    2.90
  -9   5  14   39.16    2.22
  -9   5  14   43.81    2.59
  -9   5  14   43.40    2.74
  -9   5  14   39.90    3.01
  -9   5  14   38.01    2.40
  -9   5  16   54.57    2.94
  -9   5  16   52.90    3.15
  -9   5  16   52.73    2.90
  -9   5  16   50.96    3.35
  -9   5  18  168.99    6.53
  -9  -5  18  194.53    6.68
  -9   5  18  178.35    6.18
  -9  -5  18  174.06    8.85
  -9   5  18  173.12    6.38
  -9   5  20   14.46    1.96
  -9  -5  20   16.37    2.44
  -9   5  20   15.53    2.28
  -9   5  20   16.82    1.86
  -9   5  22  142.19    5.43
  -9   5  22  149.37    5.17
  -9   5  24  184.70    6.21
  -9  -5  24  195.47    6.19
  -9  -5  26   40.22    1.79
  -9   6 -11    5.46    1.57
  -9   6  -9   55.36    2.87
  -9   6  -9   56.83    3.03
  -9   6  -7   28.46    2.29
  -9   6  -7   28.03    2.37
  -9   6  -5  119.40    4.68
  -9   6  -5  115.58    4.32
  -9   6  -5  125.32    4.68
  -9   6  -5  121.49    4.69
  -9   6  -3    7.38    1.62
  -9   6  -3    3.58    1.45
  -9   6  -3    4.31    2.72
  -9   6  -3    4.53    1.83
  -9   6  -1   21.51    2.00
  -9   6  -1   23.22    2.14
  -9   6  -1   24.99    1.94
  -9   6  -1   23.51    2.15
  -9   6   1  125.23    4.84
  -9   6   1  124.58    7.20
  -9   6   1  133.84    4.70
  -9   6   1  118.12    4.59
  -9   6   3  314.93   10.21
  -9   6   3  326.84   13.27
  -9   6   3  325.53   10.12
  -9   6   3  304.16    9.94
  -9   6   3  335.89    9.98
  -9   6   5  358.50   10.83
  -9   6   5  351.65   11.09
  -9   6   7   88.62    3.79
  -9   6   7  102.99    4.14
  -9   6   7   95.00    6.45
  -9   6   7   94.51    3.94
  -9   6   7   92.80    3.52
  -9   6   7   97.03    3.83
  -9   6   9   32.00    2.35
  -9   6   9   34.70    2.22
  -9   6   9   35.03    2.43
  -9   6   9   35.07    2.15
  -9   6   9   39.34    4.34
  -9   6   9   35.19    2.49
  -9   6  11  109.86    4.41
  -9   6  11  112.42    6.87
  -9   6  11  114.67    4.30
  -9   6  11  113.58    4.27
  -9   6  11  112.33    4.25
  -9   6  11  118.48    4.64
  -9   6  11  106.27    4.40
  -9   6  13   16.47    2.22
  -9   6  13   14.52    1.79
  -9   6  13   12.87    1.63
  -9   6  13   15.56    1.89
  -9   6  15   21.02    2.16
  -9   6  15   19.33    1.83
  -9   6  15   21.37    2.42
  -9   6  15   18.99    1.88
  -9   6  17   41.62    2.73
  -9  -6  17   42.12    3.05
  -9   6  17   43.46    2.46
  -9   6  17   40.97    2.38
  -9   6  19   50.37    2.98
  -9  -6  19   58.54    3.12
  -9   6  19   49.60    2.66
  -9   6  19   48.58    2.43
  -9   6  21   34.93    2.14
  -9  -6  21   37.33    2.46
  -9  -6  23   27.64    1.83
  -9  -6  25   19.88    1.23
  -9   7 -14   65.68    3.29
  -9   7 -12   17.06    2.65
  -9   7 -10   18.45    3.07
  -9   7 -10   24.30    2.07
  -9   7  -8   27.89    3.46
  -9   7  -8   29.36    2.37
  -9   7  -6   70.18    4.45
  -9   7  -6   71.95    2.95
  -9   7  -6   79.55    3.63
  -9   7  -4   17.27    3.18
  -9   7  -4   17.07    1.73
  -9   7  -4   19.20    2.10
  -9   7  -2  161.65    5.68
  -9   7  -2  155.20    6.37
  -9   7  -2  155.29    5.82
  -9   7  -2  169.65    5.73
  -9   7   0  100.94    4.31
  -9   7   0  103.01    4.15
  -9   7   0  102.83    4.13
  -9   7   2  292.59    9.53
  -9   7   2  311.39    9.61
  -9   7   2  287.38    9.39
  -9   7   4  664.86   20.87
  -9   7   4  708.56   20.83
  -9   7   6  259.52    8.57
  -9   7   8    4.14    1.78
  -9   7   8    5.09    1.67
  -9   7   8    5.91    1.80
  -9   7  10   14.94    2.02
  -9   7  10   15.10    1.83
  -9   7  10   19.20    2.01
  -9   7  12   84.38    3.64
  -9   7  12   77.64    3.45
  -9   7  14   40.79    2.18
  -9   7  14   43.24    2.39
  -9  -7  16   29.62    2.80
  -9  -7  18    3.91    2.00
  -9  -7  20   89.31    3.61
  -9  -7  22   28.23    1.68
  -9  -7  24   19.62    1.05
  -9   8 -11   15.41    2.04
  -9   8 -11   18.46    1.60
  -9   8  -9   66.00    3.68
  -9   8  -9   82.72    3.39
  -9   8  -7   35.74    3.05
  -9   8  -7   40.13    2.56
  -9   8  -5   55.93    3.49
  -9   8  -5   57.43    3.07
  -9   8  -3   38.29    2.98
  -9   8  -3   43.10    2.32
  -9   8  -3   41.36    2.77
  -9   8  -1    1.89    1.61
  -9   8  -1    4.78    1.49
  -9   8  -1    0.29    1.80
  -9   8   1   63.35    3.08
  -9   8   1   61.71    3.08
  -9   8   3   26.90    2.21
  -9   8   3   30.87    2.33
  -9   8   5  308.22    9.92
  -9   8   7  138.82    5.14
  -9   8   7  130.13    5.19
  -9   8   9  267.13    8.30
  -9   8   9  275.23    8.44
  -9  -8  15   11.91    2.13
  -9  -8  17    2.75    1.70
  -9  -8  19   13.82    1.59
  -9  -8  21   24.74    1.42
  -9   9 -10    8.21    1.23
  -9   9  -8   45.75    2.40
  -9   9  -6   10.84    1.74
  -9   9  -4    8.82    1.84
  -9   9  -2   11.32    1.97
  -9   9   0    9.94    1.73
  -9   9   2    5.20    1.68
  -9   9   2    2.91    1.79
  -9   9   4   26.56    2.18
  -9   9   4   25.74    2.23
  -9   9   6   20.00    2.01
  -9   9   8   55.49    2.80
  -9   9   8   53.27    2.72
  -9  -9  14    9.29    1.75
  -9  -9  16   30.10    1.88
  -9  -9  18    8.98    1.11
  -9  10  -7   43.62    2.09
  -9  10  -5    0.97    1.29
  -9  10  -3   30.11    2.05
  -9  10   1   12.63    1.71
  -9  10   3   41.40    2.40
  -9  10   5   57.68    2.76
  -9 -10  11   98.78    3.63
  -9 -10  13   83.73    3.07
  -9 -10  15   72.90    2.50
  -9  11  -4   26.35    1.37
  -9  11  -2   19.81    1.37
  -9  11   0    7.75    1.22
  -9  11   2   36.22    1.87
  -9 -11   8    4.91    0.93
  -8   0 -22  171.03    5.42
  -8   0 -20   25.84    2.00
  -8   0 -18   79.89    3.63
  -8   0 -16  218.37    7.47
  -8   0 -14   68.79    3.47
  -8   0 -12   84.09    3.75
  -8   0 -10  322.09   10.03
  -8   0  -8  250.98    7.93
  -8   0  -2  617.02   18.39
  -8   0   0  505.49   15.60
  -8   0   2    8.91    1.49
  -8   0   2    6.32    2.19
  -8   0   4  651.86   19.13
  -8   0   4  622.01   19.60
  -8   0   6 1609.58   47.25
  -8   0   6 1685.47   47.73
  -8   0   8 1642.96   47.75
  -8   0   8 1686.84   47.99
  -8   0   8 1605.10   48.04
  -8   0  10 1120.25   33.48
  -8   0  10 1143.70   33.26
  -8   0  10 1069.56   33.47
  -8   0  12   72.46    5.10
  -8   0  12   67.37    4.05
  -8   0  12   80.36    4.92
  -8   0  14  103.55    6.06
  -8   0  14  100.36    5.60
  -8   0  16 1107.95   32.84
  -8   0  16 1012.44   30.38
  -8   0  16 1066.75   30.20
  -8   0  18  191.07    8.79
  -8   0  18  223.80   10.14
  -8   0  18  215.63    7.03
  -8   0  18  192.12    7.12
  -8   0  20   26.47    4.54
  -8   0  20   29.85    2.49
  -8   0  20   29.77    2.56
  -8   0  22   28.28    4.50
  -8   0  22   31.00    2.60
  -8   0  22   28.23    2.47
  -8   0  24  227.06    7.34
  -8   0  24  205.73    7.22
  -8   0  26    8.37    1.56
  -8   0  26    9.09    1.66
  -8   0  28   11.42    1.10
  -8   0  28   14.03    1.28
  -8   1 -21  149.88    5.12
  -8  -1 -21  157.36    5.08
  -8   1 -19   21.09    2.09
  -8  -1 -19   22.76    2.00
  -8   1 -17  225.91    7.70
  -8  -1 -17  230.68    7.65
  -8   1 -15  146.98    5.67
  -8  -1 -15  158.59    5.66
  -8   1 -13  308.32    9.89
  -8  -1 -13  307.24    9.83
  -8   1 -11  120.56    4.62
  -8  -1 -11  119.17    4.56
  -8   1  -9   45.20    2.47
  -8  -1  -9   43.10    2.37
  -8   1  -9   40.01    2.06
  -8   1  -7   98.98    4.94
  -8   1  -7   98.44    3.73
  -8   1  -5  848.53   26.02
  -8  -1  -3   37.93    2.44
  -8   1  -1  275.70    9.12
  -8  -1   1  855.00   24.89
  -8   1   1  929.92   26.00
  -8  -1   3  270.57    8.86
  -8   1   3  292.69    9.67
  -8   1   3  271.51   10.15
  -8  -1   5   83.96    4.29
  -8   1   5   90.26    4.34
  -8   1   5   86.53    4.62
  -8  -1   7 1630.40   46.53
  -8   1   7 1600.16   46.68
  -8   1   7 1571.46   46.93
  -8   1   7 1631.97   47.30
  -8   1   9  918.56   28.20
  -8  -1   9  970.35   28.09
  -8   1   9  882.47   28.13
  -8   1  11   69.37    4.78
  -8  -1  11   73.81    5.04
  -8   1  11   65.46    4.56
  -8  -1  11   76.47    4.64
  -8  -1  11   78.33    4.08
  -8   1  13  244.63    9.76
  -8  -1  13  251.69    9.75
  -8  -1  13  237.19    9.21
  -8   1  13  220.58    9.34
  -8  -1  13  209.12    7.95
  -8  -1  15  168.20    7.36
  -8   1  15  157.22    7.44
  -8   1  15  142.78    5.63
  -8   1  15  162.30    7.92
  -8  -1  15  162.66    7.81
  -8  -1  15  152.93    5.45
  -8  -1  17   13.80    2.86
  -8  -1  17    9.37    2.00
  -8   1  17   10.09    1.85
  -8  -1  17    9.30    1.81
  -8   1  17   10.82    2.13
  -8   1  19  167.32    8.77
  -8  -1  19  156.04    8.19
  -8  -1  19  138.07    5.42
  -8  -1  19  151.02    5.60
  -8   1  19  154.91    5.49
  -8   1  19  138.12    5.62
  -8   1  19  139.30    5.81
  -8   1  21  120.32    7.46
  -8  -1  21  115.17    7.10
  -8   1  21  113.88    4.55
  -8  -1  21  113.77    4.61
  -8  -1  21  101.11    4.40
  -8   1  21  105.91    4.68
  -8  -1  23  208.20    6.89
  -8   1  23  211.96    6.84
  -8  -1  23  177.43    6.57
  -8   1  23  190.42    6.97
  -8  -1  25   23.99    2.19
  -8   1  25   23.36    2.07
  -8   1  25   24.07    2.14
  -8  -1  27   90.84    3.38
  -8   1  27   86.95    3.25
  -8   1  27   86.61    3.39
  -8  -1  27   85.38    3.19
  -8  -1  29   44.21    1.76
  -8   2 -22    8.82    1.09
  -8  -2 -20   82.94    3.21
  -8  -2 -18   11.36    1.75
  -8  -2 -16   31.96    2.39
  -8  -2 -14  880.96   25.62
  -8  -2 -12  630.95   18.62
  -8   2 -10   64.39    2.84
  -8   2 -10   66.41    3.24
  -8   2  -8   32.40    1.95
  -8   2  -8   36.81    2.23
  -8  -2  -8   35.36    2.08
  -8   2  -6   32.47    3.02
  -8   2  -4 1393.19   39.33
  -8   2  -4 1315.22   37.28
  -8   2  -4 1308.88   37.14
  -8   2  -2 1266.19   35.48
  -8   2  -2 1160.42   33.17
  -8   2   0  160.07    5.07
  -8   2   0  163.69    7.27
  -8   2   2  411.66   13.09
  -8   2   2  374.96   13.64
  -8   2   4  363.39   12.73
  -8   2   4  352.74   12.16
  -8   2   6   65.51    4.47
  -8   2   8  208.38    8.29
  -8   2   8  205.81    8.39
  -8   2   8  196.11    8.69
  -8   2  10  310.24   11.18
  -8   2  10  302.34    8.99
  -8   2  10  280.56    8.76
  -8   2  12  257.19    8.04
  -8   2  12  265.51   10.48
  -8  -2  12  262.78    8.96
  -8   2  12  277.56   10.72
  -8   2  12  256.33    7.90
  -8   2  14   52.43    2.94
  -8   2  14   43.75    3.41
  -8  -2  14   48.53    3.98
  -8   2  14   62.04    4.97
  -8  -2  14   68.09    5.02
  -8  -2  14   59.73    3.00
  -8  -2  16  305.55   11.28
  -8   2  16  275.25    9.50
  -8  -2  16  308.16   12.03
  -8   2  16  276.70    8.95
  -8  -2  16  306.72    9.38
  -8  -2  18  297.51   11.34
  -8   2  18  292.21   12.87
  -8   2  18  288.44    9.85
  -8  -2  18  304.33    9.75
  -8   2  18  313.68    9.49
  -8   2  18  285.60    9.96
  -8  -2  20  118.08    7.31
  -8   2  20  114.86    5.13
  -8   2  20  123.77    4.76
  -8  -2  20  132.43    5.11
  -8   2  22  162.58    5.89
  -8  -2  22  177.48    6.14
  -8   2  22  157.30    6.30
  -8   2  24    9.92    1.94
  -8   2  24   10.94    1.81
  -8   2  24    9.58    1.95
  -8   2  26  174.18    5.88
  -8  -2  26  160.12    5.48
  -8   2  26  179.98    5.60
  -8   2  28   36.75    1.80
  -8   3 -21   27.13    1.57
  -8   3 -19   44.00    2.44
  -8  -3 -19   42.86    2.10
  -8   3 -17   70.68    3.36
  -8  -3 -17   72.63    3.09
  -8   3 -15  140.29    5.35
  -8  -3 -15  141.61    5.08
  -8   3 -13   21.82    2.29
  -8  -3 -13   18.41    1.93
  -8   3 -11  362.80   10.88
  -8  -3 -11  352.95   10.63
  -8   3 -11  327.22   10.45
  -8   3  -9   10.82    1.79
  -8  -3  -9   10.50    1.51
  -8   3  -9    9.94    1.50
  -8   3  -7  232.83    7.48
  -8   3  -7  232.62    7.41
  -8   3  -5  286.69    8.85
  -8   3  -5  305.14    8.97
  -8   3  -5  297.46   10.76
  -8   3  -3  453.94   13.13
  -8   3  -3  443.18   13.27
  -8   3  -1  620.12   17.93
  -8   3  -1  621.69   18.09
  -8   3  -1  635.30   20.37
  -8   3   1  435.08   12.86
  -8   3   1  451.65   15.25
  -8   3   1  428.72   12.72
  -8   3   1  449.76   13.02
  -8   3   3  531.60   15.33
  -8   3   3  541.19   15.51
  -8   3   3  514.42   15.20
  -8   3   5  632.89   18.14
  -8   3   7   89.39    3.57
  -8   3   7   87.89    3.37
  -8   3   7   88.76    3.40
  -8   3   9   58.59    2.64
  -8   3   9   56.52    2.54
  -8   3  11   43.97    2.30
  -8   3  11   49.86    2.32
  -8   3  13  145.28    6.68
  -8   3  13  142.78    4.86
  -8  -3  15   71.52    4.69
  -8  -3  15   63.05    3.39
  -8  -3  17   71.36    4.76
  -8   3  17   68.02    3.02
  -8   3  17   66.95    3.52
  -8   3  17   59.48    3.73
  -8  -3  19  124.77    7.37
  -8   3  19  113.95    5.03
  -8   3  19  121.51    4.54
  -8   3  21   93.23    3.86
  -8   3  21   90.99    4.44
  -8   3  23  112.84    4.25
  -8   3  23  103.78    4.66
  -8   3  23  120.07    4.81
  -8   3  25    1.03    1.55
  -8   3  27   18.44    1.51
  -8   4 -20    1.21    1.00
  -8   4 -18    6.71    1.53
  -8   4 -16   61.22    3.04
  -8   4 -14  125.67    4.87
  -8   4 -12   91.13    3.96
  -8   4 -10  126.16    4.80
  -8   4 -10  123.75    4.54
  -8   4  -8  119.61    4.50
  -8   4  -8  127.08    4.46
  -8   4  -6  136.81    4.82
  -8   4  -6  134.68    4.81
  -8   4  -6  139.76    4.88
  -8   4  -6  136.45    4.59
  -8   4  -6  126.74    6.14
  -8   4  -4   41.59    2.20
  -8   4  -4   37.16    2.21
  -8   4  -4   37.37    3.40
  -8   4  -4   40.96    2.06
  -8   4  -4   39.69    2.28
  -8   4  -2   69.25    2.93
  -8   4  -2   72.44    4.70
  -8   4  -2   64.82    2.85
  -8   4  -2   65.94    2.90
  -8   4   0  767.70   22.28
  -8   4   0  764.34   24.66
  -8   4   0  773.63   22.17
  -8   4   2   21.17    1.77
  -8   4   2   20.63    1.44
  -8   4   2   22.74    1.80
  -8   4   4   40.65    2.26
  -8   4   4   45.92    2.17
  -8   4   4   42.93    2.40
  -8   4   4   45.57    2.02
  -8   4   6  143.30    4.78
  -8   4   6  152.98    5.05
  -8   4   6  141.33    4.62
  -8   4   8  251.20    7.95
  -8   4   8  249.06    7.65
  -8   4   8  250.28    7.89
  -8   4   8  261.49    8.11
  -8   4   8  251.71   10.40
  -8   4  10   84.09    5.22
  -8   4  10   86.63    3.37
  -8   4  10   76.19    3.53
  -8   4  10   80.35    3.00
  -8   4  12   10.32    1.92
  -8   4  12   12.11    2.65
  -8   4  12   13.52    1.48
  -8   4  14  122.93    4.89
  -8   4  14  111.35    4.59
  -8   4  14  117.76    5.99
  -8   4  16   16.37    2.49
  -8   4  16   18.61    2.15
  -8  -4  16   23.08    3.35
  -8  -4  20   18.74    2.64
  -8   4  20   19.07    2.34
  -8   4  22   13.25    2.32
  -8  -4  22   15.71    2.27
  -8   4  22   14.57    2.08
  -8  -4  24    3.31    1.65
  -8  -4  26    9.86    1.39
  -8  -4  28   20.78    1.06
  -8   5 -19   14.96    1.88
  -8   5 -15   62.82    2.99
  -8   5 -13   39.13    2.58
  -8   5 -11   23.94    2.27
  -8   5  -9   28.42    2.31
  -8   5  -9   26.09    2.16
  -8   5  -7   42.73    2.47
  -8   5  -7   38.05    2.46
  -8   5  -7   41.25    2.54
  -8   5  -5  210.04    6.87
  -8   5  -5  198.94    8.70
  -8   5  -5  213.01    6.69
  -8   5  -5  198.37    6.81
  -8   5  -5  213.41    6.90
  -8   5  -5  202.77    6.73
  -8   5  -3  385.39   11.45
  -8   5  -3  369.04   11.43
  -8   5  -3  362.94   11.37
  -8   5  -3  360.86   13.63
  -8   5  -3  384.98   11.49
  -8   5  -3  383.01   11.36
  -8   5  -1    1.07    1.29
  -8   5  -1    1.47    1.29
  -8   5  -1    2.35    2.35
  -8   5  -1    1.99    1.14
  -8   5  -1    1.90    1.39
  -8   5   1   85.13    5.63
  -8   5   1   91.02    3.73
  -8   5   1   91.76    3.57
  -8   5   1   94.17    3.45
  -8   5   3   32.97    1.99
  -8   5   3   33.09    3.65
  -8   5   3   31.40    2.10
  -8   5   3   30.98    1.91
  -8   5   3   28.16    1.76
  -8   5   5  118.56    4.27
  -8   5   5  115.50    3.94
  -8   5   5  117.42    4.12
  -8   5   5  118.14    4.10
  -8   5   7   39.38    1.90
  -8   5   7   33.87    3.82
  -8   5   7   39.62    2.32
  -8   5   7   33.97    2.17
  -8   5   7   37.52    1.80
  -8   5   7   38.56    2.09
  -8   5   7   38.86    2.06
  -8   5   9  239.41    8.00
  -8   5   9  248.60    7.99
  -8   5   9  260.86   10.66
  -8   5   9  231.77    7.84
  -8   5   9  249.13    7.50
  -8   5   9  250.59    7.83
  -8   5   9  257.90    7.77
  -8   5  11  199.55    6.62
  -8   5  11  194.23    6.56
  -8   5  11  190.99    8.93
  -8   5  11  192.18    6.82
  -8   5  11  207.71    6.43
  -8   5  11  195.42    6.52
  -8   5  11  192.77    6.39
  -8   5  13  101.48    4.41
  -8   5  13  102.23    3.94
  -8   5  13   98.27    4.00
  -8   5  13  104.40    4.21
  -8   5  13   96.32    3.81
  -8   5  15   22.54    2.33
  -8   5  15   19.16    2.40
  -8   5  15   24.73    2.09
  -8   5  17   88.12    4.16
  -8  -5  17   93.68    4.38
  -8   5  17   84.32    3.95
  -8   5  19   61.82    3.43
  -8  -5  19   55.50    3.48
  -8   5  19   53.70    3.12
  -8   5  21   33.78    2.52
  -8  -5  21   40.72    2.82
  -8   5  21   41.11    2.29
  -8  -5  23    8.39    1.72
  -8   5  23    5.38    1.54
  -8  -5  25   20.56    1.58
  -8   5  25   19.56    1.58
  -8  -5  27   32.77    1.38
  -8   6 -10  197.83    6.63
  -8   6 -10  187.17    6.43
  -8   6  -8  200.99    6.88
  -8   6  -6  109.31    4.38
  -8   6  -6  111.91    4.03
  -8   6  -4  414.05   12.62
  -8   6  -4  405.29   12.43
  -8   6  -4  409.24   12.55
  -8   6  -4  420.56   12.51
  -8   6  -2  124.38    4.57
  -8   6  -2  126.68    6.81
  -8   6  -2  114.56    4.44
  -8   6  -2  123.18    4.43
  -8   6   0  104.19    4.07
  -8   6   0  105.57    4.10
  -8   6   0  103.71    6.35
  -8   6   0  104.87    4.17
  -8   6   0  102.11    4.72
  -8   6   0  111.85    4.00
  -8   6   2   24.98    2.03
  -8   6   2   30.85    3.74
  -8   6   2   28.09    1.94
  -8   6   2   27.56    1.87
  -8   6   2   24.42    1.97
  -8   6   4  330.92   10.11
  -8   6   4  323.79   12.93
  -8   6   4  323.23    9.77
  -8   6   4  308.49    9.77
  -8   6   4  314.25    9.93
  -8   6   6   30.55    3.91
  -8   6   6   32.62    2.31
  -8   6   6   26.88    2.12
  -8   6   6   35.96    1.91
  -8   6   6   30.18    1.99
  -8   6   8   91.47    3.82
  -8   6   8  102.33    6.39
  -8   6   8  105.43    4.06
  -8   6   8   91.03    3.83
  -8   6   8  101.36    3.71
  -8   6   8   93.87    3.77
  -8   6  10   29.77    1.98
  -8   6  10   28.91    2.25
  -8   6  10   31.14    2.26
  -8   6  10   28.85    3.90
  -8   6  10   25.66    2.12
  -8   6  10   30.66    2.01
  -8   6  10   30.10    1.99
  -8   6  12   60.77    3.24
  -8   6  12   61.30    3.02
  -8   6  12   65.53    2.93
  -8   6  12   62.18    2.85
  -8   6  12   63.01    2.86
  -8   6  14   28.06    1.86
  -8   6  14   30.87    2.13
  -8   6  14   36.00    2.47
  -8   6  14   33.79    2.17
  -8   6  14   32.10    2.57
  -8   6  16   49.97    2.64
  -8   6  16   57.83    3.13
  -8  -6  16   59.77    3.53
  -8   6  16   53.30    2.80
  -8   6  18   17.74    1.71
  -8  -6  18   20.13    2.49
  -8   6  18   19.22    2.24
  -8   6  18   18.06    1.93
  -8  -6  20  249.39    7.67
  -8   6  20  206.53    7.36
  -8  -6  22   20.07    1.87
  -8   6  22   13.10    1.59
  -8  -6  24   25.24    1.64
  -8   7 -15   11.01    1.58
  -8   7 -15   14.44    2.14
  -8   7 -13   47.67    3.43
  -8   7 -11   15.89    3.04
  -8   7 -11   15.17    1.86
  -8   7  -9  112.31    4.45
  -8   7  -7    3.90    1.75
  -8   7  -5  145.73    5.16
  -8   7  -5  130.96    6.16
  -8   7  -5  142.57    4.95
  -8   7  -5  142.79    5.25
  -8   7  -3   57.28    2.82
  -8   7  -3   53.43    3.98
  -8   7  -3   57.54    2.79
  -8   7  -3   56.16    3.02
  -8   7  -1  323.49   10.49
  -8   7  -1  336.21   11.07
  -8   7  -1  350.33   10.68
  -8   7  -1  345.81   10.60
  -8   7   1  119.45    4.70
  -8   7   1  122.65    4.57
  -8   7   3  429.60   13.36
  -8   7   3  465.23   13.48
  -8   7   3  424.09   13.20
  -8   7   5  480.75   14.54
  -8   7   7  373.18   11.35
  -8   7   7  383.34   11.20
  -8   7   9  321.17   10.59
  -8   7   9  353.39   10.61
  -8   7   9  352.06   10.80
  -8   7  11  175.78    5.99
  -8   7  11  171.97    6.06
  -8   7  11  177.50    6.08
  -8   7  13  175.81    5.77
  -8   7  15    6.48    1.19
  -8  -7  15   10.71    2.53
  -8  -7  17    2.00    2.13
  -8  -7  19   91.07    3.84
  -8  -7  21   38.01    2.16
  -8  -7  23    6.85    1.08
  -8   8 -12   45.23    2.84
  -8   8 -12   48.01    2.24
  -8   8 -10   36.47    3.04
  -8   8 -10   40.41    2.38
  -8   8  -8   76.36    4.29
  -8   8  -8   92.42    3.75
  -8   8  -6   31.85    3.25
  -8   8  -6   34.53    2.50
  -8   8  -4  154.18    6.22
  -8   8  -4  166.38    5.87
  -8   8  -4  154.07    5.58
  -8   8  -2   70.90    3.38
  -8   8  -2   65.02    3.21
  -8   8  -2   73.85    3.18
  -8   8  -2   67.56    3.68
  -8   8   0  112.90    4.39
  -8   8   0  110.71    4.36
  -8   8   2  101.41    4.13
  -8   8   2   94.35    4.05
  -8   8   2   97.86    4.01
  -8   8   4   89.43    3.87
  -8   8   4   87.46    3.95
  -8   8   4   94.97    3.84
  -8   8   6   59.40    3.10
  -8   8   6   62.78    3.08
  -8   8   6   59.56    3.02
  -8   8   8  168.14    5.76
  -8   8   8  151.55    5.53
  -8   8   8  153.65    5.58
  -8   8  10  210.54    6.96
  -8  -8  14   57.49    3.36
  -8  -8  16   95.64    4.08
  -8  -8  18   39.54    2.36
  -8  -8  20    1.29    1.16
  -8  -8  22    0.52    0.68
  -8   9 -11  121.89    4.09
  -8   9  -9   61.08    2.95
  -8   9  -9   75.94    3.05
  -8   9  -7  120.46    4.82
  -8   9  -7  148.22    4.96
  -8   9  -5  197.38    6.73
  -8   9  -3   38.35    2.32
  -8   9  -3   31.65    2.47
  -8   9  -1  102.66    4.11
  -8   9   1    3.11    1.65
  -8   9   1    2.75    1.60
  -8   9   3    9.69    1.69
  -8   9   3    5.94    1.79
  -8   9   5   65.89    3.18
  -8   9   7   73.48    3.20
  -8   9   7   69.68    3.26
  -8   9   9  143.08    5.07
  -8  -9  13   59.35    3.03
  -8  -9  15  192.64    6.30
  -8  -9  17   78.61    3.00
  -8  -9  19   38.12    1.58
  -8  10  -8   11.01    1.36
  -8  10  -6   16.19    1.67
  -8  10  -4   55.95    2.69
  -8  10   0   17.33    1.71
  -8  10   0   20.25    1.87
  -8  10   2   81.21    3.35
  -8  10   2   79.13    3.42
  -8  10   4    4.69    1.42
  -8  10   4    6.31    1.54
  -8  10   6   65.91    2.87
  -8 -10  12   49.93    2.32
  -8 -10  14    6.76    1.07
  -8  11  -5   31.55    1.58
  -8  11  -1   41.67    2.07
  -8  11   1   10.20    1.37
  -8 -11   9   11.86    0.98
  -7   0 -23   -0.63    1.05
  -7   0 -21    2.34    1.49
  -7   0 -19   -0.10    1.81
  -7   0 -17   -0.17    1.93
  -7   0 -15   -0.40    1.98
  -7   0 -13   -1.11    1.76
  -7   0 -11   -1.54    1.61
  -7   0  -9   -0.56    1.34
  -7   0  -3    1.95    1.29
  -7   0  -1    0.21    1.40
  -7   0   1    0.35    0.92
  -7   0   1    0.61    1.57
  -7   0   3    0.43    1.25
  -7   0   3    0.48    1.57
  -7   0   5    0.13    1.69
  -7   0   5    1.09    1.97
  -7   0   7    4.08    2.37
  -7   0   7    2.27    2.35
  -7   0   9    1.25    3.18
  -7   0   9    0.71    2.16
  -7   0  11    1.29    3.20
  -7   0  11   -0.45    2.60
  -7   0  11    1.82    1.88
  -7   0  13    1.55    3.01
  -7   0  13    1.91    2.28
  -7   0  15   -0.68    1.60
  -7   0  15   -0.97    1.61
  -7   0  15    1.99    2.26
  -7   0  17   -0.85    1.76
  -7   0  17    0.88    1.74
  -7   0  17    3.74    3.27
  -7   0  17   -2.74    2.35
  -7   0  19    0.22    1.98
  -7   0  19    0.37    1.68
  -7   0  19   -0.45    2.98
  -7   0  21   -2.07    2.10
  -7   0  21    0.52    1.79
  -7   0  21    0.71    3.18
  -7   0  23   -0.60    1.75
  -7   0  23    2.11    2.09
  -7   0  25    0.27    1.56
  -7   0  25    0.15    1.78
  -7   0  27    0.14    1.09
  -7   0  27   -0.87    1.41
  -7   1 -22   68.69    2.79
  -7  -1 -22   66.47    2.73
  -7   1 -20   86.20    3.70
  -7  -1 -20   88.07    3.62
  -7   1 -18   45.43    2.95
  -7  -1 -18   46.82    2.83
  -7   1 -16   -0.06    2.00
  -7  -1 -16    2.15    1.88
  -7   1 -14    1.30    1.95
  -7  -1 -14    2.33    1.80
  -7   1 -12  187.21    6.49
  -7  -1 -12  189.01    6.42
  -7   1 -10  251.34    8.03
  -7   1  -6  196.84    7.50
  -7  -1  -4  402.96   12.15
  -7   1  -2  331.26   10.31
  -7  -1   0  225.43    6.79
  -7   1   0  254.41    7.88
  -7  -1   2  116.60    4.32
  -7   1   2  133.48    5.00
  -7   1   4  212.06    7.18
  -7   1   4  196.13    7.48
  -7   1   6  333.93   10.77
  -7   1   6  306.77   10.88
  -7   1   6  314.09   11.04
  -7   1   8  153.08    6.53
  -7   1   8  147.38    6.50
  -7   1  10  289.35   10.70
  -7  -1  10  305.98   10.70
  -7  -1  10  293.80    9.92
  -7   1  10  283.75   10.67
  -7  -1  12  368.33   12.75
  -7   1  12  370.51   12.83
  -7  -1  12  377.96   12.43
  -7   1  12  341.93   12.42
  -7  -1  14   81.76    5.45
  -7   1  14   72.19    4.72
  -7  -1  14   79.15    4.74
  -7   1  16  370.32   11.11
  -7  -1  16  374.16   11.37
  -7   1  16  367.76   13.35
  -7  -1  16  399.64   13.23
  -7   1  16  401.35   14.36
  -7   1  16  381.43   11.23
  -7   1  16  355.61   11.43
  -7   1  18  339.74   13.54
  -7  -1  18  348.47   13.41
  -7   1  18  324.00   10.29
  -7  -1  18  295.10    9.98
  -7   1  18  326.03   10.06
  -7  -1  18  328.76   10.16
  -7   1  18  294.28   10.28
  -7   1  20   41.39    5.07
  -7   1  20   42.12    2.77
  -7  -1  20   42.11    3.02
  -7  -1  20   37.71    2.57
  -7   1  20   38.42    2.80
  -7  -1  22   84.20    6.09
  -7   1  22   66.66    5.80
  -7   1  22   81.71    3.72
  -7  -1  22   84.05    3.87
  -7  -1  22   67.29    3.38
  -7   1  22   70.71    3.71
  -7   1  24   26.66    2.36
  -7   1  24   30.59    2.46
  -7   1  26  147.99    5.24
  -7  -1  26  142.42    5.02
  -7   1  26  152.06    5.16
  -7   1  28   21.85    1.38
  -7   2 -23    0.19    0.82
  -7   2 -21   63.53    2.81
  -7  -2 -21   62.52    2.66
  -7  -2 -19  136.72    4.95
  -7  -2 -17   82.09    3.68
  -7   2 -15    5.49    2.01
  -7  -2 -15    5.95    1.88
  -7   2 -13  468.65   14.49
  -7  -2 -13  483.06   14.39
  -7   2 -11  632.39   18.56
  -7  -2 -11  637.10   18.47
  -7   2 -11  620.25   18.17
  -7   2  -9  209.53    6.99
  -7  -2  -9  215.07    6.91
  -7   2  -9  222.42    6.81
  -7   2  -7    0.84    1.61
  -7   2  -5   25.22    2.80
  -7   2  -3   94.23    4.96
  -7   2  -1  515.27   16.59
  -7   2   1  602.82   18.34
  -7   2   1  597.84   18.99
  -7   2   3  457.54   14.85
  -7   2   3  439.02   14.28
  -7   2   5  259.94    9.35
  -7   2   7 2765.04   78.01
  -7   2   7 2702.74   78.24
  -7   2   7 2720.36   77.86
  -7   2   9   56.78    4.20
  -7   2  11  639.84   20.40
  -7   2  11  613.39   20.42
  -7   2  13   11.04    3.10
  -7   2  13   11.46    1.97
  -7  -2  15   15.71    2.81
  -7   2  15   11.29    2.00
  -7   2  15   14.38    1.61
  -7  -2  15   16.31    2.04
  -7  -2  17   65.97    4.28
  -7   2  17   60.27    5.50
  -7   2  17   58.23    3.41
  -7   2  17   62.07    3.29
  -7   2  17   61.34    2.99
  -7  -2  17   65.99    3.41
  -7   2  19   27.40    4.45
  -7  -2  19   29.19    4.45
  -7   2  19   29.23    2.60
  -7   2  19   29.04    2.36
  -7  -2  21   16.51    3.77
  -7   2  21   19.57    2.28
  -7   2  21   18.61    2.51
  -7   2  23  115.41    4.84
  -7   2  23  116.90    4.51
  -7   2  23  103.41    4.67
  -7   2  25  344.18   10.61
  -7   2  25  355.90   10.37
  -7   2  27   60.67    2.66
  -7   3 -22    8.03    1.08
  -7   3 -20  108.84    4.11
  -7  -3 -20  114.59    3.91
  -7  -3 -18   14.59    1.72
  -7   3 -18   14.29    2.01
  -7   3 -16   49.39    2.97
  -7  -3 -16   48.65    2.69
  -7   3 -14   -0.06    1.85
  -7  -3 -14    1.53    1.60
  -7   3 -12  165.54    5.83
  -7  -3 -12  159.25    5.58
  -7   3 -10  301.08    9.56
  -7  -3 -10  309.42    9.39
  -7   3 -10  303.61    9.34
  -7   3  -8  289.53    8.89
  -7   3  -8  280.55    8.77
  -7   3  -6   99.17    3.65
  -7   3  -6   95.94    4.79
  -7   3  -4   37.79    1.85
  -7   3  -4   39.78    1.96
  -7   3  -2  289.14    8.95
  -7   3  -2  313.26    9.10
  -7   3   0  348.79   10.22
  -7   3   0  342.32   10.08
  -7   3   0  331.61    9.95
  -7   3   2  779.04   22.36
  -7   3   6  493.33   14.49
  -7   3   6  488.42   14.31
  -7   3   6  495.90   14.35
  -7   3   8 1203.45   34.54
  -7   3   8 1226.56   34.40
  -7   3  10   22.10    1.65
  -7   3  10   23.87    1.61
  -7   3  12  453.79   15.29
  -7   3  12  455.66   13.38
  -7   3  14   97.62    4.72
  -7   3  16  169.56    6.34
  -7   3  16  183.69    6.26
  -7   3  16  160.58    5.72
  -7  -3  16  178.65    7.62
  -7   3  18   49.56    3.15
  -7   3  18   43.69    2.65
  -7  -3  18   44.99    4.91
  -7   3  20    2.77    1.72
  -7  -3  20    1.65    2.22
  -7   3  20    2.20    2.18
  -7  -3  20    1.89    3.41
  -7   3  22   75.29    3.51
  -7  -3  22   87.56    3.91
  -7   3  22   74.85    3.95
  -7   3  22   75.81    3.91
  -7  -3  24   28.06    2.40
  -7   3  24   24.92    2.36
  -7  -3  26    9.32    1.59
  -7   3  26    7.76    1.48
  -7  -3  28   16.89    1.20
  -7   4 -19   24.25    1.84
  -7   4 -17   50.22    2.76
  -7   4 -15   25.35    2.30
  -7   4 -13  222.89    7.52
  -7   4 -11  139.68    5.15
  -7   4  -9  181.75    5.93
  -7   4  -9  174.29    5.99
  -7   4  -9  170.59    5.89
  -7   4  -7  763.84   21.72
  -7   4  -7  722.60   23.23
  -7   4  -7  756.43   21.73
  -7   4  -7  738.96   21.69
  -7   4  -5   99.44    5.12
  -7   4  -5   95.60    3.54
  -7   4  -5   99.98    3.70
  -7   4  -5  102.69    3.67
  -7   4  -3   67.79    2.89
  -7   4  -3   67.82    4.41
  -7   4  -3   76.51    2.93
  -7   4  -1  659.16   19.13
  -7   4  -1  665.56   19.21
  -7   4  -1  674.04   21.37
  -7   4   1 1026.37   29.80
  -7   4   1 1081.55   29.92
  -7   4   1 1023.03   31.98
  -7   4   3  314.01   11.48
  -7   4   3  291.05    9.25
  -7   4   3  310.22    9.03
  -7   4   3  300.70    8.92
  -7   4   3  299.10    9.19
  -7   4   5  198.23    6.35
  -7   4   5  195.99    6.12
  -7   4   5  195.33    6.22
  -7   4   5  189.96    5.95
  -7   4   7  689.92   19.84
  -7   4   7  688.07   22.12
  -7   4   7  694.12   19.70
  -7   4   7  679.17   19.48
  -7   4   7  670.40   19.73
  -7   4   9  253.13    9.85
  -7   4   9  252.73    7.70
  -7   4   9  237.62    7.34
  -7   4  11   47.64    2.66
  -7   4  11   53.54    3.95
  -7   4  11   51.93    2.39
  -7   4  13  482.24   14.65
  -7   4  13  494.63   14.53
  -7   4  13  477.29   16.18
  -7   4  13  469.07   14.08
  -7  -4  15   77.21    3.86
  -7   4  15   71.48    3.54
  -7   4  15   73.62    3.04
  -7   4  15   69.20    3.57
  -7   4  17   47.08    2.59
  -7  -4  17   55.76    3.48
  -7  -4  19  159.11    5.89
  -7  -4  19  147.86    8.01
  -7   4  21  456.88   14.69
  -7  -4  21  483.50   14.50
  -7  -4  23    8.27    2.01
  -7  -4  25   16.30    1.79
  -7   4  25   17.11    1.77
  -7  -4  27    7.07    1.07
  -7   5 -16  164.66    5.65
  -7   5 -14  114.53    4.44
  -7   5 -12   97.93    4.01
  -7   5 -10  335.40   10.52
  -7   5 -10  341.42   10.53
  -7   5  -8  237.28    7.64
  -7   5  -8  238.22    7.63
  -7   5  -8  229.73    7.61
  -7   5  -6  385.01   11.59
  -7   5  -6  372.20   11.37
  -7   5  -6  371.62   13.46
  -7   5  -6  384.80   11.62
  -7   5  -6  389.27   11.58
  -7   5  -4   72.59    2.91
  -7   5  -4   62.85    2.77
  -7   5  -4   61.54    4.43
  -7   5  -4   65.42    2.94
  -7   5  -4   66.34    2.78
  -7   5  -2  159.09    5.09
  -7   5  -2  143.80    5.12
  -7   5  -2  155.87    5.19
  -7   5  -2  155.56    7.19
  -7   5   0   64.54    2.74
  -7   5   0   62.57    2.75
  -7   5   0   69.64    2.66
  -7   5   0   61.09    4.50
  -7   5   0   63.12    2.83
  -7   5   2  330.06    9.76
  -7   5   2  312.27   12.11
  -7   5   2  317.11    9.91
  -7   5   4   40.00    1.95
  -7   5   4   39.31    1.93
  -7   5   6  110.44    3.82
  -7   5   6  120.08    6.30
  -7   5   6  116.68    4.23
  -7   5   6  109.88    3.91
  -7   5   6  120.14    3.96
  -7   5   6  108.59    3.69
  -7   5   8  122.05    4.31
  -7   5   8  109.39    6.17
  -7   5   8  118.79    4.16
  -7   5   8  115.63    4.08
  -7   5  10  247.51    8.45
  -7   5  10  278.02   10.99
  -7   5  10  282.10    8.57
  -7   5  10  270.55    8.70
  -7   5  10  272.40    8.47
  -7   5  10  285.24    8.39
  -7   5  12  229.54    7.42
  -7   5  12  243.55    7.69
  -7   5  12  228.29    7.29
  -7   5  12  242.16    7.87
  -7   5  12  230.04    7.47
  -7   5  14   46.39    2.80
  -7   5  14   45.03    2.57
  -7   5  14   45.16    2.93
  -7   5  16   20.23    2.25
  -7   5  16   19.31    2.16
  -7  -5  18    0.13    2.43
  -7   5  18    2.02    1.89
  -7   5  18    3.70    1.77
  -7  -5  20   97.52    4.32
  -7   5  20   87.36    4.07
  -7  -5  22  230.75    7.41
  -7   5  22  210.84    7.39
  -7  -5  24   63.98    2.87
  -7   5  24   61.16    2.87
  -7  -5  26   25.31    1.46
  -7   6 -17   32.28    2.75
  -7   6 -11  103.28    4.15
  -7   6  -9  336.93   10.58
  -7   6  -7   67.07    3.04
  -7   6  -7   59.15    2.59
  -7   6  -5    9.38    1.57
  -7   6  -5   11.37    1.46
  -7   6  -5   11.14    1.79
  -7   6  -5   10.19    1.55
  -7   6  -3  109.42    4.01
  -7   6  -3  101.62    4.07
  -7   6  -3  110.53    4.07
  -7   6  -1    8.62    1.51
  -7   6  -1    8.36    1.50
  -7   6  -1    6.78    1.31
  -7   6  -1    8.70    1.49
  -7   6  -1   10.37    2.83
  -7   6   1   84.11    3.22
  -7   6   1   68.17    5.15
  -7   6   1   77.51    3.35
  -7   6   1   74.19    3.78
  -7   6   1   76.49    3.11
  -7   6   3  129.12    4.63
  -7   6   3  127.73    7.08
  -7   6   3  129.33    4.75
  -7   6   3  121.86    4.48
  -7   6   3  136.68    4.52
  -7   6   5   23.34    1.79
  -7   6   5   22.47    1.62
  -7   6   7   40.69    4.17
  -7   6   7   38.47    2.34
  -7   6   7   34.53    2.18
  -7   6   7   38.77    2.02
  -7   6   7   39.76    2.11
  -7   6   9  193.59    6.35
  -7   6   9  187.57    6.34
  -7   6   9  180.80    6.18
  -7   6   9  192.49    6.11
  -7   6   9  183.10    6.14
  -7   6  11  268.26    8.47
  -7   6  11  269.78    8.30
  -7   6  11  256.86    8.24
  -7   6  11  251.73    8.10
  -7   6  11  250.56    8.10
  -7   6  13    5.36    1.83
  -7   6  13    3.99    1.38
  -7   6  13    4.27    1.66
  -7   6  13    5.40    1.28
  -7   6  13    5.80    1.41
  -7   6  13    4.66    1.29
  -7   6  15   66.46    3.05
  -7   6  15   72.53    3.33
  -7  -6  15   77.77    4.13
  -7   6  15   75.45    3.53
  -7   6  17   16.49    1.71
  -7  -6  17   20.61    2.78
  -7   6  17   20.06    2.22
  -7   6  17   20.77    2.02
  -7  -6  19   10.71    2.33
  -7   6  19   10.19    1.83
  -7  -6  21   63.59    3.02
  -7   6  21   49.79    2.73
  -7  -6  23   70.77    2.95
  -7  -6  25    9.48    1.09
  -7   7 -16   15.64    1.78
  -7   7 -12   86.18    4.81
  -7   7 -12   91.03    3.69
  -7   7 -10   72.91    3.37
  -7   7  -8   18.33    1.99
  -7   7  -6   93.69    3.69
  -7   7  -6   89.71    3.84
  -7   7  -4    8.71    1.45
  -7   7  -4    7.37    3.11
  -7   7  -4    7.06    1.52
  -7   7  -4    6.79    1.60
  -7   7  -2   40.81    2.37
  -7   7  -2   33.84    3.58
  -7   7  -2   36.67    2.26
  -7   7  -2   34.13    2.38
  -7   7   0   25.02    2.00
  -7   7   0   22.06    2.78
  -7   7   0   19.52    1.81
  -7   7   2  449.08   14.12
  -7   7   2  493.66   14.27
  -7   7   2  468.23   14.03
  -7   7   4  395.30   12.09
  -7   7   6   45.61    2.55
  -7   7   6   49.56    2.55
  -7   7   8   59.77    2.73
  -7   7   8   60.00    2.96
  -7   7  10  311.01    9.42
  -7   7  10  294.46    9.48
  -7   7  10  294.86    9.39
  -7   7  12   30.16    1.98
  -7  -7  16   13.96    2.42
  -7  -7  18   45.49    2.94
  -7  -7  20   33.28    2.27
  -7  -7  22    2.96    1.23
  -7  -7  24   18.75    1.02
  -7   8 -15   12.67    1.66
  -7   8 -13   22.57    2.41
  -7   8 -11   31.74    3.01
  -7   8 -11   41.65    2.33
  -7   8  -9    3.17    2.74
  -7   8  -9    2.38    1.82
  -7   8  -9    2.97    1.61
  -7   8  -7   61.64    4.03
  -7   8  -7   68.13    3.18
  -7   8  -5   57.98    3.95
  -7   8  -5   61.58    3.11
  -7   8  -5   59.97    2.92
  -7   8  -3   56.16    3.81
  -7   8  -3   58.87    3.08
  -7   8  -3   60.01    2.95
  -7   8  -1   51.12    2.73
  -7   8  -1   50.89    3.28
  -7   8  -1   51.71    2.75
  -7   8   1   86.45    3.62
  -7   8   1   76.27    3.55
  -7   8   1   78.29    3.48
  -7   8   3   51.73    2.78
  -7   8   3   46.89    2.63
  -7   8   3   44.73    2.62
  -7   8   5   66.56    3.21
  -7   8   7  238.41    7.88
  -7   8   7  222.61    7.84
  -7   8   9   84.92    3.42
  -7   8   9   72.03    3.26
  -7   8  11   41.19    2.27
  -7  -8  15   40.00    2.82
  -7  -8  17   10.28    1.91
  -7  -8  19   41.65    2.23
  -7  -8  21   14.46    1.22
  -7   9 -12    2.17    1.35
  -7   9 -12    4.78    1.03
  -7   9 -10    2.80    1.66
  -7   9 -10    3.60    1.34
  -7   9  -8    0.66    1.86
  -7   9  -8    1.61    1.57
  -7   9  -6   22.03    2.39
  -7   9  -6   23.22    2.09
  -7   9  -4   41.65    2.82
  -7   9  -4   42.20    2.36
  -7   9  -4   41.30    2.59
  -7   9  -2    6.43    1.64
  -7   9   0   55.72    2.85
  -7   9   0   61.21    3.00
  -7   9   2   39.94    2.46
  -7   9   2   39.96    2.56
  -7   9   4   17.97    1.87
  -7   9   6   48.70    2.64
  -7   9   6   44.48    2.56
  -7   9   8   25.51    1.99
  -7   9   8   20.83    1.78
  -7   9  10    3.94    1.36
  -7  -9  14   19.71    2.05
  -7  -9  16    5.88    1.46
  -7  -9  18   14.43    1.24
  -7  10  -9   11.83    1.37
  -7  10  -7   13.34    1.57
  -7  10  -5   23.21    1.92
  -7  10  -3   16.76    1.62
  -7  10  -1    6.59    1.49
  -7  10  -1    6.71    1.66
  -7  10   1    2.58    1.50
  -7  10   1    0.43    1.46
  -7  10   3   95.96    3.99
  -7  10   3  113.21    4.11
  -7  10   5   21.68    1.82
  -7  10   7   53.16    2.54
  -7  10   9   11.38    1.39
  -7 -10  11   50.40    2.44
  -7 -10  13   42.22    2.00
  -7 -10  15    1.68    0.82
  -7  11  -6   39.66    1.83
  -7  11  -2   43.60    2.15
  -7  11   0   12.75    1.46
  -7  11   2   90.19    3.37
  -7 -11   8    9.62    1.06
  -6   0 -24  110.55    3.64
  -6   0 -22  445.20   13.29
  -6   0 -20   71.56    3.45
  -6   0 -18  476.65   14.62
  -6   0  -4 1007.64   28.46
  -6   0  -2 1787.52   50.42
  -6   0   0  458.50   13.81
  -6   0   2  811.51   23.31
  -6   0   4 1442.73   41.12
  -6   0   6 1717.57   50.36
  -6   0   6 1791.13   50.18
  -6   0   8  456.33   14.53
  -6   0   8  478.30   14.94
  -6   0  10  262.42    9.06
  -6   0  10  257.85    9.64
  -6   0  10  288.91   10.10
  -6   0  12  131.46    6.08
  -6   0  12  130.43    4.54
  -6   0  12  138.80    6.73
  -6   0  14  206.43    8.31
  -6   0  14  214.47    6.80
  -6   0  16   94.53    4.02
  -6   0  16   93.01    3.92
  -6   0  16   99.09    3.90
  -6   0  16   91.53    5.04
  -6   0  18   10.52    3.44
  -6   0  18    7.11    2.03
  -6   0  18    7.71    1.98
  -6   0  18    4.73    1.65
  -6   0  20  207.60    9.78
  -6   0  20  200.09    6.88
  -6   0  20  192.00    6.86
  -6   0  20  181.19    6.77
  -6   0  22  284.12   12.09
  -6   0  22  300.73    9.33
  -6   0  24   82.57    3.73
  -6   0  24   73.53    3.58
  -6   0  26    7.71    1.46
  -6   0  28  121.18    3.86
  -6   1 -23   33.53    1.87
  -6  -1 -23   34.93    1.84
  -6   1 -21    6.24    1.71
  -6  -1 -21    6.21    1.64
  -6   1 -19  122.85    5.01
  -6  -1 -19  131.09    4.97
  -6   1 -17   29.20    2.55
  -6  -1 -17   29.98    2.52
  -6   1 -15  102.79    4.38
  -6   1  -9  114.36    3.84
  -6   1  -7  126.09    5.19
  -6   1  -5  295.24    9.94
  -6   1  -1 1078.24   30.90
  -6   1   1  604.23   17.95
  -6   1   3  806.10   25.42
  -6   1   3  857.01   25.17
  -6   1   3  890.45   24.91
  -6   1   5 2997.30   88.20
  -6   1   5 3104.12   88.03
  -6   1   5 3232.44   87.93
  -6   1   7 1179.91   34.37
  -6   1   7 1166.16   34.31
  -6   1   9  318.28   10.87
  -6   1   9  312.54   10.98
  -6  -1  11  286.75    9.88
  -6   1  11  269.05    9.79
  -6  -1  11  251.46    8.66
  -6   1  11  268.42    8.19
  -6   1  11  278.45   10.31
  -6  -1  13   94.03    5.06
  -6   1  13   95.70    3.63
  -6  -1  13   91.46    3.58
  -6   1  15  251.89    8.32
  -6  -1  15  255.67    8.20
  -6   1  15  281.89   10.12
  -6  -1  15  256.31    9.63
  -6   1  15  268.22   10.81
  -6   1  15  256.28    8.06
  -6  -1  15  246.99    8.03
  -6   1  17  237.02    8.43
  -6   1  17  282.57    8.50
  -6  -1  17  251.09    8.21
  -6   1  17  254.48    8.21
  -6  -1  17  261.74    8.41
  -6   1  17  257.23   11.11
  -6  -1  17  275.00   11.12
  -6   1  17  251.06    8.22
  -6  -1  17  245.93    8.15
  -6  -1  17  228.03    9.39
  -6   1  19  120.76    7.48
  -6   1  19  125.23    4.97
  -6   1  19  120.11    4.83
  -6  -1  19  112.66    4.62
  -6   1  19  125.03    4.98
  -6  -1  21  195.89    9.27
  -6   1  21  190.93    9.28
  -6   1  21  173.45    6.44
  -6   1  21  184.84    6.44
  -6   1  23    7.09    2.09
  -6   1  23    4.12    1.90
  -6   1  25   33.08    2.42
  -6   1  25   29.74    2.31
  -6  -1  25   28.53    2.05
  -6   1  27  215.50    6.52
  -6   1  27  190.89    6.44
  -6   2 -22   32.73    1.96
  -6  -2 -22   32.28    1.87
  -6   2 -20   55.41    2.95
  -6  -2 -20   56.30    2.83
  -6   2 -18   85.91    4.01
  -6  -2 -18   88.60    3.84
  -6   2 -16   12.77    2.20
  -6  -2 -16   16.89    2.08
  -6   2 -14  105.47    4.39
  -6   2 -12   79.17    3.50
  -6   2 -10  247.74    7.57
  -6   2 -10  246.45    7.87
  -6   2  -8  363.96   10.79
  -6   2  -6  285.93    9.72
  -6   2  -4  433.16   13.94
  -6   2  -2  539.03   16.94
  -6   2   0  175.22    6.89
  -6   2   2  519.71   16.11
  -6   2   2  492.99   15.53
  -6   2   4  115.69    4.93
  -6   2   6  137.14    5.72
  -6   2   6  142.59    5.93
  -6   2   6  139.25    6.07
  -6   2   8  608.97   19.19
  -6   2  10  101.84    5.53
  -6   2  10   99.64    5.19
  -6   2  10   84.51    3.38
  -6   2  12   88.95    3.44
  -6   2  12   89.09    4.30
  -6  -2  14  151.65    6.52
  -6   2  14  140.11    7.25
  -6   2  14  139.75    5.26
  -6  -2  16  127.86    5.90
  -6   2  16  107.31    6.67
  -6  -2  16  122.49    6.93
  -6   2  16  125.17    4.73
  -6   2  16  113.62    4.39
  -6   2  16  118.17    4.83
  -6   2  18  511.25   15.28
  -6   2  18  485.74   14.96
  -6   2  18  474.03   18.16
  -6  -2  18  519.15   18.11
  -6   2  20  120.48    4.70
  -6   2  20  114.75    4.92
  -6  -2  20  118.57    7.25
  -6   2  20  112.76    4.87
  -6   2  22   12.17    2.26
  -6   2  22   15.64    2.25
  -6   2  22   11.75    2.26
  -6  -2  22   16.09    2.49
  -6   2  24   88.29    3.95
  -6  -2  24   78.65    3.47
  -6   2  24   90.72    3.82
  -6  -2  24   92.05    3.96
  -6   2  26  122.15    4.68
  -6  -2  26  137.69    4.74
  -6  -2  28   35.49    1.77
  -6   3 -23   11.24    1.02
  -6   3 -21   35.30    2.11
  -6  -3 -21   34.93    1.87
  -6   3 -19   21.83    2.13
  -6  -3 -19   21.94    1.90
  -6   3 -17   31.28    2.55
  -6  -3 -17   34.09    2.38
  -6   3 -15   43.43    2.81
  -6  -3 -15   41.00    2.52
  -6   3 -13  113.32    4.49
  -6  -3 -13  109.96    4.27
  -6   3 -11  145.70    5.15
  -6   3 -11  139.46    4.80
  -6   3  -9  757.94   22.42
  -6   3  -9  792.34   22.32
  -6   3  -7  735.31   23.37
  -6   3  -7  791.37   22.26
  -6   3  -5  620.89   19.25
  -6   3  -5  614.37   17.78
  -6   3   9  566.70   18.15
  -6   3  11  264.36    9.62
  -6   3  13   13.58    1.93
  -6   3  13   13.34    1.71
  -6   3  15    2.95    1.46
  -6  -3  15    4.84    2.07
  -6   3  15    2.14    1.66
  -6  -3  15    3.81    2.22
  -6   3  17  196.77    6.75
  -6   3  17  180.09    6.35
  -6  -3  17  197.74    6.90
  -6   3  17  182.33    6.53
  -6  -3  17  196.26    9.13
  -6   3  19  132.64    5.09
  -6  -3  19  143.55    5.57
  -6   3  19  143.24    5.57
  -6  -3  19  137.11    7.66
  -6   3  19  127.84    5.31
  -6  -3  21   70.89    5.73
  -6   3  21   74.61    3.60
  -6  -3  21   74.31    3.74
  -6   3  21   79.80    4.00
  -6   3  21   73.80    3.85
  -6   3  23   58.67    3.12
  -6  -3  23   60.65    3.36
  -6   3  23   60.63    3.31
  -6  -3  25  111.58    4.21
  -6   3  25  100.53    4.16
  -6  -3  27    4.89    1.24
  -6   3  27    5.54    1.20
  -6   4 -20    1.67    1.28
  -6   4 -18   15.11    1.90
  -6   4 -16   27.21    2.35
  -6   4 -14   48.16    2.88
  -6   4 -12  119.42    4.60
  -6   4 -10  184.59    6.21
  -6   4 -10  183.39    6.07
  -6   4  -8   36.81    2.10
  -6   4  -8   32.59    1.99
  -6   4  -8   33.46    1.93
  -6   4  -6  143.88    4.86
  -6   4  -6  140.02    4.66
  -6   4  -6  151.96    6.33
  -6   4  -4  156.16    5.16
  -6   4  -4  161.49    6.79
  -6   4  -4  155.44    5.09
  -6   4  -2   74.25    4.45
  -6   4  -2   74.45    2.91
  -6   4   0   91.92    3.38
  -6   4   0   90.35    3.33
  -6   4   0   90.46    3.45
  -6   4   2  156.36    5.03
  -6   4   2  153.08    6.79
  -6   4   2  145.73    4.86
  -6   4   2  143.27    4.93
  -6   4   2  156.26    4.79
  -6   4   4  103.14    3.54
  -6   4   6   83.24    3.12
  -6   4   6   72.20    4.61
  -6   4   6   77.73    3.05
  -6   4   6   77.11    2.96
  -6   4   8  247.55    9.43
  -6   4   8  236.14    7.44
  -6   4  10  317.74    9.56
  -6   4  10  311.36   11.45
  -6   4  12   33.49    2.34
  -6   4  12   32.05    3.02
  -6   4  12   30.32    1.69
  -6   4  12   32.50    2.08
  -6   4  14   81.55    3.76
  -6   4  14   82.40    3.57
  -6   4  14   77.89    3.18
  -6   4  16   23.27    2.45
  -6   4  16   25.32    2.03
  -6   4  16   26.67    2.47
  -6  -4  16   30.96    2.86
  -6  -4  16   31.03    3.20
  -6   4  18  117.16    4.73
  -6   4  18  104.24    4.34
  -6  -4  18  117.12    4.96
  -6  -4  18  104.85    6.90
  -6  -4  20   11.28    2.40
  -6   4  20   12.91    2.27
  -6  -4  20   14.93    3.57
  -6  -4  22   24.84    2.48
  -6  -4  24   23.77    2.14
  -6   4  24   21.02    2.07
  -6  -4  26   20.76    1.64
  -6   5 -17   34.84    2.20
  -6   5 -15   61.10    2.99
  -6   5 -13    2.17    1.64
  -6   5 -11   75.07    3.43
  -6   5 -11   84.66    3.41
  -6   5  -9   99.15    3.89
  -6   5  -9  101.05    3.87
  -6   5  -7  132.25    4.68
  -6   5  -7  127.56    4.71
  -6   5  -7  137.19    4.69
  -6   5  -5  134.25    4.82
  -6   5  -5  136.41    4.72
  -6   5  -5  134.70    6.52
  -6   5  -5  140.96    4.87
  -6   5  -5  150.48    4.73
  -6   5  -3   43.28    2.18
  -6   5  -3   45.86    3.67
  -6   5  -3   45.65    2.21
  -6   5  -1    9.86    1.39
  -6   5  -1   10.56    1.40
  -6   5  -1    7.80    2.60
  -6   5   1  135.41    4.65
  -6   5   1  143.24    6.33
  -6   5   1  147.80    4.82
  -6   5   1  129.55    6.51
  -6   5   3  483.13   14.44
  -6   5   3  486.59   16.42
  -6   5   3  517.65   14.69
  -6   5   3  502.54   16.91
  -6   5   5   84.24    3.41
  -6   5   5   88.54    3.13
  -6   5   5   92.69    3.21
  -6   5   7   74.90    2.86
  -6   5   7   72.89    3.07
  -6   5   7   80.19    4.96
  -6   5   9  182.73    5.82
  -6   5   9  177.21    7.97
  -6   5   9  177.45    5.91
  -6   5  11  191.46    6.22
  -6   5  11  200.84    6.60
  -6   5  11  204.76    6.33
  -6   5  11  193.32    6.39
  -6   5  11  181.49    6.07
  -6   5  13   80.91    3.34
  -6   5  13   83.56    3.66
  -6   5  13   80.12    3.50
  -6   5  13   69.84    2.92
  -6  -5  15  238.71    8.32
  -6   5  15  236.82    8.05
  -6   5  15  240.02    7.97
  -6   5  17  226.82    7.74
  -6  -5  17  221.15    7.79
  -6   5  17  210.61    7.51
  -6   5  19  207.01    7.44
  -6  -5  19  217.97    7.51
  -6   5  19  207.62    7.37
  -6  -5  21   21.41    2.38
  -6   5  21   20.06    2.18
  -6  -5  23   36.35    2.38
  -6   5  23   31.63    2.26
  -6  -5  25   27.92    1.77
  -6   6 -18   23.81    2.40
  -6   6 -12  138.56    5.06
  -6   6 -10   40.48    2.47
  -6   6  -8  154.96    5.48
  -6   6  -6  312.82    9.43
  -6   6  -6  299.50    9.56
  -6   6  -6  304.12    9.35
  -6   6  -4   72.85    2.97
  -6   6  -4   71.41    3.14
  -6   6  -4   71.29    2.98
  -6   6  -2   74.69    3.22
  -6   6  -2   80.79    3.28
  -6   6  -2   75.99    3.10
  -6   6  -2   86.52    3.32
  -6   6   0  166.66    5.30
  -6   6   0  161.19    7.32
  -6   6   0  158.04    5.36
  -6   6   0  153.29    7.53
  -6   6   0  151.82    5.98
  -6   6   0  149.86    5.18
  -6   6   2  245.24    7.51
  -6   6   2  220.75    9.50
  -6   6   2  252.28   10.27
  -6   6   2  235.18    7.68
  -6   6   2  240.66    7.86
  -6   6   2  234.31    7.50
  -6   6   2  250.79    7.65
  -6   6   4   54.31    2.47
  -6   6   6  285.12    8.97
  -6   6   6  300.47   11.65
  -6   6   6  276.16    8.81
  -6   6   6  290.73    8.65
  -6   6   6  288.47    8.79
  -6   6   8  337.35   10.41
  -6   6   8  346.44   10.50
  -6   6   8  342.60   10.35
  -6   6   8  344.59   10.21
  -6   6   8  335.32   10.32
  -6   6  10  224.29    7.40
  -6   6  10  211.70    7.22
  -6   6  10  238.10    7.34
  -6   6  10  228.64    7.14
  -6   6  10  232.29    7.19
  -6   6  12   30.75    2.03
  -6   6  12   32.61    2.35
  -6   6  12   28.32    2.13
  -6   6  12   35.36    1.97
  -6   6  12   30.27    1.95
  -6   6  12   30.04    1.84
  -6   6  14  219.36    7.28
  -6   6  14  240.64    7.58
  -6   6  14  230.31    7.68
  -6   6  16   18.42    1.72
  -6   6  16   20.09    2.01
  -6   6  16   23.99    2.31
  -6  -6  16   22.14    2.81
  -6   6  18  220.05    7.18
  -6  -6  18  235.51    7.53
  -6   6  20    6.66    1.76
  -6  -6  20    2.92    2.01
  -6  -6  22   24.67    2.03
  -6  -6  24  138.97    4.56
  -6   7 -17   52.59    2.81
  -6   7 -17   45.64    2.47
  -6   7 -13   61.25    2.83
  -6   7 -11   55.20    2.82
  -6   7  -9   71.29    3.35
  -6   7  -7   78.41    3.49
  -6   7  -7   71.70    4.88
  -6   7  -7   77.67    3.27
  -6   7  -5  167.75    5.82
  -6   7  -5  156.88    5.57
  -6   7  -5  159.99    6.95
  -6   7  -5  166.69    5.55
  -6   7  -3   37.62    2.15
  -6   7  -3   30.52    2.58
  -6   7  -3   35.93    2.30
  -6   7  -3   34.85    2.14
  -6   7  -3   37.81    3.72
  -6   7  -1    1.68    1.30
  -6   7  -1    2.31    2.59
  -6   7  -1    2.76    1.50
  -6   7   1  214.84    7.09
  -6   7   1  212.01    6.98
  -6   7   1  212.29    7.41
  -6   7   1  228.31    9.53
  -6   7   1  222.28    7.19
  -6   7   3   25.61    3.44
  -6   7   3   28.26    2.06
  -6   7   3   28.95    1.97
  -6   7   3   29.88    2.09
  -6   7   5  234.37    7.35
  -6   7   5  220.99    7.31
  -6   7   7  430.91   13.10
  -6   7   7  442.92   12.98
  -6   7   7  420.97   12.94
  -6   7   9  233.27    7.44
  -6   7   9  230.24    7.54
  -6   7  11  439.06   13.11
  -6   7  13  235.37    7.41
  -6  -7  15   26.11    2.85
  -6  -7  17   81.34    3.89
  -6  -7  19   62.64    3.17
  -6  -7  21    4.33    1.44
  -6  -7  23   23.64    1.40
  -6   8 -14   65.25    3.32
  -6   8 -14   61.52    2.84
  -6   8 -12   -0.71    2.42
  -6   8 -12    1.58    1.73
  -6   8 -12   -0.52    1.38
  -6   8 -10   73.70    4.31
  -6   8 -10   68.94    3.56
  -6   8 -10   78.38    3.36
  -6   8  -8   14.66    3.18
  -6   8  -8   14.30    2.31
  -6   8  -8   13.10    1.87
  -6   8  -6   37.94    2.75
  -6   8  -6   43.96    3.72
  -6   8  -6   45.08    2.71
  -6   8  -6   48.93    2.50
  -6   8  -4   34.81    2.40
  -6   8  -4   32.53    2.13
  -6   8  -2  305.82   10.70
  -6   8  -2  344.83   10.28
  -6   8   0    5.52    1.73
  -6   8   0    5.91    1.59
  -6   8   0    5.21    2.24
  -6   8   0    8.04    1.60
  -6   8   2   39.26    2.46
  -6   8   2   36.55    2.40
  -6   8   2   39.26    2.33
  -6   8   4  389.95   11.98
  -6   8   6  757.26   21.36
  -6   8   6  692.81   21.12
  -6   8   6  728.76   21.18
  -6   8   8   44.81    2.47
  -6   8   8   51.76    2.53
  -6   8  10   98.51    3.82
  -6   8  12   74.97    3.08
  -6  -8  14   31.03    2.76
  -6  -8  16   27.31    2.39
  -6  -8  18   51.41    2.62
  -6  -8  20   53.55    2.26
  -6   9 -13   38.80    2.16
  -6   9 -13   38.33    1.73
  -6   9 -11   24.21    2.18
  -6   9 -11   22.46    1.77
  -6   9  -9  134.21    5.37
  -6   9  -9  149.49    5.15
  -6   9  -7    7.71    2.32
  -6   9  -7    6.27    1.36
  -6   9  -7    9.05    1.79
  -6   9  -5    6.37    2.27
  -6   9  -5    6.63    1.56
  -6   9  -5    7.02    1.74
  -6   9  -3  300.54    9.46
  -6   9  -1   12.42    1.75
  -6   9  -1   15.32    1.97
  -6   9   1   13.04    1.73
  -6   9   1   12.63    1.85
  -6   9   3  148.19    5.17
  -6   9   3  132.69    5.09
  -6   9   5  157.98    5.59
  -6   9   7   21.25    1.92
  -6   9   7   23.54    1.85
  -6   9   9   17.13    1.71
  -6   9  11  208.59    6.70
  -6  -9  13  151.33    5.43
  -6  -9  15   86.43    3.46
  -6  -9  17   13.25    1.39
  -6  10 -10    5.73    1.19
  -6  10  -8   18.08    1.66
  -6  10  -6   44.25    2.41
  -6  10  -4   35.83    2.04
  -6  10  -4   33.18    2.27
  -6  10  -2    4.27    1.42
  -6  10  -2    5.27    1.64
  -6  10   0   71.28    3.15
  -6  10   0   69.50    3.20
  -6  10   2   23.62    2.01
  -6  10   2   22.67    1.97
  -6  10   4    8.64    1.56
  -6  10   6  247.72    7.89
  -6  10   8   54.80    2.55
  -6  10  10   18.16    1.51
  -6 -10  10   27.30    1.97
  -6 -10  12   16.60    1.50
  -6 -10  14   14.70    1.17
  -6  11  -7   47.95    2.04
  -6  11  -5   34.24    1.89
  -6  11  -3    2.27    1.27
  -6  11  -1    6.64    1.25
  -6  11  -1    5.39    1.29
  -6  11   1    2.04    1.15
  -6  11   1    1.33    1.22
  -6  11   3    9.36    1.35
  -6  11   5   19.73    1.54
  -6 -11   7    5.51    1.06
  -5   0 -25   -0.10    0.75
  -5   0 -23    0.42    1.34
  -5   0 -21   -0.26    1.78
  -5   0 -19   -1.02    2.08
  -5   0  -3    0.60    0.76
  -5   0  -1    0.49    1.05
  -5   0   1    0.79    0.86
  -5   0   3    0.54    1.33
  -5   0   5    1.85    1.64
  -5   0   7    2.12    1.97
  -5   0   7   -0.17    1.30
  -5   0   9    2.15    2.73
  -5   0   9    0.80    1.45
  -5   0   9    1.17    1.95
  -5   0  11   -2.15    2.39
  -5   0  13    0.79    2.96
  -5   0  13    0.36    1.39
  -5   0  13   -0.91    1.81
  -5   0  15    0.67    1.79
  -5   0  15   -1.90    3.09
  -5   0  15    1.31    1.41
  -5   0  15    1.06    1.54
  -5   0  17    1.31    3.07
  -5   0  17    0.89    1.68
  -5   0  17   -0.25    1.58
  -5   0  17   -0.16    1.47
  -5   0  19   -1.27    3.20
  -5   0  19   -0.52    1.94
  -5   0  19   -0.06    2.01
  -5   0  19   -0.78    1.65
  -5   0  21   -2.69    3.17
  -5   0  21   -0.99    2.06
  -5   0  21    0.51    1.72
  -5   0  23   -1.50    1.75
  -5   0  25    0.45    1.44
  -5   0  27    0.47    1.00
  -5  -1 -24    2.34    1.06
  -5   1 -22   56.29    2.88
  -5  -1 -22   58.80    2.84
  -5   1 -20   95.40    4.25
  -5  -1 -20  102.43    4.24
  -5   1 -18   -0.18    2.13
  -5   1  -8  421.52   12.98
  -5   1  -6  795.50   23.45
  -5   1  -2   43.09    2.00
  -5   1   0 1174.47   33.47
  -5   1   2  119.89    4.89
  -5   1   2  128.97    4.57
  -5   1   2  120.66    4.35
  -5   1   4  468.89   14.52
  -5   1   4  483.19   14.40
  -5   1   6  413.92   12.79
  -5   1   6  397.44   12.75
  -5   1   8  152.09    5.90
  -5   1   8  150.00    6.08
  -5  -1  10  462.47   13.96
  -5   1  10  476.00   14.96
  -5   1  12  165.79    5.43
  -5  -1  12  163.33    5.39
  -5   1  12  173.46    6.95
  -5  -1  12  180.73    6.93
  -5   1  14   34.78    3.09
  -5  -1  14   32.60    2.95
  -5   1  14   33.04    3.75
  -5  -1  14   43.87    4.12
  -5   1  14   34.72    2.08
  -5  -1  14   38.55    2.10
  -5   1  16  282.21    9.06
  -5   1  16  283.98    8.89
  -5  -1  16  280.79    8.74
  -5   1  16  271.07    8.75
  -5   1  16  272.57   11.28
  -5  -1  16  312.07   11.49
  -5   1  16  278.45    8.71
  -5  -1  16  278.15    8.69
  -5  -1  16  249.59    9.76
  -5   1  18   71.24    3.61
  -5  -1  18   76.83    3.41
  -5   1  18   80.99    3.69
  -5   1  18   81.79    3.63
  -5  -1  18   78.64    3.55
  -5  -1  18   79.60    5.75
  -5   1  18   77.74    5.72
  -5   1  20  158.51    6.06
  -5  -1  20  155.29    5.81
  -5   1  20  172.60    6.24
  -5  -1  20  182.50    8.81
  -5   1  20  140.63    8.33
  -5   1  20  179.48    6.19
  -5  -1  20  164.82    6.00
  -5   1  22    5.92    1.93
  -5   1  22    8.87    2.30
  -5   1  22    9.58    2.14
  -5  -1  22    8.00    2.31
  -5   1  24   12.08    1.95
  -5  -1  24   12.69    1.74
  -5   1  24   14.39    2.25
  -5  -1  24   14.71    2.22
  -5   1  26    1.49    1.40
  -5  -1  26    1.76    1.07
  -5   1  26    1.28    1.63
  -5  -1  26    2.17    1.61
  -5  -1  28   34.15    1.79
  -5   2 -23   64.01    2.68
  -5  -2 -23   61.00    2.56
  -5   2 -21    6.65    1.79
  -5  -2 -21    6.74    1.67
  -5   2 -19   65.85    3.46
  -5  -2 -19   70.46    3.38
  -5   2 -17   -0.48    2.10
  -5   2 -11  178.47    5.62
  -5   2  -9  228.28    6.98
  -5   2  -7  562.83   16.13
  -5   2  -7  554.04   16.99
  -5   2  -5  808.69   23.98
  -5   2  -3  153.07    5.91
  -5   2  -1 1099.20   32.08
  -5   2   1  388.23   12.41
  -5   2   3 3167.83   88.74
  -5   2   3 3112.72   88.38
  -5   2   5    9.21    1.78
  -5   2   7  408.32   13.21
  -5   2   9 1166.58   34.63
  -5   2   9 1164.48   34.43
  -5   2  11  485.29   13.68
  -5   2  11  500.03   14.79
  -5  -2  13  281.42    8.68
  -5  -2  13  297.20   10.25
  -5   2  13  313.28   11.21
  -5   2  13  279.96    9.20
  -5   2  15  452.41   13.36
  -5   2  15  427.56   12.98
  -5   2  15  459.72   13.22
  -5  -2  15  416.54   13.17
  -5   2  15  427.44   15.62
  -5  -2  15  463.23   15.63
  -5  -2  15  422.97   12.87
  -5  -2  15  415.44   14.31
  -5   2  17  269.96    8.70
  -5   2  17  252.39    8.46
  -5  -2  17  253.99    8.68
  -5  -2  17  265.76    8.37
  -5  -2  17  293.38   11.42
  -5   2  17  273.28   11.41
  -5   2  19   22.70    2.41
  -5  -2  19   22.33    2.54
  -5   2  19   23.65    2.46
  -5  -2  19   19.47    4.10
  -5   2  19   22.35    2.45
  -5   2  21    3.06    2.09
  -5  -2  21    5.13    2.29
  -5   2  21    0.99    2.03
  -5  -2  21    5.46    2.97
  -5   2  21    0.28    1.92
  -5   2  21    2.01    2.21
  -5   2  23   58.06    3.18
  -5   2  23   59.22    3.22
  -5  -2  23   54.96    3.27
  -5   2  25   54.29    2.88
  -5   2  25   54.61    2.87
  -5  -2  25   58.86    2.99
  -5   2  27   23.08    1.59
  -5  -2  27   24.49    1.78
  -5   3 -22   68.19    2.84
  -5  -3 -22   68.49    2.69
  -5   3 -20   80.08    3.56
  -5  -3 -20   83.94    3.43
  -5   3 -18   62.25    3.32
  -5  -3 -18   65.93    3.15
  -5   3 -16  149.14    5.64
  -5   3 -14   96.18    4.12
  -5   3 -12  143.15    5.17
  -5   3 -10 1001.02   27.90
  -5   3 -10  952.49   28.03
  -5   3  -8  193.08    6.03
  -5   3  -8  183.16    6.84
  -5   3  -6  155.71    5.20
  -5   3  -6  176.81    6.40
  -5   3  -4 1198.24   34.01
  -5   3  -4 1233.34   35.47
  -5   3   0 2126.39   60.62
  -5   3   2 1808.47   51.79
  -5   3   8  146.10    6.19
  -5   3  10  203.81    6.51
  -5   3  10  217.78    7.83
  -5   3  12   61.28    2.70
  -5   3  12   62.43    3.44
  -5   3  14   19.37    1.86
  -5  -3  14   24.92    2.27
  -5   3  16   98.49    4.03
  -5   3  16   97.69    3.97
  -5  -3  16  101.10    4.36
  -5   3  16  104.75    4.28
  -5   3  18   13.10    2.03
  -5  -3  18   16.63    2.57
  -5   3  18   20.75    2.41
  -5  -3  18   22.14    4.01
  -5   3  18   17.73    2.29
  -5   3  20  226.67    8.00
  -5   3  20  254.04    8.40
  -5  -3  20  243.28    8.31
  -5  -3  20  240.06   10.72
  -5   3  20  256.95    8.41
  -5   3  20  230.19    8.10
  -5   3  22  192.42    7.00
  -5  -3  22  211.64    7.21
  -5   3  22  210.81    7.30
  -5  -3  24   19.74    2.23
  -5   3  24   22.17    2.17
  -5  -3  26    8.68    1.54
  -5   3  26    6.40    1.42
  -5  -3  28   18.84    1.17
  -5   4 -21    5.13    1.26
  -5   4 -19   77.85    3.39
  -5   4 -17  109.29    4.40
  -5  -4 -17  110.22    4.13
  -5   4 -15   35.65    2.55
  -5   4 -13   46.73    2.68
  -5   4 -11  194.51    6.51
  -5   4  -9  373.84   11.21
  -5   4  -9  380.28   11.28
  -5   4  -9  371.22   11.30
  -5   4  -7  437.79   12.77
  -5   4  -7  413.32   14.10
  -5   4  -5  479.45   13.81
  -5   4  -5  459.79   13.68
  -5   4  -5  493.76   15.50
  -5   4  -3  380.38   11.41
  -5   4  -3  419.06   13.00
  -5   4  -3  407.04   13.17
  -5   4  -3  378.74   11.38
  -5   4  -1  743.52   21.35
  -5   4  -1  756.49   23.19
  -5   4  -1  788.61   22.90
  -5   4  -1  739.08   21.40
  -5   4   1  303.20    9.23
  -5   4   1  305.00   11.01
  -5   4   1  317.78   10.57
  -5   4   3  640.10   20.51
  -5   4   3  658.59   20.09
  -5   4   5 1516.14   43.65
  -5   4   5 1527.13   43.24
  -5   4   5 1460.10   41.75
  -5   4   7   84.06    4.28
  -5   4   7   90.40    4.76
  -5   4   7   77.09    3.03
  -5   4   9  536.42   15.48
  -5   4   9  521.53   17.22
  -5   4  11  135.26    4.74
  -5   4  11  139.40    4.52
  -5   4  11  139.01    6.13
  -5   4  13  140.15    5.04
  -5   4  13  132.60    4.88
  -5   4  13  146.68    5.19
  -5   4  15  148.76    5.16
  -5   4  15  150.32    5.48
  -5  -4  15  155.57    5.83
  -5   4  15  133.59    5.22
  -5   4  15  153.36    5.38
  -5   4  17    5.72    1.80
  -5  -4  17    6.60    2.44
  -5   4  17    4.93    1.96
  -5   4  17    6.97    1.80
  -5   4  19  263.08    8.75
  -5  -4  19  255.82    8.73
  -5   4  19  246.50    8.43
  -5  -4  19  246.40   10.96
  -5  -4  21  240.71    8.19
  -5   4  23    4.90    1.78
  -5  -4  23    3.52    1.84
  -5   4  25   14.29    1.69
  -5  -4  25   13.13    1.72
  -5  -4  27   15.86    1.23
  -5   5 -18  163.39    5.48
  -5   5 -16   29.82    2.16
  -5   5 -14   85.02    3.64
  -5   5 -12  169.71    5.85
  -5   5 -10  347.64   10.80
  -5   5 -10  360.11   10.83
  -5   5  -8  394.66   11.89
  -5   5  -6  174.34    5.81
  -5   5  -6  193.75    6.07
  -5   5  -6  188.28    5.99
  -5   5  -4  236.21    7.31
  -5   5  -4  240.27    8.98
  -5   5  -4  229.37    9.09
  -5   5  -4  226.44    7.18
  -5   5  -2  641.96   19.02
  -5   5  -2  688.07   21.31
  -5   5  -2  663.66   20.89
  -5   5  -2  670.58   19.08
  -5   5   0  463.49   13.74
  -5   5   0  471.09   15.52
  -5   5   0  473.80   13.84
  -5   5   0  493.25   15.99
  -5   5   2   43.28    1.97
  -5   5   2   43.58    3.39
  -5   5   2   41.49    2.15
  -5   5   2   41.94    3.69
  -5   5   4  121.58    3.95
  -5   5   4  118.50    3.92
  -5   5   6  158.99    5.00
  -5   5   6  161.74    7.24
  -5   5   6  160.25    6.77
  -5   5   6  152.35    5.20
  -5   5   8  182.50    5.78
  -5   5   8  173.77    7.42
  -5   5   8  186.35    7.88
  -5   5   8  184.68    5.92
  -5   5  10  117.48    4.34
  -5   5  10  120.68    4.27
  -5   5  10  119.85    4.17
  -5   5  12  271.40    8.39
  -5   5  12  272.51    8.59
  -5   5  12  263.94    8.45
  -5   5  12  257.80    8.10
  -5  -5  14   94.00    4.39
  -5   5  14   87.53    3.85
  -5   5  14   90.29    3.74
  -5   5  16   45.70    2.90
  -5  -5  16   41.95    3.25
  -5   5  16   42.24    2.75
  -5  -5  18   32.83    3.04
  -5   5  18   32.10    2.50
  -5  -5  20  193.32    6.74
  -5   5  20  183.09    6.70
  -5  -5  22   26.68    2.30
  -5  -5  24   31.12    2.06
  -5  -5  26    2.62    0.94
  -5   6 -19    8.36    1.99
  -5   6 -13   45.45    2.47
  -5   6 -11  119.54    4.53
  -5   6  -9   66.06    3.02
  -5   6  -7   74.91    2.96
  -5   6  -7   76.22    3.26
  -5   6  -5  142.14    4.80
  -5   6  -5  137.13    4.74
  -5   6  -5  139.40    4.92
  -5   6  -3   63.30    4.20
  -5   6  -3   56.63    2.58
  -5   6  -3   57.83    2.44
  -5   6  -3   54.13    2.59
  -5   6  -1   98.59    5.29
  -5   6  -1  101.06    3.65
  -5   6   1   67.25    3.55
  -5   6   1   67.63    4.40
  -5   6   1   68.23    2.94
  -5   6   1   74.10    2.89
  -5   6   3   26.00    2.07
  -5   6   3   27.11    1.69
  -5   6   5  451.07   15.43
  -5   6   5  459.23   13.38
  -5   6   5  439.01   13.21
  -5   6   7   62.60    4.28
  -5   6   7   58.88    2.63
  -5   6   7   56.86    2.32
  -5   6   7   57.72    2.48
  -5   6   9  166.45    5.51
  -5   6   9  167.00    5.40
  -5   6   9  161.07    5.45
  -5   6   9  166.55    5.24
  -5   6   9  150.06    5.27
  -5   6  11  295.70    8.93
  -5   6  11  296.83    9.13
  -5   6  11  284.98    8.99
  -5   6  11  279.60    8.84
  -5   6  11  285.17    8.72
  -5   6  11  280.21    8.73
  -5   6  13  206.37    6.78
  -5   6  13  221.29    7.11
  -5   6  13  216.84    7.19
  -5   6  15   82.47    3.57
  -5  -6  15   86.01    4.19
  -5   6  17   46.33    2.75
  -5  -6  17   42.73    3.15
  -5   6  19   14.42    1.89
  -5  -6  19   13.65    2.32
  -5  -6  21    9.80    1.88
  -5  -6  23    2.21    1.34
  -5  -6  25   33.79    1.49
  -5   7 -18    5.71    1.75
  -5   7 -18    6.34    1.50
  -5   7 -16   43.74    3.18
  -5   7 -12   56.67    2.84
  -5   7 -10    9.39    1.70
  -5   7 -10    7.19    3.30
  -5   7  -8  276.82    8.89
  -5   7  -8  271.15    9.93
  -5   7  -6    1.92    1.56
  -5   7  -6    2.39    3.14
  -5   7  -6    1.82    1.31
  -5   7  -4   13.40    1.59
  -5   7  -4   10.93    2.30
  -5   7  -4   11.59    1.63
  -5   7  -4   14.05    3.25
  -5   7  -4   15.25    1.52
  -5   7  -2   30.83    2.00
  -5   7  -2   24.04    2.25
  -5   7  -2   27.87    3.26
  -5   7  -2   29.53    1.93
  -5   7   0  117.18    4.33
  -5   7   0  115.79    4.17
  -5   7   0  110.79    4.91
  -5   7   0  121.88    6.36
  -5   7   0  115.39    4.34
  -5   7   2  530.04   15.55
  -5   7   2  547.24   15.49
  -5   7   2  496.71   17.86
  -5   7   2  519.26   15.59
  -5   7   2  505.28   15.67
  -5   7   4   87.75    3.45
  -5   7   6  114.53    4.33
  -5   7   6  125.92    4.40
  -5   7   6  121.32    6.48
  -5   7   8  422.87   12.25
  -5   7   8  389.74   12.32
  -5   7  10  371.64   11.22
  -5   7  12  239.07    7.51
  -5  -7  14   15.40    2.77
  -5  -7  16   37.45    2.91
  -5  -7  18   22.12    2.33
  -5  -7  20    3.74    1.53
  -5  -7  22   81.69    3.04
  -5   8 -15   61.98    2.87
  -5   8 -13    6.36    1.90
  -5   8 -13    6.62    1.43
  -5   8 -11   52.47    3.76
  -5   8 -11   54.38    3.23
  -5   8 -11   57.85    2.85
  -5   8  -9    3.89    2.99
  -5   8  -9    7.16    2.23
  -5   8  -9    5.13    1.69
  -5   8  -7   82.61    4.09
  -5   8  -7   91.76    4.86
  -5   8  -7   91.46    3.62
  -5   8  -7   90.97    3.89
  -5   8  -5   11.13    2.10
  -5   8  -5    5.71    2.98
  -5   8  -5   10.72    1.73
  -5   8  -5   11.29    1.58
  -5   8  -3   32.63    3.31
  -5   8  -3   31.21    2.38
  -5   8  -3   34.66    2.23
  -5   8  -1   37.90    2.47
  -5   8  -1   35.90    2.27
  -5   8  -1   38.71    3.15
  -5   8  -1   36.36    4.04
  -5   8   1   55.90    4.64
  -5   8   1   56.51    2.82
  -5   8   1   51.03    2.76
  -5   8   1   55.25    2.76
  -5   8   3  226.15    7.45
  -5   8   3  223.19    7.36
  -5   8   5  147.01    7.69
  -5   8   5  156.82    5.32
  -5   8   5  144.86    5.23
  -5   8   7  112.86    4.03
  -5   8   7   92.46    3.81
  -5   8   9   81.25    3.29
  -5   8  11   29.72    1.89
  -5   8  13   34.62    1.86
  -5  -8  13   42.61    3.00
  -5  -8  15  135.89    5.22
  -5  -8  17    8.76    1.75
  -5  -8  19    5.99    1.33
  -5  -8  21   10.26    0.95
  -5   9 -14   81.17    3.20
  -5   9 -12   21.73    2.16
  -5   9 -12   22.80    1.69
  -5   9 -10    7.26    2.23
  -5   9 -10    6.56    1.59
  -5   9  -8   40.71    3.12
  -5   9  -8   44.57    2.20
  -5   9  -8   48.29    2.65
  -5   9  -6   60.88    3.63
  -5   9  -6   69.70    3.03
  -5   9  -6   66.89    3.28
  -5   9  -4   62.49    3.72
  -5   9  -4   70.71    3.08
  -5   9  -4   66.05    3.23
  -5   9  -2   12.57    1.68
  -5   9   0   10.26    1.74
  -5   9   0    9.17    1.75
  -5   9   2  118.07    4.50
  -5   9   2  116.78    4.47
  -5   9   4   28.37    2.10
  -5   9   6   49.10    2.54
  -5   9   6   46.81    2.46
  -5   9   8    1.28    1.28
  -5   9  10   13.28    1.49
  -5   9  12   13.74    1.33
  -5  -9  12   21.59    2.25
  -5  -9  14    5.53    1.69
  -5  -9  16   22.48    1.69
  -5  -9  18    3.87    0.84
  -5  10 -11   18.19    1.39
  -5  10  -9   21.94    1.75
  -5  10  -7   96.48    3.77
  -5  10  -5   43.75    2.27
  -5  10  -5   46.96    2.48
  -5  10  -3   26.58    1.96
  -5  10  -1   59.35    2.83
  -5  10  -1   56.11    2.84
  -5  10   1  130.45    4.60
  -5  10   1  116.36    4.58
  -5  10   3   40.02    2.33
  -5  10   5    9.36    1.58
  -5  10   5   11.23    1.50
  -5  10   7   21.07    1.72
  -5  10   9   50.95    2.36
  -5 -10  11   10.78    1.50
  -5 -10  13    8.18    1.13
  -5  11  -8   24.35    1.43
  -5  11  -6   22.66    1.61
  -5  11  -4   87.89    3.18
  -5  11  -2   35.01    2.02
  -5  11  -2   35.05    1.90
  -5  11   0   77.18    3.13
  -5  11   0   79.39    3.12
  -5  11   2  118.66    4.18
  -5  11   2  122.51    4.25
  -5  11   6    2.76    1.12
  -5  11   8   66.49    2.56
  -4   0 -24  402.60   12.01
  -4   0 -22   13.43    2.04
  -4   0  -4 1027.46   28.70
  -4   0  -2  964.92   27.26
  -4   0   0 3561.88   99.04
  -4   0   2 9109.61  253.13
  -4   0   4 1358.67   38.63
  -4   0   6 1199.48   35.98
  -4   0   6 1297.72   35.76
  -4   0   8  933.98   28.59
  -4   0   8 1017.01   27.93
  -4   0   8  935.24   28.30
  -4   0  10  297.35    9.96
  -4   0  12  944.40   29.26
  -4   0  12  956.74   27.22
  -4   0  12  983.45   28.51
  -4   0  14   16.26    1.66
  -4   0  14   13.53    2.04
  -4   0  14   13.78    3.17
  -4   0  16  427.40   12.58
  -4   0  16  406.55   12.40
  -4   0  16  399.12   14.89
  -4   0  18  272.93    8.93
  -4   0  18  282.39    8.87
  -4   0  18  272.94   11.52
  -4   0  20  591.01   17.94
  -4   0  20  572.09   20.74
  -4   0  20  612.34   17.89
  -4   0  22   38.37    2.69
  -4   0  22   44.53    2.94
  -4   0  24   17.05    1.91
  -4   0  24   14.38    2.22
  -4   0  26   25.05    1.75
  -4   0  26   35.35    2.29
  -4  -1 -25   66.17    2.47
  -4  -1 -23   15.70    1.77
  -4  -1 -21   40.45    2.74
  -4   1  -7  112.01    4.24
  -4   1  -5  622.79   18.36
  -4   1  -1 1756.85   49.38
  -4   1   1  676.83   19.91
  -4   1   1  705.52   20.23
  -4   1   3 4622.69  129.15
  -4   1   3 4630.64  129.21
  -4   1   5  304.64    9.69
  -4   1   5  307.36    9.75
  -4   1   7  908.31   26.70
  -4   1   7  908.01   26.54
  -4   1   9   76.08    3.78
  -4  -1   9   77.78    2.94
  -4  -1  11  333.06   11.37
  -4   1  11  369.37   11.58
  -4   1  11  323.83   10.45
  -4   1  11  352.66   12.08
  -4   1  11  353.55   10.16
  -4   1  13  541.24   18.58
  -4  -1  13  586.46   18.81
  -4  -1  13  571.55   16.46
  -4   1  13  576.66   16.50
  -4  -1  13  554.22   17.71
  -4   1  15  208.46    6.58
  -4   1  15  191.83    6.46
  -4  -1  15  203.99    8.76
  -4   1  15  196.80    8.66
  -4   1  15  194.05    6.37
  -4  -1  15  202.30    6.34
  -4  -1  15  178.58    7.18
  -4   1  17   41.93    2.68
  -4  -1  17   41.49    2.69
  -4   1  17   47.26    2.67
  -4   1  17   44.47    2.55
  -4  -1  17   43.25    2.50
  -4  -1  17   44.11    4.60
  -4   1  17   44.37    4.41
  -4   1  19  199.15    7.19
  -4  -1  19  195.24    7.23
  -4   1  19  213.86    7.30
  -4  -1  19  210.91    9.61
  -4   1  19  195.22    9.51
  -4   1  19  219.28    7.17
  -4  -1  19  220.81    7.11
  -4  -1  21   99.41    4.54
  -4  -1  21   99.39    6.53
  -4   1  21  101.09    4.42
  -4   1  21  101.56    4.37
  -4  -1  21   99.50    4.26
  -4   1  23  112.87    4.55
  -4  -1  23   96.85    4.16
  -4   1  23  107.09    4.50
  -4  -1  23  110.20    4.59
  -4   1  25    8.08    1.57
  -4  -1  25    7.63    1.33
  -4  -1  25   10.88    1.96
  -4  -1  27   52.75    2.51
  -4   2 -24   46.62    2.11
  -4  -2 -24   42.04    2.01
  -4   2 -22  100.32    4.07
  -4  -2 -22  106.63    4.04
  -4   2 -20  112.76    4.68
  -4   2 -10   53.46    2.21
  -4   2  -8  221.04    7.25
  -4   2  -6  407.50   12.65
  -4   2  -4  823.07   24.13
  -4   2  -2  667.88   19.84
  -4   2   0 5620.32  155.70
  -4   2   0 5523.98  155.48
  -4   2   2  765.24   22.64
  -4   2   4  633.50   18.88
  -4   2   6  367.03   11.74
  -4   2  10  866.84   25.40
  -4   2  12  249.04    9.50
  -4  -2  12  242.79    7.30
  -4   2  12  234.86    7.35
  -4   2  14   29.46    3.52
  -4  -2  14   29.82    1.85
  -4  -2  14   33.13    2.72
  -4   2  16  286.44    9.06
  -4  -2  16  288.99    9.32
  -4   2  16  306.48    9.30
  -4  -2  16  268.78    8.84
  -4   2  16  298.90   11.68
  -4  -2  16  300.31   11.62
  -4   2  18  119.09    4.72
  -4  -2  18  110.31    4.76
  -4   2  18  131.61    4.90
  -4  -2  18  119.57    6.99
  -4   2  18  116.95    4.63
  -4  -2  18  112.64    4.42
  -4   2  20  160.10    6.09
  -4  -2  20  163.70    6.19
  -4   2  20  167.31    6.32
  -4  -2  20  169.01    8.59
  -4   2  20  171.61    6.25
  -4   2  20  175.92    6.13
  -4  -2  20  164.42    5.88
  -4   2  22  120.77    4.95
  -4   2  22  119.80    4.89
  -4   2  22  117.55    4.88
  -4  -2  22  118.35    4.99
  -4   2  24   21.28    2.12
  -4   2  24   20.06    2.31
  -4  -2  24   22.00    2.39
  -4   2  26   33.94    2.06
  -4  -2  26   36.16    2.24
  -4  -2  28    8.14    1.13
  -4   3 -23   23.94    1.63
  -4  -3 -23   24.38    1.50
  -4   3 -21   31.79    2.28
  -4  -3 -21   36.53    2.22
  -4   3 -19   60.72    3.22
  -4   3 -17   79.71    3.79
  -4   3  -9  785.95   22.48
  -4   3  -7   67.54    2.69
  -4   3  -7   69.11    3.53
  -4   3  -5   28.20    2.58
  -4   3  -3  384.83   12.03
  -4   3  -3  370.24   12.23
  -4   3  -1   80.09    3.71
  -4   3  -1   81.23    4.02
  -4   3   1  639.60   19.17
  -4   3   5  232.28    7.93
  -4   3   5  227.41    8.14
  -4   3   7  479.64   15.22
  -4   3   7  482.73   14.88
  -4   3   9 1855.08   53.22
  -4   3  11   42.93    2.12
  -4   3  11   43.08    2.82
  -4   3  13   90.69    3.43
  -4  -3  15   78.89    4.16
  -4   3  15   84.81    3.42
  -4  -3  15   79.65    3.80
  -4   3  15   84.30    3.55
  -4   3  15   77.64    3.35
  -4   3  17   27.73    2.26
  -4   3  17   30.73    2.48
  -4  -3  17   25.72    2.58
  -4   3  17   27.52    2.38
  -4   3  17   29.17    2.39
  -4   3  19   77.36    3.70
  -4   3  19   77.99    3.89
  -4  -3  19   74.16    3.82
  -4  -3  19   80.24    5.83
  -4   3  19   77.60    3.83
  -4   3  19   79.70    3.70
  -4   3  21   81.16    3.94
  -4  -3  21   83.06    4.09
  -4   3  23  142.78    5.31
  -4  -3  23  131.31    5.22
  -4   3  25   11.03    1.68
  -4  -3  25   13.94    1.81
  -4  -3  27   24.95    1.59
  -4   4 -22   13.41    1.33
  -4   4 -22   13.05    1.78
  -4   4 -20   26.74    1.99
  -4  -4 -20   27.14    1.83
  -4   4 -18  109.46    4.57
  -4  -4 -18  127.29    4.45
  -4   4 -16   24.24    2.33
  -4   4 -14  238.16    7.85
  -4   4 -12   17.93    1.87
  -4   4 -10  174.80    5.80
  -4   4  -8   10.80    1.39
  -4   4  -6  374.97   11.20
  -4   4  -6  382.69   12.55
  -4   4  -6  378.86   11.04
  -4   4  -6  371.27   12.59
  -4   4  -4  347.56   10.44
  -4   4  -4  360.47   11.78
  -4   4  -4  362.08   12.02
  -4   4  -2  116.86    5.14
  -4   4  -2  116.62    5.44
  -4   4   0  218.97    8.48
  -4   4   0  235.95    8.24
  -4   4   2   65.66    4.14
  -4   4   2   79.02    3.92
  -4   4   6   20.02    2.49
  -4   4   6   17.34    2.60
  -4   4   8   41.50    3.27
  -4   4   8   41.62    3.01
  -4   4  10  327.28    9.79
  -4   4  10  325.68    9.65
  -4   4  12  296.03    9.45
  -4   4  12  303.38    9.32
  -4   4  12  320.85    9.61
  -4   4  14  346.20   10.97
  -4   4  14  374.85   11.28
  -4  -4  14  366.05   11.44
  -4   4  14  362.80   11.00
  -4   4  14  365.45   11.19
  -4   4  16   60.62    2.98
  -4  -4  16   59.56    3.46
  -4   4  16   58.76    3.04
  -4   4  16   59.18    3.06
  -4   4  18   27.10    2.41
  -4   4  18   27.69    2.55
  -4  -4  18   23.64    2.78
  -4   4  18   22.76    2.37
  -4  -4  20  114.77    4.98
  -4   4  20  118.24    4.84
  -4   4  20  128.38    5.07
  -4  -4  22   31.56    2.61
  -4   4  22   37.38    2.62
  -4  -4  24    5.06    1.71
  -4   4  24    6.16    1.60
  -4  -4  26    5.40    1.21
  -4   5 -21    4.79    1.88
  -4   5 -17   22.20    1.92
  -4   5 -15   57.94    2.91
  -4   5 -13  123.78    4.58
  -4   5 -11  280.63    8.93
  -4   5 -11  293.53    8.98
  -4   5  -9   52.79    2.52
  -4   5  -7    0.65    0.90
  -4   5  -7    0.15    1.15
  -4   5  -5   26.69    1.70
  -4   5  -5   28.06    2.69
  -4   5  -5   23.03    1.49
  -4   5  -3  195.20    7.72
  -4   5  -3  197.40    6.20
  -4   5  -3  194.32    8.05
  -4   5  -1   37.86    1.97
  -4   5  -1   43.73    3.51
  -4   5  -1   40.60    3.20
  -4   5  -1   37.84    1.97
  -4   5   1  370.91   11.19
  -4   5   1  383.42   13.32
  -4   5   1  394.78   12.92
  -4   5   1  393.44   11.38
  -4   5   3   49.74    2.08
  -4   5   5   85.46    4.57
  -4   5   5   89.72    4.94
  -4   5   5   82.02    3.18
  -4   5   7  564.59   15.86
  -4   5   7  580.48   17.81
  -4   5   7  528.01   16.00
  -4   5   9   48.20    3.31
  -4   5   9   37.19    1.88
  -4   5  11   45.74    2.03
  -4   5  11   43.45    2.32
  -4   5  11   40.77    2.31
  -4   5  11   44.21    2.26
  -4   5  11   44.31    2.42
  -4   5  13   22.09    2.00
  -4   5  13   21.09    1.98
  -4   5  13   21.79    1.88
  -4   5  15   56.67    3.05
  -4  -5  15   60.06    3.49
  -4   5  15   51.45    2.96
  -4   5  15   57.24    2.94
  -4  -5  17   66.47    3.76
  -4   5  17   55.92    3.16
  -4   5  17   67.49    3.41
  -4  -5  19  132.12    5.31
  -4   5  19  134.20    5.27
  -4  -5  21   54.46    3.09
  -4  -5  23   67.03    3.07
  -4  -5  25    5.62    1.21
  -4   6 -20   25.04    2.12
  -4   6 -18   37.48    3.08
  -4   6 -12  148.58    5.28
  -4   6 -10  118.70    4.44
  -4   6  -8  495.09   14.80
  -4   6  -6  392.63   13.37
  -4   6  -6  365.95   11.03
  -4   6  -6  374.44   11.02
  -4   6  -6  355.48   11.18
  -4   6  -4  156.60    7.07
  -4   6  -4  156.75    5.24
  -4   6  -4  158.18    5.31
  -4   6  -2    4.88    1.23
  -4   6  -2    5.99    2.12
  -4   6  -2    5.02    2.41
  -4   6   0  314.11    9.42
  -4   6   0  289.12    9.91
  -4   6   0  319.36   11.42
  -4   6   0  315.58    9.50
  -4   6   2   93.27    3.76
  -4   6   2   87.08    4.93
  -4   6   2   85.62    3.37
  -4   6   4   51.25    2.42
  -4   6   6  423.95   13.95
  -4   6   6  385.33   11.76
  -4   6   8  287.43   10.87
  -4   6   8  291.94    8.96
  -4   6  10   19.76    1.54
  -4   6  10   16.02    1.56
  -4   6  10   18.32    1.42
  -4   6  10   17.32    1.54
  -4   6  12  483.10   14.37
  -4   6  12  476.12   14.43
  -4   6  14  529.91   16.04
  -4  -6  14  541.25   16.42
  -4   6  16  322.26   10.12
  -4  -6  16  306.81   10.29
  -4   6  18  121.46    4.72
  -4  -6  18  113.60    4.89
  -4  -6  20   24.00    2.23
  -4  -6  22   98.25    3.77
  -4  -6  24   25.18    1.44
  -4   7 -19   20.89    1.89
  -4   7 -19   21.55    1.71
  -4   7 -17   14.85    2.42
  -4   7 -15   41.57    3.57
  -4   7 -13   72.67    3.17
  -4   7 -13   64.45    4.42
  -4   7 -11    1.53    1.59
  -4   7  -9  215.28    7.15
  -4   7  -9  210.23    8.31
  -4   7  -7  102.54    4.04
  -4   7  -7  103.13    5.45
  -4   7  -7   96.06    3.76
  -4   7  -5   68.67    3.16
  -4   7  -5   72.46    2.97
  -4   7  -5   69.95    4.56
  -4   7  -5   70.38    4.78
  -4   7  -3  104.64    3.98
  -4   7  -3   92.49    4.24
  -4   7  -3   93.26    4.92
  -4   7  -3  108.37    5.93
  -4   7  -3  109.09    3.96
  -4   7  -1  244.91    7.72
  -4   7  -1  228.93    7.66
  -4   7  -1  251.97   10.08
  -4   7  -1  253.23    7.70
  -4   7  -1  224.12    8.26
  -4   7   1   11.08    1.52
  -4   7   1   10.80    2.59
  -4   7   1   13.03    1.53
  -4   7   1   12.26    2.29
  -4   7   3   11.61    1.40
  -4   7   5   16.87    2.90
  -4   7   5   15.21    1.67
  -4   7   5   14.95    1.43
  -4   7   7   30.48    3.34
  -4   7   7   35.44    2.12
  -4   7   7   29.36    1.79
  -4   7   9  160.81    5.37
  -4   7   9  160.04    7.53
  -4   7  11  368.05   11.04
  -4  -7  13   99.90    4.61
  -4  -7  15  322.56   10.45
  -4  -7  17   49.90    3.06
  -4  -7  19    2.39    1.62
  -4  -7  21   49.49    2.30
  -4   8 -16   63.34    3.10
  -4   8 -16   58.69    2.78
  -4   8 -14    5.63    1.86
  -4   8 -14    4.48    1.30
  -4   8 -12   87.23    4.12
  -4   8 -12   90.87    3.69
  -4   8 -10   61.64    4.18
  -4   8 -10   55.69    3.47
  -4   8 -10   61.50    2.97
  -4   8  -8   16.25    2.52
  -4   8  -8   15.67    3.38
  -4   8  -8   14.06    1.56
  -4   8  -8   13.79    1.86
  -4   8  -6   26.85    2.68
  -4   8  -6   32.36    2.34
  -4   8  -6   24.50    3.36
  -4   8  -6   33.42    2.09
  -4   8  -4  262.67   11.28
  -4   8  -4  263.13    8.88
  -4   8  -4  279.49    8.94
  -4   8  -4  294.30    8.79
  -4   8  -4  259.59    9.56
  -4   8  -2   62.79    2.89
  -4   8  -2   63.03    4.85
  -4   8  -2   53.67    3.71
  -4   8   0   26.45    3.67
  -4   8   0   29.85    2.14
  -4   8   2   46.70    4.38
  -4   8   2   54.42    2.69
  -4   8   4  359.21   13.90
  -4   8   4  366.94   11.18
  -4   8   6  105.07    6.18
  -4   8   6  107.44    3.94
  -4   8   6  101.99    3.99
  -4   8   8  108.05    4.03
  -4   8  10  102.01    3.81
  -4  -8  12  286.58    8.78
  -4   8  12  242.94    7.89
  -4  -8  14   10.86    2.20
  -4  -8  16   46.68    2.69
  -4  -8  18   54.11    2.48
  -4  -8  20   40.08    1.75
  -4   9 -13   16.28    1.96
  -4   9 -13   15.78    1.57
  -4   9 -13   15.34    1.49
  -4   9 -11  293.58    9.54
  -4   9 -11  282.04    9.13
  -4   9 -11  312.40    9.28
  -4   9  -9   16.93    2.58
  -4   9  -9   15.32    1.87
  -4   9  -9   14.96    1.79
  -4   9  -7   38.80    2.51
  -4   9  -7   44.97    3.29
  -4   9  -7   47.65    2.39
  -4   9  -7   49.50    2.73
  -4   9  -5  216.40    7.23
  -4   9  -5  219.67    7.94
  -4   9  -5  232.87    7.40
  -4   9  -5  233.80    7.59
  -4   9  -3   93.65    3.83
  -4   9  -1   38.20    2.38
  -4   9  -1   32.73    3.99
  -4   9  -1   39.28    2.48
  -4   9   1   12.42    1.75
  -4   9   1    8.55    2.88
  -4   9   1   12.59    1.80
  -4   9   3  108.26    4.17
  -4   9   5  217.45    7.24
  -4   9   5  227.29    9.90
  -4   9   5  224.75    7.20
  -4   9   7   13.01    1.61
  -4   9   9   54.22    2.59
  -4   9  11    9.53    1.32
  -4  -9  11   13.40    2.05
  -4  -9  13   15.36    1.84
  -4  -9  15    0.33    1.30
  -4  10 -12   15.82    1.23
  -4  10 -10   29.31    1.89
  -4  10  -8   11.22    1.58
  -4  10  -6   37.88    2.08
  -4  10  -6   38.20    2.36
  -4  10  -4    3.70    1.37
  -4  10  -2    6.06    1.55
  -4  10  -2    6.42    1.54
  -4  10   0   30.38    2.14
  -4  10   0   28.59    2.13
  -4  10   2   20.04    1.95
  -4  10   2   20.48    1.83
  -4  10   4   90.25    3.56
  -4  10   6   51.17    2.56
  -4  10   8   14.14    1.51
  -4  10  10    5.48    1.14
  -4 -10  10    3.96    1.32
  -4  11  -9   39.57    1.82
  -4  11  -7  113.25    3.94
  -4  11  -5   66.30    2.54
  -4  11  -3    8.81    1.39
  -4  11  -3    9.05    1.28
  -4  11  -1   17.31    1.59
  -4  11  -1   13.27    1.44
  -4  11   1    4.69    1.31
  -4  11   1    3.35    1.26
  -4  11   5    2.93    1.22
  -4  11   7   21.01    1.46
  -4  12   0   39.67    1.68
  -4  12   2    6.80    0.91
  -3   0 -25   -0.29    1.18
  -3   0 -23   -0.83    1.74
  -3   0  -3    0.58    0.51
  -3   0   1    0.92    0.80
  -3   0   5    3.08    1.15
  -3   0   7   -0.34    0.90
  -3   0   7    0.05    1.22
  -3   0   9    1.14    1.48
  -3   0  11    1.75    3.03
  -3   0  11    2.07    1.72
  -3   0  13    0.36    2.78
  -3   0  13    0.21    1.45
  -3   0  13   -0.61    1.25
  -3   0  15   -2.21    2.87
  -3   0  15    0.03    1.32
  -3   0  17    2.97    2.86
  -3   0  17    2.25    1.57
  -3   0  17    1.74    1.43
  -3   0  19   -2.33    2.90
  -3   0  19   -0.54    1.83
  -3   0  19   -0.06    2.08
  -3   0  19    2.28    1.59
  -3   0  21    0.13    2.17
  -3   0  21    0.11    1.95
  -3   0  21    0.49    1.73
  -3   0  23    0.18    2.02
  -3   0  23    0.59    1.86
  -3   0  23    0.62    1.57
  -3   0  25   -0.25    1.75
  -3   0  25    0.30    1.21
  -3   0  27    0.03    1.33
  -3  -1 -26    1.27    0.74
  -3  -1 -24   38.89    2.22
  -3   1  -8  628.94   18.12
  -3   1  -6  565.03   16.47
  -3   1  -4 4750.47  132.49
  -3   1  -2 8663.27  240.97
  -3   1   0  213.70    6.70
  -3   1   0  225.59    7.00
  -3   1   2   16.30    1.41
  -3   1   2   16.21    1.64
  -3   1   2   13.46    1.50
  -3   1   4  249.59    7.85
  -3   1   4  241.82    7.78
  -3   1   6  130.51    4.85
  -3   1   6  124.47    4.62
  -3   1   8  656.04   19.00
  -3  -1   8  632.25   18.12
  -3   1  10  113.73    5.37
  -3  -1  10  114.12    4.69
  -3   1  10  118.10    4.67
  -3   1  10  104.73    3.71
  -3   1  12  147.67    6.52
  -3   1  12  142.55    4.69
  -3  -1  12  144.38    4.63
  -3  -1  12  136.75    5.54
  -3   1  14  128.09    6.30
  -3  -1  14  129.14    6.51
  -3   1  14  127.86    4.41
  -3  -1  14  130.70    4.38
  -3  -1  14  123.35    5.02
  -3  -1  16    5.12    1.73
  -3   1  16    6.04    1.45
  -3   1  16    5.56    1.55
  -3  -1  16    4.65    1.52
  -3   1  16    7.08    2.71
  -3  -1  16    4.02    2.95
  -3  -1  18   33.69    2.60
  -3   1  18   43.59    2.67
  -3  -1  18   33.84    4.27
  -3   1  18   36.70    4.09
  -3   1  18   41.15    2.60
  -3  -1  18   42.14    2.48
  -3  -1  20   46.52    3.16
  -3  -1  20   43.24    4.57
  -3   1  20   43.11    4.32
  -3   1  20   53.30    3.05
  -3  -1  20   49.71    2.91
  -3   1  20   52.42    3.03
  -3  -1  22   26.60    2.67
  -3   1  22   30.79    2.55
  -3  -1  22   30.13    2.49
  -3   1  22   26.90    2.38
  -3  -1  22   28.08    2.14
  -3  -1  24   24.24    2.44
  -3   1  24   21.53    2.30
  -3   1  24   22.17    1.98
  -3   1  26    2.81    1.16
  -3   1  26    3.86    1.66
  -3  -1  26    3.74    1.61
  -3   2 -25   84.06    2.86
  -3  -2 -25   70.37    2.72
  -3   2 -23   51.11    2.72
  -3  -2 -23   55.51    2.69
  -3   2 -21   19.81    2.27
  -3   2  -7 1210.85   34.63
  -3   2  -5  129.59    4.81
  -3   2  -3 1098.56   31.46
  -3   2  -1  769.76   22.31
  -3   2   5 2326.98   62.40
  -3   2   5 2114.48   62.02
  -3   2   7  600.84   17.86
  -3   2   9  454.20   14.05
  -3   2   9  418.59   13.03
  -3   2  11  377.00   10.83
  -3   2  11  386.79   12.74
  -3   2  11  358.02   10.84
  -3   2  13  255.76    9.74
  -3  -2  13  256.31    7.65
  -3  -2  13  237.90    8.65
  -3   2  15  129.76    4.66
  -3  -2  15  120.73    4.77
  -3   2  15  138.50    4.75
  -3  -2  15  127.76    4.42
  -3   2  15  127.72    6.53
  -3   2  17    8.78    1.78
  -3  -2  17    5.71    2.01
  -3   2  17    7.27    1.70
  -3  -2  17    8.62    3.33
  -3  -2  17    8.26    1.63
  -3   2  19    4.75    1.92
  -3  -2  19    4.35    2.10
  -3   2  19    4.57    1.98
  -3  -2  19   -0.39    3.21
  -3   2  19    3.44    1.97
  -3  -2  19    3.29    1.72
  -3   2  19    2.00    1.83
  -3   2  21  104.75    4.58
  -3  -2  21  100.90    4.65
  -3  -2  21   97.82    6.33
  -3   2  21  114.20    4.54
  -3  -2  21  101.78    4.21
  -3   2  21  111.79    4.59
  -3  -2  23   40.25    2.90
  -3   2  23   40.00    2.81
  -3   2  23   45.86    2.77
  -3  -2  25    7.87    1.79
  -3   2  25    6.57    1.50
  -3  -2  27    2.84    1.19
  -3   3 -24   57.97    2.25
  -3  -3 -24   48.14    2.10
  -3   3 -22    9.52    1.66
  -3  -3 -22   10.78    1.61
  -3   3 -20   39.31    2.64
  -3   3  -8  963.41   27.31
  -3   3  -6  144.90    5.61
  -3   3  -6  140.08    5.44
  -3   3  -4  116.05    4.68
  -3   3  -4  127.28    5.03
  -3   3  -2  314.79   10.07
  -3   3  -2  294.03    9.69
  -3   3   0  347.70   11.06
  -3   3   0  360.64   11.40
  -3   3   2  102.06    4.09
  -3   3   2  103.12    4.44
  -3   3   4  828.73   24.39
  -3   3   4  815.89   24.08
  -3   3   6 1900.78   54.11
  -3   3   6 1906.45   54.32
  -3   3   8  456.10   14.53
  -3   3   8  476.93   14.39
  -3   3  10  207.96    6.56
  -3   3  10  222.21    6.56
  -3   3  12  133.10    4.55
  -3   3  12  139.10    4.53
  -3  -3  14   21.19    2.28
  -3   3  14   22.53    1.79
  -3   3  14   20.05    1.78
  -3  -3  14   16.80    2.18
  -3   3  14   19.51    1.74
  -3   3  16  146.67    5.24
  -3   3  16  152.47    5.49
  -3  -3  16  134.26    5.47
  -3   3  16  146.95    5.18
  -3   3  16  150.93    5.37
  -3   3  18  324.50   10.56
  -3   3  18  351.84   10.84
  -3  -3  18  305.74   10.62
  -3  -3  18  326.36   13.10
  -3   3  18  335.51   10.47
  -3   3  18  355.30   10.79
  -3  -3  20  137.38    7.55
  -3   3  20  134.76    5.33
  -3  -3  20  130.57    5.41
  -3   3  20  149.66    5.55
  -3   3  22  105.96    4.48
  -3  -3  22  105.43    4.55
  -3   3  22  104.45    4.42
  -3  -3  24   15.96    2.03
  -3   3  24   19.19    1.94
  -3  -3  26    6.27    1.39
  -3   4 -21   44.00    2.40
  -3  -4 -21   49.55    2.31
  -3   4 -19   88.89    3.72
  -3   4 -17  105.28    4.34
  -3   4 -15   48.01    2.79
  -3   4  -7  589.33   17.18
  -3   4  -7  608.98   18.45
  -3   4  -5 1659.80   46.98
  -3   4  -5 1711.43   48.59
  -3   4  -5 1683.71   48.26
  -3   4  -3    3.01    1.78
  -3   4  -3    2.25    2.23
  -3   4  -1  410.47   13.41
  -3   4  -1  434.02   13.78
  -3   4   1  442.55   13.79
  -3   4   1  468.39   14.19
  -3   4   1  421.06   12.82
  -3   4   5  393.99   13.03
  -3   4   5  393.83   12.72
  -3   4   7  226.00    8.07
  -3   4   7  224.06    8.34
  -3   4   9  513.41   14.73
  -3   4   9  538.72   16.09
  -3   4   9  503.17   14.77
  -3   4  11  939.88   26.66
  -3   4  11  934.20   26.62
  -3   4  13  972.43   27.33
  -3   4  13  952.44   27.50
  -3  -4  13  930.84   27.64
  -3   4  13  947.80   27.25
  -3   4  13  959.53   27.46
  -3   4  15  159.01    5.63
  -3  -4  15  150.88    5.96
  -3   4  15  173.19    5.65
  -3   4  15  167.08    5.80
  -3   4  17   58.24    3.03
  -3   4  17   60.17    3.25
  -3   4  17   52.79    2.91
  -3  -4  19  116.34    4.98
  -3  -4  19  124.74    7.12
  -3   4  19  124.60    4.96
  -3   4  19  122.40    4.84
  -3   4  21   28.67    2.51
  -3   4  21   21.25    2.31
  -3  -4  21   21.15    2.48
  -3   4  23   40.25    2.52
  -3  -4  23   36.95    2.54
  -3  -4  25  148.58    4.99
  -3   5 -22   57.93    2.66
  -3   5 -18   20.50    1.77
  -3   5 -16    5.12    1.60
  -3   5 -14  595.85   17.57
  -3   5 -12  110.52    4.15
  -3   5 -12  114.54    4.14
  -3   5 -10  404.94   12.16
  -3   5  -8   54.83    3.54
  -3   5  -6   19.04    2.38
  -3   5  -6   18.95    1.37
  -3   5  -4 1396.24   41.39
  -3   5  -4 1414.80   39.78
  -3   5  -2   76.24    2.90
  -3   5  -2   79.69    4.27
  -3   5  -2   73.61    2.85
  -3   5   0   13.20    2.50
  -3   5   0   16.57    1.87
  -3   5   0   12.72    2.78
  -3   5   0   13.09    2.33
  -3   5   0   12.49    1.38
  -3   5   2  662.20   20.94
  -3   5   2  659.48   20.48
  -3   5   4  572.03   18.03
  -3   5   4  571.29   16.51
  -3   5   6   76.81    4.10
  -3   5   6   75.04    2.82
  -3   5   8  258.60    9.26
  -3   5   8  250.42    7.67
  -3   5  10    7.44    1.06
  -3   5  10    7.22    1.68
  -3   5  10    7.68    1.39
  -3   5  12  361.60   11.22
  -3   5  12  373.61   11.10
  -3   5  12  368.41   11.27
  -3   5  14  201.11    6.78
  -3   5  14  196.86    6.60
  -3   5  14  201.52    6.86
  -3  -5  14  199.49    7.10
  -3   5  16  606.75   18.06
  -3   5  16  605.28   17.85
  -3  -5  16  593.00   18.18
  -3   5  18  232.43    8.12
  -3  -5  18  245.60    8.41
  -3  -5  20  106.27    4.45
  -3  -5  22    2.89    1.73
  -3  -5  24   24.43    1.73
  -3   6 -21    6.08    1.52
  -3   6 -21    3.38    1.41
  -3   6 -19   18.10    2.46
  -3   6 -13   82.39    3.48
  -3   6 -11   37.46    2.30
  -3   6  -9   30.29    2.07
  -3   6  -7  545.73   18.12
  -3   6  -5  200.07    8.20
  -3   6  -5  196.22    6.31
  -3   6  -3  111.97    5.63
  -3   6  -3  112.19    5.02
  -3   6  -3  110.39    3.89
  -3   6  -3  118.51    5.72
  -3   6  -3  116.01    4.00
  -3   6  -1  220.14    7.40
  -3   6  -1  243.71    9.09
  -3   6  -1  230.33    7.22
  -3   6  -1  232.09    7.10
  -3   6  -1  231.78    7.92
  -3   6   1   26.05    2.78
  -3   6   1   23.04    1.61
  -3   6   1   23.67    2.31
  -3   6   5   91.71    3.44
  -3   6   5  104.63    5.22
  -3   6   5  103.32    3.60
  -3   6   7   22.52    2.66
  -3   6   7   22.85    1.63
  -3   6   9   21.09    2.53
  -3   6   9   21.78    1.57
  -3   6  11   99.71    3.52
  -3   6  11  103.98    3.90
  -3  -6  13  229.31    7.79
  -3   6  13  213.28    7.26
  -3  -6  15  354.17   11.42
  -3   6  15  357.68   11.17
  -3  -6  17    0.36    2.21
  -3   6  17    1.07    1.73
  -3  -6  19   52.90    2.98
  -3  -6  21  135.20    4.84
  -3  -6  23    8.78    1.24
  -3   7 -18    2.29    1.97
  -3   7 -16  214.98    7.74
  -3   7 -14   18.20    3.33
  -3   7 -14   20.88    1.79
  -3   7 -12    5.43    3.39
  -3   7 -12    8.09    1.64
  -3   7 -10   33.91    2.33
  -3   7  -8   14.48    1.79
  -3   7  -8   16.53    3.55
  -3   7  -8   16.68    2.83
  -3   7  -8   14.01    1.48
  -3   7  -6   27.94    3.68
  -3   7  -6   27.73    3.26
  -3   7  -4    4.90    3.00
  -3   7  -4    3.01    2.20
  -3   7  -4    5.14    2.13
  -3   7  -2  111.17    5.93
  -3   7  -2  106.39    3.96
  -3   7  -2  100.18    4.19
  -3   7  -2   95.36    4.83
  -3   7  -2  105.77    3.80
  -3   7   0   78.48    4.96
  -3   7   0   81.29    3.22
  -3   7   0   77.50    3.19
  -3   7   0   77.94    3.20
  -3   7   0   68.04    3.77
  -3   7   0   77.96    3.05
  -3   7   2   63.03    4.52
  -3   7   2   56.97    2.69
  -3   7   2   56.71    2.53
  -3   7   2   57.67    2.60
  -3   7   4   10.20    2.47
  -3   7   4   12.19    1.47
  -3   7   4   12.84    1.35
  -3   7   4   10.91    1.36
  -3   7   6  499.87   17.20
  -3   7   6  500.25   14.66
  -3   7   8  188.73    8.30
  -3   7  10   45.33    2.15
  -3   7  10   44.74    3.70
  -3   7  12  152.29    4.99
  -3  -7  14   83.61    4.05
  -3  -7  16   98.18    4.28
  -3  -7  18   31.83    2.26
  -3  -7  20    2.66    1.35
  -3  -7  22   36.38    1.61
  -3   8 -17   45.76    2.33
  -3   8 -17   41.71    2.49
  -3   8 -15   11.41    1.33
  -3   8 -15   12.11    1.96
  -3   8 -15   12.63    2.41
  -3   8 -13  113.77    4.77
  -3   8 -13  118.42    4.37
  -3   8 -11    7.06    2.36
  -3   8 -11    9.05    1.70
  -3   8  -9   18.31    1.95
  -3   8  -9   16.66    3.45
  -3   8  -9   18.34    2.62
  -3   8  -7   31.27    3.60
  -3   8  -7   32.58    2.90
  -3   8  -7   39.45    2.43
  -3   8  -7   32.48    3.76
  -3   8  -7   33.76    2.11
  -3   8  -5   13.62    2.95
  -3   8  -5   14.36    2.28
  -3   8  -5   11.96    1.75
  -3   8  -5   11.46    2.95
  -3   8  -5   14.16    1.68
  -3   8  -3   99.89    4.15
  -3   8  -3   97.78    4.77
  -3   8  -1   49.15    4.53
  -3   8  -1   62.04    2.89
  -3   8   1  124.11    6.99
  -3   8   1  138.16    4.88
  -3   8   3  104.34    3.98
  -3   8   5   11.54    2.94
  -3   8   5   11.94    1.48
  -3   8   7  106.60    6.16
  -3   8   9   20.91    3.09
  -3   8   9   17.55    1.63
  -3   8  11   12.73    1.38
  -3  -8  13  147.85    5.56
  -3  -8  15   18.67    2.02
  -3  -8  17   30.97    1.94
  -3   9 -14    6.72    1.40
  -3   9 -14    6.95    1.15
  -3   9 -12   10.35    1.73
  -3   9 -12   11.08    1.56
  -3   9 -10   64.60    3.63
  -3   9 -10   58.07    3.01
  -3   9 -10   63.53    3.00
  -3   9  -8   52.52    2.96
  -3   9  -8   58.35    3.52
  -3   9  -8   55.42    2.59
  -3   9  -8   63.29    3.03
  -3   9  -6   32.53    2.39
  -3   9  -6   38.65    2.53
  -3   9  -6   38.14    3.19
  -3   9  -6   38.35    2.26
  -3   9  -4   16.54    1.77
  -3   9  -4   17.08    1.83
  -3   9  -4   17.98    3.23
  -3   9  -2    8.02    1.61
  -3   9  -2    7.96    2.71
  -3   9  -2    8.40    1.78
  -3   9   0  261.23   10.80
  -3   9   0  235.89    7.88
  -3   9   2   65.83    3.06
  -3   9   4   20.88    1.96
  -3   9   4   20.84    3.37
  -3   9   4   25.00    1.90
  -3   9   6   30.79    2.08
  -3   9   6   31.21    3.56
  -3   9   6   30.00    1.86
  -3   9   8   90.68    3.53
  -3   9  10   11.41    1.35
  -3  -9  10   11.66    1.96
  -3  -9  12   37.92    2.33
  -3  -9  14   67.58    2.79
  -3  10 -13    5.90    0.99
  -3  10 -11   13.67    1.41
  -3  10  -9   53.79    2.59
  -3  10  -7   89.01    3.60
  -3  10  -7   85.17    3.29
  -3  10  -5   65.72    2.89
  -3  10  -3   41.67    2.50
  -3  10  -3   42.14    2.41
  -3  10  -1  300.18    9.63
  -3  10  -1  311.98    9.60
  -3  10   1   62.38    2.96
  -3  10   1   65.41    3.05
  -3  10   3    2.71    1.31
  -3  10   5   25.45    1.84
  -3  10   7  130.72    4.57
  -3  10   9   19.54    1.53
  -3  11 -10    9.01    1.03
  -3  11  -8   33.64    1.82
  -3  11  -6   37.57    1.77
  -3  11  -4   77.07    3.11
  -3  11  -4   75.32    2.96
  -3  11  -2  189.40    6.21
  -3  11  -2  192.03    6.16
  -3  11   0  225.33    7.49
  -3  11   0  256.34    7.59
  -3  11   2   28.02    1.84
  -3  11   4   13.37    1.47
  -3  11   6  154.16    5.05
  -3  11   8  106.64    3.62
  -3  12  -3  125.71    3.97
  -3  12  -1   48.27    1.92
  -3  12   1   13.43    1.09
  -3  12   5   18.65    1.11
  -2   0 -26  166.60    5.30
  -2   0 -24   16.96    1.93
  -2   0   0  538.01   15.06
  -2   0   4  886.05   25.01
  -2   0   6  250.35    7.79
  -2   0   8   51.86    3.07
  -2   0   8   58.36    2.61
  -2   0  10  282.13   10.24
  -2   0  10  314.09    9.54
  -2   0  12  174.53    7.51
  -2   0  12  194.92    5.90
  -2   0  12  185.11    6.44
  -2   0  14  127.69    6.25
  -2   0  16  359.69   13.65
  -2   0  16  380.45   11.56
  -2   0  16  376.68   11.75
  -2   0  16  401.40   11.70
  -2   0  18   32.99    3.79
  -2   0  18   31.72    2.37
  -2   0  18   33.26    2.55
  -2   0  20   43.46    3.03
  -2   0  20   43.96    2.75
  -2   0  20   44.33    2.70
  -2   0  22  174.58    6.55
  -2   0  22  173.81    6.29
  -2   0  22  187.22    6.33
  -2   0  24   44.90    2.84
  -2   0  24   47.58    2.72
  -2   0  24   43.73    2.36
  -2   0  26  102.87    3.95
  -2  -1 -25    2.01    1.28
  -2   1  -7  284.51    8.64
  -2   1  -7  304.46    8.64
  -2   1  -5 1587.36   44.56
  -2   1  -3 2429.37   67.93
  -2   1  -1 1469.34   41.18
  -2   1  -1 1459.12   41.11
  -2   1   1 1054.59   29.75
  -2   1   1 1051.80   29.84
  -2   1   3  421.23   12.40
  -2   1   5 3386.94   94.70
  -2   1   7  120.90    4.03
  -2   1   7  126.98    4.78
  -2   1   7  123.47    4.42
  -2   1   9 1053.16   30.90
  -2   1  11  370.35   12.11
  -2   1  11  355.64   10.44
  -2  -1  11  347.71   11.10
  -2  -1  13  130.99    6.46
  -2   1  13  134.89    6.28
  -2   1  13  135.57    4.46
  -2  -1  13  127.08    4.82
  -2  -1  15   57.05    2.82
  -2   1  15   57.79    2.70
  -2   1  15   52.09    4.03
  -2  -1  15   54.63    4.34
  -2  -1  15   51.19    2.50
  -2   1  15   58.19    2.64
  -2   1  15   58.03    2.60
  -2  -1  17  102.75    4.37
  -2   1  17  112.35    4.31
  -2  -1  17   95.61    6.05
  -2   1  17  107.94    5.99
  -2   1  17  112.49    4.23
  -2  -1  17  111.15    4.13
  -2   1  19  260.92    8.65
  -2  -1  19  257.03    8.66
  -2  -1  19  237.14   10.54
  -2   1  19  253.72   10.51
  -2   1  19  267.30    8.49
  -2  -1  19  263.41    8.39
  -2   1  19  260.24    8.56
  -2   1  21  215.03    7.69
  -2  -1  21  212.19    7.60
  -2   1  21  227.08    7.48
  -2  -1  21  213.97    7.34
  -2   1  21  226.01    7.59
  -2  -1  21  226.13    7.37
  -2   1  23   80.59    3.90
  -2  -1  23   79.56    3.84
  -2   1  23   82.89    3.71
  -2  -1  23   79.00    3.57
  -2   1  23   82.94    3.63
  -2   1  25   23.74    1.78
  -2   1  25   25.36    2.16
  -2  -1  25   25.47    2.19
  -2  -1  27   40.66    2.05
  -2   2 -26   11.76    1.01
  -2  -2 -26   10.79    0.93
  -2   2 -24   59.49    2.71
  -2  -2 -24   56.54    2.69
  -2   2 -22   36.06    2.59
  -2   2  -6  805.06   23.44
  -2   2  -6  813.70   23.36
  -2   2  -4  335.31   10.33
  -2   2  -4  335.80   10.17
  -2   2  -2  552.60   16.48
  -2   2  -2  581.50   16.73
  -2   2   0  754.35   21.92
  -2   2   4 1645.88   45.90
  -2   2   4 1601.56   46.06
  -2   2   6 1786.45   50.74
  -2   2   6 1803.20   50.62
  -2   2   8 1468.51   40.66
  -2   2   8 1379.98   39.76
  -2   2   8 1397.93   39.89
  -2   2  10  157.27    6.48
  -2  -2  12    5.35    1.62
  -2   2  12    4.30    2.39
  -2  -2  12    5.02    1.20
  -2   2  14    3.77    1.42
  -2  -2  14    3.08    1.65
  -2   2  14    3.50    1.37
  -2   2  14    6.89    2.34
  -2  -2  14    5.30    1.27
  -2   2  14    5.22    1.31
  -2   2  16   28.76    2.22
  -2   2  16   32.88    2.26
  -2  -2  16   27.48    2.26
  -2  -2  16   28.48    3.75
  -2  -2  16   30.82    1.97
  -2  -2  18  203.50    7.47
  -2  -2  18  220.84    9.71
  -2   2  18  225.70    7.51
  -2   2  18  222.43    7.35
  -2  -2  18  225.82    7.18
  -2   2  20   93.82    4.05
  -2   2  20   91.62    3.97
  -2  -2  20   91.42    3.75
  -2   2  22  184.96    6.63
  -2  -2  22  181.32    6.41
  -2  -2  22  190.48    6.84
  -2   2  24   79.39    3.41
  -2   2  24   77.65    3.50
  -2  -2  24   74.59    3.54
  -2  -2  26   36.88    2.13
  -2   3 -25   10.53    1.03
  -2  -3 -25    7.40    0.92
  -2   3 -23   37.20    2.14
  -2  -3 -23   32.27    2.07
  -2   3 -21    8.97    1.87
  -2   3  -7   43.35    2.56
  -2   3  -5  173.47    6.25
  -2   3  -5  164.42    5.92
  -2   3  -3  481.96   15.07
  -2   3  -3  526.05   15.41
  -2   3  -1 1947.11   53.99
  -2   3  -1 1853.19   53.69
  -2   3   1   12.56    1.36
  -2   3   1   11.39    1.67
  -2   3   1   13.01    1.45
  -2   3   5   24.66    1.82
  -2   3   5   20.54    2.10
  -2   3   7  934.08   26.92
  -2   3   7  916.02   27.10
  -2   3   9  130.68    4.23
  -2   3   9  133.12    4.91
  -2   3  11  268.57    8.20
  -2   3  11  275.97    8.20
  -2   3  13  128.01    4.37
  -2   3  13  130.03    4.54
  -2   3  13  123.45    4.36
  -2   3  15  409.23   12.45
  -2   3  15  420.71   12.58
  -2   3  15  422.15   12.73
  -2  -3  15  397.38   12.72
  -2   3  15  415.56   12.45
  -2   3  15  426.48   12.69
  -2   3  17  359.98   11.25
  -2  -3  17  338.62   11.33
  -2  -3  17  366.91   13.78
  -2   3  17  368.40   11.16
  -2   3  17  376.41   11.43
  -2   3  19   94.02    4.19
  -2  -3  19   82.20    4.09
  -2  -3  19   85.33    5.92
  -2   3  19   93.63    3.93
  -2   3  19   93.43    4.12
  -2   3  21   27.88    2.65
  -2  -3  21   24.08    2.58
  -2   3  21   30.38    2.47
  -2  -3  23    1.39    1.81
  -2   3  23    1.24    1.58
  -2  -3  25    7.02    1.51
  -2  -3  27   27.20    1.36
  -2   4 -22    8.47    1.42
  -2  -4 -22    7.39    1.36
  -2   4 -22    9.19    1.98
  -2   4 -20   63.09    3.05
  -2   4 -18   31.44    2.39
  -2   4  -8   42.71    2.80
  -2   4  -6  782.55   23.42
  -2   4  -4  246.73    8.50
  -2   4  -2  379.85   12.27
  -2   4  -2  390.38   12.74
  -2   4   0  144.21    5.78
  -2   4   0  146.64    5.43
  -2   4   4   96.35    4.28
  -2   4   4   93.01    4.58
  -2   4   6  182.68    6.73
  -2   4   8  287.17    8.46
  -2   4   8  283.65    9.63
  -2   4  10    7.49    1.56
  -2   4  10   10.32    1.19
  -2   4  10   10.43    1.13
  -2   4  10    8.56    1.29
  -2   4  12  366.92   10.74
  -2   4  12  364.19   10.95
  -2   4  12  367.71   10.92
  -2   4  12  377.66   10.77
  -2   4  14  173.15    5.63
  -2   4  14  176.95    5.80
  -2  -4  14  157.53    6.00
  -2   4  14  161.95    5.60
  -2  -4  16   27.33    2.60
  -2   4  16   30.90    2.28
  -2  -4  18   43.99    3.09
  -2  -4  18   54.77    4.87
  -2   4  18   48.66    2.95
  -2   4  18   49.65    2.86
  -2   4  20  150.80    5.56
  -2  -4  20  138.32    5.65
  -2   4  22   69.53    3.24
  -2   4  22   61.37    3.12
  -2  -4  24   13.69    1.67
  -2  -4  26    6.68    0.96
  -2   5 -23    5.45    1.34
  -2   5 -21   46.15    2.83
  -2   5 -19   92.90    3.56
  -2   5 -17   45.86    2.48
  -2   5 -15   80.99    3.46
  -2   5 -13   22.51    1.71
  -2   5 -13   19.90    1.78
  -2   5  -9  108.91    5.10
  -2   5  -7   39.79    3.00
  -2   5  -5    6.26    1.91
  -2   5  -5    9.01    1.11
  -2   5  -3  815.34   25.15
  -2   5  -3  833.82   23.66
  -2   5  -1  159.59    6.26
  -2   5  -1  152.84    5.68
  -2   5  -1  148.34    6.35
  -2   5  -1  157.04    5.00
  -2   5   1   48.27    2.16
  -2   5   1   54.18    3.50
  -2   5   3   22.78    1.48
  -2   5   5  544.17   15.78
  -2   5   5  469.56   14.03
  -2   5   7   50.45    2.06
  -2   5   7   52.18    2.17
  -2   5   9   30.17    1.60
  -2   5   9   32.72    1.69
  -2   5   9   30.95    1.74
  -2   5  11   52.84    2.50
  -2   5  11   54.13    3.21
  -2   5  11   52.40    2.31
  -2   5  11   49.06    2.47
  -2   5  11   57.52    2.43
  -2   5  13   96.78    3.60
  -2   5  13   89.45    3.71
  -2  -5  15  301.15   10.08
  -2   5  15  319.36    9.75
  -2   5  15  312.11    9.96
  -2   5  17  157.71    5.65
  -2  -5  17  156.93    5.96
  -2   5  19   52.25    2.89
  -2  -5  19   49.23    3.05
  -2   5  21   50.98    2.80
  -2  -5  21   49.53    2.78
  -2  -5  23   11.17    1.53
  -2  -5  25    9.67    0.94
  -2   6 -22   72.45    2.83
  -2   6 -20   81.25    3.68
  -2   6 -18  151.02    6.01
  -2   6 -14  133.74    4.82
  -2   6 -12  188.87    6.39
  -2   6  -8  192.83    8.06
  -2   6  -6  193.03    7.70
  -2   6  -6  173.96    5.68
  -2   6  -4   24.56    3.44
  -2   6  -4   31.95    2.99
  -2   6  -4   34.03    1.87
  -2   6  -4   33.60    3.18
  -2   6  -4   31.90    1.67
  -2   6  -2   99.32    4.69
  -2   6  -2   98.12    4.48
  -2   6  -2   91.64    3.94
  -2   6  -2  104.40    5.17
  -2   6  -2  104.71    3.62
  -2   6   0  123.95    5.13
  -2   6   0  135.38    4.70
  -2   6   0  137.04    4.59
  -2   6   4  195.38    8.21
  -2   6   4  213.42    6.60
  -2   6   6  275.30   10.08
  -2   6   6  256.82    8.21
  -2   6   6  278.25    8.18
  -2   6   8   53.79    3.72
  -2   6   8   51.54    2.28
  -2   6   8   49.59    2.12
  -2   6  10   57.97    3.81
  -2   6  10   65.89    2.86
  -2  -6  12  173.08    6.43
  -2   6  12  170.87    5.88
  -2   6  12  189.97    6.12
  -2  -6  14  396.22   12.88
  -2   6  14  415.70   12.52
  -2   6  14  424.27   12.75
  -2  -6  16   36.27    2.85
  -2   6  16   36.48    2.48
  -2  -6  18    6.92    1.86
  -2  -6  20   74.48    3.26
  -2  -6  22   37.43    1.98
  -2   7 -19   24.16    2.18
  -2   7 -17   68.55    3.78
  -2   7 -15   47.04    2.40
  -2   7 -15   44.28    3.73
  -2   7 -13    9.22    1.65
  -2   7 -13   10.07    3.39
  -2   7 -11   52.63    2.76
  -2   7 -11   44.89    4.22
  -2   7 -11   42.44    5.29
  -2   7  -9  237.12   10.83
  -2   7  -7   68.54    4.25
  -2   7  -7   52.86    4.28
  -2   7  -5   99.86    5.68
  -2   7  -5   99.92    4.98
  -2   7  -5   94.39    3.64
  -2   7  -5  103.55    4.47
  -2   7  -3  325.26   11.99
  -2   7  -3  312.42   10.39
  -2   7  -3  316.37    9.53
  -2   7  -3  298.68    9.88
  -2   7  -1  109.16    5.77
  -2   7  -1  102.11    4.52
  -2   7  -1  102.17    4.06
  -2   7  -1  107.97    3.85
  -2   7   1  214.34    8.79
  -2   7   1  205.11    6.61
  -2   7   3   94.47    3.64
  -2   7   3  104.21    3.65
  -2   7   5   61.17    4.34
  -2   7   5   68.47    2.78
  -2   7   5   67.10    2.69
  -2   7   7   53.89    2.44
  -2   7   7   63.41    4.26
  -2   7   9   18.05    2.63
  -2   7  11   69.06    2.67
  -2   7  11   58.50    4.09
  -2  -7  13  237.57    8.07
  -2  -7  15   56.23    3.12
  -2  -7  17   25.76    2.12
  -2  -7  19   22.25    1.74
  -2   8 -18   31.95    2.03
  -2   8 -18   35.02    1.96
  -2   8 -16   -0.72    1.96
  -2   8 -16    1.57    1.73
  -2   8 -14   69.45    3.94
  -2   8 -14   73.04    3.68
  -2   8 -14   75.02    3.13
  -2   8 -12  200.05    7.15
  -2   8 -12  199.00    6.76
  -2   8 -10  116.90    4.99
  -2   8 -10  113.67    4.53
  -2   8  -8   69.39    3.85
  -2   8  -8   70.57    3.36
  -2   8  -8   69.39    4.41
  -2   8  -8   66.56    2.94
  -2   8  -6  274.16    8.46
  -2   8  -6  248.95    9.21
  -2   8  -6  261.76   10.88
  -2   8  -6  241.26    8.61
  -2   8  -4    6.50    2.85
  -2   8  -4   11.83    2.96
  -2   8  -4    8.49    2.05
  -2   8  -2   80.29    5.36
  -2   8  -2   76.13    3.38
  -2   8  -2   75.43    4.12
  -2   8  -2   74.11    3.19
  -2   8   0  196.04    8.85
  -2   8   0  177.13    6.20
  -2   8   0  195.32    6.38
  -2   8   2   53.94    2.64
  -2   8   4  239.98    9.71
  -2   8   4  220.82    6.89
  -2   8   6   21.24    3.16
  -2   8   8   20.79    3.12
  -2   8  10  172.41    5.54
  -2   8  10  150.63    7.39
  -2  -8  12    4.12    1.88
  -2  -8  14    9.70    1.77
  -2  -8  16   58.13    2.62
  -2   9 -15   13.21    1.76
  -2   9 -15   11.72    1.46
  -2   9 -15   10.25    1.16
  -2   9 -13  258.42    8.18
  -2   9 -13  257.86    8.10
  -2   9 -11   59.45    3.12
  -2   9 -11   68.29    3.06
  -2   9  -9    3.36    1.85
  -2   9  -9    3.04    2.37
  -2   9  -9    5.18    1.23
  -2   9  -9    4.31    1.61
  -2   9  -7  204.96    7.44
  -2   9  -7  234.04    8.09
  -2   9  -7  219.96    7.27
  -2   9  -7  250.75    7.70
  -2   9  -5  230.76    7.33
  -2   9  -5  215.92    7.36
  -2   9  -3  156.33    8.08
  -2   9  -3  161.67    5.74
  -2   9  -1  152.34    7.89
  -2   9  -1  149.30    5.38
  -2   9   1  101.79    6.32
  -2   9   1  102.04    4.00
  -2   9   3  451.12   15.51
  -2   9   3  389.93   12.11
  -2   9   5   50.64    4.41
  -2   9   5   55.98    2.53
  -2   9   7   66.26    2.92
  -2   9   9   24.28    1.71
  -2  -9   9   24.05    2.09
  -2   9  11   33.36    1.75
  -2  10 -14   12.37    0.97
  -2  10 -12   43.12    2.09
  -2  10 -10   23.51    1.76
  -2  10  -8   47.74    2.57
  -2  10  -8   47.09    2.19
  -2  10  -6   22.60    1.71
  -2  10  -4    9.79    1.66
  -2  10  -4   10.69    1.60
  -2  10  -2   34.21    2.24
  -2  10  -2   30.41    2.13
  -2  10   0  143.19    5.17
  -2  10   0  148.53    5.22
  -2  10   2   97.17    3.77
  -2  10   4   47.20    2.27
  -2  10   4   47.36    2.46
  -2  10   6   56.04    2.64
  -2  10   8   73.34    2.96
  -2  11 -11    1.27    0.75
  -2  11  -9   33.15    1.74
  -2  11  -7   10.45    1.02
  -2  11  -5   40.91    2.16
  -2  11  -5   40.90    1.97
  -2  11  -3   31.69    1.90
  -2  11  -3   26.52    1.78
  -2  11  -1  127.19    4.43
  -2  11  -1  124.96    4.44
  -2  11   1   66.99    2.79
  -2  11   1   68.67    2.91
  -2  11   5   10.45    1.34
  -2  11   7    6.54    1.12
  -2  12  -4    1.55    0.79
  -2  12  -4    1.60    0.64
  -2  12  -2    1.35    0.79
  -2  12   0   14.59    1.14
  -2  12   4   24.47    1.31
  -1   0 -27    1.04    0.80
  -1   0 -25   -1.21    1.53
  -1   0   3    0.19    0.36
  -1   0   5    1.45    0.95
  -1   0   7    0.43    0.89
  -1   0   9   -0.10    0.99
  -1   0   9    0.14    1.93
  -1   0  11    0.53    2.51
  -1   0  13   -1.64    2.43
  -1   0  13    0.99    1.14
  -1   0  15   -0.53    2.08
  -1   0  15   -0.30    1.44
  -1   0  15    2.01    1.26
  -1   0  17    2.09    1.70
  -1   0  17    0.15    2.25
  -1   0  17   -0.90    1.68
  -1   0  19    0.76    2.01
  -1   0  19   -0.19    1.78
  -1   0  19   -0.43    1.47
  -1   0  21   -0.24    2.10
  -1   0  21    1.38    1.81
  -1   0  21    0.16    1.49
  -1   0  23   -0.85    1.88
  -1   0  23    1.93    1.78
  -1   0  23    3.07    1.40
  -1   0  25   -0.67    1.61
  -1   0  25    0.31    1.43
  -1  -1 -26   49.17    2.23
  -1   1  -4 9936.63  274.84
  -1   1  -4 9863.49  274.77
  -1   1  -2 2314.34   64.56
  -1   1   2  117.77    3.81
  -1   1   4  297.04    8.43
  -1   1   4  279.76    8.50
  -1   1   6  519.92   14.70
  -1   1   6  493.61   13.96
  -1   1   6  474.15   14.00
  -1   1   8  397.01   12.35
  -1   1  10   72.76    3.92
  -1  -1  10   63.76    2.85
  -1   1  12   53.60    2.34
  -1  -1  12   58.40    2.28
  -1   1  12   57.25    3.81
  -1   1  12   56.87    2.23
  -1  -1  12   48.52    2.29
  -1  -1  14   43.63    3.79
  -1   1  14   51.17    3.66
  -1   1  14   49.32    2.30
  -1   1  16   48.91    2.65
  -1   1  16   54.34    2.65
  -1  -1  16   46.74    2.78
  -1   1  16   51.72    2.55
  -1  -1  16   42.97    4.03
  -1   1  16   50.86    3.92
  -1  -1  16   46.85    2.45
  -1   1  18  157.40    5.77
  -1  -1  18  154.25    5.79
  -1  -1  18  153.20    7.44
  -1   1  18  151.52    7.09
  -1   1  18  161.98    5.70
  -1  -1  18  160.85    5.51
  -1   1  18  156.61    5.59
  -1  -1  18  156.18    5.50
  -1   1  20   73.51    3.41
  -1  -1  20   64.80    3.07
  -1   1  20   64.57    3.31
  -1  -1  20   63.90    3.20
  -1   1  20   69.38    3.60
  -1  -1  20   62.04    3.49
  -1   1  22    7.10    1.72
  -1   1  22    9.12    2.01
  -1  -1  22    7.87    1.81
  -1   1  22    6.85    2.25
  -1  -1  22    6.21    2.08
  -1   1  24   37.20    2.17
  -1   1  24   35.89    2.39
  -1  -1  24   35.66    2.25
  -1   1  24   33.04    2.53
  -1  -1  24   32.46    2.49
  -1  -1  26   11.27    1.53
  -1   2 -25   75.96    2.90
  -1  -2 -25   62.45    2.83
  -1   2  -7  173.01    5.61
  -1   2  -5  882.22   25.24
  -1   2  -3    2.04    1.23
  -1   2  -3    2.99    0.91
  -1   2  -1 1176.34   33.62
  -1   2  -1 1198.12   33.79
  -1   2   1  101.25    3.77
  -1   2   1  100.81    3.33
  -1   2   3 1370.30   38.14
  -1   2   3 1322.00   38.01
  -1   2   5  116.72    4.25
  -1   2   5  127.69    4.19
  -1   2   7   42.57    2.63
  -1   2   7   44.54    2.01
  -1   2   9  140.39    5.70
  -1   2  11  735.70   21.96
  -1   2  11  710.36   20.39
  -1   2  13  368.51   10.87
  -1   2  13  361.48   10.81
  -1   2  13  361.76   12.49
  -1   2  15  109.36    4.23
  -1   2  15  115.36    4.36
  -1  -2  15  112.95    4.41
  -1   2  15  117.31    4.19
  -1  -2  15  114.14    6.16
  -1  -2  15  117.53    4.05
  -1   2  17   53.65    2.83
  -1  -2  17   51.25    2.92
  -1   2  17   54.30    2.79
  -1  -2  17   50.32    4.44
  -1   2  17   50.06    2.77
  -1  -2  17   54.92    2.63
  -1  -2  19  412.67   13.03
  -1   2  19  411.19   12.82
  -1  -2  19  425.78   12.68
  -1   2  19  425.89   13.01
  -1   2  21  112.75    4.67
  -1  -2  21  105.70    4.64
  -1   2  21  113.77    4.51
  -1  -2  21  105.37    4.22
  -1   2  21  114.73    4.55
  -1   2  23   44.28    2.80
  -1  -2  23   42.16    2.76
  -1   2  23   44.03    2.62
  -1  -2  23   39.88    2.35
  -1   2  23   45.83    2.57
  -1  -2  25  102.73    3.97
  -1   2  25  106.89    3.97
  -1   3 -24   46.32    2.22
  -1  -3 -24   38.58    2.16
  -1   3 -22   35.28    2.44
  -1   3  -8  590.37   17.63
  -1   3  -6  190.10    6.50
  -1   3  -4  615.45   18.23
  -1   3  -2  614.72   18.27
  -1   3  -2  622.76   18.54
  -1   3   0  607.27   17.27
  -1   3   0  630.00   17.54
  -1   3   4  690.95   20.29
  -1   3   6  598.53   17.76
  -1   3   8 2391.81   67.46
  -1   3  10   87.66    3.44
  -1   3  10   85.37    3.08
  -1   3  12  349.90   10.40
  -1   3  12  348.70   10.40
  -1   3  14  232.80    7.62
  -1   3  14  246.56    7.60
  -1   3  14  239.06    7.68
  -1  -3  14  230.90    7.73
  -1   3  14  233.17    7.46
  -1   3  16   97.19    3.92
  -1  -3  16   83.90    3.87
  -1   3  16   90.08    3.68
  -1   3  16   88.67    3.84
  -1  -3  18   55.49    3.16
  -1  -3  18   49.21    4.68
  -1   3  18   53.82    2.99
  -1   3  18   56.09    3.05
  -1   3  20   51.60    3.00
  -1  -3  20   44.91    2.95
  -1   3  22   40.91    2.51
  -1  -3  22   34.74    2.61
  -1  -3  24  108.82    4.13
  -1  -3  26   43.20    1.92
  -1  -4 -23   26.13    1.64
  -1   4 -21   18.40    1.87
  -1   4  -9  122.11    5.02
  -1   4  -7  339.68   11.12
  -1   4  -5  168.38    6.32
  -1   4  -3  715.18   21.47
  -1   4  -1  811.57   23.30
  -1   4  -1  749.62   23.37
  -1   4   1  180.26    6.55
  -1   4   3  166.38    6.20
  -1   4   5 1279.09   37.10
  -1   4   7 1291.23   37.41
  -1   4   9  680.75   19.72
  -1   4   9  690.00   19.69
  -1   4   9  720.48   20.81
  -1   4  11  407.26   11.99
  -1   4  11  406.76   12.74
  -1   4  11  406.80   11.97
  -1   4  13   18.55    1.58
  -1   4  13   20.05    1.76
  -1  -4  13   18.78    2.13
  -1   4  13   15.04    1.63
  -1   4  15  506.68   14.98
  -1  -4  15  488.31   15.21
  -1   4  15  525.19   15.01
  -1   4  15  492.48   15.17
  -1  -4  17  448.52   14.08
  -1   4  17  461.67   13.90
  -1   4  17  470.81   14.16
  -1  -4  19   40.60    2.76
  -1   4  19   42.26    2.68
  -1   4  19   40.78    2.82
  -1  -4  21   -2.04    1.76
  -1   4  21    1.30    1.81
  -1   4  21    2.38    1.75
  -1   4  23   99.83    3.92
  -1  -4  23   97.02    3.82
  -1  -4  25   34.44    1.73
  -1   5 -22   41.31    2.42
  -1   5 -20   25.15    2.80
  -1   5 -18   23.96    1.88
  -1   5 -16  290.12    9.11
  -1   5  -8  259.09    9.37
  -1   5  -6  364.97   12.29
  -1   5  -4   99.83    4.73
  -1   5  -4   94.53    3.35
  -1   5  -2  633.53   21.02
  -1   5  -2  684.68   19.47
  -1   5  -2  718.12   21.04
  -1   5  -2  675.86   19.99
  -1   5   0    2.32    1.11
  -1   5   0    2.27    1.93
  -1   5   4  251.49    8.65
  -1   5   4  229.91    7.10
  -1   5   6  185.08    7.32
  -1   5   6  194.01    5.86
  -1   5   8  216.72    6.56
  -1   5   8  215.16    6.63
  -1   5   8  220.00    8.00
  -1   5  10   49.07    2.29
  -1   5  10   43.29    2.04
  -1   5  10   47.23    2.11
  -1   5  10   46.53    2.12
  -1  -5  12   36.90    2.58
  -1   5  12   42.17    2.15
  -1   5  12   44.54    2.33
  -1   5  12   44.39    2.23
  -1   5  12   45.52    2.23
  -1   5  14  249.44    7.86
  -1  -5  14  240.39    8.20
  -1   5  14  250.60    7.89
  -1   5  14  247.01    8.13
  -1   5  16 1259.38   34.96
  -1  -5  16 1177.89   35.12
  -1   5  18  200.80    6.58
  -1  -5  18  177.92    6.57
  -1   5  20    1.51    1.78
  -1  -5  20    1.39    1.65
  -1  -5  22   99.91    3.78
  -1  -5  24   59.11    2.24
  -1   6 -21   16.06    1.87
  -1   6 -21   14.37    1.86
  -1   6 -19   46.80    3.22
  -1   6 -17   95.89    4.89
  -1   6 -15   94.32    3.72
  -1   6  -9   22.54    2.73
  -1   6  -7   60.54    2.51
  -1   6  -7   66.20    4.14
  -1   6  -5  314.95    9.57
  -1   6  -5  321.09   10.51
  -1   6  -5  319.91   12.23
  -1   6  -5  329.94   11.58
  -1   6  -3   56.80    4.00
  -1   6  -3   69.41    4.16
  -1   6  -3   63.51    3.70
  -1   6  -3   64.69    3.22
  -1   6  -1  107.31    3.64
  -1   6  -1  102.45    5.18
  -1   6  -1   99.04    4.32
  -1   6  -1   94.88    3.87
  -1   6   1  110.16    3.57
  -1   6   1  100.84    4.19
  -1   6   1  111.02    3.81
  -1   6   1  103.31    5.29
  -1   6   1   97.73    3.71
  -1   6   3  208.03    8.24
  -1   6   5  363.48   11.81
  -1   6   5  319.58    9.54
  -1   6   7  146.91    4.61
  -1   6   7  132.49    4.61
  -1   6   9  231.31    8.73
  -1   6   9  221.18    6.86
  -1   6   9  220.01    6.96
  -1   6   9  227.99    6.90
  -1   6  11  138.33    4.55
  -1   6  11  126.26    5.78
  -1  -6  11  120.50    5.08
  -1   6  11  139.43    4.88
  -1  -6  13   72.68    3.65
  -1   6  13   77.46    3.27
  -1   6  13   81.46    3.48
  -1   6  15  179.11    5.83
  -1  -6  15  152.14    5.96
  -1   6  17  102.65    4.15
  -1  -6  17  103.21    4.21
  -1  -6  19  108.92    4.17
  -1  -6  21   16.43    1.51
  -1   7 -20   22.41    1.90
  -1   7 -20   24.61    1.88
  -1   7 -18   26.63    2.61
  -1   7 -18   24.34    2.37
  -1   7 -16   16.78    1.54
  -1   7 -16   13.74    2.71
  -1   7 -14   41.28    2.43
  -1   7 -14   42.07    3.72
  -1   7 -12   40.29    2.45
  -1   7 -12   34.94    3.70
  -1   7 -10   22.89    3.69
  -1   7 -10   19.45    4.42
  -1   7  -8   65.01    4.52
  -1   7  -8   53.76    5.22
  -1   7  -8   56.77    3.71
  -1   7  -6   13.02    2.49
  -1   7  -6    8.93    2.48
  -1   7  -6   12.15    3.05
  -1   7  -6   12.16    3.05
  -1   7  -6   11.97    1.31
  -1   7  -4  267.82   10.64
  -1   7  -4  267.69    8.80
  -1   7  -4  270.33    9.26
  -1   7  -4  266.84    8.35
  -1   7  -2   26.13    3.08
  -1   7  -2   24.37    2.18
  -1   7  -2   30.24    1.87
  -1   7  -2   23.90    2.92
  -1   7  -2   24.93    1.70
  -1   7   0   81.25    3.26
  -1   7   0   80.82    4.95
  -1   7   0   76.15    3.09
  -1   7   4  127.47    6.54
  -1   7   4  131.22    4.57
  -1   7   4  136.31    4.53
  -1   7   6  100.45    3.72
  -1   7   6  105.51    5.69
  -1   7   8    3.10    1.05
  -1   7   8    4.52    2.04
  -1   7  10   80.42    4.71
  -1  -7  12   63.40    3.34
  -1  -7  14  121.44    4.69
  -1  -7  16   32.27    2.20
  -1  -7  18   14.27    1.54
  -1   8 -19    5.92    1.32
  -1   8 -17   12.18    1.96
  -1   8 -17   13.78    1.80
  -1   8 -15   31.68    2.86
  -1   8 -15   33.93    2.02
  -1   8 -15   36.45    2.66
  -1   8 -13    8.63    2.79
  -1   8 -13   10.06    1.67
  -1   8 -13   10.90    2.38
  -1   8 -11   13.55    3.14
  -1   8 -11   13.68    1.87
  -1   8 -11   15.85    2.53
  -1   8  -9   47.84    2.38
  -1   8  -9   48.88    3.41
  -1   8  -7   54.88    3.36
  -1   8  -7   56.81    3.89
  -1   8  -7   45.88    4.31
  -1   8  -5  129.04    7.10
  -1   8  -5  126.63    4.76
  -1   8  -5  130.43    5.71
  -1   8  -5  137.14    4.78
  -1   8  -5  135.35    5.23
  -1   8  -3  167.33    8.07
  -1   8  -3  164.35    6.41
  -1   8  -3  160.49    5.54
  -1   8  -3  158.58    5.74
  -1   8  -1   16.48    3.20
  -1   8  -1   19.85    1.69
  -1   8   1  422.41   15.80
  -1   8   1  438.06   13.12
  -1   8   3   31.59    3.67
  -1   8   3   32.17    1.99
  -1   8   3   37.09    2.08
  -1   8   5  269.15   10.94
  -1   8   5  278.33    8.34
  -1   8   5  258.20    8.41
  -1   8   7   22.81    3.13
  -1   8   9    6.75    2.28
  -1   8  11   13.26    1.27
  -1   9 -16   31.64    1.50
  -1   9 -16   30.19    1.82
  -1   9 -14   12.38    2.06
  -1   9 -14   11.42    1.41
  -1   9 -14   14.13    1.73
  -1   9 -12    7.34    1.59
  -1   9 -12    5.14    1.79
  -1   9 -10    4.60    1.65
  -1   9 -10    7.02    1.95
  -1   9  -8   39.07    2.46
  -1   9  -8   35.59    2.61
  -1   9  -8   37.02    3.30
  -1   9  -8   34.79    2.11
  -1   9  -6   46.27    2.79
  -1   9  -6   48.11    2.82
  -1   9  -4    9.24    2.81
  -1   9  -4   10.95    1.82
  -1   9  -2  119.98    6.80
  -1   9  -2  118.57    4.59
  -1   9   0   58.85    2.82
  -1   9   0   55.09    4.73
  -1   9   0   56.89    2.82
  -1   9   2    7.78    1.49
  -1   9   4   67.78    5.06
  -1   9   4   66.57    2.87
  -1   9   6    5.92    2.40
  -1   9   8    4.38    1.30
  -1   9  10   24.61    1.60
  -1  10 -13    1.07    1.00
  -1  10 -11   13.63    1.51
  -1  10  -9   39.53    2.32
  -1  10  -9   43.78    1.98
  -1  10  -7   -0.20    1.52
  -1  10  -7    1.37    1.19
  -1  10  -5   93.93    3.71
  -1  10  -3   54.52    2.74
  -1  10  -3   44.61    2.57
  -1  10  -1   63.78    3.01
  -1  10   1   90.96    3.63
  -1  10   3  208.64    6.70
  -1  10   5  176.25    5.89
  -1  10   7   51.33    2.43
  -1  10   9   32.04    1.74
  -1  11 -12    4.44    0.74
  -1  11 -10   67.33    2.60
  -1  11  -8   36.95    1.90
  -1  11  -8   32.36    1.51
  -1  11  -6    5.50    1.07
  -1  11  -4   90.80    3.44
  -1  11  -4   85.15    3.30
  -1  11  -2   67.89    2.83
  -1  11  -2   62.88    2.78
  -1  11   0   16.22    1.45
  -1  11   0   18.64    1.65
  -1  11   4   58.62    2.55
  -1  11   6  114.28    3.93
  -1  12  -5    8.67    0.86
  -1  12  -3    8.29    0.93
  -1  12  -3    8.89    0.91
  -1  12  -1    3.85    0.91
  -1  12   3   16.29    1.13
  -1  12   5    2.54    0.68
   0   0 -26    9.52    1.49
   0   0   2  519.67   14.45
   0   0   2  513.38   14.43
   0   0   4  156.83    4.62
   0   0   6 1524.28   42.62
   0   0   8  225.79    7.59
   0   0  10 1416.05   40.92
   0   0  12  900.76   27.00
   0   0  12  897.77   25.49
   0   0  14   66.42    4.02
   0   0  14   66.39    2.71
   0   0  16  419.97   12.55
   0   0  16  411.51   14.31
   0   0  16  418.80   12.60
   0   0  16  422.33   12.73
   0   0  18  222.43    7.19
   0   0  18  213.56    7.18
   0   0  18  214.59    7.33
   0   0  20  321.15   10.26
   0   0  20  334.78   10.33
   0   0  20  328.59   10.53
   0   0  22   77.79    3.32
   0   0  22   77.32    3.49
   0   0  22   81.54    3.73
   0   0  24   22.01    1.90
   0   0  24   18.28    2.04
   0   1 -27    3.90    0.97
   0  -1 -27    3.19    0.99
   0   1  -7  567.07   15.99
   0   1  -5  790.78   22.28
   0   1  -1 1526.18   42.72
   0   1   1 1363.33   38.01
   0   1   3 1954.07   54.69
   0   1   5  862.33   24.08
   0   1   5  843.05   24.51
   0   1   7  588.79   17.38
   0  -1   9 1096.75   31.15
   0   1   9 1129.12   32.07
   0   1  11  100.06    3.54
   0   1  11  104.75    4.75
   0   1  11  104.88    3.47
   0   1  13  459.40   13.10
   0  -1  13  453.17   13.01
   0   1  13  442.35   13.00
   0   1  13  466.04   14.63
   0   1  15  117.08    4.16
   0   1  15  118.60    4.33
   0  -1  15  115.93    4.31
   0  -1  15  101.84    5.59
   0   1  15  117.16    5.49
   0   1  15  112.98    4.18
   0   1  17   55.39    2.67
   0  -1  17   49.15    3.97
   0   1  17   50.21    2.67
   0   1  17   50.05    2.94
   0  -1  17   51.69    2.89
   0   1  19  128.73    4.91
   0   1  19  125.03    4.86
   0  -1  19  130.33    4.82
   0   1  19  129.45    5.13
   0  -1  19  129.31    5.09
   0   1  21   54.26    2.81
   0  -1  21   46.07    2.72
   0   1  21   48.70    2.89
   0   1  21   48.42    3.06
   0  -1  21   50.58    3.11
   0   1  23  151.32    5.37
   0  -1  23  144.02    5.21
   0   1  23  149.80    5.53
   0  -1  23  151.25    5.48
   0   1  25   10.87    1.57
   0  -1  25    9.79    1.64
   0   2 -26   15.09    1.33
   0  -2 -26   11.82    1.32
   0   2  -8  405.27   11.96
   0   2  -6  734.59   21.14
   0   2  -4 1870.61   52.61
   0   2   0  163.20    5.44
   0   2   2  397.81   11.47
   0   2   4 1663.50   46.86
   0   2   6  644.25   18.59
   0   2   8  423.08   12.37
   0   2  10  778.46   22.11
   0   2  12  579.10   16.65
   0   2  12  574.74   16.68
   0   2  14    2.49    1.26
   0   2  14    2.76    1.48
   0  -2  14    2.93    1.48
   0   2  14    2.72    1.13
   0   2  14    3.60    1.29
   0   2  16  113.61    4.40
   0   2  16  117.19    4.46
   0  -2  16  118.83    4.50
   0   2  16  117.60    4.31
   0  -2  16  110.97    6.06
   0  -2  16  113.61    4.17
   0   2  18   65.74    3.11
   0   2  18   70.22    3.42
   0  -2  18   66.52    3.34
   0   2  18   60.79    3.16
   0  -2  18   61.52    2.94
   0   2  18   61.42    3.15
   0   2  20  507.40   14.98
   0  -2  20  493.13   14.85
   0   2  20  473.55   14.69
   0  -2  20  476.30   14.49
   0   2  20  488.15   14.85
   0   2  22   11.41    2.23
   0  -2  22    7.28    1.97
   0   2  22   10.93    1.94
   0  -2  22   10.12    1.69
   0   2  22   11.25    1.77
   0  -2  24    9.14    1.67
   0   2  24   11.13    1.70
   0   3 -25   39.14    1.84
   0  -3 -25   27.91    1.78
   0   3 -23    6.27    1.64
   0   3  -9  185.17    6.34
   0   3  -7  434.19   13.26
   0   3  -5  458.93   13.93
   0   3  -3 1969.99   55.76
   0   3  -1  399.12   12.56
   0   3   1  460.71   13.18
   0   3   3 1995.64   56.47
   0   3   5  460.90   13.94
   0   3   7  485.77   14.62
   0   3   9  156.46    4.97
   0   3   9  160.93    5.45
   0   3   9  158.52    4.96
   0   3  11  422.96   12.36
   0   3  11  421.34   12.37
   0   3  13  532.12   15.57
   0   3  13  554.98   15.58
   0  -3  13  530.91   15.72
   0   3  13  508.72   15.69
   0  -3  15  284.23    9.00
   0   3  15  282.52    9.03
   0  -3  17  190.75    6.55
   0  -3  17  170.02    8.35
   0   3  17  189.71    6.42
   0   3  17  189.90    6.56
   0  -3  19   28.52    2.48
   0   3  19   20.96    2.24
   0   3  19   28.73    2.40
   0  -3  21   14.50    2.05
   0   3  21   16.75    1.96
   0  -3  23    6.92    1.61
   0  -3  25   42.79    2.01
   0   4 -24    2.00    1.33
   0  -4 -24    0.74    1.03
   0   4 -22   14.63    1.67
   0   4 -22   17.29    2.28
   0   4 -10   33.44    2.34
   0   4  -8   11.45    1.80
   0   4  -6  252.75    8.65
   0   4  -4  180.51    6.70
   0   4  -2  311.48    9.87
   0   4  -2  273.82   10.23
   0   4   0   87.51    4.00
   0   4   0   97.13    3.97
   0   4   0   85.74    2.87
   0   4   4  177.19    6.52
   0   4   6  262.89    8.92
   0   4   8    9.01    1.10
   0   4   8    8.70    1.11
   0   4   8   10.73    1.04
   0   4   8   11.54    1.67
   0   4  10   36.89    1.86
   0   4  10   33.07    1.80
   0   4  10   40.53    2.38
   0   4  12   32.46    1.84
   0  -4  12   29.33    2.20
   0   4  14   46.42    2.41
   0  -4  14   45.42    2.66
   0   4  14   45.91    2.37
   0   4  14   47.13    2.55
   0   4  16  219.85    7.22
   0  -4  16  215.89    7.34
   0   4  16  222.51    7.21
   0   4  16  215.92    7.40
   0  -4  18   82.34    3.75
   0   4  18   82.53    3.67
   0   4  18   85.54    3.84
   0  -4  20   58.06    3.09
   0   4  20   64.59    3.16
   0   4  20   68.59    3.34
   0   4  22   17.40    1.91
   0  -4  22   14.25    1.73
   0  -4  24    1.60    1.08
   0   5 -23   15.22    1.70
   0   5 -21   35.85    2.75
   0   5 -19   49.40    2.46
   0   5 -19   58.17    3.73
   0   5 -17   26.42    1.99
   0   5  -9   95.99    4.64
   0   5  -7  285.90   10.07
   0   5  -5  226.00    8.42
   0   5  -3   80.67    5.03
   0   5  -3   91.33    4.53
   0   5  -3   80.84    3.94
   0   5  -1   87.99    4.24
   0   5  -1   80.50    4.33
   0   5  -1   75.74    2.91
   0   5  -1   78.63    3.72
   0   5   3  100.21    4.75
   0   5   5  206.03    7.25
   0   5   5  179.08    5.60
   0   5   7  279.73    8.63
   0   5   7  301.49    8.74
   0   5   7  297.99    8.67
   0   5   7  307.89   10.25
   0   5   9  103.63    3.77
   0   5   9  104.64    3.53
   0   5   9   97.88    3.48
   0   5   9  103.28    3.48
   0   5   9  100.80    3.57
   0   5   9   98.21    4.57
   0   5  11  148.41    5.92
   0   5  11  153.55    5.33
   0  -5  11  154.41    5.47
   0   5  11  156.04    5.08
   0   5  11  154.61    5.13
   0   5  11  153.98    5.09
   0   5  13  883.92   26.33
   0  -5  13  909.00   26.34
   0   5  13  909.06   26.13
   0   5  13  899.81   26.09
   0   5  13  937.53   26.11
   0   5  15   55.79    2.81
   0   5  15   51.54    2.81
   0  -5  17   35.68    2.46
   0   5  17   35.37    2.53
   0   5  19   66.18    3.11
   0  -5  19   60.18    3.05
   0   5  21   36.47    2.32
   0  -5  21   32.11    2.05
   0   6 -22   19.89    1.71
   0   6 -22   17.51    1.56
   0   6 -20   85.41    3.91
   0   6 -20   95.54    4.03
   0   6 -18  113.38    5.11
   0   6 -16  171.89    6.85
   0   6 -14  339.30   11.47
   0   6 -12  293.02   10.07
   0   6 -10   33.52    3.32
   0   6 -10   31.09    3.04
   0   6  -8   35.48    3.05
   0   6  -8   32.49    4.52
   0   6  -8   32.69    3.35
   0   6  -8   34.26    1.74
   0   6  -6   54.14    3.73
   0   6  -6   54.32    4.69
   0   6  -6   57.66    2.39
   0   6  -4  306.98   11.63
   0   6  -4  309.67    9.94
   0   6  -4  339.68   11.54
   0   6  -4  314.61   10.28
   0   6  -2   21.60    2.12
   0   6  -2   21.46    2.61
   0   6  -2   21.47    2.59
   0   6   0  217.57    6.72
   0   6   0  213.84    6.87
   0   6   0  227.85    8.56
   0   6   0  207.06    7.17
   0   6   2   14.70    1.20
   0   6   4  298.70   10.24
   0   6   4  268.55    8.06
   0   6   6   63.42    2.46
   0   6   6   59.90    2.34
   0   6   6   59.70    2.24
   0   6   6   61.92    3.87
   0   6   8   26.59    1.49
   0   6   8   27.46    1.55
   0   6   8   26.46    1.60
   0   6   8   27.32    2.68
   0   6  10   44.91    2.10
   0   6  10   38.07    3.01
   0   6  10   44.82    2.20
   0  -6  10   42.19    2.66
   0  -6  12  306.64    9.87
   0   6  12  311.67    9.63
   0   6  12  317.27    9.56
   0   6  12  311.45    9.55
   0  -6  14  326.07   10.05
   0   6  14  311.56    9.79
   0   6  14  315.05    9.79
   0   6  16  180.16    5.97
   0  -6  16  162.58    5.91
   0   6  18  114.73    4.30
   0  -6  18  107.34    4.15
   0   7 -21   23.62    1.69
   0   7 -21   25.33    1.62
   0   7 -19   57.99    2.93
   0   7 -19   52.66    2.95
   0   7 -17   58.62    3.35
   0   7 -17   62.67    3.62
   0   7 -15    2.68    1.38
   0   7 -15    1.23    2.80
   0   7 -13  143.93    6.26
   0   7 -13  146.81    8.51
   0   7 -11   33.60    3.76
   0   7 -11   35.68    3.17
   0   7 -11   38.40    5.05
   0   7  -9  163.06    7.73
   0   7  -9  164.04    6.48
   0   7  -9  171.65    6.91
   0   7  -9  176.08    5.67
   0   7  -9  176.03    8.93
   0   7  -7   87.71    4.12
   0   7  -7   78.19    3.17
   0   7  -7   84.36    5.21
   0   7  -7   81.58    5.69
   0   7  -5  105.81    5.83
   0   7  -5  101.79    5.74
   0   7  -5  109.23    4.59
   0   7  -5  102.34    4.98
   0   7  -5  108.79    3.92
   0   7  -3  362.33   13.12
   0   7  -3  349.85   10.88
   0   7  -3  353.82   11.10
   0   7  -3  355.80   11.42
   0   7  -3  361.14   10.81
   0   7  -1   56.79    2.57
   0   7  -1   54.81    2.82
   0   7  -1   59.19    2.54
   0   7  -1   61.99    4.24
   0   7   1   53.33    2.32
   0   7   3  381.63   13.62
   0   7   3  372.76   11.25
   0   7   5   69.61    4.52
   0   7   5   71.27    2.87
   0   7   7   82.09    3.13
   0   7   7   84.37    4.93
   0   7   7   79.58    3.03
   0   7   9  134.43    4.69
   0   7   9  149.55    4.86
   0   7   9  146.43    6.65
   0   8 -18    2.69    1.57
   0   8 -16   74.83    3.69
   0   8 -16   76.61    3.02
   0   8 -14   81.11    4.28
   0   8 -14   91.10    3.65
   0   8 -14   84.45    3.94
   0   8 -12   93.97    4.70
   0   8 -12   92.31    3.93
   0   8 -12   88.11    4.33
   0   8 -10   35.35    3.06
   0   8 -10   34.81    3.56
   0   8  -8  305.15   10.01
   0   8  -8  297.97   11.99
   0   8  -6   57.82    4.61
   0   8  -6   55.36    2.95
   0   8  -6   59.72    3.40
   0   8  -6   62.15    3.98
   0   8  -6   58.40    2.69
   0   8  -4  201.33    9.20
   0   8  -4  200.68    6.81
   0   8  -4  201.11    7.08
   0   8  -4  211.78    7.61
   0   8  -4  211.54    6.83
   0   8  -2  121.40    4.31
   0   8  -2  111.38    4.54
   0   8  -2  121.91    6.76
   0   8  -2  119.40    4.39
   0   8   0  556.14   19.01
   0   8   0  551.41   15.85
   0   8   0  525.78   16.07
   0   8   4  201.09    9.14
   0   8   4  206.51    6.70
   0   8   4  215.97    6.86
   0   8   6   51.65    2.42
   0   8   6   49.20    4.10
   0   8   8  326.65    9.83
   0   8   8  304.93   12.09
   0   9 -17    6.01    1.15
   0   9 -15   89.91    3.33
   0   9 -15   89.20    3.50
   0   9 -13   44.15    2.85
   0   9 -13   43.87    2.58
   0   9 -13   44.44    2.39
   0   9 -11   42.01    2.67
   0   9 -11   42.30    2.54
   0   9  -9  192.42    6.32
   0   9  -9  212.66    6.82
   0   9  -9  209.89    6.78
   0   9  -7  136.78    5.04
   0   9  -7  121.78    4.56
   0   9  -5   39.91    2.64
   0   9  -5   36.72    4.09
   0   9  -5   42.57    2.20
   0   9  -3   40.20    2.37
   0   9  -3   37.72    4.02
   0   9  -1  224.01    7.24
   0   9  -1  200.91    9.67
   0   9   1  195.31    6.42
   0   9   1  185.76    6.39
   0   9   3   38.94    2.21
   0   9   3   31.65    3.89
   0   9   3   34.17    2.07
   0   9   5   44.86    2.42
   0   9   5   51.64    4.42
   0   9   9  222.83    7.02
   0  10 -14   12.61    1.14
   0  10 -12   27.28    1.75
   0  10 -10   42.48    2.34
   0  10  -8   20.34    1.86
   0  10  -8   20.38    1.56
   0  10  -6    2.27    1.33
   0  10  -4   10.56    1.66
   0  10  -2   72.74    3.23
   0  10   0  215.19    7.04
   0  10   2   90.41    3.51
   0  10   6    4.90    1.30
   0  10   8   24.93    1.61
   0  11 -11   43.64    1.87
   0  11  -9    6.37    1.18
   0  11  -7   54.97    2.21
   0  11  -5   14.58    1.52
   0  11  -5   15.06    1.38
   0  11  -3   63.39    2.72
   0  11  -3   59.56    2.67
   0  11  -1   54.09    2.44
   0  11  -1   54.20    2.51
   0  11   3   58.59    2.57
   0  11   5   13.03    1.32
   0  11   7   57.50    2.30
   0  12  -6   12.81    0.95
   0  12  -4   65.61    2.37
   0  12  -4   67.40    2.35
   0  12  -2   18.36    1.17
   0  12   0   19.03    1.26
   0  12   2   19.48    1.23
   0  12   4   60.22    2.19
   1   0 -27   -0.06    1.04
   1   0  -1    0.28    0.44
   1   0   1    0.44    0.40
   1   0   3    1.21    0.56
   1   0   5    0.54    0.65
   1   0   7    0.73    1.35
   1   0   9    1.21    1.94
   1   0  11    0.30    2.03
   1   0  11    0.39    1.08
   1   0  13    1.28    1.71
   1   0  13   -0.24    1.13
   1   0  15    1.46    1.26
   1   0  15    1.31    1.50
   1   0  15   -0.21    1.72
   1   0  15    0.19    1.14
   1   0  17   -0.85    1.77
   1   0  17    1.75    1.50
   1   0  17   -0.49    1.29
   1   0  19   -0.05    1.33
   1   0  19   -0.73    1.85
   1   0  19    0.22    1.97
   1   0  21    3.58    1.38
   1   0  21   -0.77    1.72
   1   0  21    0.40    1.85
   1   0  23    0.94    1.51
   1   0  23   -0.40    1.70
   1   0  25    1.06    1.27
   1   1 -28   42.86    1.68
   1  -1 -28   46.25    1.72
   1   1  -8  349.17    9.96
   1   1  -4  304.53    8.60
   1   1  -2  120.54    3.63
   1   1   0  591.00   16.77
   1   1   2 2421.25   67.62
   1   1   4 9999.00  276.43
   1   1   4 9906.75  276.35
   1   1   6  678.18   19.44
   1   1   6  669.04   19.00
   1   1   6  678.98   19.48
   1   1   8   74.56    3.25
   1   1  10  372.68   11.26
   1   1  10  342.25   10.24
   1   1  12   90.38    3.30
   1  -1  12   87.97    3.16
   1   1  12   91.43    3.18
   1  -1  12   90.54    4.65
   1   1  12   94.07    4.25
   1   1  14   63.73    2.74
   1   1  14   68.11    2.88
   1  -1  14   68.36    2.94
   1   1  14   65.98    2.75
   1  -1  14   66.11    2.65
   1   1  14   63.73    2.62
   1  -1  14   65.90    4.02
   1   1  14   65.98    3.66
   1   1  16  227.04    7.40
   1  -1  16  229.46    7.39
   1   1  16  230.81    7.29
   1   1  16  214.51    7.25
   1   1  18  141.03    5.27
   1  -1  18  138.58    5.19
   1   1  18  133.90    4.99
   1   1  18  131.33    4.96
   1   1  20   58.47    3.22
   1  -1  20   53.82    3.17
   1   1  20   52.23    2.95
   1  -1  20   56.35    2.90
   1   1  20   54.90    2.84
   1   1  22  109.36    4.36
   1  -1  22  100.88    4.23
   1   1  22  106.29    4.15
   1  -1  22   97.85    4.00
   1  -1  24   55.71    2.75
   1   1  24   59.55    2.74
   1  -1  24   57.32    2.60
   1   2 -27   66.76    2.42
   1  -2 -27   65.80    2.46
   1   2  -9  115.44    3.95
   1   2  -3 1282.13   36.05
   1   2  -1   92.72    4.08
   1   2  -1  102.69    3.47
   1   2   1 1087.80   30.91
   1   2   3    3.31    1.08
   1   2   3    2.68    1.21
   1   2   7  162.31    5.23
   1   2   9   97.24    3.22
   1   2  11  144.49    4.76
   1   2  11  149.80    4.80
   1   2  13   56.15    2.48
   1   2  13   55.17    2.63
   1   2  13   56.99    2.37
   1   2  13   55.82    2.53
   1   2  15   61.68    2.93
   1   2  15   63.74    3.04
   1  -2  15   65.00    2.96
   1   2  15   63.79    2.86
   1   2  15   67.82    2.81
   1  -2  15   61.46    4.24
   1   2  17  451.15   13.75
   1   2  17  460.62   13.88
   1  -2  17  444.65   13.59
   1   2  17  452.40   13.91
   1  -2  17  479.74   13.91
   1   2  19   35.81    2.47
   1   2  19   32.99    2.47
   1  -2  19   34.30    2.27
   1   2  19   37.00    2.76
   1  -2  19   36.07    2.65
   1   2  21   27.98    2.18
   1   2  21   24.86    2.30
   1  -2  21   26.05    2.02
   1   2  21   31.62    2.61
   1  -2  21   26.20    2.39
   1   2  23   51.58    2.63
   1  -2  23   45.95    2.34
   1  -2  23   48.79    2.61
   1   2  25   95.92    3.56
   1   3 -26   44.28    1.80
   1  -3 -26   35.50    1.80
   1   3 -24   92.43    3.63
   1   3 -10  110.17    4.23
   1   3  -8 2396.57   67.72
   1   3  -2  518.16   16.13
   1   3   0  673.65   19.82
   1   3   2  583.79   16.95
   1   3   4  618.02   18.10
   1   3   6  226.85    7.49
   1   3   8  550.38   15.68
   1   3   8  512.83   15.01
   1   3  10   72.15    2.82
   1   3  10   78.59    2.81
   1   3  10   75.85    2.79
   1   3  10   72.74    2.92
   1   3  12  600.16   17.61
   1   3  12  605.92   17.48
   1  -3  14  117.20    4.28
   1   3  14  115.15    4.12
   1   3  14  108.41    4.25
   1   3  16    9.65    1.74
   1   3  16   11.46    1.99
   1  -3  16   11.08    1.91
   1  -3  16    9.68    2.90
   1   3  16   12.26    1.85
   1   3  18  197.56    6.65
   1   3  18  193.63    6.82
   1  -3  18  207.58    6.79
   1   3  18  184.13    6.65
   1   3  18  195.91    6.83
   1  -3  20   64.60    3.21
   1   3  20   64.85    3.23
   1  -3  22   47.11    2.57
   1  -3  24   46.65    2.17
   1  -4 -25   35.10    1.58
   1   4 -23   94.92    3.54
   1   4 -21    5.33    2.39
   1   4  -9  694.73   21.03
   1   4  -7 1087.27   31.90
   1   4  -5 1411.89   40.89
   1   4  -3  194.10    7.92
   1   4  -1  129.70    5.38
   1   4   1  750.01   21.58
   1   4   3  795.24   22.94
   1   4   5  105.75    4.61
   1   4   7  318.59    9.89
   1   4   7  290.21    8.72
   1   4   7  295.10    8.77
   1   4   9  125.73    4.24
   1   4   9  132.76    5.04
   1   4   9  129.56    4.22
   1   4   9  131.76    4.29
   1   4  11   20.63    1.51
   1   4  13  110.05    4.08
   1   4  13  111.02    4.06
   1   4  13  106.74    4.21
   1   4  15  227.52    7.68
   1  -4  15  254.36    7.83
   1   4  15  235.03    7.68
   1   4  15  242.51    7.94
   1   4  17  177.94    6.28
   1  -4  17  187.90    6.37
   1   4  17  189.48    6.36
   1   4  17  181.05    6.48
   1   4  19   66.03    3.24
   1  -4  19   66.62    3.18
   1   4  21   48.20    2.67
   1  -4  21   48.86    2.53
   1   4  23   21.28    1.79
   1  -4  23   20.08    1.45
   1   5 -24   59.73    2.48
   1   5 -22   86.61    3.59
   1   5 -20    4.96    2.46
   1   5 -18  161.99    6.53
   1   5 -10   68.70    3.82
   1   5  -8  190.86    7.44
   1   5  -6  154.98    6.01
   1   5  -6  169.75    6.74
   1   5  -4  232.70    8.47
   1   5  -4  214.87    9.03
   1   5  -2  197.69    6.57
   1   5  -2  192.47    7.76
   1   5  -2  213.79    7.93
   1   5  -2  204.41    6.94
   1   5   0   12.75    1.19
   1   5   0   14.45    2.36
   1   5   0   10.98    2.21
   1   5   4   95.44    4.61
   1   5   6  331.35    9.66
   1   5   6  337.77   11.30
   1   5   6  322.97    9.69
   1   5   6  335.39    9.75
   1   5   8  246.65    7.36
   1   5   8  242.68    7.36
   1   5   8  234.54    7.41
   1   5   8  253.63    8.79
   1   5  10   39.41    2.00
   1   5  10   40.58    2.64
   1   5  10   42.28    2.05
   1   5  10   41.86    1.95
   1   5  10   38.23    2.23
   1   5  12   64.19    2.77
   1   5  12   60.46    2.92
   1   5  12   57.59    2.72
   1  -5  12   67.28    3.02
   1  -5  14  210.52    6.82
   1   5  14  197.16    6.69
   1   5  14  204.05    6.71
   1  -5  16  382.46   11.23
   1   5  16  361.27   11.17
   1   5  16  344.89   11.13
   1   5  18   30.74    2.27
   1  -5  18   32.75    2.22
   1   5  20   39.25    2.37
   1  -5  20   33.72    2.06
   1   5  22   40.81    2.26
   1   6 -23    7.87    1.30
   1   6 -21   33.41    2.28
   1   6 -21   27.55    2.29
   1   6 -19  112.72    4.83
   1   6 -17   96.04    4.77
   1   6 -15  137.61    6.08
   1   6 -15  134.26    8.77
   1   6 -13   68.13    4.32
   1   6 -11  119.59    5.38
   1   6 -11  123.49    7.84
   1   6  -9  217.50    7.85
   1   6  -9  231.31    8.86
   1   6  -9  203.11   10.22
   1   6  -7  147.02    5.03
   1   6  -7  158.24    6.03
   1   6  -7  149.54    7.81
   1   6  -5  365.70   13.15
   1   6  -5  358.66   12.62
   1   6  -5  349.15   11.10
   1   6  -3  166.87    7.16
   1   6  -3  163.63    5.85
   1   6  -3  171.18    6.17
   1   6  -3  180.65    7.43
   1   6  -1  111.56    3.93
   1   6  -1  102.22    3.98
   1   6  -1  104.03    4.37
   1   6  -1  105.51    5.41
   1   6   1  102.64    3.64
   1   6   3   73.12    4.12
   1   6   3   56.90    2.19
   1   6   5  325.81    9.44
   1   6   5  309.10    9.28
   1   6   5  305.03    9.20
   1   6   5  324.50   11.37
   1   6   7   70.46    2.63
   1   6   7   72.52    2.73
   1   6   7   71.36    2.73
   1   6   7   68.38    2.62
   1   6   7   72.71    4.18
   1   6   9   25.69    1.58
   1   6   9   20.34    1.37
   1   6   9   27.93    1.57
   1   6   9   24.42    1.64
   1   6   9   22.60    2.42
   1   6  11   42.79    2.14
   1   6  11   37.26    2.08
   1   6  11   39.24    2.16
   1   6  13   68.45    3.02
   1   6  13   68.99    3.03
   1   6  13   69.24    3.06
   1   6  15   89.82    3.66
   1   6  15   87.36    3.57
   1   6  17  123.22    4.58
   1   6  19   63.71    2.92
   1   7 -20   55.96    2.70
   1   7 -20   49.30    2.61
   1   7 -18   18.49    2.32
   1   7 -18   13.69    2.36
   1   7 -16   33.17    2.10
   1   7 -16   32.97    3.23
   1   7 -16   34.49    2.94
   1   7 -14  137.51    5.84
   1   7 -14  120.84    7.92
   1   7 -12   72.72    4.52
   1   7 -12   68.11    6.06
   1   7 -10   84.76    4.42
   1   7 -10   87.36    4.68
   1   7 -10   93.65    5.33
   1   7 -10   90.80    6.50
   1   7  -8    3.89    2.08
   1   7  -8    5.52    2.40
   1   7  -8    5.71    2.87
   1   7  -8    6.63    1.24
   1   7  -8    4.83    3.16
   1   7  -6  108.97    4.62
   1   7  -6  102.60    3.92
   1   7  -6  113.92    6.08
   1   7  -6  106.03    6.07
   1   7  -4  146.70    5.37
   1   7  -4  137.24    5.69
   1   7  -4  137.24    4.88
   1   7  -2   11.11    1.61
   1   7  -2   11.33    1.78
   1   7  -2    8.00    1.29
   1   7  -2    9.43    2.46
   1   7   0   84.64    3.31
   1   7   0   86.99    5.20
   1   7   0   86.72    3.36
   1   7   2   22.10    2.94
   1   7   2   16.58    1.48
   1   7   4  277.45   10.50
   1   7   4  260.56    8.22
   1   7   6   10.50    1.23
   1   7   6    7.99    2.36
   1   7   6    8.50    0.99
   1   7   6    9.99    1.18
   1   7   8   49.00    2.23
   1   7   8   51.43    2.35
   1   7   8   52.02    3.80
   1   7  10   31.43    1.96
   1   7  10   31.98    1.82
   1   7  10   28.14    1.59
   1   8 -19   52.38    2.41
   1   8 -17    9.36    1.92
   1   8 -17    7.73    1.14
   1   8 -15    9.59    2.32
   1   8 -15    8.57    1.49
   1   8 -13   18.55    2.81
   1   8 -13   22.31    2.52
   1   8 -11   13.48    2.80
   1   8 -11   11.12    2.46
   1   8  -9    7.49    2.46
   1   8  -9    7.24    3.04
   1   8  -9    7.97    1.31
   1   8  -9   10.83    2.46
   1   8  -7   21.75    2.54
   1   8  -7   18.42    1.65
   1   8  -7   16.92    3.06
   1   8  -5  273.90   11.49
   1   8  -5  269.37    9.07
   1   8  -5  281.41    9.29
   1   8  -5  303.37    9.71
   1   8  -5  285.92    8.93
   1   8  -3   26.19    2.33
   1   8  -3   24.75    3.35
   1   8  -3   31.36    2.06
   1   8  -3   25.95    2.05
   1   8  -1  423.62   16.02
   1   8  -1  451.26   13.33
   1   8  -1  434.02   13.16
   1   8   3  172.74    8.11
   1   8   3  164.59    5.69
   1   8   5  126.31    6.68
   1   8   5  122.48    4.45
   1   8   7   50.97    4.16
   1   8   7   47.46    2.33
   1   8   9   36.99    3.43
   1   9 -16   15.37    1.54
   1   9 -16   14.10    1.26
   1   9 -14    6.52    1.69
   1   9 -14    4.49    1.34
   1   9 -12   13.02    2.01
   1   9 -12   12.25    1.59
   1   9 -12   13.26    1.69
   1   9 -10   21.81    2.30
   1   9 -10   17.66    1.86
   1   9  -8    6.18    1.95
   1   9  -8    3.63    1.46
   1   9  -6    7.85    1.96
   1   9  -6    8.81    1.41
   1   9  -6    6.68    2.58
   1   9  -6    7.95    1.57
   1   9  -4   76.54    3.33
   1   9  -4   67.16    5.27
   1   9  -4   77.45    3.19
   1   9  -2    9.03    1.58
   1   9  -2    8.12    2.76
   1   9  -2    9.73    1.40
   1   9   0   51.71    2.70
   1   9   0   48.26    4.52
   1   9   2  129.75    7.14
   1   9   2  125.40    4.56
   1   9   4   13.26    1.60
   1   9   4   13.99    2.97
   1   9   6   40.43    2.18
   1   9  10    3.94    0.97
   1  10 -15    9.46    0.96
   1  10 -13   15.73    1.40
   1  10 -11   61.47    2.75
   1  10  -9   33.53    1.79
   1  10  -9   29.94    2.12
   1  10  -5  157.11    5.59
   1  10  -3  177.65    6.14
   1  10  -1   78.85    3.37
   1  10   1   88.78    3.52
   1  10   7    0.72    1.11
   1  11 -12   74.44    2.61
   1  11 -10   28.41    1.61
   1  11  -8   31.56    1.55
   1  11  -6  124.75    4.20
   1  11  -6  122.06    4.34
   1  11  -4   42.60    2.18
   1  11  -4   47.47    2.29
   1  11  -2   64.69    2.79
   1  11  -2   64.87    2.73
   1  11   0   12.05    1.44
   1  11   2   55.01    2.47
   1  11   4  101.34    3.64
   1  11   6    8.75    1.09
   1  12  -7   13.90    0.90
   1  12  -5    4.85    0.68
   1  12  -5    3.09    0.77
   1  12  -3    8.65    0.94
   1  12  -1   19.79    1.24
   1  12   3    5.38    0.80
   2   0 -28   37.75    1.70
   2   0  -2 4802.40  133.71
   2   0   2  971.23   27.59
   2   0   4 3105.14   87.00
   2   0   6 1136.36   31.85
   2   0   6 1117.55   31.95
   2   0   8 1627.84   46.02
   2   0   8 1652.93   46.38
   2   0  10   28.06    2.40
   2   0  10   30.17    1.62
   2   0  12  164.02    5.14
   2   0  12  166.09    5.28
   2   0  12  167.75    6.18
   2   0  14  464.24   13.85
   2   0  14  471.71   13.78
   2   0  16   27.76    2.25
   2   0  16   28.15    1.82
   2   0  16   26.73    1.92
   2   0  18  231.28    7.59
   2   0  18  245.24    7.89
   2   0  20  280.73    8.86
   2   0  20  270.63    8.97
   2   0  22  213.09    7.28
   2   0  22  239.94    7.53
   2   0  24   16.79    1.63
   2   1  -1  923.01   26.37
   2   1   1 1628.55   45.80
   2  -1   1 1633.77   45.64
   2   1   3 2595.09   72.63
   2   1   5 1899.56   53.49
   2   1   7  364.30   10.50
   2  -1   7  330.30    9.80
   2   1   7  358.29   10.34
   2   1   9  557.52   16.56
   2   1  11  565.04   16.39
   2  -1  11  555.60   17.57
   2   1  11  552.97   17.18
   2  -1  11  579.90   16.38
   2   1  11  582.01   16.49
   2   1  13  407.86   12.71
   2   1  13  437.89   12.69
   2  -1  13  439.16   12.58
   2   1  13  427.38   12.57
   2  -1  13  435.13   13.91
   2   1  15   44.03    2.30
   2  -1  15   42.24    2.14
   2   1  15   46.60    2.47
   2  -1  15   46.04    2.40
   2   1  15   41.84    2.14
   2   1  15   42.68    2.23
   2   1  17  133.50    5.02
   2  -1  17  137.72    4.96
   2   1  17  127.65    4.80
   2   1  17  128.69    4.78
   2   1  19  242.53    7.90
   2  -1  19  243.91    7.89
   2   1  19  246.43    8.14
   2  -1  19  240.25    8.02
   2   1  21  204.10    6.90
   2  -1  21  205.89    6.81
   2   1  21  208.06    7.07
   2  -1  21  205.14    6.98
   2   1  23   56.11    2.68
   2  -1  23   50.79    2.52
   2  -1  23   52.69    2.66
   2   1  25    7.33    1.32
   2   2 -10  151.59    5.03
   2   2  -6 1836.85   51.32
   2   2  -4 1756.53   49.28
   2   2  -2 2354.49   65.98
   2   2   2  696.67   19.93
   2   2   2  671.77   19.82
   2   2   4  354.52   11.00
   2   2   4  357.61   10.96
   2   2   6  800.65   23.43
   2   2   8  879.74   25.09
   2   2  10 1467.96   41.67
   2   2  10 1497.61   41.68
   2   2  12  286.94    8.53
   2   2  12  275.99    8.57
   2   2  14  247.07    8.02
   2   2  14  255.56    8.05
   2  -2  14  256.92    7.97
   2   2  14  260.80    7.99
   2   2  14  251.39    7.86
   2  -2  14  244.58    9.35
   2   2  16  157.93    5.41
   2   2  16  155.32    5.55
   2  -2  16  157.57    5.45
   2   2  16  151.85    5.25
   2   2  16  148.04    5.44
   2   2  18  256.07    8.35
   2   2  18  260.36    8.44
   2  -2  18  243.18    8.15
   2   2  18  266.01    8.58
   2  -2  18  273.82    8.45
   2   2  20   -0.60    1.73
   2  -2  20    0.41    1.43
   2  -2  20    0.40    1.78
   2   2  22   31.15    2.26
   2  -2  22   30.24    1.96
   2  -2  22   34.84    2.22
   2   2  24   65.26    2.81
   2  -3 -27   27.10    1.29
   2   3 -25    7.48    1.32
   2   3  -9  133.03    5.06
   2   3  -3  233.86    7.41
   2   3  -3  227.17    8.48
   2   3  -1   17.86    1.69
   2   3  -1   18.35    2.20
   2   3   3  442.66   13.86
   2   3   3  454.94   13.59
   2   3   5  162.58    6.23
   2   3   5  174.56    6.07
   2   3   7   33.06    2.16
   2   3   9  573.90   16.16
   2   3   9  538.08   16.53
   2   3  11  313.29    9.42
   2   3  13   25.54    2.04
   2  -3  13   26.20    1.87
   2   3  13   27.46    1.78
   2   3  13   27.52    1.92
   2   3  15   96.43    3.84
   2   3  15   94.80    4.01
   2  -3  15  100.91    3.84
   2   3  15   96.50    3.73
   2   3  15   91.86    3.89
   2   3  17  109.38    4.42
   2   3  17  111.00    4.34
   2  -3  17  111.21    4.33
   2   3  19   58.01    2.97
   2  -3  19   61.33    3.04
   2  -3  21   16.22    1.80
   2  -3  23   46.84    2.17
   2   4 -24   16.02    1.67
   2   4 -20  147.12    5.85
   2   4 -10    8.19    1.68
   2   4  -8  282.64    9.69
   2   4  -4   92.51    5.57
   2   4  -2  188.73    7.38
   2   4   2  372.82   11.51
   2   4   4  233.68    7.80
   2   4   6  776.22   22.43
   2   4   6  736.25   21.17
   2   4   8   45.37    2.65
   2   4   8   39.98    1.97
   2   4   8   43.27    1.90
   2   4  10  117.16    4.07
   2   4  10  121.18    4.05
   2   4  10  115.96    4.55
   2   4  12  197.08    6.25
   2   4  12  188.97    6.22
   2   4  12  188.53    6.37
   2   4  14  113.13    4.24
   2  -4  14  110.32    4.21
   2   4  14  116.46    4.23
   2   4  14  113.20    4.44
   2   4  16  115.43    4.58
   2   4  16  125.58    4.57
   2  -4  16  126.32    4.56
   2   4  16  118.86    4.73
   2   4  18   43.69    2.70
   2  -4  18   50.64    2.63
   2   4  20   76.36    3.48
   2  -4  20   83.16    3.32
   2   4  22   13.81    1.71
   2   5 -23    9.65    1.67
   2   5 -21   60.33    3.24
   2   5 -19   39.79    3.32
   2   5 -17  152.83    6.22
   2   5 -11   58.12    3.48
   2   5  -9   27.67    2.77
   2   5  -9   32.21    2.75
   2   5  -7   42.80    3.16
   2   5  -7   51.27    4.91
   2   5  -7   47.98    3.32
   2   5  -5  519.48   17.16
   2   5  -5  501.99   15.14
   2   5  -5  489.30   14.95
   2   5  -5  531.85   16.42
   2   5  -3   30.58    3.51
   2   5  -3   32.14    2.40
   2   5  -1   55.47    3.13
   2   5  -1   50.48    2.65
   2   5  -1   57.60    2.54
   2   5   1  168.84    5.54
   2   5   1  180.51    5.95
   2   5   3  789.26   22.30
   2   5   3  765.48   22.85
   2   5   3  786.62   23.94
   2   5   5    5.99    0.96
   2   5   5    6.91    1.95
   2   5   7   37.36    1.75
   2   5   7   36.67    1.83
   2   5   7   40.64    2.88
   2   5   9  120.01    4.11
   2   5   9  124.02    4.21
   2   5   9  117.22    5.13
   2   5   9  122.95    4.15
   2   5  11   95.84    3.50
   2   5  11   87.74    3.55
   2   5  11   94.57    3.54
   2   5  13   22.96    1.93
   2   5  15   89.20    3.70
   2   5  15   88.71    3.71
   2   5  15   90.45    3.71
   2   5  17   65.21    3.18
   2   5  17   66.52    3.11
   2   5  19   99.92    3.98
   2   5  21   48.88    2.48
   2   6 -22   43.28    2.38
   2   6 -20   68.28    3.52
   2   6 -20   67.94    3.46
   2   6 -18    5.81    2.28
   2   6 -18    6.67    2.65
   2   6 -16   46.72    3.61
   2   6 -16   37.23    5.46
   2   6 -14  357.29   11.75
   2   6 -14  351.44   15.21
   2   6 -12  151.83    6.17
   2   6 -12  149.41    8.84
   2   6 -10   54.86    3.64
   2   6 -10   47.21    3.59
   2   6 -10   44.68    5.14
   2   6  -8   72.96    4.51
   2   6  -8   71.46    5.59
   2   6  -8   63.55    3.82
   2   6  -8   68.66    2.75
   2   6  -6  311.92   10.06
   2   6  -6  325.63   11.74
   2   6  -6  320.80   12.34
   2   6  -6  309.71   10.22
   2   6  -6  325.81    9.66
   2   6  -4  191.11    7.86
   2   6  -4  173.22    7.72
   2   6  -4  175.30    6.17
   2   6  -2    3.15    1.43
   2   6  -2    4.79    2.14
   2   6  -2    4.64    1.72
   2   6  -2    4.40    2.17
   2   6   0  131.08    4.54
   2   6   2  106.51    3.60
   2   6   2  113.21    3.89
   2   6   4   42.88    1.83
   2   6   4   40.41    1.85
   2   6   4   39.05    3.22
   2   6   6  184.48    5.76
   2   6   6  195.94    7.75
   2   6   6  189.06    5.83
   2   6   6  196.33    5.93
   2   6   6  171.28    5.87
   2   6   8  226.22    7.10
   2   6   8  227.93    8.81
   2   6   8  237.03    7.25
   2   6   8  231.72    7.14
   2   6   8  227.65    7.09
   2   6  10  420.62   12.49
   2   6  10  406.89   12.37
   2   6  10  423.17   12.41
   2   6  12  172.19    5.76
   2   6  12  167.33    5.62
   2   6  12  165.41    5.65
   2   6  14  160.18    5.62
   2   6  14  162.28    5.54
   2   6  14  160.89    5.57
   2   6  16  172.91    5.83
   2   6  16  167.69    5.82
   2   6  18  173.43    5.84
   2   7 -21    9.07    1.46
   2   7 -19   30.42    2.40
   2   7 -19   34.79    2.47
   2   7 -17   34.94    3.02
   2   7 -17   37.53    2.82
   2   7 -17   36.38    2.08
   2   7 -15   82.23    4.18
   2   7 -15   79.43    4.36
   2   7 -13  238.78    8.44
   2   7 -13  235.08   11.09
   2   7 -11   88.97    4.67
   2   7 -11   86.92    6.40
   2   7  -9   21.16    2.74
   2   7  -9   17.56    2.84
   2   7  -9   13.69    3.69
   2   7  -9   19.68    2.95
   2   7  -9   19.54    1.54
   2   7  -7   87.25    4.05
   2   7  -7   83.75    5.23
   2   7  -7   89.09    5.79
   2   7  -7   89.93    4.44
   2   7  -7   83.93    3.37
   2   7  -5   93.82    5.70
   2   7  -5   96.19    4.19
   2   7  -5   95.78    3.70
   2   7  -3  106.91    4.38
   2   7  -3  120.41    6.31
   2   7  -3  115.66    4.54
   2   7  -3  120.18    4.25
   2   7  -1  215.32    6.86
   2   7  -1  206.95    9.05
   2   7  -1  203.91    6.77
   2   7   1  129.62    4.54
   2   7   3  306.37   11.36
   2   7   3  289.68    8.90
   2   7   3  281.43    8.55
   2   7   5  111.87    5.96
   2   7   5  122.91    4.16
   2   7   5  115.50    3.96
   2   7   5  110.41    3.85
   2   7   7   71.09    2.81
   2   7   7   76.52    2.97
   2   7   7   76.94    2.95
   2   7   9  260.55    8.01
   2   7   9  250.13    9.87
   2   7   9  272.23    8.21
   2   7   9  254.03    7.98
   2   7  11   36.48    2.21
   2   7  11   39.41    2.12
   2   7  13   14.27    1.60
   2   8 -20    8.21    1.23
   2   8 -18   32.41    2.15
   2   8 -16   61.67    3.32
   2   8 -16   62.26    2.77
   2   8 -14   13.88    2.51
   2   8 -12    2.99    2.22
   2   8 -12    2.28    2.58
   2   8 -10  172.09    6.27
   2   8 -10  166.51    6.37
   2   8 -10  156.62    5.46
   2   8  -8   11.81    2.42
   2   8  -8   10.73    2.71
   2   8  -8   14.39    2.96
   2   8  -8   10.41    1.42
   2   8  -6   15.86    2.10
   2   8  -6   18.85    3.08
   2   8  -6   23.26    2.51
   2   8  -6   21.73    1.75
   2   8  -4  267.90    8.96
   2   8  -4  283.12   11.62
   2   8  -4  283.25    9.08
   2   8  -4  283.61    8.88
   2   8  -2   73.63    3.20
   2   8  -2   77.69    5.24
   2   8  -2   63.69    3.10
   2   8   0  194.74    6.30
   2   8   0  183.64    6.36
   2   8   2   88.42    3.59
   2   8   2   90.08    5.68
   2   8   4    7.43    1.40
   2   8   4    6.57    2.52
   2   8   6  283.78   11.32
   2   8   6  304.69    9.00
   2   8   6  273.59    8.68
   2   8   8   57.14    2.53
   2   8   8   56.69    2.49
   2   9 -17   87.76    3.02
   2   9 -15   56.71    2.66
   2   9 -15   55.43    2.51
   2   9 -15   54.20    2.48
   2   9 -13   43.24    2.55
   2   9 -13   40.19    2.35
   2   9 -13   37.37    2.27
   2   9 -11   19.05    2.16
   2   9 -11   18.80    1.89
   2   9  -9   13.66    2.14
   2   9  -9   16.17    1.88
   2   9  -7   82.87    3.44
   2   9  -7   81.64    3.62
   2   9  -5   63.76    3.03
   2   9  -5   57.81    4.80
   2   9  -5   66.59    3.06
   2   9  -3  458.69   13.65
   2   9  -3  437.72   16.71
   2   9  -3  453.55   13.77
   2   9  -1  104.18    6.40
   2   9  -1  104.22    4.17
   2   9   1  121.69    6.97
   2   9   3  187.62    6.00
   2   9   3  180.23    8.64
   2   9   3  177.58    6.20
   2   9   5  319.54    9.89
   2   9   7  192.59    6.27
   2  10 -16    7.23    0.72
   2  10 -14   24.72    1.51
   2  10 -12   11.39    1.45
   2  10 -10   83.46    3.06
   2  10 -10   86.49    3.54
   2  10  -6   61.69    3.02
   2  10  -4   52.72    2.56
   2  10  -4   50.14    2.71
   2  10  -2   89.01    3.53
   2  10  -2   79.56    3.49
   2  10   0  151.47    5.05
   2  10   0  129.82    4.87
   2  10   2   49.74    2.38
   2  10   2   34.84    1.98
   2  10   8   44.30    2.02
   2  11 -13   45.09    1.73
   2  11 -11   32.68    1.65
   2  11  -9    4.00    0.76
   2  11  -7    9.34    1.13
   2  11  -7   11.31    1.38
   2  11  -5    5.55    1.18
   2  11  -5    5.25    1.26
   2  11  -3   50.61    2.36
   2  11  -1   61.58    2.55
   2  11   3   25.91    1.70
   2  11   5   38.88    1.87
   2  12  -6   11.76    0.86
   2  12  -4   25.30    1.25
   2  12  -2  103.54    3.42
   2  12   2    0.43    0.72
   2  12   4    2.41    0.60
   3   0  -3    1.23    1.47
   3   0   1    0.86    1.14
   3   0   3    1.07    1.24
   3   0   5    0.90    0.67
   3   0   5    0.85    1.29
   3   0   7    0.26    1.10
   3   0   7    1.04    1.01
   3   0   9    1.91    1.31
   3   0   9    0.51    1.01
   3   0  11    0.26    1.19
   3   0  11    0.56    0.84
   3   0  11    0.30    1.03
   3   0  13    1.30    1.33
   3   0  13    0.80    0.88
   3   0  13   -0.53    1.11
   3   0  15    0.08    1.49
   3   0  15    1.39    1.35
   3   0  17    0.93    1.71
   3   0  17    1.30    1.49
   3   0  19    1.24    1.77
   3   0  21    0.94    1.58
   3   0  21    2.24    1.79
   3   0  23    0.04    1.35
   3   1 -28   48.13    1.96
   3  -1  -4  259.61    7.84
   3   1  -2   14.91    1.91
   3  -1   0  169.09    5.24
   3  -1   2 8514.72  236.77
   3   1   4 4886.36  136.37
   3   1   6  547.63   16.25
   3  -1   8  687.55   20.08
   3   1   8  756.38   20.81
   3  -1  10  314.47    9.17
   3  -1  10  313.41   10.09
   3   1  10  300.73    9.20
   3   1  10  318.72    9.23
   3  -1  12  249.08    7.67
   3   1  12  256.44    7.80
   3   1  12  251.59    7.69
   3  -1  12  263.11    8.63
   3   1  14   24.92    1.84
   3  -1  14   27.88    1.71
   3   1  14   28.01    1.81
   3   1  14   29.30    1.68
   3   1  14   26.85    1.96
   3  -1  14   26.95    1.88
   3   1  16  100.52    4.01
   3  -1  16   95.48    3.85
   3   1  16   94.73    3.75
   3   1  16   98.37    3.82
   3  -1  16   94.69    3.65
   3   1  18   27.50    2.42
   3  -1  18   25.44    2.28
   3   1  18   26.34    2.14
   3   1  20  117.71    4.67
   3  -1  20  121.00    4.58
   3   1  20  127.93    4.83
   3  -1  20  127.81    4.74
   3  -1  22   70.08    3.09
   3   1  22   75.49    3.23
   3  -1  22   77.72    3.21
   3   1  24   52.43    2.38
   3  -1  24   49.15    2.24
   3   2 -27    1.60    1.02
   3   2  -7  580.70   16.65
   3   2  -5 2127.17   59.66
   3   2  -3  557.56   16.27
   3  -2  -1 2195.97   61.10
   3   2   1  806.34   23.39
   3   2   3 1181.57   33.76
   3   2   3 1169.93   33.82
   3   2   5  136.50    5.25
   3   2   5  135.88    5.11
   3   2   7 1295.99   37.37
   3   2   9  178.06    5.33
   3   2   9  161.37    5.29
   3   2  11   83.10    3.06
   3   2  11   83.31    3.08
   3   2  13   21.95    1.73
   3   2  13   21.29    1.88
   3  -2  13   20.97    1.66
   3   2  13   23.10    1.75
   3   2  13   24.12    1.59
   3  -2  13   23.56    2.52
   3   2  15  160.71    5.36
   3   2  15  145.55    5.34
   3   2  15  159.42    5.23
   3   2  15  144.27    5.36
   3  -2  15  156.14    5.32
   3   2  17  181.19    6.32
   3  -2  17  181.95    6.19
   3   2  17  185.07    6.27
   3   2  17  179.21    6.20
   3  -2  19   29.01    2.21
   3  -2  19   27.96    2.07
   3   2  19   29.22    2.22
   3   2  21   27.37    2.20
   3  -2  21   26.91    1.91
   3  -2  21   31.61    2.11
   3   2  23   41.42    2.24
   3   3 -26    7.26    1.11
   3   3 -24   20.88    1.89
   3   3  -6 1826.01   51.52
   3   3  -4  809.86   23.52
   3   3  -4  808.85   24.68
   3   3  -2  105.11    4.09
   3   3  -2   98.45    4.62
   3   3   2  262.98    8.67
   3   3   2  254.48    8.45
   3   3   4   81.96    3.84
   3   3   4   80.94    3.88
   3   3   6  104.44    4.67
   3   3   6  102.39    4.72
   3   3   8  901.81   26.25
   3   3  10   24.81    1.54
   3   3  12  118.97    4.30
   3   3  12  121.69    4.20
   3   3  12  119.11    4.16
   3   3  12  115.99    4.33
   3   3  14   29.02    2.08
   3  -3  14   29.40    1.98
   3   3  14   29.02    1.92
   3   3  14   31.50    2.13
   3   3  16  199.31    6.60
   3   3  16  196.77    6.68
   3  -3  16  203.16    6.62
   3   3  18   84.76    3.65
   3  -3  18   86.57    3.58
   3  -3  20   54.22    2.66
   3  -3  22    9.68    1.28
   3   4 -23   33.52    2.40
   3   4 -19  132.79    5.50
   3   4 -11  991.48   29.49
   3   4  -7  196.14    6.63
   3   4  -5  345.36   12.53
   3   4  -3  555.86   16.71
   3   4  -3  532.47   17.47
   3   4  -1  531.72   16.44
   3   4   1  423.51   13.15
   3   4   3   20.00    2.63
   3   4   3   19.58    2.10
   3   4   5 1489.46   42.99
   3   4   7  538.83   16.12
   3   4   7  508.22   14.92
   3   4   9   69.08    2.79
   3   4   9   66.02    2.57
   3   4  11  613.21   18.25
   3   4  11  649.20   18.33
   3   4  11  627.56   18.46
   3   4  11  629.16   18.31
   3   4  13  307.48    9.38
   3   4  13  294.74    9.32
   3   4  15   43.78    2.44
   3   4  19  135.01    4.96
   3   4  21   46.89    2.48
   3   4  23   13.05    1.42
   3   5 -24   16.74    1.51
   3   5 -22    1.03    1.76
   3   5 -20  128.24    5.15
   3   5 -18  236.03    8.33
   3   5 -16  557.14   17.14
   3   5 -14  200.40    7.31
   3   5 -12  375.61   11.94
   3   5 -10    2.69    2.21
   3   5 -10    3.39    3.63
   3   5 -10    1.09    1.65
   3   5  -8  202.97    7.19
   3   5  -8  215.79    9.61
   3   5  -8  219.41    8.31
   3   5  -6   60.75    4.86
   3   5  -6   51.30    3.22
   3   5  -4  612.61   19.67
   3   5  -4  591.95   17.79
   3   5  -4  615.90   17.74
   3   5  -2  630.55   18.35
   3   5   0   24.29    1.79
   3   5   0   25.31    2.16
   3   5   2   58.22    2.52
   3   5   2   59.41    3.08
   3   5   4 1300.13   37.65
   3   5   6   18.67    1.35
   3   5   6   18.77    2.18
   3   5   8   53.94    2.34
   3   5   8   55.14    2.39
   3   5   8   54.72    3.31
   3   5  10  433.27   13.05
   3   5  10  451.34   13.17
   3   5  10  440.42   13.09
   3   5  12  117.08    4.34
   3   5  14  602.05   17.93
   3   5  14  615.47   17.95
   3   5  16   11.10    1.64
   3   5  16    8.99    1.82
   3   5  16    9.90    1.73
   3   5  18   48.57    2.62
   3   5  18   47.45    2.59
   3   5  20   48.08    2.46
   3   5  22   70.55    2.78
   3   6 -23    8.69    1.34
   3   6 -21  156.58    5.39
   3   6 -21  142.90    5.11
   3   6 -19   52.46    3.29
   3   6 -19   51.67    3.27
   3   6 -17    1.59    2.44
   3   6 -17    2.78    2.61
   3   6 -15  281.39    9.57
   3   6 -15  290.44    9.62
   3   6 -13  200.18   10.26
   3   6 -13  197.50    7.31
   3   6 -13  195.70    7.21
   3   6 -11  114.38    5.78
   3   6 -11  107.85    7.30
   3   6 -11  117.46    5.18
   3   6 -11  118.37    4.98
   3   6  -9   22.13    2.76
   3   6  -9   23.44    4.23
   3   6  -9   22.29    2.71
   3   6  -9   20.74    1.48
   3   6  -7    9.96    2.45
   3   6  -7   14.89    3.49
   3   6  -7    9.85    2.48
   3   6  -7   10.06    1.27
   3   6  -5   81.84    3.64
   3   6  -5   84.64    4.97
   3   6  -5   80.99    5.23
   3   6  -5   76.58    3.78
   3   6  -5   82.47    3.17
   3   6  -3   90.34    3.71
   3   6  -3   94.63    5.15
   3   6  -1   39.36    2.27
   3   6   1  270.68    7.95
   3   6   1  239.39    7.81
   3   6   3  148.34    4.96
   3   6   3  153.82    6.85
   3   6   5  174.16    5.55
   3   6   5  170.28    5.58
   3   6   7  509.16   14.69
   3   6   7  470.94   16.55
   3   6   7  497.36   14.72
   3   6   7  506.50   14.80
   3   6   7  510.55   14.73
   3   6   9   43.47    2.33
   3   6   9   46.11    2.18
   3   6   9   40.27    3.04
   3   6   9   45.21    2.23
   3   6  11   28.56    1.99
   3   6  11   24.77    1.82
   3   6  11   26.29    1.91
   3   6  13   67.02    3.06
   3   6  13   69.20    3.04
   3   6  13   70.88    3.09
   3   6  15    7.80    1.69
   3   6  15    8.27    1.61
   3   6  17   32.31    2.14
   3   7 -22   38.44    1.89
   3   7 -20    1.20    1.56
   3   7 -20    1.72    1.54
   3   7 -18   30.98    2.59
   3   7 -18   30.49    2.57
   3   7 -18   30.28    1.82
   3   7 -16  107.31    4.57
   3   7 -16   94.33    4.56
   3   7 -14   57.00    5.58
   3   7 -14   60.25    3.68
   3   7 -14   64.26    3.96
   3   7 -12  142.11    5.90
   3   7 -12  132.82    7.89
   3   7 -10   50.03    4.11
   3   7 -10   52.49    5.08
   3   7 -10   54.57    3.59
   3   7 -10   47.39    2.34
   3   7  -8  189.24    6.63
   3   7  -8  181.74    8.34
   3   7  -8  191.94    8.94
   3   7  -8  175.59    6.83
   3   7  -8  184.06    6.13
   3   7  -6  517.28   15.13
   3   7  -6  507.42   17.53
   3   7  -6  502.09   15.30
   3   7  -6  476.87   14.78
   3   7  -4    7.44    1.70
   3   7  -4    9.71    2.67
   3   7  -4    9.48    1.95
   3   7  -2   73.50    3.24
   3   7  -2   71.65    5.04
   3   7   0   90.95    3.64
   3   7   2  101.45    3.40
   3   7   2  110.92    5.92
   3   7   4    4.59    1.14
   3   7   4    5.33    2.21
   3   7   4    5.66    1.26
   3   7   4    4.44    1.04
   3   7   6   27.73    3.14
   3   7   6   30.02    1.79
   3   7   6   27.58    1.65
   3   7   6   26.48    1.74
   3   7   8   24.68    1.62
   3   7   8   22.82    2.88
   3   7   8   25.39    1.80
   3   7   8   25.44    1.67
   3   7   8   22.69    1.58
   3   7  10   43.74    2.37
   3   7  10   40.32    2.18
   3   7  12    7.09    1.50
   3   7  12    7.46    1.43
   3   7  14   13.70    1.62
   3   8 -19   26.58    1.84
   3   8 -17   30.19    2.23
   3   8 -17   33.58    1.87
   3   8 -15   18.75    2.32
   3   8 -15   20.15    2.55
   3   8 -13  138.70    5.56
   3   8 -11   16.33    2.31
   3   8 -11   12.81    2.68
   3   8 -11   16.56    1.43
   3   8  -9   16.53    2.90
   3   8  -9   20.36    2.53
   3   8  -9   19.23    1.69
   3   8  -7   91.29    4.13
   3   8  -7   82.60    5.69
   3   8  -7  102.98    4.30
   3   8  -7   94.38    3.81
   3   8  -5    8.52    1.91
   3   8  -5   11.71    2.89
   3   8  -5    9.69    2.15
   3   8  -5   11.71    1.61
   3   8  -3  115.46    4.50
   3   8  -3  110.42    6.59
   3   8  -3  117.79    4.46
   3   8  -1  135.14    4.80
   3   8  -1  121.23    4.72
   3   8  -1  131.44    7.16
   3   8   1   56.35    4.62
   3   8   3  103.85    4.04
   3   8   3  101.41    6.16
   3   8   5   13.09    1.32
   3   8   5   12.98    1.51
   3   8   5   13.53    2.63
   3   8   7   39.94    2.10
   3   8   7   42.67    2.14
   3   8   9   20.72    1.45
   3   8   9   21.77    1.69
   3   9 -18    1.57    0.99
   3   9 -16    5.48    1.14
   3   9 -16    3.67    1.19
   3   9 -14   73.72    3.26
   3   9 -14   78.00    3.22
   3   9 -14   74.26    3.18
   3   9 -12   38.39    2.50
   3   9 -12   38.30    2.36
   3   9 -10   10.03    1.91
   3   9 -10    8.33    1.73
   3   9  -8   70.21    3.35
   3   9  -8   74.57    3.09
   3   9  -6   25.67    2.11
   3   9  -6   25.72    3.43
   3   9  -6   27.33    2.00
   3   9  -4   22.52    2.00
   3   9  -4   18.60    3.25
   3   9  -4   19.71    1.92
   3   9  -2   60.43    4.91
   3   9  -2   67.42    3.12
   3   9   2   15.14    3.01
   3   9   2   14.50    1.77
   3   9   4   15.67    1.67
   3   9   6   37.82    2.11
   3  10 -15   29.65    1.53
   3  10 -13   41.03    2.06
   3  10 -11   15.83    1.14
   3  10 -11   14.18    1.55
   3  10  -5   36.94    2.14
   3  10  -3    1.48    1.30
   3  10  -1   78.42    3.28
   3  10  -1   72.59    3.19
   3  10   1  298.29    9.14
   3  10   3   33.77    2.07
   3  11 -12    4.85    0.90
   3  11 -10   36.03    1.81
   3  11  -8  113.54    3.71
   3  11  -8  108.42    3.91
   3  11  -6  156.83    4.98
   3  11  -6  146.39    5.06
   3  11  -4   10.70    1.33
   3  11  -2   20.11    1.47
   3  11   4   70.22    2.71
   3  11   6   32.50    1.54
   3  12  -5   24.81    1.16
   3  12  -3   81.64    2.79
   3  12  -1    6.22    0.87
   3  12   1   40.71    1.67
   3  12   3  131.79    4.04
   4   0  -4 1667.56   47.31
   4   0   2 1139.42   32.70
   4   0   4 1029.38   29.89
   4   0   6 1195.20   33.96
   4   0   6 1295.15   34.71
   4   0   8  286.50    8.66
   4   0   8  266.51    8.07
   4   0  10  405.37   11.75
   4   0  12  902.03   25.81
   4   0  12  920.01   25.96
   4   0  14   40.32    1.89
   4   0  14   39.38    2.22
   4   0  14   40.85    2.19
   4   0  16  186.62    6.38
   4   0  16  193.33    6.32
   4   0  18   46.63    2.70
   4   0  18   48.58    2.56
   4   0  20  330.08   10.05
   4   0  20  314.52   10.04
   4   0  22   23.11    1.87
   4   0  24  501.65   14.55
   4  -1 -29   57.35    2.01
   4   1  -5  338.95   11.67
   4  -1  -5  368.23   10.79
   4   1  -3 4146.48  116.24
   4  -1   1 1804.19   50.86
   4  -1   3  669.31   19.41
   4   1   3  650.87   19.67
   4   1   5  720.27   21.03
   4   1   5  709.32   21.41
   4   1   7  135.79    5.17
   4   1   9  155.49    5.73
   4  -1   9  162.92    5.48
   4   1   9  158.72    5.01
   4   1  11  273.85    8.21
   4   1  11  271.32    8.19
   4  -1  11  269.99    8.16
   4   1  13    1.38    1.22
   4  -1  13    1.12    1.07
   4   1  13    2.27    1.10
   4   1  13    1.37    1.30
   4  -1  13    1.97    1.24
   4   1  13    1.42    0.97
   4   1  15  166.79    5.71
   4  -1  15  166.04    5.54
   4   1  15  166.94    5.66
   4   1  15  170.51    5.54
   4   1  15  167.36    5.79
   4  -1  15  169.34    5.69
   4   1  17  153.74    5.53
   4  -1  17  154.34    5.43
   4   1  17  157.98    5.45
   4  -1  17  150.69    5.25
   4  -1  19  205.93    6.85
   4   1  19  205.50    6.84
   4   1  21   35.36    2.31
   4  -1  21   39.36    2.25
   4   1  23   21.17    1.66
   4  -1  23   16.83    1.49
   4   2 -28    8.36    0.88
   4   2 -10  557.91   15.80
   4   2  -8  170.31    5.46
   4   2  -4  645.13   19.71
   4   2  -2  654.92   19.23
   4   2   0 5430.79  148.87
   4  -2   0 5280.69  148.26
   4   2   2  670.12   19.46
   4   2   2  636.30   19.47
   4   2   4  972.63   28.36
   4   2   4  969.73   28.56
   4   2   6  453.32   14.22
   4   2   6  458.27   14.52
   4   2   8  185.60    5.80
   4   2   8  192.42    6.89
   4   2  10   44.06    2.06
   4   2  10   45.33    2.02
   4   2  12   48.28    2.32
   4   2  12   46.86    2.20
   4   2  12   46.40    2.17
   4   2  12   44.50    2.31
   4   2  14  168.98    5.72
   4   2  14  169.26    5.74
   4   2  14  168.10    5.60
   4   2  14  171.17    5.78
   4  -2  14  165.61    5.59
   4   2  16  129.48    4.68
   4   2  16  135.61    4.87
   4  -2  16  134.31    4.77
   4   2  18   20.72    1.98
   4  -2  18   22.18    1.95
   4  -2  20  118.63    4.23
   4   2  20  109.08    4.38
   4  -2  20  116.84    4.17
   4   2  22  117.19    4.26
   4   2  24   40.73    1.97
   4   3 -23  110.70    4.37
   4   3  -7  503.57   15.01
   4   3  -5  234.65    7.74
   4   3  -3  144.92    5.29
   4   3  -3  133.66    6.02
   4   3   1   83.71    3.95
   4   3   3  406.50   13.16
   4   3   3  413.76   13.08
   4   3   5   47.48    3.19
   4   3   5   40.92    3.14
   4   3   7   88.19    4.45
   4   3   9  639.56   19.80
   4   3   9  694.12   19.36
   4   3  11  193.65    6.16
   4   3  11  194.20    6.17
   4   3  11  188.14    6.29
   4   3  13  243.20    7.74
   4   3  13  246.99    7.83
   4   3  15   12.95    1.63
   4   3  15   15.87    1.78
   4   3  17   95.14    3.94
   4   3  19   83.97    3.56
   4   4 -24    6.36    1.43
   4   4 -22   29.53    2.59
   4   4 -20  122.94    8.77
   4   4 -18   25.47    2.94
   4   4 -16   64.37    3.71
   4   4 -14  339.26   10.79
   4   4 -12  284.46    9.32
   4   4 -12  300.50   10.13
   4   4 -10  303.47    9.59
   4   4  -8   30.40    4.47
   4   4  -8   32.56    2.66
   4   4  -6   18.15    2.01
   4   4  -6   18.08    4.03
   4   4  -6   17.00    2.13
   4   4  -6   14.83    2.35
   4   4  -4  590.31   17.77
   4   4  -4  566.88   18.73
   4   4  -2   82.16    4.08
   4   4   2  119.39    5.39
   4   4   2  123.01    5.19
   4   4   4  374.66   12.11
   4   4   4  359.57   12.43
   4   4   6  409.04   13.42
   4   4   8   13.68    1.27
   4   4   8   13.97    1.75
   4   4  10  184.40    6.00
   4   4  12   16.94    1.62
   4   4  12   16.83    1.75
   4   4  14  256.70    8.20
   4   4  16   24.50    2.00
   4   4  18  134.87    4.98
   4   4  20   35.39    2.22
   4   4  22   16.34    1.54
   4   5 -23   59.86    2.82
   4   5 -21   52.15    3.13
   4   5 -19  111.28    4.94
   4   5 -19  120.08    4.95
   4   5 -17   69.13    3.96
   4   5 -15   43.67    3.35
   4   5 -13   27.01    3.00
   4   5 -13   31.61    5.03
   4   5 -11   39.73    3.02
   4   5 -11   46.45    5.19
   4   5 -11   47.52    3.40
   4   5  -9   55.15    5.09
   4   5  -9   46.57    2.78
   4   5  -9   48.99    3.08
   4   5  -7  566.22   18.59
   4   5  -7  544.16   15.99
   4   5  -7  523.07   16.00
   4   5  -5  109.82    5.93
   4   5  -5   94.93    4.05
   4   5  -3   52.09    2.64
   4   5  -1  399.97   11.97
   4   5   1   31.88    1.96
   4   5   1   28.12    2.45
   4   5   3  218.10    7.91
   4   5   5   35.44    2.75
   4   5   7    2.91    1.06
   4   5   7    4.31    1.69
   4   5   9   39.78    2.05
   4   5   9   37.81    2.16
   4   5   9   38.39    2.69
   4   5  11  290.43    9.11
   4   5  11  299.21    9.19
   4   5  13  128.26    4.68
   4   5  13  125.25    4.69
   4   5  15   86.55    3.54
   4   5  15   80.10    3.52
   4   5  17   25.21    2.07
   4   5  17   21.70    1.95
   4   5  19   17.52    1.78
   4   5  21    9.43    1.38
   4   6 -22   93.81    3.65
   4   6 -20   15.24    2.17
   4   6 -20   15.42    2.07
   4   6 -18  114.58    4.90
   4   6 -18  110.57    4.80
   4   6 -16  230.25   11.55
   4   6 -16  244.40    8.56
   4   6 -16  256.30    8.62
   4   6 -14  414.29   16.65
   4   6 -14  417.98   13.30
   4   6 -14  428.14   13.36
   4   6 -12  438.87   16.67
   4   6 -12  427.96   13.46
   4   6 -12  427.56   13.37
   4   6 -10   23.36    2.98
   4   6 -10   30.94    4.53
   4   6 -10   23.13    2.79
   4   6 -10   25.90    2.52
   4   6  -8  349.06   12.48
   4   6  -8  319.92   10.38
   4   6  -8  320.94    9.91
   4   6  -8  333.39   12.84
   4   6  -6  340.58   10.73
   4   6  -6  365.00   13.07
   4   6  -6  337.60   10.38
   4   6  -4   66.08    3.17
   4   6  -4   63.56    2.77
   4   6  -2  119.54    5.11
   4   6  -2  123.17    4.51
   4   6  -2  131.47    4.37
   4   6  -2  116.60    4.50
   4   6   0  310.36    9.74
   4   6   0  326.07   10.56
   4   6   2    6.09    1.40
   4   6   2    3.43    1.39
   4   6   2    5.01    1.17
   4   6   4  185.31    5.99
   4   6   4  181.80    7.94
   4   6   6  442.70   12.94
   4   6   6  430.96   12.98
   4   6   6  436.31   15.06
   4   6   8  516.79   15.21
   4   6   8  525.43   17.05
   4   6   8  519.80   15.24
   4   6   8  518.88   15.31
   4   6   8  514.07   15.10
   4   6  10  104.88    3.99
   4   6  10  101.59    3.87
   4   6  10  100.19    3.86
   4   6  12  154.84    5.45
   4   6  12  155.07    5.40
   4   6  14   61.59    2.88
   4   6  14   62.18    2.91
   4   6  16  144.65    5.02
   4   6  16  142.81    5.06
   4   7 -21   53.77    2.50
   4   7 -19    3.21    1.77
   4   7 -17   73.53    3.56
   4   7 -17   62.11    3.46
   4   7 -15  252.87    8.54
   4   7 -15  249.57    8.51
   4   7 -13   91.97    6.47
   4   7 -13   93.39    4.38
   4   7 -13   90.39    4.31
   4   7 -11  309.76    9.99
   4   7 -11  284.99   11.56
   4   7 -11  315.06   12.72
   4   7 -11  305.78   10.02
   4   7 -11  299.05    9.33
   4   7  -9  185.65    8.70
   4   7  -9  187.42    7.11
   4   7  -9  204.14    6.57
   4   7  -7   26.56    2.51
   4   7  -7   23.48    3.19
   4   7  -5   10.58    1.99
   4   7  -5   11.53    2.74
   4   7  -5   12.31    2.19
   4   7  -5   13.61    1.70
   4   7  -3    7.99    1.67
   4   7  -3   10.29    2.86
   4   7  -3    7.14    1.51
   4   7  -1    8.01    1.63
   4   7  -1    9.60    2.82
   4   7  -1    6.16    1.43
   4   7   1  214.58    6.93
   4   7   1  210.44    6.86
   4   7   1  193.07    9.12
   4   7   3  131.82    6.93
   4   7   3  133.49    4.51
   4   7   3  132.51    4.50
   4   7   5   91.66    5.54
   4   7   5  103.46    3.67
   4   7   5   97.57    3.68
   4   7   5  101.43    3.82
   4   7   7  133.61    4.54
   4   7   7  123.99    6.39
   4   7   7  135.20    4.73
   4   7   7  132.26    4.63
   4   7   7  138.18    4.65
   4   7   9  208.32    6.68
   4   7   9  208.93    6.59
   4   7   9  195.11    6.35
   4   7   9  199.78    6.51
   4   7  11    4.35    1.44
   4   7  11    2.68    1.30
   4   7  13   71.17    3.11
   4   7  13   78.14    3.23
   4   8 -20   39.81    1.95
   4   8 -18   52.29    2.63
   4   8 -18   53.49    2.25
   4   8 -16   57.66    2.98
   4   8 -14   15.29    2.16
   4   8 -10   63.73    2.80
   4   8 -10   59.50    4.63
   4   8  -8   91.95    4.21
   4   8  -8   91.43    5.74
   4   8  -8   96.38    4.22
   4   8  -8   90.39    3.71
   4   8  -6  127.03    5.16
   4   8  -6  132.59    7.34
   4   8  -6  144.45    5.27
   4   8  -6  131.45    4.95
   4   8  -4  378.01   11.85
   4   8  -4  378.65   14.68
   4   8  -4  380.50   11.75
   4   8  -2   36.36    2.44
   4   8  -2   34.56    2.26
   4   8  -2   38.63    4.03
   4   8   2   54.43    2.81
   4   8   2   59.83    4.73
   4   8   4  307.85   12.19
   4   8   4  330.98    9.64
   4   8   4  297.12    9.25
   4   8   4  297.72    9.21
   4   8   6   18.80    2.86
   4   8   6   18.58    1.45
   4   8   6   20.35    1.56
   4   8   6   18.44    1.64
   4   8   8   16.42    1.58
   4   8   8   15.54    1.40
   4   8  10   70.29    3.01
   4   9 -17   83.28    2.87
   4   9 -17   72.41    2.92
   4   9 -15    2.18    1.26
   4   9 -13   23.34    1.95
   4   9 -11    1.83    1.74
   4   9 -11    3.09    1.02
   4   9  -9   38.18    2.14
   4   9  -9   41.35    2.51
   4   9  -7    9.97    1.52
   4   9  -7   11.05    1.79
   4   9  -5  239.46    8.06
   4   9  -5  226.16   10.56
   4   9  -3   89.54    3.81
   4   9  -3   94.57    3.88
   4   9  -3   94.18    6.09
   4   9  -1    8.78    1.57
   4   9   1   50.24    2.66
   4   9   1   47.34    4.46
   4   9   3  135.84    4.91
   4   9   5  220.84    7.16
   4   9   7   55.36    2.44
   4  10 -16   28.43    1.31
   4  10 -14    7.04    1.15
   4  10 -12    8.29    1.42
   4  10 -10    0.94    1.13
   4  10  -8   11.30    1.38
   4  10  -8   10.24    1.27
   4  10  -6   65.73    2.83
   4  10  -4  108.00    4.09
   4  10  -2   13.78    1.63
   4  10   0   20.80    1.66
   4  10   2    4.85    1.33
   4  10   4    2.53    1.16
   4  11 -13    8.84    0.83
   4  11 -11    8.64    1.05
   4  11  -9   22.20    1.21
   4  11  -7   26.03    1.66
   4  11  -5    0.87    1.07
   4  11  -3    7.76    1.15
   4  11   5   78.14    2.78
   4  12  -4   83.05    2.75
   4  12  -2    5.55    0.79
   4  12   2   15.34    0.89
   5   0  -7   -0.93    2.09
   5   0  -5    2.48    1.86
   5   0   1    1.12    1.34
   5   0   3   -1.06    1.47
   5   0   5    2.30    1.91
   5   0   7    1.37    1.47
   5   0   9    0.22    1.20
   5   0   9    1.73    0.91
   5   0  11    0.31    0.88
   5   0  13   -0.52    1.20
   5   0  13    0.59    0.94
   5   0  13   -1.17    1.34
   5   0  15    0.58    1.34
   5   0  15   -0.21    1.42
   5   0  17    1.41    1.42
   5   0  17    0.18    1.57
   5   0  21   -0.28    1.42
   5   0  23    1.24    1.18
   5  -1  -8  156.91    5.86
   5   1  -6  419.39   13.73
   5  -1  -6  433.99   12.88
   5   1  -4  524.78   16.12
   5  -1   0 1013.26   29.11
   5   1   2   36.43    2.64
   5  -1   2   42.40    2.38
   5   1   4  114.72    4.59
   5  -1   4  111.21    4.59
   5   1   4  114.99    4.91
   5   1   6  861.53   25.54
   5   1   6  875.22   26.08
   5   1   8  411.00   12.56
   5  -1   8  385.09   11.90
   5   1   8  395.10   11.51
   5   1  10  120.81    4.01
   5   1  10  114.94    4.76
   5   1  12   72.42    2.78
   5   1  12   72.29    2.96
   5  -1  12   68.57    2.78
   5  -1  12   69.05    2.74
   5   1  14  121.54    4.25
   5   1  14  118.56    4.44
   5  -1  14  125.26    4.37
   5   1  14  123.96    4.48
   5  -1  14  121.69    4.27
   5   1  16  106.36    3.93
   5   1  16  113.67    4.22
   5  -1  16  105.12    3.98
   5   1  16  105.63    4.18
   5  -1  16  112.56    4.13
   5   1  18    3.17    1.55
   5  -1  18    2.82    1.54
   5  -1  20  103.75    3.95
   5   1  22   63.51    2.76
   5  -1  22   62.22    2.62
   5   2  -9  915.37   27.00
   5  -2  -9  973.95   27.15
   5   2  -7  350.06   12.25
   5   2  -5   12.06    2.76
   5  -2  -1  380.69   11.30
   5   2   1 1004.23   28.97
   5  -2   1  985.31   28.39
   5   2   3  168.39    6.34
   5   2   5  963.09   28.47
   5   2   7  705.89   21.45
   5   2   7  706.39   20.18
   5   2   9  265.97    9.29
   5   2   9  268.07    8.11
   5   2  11  197.28    6.17
   5   2  11  190.90    6.14
   5   2  11  190.17    6.24
   5   2  13  260.21    8.08
   5   2  13  256.35    8.17
   5   2  15  191.70    6.28
   5   2  15  188.84    6.41
   5   2  17    2.33    1.59
   5  -2  17    2.58    1.42
   5   2  19   73.55    3.20
   5  -2  19   69.21    2.96
   5  -2  19   70.64    3.03
   5  -2  21   14.51    1.44
   5   2  21   15.44    1.70
   5   2  23   68.92    2.76
   5   3 -22  160.00    5.79
   5   3 -20  222.22   11.92
   5   3 -14   18.07    2.17
   5   3 -12   49.37    2.72
   5   3 -10  233.57    7.32
   5   3  -8  179.77    6.13
   5   3  -8  160.64    7.97
   5   3  -6   70.60    3.45
   5   3  -4  137.65    5.34
   5   3  -2 2009.58   57.36
   5   3   2  273.47    9.53
   5   3   2  271.97    9.51
   5   3   4 1277.71   37.98
   5   3   4 1312.34   37.98
   5   3   6  133.84    5.74
   5   3   6  119.82    5.58
   5   3   8  161.95    5.27
   5   3   8  164.73    6.69
   5   3  10 1011.22   28.83
   5   3  12  150.17    5.13
   5   3  12  150.39    5.15
   5   3  14   79.12    3.31
   5   3  14   77.64    3.40
   5   3  16  176.69    5.92
   5   3  16  172.09    6.03
   5   3  18   76.79    3.40
   5   4 -23    5.73    1.69
   5   4 -21  236.40    8.03
   5   4 -19  205.28   11.33
   5   4 -17   10.15    4.82
   5   4 -17    9.23    2.45
   5   4 -15  161.31    9.43
   5   4 -15  164.79    6.05
   5   4 -13  163.50    8.72
   5   4 -13  153.21    5.63
   5   4 -11  181.78    6.24
   5   4  -9  493.04   14.73
   5   4  -9  498.43   14.76
   5   4  -7   69.63    3.42
   5   4  -7   68.11    3.20
   5   4  -7   65.85    3.14
   5   4  -5 1476.66   43.38
   5   4  -5 1573.24   44.55
   5   4  -5 1531.60   42.40
   5   4  -5 1465.53   42.40
   5   4  -3  784.11   22.37
   5   4  -3  770.04   23.59
   5   4  -1  365.80   12.24
   5   4   1  711.30   21.78
   5   4   3  411.21   13.56
   5   4   3  396.91   13.31
   5   4   5  429.88   14.30
   5   4   5  440.01   14.63
   5   4  11  160.13    5.46
   5   4  13   34.41    2.21
   5   4  15   44.91    2.47
   5   4  19   89.99    3.65
   5   4  19   91.20    3.62
   5   4  21    4.58    1.34
   5   5 -24   21.58    1.53
   5   5 -22   26.59    2.23
   5   5 -20  203.98    7.21
   5   5 -18   18.80    4.86
   5   5 -18   14.33    2.57
   5   5 -18   16.01    2.70
   5   5 -16   34.50    3.04
   5   5 -16   30.51    3.01
   5   5 -14  106.85    4.70
   5   5 -14  107.17    4.69
   5   5 -12  251.24   11.21
   5   5 -12  236.45    7.94
   5   5 -12  228.29    7.93
   5   5 -12  238.34    9.20
   5   5 -10   98.79    6.48
   5   5 -10   94.62    4.04
   5   5 -10  100.04    4.16
   5   5  -8  154.76    7.58
   5   5  -8  145.49    5.18
   5   5  -8  135.10    5.12
   5   5  -6  162.34    7.48
   5   5  -6  155.14    5.29
   5   5  -6  142.82    5.37
   5   5  -4  120.79    5.52
   5   5  -2   29.65    3.01
   5   5  -2   26.20    1.96
   5   5   0  542.52   16.99
   5   5   0  523.18   16.52
   5   5   0  505.17   15.19
   5   5   2  675.44   22.25
   5   5   2  744.86   20.97
   5   5   4  221.33    8.37
   5   5   6  212.82    6.73
   5   5   8  426.05   12.76
   5   5   8  432.50   14.20
   5   5  10  389.84   11.78
   5   5  12  175.00    6.05
   5   5  12  173.73    5.99
   5   5  12  184.20    6.09
   5   5  14  113.31    4.37
   5   5  14  116.61    4.44
   5   5  16   31.97    2.13
   5   5  16   30.75    2.21
   5   5  18  189.01    6.20
   5   5  18  183.62    6.18
   5   5  20  105.89    3.78
   5   6 -23    3.94    1.24
   5   6 -21    6.74    1.77
   5   6 -19   11.92    2.22
   5   6 -19   14.62    2.19
   5   6 -17   44.01    5.36
   5   6 -17   47.58    3.13
   5   6 -17   46.29    3.09
   5   6 -15   62.56    5.87
   5   6 -15   65.14    3.78
   5   6 -15   61.44    3.66
   5   6 -13  236.92   10.91
   5   6 -13  217.75    7.79
   5   6 -13  232.20    7.89
   5   6 -11  288.81   11.30
   5   6 -11  292.70   12.29
   5   6 -11  291.18    9.50
   5   6 -11  292.59    9.52
   5   6  -9  142.60    5.33
   5   6  -9  155.94    7.86
   5   6  -9  131.37    5.25
   5   6  -9  142.16    4.90
   5   6  -9  139.91    6.92
   5   6  -7   43.99    4.28
   5   6  -7   41.48    2.79
   5   6  -7   38.31    2.20
   5   6  -5  497.70   14.74
   5   6  -3   39.20    2.16
   5   6  -3   36.43    2.37
   5   6  -1   86.95    3.65
   5   6  -1  102.27    4.68
   5   6   1   91.15    3.68
   5   6   1   97.58    4.63
   5   6   1   95.39    3.59
   5   6   3   53.74    3.32
   5   6   3   51.28    2.46
   5   6   5  136.59    6.43
   5   6   5  124.25    4.48
   5   6   5  131.44    4.51
   5   6   7   94.65    3.71
   5   6   7   94.44    3.63
   5   6   7   96.02    5.19
   5   6   9   83.03    3.37
   5   6   9   86.78    3.49
   5   6   9   78.50    3.33
   5   6  11  112.92    4.31
   5   6  11  111.63    4.21
   5   6  11  112.83    4.26
   5   6  13   45.54    2.52
   5   6  15   67.29    3.03
   5   6  15   75.47    3.17
   5   6  17    9.69    1.48
   5   7 -22   66.45    2.59
   5   7 -20   -0.53    1.47
   5   7 -18   34.67    2.53
   5   7 -16   23.20    2.58
   5   7 -16   22.17    2.54
   5   7 -14   17.70    3.86
   5   7 -14   19.33    2.44
   5   7 -14   16.05    2.69
   5   7 -12  245.75   11.11
   5   7 -12  251.42    8.57
   5   7 -12  254.87    8.51
   5   7 -10  376.95   11.59
   5   7 -10  396.31   11.98
   5   7  -8  399.72   15.00
   5   7  -6  112.50    4.67
   5   7  -6  108.46    6.59
   5   7  -6  124.11    4.71
   5   7  -6  116.47    4.37
   5   7  -4  100.27    4.27
   5   7  -4  104.73    6.22
   5   7  -4  109.47    4.19
   5   7  -2  521.39   16.18
   5   7  -2  548.62   16.13
   5   7   0  144.50    5.25
   5   7   2   30.02    2.02
   5   7   2   23.61    3.30
   5   7   4    9.85    1.40
   5   7   4   10.53    1.39
   5   7   4   11.98    2.84
   5   7   6    3.42    1.18
   5   7   6    3.03    2.12
   5   7   6    3.45    1.37
   5   7   6    4.40    1.27
   5   7   6    3.36    1.26
   5   7   8  261.90    8.53
   5   7   8  280.06    8.49
   5   7   8  269.47    8.33
   5   7   8  267.61    8.40
   5   7  10    9.39    1.44
   5   7  10    9.56    1.56
   5   7  10   10.62    1.51
   5   7  12   71.08    3.12
   5   7  12   69.78    3.00
   5   7  14  108.28    3.99
   5   8 -19    8.60    0.96
   5   8 -19    7.53    1.41
   5   8 -17    6.41    1.69
   5   8 -15  126.77    4.86
   5   8 -13   44.12    2.88
   5   8 -11   36.02    2.03
   5   8  -9   81.30    3.78
   5   8  -9   73.82    5.31
   5   8  -9   78.79    3.36
   5   8  -7   89.81    4.21
   5   8  -7   93.33    6.00
   5   8  -7   98.95    3.88
   5   8  -5  162.08    6.07
   5   8  -5  161.64    8.41
   5   8  -5  170.92    5.94
   5   8  -3  221.38    7.80
   5   8  -3  224.37   10.42
   5   8  -3  250.30    7.83
   5   8  -1   65.48    3.17
   5   8   1   39.88    2.00
   5   8   1   42.16    2.50
   5   8   1   38.81    4.10
   5   8   3   26.35    1.69
   5   8   3   27.27    1.72
   5   8   3   30.35    2.05
   5   8   3   23.01    3.36
   5   8   5   12.35    1.39
   5   8   5    9.37    2.51
   5   8   5   12.54    1.35
   5   8   5   15.95    1.63
   5   8   7  100.21    3.72
   5   8   7   98.91    3.80
   5   8   7  105.28    3.80
   5   8   9   11.58    1.48
   5   8   9    9.69    1.04
   5   8  11   75.48    3.12
   5   9 -18    3.90    0.97
   5   9 -18    3.44    0.77
   5   9 -16   24.38    1.64
   5   9 -16   25.31    1.73
   5   9 -14    3.98    1.46
   5   9 -12   14.72    1.21
   5   9 -12   17.12    1.83
   5   9 -10    9.85    1.32
   5   9 -10    9.52    1.82
   5   9  -8   -0.10    1.23
   5   9  -8    1.00    1.55
   5   9  -6   38.30    2.30
   5   9  -6   39.95    2.57
   5   9  -4   32.13    2.29
   5   9  -4   27.68    2.14
   5   9  -4   30.28    3.81
   5   9  -2  146.55    5.34
   5   9  -2  140.63    7.71
   5   9   0    8.12    2.67
   5   9   2   20.04    1.82
   5   9   4   78.66    3.29
   5   9   6   56.58    2.52
   5   9   8   52.80    2.17
   5  10 -15   74.66    2.72
   5  10 -13    8.33    1.09
   5  10 -13    9.27    1.30
   5  10 -11    9.37    1.26
   5  10  -9   60.07    2.65
   5  10  -9   61.28    2.51
   5  10  -7   25.79    1.80
   5  10  -7   26.73    1.71
   5  10  -5    8.49    1.36
   5  10  -3   50.59    2.56
   5  10   1   74.95    3.15
   5  10   3   34.30    1.93
   5  10   5   58.48    2.44
   5  11 -12   49.94    1.98
   5  11 -10    9.80    0.76
   5  11  -8   72.38    2.80
   5  11  -6    2.27    1.04
   5  11  -4   29.80    1.68
   5  11   4   94.35    3.23
   5  12  -5   28.87    1.21
   5  12  -3    1.95    0.64
   5  12   1   58.35    1.99
   6   0 -10  216.28    8.53
   6   0  -8  474.36   15.02
   6   0  -6 2143.83   60.89
   6   0   2 1697.43   48.71
   6   0   4 1065.11   31.44
   6   0   6   94.54    4.78
   6   0   8 1297.95   36.51
   6   0   8 1298.41   37.47
   6   0  10  614.89   17.58
   6   0  10  609.38   17.60
   6   0  12  371.77   10.95
   6   0  12  381.47   11.14
   6   0  12  359.03   11.04
   6   0  14  120.34    4.28
   6   0  14  111.92    4.21
   6   0  16   10.30    1.61
   6   0  16   10.05    1.69
   6   0  18  458.44   13.70
   6   0  22  542.41   15.77
   6   1 -21  137.27    8.75
   6  -1 -11  199.85    7.60
   6   1  -9  269.31   10.53
   6  -1  -9  299.51    9.67
   6   1  -7 1265.02   37.43
   6  -1  -7 1282.68   36.53
   6   1  -5 3437.68   97.06
   6   1   1 1068.94   31.26
   6  -1   1 1061.56   30.91
   6  -1   3  834.73   25.22
   6   1   3  877.41   25.67
   6   1   5  317.91   10.75
   6   1   5  298.57   10.14
   6   1   7  150.77    5.92
   6   1   7  149.57    4.80
   6   1   7  157.59    6.66
   6   1   9  154.72    4.98
   6   1   9  153.47    5.98
   6   1  11  423.21   12.30
   6   1  11  413.72   12.30
   6   1  11  419.53   12.36
   6  -1  11  408.76   12.24
   6   1  13  126.47    4.38
[truncated: 79,787 more chars]
