# Supplementary material for: Isolation of Anionic N‐Heterocyclic Olefins and Their Versatile Reactivity
Source: Angew Chem Int Ed Engl. 2025 Oct 6;64(48):e202516374. doi: 10.1002/anie.202516374 (PMC12643338; doi:10.1002/anie.202516374)
Supplement: Supplementary file 2 — Supporting Information [file ANIE-64-e202516374-s001.zip › 4CN.cif]

data_PD-757_int_auto_a                              
_publ_contact_author_name                           'Professor Viktoria H. Gessner'
_publ_contact_author_address
;
Lehrstuhl fuer Anorganische Chemie II
Ruhr-Universitaet Bochum
Universitaetsstr. 150
44801 Bochum
Germany
;

_publ_contact_author_phone                          '+49 234 32-24174'
_publ_contact_author_fax                            '+49 234 32-14174'
_publ_contact_author_email                          viktoria.gessner@rub.de
_publ_requested_journal                             'journal xy'
_publ_requested_category                            chemistry
_publ_section_title                                 'section xy'
_publ_contact_letter
;
Please consider this CIF for submission to the Cambridge Crystallographic
Data Centre. I certify that all authors have seen and approved of this
submission, that all have made significant scientific contributions to the
work reported, and that all share responsibility and accountability for
the results.
This CIF  is submitted as a personal communication
This CIF is submitted as part of a journal submission
;

_publ_section_abstract
;
abstract of publication
;

_publ_section_references
;
references
;

loop_

 _publ_author_name
 _publ_author_address
 _publ_author_email
 _publ_author_footnote
'Author 1'
;
Lehrstuhl fuer Anorganische Chemie II
Ruhr-Universitaet Bochum
Universitaetsstr. 150
44801 Bochum
Germany
;
?
''
'Author 2'
;
Lehrstuhl fuer Anorganische Chemie II
Ruhr-Universitaet Bochum
Universitaetsstr. 150
44801 Bochum
Germany
;
?
''
'Author 3'
;
Lehrstuhl fuer Organische Chemie I
Ruhr-Universitaet Bochum
Universitaetsstr. 150
44801 Bochum
Germany
;
?
''
#

_audit_creation_method                              SHELXL-2019/3
_shelx_SHELXL_version_number                        2019/3
_chemical_name_systematic                           ?
_chemical_name_common                               ?
_chemical_melting_point                             ?
_chemical_formula_moiety                            'C42 H60 K N3 O9'
_chemical_formula_sum                               'C42 H60 K N3 O9'
_chemical_formula_weight                            790.03
loop_
 _atom_type_symbol
 _atom_type_description
 _atom_type_scat_dispersion_real
 _atom_type_scat_dispersion_imag
 _atom_type_scat_source
 'C'  'C'   0.0181   0.0091
 'International Tables Vol C Tables 4.2.6.8 and 6.1.1.4'
 'H'  'H'   0.0000   0.0000
 'International Tables Vol C Tables 4.2.6.8 and 6.1.1.4'
 'N'  'N'   0.0311   0.0180
 'International Tables Vol C Tables 4.2.6.8 and 6.1.1.4'
 'O'  'O'   0.0492   0.0322
 'International Tables Vol C Tables 4.2.6.8 and 6.1.1.4'
 'K'  'K'   0.3868   1.0657
 'International Tables Vol C Tables 4.2.6.8 and 6.1.1.4'

#

_space_group_crystal_system                         triclinic
_space_group_IT_number                              2
_space_group_name_H-M_alt                           'P -1'
_space_group_name_Hall                              '-P 1'
_shelx_space_group_comment
;
The symmetry employed for this shelxl refinement is uniquely defined
by the following loop, which should always be used as a source of
symmetry information in preference to the above space-group names.
They are only intended as comments.
;
loop_
 _space_group_symop_operation_xyz
 'x, y, z'
 '-x, -y, -z'

#

_cell_length_a                                      13.0217(5)
_cell_length_b                                      13.1895(4)
_cell_length_c                                      13.6076(6)
_cell_angle_alpha                                   84.434(3)
_cell_angle_beta                                    68.581(4)
_cell_angle_gamma                                   77.556(3)
_cell_volume                                        2124.15(15)
_cell_formula_units_Z                               2
_cell_measurement_temperature                       100(2)
_cell_measurement_reflns_used                       12445
_cell_measurement_theta_min                         3.4650
_cell_measurement_theta_max                         76.4270
_exptl_crystal_description                          block
_exptl_crystal_colour                               yellow
_exptl_crystal_density_meas                         ?
_exptl_crystal_density_method                       ?
_exptl_crystal_density_diffrn                       1.235          
_exptl_crystal_F_000                                848
_exptl_transmission_factor_min                      ?
_exptl_transmission_factor_max                      ?
_exptl_crystal_size_max                             0.460
_exptl_crystal_size_mid                             0.160
_exptl_crystal_size_min                             0.120
_exptl_absorpt_coefficient_mu                       1.551
_shelx_estimated_absorpt_T_min                      0.536
_shelx_estimated_absorpt_T_max                      0.836
_exptl_absorpt_correction_type                      gaussian
_exptl_absorpt_correction_T_min                     0.358
_exptl_absorpt_correction_T_max                     1.000
_exptl_absorpt_process_details
;
CrysAlisPro 1.171.41.93a (Rigaku Oxford Diffraction, 2020)
Numerical absorption correction based on gaussian integration over
a multifaceted crystal model
Empirical absorption correction using spherical harmonics,
implemented in SCALE3 ABSPACK scaling algorithm.
;
_exptl_absorpt_special_details                      ?
_diffrn_ambient_temperature                         100(2)
_diffrn_radiation_wavelength                        1.54184
_diffrn_radiation_type                              CuK\a
_diffrn_source                                      'micro-focus sealed X-ray tube'
_diffrn_measurement_device_type                     'XtaLAB Synergy, Dualflex, HyPix'
_diffrn_measurement_method                          '\w scans'
_diffrn_detector_area_resol_mean                    10.0000
_diffrn_reflns_number                               21726
_diffrn_reflns_av_unetI/netI                        0.0466
_diffrn_reflns_av_R_equivalents                     0.0593
_diffrn_reflns_limit_h_min                          -15
_diffrn_reflns_limit_h_max                          14
_diffrn_reflns_limit_k_min                          -15
_diffrn_reflns_limit_k_max                          15
_diffrn_reflns_limit_l_min                          -16
_diffrn_reflns_limit_l_max                          16
_diffrn_reflns_theta_min                            3.432
_diffrn_reflns_theta_max                            67.996
_diffrn_reflns_theta_full                           67.684
_diffrn_measured_fraction_theta_max                 0.989
_diffrn_measured_fraction_theta_full                0.990
_diffrn_reflns_Laue_measured_fraction_max           0.989
_diffrn_reflns_Laue_measured_fraction_full          0.990
_diffrn_reflns_point_group_measured_fraction_max    0.989
_diffrn_reflns_point_group_measured_fraction_full   0.990
_reflns_number_total                                7647
_reflns_number_gt                                   6615
_reflns_threshold_expression                        'I > 2\s(I)'
_reflns_Friedel_coverage                            0.000
_reflns_Friedel_fraction_max                        .
_reflns_Friedel_fraction_full                       .
_reflns_special_details
;
 Reflections were merged by SHELXL according to the crystal
 class for the calculation of statistics and refinement.
 _reflns_Friedel_fraction is defined as the number of unique
 Friedel pairs measured divided by the number that would be
 possible theoretically, ignoring centric projections and
 systematic absences.
;
_computing_data_collection                          'CrysAlisPro 1.171.41.93a (Rigaku OD, 2020)'
_computing_cell_refinement                          'CrysAlisPro 1.171.41.93a (Rigaku OD, 2020)'
_computing_data_reduction                           'CrysAlisPro 1.171.41.93a (Rigaku OD, 2020)'
_computing_structure_solution                       'SHELXT 2018/2 (Sheldrick, 2018)'
_computing_structure_refinement                     'SHELXL-2019/2 (Sheldrick, 2019)'
_computing_molecular_graphics                       ?
_computing_publication_material                     ?
_refine_special_details                             ?
_refine_ls_structure_factor_coef                    Fsqd
_refine_ls_matrix_type                              full
_refine_ls_weighting_scheme                         calc
_refine_ls_weighting_details                        'w=1/[\s^2^(Fo^2^)+(0.1071P)^2^+1.3007P] where P=(Fo^2^+2Fc^2^)/3'
_atom_sites_solution_primary                        dual
_atom_sites_solution_secondary                      ?
_atom_sites_solution_hydrogens                      geom
_refine_ls_hydrogen_treatment                       constr
_refine_ls_extinction_method                        none
_refine_ls_extinction_coef                          .
_refine_ls_number_reflns                            7647
_refine_ls_number_parameters                        504
_refine_ls_number_restraints                        0
_refine_ls_R_factor_all                             0.0718
_refine_ls_R_factor_gt                              0.0640
_refine_ls_wR_factor_ref                            0.1815
_refine_ls_wR_factor_gt                             0.1756
_refine_ls_goodness_of_fit_ref                      1.082
_refine_ls_restrained_S_all                         1.082
_refine_ls_shift/su_max                             0.000
_refine_ls_shift/su_mean                            0.000
loop_
 _atom_site_label
 _atom_site_type_symbol
 _atom_site_fract_x
 _atom_site_fract_y
 _atom_site_fract_z
 _atom_site_U_iso_or_equiv
 _atom_site_adp_type
 _atom_site_occupancy
 _atom_site_site_symmetry_order  
 _atom_site_calc_flag
 _atom_site_refinement_flags_posn
 _atom_site_refinement_flags_adp
 _atom_site_refinement_flags_occupancy
 _atom_site_disorder_assembly
 _atom_site_disorder_group
O1 O 1.08602(15) 0.37779(14) 0.72992(17) 0.0376(5) Uani 1 1 d . . . . .
N1 N 0.90282(17) 0.37420(15) 0.76992(17) 0.0260(4) Uani 1 1 d . . . . .
C1 C 0.7004(2) 0.37441(18) 0.8075(2) 0.0261(5) Uani 1 1 d . . . . .
O2 O 0.81999(17) 0.68800(14) 0.7588(2) 0.0486(6) Uani 1 1 d . . . . .
N2 N 0.77020(17) 0.53189(15) 0.77283(17) 0.0265(4) Uani 1 1 d . . . . .
C2 C 0.7875(2) 0.42079(17) 0.78560(18) 0.0237(5) Uani 1 1 d . . . . .
O3 O 0.69089(16) 0.21318(14) 0.57776(14) 0.0327(4) Uani 1 1 d . . . . .
N3 N 0.68016(19) 0.18512(16) 0.84323(18) 0.0315(5) Uani 1 1 d . . . . .
C3 C 0.6988(2) 0.26907(18) 0.82503(19) 0.0248(5) Uani 1 1 d . . . . .
O4 O 0.48509(16) 0.35941(14) 0.65194(15) 0.0344(4) Uani 1 1 d . . . . .
C4 C 0.9897(2) 0.42490(19) 0.7498(2) 0.0278(5) Uani 1 1 d . . . . .
O5 O 0.32342(15) 0.31018(13) 0.84617(15) 0.0327(4) Uani 1 1 d . . . . .
C5 C 0.9628(2) 0.54250(19) 0.7582(2) 0.0296(5) Uani 1 1 d . . . . .
K1 K 0.51808(4) 0.16248(4) 0.75990(4) 0.02753(17) Uani 1 1 d . . . . .
O6 O 0.31873(15) 0.10022(13) 0.90909(14) 0.0302(4) Uani 1 1 d . . . . .
C6 C 0.8455(2) 0.59314(19) 0.7629(2) 0.0317(6) Uani 1 1 d . . . . .
O7 O 0.52520(15) -0.03620(13) 0.84583(15) 0.0311(4) Uani 1 1 d . . . . .
C7 C 0.9739(3) 0.5667(3) 0.8618(3) 0.0559(9) Uani 1 1 d . . . . .
H7A H 0.960559 0.642049 0.868917 0.084 Uiso 1 1 calc R U . . .
H7B H 1.049686 0.535735 0.860927 0.084 Uiso 1 1 calc R U . . .
H7C H 0.918365 0.537580 0.921571 0.084 Uiso 1 1 calc R U . . .
O8 O 0.68978(16) -0.00104(13) 0.64947(15) 0.0327(4) Uani 1 1 d . . . . .
C8 C 1.0479(3) 0.5881(2) 0.6649(3) 0.0520(9) Uani 1 1 d . . . . .
H8A H 1.035275 0.663279 0.672745 0.078 Uiso 1 1 calc R U . . .
H8B H 1.039158 0.573776 0.599304 0.078 Uiso 1 1 calc R U . . .
H8C H 1.124148 0.556455 0.662397 0.078 Uiso 1 1 calc R U . . .
O9 O 0.44348(16) 0.11036(14) 0.60984(16) 0.0351(4) Uani 1 1 d . . . . .
C9 C 0.6597(2) 0.58421(17) 0.7737(2) 0.0258(5) Uani 1 1 d . . . . .
C10 C 0.5730(2) 0.61117(17) 0.8694(2) 0.0270(5) Uani 1 1 d . . . . .
C11 C 0.4683(2) 0.66104(18) 0.8666(2) 0.0270(5) Uani 1 1 d . . . . .
H11 H 0.407909 0.679187 0.931212 0.032 Uiso 1 1 calc R U . . .
C12 C 0.4494(2) 0.68502(18) 0.7721(2) 0.0295(5) Uani 1 1 d . . . . .
C13 C 0.5391(2) 0.65878(18) 0.6781(2) 0.0274(5) Uani 1 1 d . . . . .
H13 H 0.527519 0.675476 0.612980 0.033 Uiso 1 1 calc R U . . .
C14 C 0.6453(2) 0.60876(17) 0.6769(2) 0.0280(5) Uani 1 1 d . . . . .
C15 C 0.5922(2) 0.5887(2) 0.9724(2) 0.0321(6) Uani 1 1 d . . . . .
H15A H 0.520845 0.608400 1.030973 0.048 Uiso 1 1 calc R U . . .
H15B H 0.646388 0.628549 0.975193 0.048 Uiso 1 1 calc R U . . .
H15C H 0.621716 0.514321 0.978320 0.048 Uiso 1 1 calc R U . . .
C16 C 0.3352(2) 0.7375(2) 0.7705(2) 0.0345(6) Uani 1 1 d . . . . .
H16A H 0.344071 0.784315 0.708739 0.052 Uiso 1 1 calc R U . . .
H16B H 0.293436 0.777518 0.834955 0.052 Uiso 1 1 calc R U . . .
H16C H 0.293926 0.684929 0.766885 0.052 Uiso 1 1 calc R U . . .
C17 C 0.7419(2) 0.5829(2) 0.5742(2) 0.0345(6) Uani 1 1 d . . . . .
H17A H 0.713392 0.593716 0.515801 0.052 Uiso 1 1 calc R U . . .
H17B H 0.779036 0.510167 0.576524 0.052 Uiso 1 1 calc R U . . .
H17C H 0.795978 0.627992 0.563589 0.052 Uiso 1 1 calc R U . . .
C18 C 0.9302(2) 0.26218(18) 0.7758(2) 0.0272(5) Uani 1 1 d . . . . .
C19 C 0.9588(2) 0.20475(19) 0.6857(2) 0.0296(5) Uani 1 1 d . . . . .
C20 C 0.9848(2) 0.0970(2) 0.6952(2) 0.0347(6) Uani 1 1 d . . . . .
H20 H 1.004418 0.056425 0.634669 0.042 Uiso 1 1 calc R U . . .
C21 C 0.9828(2) 0.0468(2) 0.7903(3) 0.0383(7) Uani 1 1 d . . . . .
C22 C 0.9557(2) 0.1067(2) 0.8776(2) 0.0371(6) Uani 1 1 d . . . . .
H22 H 0.954746 0.073261 0.942885 0.044 Uiso 1 1 calc R U . . .
C23 C 0.9298(2) 0.2150(2) 0.8723(2) 0.0320(6) Uani 1 1 d . . . . .
C24 C 0.9007(3) 0.2798(2) 0.9670(2) 0.0407(7) Uani 1 1 d . . . . .
H24A H 0.902460 0.234253 1.027952 0.061 Uiso 1 1 calc R U . . .
H24B H 0.825241 0.322424 0.982319 0.061 Uiso 1 1 calc R U . . .
H24C H 0.955459 0.324985 0.952587 0.061 Uiso 1 1 calc R U . . .
C25 C 0.9604(2) 0.2573(2) 0.5825(2) 0.0346(6) Uani 1 1 d . . . . .
H25A H 0.989386 0.205468 0.527030 0.052 Uiso 1 1 calc R U . . .
H25B H 1.008997 0.308773 0.564479 0.052 Uiso 1 1 calc R U . . .
H25C H 0.883895 0.292063 0.588499 0.052 Uiso 1 1 calc R U . . .
C26 C 1.0090(3) -0.0705(2) 0.7973(3) 0.0525(9) Uani 1 1 d . . . . .
H26A H 1.016925 -0.092447 0.865545 0.079 Uiso 1 1 calc R U . . .
H26B H 1.079386 -0.096864 0.740167 0.079 Uiso 1 1 calc R U . . .
H26C H 0.947747 -0.098135 0.790899 0.079 Uiso 1 1 calc R U . . .
C27 C 0.6580(3) 0.2986(2) 0.5165(2) 0.0381(6) Uani 1 1 d . . . . .
H27A H 0.613117 0.278536 0.479108 0.046 Uiso 1 1 calc R U . . .
H27B H 0.725387 0.320243 0.463146 0.046 Uiso 1 1 calc R U . . .
C28 C 0.5894(2) 0.3863(2) 0.5891(2) 0.0365(6) Uani 1 1 d . . . . .
H28A H 0.629522 0.398821 0.634751 0.044 Uiso 1 1 calc R U . . .
H28B H 0.576840 0.450609 0.547621 0.044 Uiso 1 1 calc R U . . .
C29 C 0.4207(3) 0.4342(2) 0.7312(2) 0.0368(6) Uani 1 1 d . . . . .
H29A H 0.410496 0.504108 0.698126 0.044 Uiso 1 1 calc R U . . .
H29B H 0.460642 0.435799 0.780388 0.044 Uiso 1 1 calc R U . . .
C30 C 0.3087(3) 0.4057(2) 0.7902(2) 0.0376(6) Uani 1 1 d . . . . .
H30A H 0.260211 0.460988 0.840351 0.045 Uiso 1 1 calc R U . . .
H30B H 0.271511 0.398826 0.740101 0.045 Uiso 1 1 calc R U . . .
C31 C 0.2216(2) 0.2720(2) 0.8921(2) 0.0362(6) Uani 1 1 d . . . . .
H31A H 0.201423 0.247696 0.836218 0.043 Uiso 1 1 calc R U . . .
H31B H 0.159791 0.328089 0.930653 0.043 Uiso 1 1 calc R U . . .
C32 C 0.2381(2) 0.1837(2) 0.9669(2) 0.0379(6) Uani 1 1 d . . . . .
H32A H 0.264249 0.206758 1.019296 0.045 Uiso 1 1 calc R U . . .
H32B H 0.165931 0.160911 1.005334 0.045 Uiso 1 1 calc R U . . .
C33 C 0.3449(2) 0.0172(2) 0.9771(2) 0.0332(6) Uani 1 1 d . . . . .
H33A H 0.275277 -0.006029 1.023599 0.040 Uiso 1 1 calc R U . . .
H33B H 0.379591 0.041272 1.022023 0.040 Uiso 1 1 calc R U . . .
C34 C 0.4251(2) -0.0711(2) 0.9106(2) 0.0338(6) Uani 1 1 d . . . . .
H34A H 0.443029 -0.129878 0.956510 0.041 Uiso 1 1 calc R U . . .
H34B H 0.390273 -0.095409 0.865840 0.041 Uiso 1 1 calc R U . . .
C35 C 0.6105(2) -0.1179(2) 0.7872(2) 0.0367(6) Uani 1 1 d . . . . .
H35A H 0.584179 -0.147211 0.738397 0.044 Uiso 1 1 calc R U . . .
H35B H 0.627806 -0.174143 0.835805 0.044 Uiso 1 1 calc R U . . .
C36 C 0.7136(2) -0.0747(2) 0.7259(2) 0.0360(6) Uani 1 1 d . . . . .
H36A H 0.736413 -0.040742 0.774249 0.043 Uiso 1 1 calc R U . . .
H36B H 0.776206 -0.131488 0.690172 0.043 Uiso 1 1 calc R U . . .
C37 C 0.7860(2) 0.0406(2) 0.5885(2) 0.0377(6) Uani 1 1 d . . . . .
H37A H 0.845827 -0.014766 0.546349 0.045 Uiso 1 1 calc R U . . .
H37B H 0.814977 0.069002 0.635727 0.045 Uiso 1 1 calc R U . . .
C38 C 0.7550(3) 0.1252(2) 0.5164(2) 0.0396(6) Uani 1 1 d . . . . .
H38A H 0.823874 0.142980 0.461845 0.048 Uiso 1 1 calc R U . . .
H38B H 0.710660 0.101737 0.480561 0.048 Uiso 1 1 calc R U . . .
C39 C 0.3689(3) 0.1792(2) 0.5674(3) 0.0397(6) Uani 1 1 d . . . . .
H39A H 0.400322 0.178270 0.489291 0.048 Uiso 1 1 calc R U . . .
H39B H 0.358216 0.251015 0.590075 0.048 Uiso 1 1 calc R U . . .
C40 C 0.2572(3) 0.1427(2) 0.6081(3) 0.0440(7) Uani 1 1 d . . . . .
H40A H 0.239255 0.121754 0.549253 0.053 Uiso 1 1 calc R U . . .
H40B H 0.195261 0.197977 0.648067 0.053 Uiso 1 1 calc R U . . .
C41 C 0.2759(3) 0.0500(2) 0.6799(2) 0.0391(6) Uani 1 1 d . . . . .
H41A H 0.248028 0.070788 0.754575 0.047 Uiso 1 1 calc R U . . .
H41B H 0.238105 -0.005493 0.674061 0.047 Uiso 1 1 calc R U . . .
C42 C 0.4018(2) 0.0153(2) 0.6384(2) 0.0350(6) Uani 1 1 d . . . . .
H42A H 0.428158 -0.023740 0.693354 0.042 Uiso 1 1 calc R U . . .
H42B H 0.426475 -0.029110 0.576167 0.042 Uiso 1 1 calc R U . . .

#

loop_
 _atom_site_aniso_label
 _atom_site_aniso_U_11
 _atom_site_aniso_U_22
 _atom_site_aniso_U_33
 _atom_site_aniso_U_23
 _atom_site_aniso_U_13
 _atom_site_aniso_U_12
O1 0.0249(10) 0.0284(9) 0.0587(13) 0.0012(8) -0.0161(9) -0.0023(8)
N1 0.0239(10) 0.0196(10) 0.0340(11) 0.0046(8) -0.0115(9) -0.0034(8)
C1 0.0268(12) 0.0197(11) 0.0309(12) 0.0026(9) -0.0109(10) -0.0028(9)
O2 0.0340(11) 0.0190(9) 0.0960(18) 0.0051(10) -0.0286(11) -0.0049(8)
N2 0.0247(11) 0.0187(9) 0.0362(11) 0.0030(8) -0.0116(9) -0.0044(8)
C2 0.0241(12) 0.0197(11) 0.0266(12) 0.0016(9) -0.0100(10) -0.0017(9)
O3 0.0379(10) 0.0295(9) 0.0308(9) 0.0000(7) -0.0113(8) -0.0088(8)
N3 0.0331(12) 0.0253(11) 0.0394(12) 0.0043(9) -0.0161(10) -0.0087(9)
C3 0.0215(12) 0.0242(12) 0.0278(12) 0.0011(9) -0.0101(10) -0.0010(9)
O4 0.0375(10) 0.0266(9) 0.0415(10) 0.0002(7) -0.0147(8) -0.0104(8)
C4 0.0248(13) 0.0249(12) 0.0347(13) 0.0037(10) -0.0132(10) -0.0045(10)
O5 0.0309(10) 0.0226(8) 0.0451(11) 0.0013(7) -0.0148(8) -0.0046(7)
C5 0.0275(13) 0.0241(12) 0.0372(14) 0.0013(10) -0.0104(11) -0.0073(10)
K1 0.0276(3) 0.0211(3) 0.0343(3) 0.0015(2) -0.0118(2) -0.0050(2)
O6 0.0312(9) 0.0248(8) 0.0329(9) 0.0018(7) -0.0108(8) -0.0044(7)
C6 0.0287(13) 0.0230(12) 0.0437(15) 0.0013(10) -0.0137(11) -0.0053(10)
O7 0.0312(10) 0.0218(8) 0.0384(10) 0.0011(7) -0.0108(8) -0.0052(7)
C7 0.064(2) 0.0435(18) 0.069(2) -0.0179(16) -0.0399(19) 0.0073(16)
O8 0.0331(10) 0.0263(9) 0.0380(10) 0.0001(7) -0.0120(8) -0.0059(7)
C8 0.0358(16) 0.0306(14) 0.072(2) 0.0117(14) -0.0026(15) -0.0051(12)
O9 0.0352(10) 0.0301(9) 0.0459(11) 0.0026(8) -0.0200(9) -0.0103(8)
C9 0.0243(12) 0.0159(10) 0.0380(13) 0.0012(9) -0.0125(10) -0.0035(9)
C10 0.0316(13) 0.0152(10) 0.0349(13) 0.0010(9) -0.0123(11) -0.0057(9)
C11 0.0253(12) 0.0191(11) 0.0350(13) -0.0011(9) -0.0084(10) -0.0046(9)
C12 0.0324(14) 0.0187(11) 0.0388(14) 0.0025(9) -0.0133(11) -0.0083(10)
C13 0.0302(13) 0.0202(11) 0.0348(13) 0.0041(9) -0.0157(11) -0.0057(9)
C14 0.0317(13) 0.0161(10) 0.0358(13) 0.0030(9) -0.0112(11) -0.0069(9)
C15 0.0322(14) 0.0292(13) 0.0351(14) -0.0015(10) -0.0133(11) -0.0036(10)
C16 0.0322(14) 0.0287(13) 0.0430(15) -0.0004(11) -0.0161(12) -0.0022(10)
C17 0.0323(14) 0.0320(13) 0.0361(14) 0.0032(11) -0.0099(11) -0.0054(11)
C18 0.0198(12) 0.0214(11) 0.0384(14) 0.0067(10) -0.0103(10) -0.0033(9)
C19 0.0214(12) 0.0251(12) 0.0397(14) 0.0026(10) -0.0089(10) -0.0039(9)
C20 0.0239(13) 0.0270(13) 0.0483(16) 0.0005(11) -0.0075(11) -0.0045(10)
C21 0.0240(13) 0.0279(13) 0.0569(18) 0.0094(12) -0.0107(12) -0.0035(10)
C22 0.0272(14) 0.0324(14) 0.0475(16) 0.0142(12) -0.0131(12) -0.0039(11)
C23 0.0228(12) 0.0324(13) 0.0385(14) 0.0088(11) -0.0109(11) -0.0050(10)
C24 0.0416(16) 0.0415(15) 0.0373(15) 0.0074(12) -0.0157(13) -0.0052(12)
C25 0.0344(14) 0.0291(13) 0.0385(14) -0.0009(11) -0.0127(12) -0.0030(11)
C26 0.0423(17) 0.0264(14) 0.075(2) 0.0112(14) -0.0100(16) -0.0017(12)
C27 0.0447(16) 0.0382(15) 0.0336(14) 0.0082(11) -0.0152(12) -0.0146(12)
C28 0.0398(15) 0.0301(13) 0.0430(15) 0.0090(11) -0.0174(13) -0.0129(11)
C29 0.0418(16) 0.0211(12) 0.0496(16) 0.0007(11) -0.0190(13) -0.0062(11)
C30 0.0390(15) 0.0205(12) 0.0516(17) 0.0002(11) -0.0177(13) 0.0003(10)
C31 0.0279(14) 0.0306(13) 0.0450(16) -0.0006(11) -0.0091(12) -0.0023(11)
C32 0.0348(15) 0.0313(13) 0.0371(15) -0.0016(11) -0.0028(12) -0.0023(11)
C33 0.0358(15) 0.0290(13) 0.0351(14) 0.0059(10) -0.0134(12) -0.0083(11)
C34 0.0358(15) 0.0263(12) 0.0386(14) 0.0045(10) -0.0120(12) -0.0090(11)
C35 0.0376(15) 0.0237(12) 0.0450(16) 0.0001(11) -0.0132(13) -0.0009(11)
C36 0.0331(15) 0.0269(13) 0.0450(16) 0.0001(11) -0.0153(12) 0.0021(11)
C37 0.0313(14) 0.0335(14) 0.0428(16) -0.0054(12) -0.0067(12) -0.0044(11)
C38 0.0434(16) 0.0356(14) 0.0352(14) -0.0040(11) -0.0063(12) -0.0101(12)
C39 0.0434(16) 0.0290(13) 0.0517(17) 0.0037(12) -0.0245(14) -0.0055(12)
C40 0.0371(16) 0.0408(16) 0.0571(19) -0.0079(13) -0.0208(14) -0.0036(12)
C41 0.0394(16) 0.0367(14) 0.0402(15) -0.0083(12) -0.0082(12) -0.0123(12)
C42 0.0418(16) 0.0256(12) 0.0413(15) 0.0036(11) -0.0181(12) -0.0100(11)

#

_geom_special_details
;
 All esds (except the esd in the dihedral angle between two l.s. planes)
 are estimated using the full covariance matrix.  The cell esds are taken
 into account individually in the estimation of esds in distances, angles
 and torsion angles; correlations between esds in cell parameters are only
 used when they are defined by crystal symmetry.  An approximate (isotropic)
 treatment of cell esds is used for estimating esds involving l.s. planes.
;
loop_
 _geom_bond_atom_site_label_1
 _geom_bond_atom_site_label_2
 _geom_bond_distance
 _geom_bond_site_symmetry_2
 _geom_bond_publ_flag
O1 C4 1.217(3) . ?
N1 C4 1.366(3) . ?
N1 C2 1.440(3) . ?
N1 C18 1.445(3) . ?
C1 C2 1.329(4) . ?
C1 C3 1.390(3) . ?
O2 C6 1.225(3) . ?
N2 C6 1.362(3) . ?
N2 C2 1.437(3) . ?
N2 C9 1.451(3) . ?
O3 C38 1.415(3) . ?
O3 C27 1.421(3) . ?
O3 K1 2.8120(19) . ?
N3 C3 1.168(3) . ?
N3 K1 2.813(2) . ?
C3 K1 3.389(2) . ?
O4 C28 1.414(3) . ?
O4 C29 1.424(3) . ?
O4 K1 2.8861(19) . ?
C4 C5 1.521(3) . ?
O5 C30 1.421(3) . ?
O5 C31 1.422(3) . ?
O5 K1 2.7821(19) . ?
C5 C6 1.510(4) . ?
C5 C8 1.521(4) . ?
C5 C7 1.538(4) . ?
K1 O9 2.7558(19) . ?
K1 O7 2.7610(17) . ?
K1 O8 2.8294(19) . ?
K1 O6 2.8776(19) . ?
K1 C36 3.531(3) . ?
K1 C42 3.537(3) . ?
O6 C32 1.414(3) . ?
O6 C33 1.429(3) . ?
O7 C34 1.425(3) . ?
O7 C35 1.427(3) . ?
C7 H7A 0.9800 . ?
C7 H7B 0.9800 . ?
C7 H7C 0.9800 . ?
O8 C37 1.417(3) . ?
O8 C36 1.425(3) . ?
C8 H8A 0.9800 . ?
C8 H8B 0.9800 . ?
C8 H8C 0.9800 . ?
O9 C39 1.424(3) . ?
O9 C42 1.436(3) . ?
C9 C10 1.393(4) . ?
C9 C14 1.396(4) . ?
C10 C11 1.393(4) . ?
C10 C15 1.502(4) . ?
C11 C12 1.390(4) . ?
C11 H11 0.9500 . ?
C12 C13 1.393(4) . ?
C12 C16 1.506(4) . ?
C13 C14 1.393(4) . ?
C13 H13 0.9500 . ?
C14 C17 1.509(4) . ?
C15 H15A 0.9800 . ?
C15 H15B 0.9800 . ?
C15 H15C 0.9800 . ?
C16 H16A 0.9800 . ?
C16 H16B 0.9800 . ?
C16 H16C 0.9800 . ?
C17 H17A 0.9800 . ?
C17 H17B 0.9800 . ?
C17 H17C 0.9800 . ?
C18 C19 1.393(4) . ?
C18 C23 1.396(4) . ?
C19 C20 1.393(4) . ?
C19 C25 1.500(4) . ?
C20 C21 1.389(4) . ?
C20 H20 0.9500 . ?
C21 C22 1.384(5) . ?
C21 C26 1.512(4) . ?
C22 C23 1.396(4) . ?
C22 H22 0.9500 . ?
C23 C24 1.501(4) . ?
C24 H24A 0.9800 . ?
C24 H24B 0.9800 . ?
C24 H24C 0.9800 . ?
C25 H25A 0.9800 . ?
C25 H25B 0.9800 . ?
C25 H25C 0.9800 . ?
C26 H26A 0.9800 . ?
C26 H26B 0.9800 . ?
C26 H26C 0.9800 . ?
C27 C28 1.499(4) . ?
C27 H27A 0.9900 . ?
C27 H27B 0.9900 . ?
C28 H28A 0.9900 . ?
C28 H28B 0.9900 . ?
C29 C30 1.495(4) . ?
C29 H29A 0.9900 . ?
C29 H29B 0.9900 . ?
C30 H30A 0.9900 . ?
C30 H30B 0.9900 . ?
C31 C32 1.504(4) . ?
C31 H31A 0.9900 . ?
C31 H31B 0.9900 . ?
C32 H32A 0.9900 . ?
C32 H32B 0.9900 . ?
C33 C34 1.503(4) . ?
C33 H33A 0.9900 . ?
C33 H33B 0.9900 . ?
C34 H34A 0.9900 . ?
C34 H34B 0.9900 . ?
C35 C36 1.497(4) . ?
C35 H35A 0.9900 . ?
C35 H35B 0.9900 . ?
C36 H36A 0.9900 . ?
C36 H36B 0.9900 . ?
C37 C38 1.501(4) . ?
C37 H37A 0.9900 . ?
C37 H37B 0.9900 . ?
C38 H38A 0.9900 . ?
C38 H38B 0.9900 . ?
C39 C40 1.523(4) . ?
C39 H39A 0.9900 . ?
C39 H39B 0.9900 . ?
C40 C41 1.524(4) . ?
C40 H40A 0.9900 . ?
C40 H40B 0.9900 . ?
C41 C42 1.505(4) . ?
C41 H41A 0.9900 . ?
C41 H41B 0.9900 . ?
C42 H42A 0.9900 . ?
C42 H42B 0.9900 . ?

#

loop_
 _geom_angle_atom_site_label_1
 _geom_angle_atom_site_label_2
 _geom_angle_atom_site_label_3
 _geom_angle
 _geom_angle_site_symmetry_1
 _geom_angle_site_symmetry_3
 _geom_angle_publ_flag
C4 N1 C2 126.77(19) . . ?
C4 N1 C18 116.3(2) . . ?
C2 N1 C18 116.96(19) . . ?
C2 C1 C3 127.8(2) . . ?
C6 N2 C2 126.8(2) . . ?
C6 N2 C9 116.81(19) . . ?
C2 N2 C9 116.34(19) . . ?
C1 C2 N2 118.8(2) . . ?
C1 C2 N1 128.5(2) . . ?
N2 C2 N1 112.60(19) . . ?
C38 O3 C27 112.8(2) . . ?
C38 O3 K1 112.37(15) . . ?
C27 O3 K1 115.49(16) . . ?
C3 N3 K1 109.63(17) . . ?
N3 C3 C1 169.8(3) . . ?
N3 C3 K1 51.42(14) . . ?
C1 C3 K1 120.52(16) . . ?
C28 O4 C29 111.3(2) . . ?
C28 O4 K1 110.95(15) . . ?
C29 O4 K1 106.82(15) . . ?
O1 C4 N1 121.5(2) . . ?
O1 C4 C5 120.1(2) . . ?
N1 C4 C5 118.3(2) . . ?
C30 O5 C31 112.0(2) . . ?
C30 O5 K1 118.69(16) . . ?
C31 O5 K1 116.19(14) . . ?
C6 C5 C4 114.8(2) . . ?
C6 C5 C8 109.2(2) . . ?
C4 C5 C8 108.9(2) . . ?
C6 C5 C7 107.3(2) . . ?
C4 C5 C7 106.7(2) . . ?
C8 C5 C7 109.9(3) . . ?
O9 K1 O7 91.39(6) . . ?
O9 K1 O5 92.22(6) . . ?
O7 K1 O5 118.09(6) . . ?
O9 K1 O3 81.27(6) . . ?
O7 K1 O3 122.02(6) . . ?
O5 K1 O3 119.61(6) . . ?
O9 K1 N3 155.53(7) . . ?
O7 K1 N3 88.24(6) . . ?
O5 K1 N3 109.49(6) . . ?
O3 K1 N3 78.25(6) . . ?
O9 K1 O8 75.95(6) . . ?
O7 K1 O8 60.58(5) . . ?
O5 K1 O8 167.88(6) . . ?
O3 K1 O8 61.86(5) . . ?
N3 K1 O8 82.63(6) . . ?
O9 K1 O6 84.65(6) . . ?
O7 K1 O6 59.05(5) . . ?
O5 K1 O6 59.85(5) . . ?
O3 K1 O6 165.89(6) . . ?
N3 K1 O6 115.65(6) . . ?
O8 K1 O6 115.43(5) . . ?
O9 K1 O4 78.57(5) . . ?
O7 K1 O4 169.50(6) . . ?
O5 K1 O4 59.97(5) . . ?
O3 K1 O4 59.89(5) . . ?
N3 K1 O4 102.16(6) . . ?
O8 K1 O4 118.84(6) . . ?
O6 K1 O4 116.26(5) . . ?
O9 K1 C3 150.27(6) . . ?
O7 K1 C3 107.16(6) . . ?
O5 K1 C3 98.84(6) . . ?
O3 K1 C3 69.25(6) . . ?
N3 K1 C3 18.94(6) . . ?
O8 K1 C3 92.85(6) . . ?
O6 K1 C3 124.72(6) . . ?
O4 K1 C3 83.27(6) . . ?
O9 K1 C36 91.07(6) . . ?
O7 K1 C36 42.16(6) . . ?
O5 K1 C36 160.08(6) . . ?
O3 K1 C36 80.31(6) . . ?
N3 K1 C36 72.46(7) . . ?
O8 K1 C36 22.63(6) . . ?
O6 K1 C36 100.96(6) . . ?
O4 K1 C36 139.84(6) . . ?
C3 K1 C36 87.80(6) . . ?
O9 K1 C42 22.24(6) . . ?
O7 K1 C42 70.09(6) . . ?
O5 K1 C42 96.48(6) . . ?
O3 K1 C42 98.06(6) . . ?
N3 K1 C42 152.09(7) . . ?
O8 K1 C42 71.58(6) . . ?
O6 K1 C42 68.59(6) . . ?
O4 K1 C42 99.57(6) . . ?
C3 K1 C42 163.63(7) . . ?
C36 K1 C42 79.64(7) . . ?
C32 O6 C33 111.7(2) . . ?
C32 O6 K1 113.42(15) . . ?
C33 O6 K1 111.85(15) . . ?
O2 C6 N2 121.6(2) . . ?
O2 C6 C5 119.4(2) . . ?
N2 C6 C5 119.0(2) . . ?
C34 O7 C35 112.59(19) . . ?
C34 O7 K1 121.26(14) . . ?
C35 O7 K1 118.40(15) . . ?
C5 C7 H7A 109.5 . . ?
C5 C7 H7B 109.5 . . ?
H7A C7 H7B 109.5 . . ?
C5 C7 H7C 109.5 . . ?
H7A C7 H7C 109.5 . . ?
H7B C7 H7C 109.5 . . ?
C37 O8 C36 110.9(2) . . ?
C37 O8 K1 108.50(14) . . ?
C36 O8 K1 107.57(15) . . ?
C5 C8 H8A 109.5 . . ?
C5 C8 H8B 109.5 . . ?
H8A C8 H8B 109.5 . . ?
C5 C8 H8C 109.5 . . ?
H8A C8 H8C 109.5 . . ?
H8B C8 H8C 109.5 . . ?
C39 O9 C42 107.0(2) . . ?
C39 O9 K1 124.78(16) . . ?
C42 O9 K1 111.17(15) . . ?
C10 C9 C14 122.1(2) . . ?
C10 C9 N2 119.9(2) . . ?
C14 C9 N2 118.1(2) . . ?
C9 C10 C11 117.9(2) . . ?
C9 C10 C15 121.1(2) . . ?
C11 C10 C15 121.0(2) . . ?
C12 C11 C10 121.9(2) . . ?
C12 C11 H11 119.0 . . ?
C10 C11 H11 119.0 . . ?
C11 C12 C13 118.3(2) . . ?
C11 C12 C16 121.3(2) . . ?
C13 C12 C16 120.5(2) . . ?
C14 C13 C12 121.9(2) . . ?
C14 C13 H13 119.1 . . ?
C12 C13 H13 119.1 . . ?
C13 C14 C9 117.9(2) . . ?
C13 C14 C17 121.0(2) . . ?
C9 C14 C17 121.1(2) . . ?
C10 C15 H15A 109.5 . . ?
C10 C15 H15B 109.5 . . ?
H15A C15 H15B 109.5 . . ?
C10 C15 H15C 109.5 . . ?
H15A C15 H15C 109.5 . . ?
H15B C15 H15C 109.5 . . ?
C12 C16 H16A 109.5 . . ?
C12 C16 H16B 109.5 . . ?
H16A C16 H16B 109.5 . . ?
C12 C16 H16C 109.5 . . ?
H16A C16 H16C 109.5 . . ?
H16B C16 H16C 109.5 . . ?
C14 C17 H17A 109.5 . . ?
C14 C17 H17B 109.5 . . ?
H17A C17 H17B 109.5 . . ?
C14 C17 H17C 109.5 . . ?
H17A C17 H17C 109.5 . . ?
H17B C17 H17C 109.5 . . ?
C19 C18 C23 122.0(2) . . ?
C19 C18 N1 119.8(2) . . ?
C23 C18 N1 118.2(2) . . ?
C18 C19 C20 117.7(2) . . ?
C18 C19 C25 121.0(2) . . ?
C20 C19 C25 121.3(2) . . ?
C21 C20 C19 122.2(3) . . ?
C21 C20 H20 118.9 . . ?
C19 C20 H20 118.9 . . ?
C22 C21 C20 118.4(2) . . ?
C22 C21 C26 121.3(3) . . ?
C20 C21 C26 120.2(3) . . ?
C21 C22 C23 121.8(3) . . ?
C21 C22 H22 119.1 . . ?
C23 C22 H22 119.1 . . ?
C22 C23 C18 117.9(3) . . ?
C22 C23 C24 121.7(2) . . ?
C18 C23 C24 120.4(2) . . ?
C23 C24 H24A 109.5 . . ?
C23 C24 H24B 109.5 . . ?
H24A C24 H24B 109.5 . . ?
C23 C24 H24C 109.5 . . ?
H24A C24 H24C 109.5 . . ?
H24B C24 H24C 109.5 . . ?
C19 C25 H25A 109.5 . . ?
C19 C25 H25B 109.5 . . ?
H25A C25 H25B 109.5 . . ?
C19 C25 H25C 109.5 . . ?
H25A C25 H25C 109.5 . . ?
H25B C25 H25C 109.5 . . ?
C21 C26 H26A 109.5 . . ?
C21 C26 H26B 109.5 . . ?
H26A C26 H26B 109.5 . . ?
C21 C26 H26C 109.5 . . ?
H26A C26 H26C 109.5 . . ?
H26B C26 H26C 109.5 . . ?
O3 C27 C28 108.3(2) . . ?
O3 C27 H27A 110.0 . . ?
C28 C27 H27A 110.0 . . ?
O3 C27 H27B 110.0 . . ?
C28 C27 H27B 110.0 . . ?
H27A C27 H27B 108.4 . . ?
O4 C28 C27 108.5(2) . . ?
O4 C28 H28A 110.0 . . ?
C27 C28 H28A 110.0 . . ?
O4 C28 H28B 110.0 . . ?
C27 C28 H28B 110.0 . . ?
H28A C28 H28B 108.4 . . ?
O4 C29 C30 109.0(2) . . ?
O4 C29 H29A 109.9 . . ?
C30 C29 H29A 109.9 . . ?
O4 C29 H29B 109.9 . . ?
C30 C29 H29B 109.9 . . ?
H29A C29 H29B 108.3 . . ?
O5 C30 C29 109.6(2) . . ?
O5 C30 H30A 109.8 . . ?
C29 C30 H30A 109.8 . . ?
O5 C30 H30B 109.8 . . ?
C29 C30 H30B 109.8 . . ?
H30A C30 H30B 108.2 . . ?
O5 C31 C32 108.6(2) . . ?
O5 C31 H31A 110.0 . . ?
C32 C31 H31A 110.0 . . ?
O5 C31 H31B 110.0 . . ?
C32 C31 H31B 110.0 . . ?
H31A C31 H31B 108.3 . . ?
O6 C32 C31 109.3(2) . . ?
O6 C32 H32A 109.8 . . ?
C31 C32 H32A 109.8 . . ?
O6 C32 H32B 109.8 . . ?
C31 C32 H32B 109.8 . . ?
H32A C32 H32B 108.3 . . ?
O6 C33 C34 108.9(2) . . ?
O6 C33 H33A 109.9 . . ?
C34 C33 H33A 109.9 . . ?
O6 C33 H33B 109.9 . . ?
C34 C33 H33B 109.9 . . ?
H33A C33 H33B 108.3 . . ?
O7 C34 C33 108.8(2) . . ?
O7 C34 H34A 109.9 . . ?
C33 C34 H34A 109.9 . . ?
O7 C34 H34B 109.9 . . ?
C33 C34 H34B 109.9 . . ?
H34A C34 H34B 108.3 . . ?
O7 C35 C36 108.6(2) . . ?
O7 C35 H35A 110.0 . . ?
C36 C35 H35A 110.0 . . ?
O7 C35 H35B 110.0 . . ?
C36 C35 H35B 110.0 . . ?
H35A C35 H35B 108.4 . . ?
O8 C36 C35 109.1(2) . . ?
O8 C36 K1 49.81(11) . . ?
C35 C36 K1 82.91(14) . . ?
O8 C36 H36A 109.9 . . ?
C35 C36 H36A 109.9 . . ?
K1 C36 H36A 80.7 . . ?
O8 C36 H36B 109.9 . . ?
C35 C36 H36B 109.9 . . ?
K1 C36 H36B 159.5 . . ?
H36A C36 H36B 108.3 . . ?
O8 C37 C38 109.4(2) . . ?
O8 C37 H37A 109.8 . . ?
C38 C37 H37A 109.8 . . ?
O8 C37 H37B 109.8 . . ?
C38 C37 H37B 109.8 . . ?
H37A C37 H37B 108.2 . . ?
O3 C38 C37 108.3(2) . . ?
O3 C38 H38A 110.0 . . ?
C37 C38 H38A 110.0 . . ?
O3 C38 H38B 110.0 . . ?
C37 C38 H38B 110.0 . . ?
H38A C38 H38B 108.4 . . ?
O9 C39 C40 107.7(2) . . ?
O9 C39 H39A 110.2 . . ?
C40 C39 H39A 110.2 . . ?
O9 C39 H39B 110.2 . . ?
C40 C39 H39B 110.2 . . ?
H39A C39 H39B 108.5 . . ?
C39 C40 C41 103.8(2) . . ?
C39 C40 H40A 111.0 . . ?
C41 C40 H40A 111.0 . . ?
C39 C40 H40B 111.0 . . ?
C41 C40 H40B 111.0 . . ?
H40A C40 H40B 109.0 . . ?
C42 C41 C40 102.8(2) . . ?
C42 C41 H41A 111.2 . . ?
C40 C41 H41A 111.2 . . ?
C42 C41 H41B 111.2 . . ?
C40 C41 H41B 111.2 . . ?
H41A C41 H41B 109.1 . . ?
O9 C42 C41 104.2(2) . . ?
O9 C42 K1 46.59(12) . . ?
C41 C42 K1 108.54(17) . . ?
O9 C42 H42A 110.9 . . ?
C41 C42 H42A 110.9 . . ?
K1 C42 H42A 66.2 . . ?
O9 C42 H42B 110.9 . . ?
C41 C42 H42B 110.9 . . ?
K1 C42 H42B 138.8 . . ?
H42A C42 H42B 108.9 . . ?

#

loop_
 _geom_torsion_atom_site_label_1
 _geom_torsion_atom_site_label_2
 _geom_torsion_atom_site_label_3
 _geom_torsion_atom_site_label_4
 _geom_torsion
 _geom_torsion_site_symmetry_1
 _geom_torsion_site_symmetry_2
 _geom_torsion_site_symmetry_3
 _geom_torsion_site_symmetry_4
 _geom_torsion_publ_flag
C3 C1 C2 N2 -178.4(2) . . . . ?
C3 C1 C2 N1 2.9(4) . . . . ?
C6 N2 C2 C1 171.6(3) . . . . ?
C9 N2 C2 C1 -6.5(3) . . . . ?
C6 N2 C2 N1 -9.6(3) . . . . ?
C9 N2 C2 N1 172.3(2) . . . . ?
C4 N1 C2 C1 -178.4(3) . . . . ?
C18 N1 C2 C1 1.7(4) . . . . ?
C4 N1 C2 N2 2.9(3) . . . . ?
C18 N1 C2 N2 -177.0(2) . . . . ?
K1 N3 C3 C1 40.1(15) . . . . ?
C2 C1 C3 N3 174.9(13) . . . . ?
C2 C1 C3 K1 -149.4(2) . . . . ?
C2 N1 C4 O1 -174.4(2) . . . . ?
C18 N1 C4 O1 5.4(4) . . . . ?
C2 N1 C4 C5 8.7(4) . . . . ?
C18 N1 C4 C5 -171.5(2) . . . . ?
O1 C4 C5 C6 169.2(2) . . . . ?
N1 C4 C5 C6 -13.9(3) . . . . ?
O1 C4 C5 C8 46.5(3) . . . . ?
N1 C4 C5 C8 -136.6(3) . . . . ?
O1 C4 C5 C7 -72.1(3) . . . . ?
N1 C4 C5 C7 104.8(3) . . . . ?
C2 N2 C6 O2 -175.5(3) . . . . ?
C9 N2 C6 O2 2.6(4) . . . . ?
C2 N2 C6 C5 3.8(4) . . . . ?
C9 N2 C6 C5 -178.2(2) . . . . ?
C4 C5 C6 O2 -172.5(3) . . . . ?
C8 C5 C6 O2 -50.0(4) . . . . ?
C7 C5 C6 O2 69.1(4) . . . . ?
C4 C5 C6 N2 8.2(4) . . . . ?
C8 C5 C6 N2 130.7(3) . . . . ?
C7 C5 C6 N2 -110.1(3) . . . . ?
C6 N2 C9 C10 -92.8(3) . . . . ?
C2 N2 C9 C10 85.5(3) . . . . ?
C6 N2 C9 C14 85.2(3) . . . . ?
C2 N2 C9 C14 -96.5(3) . . . . ?
C14 C9 C10 C11 2.2(3) . . . . ?
N2 C9 C10 C11 -179.8(2) . . . . ?
C14 C9 C10 C15 -176.9(2) . . . . ?
N2 C9 C10 C15 1.1(3) . . . . ?
C9 C10 C11 C12 -0.8(3) . . . . ?
C15 C10 C11 C12 178.3(2) . . . . ?
C10 C11 C12 C13 -0.6(3) . . . . ?
C10 C11 C12 C16 179.1(2) . . . . ?
C11 C12 C13 C14 0.7(3) . . . . ?
C16 C12 C13 C14 -179.0(2) . . . . ?
C12 C13 C14 C9 0.6(3) . . . . ?
C12 C13 C14 C17 -178.8(2) . . . . ?
C10 C9 C14 C13 -2.1(3) . . . . ?
N2 C9 C14 C13 179.9(2) . . . . ?
C10 C9 C14 C17 177.3(2) . . . . ?
N2 C9 C14 C17 -0.7(3) . . . . ?
C4 N1 C18 C19 -92.5(3) . . . . ?
C2 N1 C18 C19 87.3(3) . . . . ?
C4 N1 C18 C23 85.9(3) . . . . ?
C2 N1 C18 C23 -94.3(3) . . . . ?
C23 C18 C19 C20 1.6(4) . . . . ?
N1 C18 C19 C20 179.9(2) . . . . ?
C23 C18 C19 C25 -179.0(2) . . . . ?
N1 C18 C19 C25 -0.7(4) . . . . ?
C18 C19 C20 C21 -0.1(4) . . . . ?
C25 C19 C20 C21 -179.5(2) . . . . ?
C19 C20 C21 C22 -0.9(4) . . . . ?
C19 C20 C21 C26 178.6(3) . . . . ?
C20 C21 C22 C23 0.5(4) . . . . ?
C26 C21 C22 C23 -179.0(3) . . . . ?
C21 C22 C23 C18 0.9(4) . . . . ?
C21 C22 C23 C24 -179.8(3) . . . . ?
C19 C18 C23 C22 -2.0(4) . . . . ?
N1 C18 C23 C22 179.7(2) . . . . ?
C19 C18 C23 C24 178.7(2) . . . . ?
N1 C18 C23 C24 0.4(4) . . . . ?
C38 O3 C27 C28 179.1(2) . . . . ?
K1 O3 C27 C28 47.9(2) . . . . ?
C29 O4 C28 C27 173.3(2) . . . . ?
K1 O4 C28 C27 54.5(2) . . . . ?
O3 C27 C28 O4 -69.8(3) . . . . ?
C28 O4 C29 C30 176.2(2) . . . . ?
K1 O4 C29 C30 -62.5(2) . . . . ?
C31 O5 C30 C29 -172.0(2) . . . . ?
K1 O5 C30 C29 -32.2(3) . . . . ?
O4 C29 C30 O5 65.4(3) . . . . ?
C30 O5 C31 C32 -168.8(2) . . . . ?
K1 O5 C31 C32 50.3(3) . . . . ?
C33 O6 C32 C31 175.1(2) . . . . ?
K1 O6 C32 C31 47.5(3) . . . . ?
O5 C31 C32 O6 -65.4(3) . . . . ?
C32 O6 C33 C34 176.4(2) . . . . ?
K1 O6 C33 C34 -55.2(2) . . . . ?
C35 O7 C34 C33 174.4(2) . . . . ?
K1 O7 C34 C33 -36.8(3) . . . . ?
O6 C33 C34 O7 60.6(3) . . . . ?
C34 O7 C35 C36 -177.4(2) . . . . ?
K1 O7 C35 C36 32.9(3) . . . . ?
C37 O8 C36 C35 -179.1(2) . . . . ?
K1 O8 C36 C35 62.4(2) . . . . ?
C37 O8 C36 K1 118.5(2) . . . . ?
O7 C35 C36 O8 -65.1(3) . . . . ?
O7 C35 C36 K1 -22.09(19) . . . . ?
C36 O8 C37 C38 -174.5(2) . . . . ?
K1 O8 C37 C38 -56.6(2) . . . . ?
C27 O3 C38 C37 179.4(2) . . . . ?
K1 O3 C38 C37 -47.9(3) . . . . ?
O8 C37 C38 O3 73.5(3) . . . . ?
C42 O9 C39 C40 21.7(3) . . . . ?
K1 O9 C39 C40 -110.5(2) . . . . ?
O9 C39 C40 C41 2.0(3) . . . . ?
C39 C40 C41 C42 -23.4(3) . . . . ?
C39 O9 C42 C41 -37.0(3) . . . . ?
K1 O9 C42 C41 102.3(2) . . . . ?
C39 O9 C42 K1 -139.3(2) . . . . ?
C40 C41 C42 O9 37.0(3) . . . . ?
C40 C41 C42 K1 85.5(2) . . . . ?

#

_refine_diff_density_max                            0.777
_refine_diff_density_min                            -0.502
_refine_diff_density_rms                            0.076
######### additional information out of the cif_od #######  
_audit_creation_date                                2025-03-07
_cell_oxdiff_length_a                               13.0217(5) 
_cell_oxdiff_length_b                               13.1895(4) 
_cell_oxdiff_length_c                               13.6076(5) 
_cell_oxdiff_angle_alpha                            84.434(3) 
_cell_oxdiff_angle_beta                             68.581(4) 
_cell_oxdiff_angle_gamma                            77.556(3) 
_cell_oxdiff_volume                                 2124.15(13) 
_cell_oxdiff_measurement_reflns_used                12445
loop_
 _exptl_crystal_face_index_h
 _exptl_crystal_face_index_k
 _exptl_crystal_face_index_l
 _exptl_crystal_face_perp_dist
8    0    1 0.0867
-8   -1   -2 0.0805
2    9    1 0.1871
-2   -9   -1 0.2674
0    6    6 0.1312
8    0    6 0.0678
-7   -1   -7 0.0737
0   -6   -6 0.2160
3    0   -7 0.0677
-3    0    7 0.0517

#

loop_
 _exptl_oxdiff_crystal_face_indexfrac_h
 _exptl_oxdiff_crystal_face_indexfrac_k
 _exptl_oxdiff_crystal_face_indexfrac_l
 _exptl_oxdiff_crystal_face_x
 _exptl_oxdiff_crystal_face_y
 _exptl_oxdiff_crystal_face_z
8.0573 -0.1813  1.4445  0.4971  0.0934 -0.8627
-8.2423 -0.9380 -1.5147 -0.6036 -0.1132  0.7892
2.2310  8.5439  0.6830  0.8654  0.1606  0.4747
-2.4471 -8.5276 -0.7214 -0.8778 -0.1629 -0.4506
0.2449  6.2762  5.7019  0.5837 -0.5533  0.5943
7.5486  0.0625  6.2038  0.5179 -0.4904 -0.7010
-7.3680 -0.8631 -6.7586 -0.5780  0.5473  0.6053
-0.2442 -6.2763 -5.7014 -0.5836  0.5533 -0.5944
2.9695 -0.3155 -6.5245  0.1148  0.8770 -0.4666
-2.9472  0.2944  6.5438 -0.1151 -0.8790  0.4628

#

_oxdiff_exptl_absorpt_empirical_full_min            0.355
_oxdiff_exptl_absorpt_empirical_full_max            2.904
_oxdiff_exptl_absorpt_empirical_details
;
Empirical correction (ABSPACK) includes:
- Absorption correction using spherical harmonics
- Frame scaling
;
_diffrn_ambient_environment                         N~2~
_diffrn_source_type                                 'PhotonJet (Cu) X-ray Source'
_diffrn_radiation_probe                             x-ray
_diffrn_radiation_monochromator                     mirror
_diffrn_measurement_device                          'four-circle diffractometer'
_diffrn_detector                                    'Hybrid Pixel Array Detector'
_diffrn_detector_type                               HyPix
_diffrn_reflns_av_sigmaI/netI                       0.0538
_diffrn_orient_matrix_type                          'CrysAlisPro convention (1999,Acta A55,543-557)'
_diffrn_orient_matrix_UB_11                         0.0623889000
_diffrn_orient_matrix_UB_12                         0.0844606000
_diffrn_orient_matrix_UB_13                         0.0067148000
_diffrn_orient_matrix_UB_21                         0.0335683000
_diffrn_orient_matrix_UB_22                         0.0196288000
_diffrn_orient_matrix_UB_23                         -0.1200854000
_diffrn_orient_matrix_UB_31                         -0.1084673000
_diffrn_orient_matrix_UB_32                         0.0824253000
_diffrn_orient_matrix_UB_33                         0.0181626000
_diffrn_measurement_details
;
List of Runs (angles in degrees, time in seconds):

  # Type    Start    End  Width  t~exp~   \w     \q     \k     \f   Frames
--------------------------------------------------------------------------
  1  \w   -117.00 -30.00   0.50    0.23    --  -46.56 -62.00 124.00  174
  2  \w     17.00  58.00   0.50    0.23    --   46.56 -62.00 124.00   82
  3  \w     31.00  78.00   0.50    0.23    --   46.56  62.00 -97.00   94
  4  \w    -10.00  16.00   0.50    0.23    --   46.56 -62.00 124.00   52
  5  \w   -139.00 -82.00   0.50    2.50    --  -91.75 -62.00 124.00  114
  6  \w    -70.00 -45.00   0.50    2.50    --  -91.75  62.00 -97.00   50
  7  \w     33.00  71.00   0.50    2.50    --  105.87 -62.00 124.00   76
  8  \w     89.00 172.00   0.50    2.50    --  105.87  62.00 -97.00  166
  9  \w    -23.00  24.00   0.50    0.23    --  -46.56  19.00 -90.00   94
 10  \w    -22.00  29.00   0.50    0.23    --  -46.56  19.00  30.00  102
 11  \w    -52.00  16.00   0.50    0.23    --  -46.56  62.00 -97.00  136
 12  \w    -23.00   9.00   0.50    0.23    --  -46.56  19.00-180.00   64
 13  \w     38.00  94.00   0.50    0.23    --   46.56-125.00 150.00  112
 14  \w    -46.00 -21.00   0.50    2.50    --  -91.75  45.00   0.00   50
 15  \w   -163.00-109.00   0.50    2.50    --  -91.75 -45.00 150.00  108
 16  \w    -48.00 -23.00   0.50    2.50    --  -91.75  45.00 120.00   50
 17  \w    -46.00 -21.00   0.50    2.50    --  -91.75  45.00  30.00   50
 18  \w   -159.00-133.00   0.50    2.50    --  -91.75 -94.00-120.00   52
 19  \w    -68.00 -43.00   0.50    2.50    --  -91.75  61.00  60.00   50
 20  \w   -160.00 -81.00   0.50    2.50    --  -91.75 -15.00-180.00  158
 21  \w   -113.00 -88.00   0.50    2.50    --  -91.75 -94.00-120.00   50
 22  \w    -70.00 -23.00   0.50    2.50    --  -91.75 125.00-150.00   94
 23  \w     34.00 105.00   0.50    2.50    --  105.87 -94.00 -60.00  142
 24  \w     73.00 106.00   0.50    2.50    --  105.87 -94.00  30.00   66
 25  \w     35.00  67.00   0.50    2.50    --  105.87-125.00 120.00   64
 26  \w    114.00 156.00   0.50    2.50    --  105.87 125.00-180.00   84
 27  \w     68.00 104.00   0.50    2.50    --  105.87 -94.00-180.00   72
 28  \w     62.00 104.00   0.50    2.50    --  105.87 -77.00 120.00   84
 29  \w     38.00 107.00   0.50    2.50    --  105.87-104.00   2.90  138
 30  \w     71.00  96.00   0.50    2.50    --  105.87 -94.00   0.00   50
 31  \w     93.00 174.00   0.50    2.50    --  105.87  45.00 -30.00  162
 32  \w     34.00 103.00   0.50    2.50    --  105.87 -94.00 120.00  138
 33  \w     58.00 108.00   0.50    2.50    --  105.87-109.00 -58.89  100
 34  \w     36.00  93.00   0.50    2.50    --  105.87 -94.00-150.00  114
 35  \w     93.00 178.00   0.50    2.50    --  105.87  15.00  60.00  170
 36  \w     72.00 103.00   0.50    2.50    --  105.87-125.00 120.00   62
;
_diffrn_oxdiff_digest_frames
;
01e95331667d9ed8c663728d95753aef37034242425
;
_diffrn_oxdiff_digest_hkl
;
0183eff6be741d82b2794b940edafb840b9271
;
_reflns_odcompleteness_completeness                 99.22
_reflns_odcompleteness_theta                        66.97
_reflns_odcompleteness_iscentric                    1
_chemical_oxdiff_formula                            'C42 H60 K1 N3 O9'
_chemical_oxdiff_usercomment                        'vapor diffusion tol-thf in hex in freezer'
                                                    
                                                    
                                                    
                                                    
                                                    
                                                    
_shelx_res_file
;
TITL PD-757_int_auto_a.res in P-1
    PD-757_int_auto_a.res
    created by SHELXL-2019/3 at 14:45:42 on 05-Jun-2025
REM Old TITL PD-757_int_auto in P-1
REM SHELXT solution in P-1: R1 0.151, Rweak 0.024, Alpha 0.053
REM <I/s>   0.000 for    0 systematic absences,  Orientation as input
REM Formula found by SHELXT:  C42 N3 O9 K
CELL  1.54184  13.0217  13.1895  13.6076   84.434   68.581   77.556
ZERR    2.000   0.0005   0.0004   0.0006    0.003    0.004    0.003
LATT  1
SFAC C H N O K
UNIT 84 120 6 18 2
TEMP -173
SIZE 0.12 0.16 0.46
L.S. 10
conf
BOND $H
LIST 4
OMIT -4 136
OMIT 12 -6 3
OMIT 2 -2 1
OMIT 12 -7 5
OMIT 13 -5 4
OMIT 13 -5 5
OMIT 14 -1 5
OMIT 12 0 1
OMIT 8 -1 3
OMIT 9 -1 3
OMIT 12 -6 4
ACTA
FMAP 2
PLAN 20
WGHT    0.107100    1.300700
FVAR       0.52428
O1    4    1.086024    0.377794    0.729923    11.00000    0.02492    0.02837 =
         0.05870    0.00116   -0.01614   -0.00228
N1    3    0.902824    0.374199    0.769924    11.00000    0.02388    0.01957 =
         0.03403    0.00464   -0.01150   -0.00337
C1    1    0.700417    0.374407    0.807520    11.00000    0.02678    0.01965 =
         0.03088    0.00261   -0.01087   -0.00281
O2    4    0.819991    0.687997    0.758783    11.00000    0.03402    0.01902 =
         0.09603    0.00508   -0.02859   -0.00495
N2    3    0.770200    0.531893    0.772831    11.00000    0.02472    0.01871 =
         0.03615    0.00302   -0.01165   -0.00438
C2    1    0.787488    0.420790    0.785599    11.00000    0.02406    0.01973 =
         0.02665    0.00161   -0.01004   -0.00168
O3    4    0.690886    0.213176    0.577756    11.00000    0.03790    0.02955 =
         0.03083   -0.00002   -0.01134   -0.00884
N3    3    0.680163    0.185125    0.843235    11.00000    0.03308    0.02533 =
         0.03935    0.00427   -0.01608   -0.00870
C3    1    0.698767    0.269074    0.825033    11.00000    0.02150    0.02418 =
         0.02783    0.00111   -0.01013   -0.00103
O4    4    0.485089    0.359414    0.651935    11.00000    0.03750    0.02658 =
         0.04155    0.00018   -0.01468   -0.01039
C4    1    0.989688    0.424901    0.749788    11.00000    0.02483    0.02493 =
         0.03471    0.00368   -0.01320   -0.00452
O5    4    0.323416    0.310176    0.846171    11.00000    0.03092    0.02256 =
         0.04507    0.00127   -0.01482   -0.00458
C5    1    0.962790    0.542504    0.758207    11.00000    0.02747    0.02413 =
         0.03716    0.00127   -0.01040   -0.00730
K1    5    0.518079    0.162483    0.759901    11.00000    0.02759    0.02113 =
         0.03425    0.00153   -0.01176   -0.00502
O6    4    0.318731    0.100225    0.909095    11.00000    0.03125    0.02481 =
         0.03294    0.00179   -0.01083   -0.00437
C6    1    0.845473    0.593136    0.762896    11.00000    0.02868    0.02304 =
         0.04375    0.00130   -0.01371   -0.00533
O7    4    0.525200   -0.036199    0.845829    11.00000    0.03124    0.02184 =
         0.03839    0.00110   -0.01075   -0.00519
C7    1    0.973853    0.566657    0.861798    11.00000    0.06397    0.04348 =
         0.06945   -0.01794   -0.03994    0.00726
AFIX 137
H7A   2    0.960559    0.642049    0.868917    11.00000   -1.50000
H7B   2    1.049686    0.535735    0.860927    11.00000   -1.50000
H7C   2    0.918365    0.537580    0.921571    11.00000   -1.50000
AFIX   0
O8    4    0.689777   -0.001041    0.649473    11.00000    0.03308    0.02629 =
         0.03800    0.00014   -0.01200   -0.00595
C8    1    1.047913    0.588054    0.664862    11.00000    0.03577    0.03056 =
         0.07214    0.01168   -0.00259   -0.00511
AFIX 137
H8A   2    1.035275    0.663279    0.672745    11.00000   -1.50000
H8B   2    1.039158    0.573776    0.599304    11.00000   -1.50000
H8C   2    1.124148    0.556455    0.662397    11.00000   -1.50000
AFIX   0
O9    4    0.443484    0.110356    0.609842    11.00000    0.03523    0.03007 =
         0.04594    0.00261   -0.01999   -0.01027
C9    1    0.659734    0.584207    0.773743    11.00000    0.02427    0.01594 =
         0.03802    0.00115   -0.01250   -0.00353
C10   1    0.573014    0.611167    0.869434    11.00000    0.03155    0.01521 =
         0.03488    0.00096   -0.01235   -0.00568
C11   1    0.468252    0.661039    0.866625    11.00000    0.02526    0.01911 =
         0.03497   -0.00112   -0.00837   -0.00460
AFIX  43
H11   2    0.407909    0.679187    0.931212    11.00000   -1.20000
AFIX   0
C12   1    0.449436    0.685020    0.772106    11.00000    0.03239    0.01873 =
         0.03881    0.00251   -0.01329   -0.00830
C13   1    0.539106    0.658781    0.678122    11.00000    0.03020    0.02020 =
         0.03484    0.00409   -0.01569   -0.00571
AFIX  43
H13   2    0.527519    0.675476    0.612980    11.00000   -1.20000
AFIX   0
C14   1    0.645283    0.608761    0.676935    11.00000    0.03172    0.01614 =
         0.03584    0.00303   -0.01125   -0.00687
C15   1    0.592155    0.588652    0.972434    11.00000    0.03217    0.02918 =
         0.03508   -0.00151   -0.01327   -0.00359
AFIX 137
H15A  2    0.520845    0.608400    1.030973    11.00000   -1.50000
H15B  2    0.646388    0.628549    0.975193    11.00000   -1.50000
H15C  2    0.621716    0.514321    0.978320    11.00000   -1.50000
AFIX   0
C16   1    0.335249    0.737530    0.770534    11.00000    0.03219    0.02874 =
         0.04297   -0.00041   -0.01614   -0.00215
AFIX 137
H16A  2    0.344071    0.784315    0.708739    11.00000   -1.50000
H16B  2    0.293436    0.777518    0.834955    11.00000   -1.50000
H16C  2    0.293926    0.684929    0.766885    11.00000   -1.50000
AFIX   0
C17   1    0.741884    0.582893    0.574214    11.00000    0.03229    0.03199 =
         0.03608    0.00318   -0.00995   -0.00545
AFIX 137
H17A  2    0.713392    0.593716    0.515801    11.00000   -1.50000
H17B  2    0.779036    0.510167    0.576524    11.00000   -1.50000
H17C  2    0.795978    0.627992    0.563589    11.00000   -1.50000
AFIX   0
C18   1    0.930213    0.262179    0.775761    11.00000    0.01976    0.02137 =
         0.03845    0.00672   -0.01029   -0.00334
C19   1    0.958819    0.204754    0.685700    11.00000    0.02137    0.02506 =
         0.03971    0.00259   -0.00889   -0.00394
C20   1    0.984764    0.096967    0.695206    11.00000    0.02389    0.02700 =
         0.04826    0.00046   -0.00755   -0.00449
AFIX  43
H20   2    1.004418    0.056425    0.634669    11.00000   -1.20000
AFIX   0
C21   1    0.982836    0.046838    0.790303    11.00000    0.02395    0.02791 =
         0.05694    0.00941   -0.01072   -0.00353
C22   1    0.955723    0.106730    0.877592    11.00000    0.02718    0.03237 =
         0.04745    0.01417   -0.01308   -0.00385
AFIX  43
H22   2    0.954746    0.073261    0.942885    11.00000   -1.20000
AFIX   0
C23   1    0.929765    0.215021    0.872279    11.00000    0.02282    0.03236 =
         0.03850    0.00885   -0.01089   -0.00502
C24   1    0.900711    0.279790    0.967002    11.00000    0.04156    0.04154 =
         0.03728    0.00743   -0.01569   -0.00523
AFIX 137
H24A  2    0.902460    0.234253    1.027952    11.00000   -1.50000
H24B  2    0.825241    0.322424    0.982319    11.00000   -1.50000
H24C  2    0.955459    0.324985    0.952587    11.00000   -1.50000
AFIX   0
C25   1    0.960412    0.257320    0.582482    11.00000    0.03444    0.02906 =
         0.03848   -0.00089   -0.01268   -0.00302
AFIX 137
H25A  2    0.989386    0.205468    0.527030    11.00000   -1.50000
H25B  2    1.008997    0.308773    0.564479    11.00000   -1.50000
H25C  2    0.883895    0.292063    0.588499    11.00000   -1.50000
AFIX   0
C26   1    1.009028   -0.070476    0.797348    11.00000    0.04232    0.02638 =
         0.07465    0.01120   -0.00996   -0.00172
AFIX 137
H26A  2    1.016925   -0.092447    0.865545    11.00000   -1.50000
H26B  2    1.079386   -0.096864    0.740167    11.00000   -1.50000
H26C  2    0.947747   -0.098135    0.790899    11.00000   -1.50000
AFIX   0
C27   1    0.658028    0.298597    0.516454    11.00000    0.04474    0.03823 =
         0.03360    0.00821   -0.01516   -0.01463
AFIX  23
H27A  2    0.613117    0.278536    0.479108    11.00000   -1.20000
H27B  2    0.725387    0.320243    0.463146    11.00000   -1.20000
AFIX   0
C28   1    0.589356    0.386298    0.589148    11.00000    0.03982    0.03005 =
         0.04298    0.00898   -0.01743   -0.01289
AFIX  23
H28A  2    0.629522    0.398821    0.634751    11.00000   -1.20000
H28B  2    0.576840    0.450609    0.547621    11.00000   -1.20000
AFIX   0
C29   1    0.420739    0.434227    0.731185    11.00000    0.04182    0.02107 =
         0.04964    0.00075   -0.01903   -0.00615
AFIX  23
H29A  2    0.410496    0.504108    0.698126    11.00000   -1.20000
H29B  2    0.460642    0.435799    0.780388    11.00000   -1.20000
AFIX   0
C30   1    0.308746    0.405693    0.790188    11.00000    0.03901    0.02050 =
         0.05161    0.00017   -0.01767    0.00028
AFIX  23
H30A  2    0.260211    0.460988    0.840351    11.00000   -1.20000
H30B  2    0.271511    0.398826    0.740101    11.00000   -1.20000
AFIX   0
C31   1    0.221612    0.272041    0.892095    11.00000    0.02790    0.03059 =
         0.04505   -0.00062   -0.00915   -0.00227
AFIX  23
H31A  2    0.201423    0.247696    0.836218    11.00000   -1.20000
H31B  2    0.159791    0.328089    0.930653    11.00000   -1.20000
AFIX   0
C32   1    0.238144    0.183689    0.966902    11.00000    0.03484    0.03129 =
         0.03711   -0.00158   -0.00280   -0.00229
AFIX  23
H32A  2    0.264249    0.206758    1.019296    11.00000   -1.20000
H32B  2    0.165931    0.160911    1.005334    11.00000   -1.20000
AFIX   0
C33   1    0.344901    0.017242    0.977058    11.00000    0.03578    0.02896 =
         0.03514    0.00591   -0.01338   -0.00830
AFIX  23
H33A  2    0.275277   -0.006029    1.023599    11.00000   -1.20000
H33B  2    0.379591    0.041272    1.022023    11.00000   -1.20000
AFIX   0
C34   1    0.425073   -0.071150    0.910577    11.00000    0.03580    0.02626 =
         0.03858    0.00448   -0.01204   -0.00905
AFIX  23
H34A  2    0.443029   -0.129878    0.956510    11.00000   -1.20000
H34B  2    0.390273   -0.095409    0.865840    11.00000   -1.20000
AFIX   0
C35   1    0.610490   -0.117929    0.787181    11.00000    0.03765    0.02369 =
         0.04496    0.00006   -0.01325   -0.00088
AFIX  23
H35A  2    0.584179   -0.147211    0.738397    11.00000   -1.20000
H35B  2    0.627806   -0.174143    0.835805    11.00000   -1.20000
AFIX   0
C36   1    0.713568   -0.074706    0.725875    11.00000    0.03312    0.02694 =
         0.04504    0.00015   -0.01528    0.00205
AFIX  23
H36A  2    0.736413   -0.040742    0.774249    11.00000   -1.20000
H36B  2    0.776206   -0.131488    0.690172    11.00000   -1.20000
AFIX   0
C37   1    0.785969    0.040649    0.588509    11.00000    0.03126    0.03347 =
         0.04280   -0.00544   -0.00666   -0.00441
AFIX  23
H37A  2    0.845827   -0.014766    0.546349    11.00000   -1.20000
H37B  2    0.814977    0.069002    0.635727    11.00000   -1.20000
AFIX   0
C38   1    0.755038    0.125230    0.516400    11.00000    0.04343    0.03564 =
         0.03519   -0.00403   -0.00630   -0.01011
AFIX  23
H38A  2    0.823874    0.142980    0.461845    11.00000   -1.20000
H38B  2    0.710660    0.101737    0.480561    11.00000   -1.20000
AFIX   0
C39   1    0.368943    0.179199    0.567404    11.00000    0.04337    0.02904 =
         0.05169    0.00371   -0.02454   -0.00553
AFIX  23
H39A  2    0.400322    0.178270    0.489291    11.00000   -1.20000
H39B  2    0.358216    0.251015    0.590075    11.00000   -1.20000
AFIX   0
C40   1    0.257163    0.142705    0.608142    11.00000    0.03709    0.04078 =
         0.05714   -0.00792   -0.02076   -0.00358
AFIX  23
H40A  2    0.239255    0.121754    0.549253    11.00000   -1.20000
H40B  2    0.195261    0.197977    0.648067    11.00000   -1.20000
AFIX   0
C41   1    0.275887    0.050030    0.679938    11.00000    0.03940    0.03672 =
         0.04021   -0.00828   -0.00822   -0.01232
AFIX  23
H41A  2    0.248028    0.070788    0.754575    11.00000   -1.20000
H41B  2    0.238105   -0.005493    0.674061    11.00000   -1.20000
AFIX   0
C42   1    0.401767    0.015349    0.638380    11.00000    0.04176    0.02563 =
         0.04130    0.00356   -0.01805   -0.01000
AFIX  23
H42A  2    0.428158   -0.023740    0.693354    11.00000   -1.20000
H42B  2    0.426475   -0.029110    0.576167    11.00000   -1.20000
AFIX   0
HKLF 4


REM  PD-757_int_auto_a.res in P-1
REM wR2 = 0.1815, GooF = S = 1.082, Restrained GooF = 1.082 for all data
REM R1 = 0.0640 for 6615 Fo > 4sig(Fo) and 0.0718 for all 7647 data
REM 504 parameters refined using 0 restraints

END

WGHT      0.1073      1.2999

REM Highest difference peak  0.777,  deepest hole -0.502,  1-sigma level  0.076
Q1    1   0.4916  0.1562  0.8340  11.00000  0.05    0.78
Q2    1   0.5365  0.1637  0.6860  11.00000  0.05    0.70
Q3    1   0.4364  0.1982  0.7669  11.00000  0.05    0.58
Q4    1   0.5943  0.1235  0.7581  11.00000  0.05    0.58
Q5    1   0.4616  0.6766  0.7884  11.00000  0.05    0.42
Q6    1   0.5996  0.6165  0.7813  11.00000  0.05    0.42
Q7    1   0.7129  0.5573  0.7710  11.00000  0.05    0.41
Q8    1   0.5784  0.6030  0.9168  11.00000  0.05    0.41
Q9    1   0.6457  0.6003  0.7221  11.00000  0.05    0.40
Q10   1   0.4755  0.6815  0.7096  11.00000  0.05    0.40
Q11   1   0.6130  0.6187  0.6809  11.00000  0.05    0.39
Q12   1   0.6168  0.5802  0.8849  11.00000  0.05    0.36
Q13   1   1.0545  0.3798  0.8015  11.00000  0.05    0.35
Q14   1   0.7145  0.5832  0.6352  11.00000  0.05    0.35
Q15   1   0.6576  0.6153  0.6022  11.00000  0.05    0.34
Q16   1   0.5382  0.6424  0.7535  11.00000  0.05    0.34
Q17   1   0.8438  0.4004  0.7770  11.00000  0.05    0.33
Q18   1   0.4643  0.1144  0.5336  11.00000  0.05    0.31
Q19   1   0.9484  0.0813  0.7587  11.00000  0.05    0.31
Q20   1   0.4651  0.3499  0.7221  11.00000  0.05    0.31
;
_shelx_res_checksum   47496

_shelx_hkl_file
;
   0   0  -1   18.89    0.98
   0   0   1   18.24    1.56
   0   0  -2 8911.74  272.15
   0   0   2 8922.07  273.03
   0   0  -3  491.07   16.28
   0   0   3  477.60   17.65
   0   0   4  386.10   16.00
   0   0  -4  437.96   15.94
   0   0   5  968.60   36.25
   0   0  -5 1125.57   36.38
   0   0   6  340.57   16.15
   0   0   7   27.29    1.86
   0   0   7   22.93    6.22
   0   0   7   27.93    2.11
   0   0   8  304.76   10.27
   0   0   8  279.56   16.78
   0   0   9  454.20   14.45
   0   0   9  423.68   14.10
   0   0  10   76.97    4.10
   0   0 -10   79.27    3.80
   0   0  10   72.06    3.78
   0   0  11  578.41   18.90
   0   0 -11  583.11   18.99
   0   0  11  564.39   18.53
   0   0  12   73.31    4.31
   0   0 -12   84.29    4.13
   0   0 -13    7.12    2.12
   0   0  13    8.01    2.35
   0   0  14    2.44    2.00
   0   0  15   42.46    2.06
   0   1 -15    5.98    1.21
   0  -1  15    6.58    1.36
   0  -1  14    3.34    1.83
   0  -1  14    5.19    2.08
   0   1 -14    2.85    1.63
   0  -1  13   23.90    2.57
   0  -1  13   22.97    2.61
   0  -1  12   -0.55    2.43
   0  -1  12   -0.08    1.87
   0  -1  11   76.73    4.11
   0  -1  11   68.75    3.71
   0  -1  10   26.55    2.18
   0  -1  10   25.30    2.57
   0  -1   9   74.37    3.54
   0  -1   9   64.02    3.09
   0  -1   9   67.24    3.25
   0  -1   8   98.18    9.83
   0  -1   8  109.10    4.28
   0  -1   8   93.17    3.87
   0  -1   8  108.54    4.00
   0  -1   7   20.34    1.69
   0  -1   7   20.44    6.17
   0  -1   7   19.94    1.90
   0  -1   6   23.88    6.05
   0  -1   5  195.33   10.61
   0  -1   4   99.69    6.51
   0  -1   3  328.83   12.82
   0  -1   2 2023.00   63.31
   0  -1   1 3763.66  115.37
   0  -1   0    1.24    0.49
   0  -1  -1 2157.57   66.36
   0  -1  -2  698.34   22.01
   0  -1  -2  696.70   22.78
   0  -1  -3 1937.57   61.14
   0  -1  -3 2036.12   62.34
   0  -1  -4 2429.60   75.44
   0  -1  -4 2407.57   76.88
   0  -1  -5    0.42    2.37
   0  -1  -5    4.34    4.36
   0   1   7   23.19    1.81
   0   1   8   29.63    1.93
   0   1   8   34.27    2.18
   0   1   9   45.65    2.77
   0   1  10   29.53    2.89
   0  -1 -10   35.23    2.56
   0   1  11   22.98    3.03
   0  -1 -11   29.43    2.61
   0  -1 -12    3.72    1.99
   0  -1 -13   88.79    4.23
   0   1  13   79.87    4.04
   0  -1 -14    0.45    1.60
   0   1  14    2.98    1.88
   0  -1 -15    1.50    1.14
   0   2 -15   69.78    2.96
   0  -2  15   68.24    2.81
   0  -2  14    9.10    1.85
   0   2 -14    9.47    1.69
   0  -2  13   40.65    2.87
   0  -2  13   46.03    3.13
   0   2 -13   45.85    2.99
   0  -2  12   87.43    4.37
   0   2 -12   95.60    4.48
   0  -2  12   91.84    4.41
   0  -2  11   86.39    4.25
   0  -2  11   81.10    4.00
   0   2 -11   88.23    4.24
   0  -2  10  291.29    9.96
   0   2 -10  296.03   10.12
   0  -2  10  267.99    9.78
   0  -2   9   26.30    2.35
   0  -2   9   22.22    1.73
   0   2  -9   26.66    2.13
   0  -2   9   25.22    2.14
   0  -2   8   17.40    1.90
   0  -2   8   13.13    6.27
   0  -2   8   14.73    1.29
   0  -2   8   15.11    1.69
   0  -2   7    2.25    1.30
   0  -2   7    1.65    1.49
   0  -2   7    2.67    5.37
   0  -2   6  106.76    8.93
   0  -2   6  103.45    3.95
   0  -2   5    4.85    5.04
   0  -2   4  149.70    8.27
   0   2  -4  161.28    8.32
   0   2  -3   18.18    3.22
   0  -2   3   16.97    3.72
   0   2  -2    2.90    2.31
   0  -2   2    4.05    3.07
   0  -2   1 1489.03   46.18
   0   2   0   51.66    2.73
   0  -2   0   53.84    2.54
   0  -2  -1 1285.95   40.34
   0   2   1 1324.29   40.60
   0  -2  -2 1391.18   45.35
   0   2   2 1518.20   46.01
   0   2   3 3077.06   91.12
   0  -2  -3 2864.85   90.28
   0  -2  -3 2839.09   89.18
   0  -2  -4   29.99    4.00
   0   2   4   30.67    5.03
   0  -2  -4   30.81    2.53
   0   2   5    2.52    5.44
   0  -2  -5    0.80    2.14
   0   2   6   11.81    6.57
   0   2   6   12.16    1.16
   0  -2  -6    8.62    3.22
   0   2   7  367.23   12.72
   0   2   7  371.32   19.13
   0   2   7  410.59   12.59
   0   2   8    4.02    6.43
   0   2   8    3.15    1.74
   0   2   8    1.77    1.13
   0   2   8    4.66    1.71
   0   2   9   78.29    3.70
   0  -2  -9   71.18    3.30
   0   2   9   73.18    3.47
   0   2  10  403.20   13.17
   0   2  10  356.37   13.29
   0   2  10  388.31   12.84
   0  -2 -10  389.62   13.04
   0   2  11   22.32    2.94
   0   2  11   18.86    2.53
   0  -2 -11   20.75    2.27
   0   2  11   20.14    3.05
   0   2  12  211.97    7.90
   0   2  12  206.79    8.04
   0   2  12  212.99    8.45
   0   2  12  203.89    7.68
   0  -2 -12  231.63    8.09
   0   2  13   28.08    2.77
   0   2  13   34.49    3.03
   0  -2 -13   31.60    2.58
   0   2  13   32.42    2.65
   0  -2 -14   88.40    3.92
   0  -2 -15    3.21    1.13
   0  -3  15   31.90    1.84
   0   3 -15   26.42    1.41
   0   3 -14   28.16    1.98
   0  -3  14   27.49    2.24
   0   3 -13   22.85    2.26
   0  -3  13   26.64    2.46
   0  -3  12    4.69    1.82
   0  -3  12    3.37    2.04
   0   3 -12    5.02    1.92
   0   3 -12    2.75    1.32
   0  -3  11    4.46    2.17
   0  -3  11    2.88    5.24
   0   3 -11    3.53    1.82
   0  -3  11    4.52    1.68
   0  -3  10   92.59    4.28
   0  -3  10   84.90    4.01
   0  -3   9   14.76    2.03
   0   3  -9   11.76    1.76
   0  -3   9   10.45    1.38
   0  -3   8   13.23    1.75
   0  -3   8   11.09    1.15
   0   3  -8   13.45    1.58
   0  -3   7   57.80    7.75
   0  -3   7   57.86    2.76
   0  -3   7   58.83    2.57
   0  -3   6  158.70    5.58
   0  -3   6  174.21   10.92
   0  -3   5   81.84    7.81
   0  -3   4  706.33   25.23
   0  -3   3 1360.86   44.13
   0  -3   2  245.16    9.45
   0  -3   1  302.06   11.01
   0  -3   0 1139.62   36.61
   0   3   0 1199.34   37.12
   0   3   1   65.74    4.07
   0   3   1   60.23    3.48
   0   3   2 1439.52   44.17
   0   3   2 1337.43   43.62
   0   3   3   94.55    6.42
   0   3   3   94.45    4.53
   0   3   4   60.56    6.62
   0  -3  -4   50.96    3.28
   0   3   5   61.41    8.09
   0  -3  -5   53.30    3.90
   0   3   6 1231.42   44.34
   0   3   6 1149.02   38.11
   0  -3  -6 1235.88   40.15
   0   3   6 1305.04   38.06
   0   3   7  278.85    9.18
   0   3   7  271.98   15.89
   0   3   7  262.59    8.93
   0   3   8  158.60    5.65
   0   3   8  149.64    5.37
   0   3   9    6.24    2.16
   0  -3  -9    3.15    1.33
   0   3   9    4.15    1.63
   0   3  10  136.45    5.55
   0   3  10  121.34    5.67
   0  -3 -10  124.72    5.18
   0   3  11   67.03    4.15
   0   3  11   72.89    4.06
   0   3  11   72.37    4.15
   0   3  11   72.01    3.83
   0  -3 -11   72.30    3.68
   0   3  12    3.45    2.21
   0   3  12    2.80    2.84
   0  -3 -12    4.94    1.86
   0   3  12    6.11    2.37
   0   3  12    3.35    2.37
   0   3  13   21.15    2.22
   0  -3 -13   22.66    2.18
   0  -3 -14    9.86    1.56
   0   3  15    2.75    1.10
   0  -3 -15    4.10    1.04
   0  -4  15   30.55    1.60
   0   4 -15   16.92    1.02
   0   4 -14   12.17    1.32
   0  -4  14   13.40    1.70
   0   4 -13   12.68    1.72
   0  -4  13   13.75    1.94
   0  -4  12    4.08    1.69
   0  -4  12    2.63    1.82
   0   4 -12    2.40    1.72
   0   4 -12    1.69    1.33
   0  -4  11    5.90    5.12
   0  -4  11    7.69    1.67
   0  -4  11    5.15    1.97
   0   4 -11    5.56    1.86
   0  -4  11   10.64    5.76
   0   4 -11    3.50    1.62
   0  -4  10    4.61    1.94
   0  -4  10    1.94    1.45
   0   4 -10    4.18    1.70
   0  -4  10    1.90    5.17
   0  -4   9    1.35    1.70
   0  -4   9    0.88    1.10
   0   4  -9    1.78    1.47
   0  -4   8   28.54    2.01
   0  -4   8   22.73    1.55
   0   4  -8   26.13    1.96
   0  -4   7   21.89    1.35
   0  -4   7   23.71    1.75
   0  -4   6   66.26    2.79
   0  -4   5  617.12   23.90
   0  -4   4  460.06   18.18
   0  -4   3  744.47   25.58
   0  -4   2 1226.99   40.41
   0   4  -1  859.95   28.56
   0  -4   1  865.71   28.32
   0   4   0 2306.47   72.32
   0   4   1  350.85   13.00
   0   4   1  371.32   13.49
   0   4   2  401.33   14.25
   0   4   3  892.23   29.73
   0   4   3  841.03   28.27
   0   4   4    5.85    5.97
   0   4   5   85.27    9.05
   0   4   5   64.70    2.37
   0  -4  -5   76.22    4.29
   0   4   6  149.38    5.77
   0   4   6  181.12   12.42
   0   4   6  165.87    5.67
   0   4   6  171.76    5.70
   0  -4  -6  169.70    7.50
   0   4   7  270.45    9.54
   0   4   7  287.86    9.37
   0   4   7  271.84    9.34
   0   4   7  304.82    9.47
   0  -4  -8   48.35    2.53
   0   4   8   55.33    2.61
   0   4   8   54.63    2.99
   0   4   8   48.33    3.07
   0   4   8   50.80    2.89
   0   4   8   56.81    2.91
   0   4   9   22.72    2.42
   0   4   9   28.41    2.58
   0   4   9   27.87    2.56
   0  -4  -9   22.82    1.92
   0   4  10    8.35    6.90
   0   4  10   10.60    2.32
   0   4  10   16.52    2.59
   0   4  10   16.57    2.54
   0  -4 -10   14.78    1.85
   0   4  11   80.39    4.11
   0  -4 -11   76.03    3.74
   0   4  11   74.28    3.76
   0   4  12    5.31    2.09
   0   4  12    4.31    2.20
   0  -4 -12    2.35    1.64
   0  -4 -13    1.46    1.43
   0  -4 -14    4.08    1.25
   0   4  15    0.13    0.87
   0  -4 -15    1.82    0.75
   0  -5  15    0.05    0.68
   0  -5  14   58.68    2.83
   0  -5  13    5.53    1.57
   0  -5  12    2.37    1.57
   0   5 -12    1.52    1.39
   0   5 -12    1.17    1.33
   0   5 -11  141.65    5.52
   0  -5  11  133.99    5.17
   0  -5  10  157.16    5.73
   0  -5  10  150.19    5.63
   0   5 -10  148.98    5.92
   0  -5   9  318.20   10.74
   0  -5   9  316.89   10.73
   0   5  -9  317.49   11.04
   0   5  -9  337.68   11.19
   0  -5   8   18.33    5.37
   0  -5   8   20.84    1.51
   0   5  -8   18.39    1.80
   0   5  -8   25.84    2.12
   0  -5   8   21.38    1.86
   0  -5   7    4.51    0.86
   0  -5   7    4.47    1.23
   0   5  -7    4.69    1.43
   0   5  -6  149.76    5.63
   0   5  -5  763.16   24.14
   0   5  -4   35.67    2.01
   0  -5   3   63.92    5.93
   0  -5   2   39.86    4.24
   0   5  -2   37.38    3.80
   0  -5   1   46.15    3.78
   0   5  -1   48.69    3.96
   0   5   0  933.70   31.12
   0   5   1 1028.95   32.68
   0   5   1  918.22   32.01
   0   5   2  359.90   12.09
   0   5   2  277.41   10.42
   0   5   3 1038.13   34.18
   0   5   4   65.40    2.51
   0   5   4   61.37    4.51
   0   5   5   38.35    2.08
   0  -5  -5   37.31    3.27
   0   5   6    5.82    1.39
   0   5   6    2.96    1.53
   0  -5  -6    3.12    2.13
   0   5   6    4.63    1.07
   0   5   6    5.04    1.53
   0   5   7  221.82    8.15
   0   5   7  242.92    8.07
   0   5   7  228.36    7.94
   0   5   8    3.23    1.79
   0  -5  -8    2.93    1.09
   0   5   8    0.59    1.89
   0   5   8    2.36    1.28
   0   5   8    4.93    2.12
   0   5   9    8.68    6.66
   0   5   9   10.24    1.66
   0   5   9   16.12    2.55
   0   5   9   12.04    2.20
   0   5   9   10.91    2.15
   0  -5  -9   12.87    1.55
   0   5  10   54.29    3.37
   0  -5 -10   51.88    2.92
   0   5  10   55.96    3.09
   0   5  10   60.70    3.67
   0   5  11    2.55    2.05
   0   5  11    1.93    1.87
   0  -5 -11    2.24    1.52
   0   5  11   -1.60    2.85
   0  -5 -12   34.69    2.39
   0  -5 -13   47.12    2.50
   0   5  14    3.06    1.37
   0  -5 -14   11.14    1.15
   0   6 -14    2.73    0.99
   0  -6  14   -0.53    1.01
   0  -6  13   68.50    3.18
   0   6 -12    3.50    1.32
   0  -6  12    2.63    1.39
   0   6 -11    3.88    1.36
   0   6 -11    2.96    1.60
   0  -6  11    4.45    1.52
   0  -6  10  448.94   24.58
   0   6 -10  478.47   16.05
   0   6 -10  442.24   16.16
   0  -6   9    0.60    6.09
   0   6  -9    6.96    2.04
   0  -6   9    5.74    1.39
   0  -6   8  114.64   11.56
   0  -6   8  129.87    5.10
   0  -6   7    4.96    5.08
   0   6  -7    8.75    1.75
   0  -6   7    6.83    1.02
   0  -6   6    2.15    4.50
   0   6  -6    1.94    1.02
   0   6  -6    2.74    1.40
   0  -6   6    2.32    0.73
   0   6  -5  159.24    5.37
   0  -6   5  146.71   10.00
   0   6  -4   66.22    2.92
   0   6  -4   56.53    2.58
   0  -6   4   61.76    6.45
   0   6  -3  920.41   31.33
   0  -6   3  881.56   31.27
   0   6  -2  487.44   18.32
   0  -6   2  470.06   17.99
   0   6  -1  692.41   24.13
   0  -6   1  675.22   23.56
   0   6   0  285.50   12.44
   0   6   0  299.90   12.27
   0   6   1  159.88    8.05
   0   6   2  100.77    3.72
   0   6   2  118.98    6.36
   0   6   3  101.40    3.45
   0   6   3   97.35    3.55
   0   6   3   97.73    3.42
   0   6   3  103.03    5.91
   0   6   4   48.95    2.13
   0   6   4   47.44    1.92
   0   6   4   51.99    4.25
   0   6   5  182.60    6.06
   0   6   5  195.39    6.37
   0   6   5  188.24   10.54
   0   6   6  597.09   18.78
   0   6   6  573.39   24.04
   0   6   7   15.75    2.02
   0   6   7    8.87    5.38
   0   6   8    4.11    5.69
   0   6   8    5.85    1.47
   0   6   8   11.51    2.21
   0   6   8    4.46    1.68
   0   6   9   12.86    6.10
   0   6   9   21.67    2.11
   0   6   9   26.12    2.78
   0   6   9   16.75    2.13
   0   6  10   11.58    2.69
   0  -6 -10   12.18    1.59
   0   6  10    8.77    1.94
   0   6  11   12.54    2.70
   0  -6 -11   11.17    1.58
   0   6  12   16.07    2.36
   0  -6 -12   18.39    1.65
   0   6  13    0.30    1.60
   0  -6 -13    0.61    0.95
   0   6  14    1.46    1.00
   0   7 -14    8.64    0.89
   0  -7  14    9.83    0.90
   0   7 -13    2.17    1.33
   0  -7  13    0.58    1.05
   0  -7  12    3.35    1.28
   0   7 -12    1.31    1.22
   0   7 -11    0.53    1.55
   0  -7  11    3.26    1.41
   0   7 -10  130.55    5.79
   0  -7  10  151.70    5.52
   0  -7   9   23.72    1.87
   0   7  -9   24.86    2.54
   0  -7   9   18.49    6.40
   0  -7   8   99.72    4.17
   0  -7   8   91.16   10.64
   0  -7   7  338.98   11.96
   0  -7   7  349.97   19.80
   0  -7   6   31.44    1.73
   0  -7   6   33.96    6.60
   0   7  -6   37.90    2.56
   0  -7   5  162.84    5.73
   0  -7   5  161.39   11.04
   0   7  -5  184.66    6.45
   0   7  -4  193.84   11.38
   0  -7   4  204.83   11.75
   0   7  -3   19.11    3.73
   0  -7   3   20.78    4.16
   0   7  -3   27.87    1.98
   0   7  -2    1.46    2.53
   0  -7   2    1.31    2.76
   0   7  -1   62.02    5.31
   0   7   0  357.32   14.94
   0   7   0  354.93   14.52
   0   7   1  116.73    7.00
   0   7   2  115.20    6.68
   0   7   2  103.88    3.97
   0   7   2  109.86    3.91
   0   7   3   48.59    4.33
   0   7   3   44.43    2.15
   0   7   3   43.83    1.96
   0   7   3   45.84    2.01
   0   7   4  449.85   16.26
   0   7   4  403.05   13.14
   0   7   4  427.40   13.33
   0   7   4  428.35   13.21
   0   7   5  164.04    5.68
   0   7   5  153.44    5.42
   0   7   6   15.45    1.87
   0   7   6   14.66    1.55
   0   7   6   13.52    2.10
   0   7   7    5.93    1.95
   0   7   7   -1.39    2.08
   0   7   8  241.84    8.51
   0   7   8  247.57    9.33
   0   7   9   66.84    4.01
   0   7   9   65.21    3.62
   0   7   9   66.53    3.45
   0   7  10    1.40    2.17
   0   7  10    0.40    2.37
   0   7  11   52.80    3.46
   0   7  11   53.91    3.32
   0   7  12    0.94    1.75
   0   7  13    5.23    1.32
   0   7  14   -0.74    0.66
   0  -8  13   39.66    1.95
   0   8 -13   44.61    2.04
   0   8 -12    1.21    1.56
   0   8 -12    1.54    1.08
   0  -8  12    2.51    1.09
   0   8 -11    5.60    1.61
   0  -8  11    4.93    1.26
   0  -8  10   15.19    1.62
   0  -8   9   14.73    1.58
   0   8  -9   17.18    2.40
   0  -8   8   19.84    1.66
   0   8  -8   24.92    2.67
   0  -8   7    1.19    1.02
   0   8  -7    0.72    2.08
   0  -8   6   58.59    2.68
   0   8  -6   75.31    3.81
   0  -8   5  198.97    7.08
   0   8  -5  239.47    8.02
   0  -8   4    7.92    0.96
   0   8  -3  873.54   27.24
   0   8  -3  823.04   30.82
   0   8  -2    9.81    2.95
   0   8  -1  578.92   21.67
   0   8  -1  507.92   20.09
   0   8   0   50.43    5.13
   0   8   1    9.31    3.03
   0   8   2  192.58    6.35
   0   8   2  177.95    6.37
   0   8   2  192.82    9.34
   0   8   3   70.10    3.16
   0   8   3   67.41    2.71
   0   8   3   68.86    2.77
   0   8   3   66.36    2.90
   0   8   3   68.90    5.24
   0   8   4  351.49   11.18
   0   8   4  325.22   10.90
   0   8   4  356.05   11.04
   0   8   4  340.21   11.02
   0   8   4  328.89   13.93
   0   8   5  294.91    8.95
   0   8   5  225.73    7.84
   0   8   6  213.77    7.47
   0   8   6  225.10    7.73
   0   8   7  203.79    7.40
   0   8   7  183.51    6.48
   0   8   7  199.27    6.72
   0   8   8    9.72    2.22
   0   8   8    8.10    1.65
   0   8   8   11.09    2.40
   0   8   9   24.02    2.50
   0   8   9   16.99    1.87
   0   8   9   24.75    2.65
   0   8  10   52.51    3.16
   0   8  10   50.09    3.33
   0   8  11   15.41    2.09
   0   8  12   16.17    1.69
   0   8  13    0.60    0.83
   0  -8 -14    0.80    0.69
   0  -9  12   64.68    2.57
   0   9 -12   58.47    2.42
   0  -9  11   10.56    1.24
   0   9 -11    8.13    1.55
   0   9 -10   -1.47    2.00
   0  -9  10   -0.63    1.16
   0   9 -10    0.36    1.80
   0  -9   9    1.52    1.13
   0  -9   8   35.75    2.09
   0  -9   7   50.02    2.46
   0  -9   6   16.49    1.40
   0  -9   5  245.10    8.24
   0   9  -4  192.21    7.32
   0  -9   4  217.34    7.07
   0   9  -3  108.86    4.27
   0   9  -2  514.34   14.68
   0   9  -2  498.79   20.02
   0   9  -2  441.66   14.49
   0   9  -2  415.40   14.07
   0   9  -2  448.26   14.34
   0   9  -1  129.56    8.69
   0   9  -1  138.54    4.89
   0   9  -1  139.44    4.82
   0   9  -1  119.27    4.74
   0   9  -1  124.89    4.59
   0   9   0   67.49    6.11
   0   9   0   65.04    2.83
   0   9   0   73.36    2.97
   0   9   0   64.09    2.93
   0   9   0   72.02    2.89
   0   9   1    0.41    1.32
   0   9   1    1.08    1.41
   0   9   1    1.40    1.01
   0   9   1    0.62    2.63
   0   9   1   -0.79    0.95
   0   9   2   -0.09    1.52
   0   9   2    1.36    1.26
   0   9   2    1.54    1.07
   0   9   2    1.51    2.53
   0   9   2    1.20    0.95
   0   9   3   14.40    1.44
   0   9   3   13.03    1.33
   0   9   3   15.67    1.73
   0   9   3   12.67    3.09
   0   9   3   14.49    1.63
   0   9   4  179.72    6.26
   0   9   4  186.67    6.28
   0   9   4  189.71    6.46
   0   9   4  182.46    6.86
   0   9   5    8.71    1.27
   0   9   5    5.61    1.69
   0   9   6  227.68    8.14
   0   9   6  230.44    8.50
   0   9   7   17.20    1.95
   0   9   7   16.79    2.31
   0   9   8    6.04    1.67
   0   9   8    6.11    1.84
   0   9   8    7.08    2.05
   0   9   9   -2.77    1.93
   0   9   9    0.07    1.82
   0   9  10    5.54    1.75
   0   9  10    5.26    1.47
   0   9  11    9.19    1.55
   0   9  12    0.11    0.94
   0  -9 -13    0.01    0.92
   0  10 -12   11.75    1.02
   0 -10  11   26.95    1.51
   0  10 -11   29.61    1.74
   0  10 -11   30.61    1.91
   0 -10  10   73.29    3.05
   0  10 -10   72.44    3.49
   0  10 -10   78.92    3.46
   0  10  -9    6.73    2.01
   0 -10   9    5.93    1.18
   0  10  -9    8.74    2.09
   0  10  -8    2.06    1.95
   0 -10   8    1.85    1.04
   0  10  -8    0.21    2.35
   0 -10   7   18.38    1.48
   0  10  -7   18.54    2.70
   0  10  -7   19.29    2.31
   0 -10   6   86.09    3.50
   0  10  -6   88.88    4.11
   0 -10   5    2.98    1.00
   0  10  -5   13.97    2.19
   0 -10   4  107.29    3.87
   0  10  -4  100.92    4.53
   0 -10   3   10.68    1.14
   0  10  -3   11.62    1.96
   0  10  -3    7.29    1.47
   0  10  -3   10.83    4.00
   0  10  -2  134.45    5.00
   0  10  -2  125.22    4.68
   0  10  -2  123.09    4.47
   0  10  -2  128.38    5.18
   0  10  -2  113.58    8.84
   0  10  -1  153.12    5.71
   0  10  -1  172.36    6.00
   0  10  -1  160.40    6.16
   0  10  -1  143.82    9.77
   0  10   0  110.32    4.05
   0  10   0  113.40    4.10
   0  10   0  110.93    4.23
   0  10   1   98.75    7.58
   0  10   1  121.97    4.54
   0  10   1   83.36    4.06
   0  10   1  110.52    4.29
   0  10   1  129.93    4.52
   0  10   1  132.31    4.76
   0  10   1  138.84    4.61
   0  10   2   17.39    1.76
   0  10   2   17.66    2.06
   0  10   2   14.43    1.56
   0  10   2   14.97    2.14
   0  10   2   16.26    1.62
   0  10   2   12.87    3.40
   0  10   3   96.82    3.96
   0  10   3  100.16    3.77
   0  10   3   94.53    3.66
   0  10   3   92.81    4.01
   0  10   4    5.99    1.71
   0  10   4    3.14    1.32
   0  10   4    2.66    1.25
   0  10   4    1.15    1.47
   0  10   5   45.45    2.70
   0  10   5   51.67    2.38
   0  10   5   44.45    2.90
   0  10   6    1.54    1.48
   0  10   6    0.61    1.72
   0  10   7    0.15    1.40
   0  10   7   -1.58    1.80
   0  10   8    5.59    1.57
   0  10   8    1.16    1.70
   0  10   9    9.54    1.79
   0  10   9    9.38    1.59
   0  10   9    9.33    1.71
   0  10  10    3.15    1.35
   0  10  10    5.41    1.27
   0  10  11   19.59    1.41
   0 -10 -12    2.17    1.02
   0  11 -11    1.33    0.77
   0  11 -11    1.96    0.80
   0  11 -10   -0.45    1.19
   0  11 -10   -0.56    1.30
   0 -11   9   15.86    1.26
   0  11  -9   18.59    1.88
   0  11  -9   21.25    2.04
   0 -11   8   13.29    1.24
   0  11  -8   18.47    2.33
   0  11  -8   15.65    1.94
   0 -11   7   50.07    2.35
   0  11  -7   51.94    2.96
   0 -11   6   24.72    1.55
   0  11  -6   26.60    2.19
   0 -11   5   17.86    1.38
   0  11  -5   16.04    1.80
   0  11  -5   18.95    2.64
   0  11  -4   24.34    2.15
   0  11  -4   26.17    1.62
   0  11  -4   27.65    2.05
   0  11  -3  148.33    5.33
   0  11  -3  138.74    5.34
   0  11  -2   -0.32    1.90
   0  11  -2    3.43    1.64
   0  11  -2    1.21    1.28
   0  11  -1   16.41    1.98
   0  11  -1   14.54    2.12
   0  11  -1   10.92    1.66
   0  11  -1   14.30    1.61
   0  11   0    4.46    1.51
   0  11   0    1.02    2.20
   0  11   0    3.68    1.36
   0  11   0    5.02    1.57
   0  11   1    8.24    1.56
   0  11   1    7.93    1.52
   0  11   1   11.86    2.23
   0  11   1    9.84    1.91
   0  11   2    3.71    1.36
   0  11   2    2.33    1.66
   0  11   2    2.31    2.00
   0  11   2    0.09    1.32
   0  11   2   -1.32    2.11
   0  11   3  478.83   15.84
   0  11   3  511.77   15.74
   0  11   3  486.69   15.55
   0  11   3  462.09   15.44
   0  11   3  500.24   15.95
   0  11   4    2.75    1.45
   0  11   4    5.30    1.55
   0  11   4    5.65    1.35
   0  11   4    7.34    1.44
   0  11   5  109.29    4.79
   0  11   5  119.88    4.91
   0  11   6   28.30    2.08
   0  11   6   27.98    2.23
   0  11   7    8.82    2.25
   0  11   7    9.91    1.60
   0  11   7    6.29    1.62
   0 -11  -7    6.25    1.81
   0  11   8   33.22    2.50
   0  11   8   33.38    2.18
   0  11   8   28.61    2.13
   0 -11  -8   31.14    2.37
   0  11   9   12.11    1.45
   0 -11  -9   13.82    1.81
   0  11   9   17.90    1.70
   0 -11 -10   19.04    1.63
   0  11  10   22.08    1.35
   0 -11 -11   87.00    3.18
   0  12 -10   49.12    2.04
   0  12  -9   15.37    1.54
   0  12  -9   16.03    1.29
   0  12  -8   19.11    1.57
   0  12  -7   11.28    1.49
   0  12  -6   69.25    3.14
   0  12  -6   74.37    3.68
   0  12  -5    2.30    1.24
   0  12  -5    1.48    1.09
   0  12  -5    2.94    1.88
   0  12  -4    1.33    1.15
   0  12  -4   -0.90    1.39
   0  12  -4    0.85    1.81
   0  12  -3    4.72    1.60
   0  12  -3    7.74    1.78
   0  12  -2   53.77    2.98
   0  12  -2   58.27    2.60
   0  12  -1   70.70    3.84
   0  12  -1   74.60    3.34
   0  12  -1   66.71    3.09
   0  12   0   30.24    2.39
   0  12   0   24.65    1.94
   0  12   0   29.99    2.85
   0  12   0   23.86    1.81
   0  12   0   29.17    2.10
   0  12   1  199.39    7.28
   0  12   1  199.48    7.43
   0  12   2   33.67    2.30
   0  12   2   35.82    2.68
   0  12   2   38.97    2.34
   0  12   2   33.20    1.98
   0  12   2   32.15    2.58
   0  12   3   22.36    1.96
   0  12   3   32.46    2.21
   0  12   3   35.45    1.94
   0  12   3   39.62    2.51
   0  12   3   36.00    2.12
   0  12   3   28.21    2.76
   0  12   4  145.68    5.37
   0  12   4  153.97    5.03
   0  12   4  147.99    5.70
   0  12   5   24.77    1.90
   0  12   5   23.61    1.88
   0  12   5   25.57    2.75
   0  12   6   11.52    1.51
   0  12   6   13.26    1.57
   0  12   7   13.09    1.47
   0  12   7   15.56    1.55
   0  12   8    1.49    1.00
   0  12   8    2.42    1.48
   0  12   9   16.75    1.21
   0  12   9   34.46    1.61
   0  13  -7    0.58    1.38
   0  13  -6   41.44    2.47
   0  13  -5    9.43    1.72
   0  13  -4   48.91    2.25
   0  13  -4   49.37    2.71
   0  13  -3    2.43    1.22
   0  13  -3   -2.26    2.09
   0  13  -3    0.37    1.01
   0  13  -3    1.99    1.52
   0  13  -2  113.18    4.29
   0  13  -2  107.41    4.16
   0  13  -2  103.95    4.31
   0  13  -1    3.79    1.18
   0  13  -1    3.68    2.04
   0  13  -1    4.33    1.52
   0  13  -1    3.19    1.32
   0  13  -1    3.63    1.33
   0  13   0    3.22    1.13
   0  13   0    3.20    1.94
   0  13   0    2.59    1.48
   0  13   1   21.34    1.55
   0  13   1   26.82    2.30
   0  13   1   21.94    1.98
   0  13   2    5.14    1.49
   0  13   2    6.52    1.75
   0  13   2    6.80    1.44
   0  13   2    4.74    1.13
   0  13   2    3.91    1.75
   0  13   3    8.69    1.49
   0  13   3    9.90    1.18
   0  13   3    5.70    1.97
   0  13   4   25.14    1.90
   0  13   4   27.95    2.38
   0  13   5    0.72    1.11
   0  13   5    1.17    0.99
   0  13   5   -1.65    1.85
   0  13   6    9.48    1.22
   0  13   6   12.55    1.86
   0  13   6   11.69    1.23
   0  13   8   33.11    1.76
   0  13   9   -0.63    0.76
   0  14  -7    2.70    0.90
   0  14  -6   -0.64    1.10
   0  14  -6    0.93    1.07
   0  14  -5   66.25    2.69
   0  14  -5   47.40    2.46
   0  14  -4    1.49    1.39
   0  14  -4    2.94    1.22
   0  14  -3   94.90    3.62
   0  14  -3   99.90    3.84
   0  14  -2   12.61    1.26
   0  14  -2   16.03    1.83
   0  14  -2   15.28    1.31
   0  14  -1  121.97    4.26
   0  14  -1  102.25    3.99
   0  14   0   33.12    1.72
   0  14   0   41.92    2.34
   0  14   0   40.09    1.99
   0  14   0   35.18    1.95
   0  14   1   28.32    1.53
   0  14   1   28.00    1.89
   0  14   2    7.11    0.92
   0  14   2    3.75    1.55
   0  14   3    1.80    1.09
   0  14   3    0.96    1.47
   0  14   4   -0.40    1.42
   0  14   5    0.80    1.34
   0  14   6   17.42    1.44
   0  14   8    0.91    0.66
   0  15  -4   25.66    1.43
   0  15  -3   37.59    1.84
   0  15  -2    3.92    1.06
   0  15  -1    2.93    1.06
   0  15  -1   -0.01    0.79
   0  15   0    2.52    0.81
   0  15   1    0.21    0.91
   0  15   2   11.79    1.19
   0  15   3    1.13    1.04
   0  15   4   -0.05    1.03
   0  15   6   25.75    1.22
   0  16   2    0.68    0.54
  -1  15   5    9.81    0.84
  -1  15   4   71.96    2.63
  -1  15   3    2.83    0.97
  -1  15   2   20.80    1.34
  -1  15   1   12.03    1.12
  -1  15   0   17.04    1.27
  -1  15   0   17.89    1.15
  -1  15  -1    1.11    0.83
  -1  15  -2    4.25    0.73
  -1  14   7   72.41    2.55
  -1  14   5    8.42    1.04
  -1  14   5    4.27    1.35
  -1  14   4    2.55    1.08
  -1  14   4   -0.85    1.46
  -1  14   3    1.87    1.20
  -1  14   2   10.43    1.45
  -1  14   2    4.79    1.54
  -1  14   1   28.53    1.89
  -1  14   0   25.96    1.81
  -1  14  -1  136.36    4.70
  -1  14  -2    7.69    1.05
  -1  14  -2    4.63    1.19
  -1  14  -3   84.83    3.02
  -1  14  -3   78.41    3.20
  -1  14  -4   47.40    2.27
  -1  14  -5   14.44    1.41
  -1  14  -6   39.16    1.65
  -1  14  -6   42.61    1.98
  -1  14  -7    0.58    0.80
  -1  13   8    9.94    1.02
  -1  13   7    0.43    0.82
  -1  13   7    3.16    1.18
  -1  13   6   -0.05    1.06
  -1  13   5   -0.56    1.21
  -1  13   5   -1.43    1.72
  -1  13   4   34.80    2.22
  -1  13   4   37.41    2.46
  -1  13   3    1.05    1.36
  -1  13   3   -1.79    1.91
  -1  13   2    1.93    1.49
  -1  13   2    2.37    0.89
  -1  13   2   -0.49    1.81
  -1  13   1    3.06    1.62
  -1  13   1    2.59    0.91
  -1  13   0   34.21    2.01
  -1  13   0   29.26    1.64
  -1  13   0   27.92    2.15
  -1  13  -1    3.79    0.91
  -1  13  -1    6.76    1.40
  -1  13  -1    4.76    1.32
  -1  13  -1    3.13    1.46
  -1  13  -2   56.87    2.53
  -1  13  -2   52.40    2.76
  -1  13  -2   50.87    2.38
  -1  13  -3    8.37    1.20
  -1  13  -3    5.65    1.63
  -1  13  -3    5.86    1.26
  -1  13  -4   25.50    1.47
  -1  13  -4   23.45    1.45
  -1  13  -4   25.42    2.12
  -1  13  -5   29.38    2.24
  -1  13  -6   44.88    2.53
  -1  13  -9    0.33    0.76
  -1  12   9    4.19    0.77
  -1  12   9    5.93    0.87
  -1  12   8   11.46    1.27
  -1  12   8   19.57    1.47
  -1  12   7    3.40    1.25
  -1  12   7    1.88    1.51
  -1  12   6    9.23    1.56
  -1  12   6    9.28    1.30
  -1  12   5    0.64    1.34
  -1  12   5    0.86    1.11
  -1  12   4   89.63    3.73
  -1  12   4   96.53    4.00
  -1  12   3   34.80    2.15
  -1  12   3   38.86    2.86
  -1  12   3   29.46    2.01
  -1  12   3   43.81    2.59
  -1  12   3   43.91    2.00
  -1  12   2  276.02    8.66
  -1  12   2  269.23    8.50
  -1  12   1    4.83    1.86
  -1  12   1    7.16    1.22
  -1  12   1    9.15    2.02
  -1  12   0  174.68    5.67
  -1  12   0  156.72    5.36
  -1  12   0  169.82    5.67
  -1  12  -1   26.28    1.77
  -1  12  -1   31.31    2.12
  -1  12  -1   25.01    2.12
  -1  12  -1   26.61    2.08
  -1  12  -2  380.00   11.51
  -1  12  -2  362.76   11.36
  -1  12  -2  320.16   11.55
  -1  12  -2  331.85   11.25
  -1  12  -3  135.29    5.37
  -1  12  -3  131.44    4.82
  -1  12  -4  122.32    4.47
  -1  12  -4  127.24    4.59
  -1  12  -4  126.98    5.08
  -1  12  -5   13.23    1.19
  -1  12  -5   13.45    1.60
  -1  12  -5   13.61    2.10
  -1  12  -6   12.78    1.61
  -1  12  -7    7.20    1.45
  -1  12  -8   27.40    1.88
  -1  12  -9   19.91    1.72
  -1  12  -9   21.49    1.54
  -1  12 -10    8.33    1.07
   1 -11 -10    1.95    0.97
  -1  11  10    2.51    0.86
   1 -11  -9   37.93    2.23
  -1  11   9   40.85    2.29
  -1  11   8    1.75    1.45
  -1  11   8    0.54    1.38
   1 -11  -8    1.45    1.43
  -1  11   7   11.21    1.85
  -1  11   7    9.92    1.52
  -1  11   7    7.47    2.04
  -1  11   6    2.69    1.72
  -1  11   6    2.95    1.37
  -1  11   6    0.57    2.03
  -1  11   5   22.62    1.88
  -1  11   5   25.31    2.34
  -1  11   4    6.44    2.40
  -1  11   4    9.47    1.52
  -1  11   4   13.78    1.92
  -1  11   4    9.16    1.54
  -1  11   3  259.16   10.09
  -1  11   3  252.36   10.09
  -1  11   3  344.77   10.46
  -1  11   3  358.49   10.61
  -1  11   3  322.02    9.88
  -1  11   2    2.99    1.41
  -1  11   2    1.56    2.21
  -1  11   2    2.94    1.24
  -1  11   2    4.72    1.60
  -1  11   2    2.70    1.23
  -1  11   2    6.47    1.70
  -1  11   1  400.56   12.66
  -1  11   1  417.96   12.36
  -1  11   0   20.88    1.88
  -1  11   0   17.85    2.09
  -1  11   0   14.89    1.61
  -1  11   0   20.32    2.04
  -1  11   0   16.52    1.71
  -1  11  -1    3.77    1.87
  -1  11  -1    7.20    1.73
  -1  11  -1    9.70    1.66
  -1  11  -1    6.65    1.63
  -1  11  -2  137.74    5.76
  -1  11  -2  135.30    5.29
  -1  11  -2  125.15    4.90
  -1  11  -3  192.96    6.63
  -1  11  -3  184.12    6.62
  -1  11  -4   17.03    1.70
  -1  11  -4   18.42    1.86
  -1  11  -4   21.77    2.35
  -1  11  -4   15.81    1.56
  -1  11  -5   85.00    3.29
  -1  11  -5   80.83    3.45
  -1  11  -5   88.66    3.90
  -1  11  -6    1.45    1.70
  -1  11  -7   28.34    2.37
  -1  11  -8    6.78    2.11
  -1  11  -8    7.11    1.78
  -1  11  -9    6.11    1.78
  -1  11  -9    6.46    1.65
  -1  11 -10   -1.36    1.35
  -1  11 -10    0.10    1.25
  -1  11 -11    3.44    0.96
  -1  11 -11    1.37    0.89
   1 -10 -11    6.51    1.22
  -1  10  11    6.46    0.98
  -1  10  10    0.59    1.27
  -1  10   9   13.55    1.86
  -1  10   9   13.20    1.50
  -1  10   8    9.22    1.99
  -1  10   8    7.39    1.83
  -1  10   7   -1.77    1.96
  -1  10   7   -0.17    1.39
  -1  10   7   -1.64    2.01
  -1  10   7    0.93    1.28
  -1  10   6   19.09    2.60
  -1  10   6   20.73    2.42
  -1  10   6   17.40    1.82
  -1  10   6   20.44    1.93
  -1  10   5   -0.64    1.95
  -1  10   5    2.70    1.41
  -1  10   5    1.24    1.35
  -1  10   4    7.94    1.54
  -1  10   4    5.25    1.42
  -1  10   4    4.41    1.83
  -1  10   4    7.96    1.29
  -1  10   3   26.19    2.09
  -1  10   3   25.49    2.66
  -1  10   3   27.74    2.03
  -1  10   3   31.63    2.42
  -1  10   3   34.26    2.03
  -1  10   3   32.24    1.82
  -1  10   2  254.19    9.13
  -1  10   2  284.25    9.39
  -1  10   2  279.98    8.97
  -1  10   2  253.00    8.79
  -1  10   2  278.90    9.30
  -1  10   1  242.01    8.52
  -1  10   1  254.66    8.68
  -1  10   1  245.13    8.28
  -1  10   1  253.36    8.34
  -1  10   1  248.11    8.56
  -1  10   0   28.50    2.16
  -1  10   0   29.96    2.00
  -1  10   0   24.20    1.88
  -1  10   0   31.94    2.13
  -1  10  -1   29.29    2.03
  -1  10  -1   25.23    2.12
  -1  10  -1   28.30    2.00
  -1  10  -1   25.77    1.90
  -1  10  -2  160.42    5.90
  -1  10  -2  173.19    5.58
  -1  10  -2  120.70    5.19
  -1  10  -2  142.46    5.47
  -1  10  -2  141.81    5.12
  -1  10  -3   43.03    2.52
  -1  10  -3   36.70    2.06
  -1  10  -3   46.54    2.75
  -1  10  -3   43.79    2.41
  -1  10  -4  101.49    4.23
  -1  10  -4  103.10    4.40
  -1  10  -4  115.62    4.71
  -1  10  -5    2.38    1.69
  -1  10  -5    1.46    1.29
  -1  10  -5    2.18    1.05
  -1  10  -6   10.38    1.30
  -1  10  -6   16.13    2.23
  -1  10  -7    4.61    2.39
  -1  10  -7    4.18    2.05
  -1  10  -8   29.34    2.65
  -1  10  -8   28.40    2.81
  -1  10  -9    9.31    2.15
  -1  10  -9   10.50    2.13
  -1  10 -10  182.00    7.06
  -1  10 -10  208.58    6.99
  -1  10 -11    9.82    1.36
  -1  10 -11   10.61    1.57
  -1  10 -12   55.15    2.10
  -1   9  12    0.89    0.84
  -1   9  11   10.21    1.50
  -1   9  10    0.54    1.68
  -1   9   9   -0.05    1.42
  -1   9   9   -1.37    1.99
  -1   9   9    0.25    1.26
  -1   9   8    6.64    1.92
  -1   9   8   13.49    2.35
  -1   9   8    6.81    1.58
  -1   9   8   13.00    1.76
  -1   9   7    8.57    2.27
  -1   9   7    4.56    1.57
  -1   9   7    7.86    1.76
  -1   9   6    7.79    2.14
  -1   9   6    4.59    1.62
  -1   9   6    8.19    1.66
  -1   9   5   68.14    3.48
  -1   9   5   74.58    3.45
  -1   9   4   98.98    4.24
  -1   9   4  110.88    4.68
  -1   9   4  102.80    3.81
  -1   9   4  102.51    4.22
  -1   9   3    7.91    1.33
  -1   9   3    6.51    1.13
  -1   9   3    5.58    1.57
  -1   9   3    4.87    1.32
  -1   9   2    3.96    1.23
  -1   9   2    3.90    1.74
  -1   9   2    3.97    1.04
  -1   9   2    5.53    1.29
  -1   9   2    4.55    1.37
  -1   9   2    1.42    2.13
  -1   9   1   11.30    2.79
  -1   9   1   12.43    1.40
  -1   9   1   13.50    1.72
  -1   9   1   12.15    1.26
  -1   9   1   15.43    1.53
  -1   9   1   11.79    1.27
  -1   9   0    6.02    1.39
  -1   9   0    3.34    1.11
  -1   9   0    4.12    2.48
  -1   9   0    5.39    1.21
  -1   9   0    6.42    1.18
  -1   9  -1    1.32    1.07
  -1   9  -1   -1.06    1.42
  -1   9  -1   -0.53    1.14
  -1   9  -1   -0.83    1.01
  -1   9  -1    2.00    2.41
  -1   9  -1    0.59    1.17
  -1   9  -1    0.52    1.17
  -1   9  -2   -0.61    1.48
  -1   9  -2    1.71    1.11
  -1   9  -2    1.73    1.40
  -1   9  -2    0.13    2.63
  -1   9  -2    3.08    1.32
  -1   9  -2   -0.06    1.11
  -1   9  -3    5.60    1.62
  -1   9  -3    5.44    1.40
  -1   9  -3    5.73    1.63
  -1   9  -3    3.39    1.11
  -1   9  -4   24.10    2.05
  -1   9  -4   24.58    2.28
  -1   9  -5   74.03    3.53
  -1   9  -5   65.03    2.72
   1  -9   6   48.12    2.30
  -1   9  -6   57.35    3.24
  -1   9  -6   46.32    2.40
  -1   9  -6   61.42    3.44
  -1   9  -7   20.85    2.53
   1  -9   7   17.66    1.42
  -1   9  -7   16.33    2.67
  -1   9  -8   53.46    3.43
   1  -9   8   49.10    2.44
  -1   9  -8   50.72    3.47
  -1   9  -9   31.91    2.94
   1  -9   9   31.38    1.92
  -1   9  -9   31.89    2.88
   1  -9  10   30.59    1.92
  -1   9 -10   33.26    2.50
   1  -9  11    7.72    1.15
  -1   9 -11   10.18    1.58
  -1   9 -12   12.41    1.21
  -1   9 -13   58.45    2.28
  -1   8  13   -0.49    0.69
  -1   8  12   15.04    1.58
  -1   8  11    1.38    1.04
  -1   8  11    1.30    1.68
  -1   8  10   10.02    1.27
  -1   8  10    9.22    1.54
  -1   8   9    0.38    1.47
  -1   8   9    4.42    2.33
  -1   8   9    1.75    1.53
  -1   8   8    3.22    2.40
  -1   8   8    2.57    1.70
  -1   8   8    1.02    2.01
  -1   8   8    4.20    1.66
  -1   8   7  437.50   14.26
  -1   8   7  412.31   13.17
  -1   8   7  426.69   13.49
  -1   8   6    1.11    2.10
  -1   8   6    0.90    1.59
  -1   8   6    2.83    1.47
  -1   8   5  131.48    5.39
  -1   8   5  118.64    4.88
  -1   8   5  115.41    4.68
  -1   8   4   -0.21    1.19
  -1   8   4    1.37    0.94
  -1   8   4    2.60    1.00
  -1   8   4    0.79    1.51
  -1   8   3   28.58    1.86
  -1   8   3   28.82    1.61
  -1   8   3   26.61    1.49
  -1   8   3   25.89    2.13
  -1   8   2   20.32    3.19
  -1   8   2   22.95    1.89
  -1   8   2   26.28    1.56
  -1   8   2   23.20    1.42
  -1   8   1   14.01    1.40
  -1   8   1   13.66    2.90
  -1   8   1   16.84    1.59
  -1   8   0    5.69    2.64
  -1   8   0    8.81    1.31
  -1   8  -1   46.89    2.26
  -1   8  -1   48.51    4.80
  -1   8  -1   44.26    5.39
  -1   8  -2    1.10    1.14
  -1   8  -2    0.13    2.73
  -1   8  -2    0.59    2.88
  -1   8  -2    0.83    0.98
  -1   8  -2    1.91    0.98
  -1   8  -3  250.31    8.56
  -1   8  -3  241.54    8.43
  -1   8  -3  262.05    8.57
  -1   8  -3  231.72   12.66
  -1   8  -4   74.18    3.31
  -1   8  -4   58.00    6.67
  -1   8  -5    5.82    3.45
  -1   8  -5    8.29    2.00
  -1   8  -6  148.88   11.76
   1  -8   6  172.50    6.36
   1  -8   7    3.79    1.02
  -1   8  -7    5.52    2.31
   1  -8   8    1.62    1.06
  -1   8  -8    2.56    2.32
   1  -8   9   34.00    2.10
  -1   8  -9   42.39    3.29
   1  -8  10    0.48    1.17
  -1   8 -10    0.12    1.99
  -1   8 -10    1.72    1.95
  -1   8 -11   12.30    2.35
   1  -8  11   12.54    1.43
  -1   8 -11    7.80    1.73
  -1   8 -12    8.95    1.80
   1  -8  12    7.52    1.21
  -1   8 -12    7.17    1.26
   1  -8  13    1.43    0.80
  -1   8 -13    3.30    1.18
  -1   7  13    2.75    1.13
  -1   7  12    0.09    1.04
  -1   7  12    0.53    1.62
  -1   7  11    4.70    2.13
  -1   7  10   56.31    2.59
  -1   7  10   77.72    4.13
  -1   7   9   29.40    3.06
  -1   7   9   16.60    2.49
  -1   7   8   63.05    4.07
  -1   7   8   59.28    3.38
  -1   7   7  161.48    6.72
  -1   7   7  153.35    5.81
  -1   7   7  151.36    5.86
  -1   7   6  175.60    6.48
  -1   7   6  181.15    6.61
  -1   7   5   89.62    3.69
  -1   7   5   93.59    3.81
  -1   7   4   17.00    1.89
  -1   7   4   15.76    1.13
  -1   7   4   16.52    1.16
  -1   7   3  165.05    5.38
  -1   7   3  160.37    5.41
  -1   7   2   36.22    3.55
  -1   7   2   40.18    1.83
  -1   7   2   36.40    1.72
  -1   7   1  180.08    8.37
  -1   7   0   15.17    3.12
  -1   7   0   12.13    4.10
  -1   7  -1  246.38   11.07
  -1   7  -1  246.92   12.12
  -1   7  -2  170.91    9.62
  -1   7  -3   58.84    6.02
  -1   7  -4  110.42    8.44
  -1   7  -5  162.30   11.50
  -1   7  -5  214.52    7.59
  -1   7  -6    3.24    3.96
   1  -7   6    5.41    0.87
  -1   7  -6    6.09    1.87
   1  -7   6    6.20    4.71
   1  -7   7   74.30    3.22
   1  -7   7   67.41    9.10
   1  -7   8    2.92    1.09
  -1   7  -8    4.12    2.18
   1  -7   9   39.21    2.30
  -1   7  -9   47.39    3.29
   1  -7  10   14.43    1.68
  -1   7 -10   17.48    2.47
   1  -7  11    7.78    1.42
  -1   7 -11    3.81    1.82
  -1   7 -11    5.41    1.72
   1  -7  12    4.60    1.32
  -1   7 -12    1.47    1.47
  -1   7 -12    3.28    1.26
   1  -7  13   12.78    1.42
  -1   7 -13   13.67    1.67
  -1   7 -14    2.41    0.89
   1  -7  14    2.27    0.72
  -1   6  14    0.10    0.77
  -1   6  13   -0.53    0.89
  -1   6  13   -0.17    1.42
  -1   6  12   79.03    4.17
   1  -6 -12   86.91    3.47
  -1   6  11   20.05    2.80
   1  -6 -11   16.43    1.64
  -1   6  10    2.08    1.84
   1  -6 -10   -0.03    1.20
  -1   6  10   -0.54    2.57
  -1   6   9   19.58    2.21
  -1   6   9   17.64    2.67
  -1   6   8  122.30    4.94
  -1   6   8  140.27    5.32
  -1   6   7   79.60    3.69
  -1   6   7   74.41    8.85
  -1   6   7   93.09    3.86
  -1   6   6    2.73    1.71
  -1   6   6    5.53    1.70
  -1   6   6    2.82    4.57
  -1   6   6    2.97    1.15
  -1   6   5  412.69   13.36
  -1   6   5  423.67   13.60
  -1   6   5  392.81   13.39
  -1   6   4  266.39   11.92
  -1   6   4  265.79    8.45
  -1   6   4  262.53    8.42
  -1   6   3    5.95    2.34
  -1   6   3    3.68    2.52
  -1   6   3    7.02    0.90
  -1   6   3    6.01    0.81
  -1   6   2 1862.56   60.43
  -1   6   2 1922.32   58.03
  -1   6   2 1872.40   57.99
  -1   6   1  281.49   11.06
  -1   6   1  269.14    8.80
  -1   6   0 2391.47   72.65
  -1   6   0 2134.57   70.65
  -1   6  -1  267.24   12.25
  -1   6  -1  241.28   11.04
   1  -6   2  344.66   13.40
  -1   6  -2  368.71   11.96
   1  -6   3  541.63   20.47
  -1   6  -3  598.06   22.40
   1  -6   4    3.64    3.52
  -1   6  -4    3.94    3.69
  -1   6  -5   51.97    2.75
   1  -6   5   41.37    6.00
  -1   6  -6  793.62   25.00
   1  -6   6  702.09   30.50
   1  -6   7   80.47    3.33
   1  -6   7   75.15    8.94
   1  -6   8    1.25    0.99
  -1   6  -8    1.21    1.90
   1  -6   8   -3.77    6.19
   1  -6   9  157.84    6.09
   1  -6   9  121.73   12.35
   1  -6  10  232.77    8.14
  -1   6 -10  231.61    8.66
   1  -6  11  129.70    4.82
  -1   6 -11   98.20    4.96
  -1   6 -12    1.28    1.26
   1  -6  12    2.51    1.43
  -1   6 -12    0.09    1.49
   1  -6  13   52.94    2.52
  -1   6 -13   27.63    2.05
   1  -6  14    7.13    1.21
  -1   6 -14    8.73    1.21
   1  -5 -14   16.20    1.01
  -1   5  14    4.82    1.24
   1  -5 -13   49.41    2.21
  -1   5  13   24.02    2.45
   1  -5 -12   13.56    1.66
   1  -5 -11   63.94    3.24
  -1   5  11   66.74    3.24
   1  -5 -10   75.25    3.55
  -1   5  10   78.57    3.74
  -1   5  10   79.42    4.20
  -1   5   9    2.23    1.99
   1  -5  -9    4.98    1.39
  -1   5   9    2.74    2.31
  -1   5   9   -1.10    6.25
  -1   5   9    2.77    2.54
  -1   5   8   -0.32    1.79
   1  -5  -8    1.12    1.11
  -1   5   8   -0.61    2.16
  -1   5   8    0.29    1.31
  -1   5   8    1.27    2.18
  -1   5   8    1.25    5.85
  -1   5   7  269.71    9.63
  -1   5   7  299.49    9.56
  -1   5   7  279.39    9.48
  -1   5   7  309.60   16.54
  -1   5   6   29.81    2.11
  -1   5   6   34.18    2.33
  -1   5   6   37.29    6.95
  -1   5   6   40.46    2.29
  -1   5   5  298.67   10.14
  -1   5   5  345.04   10.33
  -1   5   5  343.92   15.46
  -1   5   5  304.09   10.14
  -1   5   4   73.12    6.65
  -1   5   4   61.39    2.30
  -1   5   3   92.57    6.31
  -1   5   2   35.81    3.47
  -1   5   2   42.15    3.46
  -1   5   1  977.99   32.94
  -1   5   1 1081.50   35.03
  -1   5   0  139.38    7.58
  -1   5   0  117.72    6.07
  -1   5  -1  829.93   28.91
  -1   5  -2  268.95   11.54
   1  -5   2  224.64    9.53
   1  -5   3  913.18   30.06
   1  -5   3  842.17   28.86
   1  -5   4  687.78   26.37
  -1   5  -4  782.13   24.05
   1  -5   5  154.09    9.49
  -1   5  -5  153.52    5.67
   1  -5   6   44.76    6.73
   1  -5   7   24.29    1.43
  -1   5  -8   80.07    3.71
   1  -5   8   89.09    3.55
   1  -5   8   83.82    3.40
   1  -5   9    4.78    1.62
   1  -5   9    4.00    1.21
  -1   5  -9    4.73    1.55
  -1   5  -9    4.67    1.96
   1  -5  10   28.65    2.26
   1  -5  10   30.14    2.16
  -1   5 -10   25.74    2.37
  -1   5 -10   29.78    2.65
   1  -5  11  166.25    6.17
   1  -5  11  194.16    6.47
  -1   5 -11  165.71    6.48
   1  -5  11  126.82   12.53
  -1   5 -11  141.70    6.43
   1  -5  12   20.00    1.97
  -1   5 -12   22.39    2.06
  -1   5 -12   19.91    2.10
  -1   5 -13    1.59    1.29
   1  -5  13    0.03    1.43
  -1   5 -14   40.95    2.03
   1  -5  14   47.47    2.35
   1  -5  15   -0.45    0.81
  -1   5 -15   -0.24    0.63
  -1   4  14    1.71    1.33
   1  -4 -14    1.76    0.96
   1  -4 -13    6.79    1.45
  -1   4  12    1.31    1.97
   1  -4 -12    0.87    1.46
  -1   4  11  178.21    6.74
   1  -4 -11  190.04    6.94
  -1   4  10    0.59    6.15
  -1   4  10    3.54    2.06
  -1   4  10    2.14    2.23
  -1   4  10    4.62    2.57
   1  -4 -10    3.58    1.53
  -1   4   9   25.81    2.80
  -1   4   9   16.74    7.61
  -1   4   9   23.33    2.56
  -1   4   9   25.29    2.65
  -1   4   9   26.08    2.85
   1  -4  -9   28.29    2.07
  -1   4   8   16.56    2.20
  -1   4   8   14.01    2.00
  -1   4   8   16.61    2.46
  -1   4   8   12.74    6.59
  -1   4   8   17.55    2.33
  -1   4   7  156.87    5.99
  -1   4   7  162.18    5.82
  -1   4   7  164.00    5.85
  -1   4   7  161.22    5.87
  -1   4   6    6.80    1.54
  -1   4   6    8.01    1.65
  -1   4   6    7.57    1.92
  -1   4   5   64.07    2.74
   1  -4  -5   58.08    3.73
   1  -4  -4  625.81   20.51
   1  -4  -4  623.92   22.67
   1  -4  -3   45.61    2.72
   1  -4  -3   49.18    4.41
  -1   4   2  245.98    8.82
  -1   4   2  239.33    9.51
  -1   4   1 1029.07   32.25
  -1   4   1  988.13   31.61
   1  -4  -1  976.86   31.51
  -1   4   0  438.58   15.87
  -1   4   0  515.20   17.33
  -1   4  -1  653.90   20.08
   1  -4   1  511.70   17.72
   1  -4   2  154.58    6.42
   1  -4   2  159.38    6.92
   1  -4   3   81.13    5.64
   1  -4   4  155.53    8.70
   1  -4   5  127.05    8.68
   1  -4   6   24.78    6.25
   1  -4   7  177.95    6.21
   1  -4   7  187.99   11.53
   1  -4   8   -1.98    6.28
   1  -4   8    0.67    1.41
   1  -4   8    2.22    0.88
  -1   4  -8    0.59    1.17
   1  -4   9   14.65    1.89
   1  -4   9    9.70    1.32
  -1   4  -9   11.34    1.73
   1  -4  10    4.48    1.87
  -1   4 -10    2.80    1.68
   1  -4  10   -0.03    1.44
   1  -4  11   35.99    2.67
   1  -4  11   38.13    2.44
  -1   4 -11   32.47    2.71
   1  -4  12   29.23    2.45
   1  -4  12   33.37    2.47
  -1   4 -12   34.02    2.55
   1  -4  13    2.91    1.58
  -1   4 -13    3.84    1.53
  -1   4 -13    2.31    1.35
   1  -4  13    2.99    1.68
  -1   4 -14   20.06    1.61
   1  -4  14   23.32    2.01
   1  -4  15    0.89    1.05
  -1   4 -15    1.13    0.74
  -1   3  15    1.98    0.90
   1  -3 -15   28.03    1.15
   1  -3 -14   10.83    1.37
  -1   3  13   10.24    1.96
   1  -3 -13   11.23    1.74
  -1   3  12   65.73    3.65
   1  -3 -12   76.49    3.66
  -1   3  11    3.04    6.04
  -1   3  11   -2.47    2.15
  -1   3  11   -0.60    2.41
  -1   3  11   -1.50    2.66
   1  -3 -11    1.50    1.68
  -1   3  10   26.01    2.65
  -1   3  10   31.88    3.00
  -1   3  10   32.06    3.17
   1  -3 -10   27.12    2.30
  -1   3   9    1.04    2.20
  -1   3   9   -1.03    1.75
  -1   3   9    4.40    2.61
  -1   3   9    3.59    6.86
  -1   3   8   20.92    2.06
  -1   3   8   28.47    2.43
  -1   3   7    9.76    1.79
  -1   3   7    7.78    1.18
  -1   3   6 1113.35   37.22
  -1   3   6 1171.08   37.03
   1  -3  -5  470.26   18.97
   1  -3  -4 2312.39   73.47
   1  -3  -4 2288.16   71.32
   1  -3  -3   -0.19    2.68
   1  -3  -3    1.34    1.15
   1  -3  -2  762.75   26.48
  -1   3   2  805.99   26.09
   1  -3  -1  221.12    8.05
  -1   3   1  230.57    9.57
  -1   3   1  210.98    7.95
  -1   3   1  237.58    8.34
  -1   3   0 1540.13   45.95
  -1   3   0 1372.29   44.59
   1  -3   1   22.75    1.98
  -1   3  -1   28.53    3.02
   1  -3   2  917.64   29.60
   1  -3   3   26.68    3.80
   1  -3   4 1616.64   52.50
   1  -3   5  271.63   13.00
   1  -3   6 1209.00   42.14
   1  -3   7   38.75    2.18
   1  -3   7   35.05    6.75
   1  -3   8    0.20    5.74
   1  -3   8    0.86    1.46
   1  -3   8    1.67    0.84
   1  -3   9    6.99    1.84
   1  -3   9    7.01    6.70
   1  -3   9    6.41    1.56
  -1   3  -9    8.51    1.64
   1  -3   9    7.18    1.20
  -1   3 -10    1.32    1.58
   1  -3  10    0.50    1.42
  -1   3 -11   16.54    2.29
   1  -3  11   19.03    2.47
   1  -3  11   19.96    2.03
  -1   3 -12    0.65    1.90
   1  -3  12    3.44    2.07
   1  -3  12    3.42    1.72
   1  -3  13    6.33    1.89
   1  -3  13    7.96    1.93
  -1   3 -13    5.14    1.42
  -1   3 -13    7.80    1.85
   1  -3  14   -1.44    1.62
  -1   3 -14    1.72    1.38
  -1   3 -14   -0.20    0.92
   1  -3  15   23.40    1.81
  -1   3 -15   21.20    1.45
   1  -2 -15   20.39    1.21
  -1   2  15    2.15    1.01
   1  -2 -14   44.24    2.43
   1  -2 -13   22.74    2.19
  -1   2  13   20.39    2.41
  -1   2  12    5.85    2.14
  -1   2  12    6.57    2.68
   1  -2 -12    9.34    1.97
  -1   2  11    9.50    6.56
  -1   2  11    8.49    2.24
  -1   2  11   11.39    2.69
  -1   2  11   13.96    3.00
   1  -2 -11   12.07    2.04
  -1   2  10   -1.05    2.50
  -1   2  10   -1.59    1.94
   1  -2 -10    1.04    1.58
  -1   2  10   -0.59    6.70
  -1   2  10   -0.02    2.75
  -1   2   9    4.00    2.31
  -1   2   9    2.88    1.55
  -1   2   9    5.83    2.27
  -1   2   8   24.90    1.99
  -1   2   8   32.77    2.45
  -1   2   7   49.03    2.75
  -1   2   6   92.76    3.91
  -1   2   6   98.62    3.68
   1  -2  -5   72.52    7.09
   1  -2  -4   67.88    5.73
   1  -2  -3   22.30    3.35
   1  -2  -3   22.28    1.85
   1  -2  -2  301.25   10.22
   1  -2  -2  250.80    8.63
   1  -2  -1   34.60    2.76
  -1   2   1   34.04    2.00
  -1   2   1   36.06    3.12
  -1   2   0   85.38    3.62
  -1   2   0   90.32    3.56
  -1   2   0   84.52    3.41
   1  -2   1   76.85    3.47
  -1   2  -1   65.57    3.22
   1  -2   2  213.58    8.38
   1  -2   3  540.72   19.06
   1  -2   4   57.68    5.16
   1  -2   5 1113.68   38.25
   1  -2   6   16.65    5.83
   1  -2   7  432.12   13.95
   1  -2   7  450.72   19.64
   1  -2   7  436.20   13.72
   1  -2   8   13.63    1.52
   1  -2   8   14.20    6.24
   1  -2   8   12.65    1.74
   1  -2   9   27.24    2.30
   1  -2   9   21.47    7.51
   1  -2   9   25.86    1.80
   1  -2   9   27.36    2.01
  -1   2  -9   27.49    2.13
   1  -2  10   38.71    2.78
   1  -2  10   34.06    2.26
   1  -2  10   33.74    2.45
  -1   2 -10   38.16    2.68
   1  -2  11    2.92    2.28
   1  -2  11    0.98    1.51
  -1   2 -11   -0.38    1.81
   1  -2  12   11.86    2.46
   1  -2  12   15.88    2.18
   1  -2  12    6.80    5.74
  -1   2 -12   12.95    2.29
   1  -2  13  106.91    4.85
  -1   2 -13  110.44    4.83
   1  -2  13   94.58    4.52
   1  -2  14    6.42    1.89
  -1   2 -14    7.11    1.72
   1  -2  14    5.00    1.72
   1  -2  15   16.36    1.70
  -1   2 -15   17.55    1.56
   1  -2  15   17.32    1.81
   1  -1 -15   39.03    1.93
  -1   1  14   40.58    2.39
   1  -1 -14   42.19    2.50
  -1   1  13  135.03    5.43
   1  -1 -13  153.10    5.78
  -1   1  13  138.26    5.95
  -1   1  12   75.68    4.12
  -1   1  12   67.42    4.08
   1  -1 -12   80.27    3.96
  -1   1  11   37.96    3.04
   1  -1 -11   43.71    2.96
  -1   1  10   42.37    3.34
  -1   1  10   46.91    3.00
  -1   1   9    9.55    2.28
  -1   1   9   12.84    1.64
  -1   1   8    1.29    1.76
  -1   1   8    0.60    1.05
  -1   1   7  173.38    6.04
   1  -1  -6  107.66    8.89
  -1   1   6  100.45    3.80
   1  -1  -5  650.07   24.49
   1  -1  -4   33.85    4.63
   1  -1  -3  284.25   11.49
   1  -1  -2  356.01   12.95
   1  -1  -1   17.75    0.94
  -1   1   0   46.14    1.92
  -1   1   0  173.64    3.47
   1  -1   2   88.20    4.62
   1  -1   3  997.76   32.87
   1  -1   4  797.19   27.67
   1  -1   5    7.31    4.16
   1  -1   6  945.32   34.06
   1  -1   7    2.02    1.41
   1  -1   7    3.39    5.23
   1  -1   7    4.78    1.26
   1  -1   8  308.44   10.02
   1  -1   8  294.54   15.99
   1  -1   8  292.93    9.71
   1  -1   9   17.47    2.17
   1  -1   9   13.09    6.85
   1  -1   9   16.66    1.51
   1  -1   9   19.28    1.87
  -1   1  -9   17.07    1.78
   1  -1  10   88.81    4.13
   1  -1  10   80.81    3.77
   1  -1  10   83.85    3.73
  -1   1 -10   82.78    3.98
   1  -1  11   29.67    2.92
   1  -1  11   23.62    2.33
   1  -1  11   23.97    2.53
  -1   1 -11   30.49    2.63
   1  -1  12  105.66    5.05
  -1   1 -12  115.09    5.16
   1  -1  12  113.17    5.14
   1  -1  13    4.78    2.10
  -1   1 -13    8.77    2.15
   1  -1  13    6.91    2.31
   1  -1  14   56.17    3.43
  -1   1 -14   61.23    3.27
   1  -1  14   55.65    3.11
   1  -1  15   14.64    1.86
  -1   1 -15   14.87    1.61
   1  -1  15   13.28    1.66
  -1   1 -16    3.07    0.76
   1   0 -15   27.81    1.66
  -1   0  14   12.95    1.89
   1   0 -14   13.13    1.80
  -1   0  14   12.26    1.92
  -1   0  13   12.50    2.20
  -1   0  13   17.85    2.72
   1   0 -13   13.83    2.14
  -1   0  12  139.94    6.02
   1   0 -12  155.17    6.05
  -1   0  12  137.39    6.10
  -1   0  11    9.93    2.89
  -1   0  11    9.81    2.06
   1   0 -11   11.84    2.22
  -1   0  10  235.57    8.42
  -1   0  10  220.83    8.48
  -1   0   9    7.78    1.41
  -1   0   9    7.33    2.26
  -1   0   8   76.79    3.40
  -1   0   8   71.79    3.22
  -1   0   8   83.59    3.67
  -1   0   7   42.99    2.38
  -1   0   7   47.88    2.60
  -1   0   6    8.82    1.51
  -1   0   6   10.21    1.66
   1   0  -6    9.65    6.01
  -1   0   6   10.55    5.71
  -1   0   5   20.16    6.08
   1   0  -5   26.18    5.82
   1   0  -4  335.44   13.73
  -1   0   4  330.48   14.47
  -1   0   3  430.59   16.58
  -1   0   2  370.78   13.98
  -1   0   0 1749.14   53.97
   1   0   1  989.20   30.42
  -1   0  -2    8.76    1.24
   1   0   2    7.68    2.34
  -1   0  -3  484.65   15.80
   1   0   3  451.45   16.93
  -1   0  -4 3320.45   99.88
   1   0   4 3043.76  101.28
  -1   0  -5  695.46   22.97
   1   0   5  621.78   24.50
   1   0   6  250.96   12.93
   1   0   7    2.13    1.33
   1   0   7    1.87    1.46
   1   0   7    1.97    5.19
   1   0   8   17.93    1.71
   1   0   8   15.67    1.87
   1   0   8   14.64    6.08
   1   0   9    2.22    1.85
   1   0   9    0.97    6.15
   1   0   9    1.71    1.13
   1   0   9    4.55    1.69
   1   0  10   12.17    2.45
   1   0  10   14.37    8.12
   1   0  10    9.57    1.70
   1   0  10   11.03    2.19
   1   0  11   10.62    2.77
   1   0  11   10.20    2.03
   1   0  11   10.69    2.42
   1   0  12    6.95    2.77
   1   0  12    3.26    2.10
   1   0  12    1.80    2.50
   1   0  13   17.65    2.56
   1   0  13   17.90    2.70
   1   0  14   19.30    2.46
   1   0  14   18.74    2.30
   1   0  15    2.04    1.46
   1   1 -15   16.92    1.30
  -1  -1  14    3.49    1.86
  -1  -1  12    2.51    2.38
  -1  -1  11  172.67   15.10
  -1  -1  11  255.60    9.05
  -1  -1  10   29.50    8.19
  -1  -1  10   45.51    3.29
  -1  -1   9   39.09    2.77
  -1  -1   9   47.24    3.04
  -1  -1   8  102.94    4.20
  -1  -1   8  109.24    4.43
  -1  -1   7    7.46    1.54
  -1  -1   7   10.97    1.70
  -1  -1   6  348.30   11.34
  -1  -1   6  364.70   11.56
  -1  -1   5  164.15   10.56
  -1  -1   4  226.58   11.09
  -1  -1   3  779.90   27.11
  -1  -1   2   10.32    3.81
  -1  -1   0 1067.64   33.47
  -1  -1   0 1039.59   33.68
  -1  -1   0 1108.01   33.46
   1   1   1  227.43    7.74
   1   1   2 1876.69   58.02
  -1  -1  -3  210.47    7.74
  -1  -1  -4  193.46    7.60
  -1  -1  -5  418.43   14.98
  -1  -1  -6  915.66   30.85
   1   1   7   28.75    1.88
   1   1   7   29.77    1.60
   1   1   8  449.84   14.31
   1   1   9   50.09    2.74
   1   1   9   53.85    2.76
  -1  -1  -9   51.73    2.78
   1   1  10  872.71   27.14
  -1  -1 -10  810.67   26.92
   1   1  10  849.44   26.54
   1   1  11   60.27    3.61
  -1  -1 -11   66.82    3.61
   1   1  11   57.88    3.62
   1   1  12   89.25    4.50
   1   1  12   90.83    4.86
  -1  -1 -13   73.60    3.98
   1   1  14   48.11    2.82
  -1  -1 -14   56.40    3.12
  -1  -1 -15   11.41    1.61
  -1  -1 -16   14.26    1.14
   1   2 -15    8.51    0.98
   1   2 -14   26.69    1.94
   1   2 -13   11.22    1.94
   1   2 -12    2.28    1.87
   1   2 -11  122.94    5.11
  -1  -2  11  109.15    5.08
  -1  -2  10   -2.68    6.69
   1   2 -10    1.36    1.72
  -1  -2  10    0.35    2.33
  -1  -2   9  236.58    8.45
  -1  -2   8    3.16    1.67
  -1  -2   8    6.13    1.76
  -1  -2   7  307.90   10.04
  -1  -2   7  307.07   10.23
  -1  -2   6   36.45    2.03
   1   2  -6   37.55    6.82
  -1  -2   6   39.22    2.19
  -1  -2   5  501.94   21.47
   1   2  -5  562.08   21.56
  -1  -2   4   17.99    4.79
   1   2  -4   18.75    4.45
   1   2  -3 2866.35   86.13
  -1  -2   3 2589.20   86.20
   1   2  -2 1309.76   42.01
  -1  -2   1  106.25    4.86
  -1  -2   1  110.30    5.40
  -1  -2   0  177.07    6.37
  -1  -2   0  185.13    7.16
  -1  -2   0  192.55    6.55
   1   2   1 1232.59   42.02
   1   2   1 1419.31   41.72
   1   2   2 1724.64   54.08
   1   2   2 1741.91   54.40
   1   2   3  444.03   15.22
   1   2   3  462.17   16.62
  -1  -2  -4  904.04   29.46
   1   2   4  930.07   31.55
  -1  -2  -5 1315.43   42.28
   1   2   5 1322.47   44.80
  -1  -2  -6  510.63   18.14
   1   2   6  484.38   20.93
   1   2   7  553.76   23.19
   1   2   7  515.91   16.76
  -1  -2  -7  560.60   19.85
   1   2   7  555.91   16.86
   1   2   7  521.89   16.98
   1   2   8  162.74    5.48
   1   2   8  143.15   11.48
   1   2   8  155.30    5.75
   1   2   8  145.67    5.45
   1   2   9   39.68    2.70
   1   2   9   31.92    8.15
  -1  -2  -9   32.10    2.20
   1   2   9   40.99    2.49
   1   2  10  473.01   15.12
   1   2  10  434.49   23.93
   1   2  10  431.86   14.70
  -1  -2 -10  465.20   15.10
   1   2  11   33.48    3.16
  -1  -2 -11   29.42    2.58
   1   2  11   31.67    3.04
   1   2  12  171.31    7.01
  -1  -2 -12  183.73    7.01
   1   2  12  174.10    6.79
   1   2  13   14.65    2.57
  -1  -2 -13   13.96    2.27
   1   2  13   14.98    2.42
   1   2  13   12.08    2.61
   1   2  14   22.59    2.35
  -1  -2 -14   31.03    2.34
  -1  -2 -15    1.28    1.25
  -1  -2 -16   22.95    1.32
   1   3 -14   32.52    2.00
  -1  -3  14   39.31    2.38
   1   3 -13    9.36    1.75
  -1  -3  13   10.52    1.94
   1   3 -12    9.48    1.98
  -1  -3  12    9.81    1.95
  -1  -3  11   19.11    6.50
  -1  -3  11   23.36    2.19
  -1  -3  11   19.69    2.43
   1   3 -11   24.88    2.36
  -1  -3  11   18.90    6.35
   1   3 -11   10.06    1.51
  -1  -3  10    2.28    2.13
  -1  -3  10    0.71    1.50
  -1  -3  10   -0.26    5.72
   1   3 -10    2.70    1.74
  -1  -3   9   27.37    7.45
  -1  -3   9   30.90    2.07
  -1  -3   9   34.56    2.63
  -1  -3   8    0.92    0.89
  -1  -3   8    2.08    1.63
  -1  -3   7  113.87    4.41
  -1  -3   6    7.28    1.42
   1   3  -5  216.97   11.98
   1   3  -4  386.84   15.99
   1   3  -3   10.31    3.32
   1   3  -2 1068.37   34.68
  -1  -3   1   14.80    2.18
  -1  -3   1   14.48    2.86
   1   3  -1   13.83    2.27
   1   3   0 6327.36  194.03
  -1  -3   0 6415.62  195.18
   1   3   1  164.28    6.34
  -1  -3  -1  173.15    6.17
   1   3   2 3041.27   94.35
   1   3   3 1069.51   35.47
   1   3   4  674.92   24.43
  -1  -3  -5   68.40    4.36
   1   3   5   77.39    7.84
  -1  -3  -6 1874.30   61.18
   1   3   6 1937.47   59.03
   1   3   6 1855.99   64.40
  -1  -3  -7    6.96    2.90
   1   3   7    3.01    0.92
   1   3   7    4.60    6.11
   1   3   7    4.15    1.64
   1   3   8   58.09    2.54
   1   3   8   49.91    2.93
   1   3   8   50.40    8.58
   1   3   8   56.05    2.99
   1   3   9    1.81    1.96
   1   3   9    2.12    7.24
   1   3   9   -2.03    1.63
   1   3   9    0.76    1.95
   1   3   9   -1.12    1.19
  -1  -3  -9    1.37    1.22
   1   3  10    5.92    2.33
   1   3  10    2.48    1.92
   1   3  10    6.80    2.46
  -1  -3 -10    5.58    1.58
   1   3  11    5.96    2.58
   1   3  11    2.64    2.15
  -1  -3 -11    4.43    1.82
   1   3  11    7.47    2.79
   1   3  12    3.28    6.26
   1   3  12    8.02    2.93
   1   3  12    3.40    2.33
   1   3  12    7.70    2.49
   1   3  12    7.24    2.29
  -1  -3 -12    7.97    1.99
   1   3  13    1.15    2.11
   1   3  13    2.60    1.92
  -1  -3 -13    1.40    1.74
   1   3  13   -2.09    2.56
  -1  -3 -14    1.65    1.50
  -1  -3 -15    1.17    1.12
  -1  -3 -16    0.84    0.58
  -1  -4  14   32.15    2.02
  -1  -4  14   35.13    2.17
  -1  -4  13    4.86    1.60
   1   4 -13    6.65    1.44
  -1  -4  12   35.23    2.56
   1   4 -12   27.33    2.36
  -1  -4  11   50.84    2.73
   1   4 -11   45.47    2.82
  -1  -4  10   49.57    7.97
  -1  -4  10   66.49    3.24
  -1  -4  10   70.71    3.48
  -1  -4  10   59.43    8.94
   1   4 -10   79.95    3.63
   1   4 -10   45.27    2.95
  -1  -4   9    2.29    6.68
  -1  -4   9    8.65    1.42
  -1  -4   9    6.63    1.95
   1   4  -9    9.32    1.73
   1   4  -9    6.79    1.55
  -1  -4   8   38.42    2.46
  -1  -4   8   36.95    2.01
  -1  -4   7   28.56    1.95
  -1  -4   7   24.87    1.48
  -1  -4   6  136.78    4.92
   1   4  -4  337.61   14.84
   1   4  -3  477.53   17.79
   1   4  -2    2.08    2.65
  -1  -4   2    2.01    2.20
  -1  -4   2    2.04    3.16
   1   4  -1 2135.99   63.58
  -1  -4   1 2338.76   65.67
   1   4   0 1472.12   42.77
  -1  -4   0 1458.55   43.89
  -1  -4  -1 1256.45   36.01
   1   4   1 1054.53   36.09
   1   4   2 1724.52   54.35
   1   4   3  488.14   17.94
   1   4   4    7.12    5.39
   1   4   5 1415.22   48.38
   1   4   6  288.20   14.89
   1   4   6  258.41    8.67
  -1  -4  -6  288.36   10.95
   1   4   7  292.26   15.97
   1   4   7  258.81    9.23
   1   4   7  271.31    9.09
   1   4   7  294.15    9.15
  -1  -4  -7  273.79   11.45
   1   4   8   -1.17    7.19
   1   4   8    1.80    1.70
   1   4   8    0.82    1.46
  -1  -4  -8    5.81    2.55
   1   4   8   -0.57    1.07
  -1  -4  -8    1.65    1.02
   1   4   9  200.51   15.31
   1   4   9  193.80    6.83
   1   4   9  175.13    7.25
  -1  -4  -9  164.02    6.53
   1   4   9  189.68    6.55
   1   4  10  218.18    9.03
   1   4  10  244.48    8.54
  -1  -4 -10  229.62    8.33
   1   4  10  233.61    8.05
   1   4  11  195.74    7.32
  -1  -4 -11  185.22    7.11
   1   4  11  186.67    6.73
   1   4  12   72.31    3.86
   1   4  12   68.38    3.30
  -1  -4 -12   71.57    3.66
   1   4  13   -0.45    1.91
  -1  -4 -13    2.04    1.57
   1   4  13   -3.36    2.62
  -1  -4 -14    0.95    1.29
   1   4  15    1.04    1.03
  -1  -4 -15    2.75    1.02
  -1  -5  14    3.67    1.25
  -1  -5  14    3.83    1.16
  -1  -5  13   -0.11    1.34
  -1  -5  12    0.33    1.55
   1   5 -12   -1.37    1.41
  -1  -5  11    2.29    1.54
   1   5 -11    1.01    1.26
   1   5 -11    0.35    1.51
  -1  -5  10   52.19    2.80
  -1  -5  10   38.01    8.08
   1   5 -10   52.82    2.98
   1   5 -10   35.59    2.57
  -1  -5   9  149.50    5.45
  -1  -5   9  148.36    5.52
   1   5  -9  150.26    5.75
  -1  -5   9  132.75   12.56
   1   5  -9  129.71    5.55
  -1  -5   8    3.54    4.76
  -1  -5   8    6.91    1.19
  -1  -5   8    6.42    1.59
  -1  -5   8    4.26    5.41
   1   5  -8    7.03    1.49
   1   5  -8    5.91    1.53
  -1  -5   7    3.97    1.33
  -1  -5   7    4.84    0.95
   1   5  -7    5.08    1.37
  -1  -5   7    3.39    4.52
  -1  -5   6  191.54   10.84
  -1  -5   6  201.36    6.71
  -1  -5   6  201.32    6.79
  -1  -5   5  352.34   15.95
   1   5  -5  347.79   12.60
  -1  -5   5  450.34   18.92
   1   5  -5  464.17   12.96
   1   5  -4   66.92    2.84
  -1  -5   4   57.36    5.44
  -1  -5   4   63.12    6.96
  -1  -5   3  317.45   12.88
  -1  -5   3  383.85   15.75
  -1  -5   2  108.57    5.31
  -1  -5   2  139.45    7.88
   1   5  -1    8.81    2.07
  -1  -5   1    9.99    3.37
   1   5   0  158.78    6.63
  -1  -5   0  162.91    7.63
   1   5   1  324.61   12.95
  -1  -5  -2   39.26    2.44
   1   5   2   36.29    3.76
   1   5   3  513.64   18.40
   1   5   3  503.02   18.69
   1   5   4  102.79    6.10
   1   5   4  106.86    8.56
   1   5   5  294.84   11.53
   1   5   5  281.40    8.78
   1   5   5  265.48    8.73
  -1  -5  -6   31.54    3.44
   1   5   6   30.81    2.09
   1   5   6   31.69    1.44
   1   5   6   31.58    7.52
   1   5   7    3.24    6.73
   1   5   7    2.84    1.49
   1   5   7    2.97    1.07
   1   5   7    4.52    1.70
  -1  -5  -7    0.60    2.21
   1   5   8    6.42    1.78
  -1  -5  -8    4.71    1.16
   1   5   8    7.72    1.99
  -1  -5  -8    4.47    2.62
   1   5   8    7.76    1.26
   1   5   9    8.10    2.03
  -1  -5  -9    5.03    1.34
   1   5   9    7.81    2.34
   1   5   9    5.06    1.47
   1   5  10    8.51    2.27
  -1  -5 -10    6.52    1.56
   1   5  10    6.13    1.62
   1   5  11    1.61    2.11
  -1  -5 -11   -0.10    1.54
   1   5  11   -0.57    5.68
   1   5  12    0.70    1.92
  -1  -5 -12    1.68    1.45
  -1  -5 -13   38.04    2.38
   1   5  14    1.26    1.39
  -1  -5 -14    3.28    1.15
   1   5  15    1.39    0.81
  -1  -5 -15    6.12    0.80
   1   6 -14    1.09    0.78
  -1  -6  14   -0.88    0.89
  -1  -6  13   -0.07    1.19
  -1  -6  12   14.03    1.70
   1   6 -11   31.36    2.12
  -1  -6  11   35.86    2.37
  -1  -6  10   58.22    8.94
   1   6 -10   73.49    3.51
   1   6 -10   60.47    3.42
   1   6  -9  108.41    4.65
   1   6  -9  106.72    4.79
  -1  -6   9  119.59    4.57
  -1  -6   8  343.98   19.75
   1   6  -8  359.53   11.85
  -1  -6   8  334.04   11.37
  -1  -6   7   22.85    6.60
   1   6  -7   29.55    2.20
  -1  -6   7   26.46    1.65
  -1  -6   6   59.65    7.80
  -1  -6   6   58.43    2.44
   1   6  -6   69.86    3.05
  -1  -6   5    7.64    3.56
   1   6  -5   11.19    1.46
  -1  -6   5   11.28    5.22
   1   6  -5   13.86    1.54
   1   6  -4  100.34    4.04
  -1  -6   4  100.05    8.36
   1   6  -4  109.44    4.17
   1   6  -3   17.32    1.63
  -1  -6   3   24.30    4.85
   1   6  -3   23.24    1.66
   1   6  -2   58.51    2.60
  -1  -6   2   54.27    5.69
  -1  -6   1  241.20   10.76
   1   6  -1  221.65    9.18
   1   6   0 1064.63   34.60
   1   6   1 1018.38   34.84
   1   6   2  664.63   23.84
   1   6   3  181.74    8.38
   1   6   3  152.43    5.25
   1   6   4  656.93   20.85
   1   6   4  679.20   20.83
   1   6   4  666.28   20.87
   1   6   4  681.74   20.93
   1   6   5  135.10    7.13
   1   6   5  122.96    4.23
   1   6   5  132.28    4.32
   1   6   5  124.48    4.33
   1   6   5  129.16    4.61
  -1  -6  -6  474.90   18.17
   1   6   6  494.06   15.82
   1   6   6  533.90   16.11
   1   6   7   10.53    1.91
  -1  -6  -7    7.75    2.47
   1   6   7   12.49    1.39
   1   6   8   24.38    1.88
   1   6   8   22.66    2.35
   1   6   8   21.56    2.09
   1   6   9    0.35    1.40
   1   6   9    2.17    1.82
   1   6  10  199.48    7.91
   1   6  10  243.45    8.11
   1   6  10  245.74    8.10
  -1  -6 -10  211.53    7.87
   1   6  11   44.47    2.88
  -1  -6 -11   47.58    2.70
   1   6  12   44.62    3.24
  -1  -6 -12   40.90    2.45
  -1  -6 -13    2.42    1.18
   1   6  13    2.41    1.62
  -1  -6 -14    7.24    0.96
   1   6  14    1.91    1.17
  -1  -7  13   -0.38    1.03
   1   7 -12   -0.61    1.18
  -1  -7  12    1.81    1.24
  -1  -7  11    0.66    1.34
   1   7 -10   63.73    3.50
  -1  -7  10   85.21    3.55
   1   7  -9  119.62    5.17
  -1  -7   9  122.68    4.78
   1   7  -8  195.85    7.08
  -1  -7   8  173.72    6.43
  -1  -7   7    1.69    5.33
   1   7  -7    1.27    1.24
   1   7  -7    2.04    1.70
  -1  -7   7    1.40    1.02
  -1  -7   6    3.23    4.97
   1   7  -6    3.47    1.33
   1   7  -6    3.27    1.61
  -1  -7   6    3.39    0.91
  -1  -7   5   36.75    6.33
  -1  -7   5   32.75    1.75
   1   7  -5   33.86    2.11
   1   7  -5   37.54    2.41
   1   7  -4  425.65   13.07
   1   7  -4  374.93   12.69
  -1  -7   4  405.69   18.20
   1   7  -3  232.63    8.22
  -1  -7   3  235.02   12.38
   1   7  -2  552.75   16.67
  -1  -7   2  585.59   20.90
   1   7  -1  178.88    6.12
  -1  -7   1  193.48    9.35
   1   7   0  296.11   13.71
   1   7   1  471.16   18.73
   1   7   2  133.70    7.75
   1   7   3  795.10   25.52
   1   7   3  832.25   25.38
   1   7   4  786.21   24.31
   1   7   4  777.22   24.22
   1   7   4  777.77   24.17
   1   7   4  805.69   27.68
   1   7   5  873.04   27.09
   1   7   5  887.01   27.12
   1   7   5  846.38   27.25
   1   7   5  892.94   27.14
   1   7   5  889.67   30.57
   1   7   6   17.31    1.89
   1   7   6   14.35    1.01
   1   7   6   15.47    1.80
   1   7   6   13.34    1.17
   1   7   7   66.69    3.55
   1   7   7   64.71    3.22
   1   7   7   67.80    3.11
   1   7   8   49.92    3.29
   1   7   8   51.07    3.07
   1   7   8   53.22    2.78
   1   7   9  115.95    5.46
   1   7   9  126.25    5.13
   1   7   9  125.40    5.05
   1   7  10   10.00    2.58
   1   7  10    7.86    1.87
   1   7  10   10.31    2.18
   1   7  11   41.77    3.11
   1   7  11   38.88    2.91
   1   7  12   16.28    2.43
   1   7  12   14.01    2.01
   1   7  13   12.13    1.58
   1   7  14    0.76    0.76
  -1  -7 -15    5.14    0.67
   1   8 -13   29.39    1.55
  -1  -8  13   30.96    1.57
   1   8 -12    1.52    1.05
  -1  -8  12    1.04    1.07
  -1  -8  11    3.28    1.23
  -1  -8  10    8.22    1.44
  -1  -8   9    7.29    1.42
  -1  -8   8    9.75    5.77
   1   8  -8   14.94    2.32
  -1  -8   8   14.27    1.58
  -1  -8   7   10.60    5.94
   1   8  -7   13.21    2.28
  -1  -8   7   13.39    1.42
  -1  -8   6  199.93   14.50
  -1  -8   6  217.54    7.82
   1   8  -5  100.07    4.22
  -1  -8   5   97.55    9.32
  -1  -8   5  110.86    4.03
   1   8  -4  362.37   12.49
  -1  -8   4  382.32   18.06
  -1  -8   4  397.56   12.38
  -1  -8   3  270.65   13.18
   1   8  -3  251.55    8.42
  -1  -8   2   21.78    4.25
   1   8  -2   25.06    1.60
   1   8  -1  136.05    4.73
   1   8   0   53.09    2.24
   1   8   0   63.77    5.91
   1   8   1    4.46    0.93
   1   8   1    9.06    3.30
   1   8   2   26.61    1.38
   1   8   2   22.80    1.75
   1   8   2   25.61    4.08
   1   8   3   39.31    2.09
   1   8   3   39.71    2.00
   1   8   3   37.10    1.79
   1   8   3   36.73    4.48
   1   8   4   78.24    3.03
   1   8   4   77.27    2.90
   1   8   4   79.99    5.87
   1   8   5    3.02    1.08
   1   8   5    1.81    0.89
   1   8   5    3.18    1.31
   1   8   5    2.36    2.74
   1   8   5    2.79    1.43
   1   8   6   29.51    2.25
   1   8   6   26.22    1.60
   1   8   6   24.37    1.40
   1   8   6   25.81    2.08
   1   8   7   58.88    3.34
   1   8   7   54.23    2.98
   1   8   8   66.19    3.77
   1   8   8   66.37    3.46
   1   8   9   35.22    2.77
   1   8   9   32.41    2.48
   1   8  10   18.56    2.48
   1   8  10   17.37    2.08
   1   8  10   17.24    2.25
   1   8  11   10.95    2.29
   1   8  11   13.08    1.94
   1   8  12   35.62    2.26
   1   8  13    1.64    0.95
  -1  -8 -14   -0.13    0.96
  -1  -9  12   57.85    2.41
   1   9 -12   55.44    2.22
   1   9 -11    5.19    1.60
  -1  -9  11    6.01    1.12
   1   9 -11    4.87    1.39
  -1  -9  10    1.67    1.18
  -1  -9   9   21.11    1.72
   1   9  -8   10.02    1.87
  -1  -9   8   12.47    1.48
   1   9  -7   12.65    1.92
  -1  -9   7   15.05    1.46
  -1  -9   6   47.54    2.35
   1   9  -6   43.53    2.65
   1   9  -5   -0.41    1.53
  -1  -9   5    0.86    0.94
   1   9  -4  358.65   12.26
  -1  -9   4  397.05   12.32
   1   9  -3  132.45    5.12
   1   9  -3  159.60    5.40
   1   9  -2  322.35   10.57
   1   9  -2  324.57   10.50
   1   9  -1    6.19    1.08
   1   9  -1    3.70    3.73
   1   9  -1    6.03    1.17
   1   9  -1    5.86    1.14
   1   9   0  161.18    5.28
   1   9   0  155.04    5.34
   1   9   1  142.42    4.93
   1   9   1  132.17    4.71
   1   9   2    7.61    1.52
   1   9   2    9.65    1.07
   1   9   2    9.59    1.13
   1   9   2   11.40    3.60
   1   9   3  114.94    4.63
   1   9   3  121.61    4.35
   1   9   3  135.18    4.63
   1   9   3  127.80    4.68
   1   9   3  112.96    7.64
   1   9   4   12.56    1.59
   1   9   4   10.92    1.32
   1   9   4    9.45    1.18
   1   9   4    8.50    3.25
   1   9   4    7.68    1.33
   1   9   5   40.22    2.50
   1   9   5   39.53    2.06
   1   9   5   43.50    2.03
   1   9   6   71.72    3.55
   1   9   7   24.04    2.29
   1   9   7   26.02    2.22
   1   9   8  137.59    5.86
   1   9   8  148.55    5.50
   1   9   9    0.08    1.89
   1   9   9   -1.56    1.75
   1   9  10   94.28    3.90
   1   9  10   99.71    4.00
   1   9  11   29.24    2.05
   1   9  12    3.30    1.02
  -1  -9 -13    3.67    1.24
  -1  -9 -14    6.50    0.70
   1  10 -12    1.57    0.62
   1  10 -11    0.35    1.07
  -1 -10  11    0.83    0.79
   1  10 -11   -0.03    1.12
  -1 -10  10   18.61    1.49
   1  10 -10   18.73    1.91
   1  10  -9   13.87    2.22
  -1 -10   9   10.74    1.33
   1  10  -9   12.27    1.98
  -1 -10   8   22.19    1.65
   1  10  -8   20.34    2.34
  -1 -10   7   38.07    2.12
   1  10  -7   38.43    2.80
  -1 -10   6   17.21    1.50
   1  10  -6   14.74    2.14
  -1 -10   5  383.14   11.93
   1  10  -5  336.13   12.14
   1  10  -4  126.46    4.99
  -1 -10   4  128.46    4.76
   1  10  -3  164.72    5.90
   1  10  -3  143.13   11.25
   1  10  -2  238.51    8.38
   1  10  -2  254.16   14.06
   1  10  -1   29.56    1.74
   1  10  -1   28.18    2.05
   1  10  -1   34.18    5.50
   1  10  -1   33.78    2.22
   1  10   0   12.04    1.40
   1  10   0   12.64    1.54
   1  10   0   15.62    4.22
   1  10   0   15.88    1.52
   1  10   1    3.33    1.56
   1  10   1    0.39    1.04
   1  10   1    1.73    3.21
   1  10   2   64.85    3.07
   1  10   2   83.73    3.40
   1  10   2   76.71    3.42
   1  10   2   65.04    6.39
   1  10   3    3.52    1.48
   1  10   3    0.65    1.36
   1  10   3    4.60    1.73
   1  10   3    3.34    2.94
   1  10   3    3.88    1.18
   1  10   4   19.67    1.53
   1  10   4   26.10    1.78
   1  10   4   19.40    3.89
   1  10   4   21.66    1.80
   1  10   5  216.93    7.24
   1  10   5  213.92    7.72
   1  10   6    8.87    1.69
   1  10   7   10.01    1.72
   1  10   7    6.78    1.69
   1  10   8   -0.15    1.53
   1  10   8   -1.42    1.53
   1  10   9    8.96    1.61
   1  10  10    2.62    1.25
   1  10  11    8.93    1.15
   1  10  11   13.04    1.33
  -1 -10 -12    1.42    1.29
  -1 -10 -13    0.42    0.75
   1  11 -11   18.16    1.01
   1  11 -11   18.20    1.06
  -1 -11  10   19.15    1.20
   1  11 -10   17.72    1.44
   1  11 -10   21.46    1.58
  -1 -11   9   68.21    2.89
   1  11  -9   68.96    3.18
   1  11  -8    2.72    1.58
  -1 -11   8    1.34    0.97
   1  11  -8    1.83    1.96
  -1 -11   7  189.65    6.74
   1  11  -7  202.39    7.10
  -1 -11   6   16.07    1.39
   1  11  -6   17.52    1.96
  -1 -11   5  145.52    5.15
   1  11  -5  140.75    5.86
   1  11  -5  133.58    5.37
   1  11  -4    2.95    1.40
   1  11  -4    0.29    2.05
  -1 -11   4    3.12    1.01
   1  11  -3   14.43    2.10
   1  11  -3   11.02    1.44
   1  11  -3   13.81    4.37
  -1 -11   3   14.85    1.36
   1  11  -2    0.99    1.58
   1  11  -2    1.21    3.50
   1  11  -1  108.33    4.17
   1  11  -1  100.71    8.66
   1  11   0    4.11    1.50
   1  11   0    8.58    3.69
   1  11   0    4.00    1.27
   1  11   0    7.40    1.49
   1  11   1   37.08    2.59
   1  11   1   32.08    2.62
   1  11   1   35.48    2.32
   1  11   1   34.18    2.19
   1  11   2  107.18    4.30
   1  11   2   96.77    4.01
   1  11   2  109.04    4.20
   1  11   2  103.41    4.27
   1  11   3  111.32    4.63
   1  11   3  126.08    4.70
   1  11   3  123.69    4.62
   1  11   4   29.85    2.05
   1  11   4   29.35    1.98
   1  11   4   30.95    2.02
   1  11   5  103.62    4.36
   1  11   5  113.32    4.09
   1  11   6   21.51    1.99
  -1 -11  -6   16.60    2.02
   1  11   6   18.62    1.78
   1  11   7    5.57    1.49
  -1 -11  -7    2.72    1.78
   1  11   7    2.84    1.37
   1  11   8   23.18    1.98
   1  11   8   16.34    1.68
  -1 -11  -8   21.16    2.28
   1  11   9    0.27    1.73
   1  11   9   -0.15    1.33
   1  11   9    0.46    1.06
  -1 -11  -9   -0.10    1.74
   1  11  10   91.60    3.45
  -1 -11 -10   78.21    3.60
   1  11  11   14.98    1.14
  -1 -11 -11   17.55    1.51
  -1 -11 -12    3.28    0.83
   1  12 -10    9.31    0.91
   1  12  -9    7.48    1.31
  -1 -12   8   16.28    1.15
   1  12  -7    4.90    1.29
  -1 -12   7    5.15    0.94
  -1 -12   6   70.62    2.80
   1  12  -6   74.37    3.55
  -1 -12   5    1.01    0.90
   1  12  -5    2.23    1.20
   1  12  -5    0.29    1.27
   1  12  -5    1.06    1.87
  -1 -12   4    3.39    0.95
   1  12  -4    2.15    1.11
   1  12  -4    0.47    1.60
   1  12  -4    0.63    1.83
  -1 -12   3    9.80    1.15
   1  12  -3    9.31    1.88
  -1 -12   2   46.39    2.25
   1  12  -2   48.13    2.92
   1  12  -2   41.25    2.58
   1  12  -1   36.70    2.66
   1  12  -1   34.44    2.15
   1  12  -1   29.87    1.88
   1  12   0   18.86    2.43
   1  12   0   20.21    1.79
   1  12   0   19.50    1.63
   1  12   1    2.82    1.42
   1  12   1    2.05    1.87
   1  12   1   -0.48    2.13
   1  12   1    0.90    1.66
   1  12   2    3.04    1.31
   1  12   2    3.36    1.99
   1  12   2    0.84    1.44
   1  12   2    2.60    1.70
   1  12   2    0.75    1.94
   1  12   3   69.56    3.27
   1  12   3   75.01    3.31
   1  12   3   73.99    3.19
   1  12   3   75.66    3.78
   1  12   4  218.43    7.37
   1  12   4  228.67    7.41
   1  12   4  232.92    8.01
   1  12   5   88.94    4.13
   1  12   5   86.67    3.88
   1  12   5  116.57    3.89
   1  12   5  111.25    4.79
   1  12   6   84.26    3.68
   1  12   6   69.54    3.30
   1  12   7   13.84    1.62
  -1 -12  -7   12.58    1.67
   1  12   7   10.64    1.28
  -1 -12  -8   35.98    2.26
   1  12   8   40.11    2.27
  -1 -12  -9   55.06    2.71
   1  12   9   69.04    2.91
  -1 -12 -10   21.22    1.47
   1  12  10   27.31    1.46
   1  13  -7    1.47    1.36
   1  13  -6   55.87    2.81
   1  13  -5   15.16    1.82
   1  13  -4    1.06    1.18
   1  13  -4    2.68    1.57
   1  13  -3   10.26    1.57
   1  13  -3   14.40    1.69
   1  13  -2   24.33    2.02
   1  13  -2   25.00    2.44
   1  13  -2   18.35    1.79
   1  13  -1   15.97    1.89
   1  13  -1   15.14    2.25
   1  13  -1   12.84    1.49
   1  13   0  171.59    5.85
   1  13   0  189.02    6.24
   1  13   1   24.05    2.30
   1  13   1   22.61    1.75
   1  13   1   25.85    2.04
   1  13   1   23.44    1.90
   1  13   2    1.82    1.25
   1  13   2    0.15    1.19
   1  13   2    0.48    1.75
   1  13   2    1.04    1.43
   1  13   2    1.91    1.65
   1  13   3   48.36    2.32
   1  13   3   49.10    2.43
   1  13   3   46.17    2.74
   1  13   4   96.57    3.92
   1  13   4   94.56    3.36
   1  13   5   78.52    3.45
   1  13   5   55.53    2.85
   1  13   6    7.49    1.96
   1  13   6    7.07    1.28
   1  13   7   72.89    3.13
   1  13   8   14.59    1.28
   1  13   9   70.91    2.71
   1  13  10    2.06    0.58
   1  14  -7    1.20    0.83
   1  14  -6    6.78    1.15
   1  14  -6    7.95    1.21
   1  14  -5   96.42    3.88
   1  14  -5  113.62    4.06
   1  14  -4    2.35    1.19
   1  14  -4    0.78    1.42
   1  14  -4    3.44    0.82
   1  14  -3   24.83    1.71
   1  14  -3   25.69    1.57
   1  14  -3   28.13    2.06
   1  14  -2    0.17    0.85
   1  14  -2   -0.02    1.56
   1  14  -2   -1.57    1.00
   1  14  -2    0.62    1.11
   1  14  -1  125.05    4.55
   1  14  -1  113.37    4.37
   1  14   0    9.62    1.23
   1  14   0   10.25    1.20
   1  14   1   54.11    2.54
   1  14   1   56.39    2.42
   1  14   2    8.29    1.51
   1  14   2   10.94    1.36
   1  14   2    8.12    1.12
   1  14   3   10.50    1.59
   1  14   3   10.61    1.11
   1  14   4    3.00    1.48
   1  14   5    6.90    1.50
   1  14   6   18.54    1.62
   1  14   7    0.87    1.10
   1  15  -4   17.46    1.25
   1  15  -3   21.89    1.46
   1  15  -2   40.40    1.94
   1  15  -2   33.79    1.61
   1  15  -1   19.61    1.14
   1  15  -1   22.81    1.33
   1  15  -1   23.62    1.58
   1  15   0   19.20    1.47
   1  15   1   36.23    1.68
   1  15   1   41.15    1.66
   1  15   2    7.99    1.09
   1  15   3    6.01    1.15
   1  15   4    9.55    1.22
   1  15   6    8.00    0.99
   1  16   1   20.18    0.96
   1  16   2   23.88    1.14
  -2  15   4   49.67    1.83
  -2  15   3   52.94    2.02
  -2  15   2   89.58    3.17
  -2  15   2   93.37    3.23
  -2  15   1    8.02    0.97
  -2  15   1    2.70    0.94
  -2  15   0   74.05    2.72
  -2  15   0   79.66    2.81
  -2  15  -1    7.05    0.85
  -2  15  -1    6.89    0.91
  -2  15  -2   26.71    1.26
  -2  15  -4   24.57    1.29
  -2  14   6    3.29    0.77
  -2  14   5    5.04    0.89
  -2  14   4  113.25    4.39
  -2  14   4  127.61    4.28
  -2  14   3    3.87    1.30
  -2  14   3    0.29    1.35
  -2  14   2    3.97    1.38
  -2  14   2    2.04    1.36
  -2  14   1   38.81    2.10
  -2  14   0   10.28    1.45
  -2  14  -1   26.26    1.65
  -2  14  -1   25.76    1.80
  -2  14  -1   27.15    1.77
  -2  14  -2   16.51    1.34
  -2  14  -2   19.99    1.47
  -2  14  -2   21.20    1.65
  -2  14  -3   30.13    1.61
  -2  14  -3   32.33    1.90
  -2  14  -4    2.19    1.16
  -2  14  -4    2.32    0.79
  -2  14  -5    7.37    1.15
  -2  14  -5    7.86    1.16
  -2  14  -6   14.83    1.24
  -2  14  -6   14.18    0.97
  -2  13   7   24.21    1.29
  -2  13   7   16.95    1.19
  -2  13   6   22.25    1.57
  -2  13   6   15.95    1.43
  -2  13   5   17.41    1.64
  -2  13   4    3.91    1.76
  -2  13   4    6.45    1.50
  -2  13   3   63.90    3.18
  -2  13   3   70.12    3.25
  -2  13   2    0.19    1.89
  -2  13   2    5.83    1.70
  -2  13   1   16.20    2.01
  -2  13   1   22.32    2.14
  -2  13   0   12.89    1.82
  -2  13   0   15.98    1.85
  -2  13   0   19.60    2.19
  -2  13  -1    5.02    1.58
  -2  13  -1    3.09    1.70
  -2  13  -2   56.72    2.76
  -2  13  -2   54.08    2.57
  -2  13  -2   62.24    3.03
  -2  13  -3    4.87    1.60
  -2  13  -3    2.40    1.34
  -2  13  -3    4.41    1.27
  -2  13  -3    3.19    1.73
  -2  13  -4  240.14    8.48
  -2  13  -4  262.09    8.95
  -2  13  -5    0.87    1.57
  -2  13  -5    4.01    0.94
  -2  13  -5    4.82    1.66
  -2  13  -6  114.06    4.33
  -2  13  -6  107.84    4.34
  -2  13  -7   -0.76    1.23
  -2  13  -7    1.10    0.73
  -2  13  -9    2.61    0.76
  -2  12   8    0.13    0.86
  -2  12   7    2.40    1.19
  -2  12   7    1.29    1.23
  -2  12   6   10.72    1.59
  -2  12   6   12.02    1.68
  -2  12   5    7.78    1.27
  -2  12   5   10.51    1.73
  -2  12   4   12.55    1.87
  -2  12   4    9.45    1.47
  -2  12   3    2.56    1.62
  -2  12   3    0.82    2.11
  -2  12   3    2.48    1.32
  -2  12   2   58.16    3.18
  -2  12   2   60.94    3.21
  -2  12   2   55.32    2.91
  -2  12   1    2.29    1.97
  -2  12   1    3.29    1.42
  -2  12   1    1.69    1.76
  -2  12   1    5.36    1.85
  -2  12   1    2.84    0.91
  -2  12   0    4.07    1.89
  -2  12   0    2.46    0.93
  -2  12   0    3.94    1.93
  -2  12   0    0.80    1.93
  -2  12  -1    2.76    1.91
  -2  12  -1   -0.23    1.73
  -2  12  -1    0.79    1.49
  -2  12  -1    0.36    0.84
  -2  12  -1   -1.57    2.00
  -2  12  -1    3.38    1.38
  -2  12  -2    9.01    1.83
  -2  12  -2    7.77    1.68
  -2  12  -2    7.84    2.16
  -2  12  -2   12.47    1.50
  -2  12  -2    5.31    1.49
  -2  12  -3   65.54    3.23
  -2  12  -3   53.95    2.64
  -2  12  -3   52.57    2.95
  -2  12  -3   64.79    3.44
  -2  12  -3   59.63    2.62
  -2  12  -4   14.57    1.46
  -2  12  -4   13.61    2.16
  -2  12  -4   14.80    1.54
  -2  12  -4   15.53    1.33
  -2  12  -5    5.10    1.17
  -2  12  -5    6.06    2.03
  -2  12  -7   10.17    1.54
  -2  12  -8    0.49    1.58
  -2  12  -8    0.02    1.21
  -2  12  -9   20.06    1.71
  -2  12 -10    0.22    0.87
  -2  11  10   17.22    1.03
  -2  11   9   27.48    1.69
  -2  11   8   12.33    1.29
  -2  11   8    9.93    1.57
  -2  11   7   19.58    1.65
  -2  11   7   24.25    2.17
  -2  11   6   59.61    2.96
  -2  11   6   55.56    3.20
  -2  11   5    9.41    2.07
  -2  11   5    7.42    1.95
  -2  11   5    5.57    1.58
  -2  11   5    5.60    1.32
  -2  11   4  202.13    8.06
  -2  11   4  239.87    8.36
  -2  11   3  173.98    5.91
  -2  11   3  178.96    6.13
  -2  11   2   49.21    2.79
  -2  11   2   51.78    2.96
  -2  11   2   49.72    2.85
  -2  11   2   42.33    2.14
  -2  11   2   50.49    3.07
  -2  11   1  524.73   16.76
  -2  11   1  528.43   16.60
  -2  11   1  545.10   16.68
  -2  11   0    8.12    2.07
  -2  11   0    7.05    1.57
  -2  11   0    3.89    1.76
  -2  11   0   -1.88    1.95
  -2  11   0    0.60    1.04
  -2  11   0   -2.23    2.24
  -2  11   0    5.93    1.60
  -2  11  -1  126.87    5.05
  -2  11  -1  139.34    5.07
  -2  11  -1  144.61    5.50
  -2  11  -1  147.33    4.96
  -2  11  -1  131.13    4.66
  -2  11  -1  159.19    5.76
  -2  11  -2    1.47    1.78
  -2  11  -2    1.58    1.59
  -2  11  -2    3.17    1.43
  -2  11  -2   -0.02    1.03
  -2  11  -2   -0.03    1.95
  -2  11  -3   56.92    2.69
  -2  11  -3   55.68    2.71
  -2  11  -3   59.77    3.22
  -2  11  -4    0.46    1.46
  -2  11  -4    3.37    2.00
  -2  11  -4    3.97    1.34
  -2  11  -4    5.12    1.58
  -2  11  -4    5.17    1.24
  -2  11  -5   75.40    3.92
  -2  11  -5   79.87    3.16
  -2  11  -5   72.93    3.03
  -2  11  -6   75.22    2.98
  -2  11  -6   81.47    3.69
  -2  11  -7   17.20    2.05
  -2  11  -8    0.15    1.63
  -2  11  -8    1.49    1.94
  -2  11  -9   11.15    1.75
  -2  11  -9   11.72    1.86
  -2  11 -10    8.95    1.45
  -2  11 -10   10.44    1.50
  -2  11 -11   94.18    3.46
  -2  11 -11   96.16    3.42
  -2  10  11    0.88    0.67
  -2  10  10    1.36    1.16
  -2  10   9   23.87    1.99
  -2  10   9   17.77    1.40
  -2  10   8   18.02    1.64
  -2  10   8   13.48    1.56
  -2  10   8   17.52    2.19
  -2  10   7   30.01    2.21
  -2  10   7   29.81    2.68
  -2  10   7   24.81    2.11
  -2  10   6    0.69    1.86
  -2  10   6   -0.48    1.33
  -2  10   6   -1.30    2.15
  -2  10   6    2.02    1.54
  -2  10   5   86.43    3.96
  -2  10   5   83.76    4.32
  -2  10   5   77.16    3.64
  -2  10   5   83.34    3.87
  -2  10   4    5.99    2.11
  -2  10   4    4.57    1.35
  -2  10   4    7.32    1.68
  -2  10   3  137.88    5.22
  -2  10   3  108.30    4.75
  -2  10   3  152.00    5.56
  -2  10   3  124.72    4.49
  -2  10   2  438.11   13.93
  -2  10   2  459.06   13.79
  -2  10   2  443.26   13.66
  -2  10   2  410.86   13.28
  -2  10   1  233.65    7.93
  -2  10   1  250.64    8.09
  -2  10   1  204.23    7.30
  -2  10   1  230.84    7.83
  -2  10   1  239.47    7.82
  -2  10   1  199.93    7.47
  -2  10   0  675.56   20.05
  -2  10   0  631.90   20.04
  -2  10   0  600.12   19.49
  -2  10   0  642.47   19.70
  -2  10   0  671.80   19.99
  -2  10   0  627.42   19.78
  -2  10   0  628.03   19.76
  -2  10  -1    1.76    1.57
  -2  10  -1    1.67    1.63
  -2  10  -1   -1.22    1.25
  -2  10  -1    4.15    1.47
  -2  10  -1   -1.13    1.61
  -2  10  -1    7.06    1.68
  -2  10  -2   -0.26    1.73
  -2  10  -2    4.15    1.44
  -2  10  -2    4.25    1.66
  -2  10  -2    3.26    1.54
  -2  10  -3    5.43    2.02
  -2  10  -3    4.42    1.57
  -2  10  -3    5.52    1.42
  -2  10  -3    5.30    1.88
  -2  10  -3    5.72    1.44
  -2  10  -4   44.60    2.31
  -2  10  -4   46.61    2.95
  -2  10  -4   49.03    2.76
  -2  10  -4   42.65    2.22
  -2  10  -5    3.75    1.77
  -2  10  -5    3.01    1.09
  -2  10  -5    2.17    1.22
  -2  10  -6   15.72    1.38
  -2  10  -6   17.81    2.24
  -2  10  -7   33.58    2.77
  -2  10  -7   40.02    3.04
  -2  10  -8   59.04    3.48
  -2  10  -8   61.35    3.54
  -2  10  -9    5.64    2.01
  -2  10  -9    4.47    2.02
  -2  10 -10  172.12    6.51
  -2  10 -10  175.94    6.30
  -2  10 -11   21.72    1.65
  -2  10 -12  104.40    3.58
   2  -9 -12    6.85    0.83
  -2   9  12    7.26    0.72
  -2   9  11    1.22    1.12
  -2   9  10   13.09    1.31
  -2   9  10   18.98    1.91
  -2   9   9    6.42    1.17
  -2   9   9    5.83    1.45
  -2   9   9    8.22    2.06
  -2   9   8   54.20    2.60
  -2   9   8   52.17    3.45
  -2   9   7   20.38    2.21
  -2   9   7   25.62    2.85
  -2   9   7   23.11    2.25
  -2   9   6   76.16    3.78
  -2   9   6   77.43    3.66
  -2   9   6   88.65    4.47
  -2   9   6   76.87    3.90
  -2   9   5   99.25    4.33
  -2   9   5   94.26    4.14
  -2   9   5   89.02    4.33
  -2   9   4   57.40    3.24
  -2   9   4   63.60    3.68
  -2   9   4   62.82    3.25
  -2   9   4   57.04    2.90
  -2   9   3    8.41    1.67
  -2   9   3    7.50    1.28
  -2   9   3    8.77    1.92
  -2   9   3   10.15    1.66
  -2   9   3    8.71    1.16
  -2   9   2   50.08    2.65
  -2   9   2   45.79    2.73
  -2   9   2   38.91    2.22
  -2   9   2   49.41    2.85
  -2   9   2   43.47    2.04
  -2   9   2   47.73    2.57
  -2   9   2   48.03    2.29
  -2   9   1  219.76    7.37
  -2   9   1  203.62    7.01
  -2   9   1  222.48    7.24
  -2   9   1  237.73    7.55
  -2   9   1  205.45    6.82
  -2   9   1  228.35    7.28
  -2   9   0    0.91    1.19
  -2   9   0    1.11    1.30
  -2   9   0    4.17    1.51
  -2   9   0    3.10    1.29
  -2   9   0    3.35    1.38
  -2   9   0   -0.42    1.74
  -2   9   0    0.76    0.94
  -2   9   0    2.73    1.29
  -2   9  -1   90.60    3.67
  -2   9  -1   71.84    3.45
  -2   9  -1   85.34    3.44
  -2   9  -1   67.22    7.53
  -2   9  -1   90.53    3.74
  -2   9  -1   91.06    3.49
  -2   9  -2  149.76    5.42
  -2   9  -2  117.78    9.77
  -2   9  -2  133.90    5.51
  -2   9  -2  153.87    5.21
  -2   9  -2  143.43    5.07
  -2   9  -2  159.66    5.39
  -2   9  -2  120.69    5.13
  -2   9  -3    7.42    3.88
  -2   9  -3    6.23    1.49
  -2   9  -3    8.71    1.81
  -2   9  -3    6.28    1.38
  -2   9  -3    5.78    1.31
  -2   9  -3    7.92    1.72
  -2   9  -4  101.01    3.71
  -2   9  -4  107.74    3.94
  -2   9  -5   10.48    1.36
  -2   9  -5   11.68    1.35
  -2   9  -6   26.28    1.63
  -2   9  -6   28.71    2.57
  -2   9  -6   27.46    2.64
  -2   9  -7  173.41    6.89
  -2   9  -7  177.81    6.87
  -2   9  -8    9.28    2.42
  -2   9  -8    8.84    2.42
  -2   9  -9   73.00    3.84
  -2   9 -10   20.90    2.25
  -2   9 -11    0.96    1.41
  -2   9 -12   29.88    1.64
  -2   9 -12   29.61    2.01
  -2   9 -13    9.09    1.02
  -2   8  12    2.59    1.04
  -2   8  11   11.73    1.28
  -2   8  11   20.91    1.95
  -2   8  10   16.09    1.71
  -2   8  10   20.95    2.39
  -2   8   9    1.23    1.10
  -2   8   9    1.87    1.66
  -2   8   9    1.53    2.31
  -2   8   8   17.12    1.85
  -2   8   8   21.45    2.32
  -2   8   7   14.13    1.97
  -2   8   7   16.71    1.92
  -2   8   7   16.59    2.82
  -2   8   7   16.03    2.23
  -2   8   6    8.68    1.96
  -2   8   6   12.77    2.59
  -2   8   6   11.22    2.08
  -2   8   6   11.91    1.71
  -2   8   5  169.12    6.67
  -2   8   5  160.50    6.21
  -2   8   4   74.19    3.63
  -2   8   4   69.83    3.29
  -2   8   3   10.99    1.57
  -2   8   3   15.02    1.89
  -2   8   3   11.29    1.08
  -2   8   3   13.31    1.52
  -2   8   3    9.64    1.23
  -2   8   2    0.32    1.14
  -2   8   2    0.14    1.33
  -2   8   2    0.80    0.80
  -2   8   2    0.37    1.31
  -2   8   2    1.96    1.04
  -2   8   1  134.94    4.90
  -2   8   1  133.76    4.63
  -2   8   1  131.43    4.80
  -2   8   1  143.15    5.09
  -2   8   1  124.39    4.43
  -2   8   1  126.12    4.75
  -2   8   0   40.70    2.27
  -2   8   0   45.13    2.25
  -2   8   0   46.05    2.18
  -2   8   0   45.24    2.38
  -2   8   0   44.60    2.11
  -2   8  -1    9.21    1.29
  -2   8  -1   10.91    1.28
  -2   8  -1    8.74    1.27
  -2   8  -1   10.47    4.17
  -2   8  -1    8.58    1.27
  -2   8  -1   10.25    1.30
  -2   8  -2    7.86    1.23
  -2   8  -2    8.98    1.19
  -2   8  -2    8.26    1.34
  -2   8  -2    3.80    3.56
  -2   8  -2    8.32    1.29
  -2   8  -2    5.55    1.22
  -2   8  -2    6.90    1.23
  -2   8  -3   55.13    2.73
  -2   8  -3   45.88    6.17
  -2   8  -3   53.54    2.75
  -2   8  -3   56.27    2.54
  -2   8  -3   64.04    2.82
  -2   8  -3   50.91    2.35
  -2   8  -3   56.17    2.68
  -2   8  -4    2.27    1.03
  -2   8  -4    4.75    1.53
  -2   8  -4    1.82    1.40
  -2   8  -4    1.02    1.09
  -2   8  -5  569.54   17.65
  -2   8  -5  463.67   23.52
  -2   8  -5  525.63   17.03
  -2   8  -5  507.07   17.09
  -2   8  -6  155.42    5.91
  -2   8  -6  155.86    5.95
  -2   8  -6  143.36    5.09
  -2   8  -7  246.65    9.05
  -2   8  -7  245.27    9.19
  -2   8  -8   98.23    4.88
  -2   8  -8   81.05    4.24
  -2   8  -9  119.12    5.31
  -2   8  -9  104.57    4.59
   2  -8  10    8.14    1.26
  -2   8 -10    9.87    2.56
  -2   8 -10    9.00    2.40
  -2   8 -10   10.40    2.02
   2  -8  11   26.74    1.80
  -2   8 -11   22.39    2.46
  -2   8 -11   25.86    2.66
  -2   8 -11   28.43    2.14
   2  -8  12   14.84    1.37
  -2   8 -12   15.32    1.46
  -2   8 -12   16.52    2.03
  -2   8 -13   14.97    1.49
  -2   8 -14   19.83    1.05
  -2   7  13    0.72    0.76
  -2   7  12   13.52    1.26
  -2   7  12   21.23    1.83
  -2   7  11   11.78    1.61
  -2   7  11   14.26    2.24
  -2   7  10   49.37    3.58
  -2   7   9   12.49    1.35
  -2   7   9   14.39    1.98
  -2   7   8   -0.84    1.44
  -2   7   8    1.12    1.95
  -2   7   8    0.30    2.61
  -2   7   7   40.49    2.77
  -2   7   7   47.08    3.72
  -2   7   7   46.25    2.74
  -2   7   7   39.58    2.87
  -2   7   6   65.67    3.35
  -2   7   6   68.74    3.32
  -2   7   6   66.35    3.27
  -2   7   5  270.51    9.16
  -2   7   5  260.72    9.29
  -2   7   4  111.50    4.57
  -2   7   4  123.53    4.96
  -2   7   3  299.08   10.09
  -2   7   3  289.57    9.76
  -2   7   3  296.26    9.93
  -2   7   2   12.88    0.98
  -2   7   2   15.13    1.16
  -2   7   2   12.08    1.37
  -2   7   1   34.27    1.60
  -2   7   1   37.32    1.95
  -2   7   1   32.38    3.03
  -2   7   0   11.24    1.14
  -2   7   0    8.75    2.20
  -2   7   0    6.20    4.01
  -2   7  -1   82.85    3.13
  -2   7  -1   74.63    4.78
  -2   7  -1   79.54    6.98
  -2   7  -2  187.51    6.18
  -2   7  -2  170.23    8.34
  -2   7  -3  306.46   10.13
  -2   7  -3  331.60   10.64
  -2   7  -3  293.96   13.08
  -2   7  -3  313.99   15.43
  -2   7  -4  488.76   20.59
  -2   7  -4  462.66   14.24
  -2   7  -5  162.58    5.57
  -2   7  -5  171.86    6.17
  -2   7  -5  178.80   11.86
  -2   7  -6  643.47   20.19
  -2   7  -6  754.38   29.60
  -2   7  -7    1.43    4.47
  -2   7  -7    2.21    2.07
  -2   7  -8  121.48   13.05
   2  -7   8  166.07    6.32
  -2   7  -9   16.41    2.28
  -2   7  -9    3.35    4.65
   2  -7   9    9.05    1.33
  -2   7  -9   19.68    2.79
   2  -7  10    3.97    1.31
  -2   7 -10    5.66    2.36
  -2   7 -10    6.18    1.97
   2  -7  11   40.46    2.34
  -2   7 -11   35.05    2.92
  -2   7 -11   38.31    2.47
   2  -7  12    8.66    1.38
  -2   7 -12    7.76    2.14
  -2   7 -12    8.15    1.39
  -2   7 -12    5.36    1.77
   2  -7  13   24.28    1.70
  -2   7 -13   23.69    2.02
  -2   7 -14    7.73    1.06
  -2   6  13   -0.33    0.74
  -2   6  13   -1.02    1.18
  -2   6  12   24.26    2.36
  -2   6  11   18.27    2.76
  -2   6  10   15.80    2.90
  -2   6  10    8.90    2.09
  -2   6   9   24.04    3.08
  -2   6   9   15.05    2.34
  -2   6   8    5.32    2.26
  -2   6   8   -0.29    2.43
  -2   6   7   15.61    2.42
  -2   6   7   19.79    2.43
  -2   6   7   11.45    5.59
  -2   6   7   18.85    1.94
  -2   6   6  295.17   10.15
  -2   6   6  308.42   10.19
  -2   6   6  305.29   10.30
  -2   6   5    8.94    2.05
  -2   6   5   18.39    2.29
  -2   6   5    7.78    1.29
  -2   6   5    0.31    5.90
  -2   6   5   11.92    1.69
  -2   6   4   65.90    3.26
  -2   6   4   71.18    3.09
  -2   6   4   71.13    4.25
  -2   6   4   70.62    2.95
  -2   6   3   23.89    1.83
  -2   6   3   17.96    3.26
  -2   6   3   23.14    1.45
  -2   6   3   23.31    1.20
  -2   6   3   22.11    1.46
  -2   6   2  188.37    6.13
  -2   6   2  187.43    6.33
  -2   6   2  192.24    6.20
  -2   6   1   90.15    4.68
  -2   6   1   88.44    3.36
  -2   6   1   88.44    3.11
  -2   6   0    2.24    1.85
  -2   6   0    1.38    4.01
  -2   6   0    1.64    0.92
  -2   6  -1   40.01    3.38
  -2   6  -1   47.18    5.57
  -2   6  -1   41.74    1.90
  -2   6  -2   29.81    5.04
  -2   6  -2   24.86    3.34
  -2   6  -2   27.56    1.54
  -2   6  -2   29.51    1.82
  -2   6  -3   83.89    7.18
  -2   6  -3   81.25    3.44
  -2   6  -4    8.20    4.39
  -2   6  -4    7.50    1.42
   2  -6   5   46.56    5.63
  -2   6  -5   53.19    6.78
   2  -6   6  163.97   11.08
  -2   6  -7   68.90    3.41
   2  -6   7   46.52    2.22
  -2   6  -8    2.75    1.99
   2  -6   8    1.56    0.91
   2  -6   9   17.03    1.63
   2  -6   9   23.99    6.83
   2  -6  10   15.39    1.74
  -2   6 -10   30.86    3.01
   2  -6  11    2.01    1.37
  -2   6 -11    1.07    2.15
  -2   6 -12    0.35    1.21
  -2   6 -12    0.45    1.75
   2  -6  12    0.76    1.31
  -2   6 -13    4.26    1.82
  -2   6 -13    3.37    1.45
   2  -6  13    3.47    1.31
   2  -6  14    4.18    1.08
  -2   6 -14    5.44    1.23
  -2   5  14    7.55    0.89
  -2   5  13    4.59    1.55
   2  -5 -13    6.47    0.95
  -2   5  12   27.30    2.71
   2  -5 -12   30.84    1.96
  -2   5  11  115.10    4.52
   2  -5 -11  111.70    4.55
  -2   5  10   50.10    3.15
   2  -5 -10   49.29    2.72
  -2   5   9   13.32    2.54
   2  -5  -9   10.56    1.56
  -2   5   9    9.47    5.98
  -2   5   8   22.91    6.68
  -2   5   8   19.79    2.66
  -2   5   8   25.22    2.72
  -2   5   7   17.46    6.43
  -2   5   7   12.97    2.26
  -2   5   7   11.39    2.43
  -2   5   6   11.09    1.92
  -2   5   6    8.89    1.50
  -2   5   6    4.88    7.43
  -2   5   6    2.04    2.09
  -2   5   5  159.37    5.83
  -2   5   5  154.60   10.52
  -2   5   5  157.66    5.61
  -2   5   5  164.88    5.67
  -2   5   5  154.30    5.69
   2  -5  -4   38.23    4.82
  -2   5   4   48.00    2.55
  -2   5   4   50.51    2.22
  -2   5   4   42.59    6.07
  -2   5   4   47.32    2.28
   2  -5  -3  410.05   15.70
  -2   5   3  425.13   13.09
  -2   5   3  398.59   12.80
  -2   5   3  412.32   12.92
   2  -5  -2   65.26    4.54
  -2   5   2   71.17    4.96
  -2   5   2   62.51    2.54
  -2   5   2   65.68    2.39
   2  -5  -1  830.67   26.96
  -2   5   1  800.34   27.10
  -2   5   0   76.96    4.13
  -2   5   0   81.69    7.07
  -2   5  -1  796.97   27.56
  -2   5  -1  999.06   31.07
  -2   5  -2    2.59    1.66
  -2   5  -2    6.38    3.90
   2  -5   3   11.17    2.98
  -2   5  -3   10.12    2.27
   2  -5   3   13.42    4.04
  -2   5  -3   14.62    4.78
   2  -5   4   15.52    4.71
  -2   5  -4   12.15    3.07
  -2   5  -4   19.19    1.62
   2  -5   5  880.63   30.96
   2  -5   6    2.74    4.81
   2  -5   7   81.72    8.46
   2  -5   8   83.24    9.63
   2  -5   8   84.09    3.37
  -2   5  -9   19.48    1.96
   2  -5   9   22.63    1.92
   2  -5   9   22.03    1.66
   2  -5  10    1.09    1.63
   2  -5  10    0.22    1.25
  -2   5 -10    0.17    1.48
  -2   5 -10    3.45    2.11
   2  -5  11   56.94    3.04
   2  -5  11   65.70    3.17
  -2   5 -11   57.16    2.95
  -2   5 -11   57.60    3.26
  -2   5 -11   57.39    3.62
   2  -5  12   25.59    2.12
  -2   5 -12   20.73    2.06
  -2   5 -12   20.78    2.34
   2  -5  12   21.13    2.01
  -2   5 -13  116.38    5.52
   2  -5  13  190.95    6.01
  -2   5 -14    5.54    1.34
  -2   5 -14    3.46    1.13
   2  -5  14    1.69    1.27
   2  -5  15    0.15    0.82
  -2   5 -15    1.33    0.71
  -2   4  14   -0.32    1.02
   2  -4 -14    1.56    0.67
  -2   4  13   19.17    2.25
   2  -4 -13   42.44    2.06
  -2   4  12    0.29    1.83
   2  -4 -12   -0.08    1.34
  -2   4  11  124.78    5.05
   2  -4 -11  121.79    5.01
  -2   4  10  111.11    4.99
   2  -4 -10  123.22    4.85
  -2   4   9   -2.34    6.42
  -2   4   9   -3.63    2.85
  -2   4   9   -0.09    2.74
  -2   4   9   -1.92    1.93
  -2   4   8    0.04    2.38
  -2   4   8   -1.35    6.43
  -2   4   8    1.30    1.63
  -2   4   8    4.01    2.57
  -2   4   8    1.34    1.99
  -2   4   7   12.99    2.12
  -2   4   7    9.76    6.39
  -2   4   7   10.95    1.67
  -2   4   7   10.13    1.92
  -2   4   7   14.80    2.48
  -2   4   6   60.92    8.64
  -2   4   6   65.02    2.94
  -2   4   6   67.02    3.26
  -2   4   5    3.49    1.51
  -2   4   5    1.68    5.22
  -2   4   5    2.72    0.98
   2  -4  -5    1.26    4.14
  -2   4   5    1.54    1.38
  -2   4   5    4.71    1.99
  -2   4   4  369.21   11.18
  -2   4   4  368.43   16.29
   2  -4  -4  339.79   14.64
  -2   4   4  324.89   11.15
   2  -4  -3  350.89   14.58
  -2   4   3  408.65   16.15
   2  -4  -2    2.17    3.16
  -2   4   2   -0.07    3.52
   2  -4  -1   79.08    4.47
  -2   4   1   79.22    4.48
  -2   4   1   85.07    6.27
  -2   4   1   68.69    3.56
  -2   4   0  614.96   20.33
  -2   4   0  680.11   23.27
  -2   4  -1   14.45    2.02
   2  -4   1   17.96    2.47
  -2   4  -1   18.45    3.64
  -2   4  -1   13.58    1.85
   2  -4   2  950.08   32.05
   2  -4   2 1045.14   32.54
  -2   4  -3  263.10   11.15
   2  -4   3  293.36   11.43
   2  -4   4  183.56    9.57
   2  -4   5  145.21    8.97
   2  -4   6  119.67    8.82
   2  -4   7  293.99    9.73
   2  -4   7  340.56   15.60
   2  -4   8  306.28   10.38
   2  -4   8  343.54   16.93
   2  -4   8  327.98   10.50
  -2   4  -9    2.02    1.41
   2  -4   9    2.07    1.06
   2  -4   9   -1.99    7.12
   2  -4   9    2.59    1.61
  -2   4 -10   33.88    2.66
   2  -4  10   33.90    2.25
   2  -4  10   36.41    2.55
  -2   4 -11   24.68    2.41
   2  -4  11   26.49    2.12
   2  -4  11   24.93    2.40
   2  -4  12  127.11    4.97
  -2   4 -12  115.01    5.00
   2  -4  12  115.89    4.72
   2  -4  13   24.30    2.24
  -2   4 -13   17.52    1.99
  -2   4 -13   21.45    2.08
   2  -4  13   19.82    2.02
  -2   4 -14   71.54    3.09
  -2   4 -14   80.82    3.07
   2  -4  14   79.61    3.46
   2  -4  15   -0.49    1.12
  -2   4 -15    0.24    0.80
   2  -3 -14   66.93    2.07
  -2   3  14   10.56    1.72
   2  -3 -13    8.33    1.46
  -2   3  13    9.64    1.68
   2  -3 -12    4.31    1.55
  -2   3  12    4.65    2.23
  -2   3  11    5.75    2.05
  -2   3  11    6.75    2.77
   2  -3 -11    7.78    1.74
  -2   3  10    0.37    1.89
  -2   3  10   -2.77    7.60
  -2   3  10   -0.27    2.99
   2  -3 -10    3.56    1.64
  -2   3   9    1.47    6.89
  -2   3   9    0.38    1.63
  -2   3   9    0.48    2.88
  -2   3   9   -0.81    2.35
  -2   3   8   -0.62    2.28
  -2   3   8   -1.87    6.53
  -2   3   8    0.38    1.45
  -2   3   8    4.20    2.67
  -2   3   8    0.66    2.03
  -2   3   7    0.70    6.39
  -2   3   7    1.63    1.81
  -2   3   7    0.03    1.17
  -2   3   7    1.03    1.71
  -2   3   7    3.44    2.30
  -2   3   6  192.69    6.44
  -2   3   6  211.55   13.06
   2  -3  -6  189.92   11.22
  -2   3   6  169.07    6.57
  -2   3   6  188.15    6.60
  -2   3   5  266.67   14.52
  -2   3   5  190.55    6.31
  -2   3   5  157.93    6.39
   2  -3  -5  230.74   11.72
  -2   3   5  197.35    6.58
   2  -3  -4  619.29   23.96
  -2   3   4  713.94   25.99
   2  -3  -3  169.31    8.72
  -2   3   3  183.44   10.11
   2  -3  -2  712.45   25.25
  -2   3   2  797.37   26.17
  -2   3   1   12.46    2.87
  -2   3   0 1287.30   38.00
  -2   3   0 1154.51   37.18
  -2   3  -1   32.30    2.59
  -2   3  -1   29.95    1.94
  -2   3  -2 1548.81   49.82
   2  -3   2 1564.55   49.45
  -2   3  -2 1602.45   51.26
   2  -3   3  208.70    8.93
   2  -3   4  122.65    7.53
   2  -3   5  289.48   13.52
   2  -3   6   67.48    8.92
   2  -3   7  334.05   10.87
   2  -3   7  346.49   16.27
   2  -3   8  261.06   14.52
   2  -3   8  248.38    8.43
  -2   3  -9  299.51   10.39
   2  -3   9  291.83   10.00
   2  -3   9  306.07   10.12
   2  -3   9  294.91   17.02
  -2   3 -10    1.10    1.62
   2  -3  10    3.91    1.27
   2  -3  10    1.42    1.90
   2  -3  10    3.06    7.14
  -2   3 -11   60.10    3.58
   2  -3  11   61.78    3.25
   2  -3  11   62.54    3.45
  -2   3 -12   18.70    2.32
   2  -3  12   18.04    2.11
   2  -3  12   20.95    2.44
   2  -3  13   14.30    2.14
  -2   3 -13   15.44    2.09
  -2   3 -13   10.70    1.85
   2  -3  13   12.03    2.09
   2  -3  14   -1.47    1.67
  -2   3 -14    1.14    1.20
   2  -3  14    1.94    1.55
  -2   3 -14    1.74    1.47
   2  -3  15    2.16    1.32
  -2   3 -15    1.93    1.07
  -2   3 -15    1.60    0.81
   2  -2 -14    0.53    1.04
   2  -2 -13    2.77    1.48
  -2   2  13    3.30    1.90
  -2   2  12    0.88    1.84
   2  -2 -12    4.08    1.72
  -2   2  12    4.34    2.57
  -2   2  11   28.19    2.69
  -2   2  11   31.13    3.36
   2  -2 -11   35.67    2.62
  -2   2  10   28.94    2.67
  -2   2  10   36.49    3.64
  -2   2  10   31.77    3.14
  -2   2   9   14.78    7.28
  -2   2   9   20.56    2.17
  -2   2   9   22.35    3.25
  -2   2   9   20.20    2.75
  -2   2   8   14.52    7.12
  -2   2   8   14.63    1.69
  -2   2   8   16.33    2.29
   2  -2  -7    7.35    5.34
  -2   2   7    7.75    1.88
  -2   2   7    9.42    6.75
   2  -2  -6  158.64   10.71
  -2   2   6  173.71    6.29
  -2   2   5   40.95    2.38
   2  -2  -5   45.47    6.72
  -2   2   5   39.98    2.25
   2  -2  -4   38.77    5.93
  -2   2   4   44.62    7.60
   2  -2  -3  582.94   21.82
  -2   2   3  647.20   23.01
   2  -2  -2  443.22   16.84
  -2   2   2  513.81   17.86
  -2   2   1 2216.11   69.69
  -2   2   0   24.50    2.72
  -2   2   0   32.66    2.85
  -2   2  -1    0.01    0.31
   2  -2   2  280.70   10.49
  -2   2  -2  286.35   10.86
   2  -2   3    1.50    2.62
   2  -2   4  138.20    7.54
   2  -2   5  178.88   10.11
   2  -2   6  794.96   29.49
   2  -2   7  180.57   11.09
   2  -2   7  153.17    5.45
   2  -2   8    2.44    1.19
   2  -2   8   -0.74    5.55
   2  -2   8    0.18    1.37
   2  -2   9   43.26    2.27
   2  -2   9   42.78    2.23
  -2   2  -9   36.17    2.53
   2  -2   9   42.71    2.60
   2  -2   9   40.01    7.56
   2  -2  10   35.32    2.33
   2  -2  10   39.88    2.37
  -2   2 -10   34.28    2.65
   2  -2  10   42.15    2.86
   2  -2  11   12.77    2.02
  -2   2 -11   15.60    2.29
   2  -2  11   17.33    1.98
   2  -2  11   16.59    2.55
   2  -2  11   10.42    8.52
  -2   2 -12   32.00    2.84
   2  -2  12   28.49    2.56
   2  -2  12   30.96    2.86
  -2   2 -13    2.59    1.86
   2  -2  13   -0.43    1.81
   2  -2  13    0.58    2.11
   2  -2  14    5.79    1.86
  -2   2 -14    8.41    1.85
  -2   2 -14    4.65    1.32
   2  -2  14    6.02    1.83
  -2   2 -15   19.94    1.68
   2  -2  15   19.64    1.92
  -2   2 -16    2.76    0.75
   2  -1 -15   29.28    1.36
   2  -1 -14    9.96    1.39
  -2   1  14   10.67    1.46
  -2   1  13   82.74    3.94
   2  -1 -13   84.31    3.76
  -2   1  13   75.64    3.65
  -2   1  12    0.37    1.80
   2  -1 -12    1.98    1.85
  -2   1  12    3.81    2.72
  -2   1  11    0.34    1.93
   2  -1 -11    2.35    1.84
  -2   1  11    5.33    3.19
  -2   1  10   47.48    3.08
  -2   1   9    2.84    1.47
  -2   1   8    7.53    2.15
  -2   1   8    8.30    1.34
   2  -1  -7  284.59   15.35
   2  -1  -6  162.11   10.81
  -2   1   6  168.01    6.09
   2  -1  -5  929.43   31.23
  -2   1   5  831.67   26.31
   2  -1  -4 1723.30   56.63
   2  -1  -3 1901.88   61.21
  -2   1   1  183.43    8.03
  -2   1   0  545.67   18.21
  -2   1   0  519.89   17.37
  -2   1  -1    8.25    1.10
  -2   1  -1    6.38    1.77
  -2   1  -2  448.40   13.83
   2  -1   2  363.94   14.31
   2  -1   3 3532.09  109.79
   2  -1   4   24.30    3.94
   2  -1   5    0.94    4.08
   2  -1   6  174.94   10.83
   2  -1   7    5.30    1.41
   2  -1   7    3.76    5.18
   2  -1   8    1.89    1.29
   2  -1   8    2.78    5.33
   2  -1   8    0.94    1.45
   2  -1   9    5.17    1.78
   2  -1   9    5.78    5.94
   2  -1   9    5.91    1.14
  -2   1  -9    3.73    1.42
   2  -1   9    8.44    1.55
   2  -1  10    8.86    1.85
   2  -1  10    7.73    1.47
   2  -1  10    5.49    6.90
   2  -1  10    7.15    2.21
  -2   1 -10    7.49    1.81
   2  -1  11    1.78    1.96
   2  -1  11    1.02    1.60
   2  -1  11   -4.43    8.37
   2  -1  11    0.26    2.37
  -2   1 -11    0.62    1.86
   2  -1  12   -0.72    2.02
   2  -1  12    0.12    2.45
  -2   1 -12   -1.42    2.12
   2  -1  12    0.84    1.83
   2  -1  13    4.16    2.31
  -2   1 -13    6.34    2.09
   2  -1  13    3.04    2.03
   2  -1  14    1.91    1.96
  -2   1 -14    2.24    1.82
   2  -1  14    0.70    1.89
   2  -1  15    0.21    1.43
  -2   1 -15    1.05    1.38
   2  -1  15   -2.05    1.58
  -2   1 -16    5.92    1.04
   2   0 -15    2.13    0.67
   2   0 -14    6.92    1.35
  -2   0  14    5.12    1.52
  -2   0  13    8.53    1.91
   2   0 -13    9.10    1.81
  -2   0  13    6.25    2.33
  -2   0  12    6.33    1.98
   2   0 -12    6.26    2.02
   2   0 -11   37.46    2.82
  -2   0  11   33.42    2.74
  -2   0  10   16.94    7.54
  -2   0  10   20.87    2.18
  -2   0  10   18.22    2.93
  -2   0   9   43.74    9.30
  -2   0   9   53.41    2.89
  -2   0   9   55.01    3.55
  -2   0   8   58.28    3.18
  -2   0   8   61.56    8.91
  -2   0   8   59.31    2.83
  -2   0   8   64.83    3.42
   2   0  -7  171.72   11.64
  -2   0   7  165.77    5.94
   2   0  -6    1.71    5.46
  -2   0   6   -0.52    1.54
   2   0  -5   29.51    6.13
  -2   0   5   25.71    1.82
   2   0  -4   30.04    5.18
   2   0  -3  177.58    8.77
  -2   0   2  758.42   26.13
  -2   0   1 1462.68   46.70
  -2   0   0  586.01   19.12
  -2   0   0  567.56   18.78
   2   0   1  110.70    3.96
   2   0   2 3415.07  103.90
   2   0   2 3334.07  105.08
   2   0   3   89.28    5.46
  -2   0  -4   12.09    2.08
   2   0   4    9.76    3.45
  -2   0  -5 1077.68   33.91
   2   0   5  950.11   35.28
  -2   0  -6  254.33   10.55
   2   0   6  197.35   11.80
   2   0   7  391.73   12.51
   2   0   7  368.42   17.63
   2   0   7  387.52   12.30
   2   0   8  545.91   17.17
   2   0   8  533.08   16.91
   2   0   8  521.25   23.16
   2   0   9   13.83    1.52
   2   0   9   15.98    1.78
   2   0   9   14.90    1.96
   2   0  10  306.41   10.74
   2   0  10  290.03   18.20
   2   0  10  331.33   10.78
   2   0  10  302.75   10.30
   2   0  11  120.28    4.92
   2   0  11  119.09    5.26
   2   0  11  129.33    5.42
   2   0  12    9.63    2.35
   2   0  12    8.87    2.20
   2   0  12   12.30    2.82
   2   0  13   73.25    3.76
   2   0  13   79.29    4.23
   2   0  13   82.21    4.37
   2   0  14  108.72    4.71
   2   0  14  108.04    5.11
   2   0  15    1.46    1.53
   2   0  15   -0.14    1.53
   2   1 -15    0.27    0.58
  -2  -1  14    1.34    1.50
  -2  -1  14   -0.45    1.26
  -2  -1  13   85.26    4.06
  -2  -1  12    2.03    1.83
  -2  -1  11   14.89    6.64
  -2  -1  11   14.60    5.85
  -2  -1  11   16.13    2.11
  -2  -1  10   -2.28    2.73
  -2  -1  10    2.27    1.57
  -2  -1  10    0.58    6.40
  -2  -1   9   12.01    2.47
  -2  -1   9   10.61    1.53
  -2  -1   8    3.77    1.98
  -2  -1   8    2.55    1.10
  -2  -1   8    3.07    6.39
  -2  -1   7  155.10    5.76
  -2  -1   7  168.24    6.00
  -2  -1   6   45.90    2.47
  -2  -1   6   51.69    2.61
  -2  -1   5   68.85    3.03
  -2  -1   2    1.80    3.31
  -2  -1   1  137.40    6.60
  -2  -1   0  166.12    6.30
  -2  -1   0  169.30    6.84
   2   1   2 1125.44   35.32
   2   1   3 9999.00  305.46
  -2  -1  -4  135.50    5.96
  -2  -1  -5 3630.04  112.83
  -2  -1  -6  159.17    7.67
   2   1   6  137.02    9.93
   2   1   7  719.27   28.82
   2   1   7  730.23   23.19
   2   1   8  327.75   17.22
   2   1   8  351.20   11.27
   2   1   9  531.36   24.11
   2   1   9  499.99   16.78
   2   1   9  539.94   16.37
  -2  -1  -9  487.18   16.71
   2   1  10  158.61    6.46
   2   1  10  162.56    6.06
  -2  -1 -10  179.76    6.50
   2   1  11  394.33   13.72
  -2  -1 -11  426.16   13.67
   2   1  11  378.12   13.06
   2   1  12  243.03    8.88
   2   1  12  249.98    9.63
  -2  -1 -12  274.90    9.52
   2   1  13    3.71    2.37
  -2  -1 -13    3.55    2.21
   2   1  13    5.53    2.37
  -2  -1 -14   35.07    2.72
   2   1  14   31.13    3.02
  -2  -1 -15   20.82    1.98
  -2  -1 -16   21.15    1.51
   2   2 -14    3.33    1.12
  -2  -2  14    1.44    1.25
   2   2 -13    9.09    1.72
  -2  -2  13    8.56    1.82
   2   2 -12   29.88    2.49
  -2  -2  12   27.94    2.47
   2   2 -11   68.62    3.58
  -2  -2  11   59.59    3.39
  -2  -2  10   37.29    2.52
  -2  -2  10   39.29    3.15
  -2  -2   9  381.43   21.24
  -2  -2   9  391.00   13.72
  -2  -2   8   13.59    6.60
  -2  -2   8   12.35    1.32
  -2  -2   8   14.93    2.10
  -2  -2   7   69.73    8.56
  -2  -2   7   66.62    2.90
   2   2  -7   87.69    8.93
  -2  -2   7   83.42    3.44
  -2  -2   6   10.09    1.60
   2   2  -6   10.53    5.87
  -2  -2   5  102.80    3.96
   2   2  -5  106.95    8.86
   2   2  -4  156.58    9.38
   2   2  -3   21.23    4.08
  -2  -2   3   17.98    4.45
   2   2  -2  179.13    8.23
  -2  -2   2  175.15    8.45
  -2  -2   1  275.07   10.42
  -2  -2   1  260.71   10.77
  -2  -2   0  250.47    9.08
  -2  -2   0  242.80    9.15
  -2  -2   0  236.81    9.54
  -2  -2  -1 1018.72   32.70
   2   2   2  957.77   30.96
   2   2   2  971.46   31.27
   2   2   3 4567.15  140.47
   2   2   3 4554.73  141.26
   2   2   4  155.48    6.55
   2   2   4  153.53    8.17
  -2  -2  -5  319.79   11.86
   2   2   5  293.77   13.88
  -2  -2  -6   91.58    5.70
   2   2   7   70.81    2.75
   2   2   7   71.57    3.14
   2   2   7   69.85    3.00
   2   2   8    2.43    0.90
   2   2   8    2.99    1.53
  -2  -2  -8    0.66    3.10
   2   2   8    1.45    1.52
   2   2   9   71.11    3.46
   2   2   9   66.12    3.43
  -2  -2  -9   67.15    3.23
   2   2   9   68.42    3.20
   2   2   9   72.92    2.97
  -2  -2 -10  310.15   10.61
   2   2  10  305.21   10.22
   2   2  10  296.84   10.85
   2   2  11  206.88   16.94
   2   2  11  215.40    8.44
  -2  -2 -11  226.58    8.14
   2   2  11  208.73    7.78
   2   2  12   96.31    5.04
  -2  -2 -12  102.19    4.73
   2   2  12   94.14    4.59
   2   2  13   90.97    4.97
  -2  -2 -13  102.20    4.64
   2   2  13   90.44    4.40
  -2  -2 -14    2.35    1.78
  -2  -2 -15   14.68    1.76
  -2  -2 -16    4.89    1.02
   2   3 -14   76.47    3.06
  -2  -3  13    6.81    2.09
   2   3 -13    4.18    1.45
   2   3 -12   88.87    4.11
   2   3 -11    1.06    1.76
  -2  -3  10  126.94    5.51
   2   3 -10  149.61    5.69
  -2  -3   9   18.62    2.39
  -2  -3   9    9.84    6.43
  -2  -3   8  100.63    4.31
  -2  -3   8   83.73    9.58
  -2  -3   7    1.58    1.55
   2   3  -7   -2.04    5.41
  -2  -3   7    0.19    5.34
  -2  -3   6  669.34   21.22
  -2  -3   6  645.82   26.64
  -2  -3   5   33.34    2.01
   2   3  -5   40.25    6.42
  -2  -3   5   36.50    6.37
   2   3  -4  630.48   23.33
  -2  -3   4  582.68   22.98
   2   3  -3   16.40    4.41
  -2  -3   3   13.63    4.30
  -2  -3   2 1444.99   48.02
   2   3  -2 1531.58   48.22
  -2  -3   2 1490.32   49.13
  -2  -3   1  116.89    5.83
  -2  -3   1  128.22    6.74
  -2  -3   0 2117.07   68.77
  -2  -3   0 2310.97   69.17
  -2  -3   0 2255.07   69.97
   2   3   2 1064.72   33.11
  -2  -3  -2  963.86   33.14
   2   3   2 1039.45   33.35
   2   3   3    2.27    3.17
   2   3   3    4.12    2.05
   2   3   4   -2.55    4.26
   2   3   4    2.93    1.98
   2   3   5   55.01    6.88
   2   3   5   45.29    3.78
   2   3   6    5.76    5.98
  -2  -3  -6    7.98    3.12
   2   3   7  122.11    4.06
  -2  -3  -7  115.14    6.66
   2   3   7  116.20    9.72
   2   3   7   96.89    4.22
  -2  -3  -8   -0.42    2.84
   2   3   8    0.11    1.60
   2   3   8    0.15    0.84
   2   3   8    1.65    5.86
   2   3   8    1.33    1.54
   2   3   9    6.74    1.91
   2   3   9    5.80    1.14
  -2  -3  -9    5.92    1.35
   2   3   9    0.49    6.72
   2   3   9    6.81    1.91
   2   3   9    6.37    1.62
   2   3  10   14.19    2.35
  -2  -3 -10   12.31    1.79
   2   3  10    8.84    8.13
   2   3  10   12.70    2.43
   2   3  11   14.80    2.77
  -2  -3 -11   13.27    2.07
   2   3  11   13.23    2.68
   2   3  11    6.94    9.18
   2   3  12    1.80    2.75
  -2  -3 -12    1.44    1.91
   2   3  12    4.57    2.54
   2   3  13   -0.45    2.52
   2   3  13    1.23    1.86
   2   3  13    2.98    2.29
  -2  -3 -13    1.71    1.78
   2   3  14    0.71    1.91
  -2  -3 -14    1.97    1.65
  -2  -3 -15   11.91    1.54
  -2  -3 -16   45.85    2.05
   2   4 -13   47.80    2.48
  -2  -4  13   49.57    2.72
   2   4 -12   31.13    2.33
  -2  -4  11    3.94    1.63
   2   4 -11    3.62    1.73
  -2  -4  10   91.92   10.49
   2   4 -10  160.93    5.92
  -2  -4  10  112.59   11.90
  -2  -4  10  140.69    5.61
  -2  -4   9   38.43    2.64
  -2  -4   9   37.28    2.22
  -2  -4   9   26.75    6.73
  -2  -4   9   32.82    7.41
   2   4  -9   24.01    1.94
  -2  -4   8   57.91    2.93
  -2  -4   8   54.61    2.52
  -2  -4   8   40.22    7.44
  -2  -4   8   53.38    8.15
   2   4  -8   41.45    2.45
  -2  -4   7    6.12    5.05
  -2  -4   7    6.93    1.00
  -2  -4   7    6.18    1.55
   2   4  -7    6.47    1.17
  -2  -4   6    1.31    1.28
   2   4  -6   -0.18    5.16
   2   4  -6    2.52    0.99
  -2  -4   6    3.07    4.76
   2   4  -5  404.47   17.16
  -2  -4   5  352.56   11.60
   2   4  -5  363.90   11.68
  -2  -4   5  365.76   16.35
   2   4  -4   20.85    5.67
  -2  -4   4   21.42    5.66
  -2  -4   4   18.54    5.33
   2   4  -3 1061.66   34.96
  -2  -4   3 1043.10   36.34
  -2  -4   3  962.73   34.46
   2   4  -2  610.92   20.83
  -2  -4   2  613.41   22.19
  -2  -4   1 1849.96   55.68
  -2  -4   1 1633.76   53.64
  -2  -4   0 1188.49   35.43
  -2  -4   0  999.66   33.29
  -2  -4  -1 1653.35   51.81
   2   4   2  425.94   14.28
  -2  -4  -2  367.27   13.88
   2   4   3  109.10    6.45
   2   4   4   24.51    5.43
   2   4   4   23.29    3.24
   2   4   5   14.32    6.26
   2   4   5   10.13    3.14
   2   4   6   92.49    8.78
   2   4   6   74.50    2.64
   2   4   6   71.71    3.19
  -2  -4  -6   90.43    5.47
  -2  -4  -7   78.02    5.24
   2   4   7   59.65    2.91
   2   4   7   77.33    8.77
  -2  -4  -8   50.35    4.81
   2   4   8   54.32    2.47
   2   4   8   45.60    8.39
   2   4   8   55.52    2.87
  -2  -4  -9  197.84   10.68
   2   4   9  228.30    7.63
  -2  -4  -9  198.89    7.71
   2   4   9  241.06    7.98
   2   4   9  238.60   15.80
   2   4  10   43.56    2.46
   2   4  10   46.08    3.14
   2   4  10   39.29   10.10
  -2  -4 -10   41.31    2.66
   2   4  11   60.36    3.59
   2   4  11   58.43    3.69
   2   4  11   56.76    3.01
  -2  -4 -11   57.12    3.24
   2   4  12   51.99    3.44
  -2  -4 -12   54.77    3.24
   2   4  12   57.16    3.77
   2   4  13   25.37    2.61
  -2  -4 -13   27.22    2.32
   2   4  13   27.02    2.90
   2   4  14    0.23    1.70
   2   4  14    0.12    2.11
  -2  -4 -14    1.68    1.45
  -2  -4 -15    5.76    1.25
  -2  -4 -16    2.80    0.67
  -2  -5  14   -0.39    0.82
  -2  -5  13    3.54    1.31
  -2  -5  13    5.37    1.64
   2   5 -12    8.79    1.54
  -2  -5  12   15.19    1.86
   2   5 -11    0.96    1.48
  -2  -5  11    3.25    1.58
   2   5 -10   60.81    3.25
  -2  -5  10   57.09    3.08
  -2  -5   9    5.50    1.42
   2   5  -9    7.99    1.69
  -2  -5   9    4.60    5.47
   2   5  -9    5.05    1.41
  -2  -5   9    4.12    4.89
  -2  -5   8   13.81    1.43
  -2  -5   8    7.44    5.14
  -2  -5   8   10.79    5.91
   2   5  -8   13.00    1.63
  -2  -5   7    4.08    1.46
  -2  -5   7    5.37    1.03
  -2  -5   7    6.93    4.83
  -2  -5   7    5.33    5.19
   2   5  -7    6.13    1.32
  -2  -5   6   -0.37    1.14
  -2  -5   6    0.93    0.73
  -2  -5   6   -1.44    4.40
   2   5  -6    0.44    1.02
  -2  -5   6    0.22    4.85
  -2  -5   5   87.35    7.07
   2   5  -5   92.68    3.56
   2   5  -5  104.73    8.14
  -2  -5   5   81.10    3.33
  -2  -5   5   94.21    8.58
  -2  -5   4   88.91    6.83
   2   5  -4   92.70    3.64
   2   5  -4  103.37    7.69
  -2  -5   4   95.54    8.39
   2   5  -3  256.84   11.69
  -2  -5   3  264.65   13.20
  -2  -5   3  232.89   10.83
   2   5  -2  227.78    9.92
  -2  -5   2  205.17    9.26
   2   5  -1   11.55    2.93
  -2  -5   1   13.74    4.04
  -2  -5   1    7.78    2.32
   2   5  -1    7.78    1.42
  -2  -5   0  202.75    9.64
   2   5   1  738.32   22.96
  -2  -5  -1  677.75   22.81
   2   5   2  217.65    8.90
  -2  -5  -3  280.13   11.51
   2   5   3  326.60   12.86
   2   5   4  341.35   15.03
   2   5   5  220.27    6.88
   2   5   5  203.26    6.81
   2   5   6   -0.91    6.15
   2   5   6    1.89    1.01
   2   5   6    2.07    0.71
   2   5   6   -1.32    1.64
  -2  -5  -7   32.20    3.76
   2   5   7   28.91    2.17
   2   5   7   26.90    7.36
   2   5   7   27.77    1.99
   2   5   8  565.72   16.33
  -2  -5  -8  487.54   19.20
   2   5   8  538.52   16.25
  -2  -5  -8  448.12   16.23
   2   5   8  479.06   16.32
   2   5   8  555.37   24.24
   2   5   9   94.76    3.72
  -2  -5  -9   80.93    3.71
   2   5   9   92.69    4.06
   2   5   9   81.92   11.45
   2   5  10   36.41    2.34
  -2  -5 -10   32.99    2.37
   2   5  10   30.75   10.26
   2   5  10   40.38    2.89
  -2  -5 -11   33.34    2.44
   2   5  11   34.95    2.86
  -2  -5 -12    5.57    1.65
   2   5  12    5.48    2.15
  -2  -5 -13    0.48    1.45
   2   5  13    1.00    1.84
  -2  -5 -14   20.47    1.75
   2   5  15    0.40    0.85
  -2  -5 -15   12.00    1.11
   2   6 -14    0.47    0.53
  -2  -6  14    0.69    0.57
  -2  -6  13   17.43    1.54
  -2  -6  13   15.06    1.46
  -2  -6  12   25.94    1.96
  -2  -6  11   48.37    2.77
   2   6 -10    4.03    1.45
   2   6 -10    2.98    1.29
  -2  -6  10    2.80    1.54
   2   6  -9  131.91    5.03
  -2  -6   9  107.39   11.49
   2   6  -9   98.86    4.78
  -2  -6   9  136.88    4.89
   2   6  -8  285.45    9.71
  -2  -6   8  254.10   17.28
   2   6  -8  266.01    9.68
  -2  -6   8  286.88    9.49
  -2  -6   7   21.25    6.77
  -2  -6   7   20.80    1.57
   2   6  -7   17.86    1.86
   2   6  -7   24.65    1.99
  -2  -6   6   -0.24    4.96
  -2  -6   6    1.08    3.68
  -2  -6   6    1.54    0.84
   2   6  -6    1.59    1.47
   2   6  -6    1.74    1.24
  -2  -6   5   22.82    5.90
  -2  -6   5   21.47    4.55
  -2  -6   5   26.45    1.49
   2   6  -5   26.29    2.03
   2   6  -5   30.80    1.94
   2   6  -4   61.66    2.76
   2   6  -4   55.07    2.82
  -2  -6   4   62.15    7.11
   2   6  -3    4.87    1.21
  -2  -6   3    1.28    2.86
   2   6  -3    4.25    1.49
  -2  -6   3    2.72    4.38
   2   6  -2  555.67   20.63
  -2  -6   2  516.78   20.60
  -2  -6   2  712.19   24.73
   2   6  -2  688.24   19.70
   2   6  -2  617.68   21.40
  -2  -6   1    7.31    4.09
   2   6  -1    2.56    1.24
  -2  -6   0   33.11    4.93
   2   6   1    4.40    4.17
   2   6   2  250.88    9.67
   2   6   2  313.14   12.46
   2   6   3  167.18    8.60
  -2  -6  -3  153.24    7.00
   2   6   3  175.75    8.85
   2   6   4  702.62   21.71
   2   6   4  697.59   21.77
   2   6   5   75.05    2.81
   2   6   5   71.41    2.66
   2   6   5   75.90    2.74
   2   6   6    9.90    6.46
   2   6   6    6.26    1.15
   2   6   6    8.64    0.94
   2   6   6    8.17    0.73
   2   6   6    6.99    1.69
   2   6   7  461.66   20.11
   2   6   7  334.79   12.23
   2   6   7  420.52   12.37
  -2  -6  -7  384.42   15.03
   2   6   8   72.59    3.63
   2   6   8   76.98   10.99
   2   6   8   91.28    3.86
   2   6   8   96.55    3.66
  -2  -6  -8   68.68    5.69
   2   6   9  346.37   10.60
   2   6   9  333.32   10.55
   2   6  10  195.04    6.92
   2   6  10  204.54    7.06
  -2  -6 -10  173.19    6.80
   2   6  10  176.82    6.92
   2   6  11   45.66    3.36
  -2  -6 -11   38.15    2.50
   2   6  11   38.00    2.79
  -2  -6 -12    1.85    1.37
   2   6  12    4.25    1.80
   2   6  13   24.43    2.21
  -2  -6 -13   40.82    2.23
   2   6  14    2.31    1.17
  -2  -6 -14    3.93    1.04
  -2  -7  13    8.86    1.09
  -2  -7  12   20.39    1.67
  -2  -7  11   17.98    1.78
  -2  -7  10    9.12    1.62
  -2  -7   9   59.98    8.89
  -2  -7   9   83.00    3.62
  -2  -7   8  369.72   21.68
   2   7  -8  409.49   13.68
  -2  -7   8  405.72   13.33
  -2  -7   7  226.22   15.77
   2   7  -7  218.72    8.19
  -2  -7   7  242.68    8.16
  -2  -7   6  119.73   11.02
   2   7  -6  112.33    4.72
   2   7  -6  126.61    5.01
  -2  -7   6  121.10    4.46
  -2  -7   5    4.81    5.05
   2   7  -5    4.47    1.57
   2   7  -5    5.92    1.52
  -2  -7   5    4.20    0.91
  -2  -7   4   18.45    5.23
   2   7  -4   12.97    1.73
   2   7  -4   15.49    1.62
  -2  -7   4   12.37    1.10
  -2  -7   3  260.29   13.85
   2   7  -3  265.51    9.02
  -2  -7   2   47.28    5.92
   2   7  -2   47.00    2.51
  -2  -7   1   11.46    4.02
   2   7  -1   11.21    1.32
   2   7   0  978.86   29.57
   2   7   0  927.49   29.36
   2   7   1  227.11    7.55
   2   7   1  220.59   11.45
   2   7   2  336.04   10.74
   2   7   2  363.26   14.95
   2   7   3   50.81    2.09
   2   7   3   48.63    2.24
   2   7   3   51.90    5.28
   2   7   4  169.58    5.70
   2   7   4  165.54    5.60
   2   7   4  179.86    9.21
   2   7   5   65.66    3.05
   2   7   5   70.89    2.67
   2   7   5   68.63    2.78
   2   7   5   74.42    2.73
   2   7   6    6.20    0.99
   2   7   6    6.02    0.77
   2   7   6    5.33    1.17
   2   7   6    6.16    3.05
   2   7   6    2.85    1.73
   2   7   7  148.35    5.29
   2   7   7  134.20    4.79
   2   7   7  151.39    5.60
   2   7   8  719.43   22.19
   2   7   8  697.68   22.02
   2   7   8  657.01   22.48
   2   7   9   77.18    3.53
   2   7   9   81.86    3.87
   2   7   9   68.77    3.89
   2   7  10   93.29    4.08
   2   7  10  100.21    4.37
   2   7  11   42.25    2.65
   2   7  11   47.54    3.24
   2   7  11   38.01    2.80
   2   7  12   34.32    2.57
   2   7  12   49.50    3.12
   2   7  13    1.00    1.26
   2   7  13    0.11    1.98
  -2  -7 -15    6.15    0.89
  -2  -8  13   16.03    1.01
  -2  -8  12   13.89    1.30
   2   8 -12   10.06    1.10
  -2  -8  11   19.36    1.63
  -2  -8  10   29.59    2.07
  -2  -8   9    3.37    1.36
  -2  -8   8   -5.18    5.65
  -2  -8   8   -0.50    1.29
  -2  -8   7  280.32   18.52
   2   8  -7  304.82   10.72
  -2  -8   6    6.19    1.22
  -2  -8   6    6.42    5.43
   2   8  -6    5.34    1.72
  -2  -8   5   32.07    1.86
  -2  -8   5   32.21    6.44
   2   8  -5   35.11    2.41
  -2  -8   4    0.29    0.83
   2   8  -4    0.89    1.58
  -2  -8   4   -1.28    4.48
   2   8  -3  498.89   15.77
   2   8  -3  480.38   15.92
  -2  -8   3  501.17   21.54
   2   8  -2   33.49    2.20
   2   8  -2   31.85    1.95
  -2  -8   2   28.97    5.07
   2   8  -1  189.37    6.45
   2   8   0   24.01    5.01
   2   8   0   26.28    1.64
   2   8   1  131.74    8.55
   2   8   1  120.65    4.31
   2   8   2  174.79    9.63
   2   8   2  163.08    5.53
   2   8   3   42.62    4.99
   2   8   3   40.86    1.87
   2   8   3   39.63    2.10
   2   8   4   39.60    4.79
   2   8   4   40.80    2.08
   2   8   4   39.46    1.97
   2   8   4   40.53    2.01
   2   8   5  837.68   28.63
   2   8   5  765.58   24.20
   2   8   5  738.43   24.34
   2   8   5  802.38   24.23
   2   8   5  798.00   24.26
   2   8   6    0.83    1.73
   2   8   6    3.57    2.94
   2   8   6    1.74    1.04
   2   8   6    2.68    1.21
   2   8   6    2.44    0.84
   2   8   7    3.64    1.11
   2   8   7    3.14    1.94
   2   8   7   -0.06    1.45
   2   8   8  106.34    4.35
   2   8   8  103.98    4.29
   2   8   9   -0.07    1.73
   2   8   9    3.11    2.26
   2   8   9   -0.94    1.60
   2   8  10    4.15    1.75
   2   8  10    2.74    1.67
   2   8  10    7.90    2.37
   2   8  11  223.09    7.29
   2   8  11  219.39    7.23
   2   8  12    3.52    1.32
   2   8  12    3.02    2.10
   2   8  13   -0.34    1.75
   2   9 -12    4.50    0.93
   2   9 -12    6.29    0.74
  -2  -9  12    7.12    0.89
   2   9 -11    2.22    1.36
   2   9 -11    1.12    1.23
  -2  -9  11    2.18    1.00
  -2  -9  10    4.76    1.23
   2   9  -9    0.44    1.64
  -2  -9   9    0.84    1.25
  -2  -9   8  139.26    5.24
  -2  -9   7    1.25    1.20
   2   9  -6   59.51    3.40
  -2  -9   6   69.52    3.00
   2   9  -5   96.41    4.28
  -2  -9   5  100.11    9.94
  -2  -9   5  106.12    4.05
   2   9  -4   20.01    2.01
   2   9  -4   18.00    2.14
  -2  -9   4   15.35    5.08
  -2  -9   4   21.20    1.57
  -2  -9   3   44.72    6.41
   2   9  -3   48.18    2.58
   2   9  -3   48.44    2.81
   2   9  -2   70.22    3.07
   2   9  -1    9.37    1.36
   2   9   0    5.42    4.17
   2   9   0    4.78    1.21
   2   9   1  106.72    8.16
   2   9   1  105.09    3.88
   2   9   2    3.87    3.47
   2   9   2    3.43    1.03
   2   9   2    1.76    1.37
  -2  -9  -3    2.65    1.10
   2   9   3    2.38    1.36
   2   9   3    5.19    1.07
   2   9   3    0.43    3.52
   2   9   4  352.50   11.21
   2   9   4  352.66   11.23
   2   9   4  348.03   11.07
   2   9   4  350.35   11.19
   2   9   4  360.75   15.51
  -2  -9  -4  314.35   11.27
   2   9   5    5.43    1.23
   2   9   5    4.90    1.15
   2   9   5    6.38    1.29
   2   9   5    3.63    3.14
   2   9   6  596.72   19.50
   2   9   6  588.26   19.38
   2   9   6  596.09   19.26
   2   9   7   53.82    2.41
   2   9   7   47.89    2.83
   2   9   8  198.23    6.93
   2   9   8  218.27    7.24
   2   9   9   22.18    2.09
   2   9   9   30.33    2.53
   2   9   9   27.69    2.32
   2   9  10  121.52    4.60
   2   9  10  113.37    4.49
   2   9  11    9.76    2.06
   2   9  11   12.50    1.69
   2   9  11    7.50    1.37
   2   9  12   -0.41    1.81
  -2  -9 -13   19.73    1.74
  -2  -9 -14    0.26    0.84
   2  10 -11    1.69    0.93
  -2 -10  11    1.76    0.78
   2  10 -11    1.27    0.92
   2  10 -10  113.68    4.30
  -2 -10  10  106.28    4.16
   2  10 -10  118.20    4.33
   2  10  -9    2.61    1.67
  -2 -10   9    2.87    1.13
  -2 -10   8    6.49    1.27
   2  10  -7   -0.51    1.58
  -2 -10   7   -0.16    1.13
   2  10  -6   50.49    2.93
  -2 -10   6   61.58    2.75
   2  10  -5    3.98    1.70
  -2 -10   5    4.38    1.18
   2  10  -4   62.15    3.10
   2  10  -4   66.01    3.18
  -2 -10   4   70.31    3.00
   2  10  -3    7.40    1.56
   2  10  -3    5.05    1.31
   2  10  -2   22.72    5.64
   2  10  -2   18.74    1.71
   2  10  -1  109.36    9.27
   2  10  -1  100.68    3.94
   2  10   0   19.34    5.14
   2  10   0   16.22    1.55
   2  10   0   20.03    1.59
   2  10   0   19.69    1.56
   2  10   1   74.61    3.06
   2  10   1   89.44    7.64
   2  10   2    1.17    3.70
   2  10   2    3.26    1.65
   2  10   2    3.69    1.17
   2  10   3  215.66    7.52
   2  10   3  235.17    7.59
   2  10   3  209.61    7.25
  -2 -10  -4   23.03    1.89
   2  10   4   25.44    4.48
   2  10   4   28.50    2.04
   2  10   4   28.06    1.92
   2  10   4   24.31    1.71
  -2 -10  -5   44.25    2.69
   2  10   5   52.47    2.44
   2  10   5   49.09    2.33
   2  10   5   48.81    2.34
   2  10   6   16.87    1.40
   2  10   6   18.25    1.65
   2  10   8    4.76    1.74
   2  10   9  117.82    4.61
   2  10  10   37.27    2.44
  -2 -10 -12    2.96    1.51
  -2 -10 -13    0.08    1.01
  -2 -11  10    9.61    0.93
   2  11 -10    9.35    1.05
   2  11 -10   10.86    1.23
  -2 -11   9   82.76    3.35
   2  11  -9   81.80    3.47
  -2 -11   8    7.98    1.18
   2  11  -8    7.75    1.55
  -2 -11   7   35.69    1.97
   2  11  -7   30.49    2.26
  -2 -11   6    0.78    1.04
   2  11  -6   -0.15    1.42
  -2 -11   5  225.75    7.59
   2  11  -5  213.30    7.70
   2  11  -4   36.59    2.23
   2  11  -4   32.34    6.39
   2  11  -4   34.12    2.16
  -2 -11   4   42.30    2.16
   2  11  -3    0.25    4.08
  -2 -11   3    1.66    1.07
   2  11  -3    2.61    1.38
   2  11  -2    6.27    4.35
   2  11  -2    7.72    1.42
   2  11  -2   10.62    1.83
   2  11  -1    1.73    3.79
   2  11  -1   -0.19    1.23
   2  11  -1    0.32    1.42
   2  11   0   84.41    8.01
   2  11   0   81.21    3.15
   2  11   0   76.03    3.24
   2  11   0   75.26    3.18
   2  11   1   14.32    1.75
   2  11   1   14.11    4.49
   2  11   1   12.97    1.40
   2  11   1   11.52    2.09
   2  11   2   -2.40    3.57
   2  11   2    1.85    1.77
   2  11   2   -2.30    1.96
   2  11   2    0.43    1.17
   2  11   3   12.86    3.93
   2  11   3   12.38    1.37
   2  11   3   12.46    1.84
   2  11   3   13.97    1.95
   2  11   4    1.06    2.79
   2  11   4    3.32    1.63
   2  11   4    0.60    1.42
   2  11   4    2.03    1.18
   2  11   5  268.24    8.34
   2  11   5  252.60    8.24
  -2 -11  -6   27.87    2.30
  -2 -11  -7    8.67    1.97
   2  11   7   10.47    1.74
  -2 -11  -8   19.24    2.27
   2  11   8   21.75    2.00
  -2 -11  -9   -0.03    1.87
  -2 -11 -10    9.19    1.83
  -2 -11 -11    2.93    1.42
   2  11  11    1.44    1.18
  -2 -11 -12    2.16    1.06
   2  12 -10    1.31    0.59
  -2 -12   9    1.23    0.60
   2  12  -9    1.10    1.05
  -2 -12   8   25.10    1.43
  -2 -12   7   25.99    1.57
  -2 -12   6  206.39    7.00
   2  12  -6  201.91    7.42
  -2 -12   5   38.88    2.07
   2  12  -5   45.96    2.84
  -2 -12   4   20.81    1.53
   2  12  -4   16.66    2.21
  -2 -12   3   14.08    1.38
   2  12  -3   14.19    1.97
  -2 -12   2   58.01    2.62
   2  12  -2   44.21    2.75
   2  12  -1   31.47    5.27
   2  12  -1   33.20    2.13
   2  12   0  155.49   10.64
   2  12   0  161.99    5.78
   2  12   0  153.67    5.69
   2  12   1   52.08    3.09
   2  12   1   57.17    3.15
   2  12   2  154.46    5.81
   2  12   2  168.99    5.90
   2  12   2  148.77    5.72
   2  12   3   13.92    2.24
   2  12   3   14.67    2.01
   2  12   3   14.66    1.86
   2  12   3   15.16    1.72
   2  12   3   12.55    3.48
   2  12   4  250.03    8.63
   2  12   4  274.68    9.25
   2  12   5    8.03    1.32
   2  12   6   63.65    3.09
  -2 -12  -6   54.74    2.87
   2  12   7   11.56    1.67
  -2 -12  -7   10.98    1.72
   2  12   8    4.20    1.36
  -2 -12  -8    4.17    1.62
   2  12   9   22.51    1.75
  -2 -12  -9   18.30    1.86
  -2 -12 -10    4.17    1.28
   2  12  10    5.71    1.32
  -2 -12 -11    5.28    1.01
   2  12  11    6.14    0.88
  -2 -13   7   16.09    1.03
   2  13  -7   14.79    1.52
  -2 -13   6   19.96    1.26
   2  13  -6   17.86    1.79
  -2 -13   5   17.88    1.26
   2  13  -5   16.21    1.33
   2  13  -5   19.60    1.87
   2  13  -4   35.17    2.17
   2  13  -4   33.06    2.33
  -2 -13   3    6.71    1.01
   2  13  -3    2.25    1.58
   2  13  -3    5.23    1.50
  -2 -13   2  246.69    8.10
   2  13  -2  265.16    8.47
  -2 -13   1   15.02    1.39
   2  13  -1   13.81    1.46
   2  13  -1   16.40    2.09
   2  13  -1   18.30    2.21
   2  13   0   18.33    1.48
   2  13   0   21.86    2.26
   2  13   1   34.77    2.12
   2  13   1   38.87    2.37
   2  13   1   45.25    2.66
   2  13   1   46.84    2.65
   2  13   2   19.69    1.88
   2  13   2   24.91    2.12
   2  13   2   23.54    2.04
   2  13   2   21.17    1.78
   2  13   3   10.71    1.90
   2  13   3    9.50    1.43
   2  13   3   12.54    1.74
   2  13   3    9.40    1.55
   2  13   4   -0.18    1.91
   2  13   4    4.12    1.26
   2  13   4    1.91    1.21
   2  13   5   90.92    3.86
   2  13   5   69.60    3.44
   2  13   6   68.90    3.22
   2  13   6   48.64    2.69
   2  13   7   96.99    3.73
   2  13   7   67.82    3.30
   2  13   8    1.76    1.06
   2  13   9    3.53    0.97
  -2 -13  -9    1.35    0.91
   2  13  10   25.43    1.33
   2  14  -7    9.20    0.88
   2  14  -6    8.27    1.10
   2  14  -6    8.53    1.08
   2  14  -5   69.86    2.87
   2  14  -5   62.76    2.71
   2  14  -4    7.57    1.46
   2  14  -4    8.40    0.99
   2  14  -4    9.69    1.28
  -2 -14   3   26.58    1.39
   2  14  -3   30.40    2.06
   2  14  -3   27.04    1.70
  -2 -14   2   32.51    1.64
   2  14  -2   33.83    2.01
  -2 -14   1    4.10    0.82
   2  14  -1    2.31    1.21
   2  14  -1    6.61    1.60
   2  14  -1    5.11    1.40
   2  14   0   19.30    1.62
   2  14   0   29.54    2.04
   2  14   1  278.37    8.44
   2  14   1  268.35    8.34
   2  14   1  261.95    8.24
   2  14   2    6.93    1.46
   2  14   2    3.05    1.14
   2  14   2    3.96    1.30
   2  14   2    4.75    1.30
   2  14   3   14.84    1.61
   2  14   3   14.49    1.39
   2  14   3   14.43    1.31
   2  14   3   10.07    1.30
   2  14   4   27.32    1.96
   2  14   4   30.01    1.55
   2  14   5    2.26    1.48
   2  14   5    0.60    0.93
   2  14   6   35.93    2.04
   2  14   6   26.39    1.70
   2  14   7    8.87    1.36
   2  14   7    6.12    0.97
   2  14   8    8.46    1.14
   2  15  -3    8.45    0.80
   2  15  -3    9.61    1.13
   2  15  -2   41.36    1.97
   2  15  -2   36.61    1.73
   2  15  -1    0.34    0.72
   2  15  -1    2.73    1.10
   2  15  -1    2.42    0.90
   2  15   0   31.76    1.59
   2  15   0   39.50    1.89
   2  15   1   51.06    2.16
   2  15   1   56.13    2.28
   2  15   2   31.90    1.59
   2  15   2   35.81    1.63
   2  15   3   15.37    1.29
   2  15   3   19.60    1.14
   2  15   4    2.31    1.09
   2  15   5    8.10    1.10
   2  15   6    1.62    0.89
   2  15   7    1.17    0.77
  -3  15   2  115.25    3.79
  -3  15   1   24.12    1.23
  -3  15   1   25.43    1.22
  -3  15   0    5.29    0.75
  -3  15   0    6.88    0.85
  -3  15   0    7.84    0.84
  -3  15  -1    2.10    0.79
  -3  15  -1    3.31    0.74
  -3  15  -2    0.04    0.60
  -3  15  -3    0.66    0.70
  -3  14   5    3.42    0.69
  -3  14   4    2.42    0.94
  -3  14   4    0.83    0.75
  -3  14   3   43.25    2.18
  -3  14   3   41.29    1.90
  -3  14   3   40.86    1.94
  -3  14   2    8.30    1.45
  -3  14   2    7.19    1.30
  -3  14   1   77.97    3.02
  -3  14   1   75.56    3.07
  -3  14   0   18.54    1.51
  -3  14   0    9.44    1.47
  -3  14  -1   48.61    2.17
  -3  14  -1   46.43    2.22
  -3  14  -2    1.28    1.14
  -3  14  -2    1.75    1.14
  -3  14  -3   14.26    1.15
  -3  14  -3   15.59    1.23
  -3  14  -3   16.71    1.28
  -3  14  -4    2.26    0.94
  -3  14  -4    3.59    0.83
  -3  14  -5    5.59    1.01
  -3  14  -6    3.84    0.71
  -3  13   6   50.13    1.87
  -3  13   6   36.41    1.94
  -3  13   5   50.62    2.17
  -3  13   5   41.60    2.27
  -3  13   4  214.52    7.49
  -3  13   3  145.60    5.36
  -3  13   3  158.32    5.74
  -3  13   2   65.41    3.18
  -3  13   2   82.42    3.61
  -3  13   1    1.83    1.72
  -3  13   1    4.56    1.78
  -3  13   0   16.76    1.93
  -3  13   0   21.79    2.31
  -3  13  -1   20.76    1.88
  -3  13  -1    7.61    1.58
  -3  13  -2  111.79    4.29
  -3  13  -2  122.68    4.46
  -3  13  -2  118.84    4.49
  -3  13  -3    2.94    1.35
  -3  13  -3    1.37    1.35
  -3  13  -3    2.19    1.47
  -3  13  -4   86.33    3.39
  -3  13  -4   77.55    3.02
  -3  13  -4   84.79    3.32
  -3  13  -5    1.45    1.34
  -3  13  -5    1.45    0.99
  -3  13  -5    0.95    1.52
  -3  13  -6  231.85    7.74
  -3  13  -6  224.85    7.60
  -3  13  -6  223.93    7.55
  -3  13  -7   21.55    1.47
  -3  13  -7   19.88    1.24
  -3  12   8    3.51    0.78
  -3  12   7    1.37    1.02
  -3  12   7    0.81    0.89
  -3  12   6    0.38    1.23
  -3  12   6   -1.75    1.30
  -3  12   6    0.32    0.92
  -3  12   5   40.88    2.33
  -3  12   5   49.44    2.71
  -3  12   4    9.02    1.74
  -3  12   4    7.90    1.46
  -3  12   3   -0.69    1.73
  -3  12   3    1.40    1.40
  -3  12   2    9.38    2.00
  -3  12   2    6.97    2.21
  -3  12   2    9.60    1.69
  -3  12   1   55.65    3.05
  -3  12   1   57.26    3.20
  -3  12   0   26.02    2.63
  -3  12   0   24.52    2.09
  -3  12   0   20.28    2.29
  -3  12  -1    4.83    2.16
  -3  12  -1    7.91    1.87
  -3  12  -1    7.35    1.88
  -3  12  -2    0.51    1.41
  -3  12  -2    2.75    2.11
  -3  12  -2    2.61    1.61
  -3  12  -2    0.08    1.61
  -3  12  -2   -0.75    1.86
  -3  12  -3   13.81    2.00
  -3  12  -3   12.19    1.77
  -3  12  -3   13.52    1.71
  -3  12  -3   12.22    1.83
  -3  12  -3   12.31    2.06
  -3  12  -4   80.53    3.60
  -3  12  -4   58.77    2.84
  -3  12  -4   68.83    2.95
  -3  12  -4   57.52    3.28
  -3  12  -4   75.14    3.42
  -3  12  -5   -0.57    1.83
  -3  12  -5    3.04    2.02
  -3  12  -5    2.46    1.25
  -3  12  -5    2.98    1.26
  -3  12  -6    4.92    1.11
  -3  12  -7   14.66    1.37
  -3  12  -8   21.23    1.93
  -3  12  -8   20.94    1.23
  -3  12  -9    6.41    1.35
  -3  12 -10    3.23    0.91
  -3  12 -10    4.34    0.90
  -3  11   9    1.04    0.82
  -3  11   8    3.94    1.28
  -3  11   8    2.85    0.88
  -3  11   7    8.67    1.67
  -3  11   7    8.13    1.31
  -3  11   7    5.91    1.22
  -3  11   6    1.39    1.73
  -3  11   6    2.23    1.48
  -3  11   6    0.57    1.34
  -3  11   5  143.47    5.57
  -3  11   5  142.98    5.03
  -3  11   4   40.53    2.96
  -3  11   4   38.83    2.66
  -3  11   4   44.08    2.73
  -3  11   3   89.74    4.12
  -3  11   3   74.15    3.78
  -3  11   2   27.44    2.45
  -3  11   2   25.08    2.26
  -3  11   2   24.75    2.49
  -3  11   1  119.33    4.79
  -3  11   1  113.22    4.89
  -3  11   1  104.15    4.45
  -3  11   1  111.73    4.69
  -3  11   0   83.23    4.12
  -3  11   0  129.09    4.75
  -3  11   0  132.89    5.03
  -3  11   0   90.77    3.66
  -3  11   0  119.39    4.54
  -3  11   0  129.97    4.66
  -3  11  -1  146.54    5.08
  -3  11  -1   87.48    4.57
  -3  11  -1  143.07    5.33
  -3  11  -1  122.50    4.88
  -3  11  -1  123.28    4.70
  -3  11  -1   97.86    4.55
  -3  11  -2   76.33    3.87
  -3  11  -2   80.95    3.60
  -3  11  -2   75.76    3.94
  -3  11  -2   84.47    4.42
  -3  11  -3    1.28    1.91
  -3  11  -3    2.04    1.60
  -3  11  -3   -2.66    2.30
  -3  11  -4   10.51    2.24
  -3  11  -4    9.19    1.64
  -3  11  -4    8.06    1.68
  -3  11  -5   97.08    3.68
  -3  11  -5   86.89    3.58
  -3  11  -6   40.92    2.15
  -3  11  -6   48.74    2.79
  -3  11  -7   53.25    3.02
  -3  11  -7   59.08    3.33
  -3  11  -8   47.29    2.28
  -3  11  -8   46.86    2.83
  -3  11  -9   47.30    2.73
  -3  11  -9   58.76    2.86
  -3  11 -10   70.88    2.91
  -3  11 -10   59.42    2.85
  -3  11 -11   15.44    1.16
  -3  10  10    7.64    1.02
  -3  10   9   80.74    3.09
  -3  10   9   54.30    2.50
  -3  10   8   14.27    1.98
  -3  10   8   11.60    1.46
  -3  10   7   46.08    2.25
  -3  10   7   41.99    2.96
  -3  10   6    8.64    1.73
  -3  10   6    7.99    1.78
  -3  10   6    6.62    2.27
  -3  10   5    7.95    1.88
  -3  10   5    7.03    2.36
  -3  10   5    6.93    1.90
  -3  10   4   39.40    2.33
  -3  10   4   44.06    2.79
  -3  10   4   50.54    3.32
  -3  10   4   45.26    2.89
  -3  10   3    2.88    2.04
  -3  10   3    0.72    1.04
  -3  10   3    0.36    1.85
  -3  10   2   26.62    2.46
  -3  10   2   31.12    2.58
  -3  10   2   28.09    2.18
  -3  10   1   70.86    3.33
  -3  10   1   82.51    3.79
  -3  10   1   88.77    3.86
  -3  10   1   75.81    3.47
  -3  10   1   61.02    2.75
  -3  10   1   86.10    3.68
  -3  10   0  634.35   22.39
  -3  10   0  784.36   22.66
  -3  10   0  831.36   22.78
  -3  10   0  607.67   21.79
  -3  10   0  764.33   22.39
  -3  10   0  696.48   22.23
  -3  10   0  772.55   22.31
  -3  10  -1   60.04    3.12
  -3  10  -1   41.79    2.92
  -3  10  -1   55.72    3.21
  -3  10  -1   39.86    2.06
  -3  10  -1   43.87    3.08
  -3  10  -1   54.70    2.53
  -3  10  -1   62.98    2.99
  -3  10  -1   52.89    3.00
  -3  10  -2  146.02    5.35
  -3  10  -2  138.28    5.44
  -3  10  -2  120.17    4.67
  -3  10  -2  120.26    4.84
  -3  10  -2  128.10    5.18
  -3  10  -3   57.77    3.56
  -3  10  -3   55.68    2.61
  -3  10  -3   54.75    2.82
  -3  10  -4   26.52    1.67
  -3  10  -4   25.78    1.94
  -3  10  -4   23.45    2.48
  -3  10  -4   30.11    2.32
  -3  10  -5   32.24    2.03
  -3  10  -5   28.53    1.66
  -3  10  -5   29.62    1.96
  -3  10  -6   17.80    1.66
  -3  10  -6   28.14    2.47
  -3  10  -7    4.66    1.19
  -3  10  -7    3.33    2.19
  -3  10  -7    5.78    2.07
  -3  10  -8   11.25    2.27
  -3  10  -8   10.31    2.19
  -3  10  -9   18.08    2.16
  -3  10  -9   14.50    2.23
  -3  10 -10   42.05    2.54
  -3  10 -11   32.74    1.93
  -3  10 -12   12.64    0.99
  -3   9  11    9.63    1.02
  -3   9  10   38.94    2.02
  -3   9  10   60.91    2.61
  -3   9   9   29.11    2.02
  -3   9   9   35.59    2.57
  -3   9   8   75.61    2.88
  -3   9   8   78.56    4.01
  -3   9   7   66.92    3.02
  -3   9   7   64.79    3.55
  -3   9   6   44.90    2.68
  -3   9   6   47.67    3.12
  -3   9   5  175.87    6.59
  -3   9   5  190.54    7.53
  -3   9   5  184.11    7.10
  -3   9   4   -0.17    1.83
  -3   9   4   -0.03    1.24
  -3   9   4    0.08    2.29
  -3   9   4    0.76    1.79
  -3   9   3   23.18    2.24
  -3   9   3   20.75    2.52
  -3   9   3   17.98    1.64
  -3   9   3   25.14    2.26
  -3   9   2    9.77    1.61
  -3   9   2   15.14    1.96
  -3   9   2   10.24    1.22
  -3   9   2   12.74    2.11
  -3   9   2    9.59    1.11
  -3   9   2   13.41    1.73
  -3   9   1   94.36    3.98
  -3   9   1   98.37    4.07
  -3   9   1   90.71    3.69
  -3   9   1   92.80    3.72
  -3   9   0  188.35    6.36
  -3   9   0  153.00    6.12
  -3   9   0  163.47    5.94
  -3   9   0  180.04    6.03
  -3   9   0  194.43    6.39
  -3   9   0  145.87    5.48
  -3   9   0  166.75    6.06
  -3   9   0  162.10    5.75
  -3   9  -1  280.14    9.91
  -3   9  -1  318.97    9.96
  -3   9  -1  224.63    9.53
  -3   9  -1  309.85    9.62
  -3   9  -1  276.74   16.06
  -3   9  -1  321.82    9.99
  -3   9  -1  315.11    9.52
  -3   9  -1  263.45    9.22
  -3   9  -1  319.65    9.87
  -3   9  -2   24.04    2.15
  -3   9  -2   21.62    5.30
  -3   9  -2   26.52    2.23
  -3   9  -2   28.27    1.78
  -3   9  -2   30.46    2.22
  -3   9  -2   23.82    2.00
  -3   9  -3    9.26    4.45
  -3   9  -3   11.53    2.00
  -3   9  -3    9.80    1.72
  -3   9  -3   13.03    1.36
  -3   9  -3   14.18    1.94
  -3   9  -3   10.52    1.59
  -3   9  -4    3.21    3.88
  -3   9  -4    3.45    1.69
  -3   9  -4    4.95    1.98
  -3   9  -4    3.38    1.10
  -3   9  -4    4.27    1.40
  -3   9  -5    3.08    4.07
  -3   9  -5    3.38    1.85
  -3   9  -5    3.96    0.99
  -3   9  -5    5.35    1.37
  -3   9  -5    2.23    1.34
  -3   9  -6    0.97    1.33
  -3   9  -6    0.05    1.26
  -3   9  -6   -0.23    2.03
  -3   9  -6    1.61    1.99
  -3   9  -7   47.76    2.32
  -3   9  -7   54.47    3.38
  -3   9  -7   51.55    3.26
  -3   9  -8   16.59    1.82
  -3   9  -8   24.09    2.56
  -3   9  -9   80.70    3.78
  -3   9  -9  107.12    4.33
  -3   9 -10    3.26    1.77
  -3   9 -11    4.28    1.45
  -3   9 -11    4.96    1.86
  -3   9 -12    3.46    1.05
  -3   9 -12    3.31    1.44
  -3   9 -13    6.85    0.97
  -3   8  12   -0.03    0.63
  -3   8  11    2.16    0.88
  -3   8  11    3.07    1.27
  -3   8  10    1.16    1.28
  -3   8  10    1.77    1.77
  -3   8   9    1.42    1.73
  -3   8   9    5.51    2.40
  -3   8   8   10.87    1.30
  -3   8   8   10.50    2.14
  -3   8   8   14.64    2.75
  -3   8   7   11.57    1.67
  -3   8   7   16.14    2.39
  -3   8   7   18.10    2.95
  -3   8   6    5.97    1.69
  -3   8   6   10.63    2.71
  -3   8   6    7.92    2.18
  -3   8   5    0.12    1.74
  -3   8   5    2.88    1.35
  -3   8   5    0.86    2.32
  -3   8   5    3.45    2.01
  -3   8   4   90.78    3.96
  -3   8   4   87.55    3.86
  -3   8   4   99.86    4.82
  -3   8   4  103.26    4.49
  -3   8   3    1.60    1.62
  -3   8   3    1.86    1.77
  -3   8   3    0.29    0.99
  -3   8   3    2.06    1.62
  -3   8   2    3.29    1.26
  -3   8   2   -0.14    1.42
  -3   8   2    0.61    0.86
  -3   8   2   -0.13    1.58
  -3   8   2    2.59    1.35
  -3   8   2    0.96    0.78
  -3   8   1   73.38    3.49
  -3   8   1   78.63    3.27
  -3   8   1   95.74    3.77
  -3   8   1  103.14    3.97
  -3   8   1   75.30    2.96
  -3   8   1   87.34    3.45
  -3   8   0    0.54    1.24
  -3   8   0    0.23    1.33
  -3   8   0    3.65    1.22
  -3   8   0    3.25    1.42
  -3   8   0    0.68    1.31
  -3   8   0    1.74    0.71
  -3   8   0    0.54    1.46
  -3   8   0    4.16    1.09
  -3   8  -1  227.73    7.35
  -3   8  -1  181.28    7.03
  -3   8  -1  218.46    7.01
  -3   8  -1  220.63   13.10
  -3   8  -1  221.21    7.35
  -3   8  -1  189.56    6.71
  -3   8  -1  217.46    6.91
  -3   8  -2   91.07    3.65
  -3   8  -2   79.96    8.34
  -3   8  -2   89.40    3.37
  -3   8  -2   84.74    3.49
  -3   8  -2   91.82    3.71
  -3   8  -2   88.35    3.26
  -3   8  -3    0.80    1.27
  -3   8  -3    0.22    3.94
  -3   8  -3    1.12    1.30
  -3   8  -3    0.66    1.34
  -3   8  -3    1.77    0.98
  -3   8  -3    0.91    1.20
  -3   8  -3    1.74    1.37
  -3   8  -4  238.20   14.50
  -3   8  -4  208.64    8.47
  -3   8  -4  239.35    7.90
  -3   8  -4  239.29    7.92
  -3   8  -5    3.65    4.51
  -3   8  -5    3.56    1.27
  -3   8  -5    6.22    1.23
  -3   8  -5    6.88    1.84
  -3   8  -5    6.10    1.80
  -3   8  -5    5.76    0.97
  -3   8  -5    8.17    2.03
  -3   8  -6   10.24    1.34
  -3   8  -6    4.86    4.66
  -3   8  -6    9.01    2.08
  -3   8  -6    9.09    2.28
  -3   8  -6    8.21    1.40
  -3   8  -6    9.29    2.04
  -3   8  -7   -2.44    4.48
  -3   8  -7    2.01    1.15
  -3   8  -7    1.12    1.98
  -3   8  -8    1.92    4.37
  -3   8  -8    0.96    2.01
  -3   8  -9   55.50    3.30
  -3   8 -10   14.49    2.63
  -3   8 -10   14.09    2.63
  -3   8 -10   15.13    2.12
  -3   8 -11    3.81    2.23
  -3   8 -11    0.50    1.96
  -3   8 -11    3.42    1.57
  -3   8 -12   41.77    2.56
  -3   8 -12   34.63    1.96
  -3   8 -13   16.69    1.55
  -3   8 -14    8.69    0.80
  -3   7  12    1.91    0.74
  -3   7  12    2.94    1.09
  -3   7  11   12.66    1.52
  -3   7  11   19.31    2.03
  -3   7  10    4.02    1.72
  -3   7  10    6.11    2.32
  -3   7   9   10.95    2.83
  -3   7   8   20.68    1.53
  -3   7   8   28.18    2.50
  -3   7   8   28.99    3.29
  -3   7   7   29.11    3.41
  -3   7   7   33.13    2.76
  -3   7   6   26.21    2.10
  -3   7   6   31.02    3.31
  -3   7   5   16.11    1.79
  -3   7   5   15.49    2.69
  -3   7   5   16.72    1.71
  -3   7   4  410.07   14.02
  -3   7   4  402.68   14.14
  -3   7   4  515.40   15.21
  -3   7   4  486.71   14.82
  -3   7   3   46.76    2.73
  -3   7   3   41.90    2.16
  -3   7   3   39.05    2.74
  -3   7   3   41.92    2.33
  -3   7   3   38.13    2.22
  -3   7   2  349.73   11.36
  -3   7   2  324.96    9.60
  -3   7   2  246.85    8.96
  -3   7   2  261.97    9.21
  -3   7   2  273.84    9.06
  -3   7   2  331.19    9.78
  -3   7   2  258.42    8.71
  -3   7   2  268.20    8.95
  -3   7   1    1.18    1.75
  -3   7   1    1.19    1.15
  -3   7   1   -0.50    0.65
  -3   7   1    0.45    1.21
  -3   7   1    0.49    0.61
  -3   7   1    0.79    1.14
  -3   7   0   21.85    1.64
  -3   7   0   20.98    1.49
  -3   7   0   18.97    5.46
  -3   7   0   16.29    1.64
  -3   7   0   18.07    1.55
  -3   7   0   20.91    1.30
  -3   7   0   16.04    1.02
  -3   7  -1  188.30    6.48
  -3   7  -1  192.16    6.21
  -3   7  -1  206.13   12.00
  -3   7  -1  182.86    6.46
  -3   7  -1  171.72    5.98
  -3   7  -1  189.48    6.13
  -3   7  -2   29.73    1.90
  -3   7  -2   30.03    5.74
  -3   7  -2   33.42    1.74
  -3   7  -2   29.43    1.85
  -3   7  -2   32.94    1.91
  -3   7  -2   36.73    1.67
  -3   7  -3    3.03    1.14
  -3   7  -3    0.20    4.25
  -3   7  -3   -0.24    1.23
  -3   7  -3    3.26    1.14
  -3   7  -3    2.86    1.32
  -3   7  -3    4.35    0.92
  -3   7  -3    1.56    1.02
  -3   7  -4  179.78   11.84
  -3   7  -4  162.62    5.33
  -3   7  -4  189.78    6.19
  -3   7  -4  160.21    5.34
  -3   7  -4  153.93    5.74
  -3   7  -5    0.99    4.32
  -3   7  -5    2.89    1.04
  -3   7  -5   -1.81    1.11
  -3   7  -5    2.90    1.51
  -3   7  -5   -0.17    1.49
  -3   7  -5    0.13    1.55
  -3   7  -5    0.81    0.76
  -3   7  -6   63.51    2.70
  -3   7  -6   68.14    3.32
  -3   7  -6   58.50    8.34
  -3   7  -6   62.74    2.69
  -3   7  -7    9.85    5.35
  -3   7  -7    7.84    1.92
  -3   7  -7    6.98    1.17
  -3   7  -8   44.29    3.22
  -3   7  -8   45.58    2.92
  -3   7  -9    3.19    4.91
  -3   7  -9    9.78    2.50
  -3   7  -9   11.80    2.65
  -3   7  -9   10.79    2.06
  -3   7 -10   22.31    2.79
  -3   7 -10   25.75    3.01
  -3   7 -10   24.63    2.28
  -3   7 -11    3.30    2.36
  -3   7 -11    3.06    2.24
  -3   7 -11    3.15    1.61
  -3   7 -12   19.61    2.30
  -3   7 -12   25.99    2.48
  -3   7 -12   24.44    1.71
  -3   7 -13    4.66    1.46
  -3   7 -13    6.17    1.61
  -3   7 -14    3.86    1.01
  -3   6  13    2.59    0.77
  -3   6  12    6.45    1.20
  -3   6  12   11.20    1.62
  -3   6  11   26.06    2.61
  -3   6  10    4.31    2.66
  -3   6  10    2.39    1.96
  -3   6   9  103.22    5.13
  -3   6   9   79.43    3.97
  -3   6   8    8.59    2.93
  -3   6   8    7.90    2.50
  -3   6   7   56.15    3.96
  -3   6   7   58.85    3.36
  -3   6   6   91.29    4.09
  -3   6   6   87.77    4.82
  -3   6   6   77.71    3.35
  -3   6   5   33.84    2.12
  -3   6   5   38.76    2.26
  -3   6   5   41.74    2.90
  -3   6   5   44.31    3.30
  -3   6   5   38.84    3.69
  -3   6   4  492.22   16.53
  -3   6   4  507.70   16.83
  -3   6   4  442.24   20.40
  -3   6   4  512.46   16.72
  -3   6   4  542.20   16.69
  -3   6   4  620.26   17.74
  -3   6   4  555.91   18.52
  -3   6   3    1.66    1.72
  -3   6   3    2.93    1.57
  -3   6   3    2.63    1.83
  -3   6   3    0.83    0.82
  -3   6   3    0.93    1.92
  -3   6   2  405.82   12.73
  -3   6   2  388.62   12.43
  -3   6   2  404.33   12.62
  -3   6   1   10.30    0.78
  -3   6   1   10.39    1.24
  -3   6   0  686.94   25.67
  -3   6   0  607.84   19.02
  -3   6  -1   -6.30    5.56
  -3   6  -1    1.40    0.80
  -3   6  -2  845.96   25.54
  -3   6  -2  773.78   25.87
  -3   6  -3   33.08    6.00
  -3   6  -3   38.26    1.70
  -3   6  -3   39.14    2.17
  -3   6  -4  123.68    9.32
  -3   6  -4  115.18    4.16
  -3   6  -5   19.01    1.67
  -3   6  -5   20.06    1.89
  -3   6  -5   18.81    5.38
  -3   6  -6  142.84    4.97
  -3   6  -6  146.40    5.45
  -3   6  -6  143.70   11.69
  -3   6  -6  141.01    4.97
  -3   6  -7  113.03    3.98
  -3   6  -7  107.19    4.52
  -3   6  -8  101.14    4.32
  -3   6  -9   19.45    2.74
  -3   6  -9   15.18    2.05
   3  -6  10    2.09    1.18
  -3   6 -10    1.76    2.36
  -3   6 -10    1.70    1.69
   3  -6  11   96.12    4.10
  -3   6 -11  100.03    4.88
  -3   6 -11   94.61    4.02
   3  -6  12   11.86    1.55
  -3   6 -12   12.19    2.25
  -3   6 -12    9.28    1.36
  -3   6 -12    9.83    2.13
  -3   6 -13   35.20    2.63
   3  -6  13   43.29    2.43
  -3   6 -14   10.66    1.37
  -3   6 -14    7.87    1.28
  -3   5  13    6.31    0.91
  -3   5  13    9.05    1.21
   3  -5 -12   35.40    1.79
  -3   5  12   24.05    2.37
   3  -5 -11   14.60    1.53
  -3   5  11   16.54    2.67
  -3   5  11   17.71    2.06
   3  -5 -10    3.56    1.32
  -3   5  10    4.82    2.37
  -3   5  10    2.93    2.77
   3  -5  -9   47.10    2.62
  -3   5   9   53.80    3.37
  -3   5   8    2.84    2.65
  -3   5   8   -0.81    5.54
  -3   5   7    1.61    2.59
  -3   5   7   -0.50    5.28
  -3   5   6   23.83    7.02
  -3   5   6   26.01    1.74
  -3   5   6   33.78    2.97
  -3   5   6   33.75    3.40
  -3   5   5  415.88   13.50
  -3   5   5  438.49   13.63
  -3   5   5  382.13   19.11
   3  -5  -5  367.79   17.50
  -3   5   5  420.50   13.69
  -3   5   5  411.58   13.58
  -3   5   5  408.73   15.01
  -3   5   4    1.09    4.44
  -3   5   4    5.79    1.06
  -3   5   4    1.41    1.49
  -3   5   4    6.69    2.12
  -3   5   4    5.91    1.77
  -3   5   4    7.15    1.95
   3  -5  -4    3.56    3.53
  -3   5   3    4.34    1.76
  -3   5   3    0.48    3.71
  -3   5   3    3.24    0.86
   3  -5  -3    2.39    3.19
  -3   5   2   11.59    3.63
  -3   5   2   12.63    0.83
  -3   5   2   13.63    1.14
  -3   5   2   13.45    1.77
   3  -5  -2    9.28    3.27
  -3   5   1   14.98    1.23
   3  -5  -1   13.07    3.13
  -3   5   1   11.77    2.96
  -3   5   0    3.84    0.79
   3  -5   0    0.84    2.52
  -3   5   0    1.75    4.86
  -3   5  -1  292.87   13.13
  -3   5  -1  220.34    7.75
  -3   5  -2   -0.05    1.20
  -3   5  -2   -0.14    2.29
  -3   5  -2    2.37    4.15
  -3   5  -3  507.99   18.91
  -3   5  -3  541.98   17.28
  -3   5  -4   15.59    3.15
   3  -5   4   19.96    4.85
  -3   5  -4   24.29    1.75
  -3   5  -4   22.48    5.74
   3  -5   5  183.67   10.24
  -3   5  -5  199.60    6.90
   3  -5   6   68.74    7.16
  -3   5  -6   62.87    6.65
  -3   5  -7   85.06    3.12
   3  -5   7   75.85    8.38
   3  -5   8   13.46    6.77
  -3   5  -9   84.74    3.65
   3  -5   9   76.48    3.37
  -3   5 -10   71.92    3.46
   3  -5  10   78.75    3.45
  -3   5 -10   71.88    3.67
   3  -5  10   79.27    3.48
   3  -5  11    2.82    1.67
   3  -5  11    1.19    1.30
  -3   5 -11    4.40    1.51
  -3   5 -11    1.78    1.60
   3  -5  12   84.87    3.75
  -3   5 -12   71.92    4.01
  -3   5 -12   72.45    3.63
   3  -5  12   77.35    3.46
   3  -5  13   67.19    3.22
  -3   5 -13   68.49    3.29
  -3   5 -14   37.02    2.03
   3  -5  14   36.98    2.14
  -3   5 -15    3.15    0.78
  -3   4  13    2.45    1.38
   3  -4 -13    9.31    1.00
  -3   4  12    0.74    1.95
  -3   4  12    0.78    1.71
   3  -4 -12    1.32    1.19
  -3   4  11   23.27    2.53
   3  -4 -11   23.08    1.93
  -3   4  10   81.35    4.06
   3  -4 -10   73.35    3.55
  -3   4   9   42.87    8.78
  -3   4   9   66.04    3.95
  -3   4   8   18.78    7.35
  -3   4   8   24.31    3.19
  -3   4   7    3.89    6.12
  -3   4   7   16.10    2.83
  -3   4   7    5.09    1.65
  -3   4   7    8.31    2.39
  -3   4   6   19.63    2.27
  -3   4   6   18.41    7.35
   3  -4  -6   14.24    5.62
  -3   4   6   22.25    2.44
  -3   4   6   24.16    2.66
  -3   4   6   11.13    2.30
  -3   4   5  260.06    8.81
  -3   4   5  249.78    8.80
   3  -4  -5  237.43   12.83
  -3   4   5  256.22    8.70
  -3   4   5  275.95    8.78
  -3   4   5  252.39   14.54
  -3   4   4   13.25    2.04
   3  -4  -4   13.67    4.37
  -3   4   4    9.02    1.54
  -3   4   4    8.94    4.91
  -3   4   4   12.35    1.19
   3  -4  -3   18.99    4.47
  -3   4   3   17.21    5.30
  -3   4   3   18.05    1.21
  -3   4   3   17.93    1.99
  -3   4   3   10.85    2.66
  -3   4   2  363.60   14.86
   3  -4  -2  337.91   14.07
  -3   4   1   36.63    4.51
   3  -4  -1   38.11    4.34
  -3   4   0   38.83    5.93
  -3   4  -1 2171.12   66.60
  -3   4  -1 1955.35   63.60
  -3   4  -2  379.43   14.88
  -3   4  -2  278.27    9.62
  -3   4  -2  291.74   11.45
   3  -4   2  355.08   11.91
   3  -4   3  928.23   31.14
  -3   4  -3  876.00   31.25
  -3   4  -4   42.40    4.70
   3  -4   4   38.78    5.59
   3  -4   5  412.49   17.28
   3  -4   6  151.70    9.83
   3  -4   7   37.18    6.64
   3  -4   7   38.60    2.01
   3  -4   8  100.78    3.88
   3  -4   8  106.60   10.54
   3  -4   8  106.11    4.06
   3  -4   9   25.34    1.74
  -3   4  -9   24.78    2.10
   3  -4   9   28.62    2.15
   3  -4   9   25.36    7.51
  -3   4 -10   55.24    2.74
  -3   4 -10   51.85    3.17
   3  -4  10   55.96    3.04
   3  -4  10   53.81    2.77
  -3   4 -11   33.09    2.67
   3  -4  11   35.23    2.60
   3  -4  11   35.75    2.38
  -3   4 -12  117.63    5.27
   3  -4  12  117.82    4.94
   3  -4  12  127.36    5.16
   3  -4  13    3.83    1.71
   3  -4  13    1.98    1.53
  -3   4 -13    2.30    1.55
  -3   4 -13    2.97    1.81
   3  -4  14   18.59    1.71
  -3   4 -14   18.66    1.71
   3  -4  14   13.50    1.76
  -3   4 -14   16.02    1.83
  -3   4 -14   15.95    1.68
  -3   4 -15    7.80    0.93
  -3   4 -15    5.10    1.02
  -3   3  14    0.15    0.75
   3  -3 -13    0.55    1.06
  -3   3  13    0.63    1.52
   3  -3 -12   21.95    1.88
  -3   3  12   24.02    2.29
   3  -3 -11    1.87    1.53
  -3   3  11    1.53    2.55
  -3   3  10    5.83    1.93
  -3   3  10    7.35    3.06
  -3   3   9   23.41    2.43
  -3   3   9   35.56    3.64
  -3   3   8   66.62   10.45
  -3   3   8   90.93    4.51
  -3   3   8   76.50    3.97
  -3   3   7   61.39    9.73
   3  -3  -7   64.08    8.07
  -3   3   7   86.30    4.08
  -3   3   7   64.34    4.00
  -3   3   7   62.45    3.37
  -3   3   6    0.48    1.87
  -3   3   6    5.40    6.13
   3  -3  -6    4.48    5.04
  -3   3   6    5.65    1.87
  -3   3   6    4.64    2.34
  -3   3   6    2.91    1.67
  -3   3   5  108.87    4.21
  -3   3   5  119.61   10.37
   3  -3  -5  115.00    8.49
  -3   3   5  107.03    4.46
  -3   3   4  768.25   23.53
  -3   3   4  734.65   23.56
   3  -3  -4  770.46   27.84
  -3   3   4  747.38   23.60
   3  -3  -3   21.21    4.86
  -3   3   3   27.05    6.03
   3  -3  -2  120.22    7.61
  -3   3   2  123.83    5.89
  -3   3   2  142.43    8.48
  -3   3   1   58.77    4.99
  -3   3   0  223.05    9.27
  -3   3  -1 1111.41   36.12
   3  -3   2  438.53   15.85
   3  -3   3    6.66    3.32
  -3   3  -3    5.36    2.66
   3  -3   4  390.80   15.58
   3  -3   5  115.33    8.57
   3  -3   6  248.36   13.11
   3  -3   7  199.56    6.80
   3  -3   7  212.59   12.50
   3  -3   8  338.69   11.18
   3  -3   8  371.73   17.60
  -3   3  -9   60.48    3.18
   3  -3   9   77.06    3.16
   3  -3   9   68.63    9.68
   3  -3  10    7.71    1.37
  -3   3 -10    6.37    1.77
   3  -3  10    6.50    1.97
   3  -3  10    1.47    7.01
   3  -3  11   38.63    2.55
  -3   3 -11   40.67    2.90
   3  -3  11   36.95    2.87
   3  -3  12   20.65    2.17
  -3   3 -12   21.85    2.47
   3  -3  12   23.02    2.47
   3  -3  13    0.67    1.65
  -3   3 -13    4.73    1.84
   3  -3  13    6.85    2.04
  -3   3 -14   50.87    2.84
   3  -3  14   52.52    2.97
  -3   3 -14   43.62    2.38
   3  -3  14   47.42    2.65
  -3   3 -15   -0.15    1.10
   3  -3  15   -0.59    1.27
  -3   3 -15    0.80    0.80
  -3   3 -15    1.23    1.01
   3  -3  15    0.48    1.12
   3  -2 -14    3.74    0.81
   3  -2 -13    1.65    1.21
  -3   2  13    4.46    1.56
   3  -2 -12    1.96    1.50
  -3   2  12    0.10    2.26
  -3   2  11    7.08    1.93
  -3   2  11    6.84    2.91
   3  -2 -11   11.25    1.89
  -3   2  10    9.33    1.96
  -3   2  10    6.16    3.35
  -3   2  10    6.12    4.53
  -3   2  10    6.18    6.38
  -3   2   9    1.22    6.86
  -3   2   9   -0.28    1.66
  -3   2   9   -4.68    3.66
  -3   2   8   57.09    9.71
  -3   2   8   73.88    4.19
  -3   2   8   60.54    3.29
  -3   2   7    0.25    6.69
  -3   2   7    1.49    1.11
   3  -2  -7   -1.42    5.32
  -3   2   7    0.73    1.87
  -3   2   7    2.94    2.63
   3  -2  -6  320.49   15.73
  -3   2   6  320.70   10.35
  -3   2   6  333.85   17.31
  -3   2   6  287.33   10.06
   3  -2  -5   49.77    7.39
  -3   2   5   47.58    2.69
  -3   2   5   56.84    9.25
  -3   2   5   47.15    2.59
   3  -2  -4  459.10   17.99
  -3   2   4  407.38   13.24
   3  -2  -3  853.73   31.47
  -3   2   3  964.70   33.00
  -3   2   2    6.60    4.29
  -3   2   1 1515.08   49.22
  -3   2   1 1409.84   46.71
  -3   2   0    3.27    2.42
  -3   2   0    5.79    2.83
  -3   2   0    4.25    2.70
  -3   2  -1  297.04   11.59
  -3   2  -1  327.32   12.79
  -3   2  -2   10.93    2.43
  -3   2  -2    9.72    2.93
  -3   2  -3  234.27   10.42
   3  -2   3  227.22    9.75
   3  -2   4   19.50    4.02
   3  -2   5 1606.32   53.16
   3  -2   6   73.35    7.79
   3  -2   7 1550.20   48.15
   3  -2   7 1707.21   54.49
   3  -2   8   43.81    2.36
   3  -2   8   39.98    6.83
   3  -2   9  444.15   13.98
  -3   2  -9  437.65   14.36
   3  -2   9  408.40   13.92
   3  -2   9  406.45   20.51
  -3   2 -10    1.25    1.72
   3  -2  10    3.18    1.28
   3  -2  10    2.44    2.00
   3  -2  10   -1.00    7.05
  -3   2 -11    1.90    1.87
   3  -2  11    1.15    1.41
   3  -2  11   -0.84    8.00
   3  -2  11    0.39    2.25
  -3   2 -12   27.24    2.75
   3  -2  12   15.86    2.15
   3  -2  12   12.52   10.59
   3  -2  12   23.17    2.83
  -3   2 -13    6.14    2.12
   3  -2  13    4.50    1.89
   3  -2  13    7.86    2.24
  -3   2 -14    0.47    1.69
   3  -2  14    0.30    1.71
   3  -2  14    0.85    1.79
   3  -2  15   17.69    1.90
   3  -2  15   14.21    1.63
  -3   2 -15   16.37    1.71
  -3   2 -16   11.57    1.06
   3  -1 -14    7.53    1.03
   3  -1 -13   52.24    2.67
  -3   1  13   52.29    2.67
  -3   1  12   14.72    1.97
   3  -1 -12   17.57    2.01
  -3   1  12   17.19    2.68
  -3   1  11   71.54    3.97
  -3   1  11   83.46    4.42
   3  -1 -11   80.99    3.89
  -3   1  10   14.50    7.16
  -3   1  10   17.91    2.22
  -3   1  10   18.79    5.96
  -3   1   9   97.52   11.95
  -3   1   9  123.94    5.17
  -3   1   8    2.04    1.28
   3  -1  -8    0.23    5.89
  -3   1   8   -0.74    2.33
  -3   1   7   40.61    2.25
   3  -1  -7   45.96    7.22
  -3   1   7   45.37    2.85
   3  -1  -6    8.41    5.52
  -3   1   6    6.93    1.80
   3  -1  -5  158.51   11.22
  -3   1   5  137.37    5.25
   3  -1  -4  470.86   19.51
   3  -1  -3   89.37    7.19
  -3   1   3  100.51    8.51
  -3   1   2  295.12   12.92
  -3   1   1   91.86    6.01
  -3   1   1   84.62    4.85
  -3   1   0  191.51    8.31
  -3   1   0  183.62    7.38
  -3   1  -1 1164.93   37.36
  -3   1  -1 1189.00   36.08
  -3   1  -1 1073.70   37.40
  -3   1  -2  270.85    9.30
  -3   1  -2  245.14   10.62
  -3   1  -3  295.63   10.02
   3  -1   3  228.84   10.61
  -3   1  -4  201.82    7.92
   3  -1   4  152.82    8.62
   3  -1   5    2.65    3.93
   3  -1   6 1515.22   51.45
   3  -1   7  220.98   12.82
   3  -1   8  323.87   10.76
   3  -1   8  316.88   16.62
   3  -1   8  330.86   10.50
   3  -1   9  125.32   10.75
  -3   1  -9  127.73    5.23
   3  -1   9  134.28    5.04
   3  -1   9  132.60    4.70
   3  -1   9  125.60    4.93
   3  -1  10   44.45    2.65
  -3   1 -10   48.57    2.99
   3  -1  10   49.76    2.99
   3  -1  10   49.83    2.57
   3  -1  11  227.05    8.11
   3  -1  11  232.56    8.66
   3  -1  11  240.79    8.62
   3  -1  11  212.18   16.55
   3  -1  12   10.89    2.03
   3  -1  12   12.46    2.11
  -3   1 -12   10.66    2.35
   3  -1  12   11.36    2.70
   3  -1  13   10.92    2.06
  -3   1 -13   16.45    2.45
   3  -1  13   17.75    2.65
   3  -1  13   11.76    2.26
  -3   1 -14   77.08    3.90
   3  -1  14   68.23    3.68
   3  -1  14   74.05    3.97
  -3   1 -15    7.30    1.63
   3  -1  15    6.68    1.64
  -3   1 -15    5.78    1.22
  -3   1 -16    5.85    1.12
   3   0 -14   25.29    1.55
  -3   0  13    0.28    1.31
   3   0 -13    0.07    1.40
  -3   0  12   37.73    2.74
   3   0 -12   47.73    2.87
  -3   0  11   39.41    2.86
   3   0 -11   49.38    3.07
  -3   0  10  356.27   21.80
  -3   0  10  423.04   14.01
  -3   0  10  366.22   21.27
  -3   0   9   11.50    7.17
  -3   0   9   17.23    1.92
  -3   0   8  192.11   14.06
  -3   0   8  168.83    6.29
   3   0  -8  178.31   12.98
  -3   0   7   45.66    8.32
  -3   0   7   36.52    2.04
   3   0  -7   36.84    7.48
   3   0  -6  176.82   11.56
  -3   0   6  172.31   12.41
   3   0  -5    6.09    5.70
  -3   0   5    3.22    6.96
   3   0  -4   10.92    5.70
   3   0  -3   76.64    6.54
  -3   0   1   35.13    3.57
  -3   0   0 3354.96  103.49
  -3   0   0 3293.30  102.96
  -3   0  -1   49.03    3.73
   3   0   2 1240.11   38.43
  -3   0  -3  414.06   13.60
   3   0   3  354.87   14.49
   3   0   4  365.44   14.44
   3   0   5    7.52    3.79
  -3   0  -6  443.97   15.74
   3   0   6  337.03   16.93
  -3   0  -7   25.31    4.78
   3   0   7   55.74    8.44
   3   0   8  388.57   12.30
   3   0   8  374.85   18.61
   3   0   8  367.39   11.99
   3   0   9   62.80    8.67
   3   0   9   66.21    3.22
   3   0   9   68.08    2.97
   3   0   9   67.40    3.12
   3   0  10   65.51    3.34
   3   0  10   66.40    3.55
   3   0  10   70.19    3.17
   3   0  11    6.87    2.11
   3   0  11   -0.76    1.72
   3   0  11   -1.73    8.20
   3   0  11    1.07    2.45
   3   0  12   91.93    4.09
   3   0  12   91.29    4.57
   3   0  12   91.70    4.65
   3   0  13   84.56    4.02
   3   0  13   92.12    4.70
   3   0  13   99.80    4.63
   3   0  14   -0.72    2.06
   3   0  14    0.98    2.13
   3   0  15   35.52    2.40
  -3  -1  13   11.81    1.63
  -3  -1  12   37.96    2.68
  -3  -1  11   23.00    2.26
  -3  -1  10   59.31    3.22
  -3  -1  10   49.67    8.26
  -3  -1   9  245.53   17.28
  -3  -1   9  283.33   17.32
  -3  -1   9  279.26    9.66
  -3  -1   8  103.54   11.12
  -3  -1   8   99.23    4.26
  -3  -1   8  123.55    4.90
  -3  -1   7  161.35   12.36
  -3  -1   7  145.35    5.57
  -3  -1   7  176.93    6.07
  -3  -1   6   14.01    1.82
  -3  -1   6   12.67    6.91
  -3  -1   5   22.91    1.96
  -3  -1   5   27.21    7.30
  -3  -1   4   96.97    9.66
   3   1  -3  497.79   19.69
  -3  -1   3  525.98   20.47
  -3  -1   2   11.09    4.10
  -3  -1   2    9.96    3.45
  -3  -1   1  319.44   12.19
  -3  -1   1  275.23   11.76
  -3  -1   0 2066.07   62.11
  -3  -1   0 1879.50   61.58
  -3  -1  -1  685.98   23.44
  -3  -1  -1  756.88   23.94
   3   1   2    1.85    1.61
   3   1   3 5486.81  166.79
   3   1   3 5336.84  168.18
   3   1   4  415.76   13.85
   3   1   4  373.48   15.42
  -3  -1  -5  397.79   13.87
   3   1   5  324.72   14.95
  -3  -1  -6  610.46   20.58
   3   1   6  498.17   22.05
  -3  -1  -7   33.94    4.84
   3   1   7   14.39    1.65
   3   1   8  247.45   14.20
   3   1   8  237.94    8.06
   3   1   9  117.72   11.01
   3   1   9  118.95    4.95
  -3  -1  -9  124.19    5.01
   3   1   9  122.60    4.97
   3   1   9  129.51    4.70
   3   1  10    1.16    1.89
  -3  -1 -10   -2.18    1.67
   3   1  10   -1.03    7.28
   3   1  10   -0.46    2.08
   3   1  10   -0.39    1.45
   3   1  11   10.33    2.74
  -3  -1 -11   11.41    2.28
   3   1  11   17.35    2.41
   3   1  11   10.68    2.15
   3   1  12   20.72   10.12
   3   1  12   27.94    3.24
   3   1  12   23.70    2.79
  -3  -1 -12   35.21    2.97
   3   1  12   33.37    2.82
   3   1  13    0.98    2.26
   3   1  13    3.01    2.65
  -3  -1 -13    1.84    2.09
   3   1  13   -2.32    2.33
   3   1  14    0.83    2.19
  -3  -1 -14    2.17    2.00
   3   1  14   -0.04    2.23
   3   1  15   -0.42    1.72
  -3  -1 -15    0.84    1.61
  -3  -1 -16   11.35    1.38
   3   2 -14   38.19    1.82
   3   2 -13   -0.38    1.32
  -3  -2  13   -0.51    1.35
  -3  -2  12   87.15    4.18
   3   2 -12  100.82    4.22
  -3  -2  12   92.20    4.34
  -3  -2  11    2.71    1.68
   3   2 -11    5.04    1.84
  -3  -2  10   34.99    7.98
  -3  -2  10   60.51    3.13
  -3  -2  10   41.87    7.93
  -3  -2   9  161.48   13.72
  -3  -2   9  195.50   14.34
  -3  -2   9  185.62    6.82
   3   2  -8  165.23   12.69
  -3  -2   8  167.63    6.14
  -3  -2   8  144.61    5.62
  -3  -2   8  155.36   12.63
  -3  -2   7  218.58    7.11
   3   2  -7  208.58   13.49
  -3  -2   7  176.88    6.61
  -3  -2   7  196.67   13.30
  -3  -2   6    8.37    5.98
   3   2  -6    6.89    5.53
  -3  -2   6    6.26    1.61
  -3  -2   5  102.68    9.24
   3   2  -5  101.81    8.71
  -3  -2   5   96.99    3.90
  -3  -2   4  117.62   11.23
   3   2  -4   77.18    8.95
  -3  -2   3   47.92    6.46
   3   2  -3   51.60    6.11
  -3  -2   2  278.31   12.20
  -3  -2   1 1209.19   39.75
  -3  -2   0  616.10   20.60
  -3  -2   0  580.93   20.70
  -3  -2  -1 4289.33  124.19
  -3  -2  -1 4332.48  124.49
   3   2   2 3661.56  114.15
  -3  -2  -2 3726.75  115.05
   3   2   3 9344.28  286.18
   3   2   4 2958.43   92.01
  -3  -2  -6   30.53    4.00
  -3  -2  -7   19.99    3.86
   3   2   7   11.34    1.67
   3   2   8  100.00    3.72
   3   2   8  103.04    3.96
  -3  -2  -9   13.14    1.64
   3   2   9   12.24    1.14
   3   2   9   10.20    1.86
  -3  -2  -9   11.20    3.99
   3   2   9   12.61    1.75
  -3  -2 -10   -0.26    1.65
   3   2  10    3.84    2.05
   3   2  10   -1.98    1.78
   3   2  11  125.99    5.84
  -3  -2 -11  133.22    5.61
   3   2  11  133.28    5.30
   3   2  12    0.58    2.27
  -3  -2 -12    3.50    2.12
   3   2  12    4.09    2.59
   3   2  13   44.27    3.59
  -3  -2 -13   54.06    3.38
   3   2  13   48.44    3.26
  -3  -2 -14   72.69    3.80
   3   2  14   66.53    3.49
  -3  -2 -15   80.47    3.73
  -3  -2 -16   12.26    1.37
   3   3 -14   12.13    0.93
  -3  -3  14   12.57    1.10
  -3  -3  13    9.34    1.47
   3   3 -13    6.35    1.35
  -3  -3  13    9.85    1.78
  -3  -3  12   -0.24    1.52
   3   3 -12    3.20    1.57
  -3  -3  12    4.88    2.46
  -3  -3  11    4.29    1.63
   3   3 -11    4.69    1.79
  -3  -3  10    3.79    5.31
  -3  -3  10   11.14    1.72
  -3  -3   9    3.72    5.92
  -3  -3   9    4.17    1.45
  -3  -3   8    0.49    6.02
  -3  -3   8    1.91    1.16
  -3  -3   7    6.74    6.22
  -3  -3   7    8.91    1.12
   3   3  -7    9.28    5.98
  -3  -3   7    8.78    1.87
  -3  -3   6   24.85    6.58
  -3  -3   6   23.36    1.40
  -3  -3   6   27.96    2.01
   3   3  -6   28.31    6.35
   3   3  -5   12.28    5.74
  -3  -3   5   11.82    1.57
  -3  -3   5    9.77    5.94
  -3  -3   4   75.38    7.56
   3   3  -4   71.99    7.65
  -3  -3   4   67.23    7.74
  -3  -3   3   98.35    7.77
   3   3  -3   99.57    7.86
  -3  -3   3  106.12    8.22
  -3  -3   2  614.06   22.42
  -3  -3   2  614.78   23.12
  -3  -3   1  161.78    7.92
  -3  -3   1  168.71    8.56
  -3  -3   0  529.20   18.49
  -3  -3   0  537.48   18.80
  -3  -3   0  530.35   19.41
  -3  -3  -1  207.74    8.55
  -3  -3  -1  202.75    9.13
   3   3   2  363.82   13.72
  -3  -3  -2  375.85   13.96
   3   3   3   29.71    3.00
   3   3   3   22.21    3.78
  -3  -3  -3   25.70    3.30
   3   3   4 1417.06   44.83
   3   3   4 1356.74   45.91
   3   3   5   85.45    5.13
   3   3   5   86.01    7.18
  -3  -3  -6   -1.38    2.97
   3   3   6    1.38    0.96
   3   3   6    0.28    5.74
  -3  -3  -7  685.12   23.80
   3   3   7  617.39   26.71
  -3  -3  -8  177.83    8.90
   3   3   8  167.40    5.61
   3   3   8  154.78    5.75
   3   3   8  157.27    5.86
   3   3   8  178.07   12.06
   3   3   9   50.13    8.48
   3   3   9   62.40    3.36
  -3  -3  -9   53.38    5.51
   3   3   9   61.30    2.66
  -3  -3  -9   60.33    3.00
   3   3   9   61.92    3.14
   3   3   9   61.42    3.04
   3   3  10   41.02    2.87
   3   3  10   41.47    9.45
   3   3  10   36.79    2.94
   3   3  10   38.29    2.12
  -3  -3 -10   39.41    2.60
   3   3  10   39.03    2.73
   3   3  11   64.57    3.78
  -3  -3 -11   59.06    3.41
   3   3  11   63.60    3.57
   3   3  11   54.82    3.81
   3   3  12  186.12    7.25
   3   3  12  185.58    7.81
  -3  -3 -12  200.07    7.31
   3   3  12  172.26    6.95
   3   3  13    8.39    2.49
  -3  -3 -13    5.95    1.99
   3   3  13    4.39    2.52
   3   3  14    0.19    1.98
  -3  -3 -14    1.36    1.76
   3   3  14   -0.49    2.14
   3   3  15   55.31    2.89
  -3  -3 -15   58.83    2.95
  -3  -3 -16    7.02    1.15
  -3  -4  14   14.28    1.06
  -3  -4  13    6.80    1.32
   3   4 -13    6.62    1.14
  -3  -4  13    6.89    1.58
   3   4 -12   83.32    3.65
  -3  -4  12   84.30    3.81
   3   4 -11    0.57    1.51
   3   4 -10  227.63    8.30
  -3  -4   9    9.61    5.46
  -3  -4   9   14.77    6.29
  -3  -4   8  233.33   15.06
  -3  -4   8  254.16   16.40
  -3  -4   7    0.21    5.04
   3   4  -7   -1.35    5.52
  -3  -4   7    3.35    5.30
   3   4  -6  228.91   13.18
  -3  -4   6  210.45   13.36
  -3  -4   5    2.02    4.73
   3   4  -5    2.92    5.11
  -3  -4   5    0.78    5.00
  -3  -4   4  232.59   12.56
   3   4  -4  255.89   13.17
  -3  -4   4  264.45   14.15
  -3  -4   3  268.02   13.08
   3   4  -3  297.51   13.76
  -3  -4   3  303.95   14.64
  -3  -4   2  693.93   26.02
   3   4  -2  776.47   26.58
  -3  -4   2  767.72   27.70
  -3  -4   1  854.97   29.72
  -3  -4   1  948.04   31.57
  -3  -4   0 1055.95   36.20
  -3  -4   0 1178.89   36.94
  -3  -4   0 1156.05   37.92
  -3  -4  -1 1427.31   45.78
   3   4   2   66.05    4.75
   3   4   3  167.89    8.25
  -3  -4  -3  164.83    8.05
   3   4   3  167.74    7.94
   3   4   4  259.77   11.88
   3   4   4  253.04   10.72
   3   4   5    3.44    5.73
   3   4   5    7.59    3.12
   3   4   6    0.17    0.97
   3   4   6    1.71    2.83
   3   4   6   -5.60    7.03
  -3  -4  -7   82.06    5.64
   3   4   7   68.47    2.77
   3   4   7   71.22    3.10
   3   4   7   78.22    8.70
  -3  -4  -8    3.18    2.89
   3   4   8    0.28    0.87
   3   4   8   -0.52    1.35
   3   4   8   -1.45    5.87
   3   4   8    0.65    1.50
  -3  -4  -9  268.26   12.97
   3   4   9  297.36    9.55
   3   4   9  296.68   10.48
   3   4   9  278.34   17.00
  -3  -4  -9  266.27    9.76
   3   4   9  289.79    9.79
   3   4  10    5.13    2.18
   3   4  10    1.65    7.80
  -3  -4 -10    3.07    1.49
  -3  -4 -10    3.05    3.53
   3   4  10    4.79    2.31
   3   4  10    3.56    1.21
   3   4  11   32.50    3.04
  -3  -4 -11   31.00    2.46
   3   4  11   30.42    2.97
   3   4  11   24.81   10.00
   3   4  12   66.78    3.88
  -3  -4 -12   58.73    3.43
   3   4  12   60.90    3.72
   3   4  12   52.82   11.65
   3   4  13    5.33    2.59
  -3  -4 -13    5.81    1.81
   3   4  13    7.43    2.29
   3   4  14  110.81    4.61
   3   4  14  105.72    4.60
  -3  -4 -14  110.43    4.65
   3   4  15    5.95    1.48
  -3  -4 -15    7.23    1.41
  -3  -4 -16    9.04    1.00
  -3  -5  13   35.97    1.89
   3   5 -12   31.03    1.96
  -3  -5  12   37.15    2.42
   3   5 -11   45.45    2.63
   3   5 -10   20.32    2.04
  -3  -5   9   30.98    7.43
  -3  -5   9   29.52    6.43
  -3  -5   8   15.49    6.35
  -3  -5   8   13.13    5.32
  -3  -5   7    3.84    5.62
  -3  -5   7    4.92    4.91
  -3  -5   6    3.77    4.69
   3   5  -6    2.16    1.02
   3   5  -6    0.99    5.07
  -3  -5   6   -0.97    5.04
  -3  -5   5   12.21    4.66
   3   5  -5   11.86    1.26
   3   5  -5   13.12    5.16
  -3  -5   5   15.43    5.79
  -3  -5   4   40.88    5.54
   3   5  -4   41.78    2.09
   3   5  -4   52.36    6.30
  -3  -5   4   50.99    7.03
   3   5  -3  369.29   15.39
  -3  -5   3  353.27   16.55
  -3  -5   3  317.92   14.40
   3   5  -2  359.68   14.63
  -3  -5   2  381.31   16.20
  -3  -5   1  491.20   18.65
  -3  -5   1  416.52   15.99
  -3  -5   0  570.22   21.65
  -3  -5  -1  207.45    8.81
  -3  -5  -2  503.80   19.30
   3   5   2  541.64   20.78
  -3  -5  -3  298.86   12.75
   3   5   3  325.13   13.53
  -3  -5  -4   11.66    3.22
   3   5   4   13.45    5.62
   3   5   4    8.78    3.61
   3   5   5   14.53    6.74
   3   5   5   18.94    1.13
   3   5   5   23.63    4.01
   3   5   6  187.42    6.16
   3   5   6  207.91    9.55
   3   5   7    0.16    1.27
   3   5   7    1.27    5.74
   3   5   7    1.64    0.70
  -3  -5  -7    0.79    2.75
   3   5   7   -1.26    1.74
  -3  -5  -8  215.97   10.42
   3   5   8  212.29    7.48
   3   5   8  224.17   14.24
  -3  -5  -9   55.36    5.59
   3   5   9   71.52    3.05
  -3  -5  -9   64.20    3.15
   3   5   9   70.22    3.46
   3   5   9   55.31   10.25
  -3  -5 -10    4.32    3.53
   3   5  10    7.51    1.41
  -3  -5 -10    7.11    1.52
   3   5  10    7.55    8.72
   3   5  10    8.46    2.24
   3   5  11   98.82    4.17
  -3  -5 -11  100.68    4.42
   3   5  11   97.20    4.60
  -3  -5 -12   35.26    2.57
   3   5  12   39.89    2.97
   3   5  13   18.43    2.74
  -3  -5 -13   15.51    1.92
   3   5  13   18.49    2.29
   3   5  14    5.54    2.09
   3   5  14    4.68    1.65
  -3  -5 -14    3.64    1.41
  -3  -5 -15   13.40    1.35
  -3  -6  12   10.71    1.45
  -3  -6  12   10.32    1.70
  -3  -6  11    9.25    1.59
   3   6 -10   20.19    1.86
  -3  -6  10   22.72    2.01
   3   6  -9  105.85    4.49
  -3  -6   9  111.23    4.43
  -3  -6   8   33.29    2.01
   3   6  -8   20.81    2.01
  -3  -6   8   24.63    6.74
  -3  -6   7    0.57    5.31
  -3  -6   7    3.11    4.20
  -3  -6   7    0.95    1.12
   3   6  -7    0.83    1.67
   3   6  -7    1.36    1.28
  -3  -6   6  103.41    3.91
  -3  -6   6   98.23   10.10
   3   6  -6  103.65    4.20
   3   6  -5   -0.17    4.48
  -3  -6   5    0.24    0.72
  -3  -6   5    0.45    3.67
   3   6  -5    1.26    1.09
  -3  -6   5    0.23    4.54
  -3  -6   4    0.86    3.36
   3   6  -4    4.26    4.35
   3   6  -4    2.00    1.06
  -3  -6   4    0.20    4.79
  -3  -6   3    1.95    3.12
   3   6  -3   -2.06    3.94
  -3  -6   3    2.42    4.72
   3   6  -2  259.59   11.25
  -3  -6   2  281.58   13.69
  -3  -6   1  217.74   11.18
   3   6  -1  205.53    8.99
   3   6   0 3001.31   90.53
  -3  -6   0 2605.93   94.47
   3   6   1    4.62    3.81
   3   6   2 2780.30   80.18
  -3  -6  -2 2363.01   79.59
   3   6   3  164.05    5.61
   3   6   3  233.11    9.67
   3   6   4  556.46   17.68
  -3  -6  -4  575.92   20.95
   3   6   5   28.64    1.60
   3   6   5   27.92    1.43
   3   6   5   28.09    6.63
  -3  -6  -5   25.40    4.00
   3   6   6  368.89   11.67
   3   6   6  365.35   11.79
   3   6   7    1.00    1.14
   3   6   7    1.56    0.77
  -3  -6  -7   -0.94    2.74
   3   6   7   -0.37    1.83
   3   6   7    0.13    1.33
   3   6   8   26.48    2.44
  -3  -6  -8   21.24    3.72
   3   6   8   19.06    1.98
   3   6   9   54.65    2.66
  -3  -6  -9   32.80    4.70
   3   6   9   43.85   10.03
   3   6   9   48.50    2.93
   3   6   9   56.68    3.25
  -3  -6  -9   42.84    2.51
   3   6  10  259.24    8.78
   3   6  10  228.28   18.18
  -3  -6 -10  235.38    8.65
   3   6  10  274.67    8.68
   3   6  11   79.56    3.96
  -3  -6 -11   79.40    3.79
   3   6  11   88.34    3.79
  -3  -6 -12   21.76    1.99
   3   6  12   22.71    2.33
   3   6  13   37.04    2.38
  -3  -6 -13   39.38    2.30
  -3  -6 -14    6.27    1.22
  -3  -6 -15   11.43    1.02
  -3  -6 -15   11.37    1.29
   3   7 -13    8.00    0.83
  -3  -7  13   11.19    0.91
  -3  -7  12    2.32    1.23
  -3  -7  12    3.02    1.10
  -3  -7  11    3.21    1.30
  -3  -7  10   41.37    2.53
  -3  -7   9   10.81    1.59
   3   7  -8   24.14    1.93
  -3  -7   8   20.06    6.85
  -3  -7   8   31.71    2.10
   3   7  -7  424.56   14.38
  -3  -7   7  444.48   23.25
  -3  -7   7  447.89   14.25
   3   7  -6  291.79   10.04
  -3  -7   6  295.08   17.63
  -3  -7   6  287.86    9.66
   3   7  -5  289.05    9.82
  -3  -7   5  278.62   16.52
  -3  -7   5  276.87    9.33
   3   7  -4    3.79    1.74
  -3  -7   4    3.72    4.94
  -3  -7   4    4.43    0.86
   3   7  -3   10.18    1.78
  -3  -7   3   11.27    4.90
   3   7  -2   33.49    2.28
  -3  -7   2   28.37    5.59
   3   7  -1   32.60    1.94
  -3  -7   1   30.32    5.40
   3   7   0   52.60    2.57
   3   7   0   46.01    2.27
   3   7   1  149.52    5.42
   3   7   1  172.14    5.64
   3   7   2  171.41    5.90
   3   7   2  179.59    6.02
   3   7   3   35.38    1.83
   3   7   3   35.87    1.78
   3   7   4    9.60    1.16
   3   7   4    9.21    1.15
   3   7   5  501.18   15.51
   3   7   5  485.59   15.49
   3   7   5  486.06   15.53
   3   7   5  495.38   15.53
   3   7   6  193.05    6.13
   3   7   6  173.79    6.00
   3   7   6  190.11    6.24
   3   7   6  197.88   12.33
   3   7   7   84.10    2.98
   3   7   7   81.45    3.63
   3   7   7   69.71    3.14
   3   7   7   67.75    9.52
  -3  -7  -8   40.34    4.77
   3   7   8   55.62    3.17
   3   7   8   40.91    9.63
   3   7   9    5.61    2.45
  -3  -7  -9    3.38    2.94
   3   7   9    4.14    1.43
   3   7  10    7.43    1.62
   3   7  10    5.69    1.78
   3   7  11    2.95    1.61
   3   7  11    3.06    1.68
   3   7  11    7.00    2.56
   3   7  11    1.98    1.50
  -3  -7 -12   72.03    3.49
   3   7  12   97.83    4.19
   3   7  13   17.91    2.35
   3   7  14   -1.55    1.68
  -3  -7 -15   17.95    1.27
   3   8 -12    1.15    0.71
  -3  -8  12    2.46    0.88
  -3  -8  11   13.74    1.54
   3   8 -11   16.56    1.56
  -3  -8  10  236.47    8.17
  -3  -8   9    6.08    1.46
   3   8  -8   52.38    2.68
  -3  -8   8   71.85    3.04
   3   8  -7  492.80   16.56
  -3  -8   7  469.50   25.19
  -3  -8   7  534.15   16.55
   3   8  -6  182.62    6.73
  -3  -8   6  166.17   13.67
  -3  -8   6  174.25    6.31
   3   8  -5  454.49   15.16
  -3  -8   5  418.15   22.43
  -3  -8   5  463.08   14.78
   3   8  -4   36.57    2.59
  -3  -8   4   29.36    6.54
  -3  -8   4   30.89    1.84
  -3  -8   3  149.56   11.07
   3   8  -3  157.57    6.02
   3   8  -2    6.55    1.50
  -3  -8   2    6.12    4.46
   3   8  -2    6.70    1.74
   3   8  -1   30.44    1.93
   3   8   0    2.12    1.44
   3   8   0    1.84    1.25
   3   8   1  890.94   26.95
   3   8   1  807.78   31.99
   3   8   1  841.41   26.76
   3   8   2   59.99    6.36
   3   8   2   68.15    2.77
   3   8   3  269.73   13.27
   3   8   3  271.18    8.93
   3   8   3  280.84    9.03
   3   8   4  141.03    8.72
   3   8   4  142.94    4.96
   3   8   4  139.55    4.90
   3   8   5   15.20    3.77
   3   8   5   20.17    1.45
   3   8   5   13.05    1.28
   3   8   5   12.57    1.46
   3   8   5   16.12    1.33
   3   8   6   47.38    2.07
   3   8   6   41.24    1.91
   3   8   6   43.50    2.67
   3   8   6   45.17    2.22
   3   8   7   37.89    2.65
   3   8   7   40.75    1.92
   3   8   7   34.17    2.14
   3   8   8   45.89    3.02
   3   8   9  231.97    8.29
   3   8   9  233.57    8.27
   3   8  10  133.67    5.36
   3   8  10  137.41    5.49
   3   8  11    4.77    2.47
   3   8  11    2.03    1.51
   3   8  12   82.00    3.88
   3   8  13   -1.60    1.86
  -3  -8 -15    3.98    0.77
   3   9 -12    0.63    0.56
  -3  -9  12    1.97    0.61
   3   9 -11   68.92    2.81
  -3  -9  11   74.49    2.92
   3   9 -10   82.10    3.45
  -3  -9  10   88.59    3.52
   3   9  -9   11.74    1.83
  -3  -9   9   10.30    1.47
   3   9  -8   44.77    2.86
  -3  -9   8   41.26    2.36
  -3  -9   7    5.56    1.36
   3   9  -6  549.12   18.44
  -3  -9   6  506.10   26.82
  -3  -9   5   10.21    5.59
   3   9  -5   12.73    2.20
   3   9  -5   11.51    2.24
  -3  -9   5   11.98    1.45
   3   9  -4   59.93    3.37
   3   9  -4   58.12    3.23
  -3  -9   4   54.76    7.79
  -3  -9   4   62.25    2.81
  -3  -9   3   29.16    6.04
   3   9  -3   32.49    2.34
   3   9  -3   31.03    2.52
   3   9  -2    4.31    1.81
   3   9  -2    4.61    1.58
   3   9  -1   30.87    2.03
   3   9   0    6.87    1.39
   3   9   0    3.40    4.19
   3   9   1   24.45    5.18
   3   9   1   23.64    1.73
  -3  -9  -2   42.26    2.05
   3   9   2   42.07    2.12
   3   9   2   39.50    5.52
  -3  -9  -3   19.39    1.59
   3   9   3   22.63    1.56
   3   9   3   20.97    1.68
   3   9   3   20.86    4.42
  -3  -9  -4   10.06    1.46
   3   9   4    9.11    3.90
   3   9   4   10.74    1.43
   3   9   4   11.37    1.34
  -3  -9  -5   14.85    1.72
   3   9   5   11.57    3.85
   3   9   5   10.76    1.51
   3   9   5   13.45    1.42
   3   9   5   16.72    1.54
   3   9   5   11.62    1.36
   3   9   5   10.56    1.85
   3   9   6   23.53    4.42
   3   9   6   21.73    1.44
   3   9   6   26.72    1.66
   3   9   6   20.38    2.22
   3   9   6   21.41    1.82
   3   9   7    6.17    2.08
   3   9   7    7.67    1.29
   3   9   7    6.80    0.94
   3   9   7    6.77    1.60
   3   9   8  211.95    7.54
   3   9   9   89.73    4.01
   3   9   9   83.10    3.98
   3   9  10    3.57    2.16
   3   9  10   -0.93    1.57
   3   9  11    4.77    2.13
   3   9  11    2.98    1.44
   3   9  12    1.10    1.80
  -3  -9 -13    2.85    1.59
   3   9  13    3.19    1.48
  -3 -10  11   37.96    1.62
   3  10 -11   36.34    1.53
  -3 -10  10   63.26    2.64
   3  10 -10   66.11    2.76
  -3 -10   9   27.87    1.76
   3  10  -8    3.10    1.60
  -3 -10   8    1.59    1.17
  -3 -10   7  189.98    6.55
   3  10  -7  175.43    6.71
  -3 -10   6   44.66    2.37
   3  10  -6   40.10    2.78
  -3 -10   5  345.12   10.73
   3  10  -5  292.68   10.81
  -3 -10   4  190.08    6.44
   3  10  -4  164.88    6.53
   3  10  -3  126.14    4.97
   3  10  -2   25.82    2.11
   3  10  -1  395.36   12.94
   3  10  -1  416.77   20.15
   3  10   0   99.67    4.03
   3  10   0  106.09    9.21
   3  10   1  296.76    9.80
   3  10   1  301.89   15.62
   3  10   2  143.25    5.27
   3  10   2  139.74    5.07
   3  10   2  147.12    9.96
  -3 -10  -3  130.07    4.94
   3  10   3  138.62    5.07
   3  10   3  138.65    4.87
  -3 -10  -4  206.78    7.49
   3  10   4  215.66    7.40
   3  10   4  232.09    7.51
   3  10   4  211.73    7.32
   3  10   4  208.12   11.73
  -3 -10  -5   26.40    2.12
   3  10   5   24.36    4.63
   3  10   5   26.70    1.85
   3  10   5   22.87    1.73
   3  10   5   25.49    1.87
  -3 -10  -6  245.97    8.76
   3  10   6  240.97    8.18
   3  10   6  240.69    8.35
   3  10   7    4.30    1.78
  -3 -10  -7    0.90    2.00
   3  10   7    4.75    1.36
   3  10   8   55.24    3.02
   3  10   8   43.69    2.75
   3  10   9   98.02    4.17
   3  10   9   89.21    3.95
   3  10  10    3.02    1.85
   3  10  10    0.73    1.42
  -3 -10 -11   39.84    2.70
   3  10  11   32.45    2.14
  -3 -10 -12    0.40    1.57
  -3 -10 -13   10.40    1.33
  -3 -10 -14   13.00    0.88
  -3 -11  10    6.82    0.80
   3  11 -10    6.54    0.96
  -3 -11   9   20.82    1.42
   3  11  -9   19.83    1.45
   3  11  -8    4.19    1.28
  -3 -11   8    4.13    1.07
   3  11  -7   10.15    1.55
  -3 -11   7   12.61    1.34
   3  11  -6    0.32    1.37
   3  11  -6    1.04    1.49
  -3 -11   6    0.59    1.05
   3  11  -5    0.02    1.28
   3  11  -5    1.57    1.56
  -3 -11   5    1.35    1.15
   3  11  -4   27.48    2.14
  -3 -11   4   30.39    1.95
   3  11  -3   19.59    1.93
  -3 -11   3   21.44    1.76
   3  11  -2   43.32    7.04
   3  11  -2   55.02    2.79
   3  11  -1  127.53   10.51
   3  11  -1  116.15    4.54
   3  11  -1  117.24    4.64
   3  11   0    2.01    4.30
   3  11   0    3.71    1.45
   3  11   0    4.48    1.31
   3  11   1  535.81   24.05
   3  11   1  599.18   18.11
   3  11   1  547.92   17.78
   3  11   1  551.21   17.80
   3  11   2   29.65    5.26
   3  11   2   28.04    2.33
   3  11   2   32.98    1.97
   3  11   3  131.12    5.02
   3  11   3  126.06    4.80
  -3 -11  -4    8.48    1.52
   3  11   4    7.89    1.48
   3  11   4   12.50    1.72
   3  11   4    8.39    1.67
   3  11   4    9.98    1.63
   3  11   4    8.77    3.84
  -3 -11  -5    9.16    1.70
   3  11   5    9.68    1.54
   3  11   5    8.82    1.41
   3  11   5    9.04    1.47
   3  11   5    5.86    3.38
  -3 -11  -6   11.54    1.91
   3  11   6   14.99    1.57
   3  11   6   10.81    1.27
   3  11   6   11.75    1.56
  -3 -11  -7    3.54    1.83
   3  11   7    5.79    1.34
  -3 -11  -8    6.19    1.99
   3  11   9   28.59    2.18
  -3 -11  -9   28.93    2.53
   3  11  10    3.36    1.32
  -3 -11 -10    3.47    1.86
   3  11  11    1.90    1.10
  -3 -11 -11    2.30    1.57
   3  11  12   -0.20    0.93
  -3 -11 -12   -0.51    1.21
  -3 -11 -13    1.12    0.73
  -3 -12   9    1.83    0.60
  -3 -12   8    6.67    0.92
  -3 -12   7    0.51    0.87
   3  12  -7    2.73    1.62
  -3 -12   6  110.20    4.06
   3  12  -6  103.03    4.55
  -3 -12   5    7.34    1.20
   3  12  -5    7.26    1.95
  -3 -12   4  111.06    4.11
   3  12  -4   95.21    4.48
  -3 -12   3    0.42    1.09
   3  12  -3   -0.04    1.30
   3  12  -3    0.82    1.66
   3  12  -2   47.47    2.48
   3  12  -2   58.47    2.86
   3  12  -1    3.19    3.57
   3  12  -1    1.31    1.24
   3  12  -1    1.54    1.32
   3  12   0  112.46    4.28
   3  12   0  124.30    4.85
   3  12   1   75.73    3.54
   3  12   1   73.52    3.01
   3  12   1   68.31    3.04
   3  12   2  273.90    9.39
   3  12   2  266.50    9.06
   3  12   2  269.07    9.25
   3  12   3   71.39    7.02
   3  12   3   76.76    3.58
   3  12   3   80.24    3.26
   3  12   3   86.93    3.69
   3  12   3   82.83    3.78
   3  12   4    4.88    1.26
   3  12   4    7.17    1.58
   3  12   4    3.21    1.48
   3  12   4    4.04    3.03
  -3 -12  -5  105.16    4.51
   3  12   5  119.96    4.37
   3  12   5  114.43    4.31
  -3 -12  -6    2.79    1.50
   3  12   6    5.70    1.33
   3  12   6    4.10    1.05
   3  12   7   68.63    3.26
  -3 -12  -7   59.28    3.14
  -3 -12  -8    1.44    1.62
  -3 -12  -9   18.02    1.90
  -3 -12 -10    1.91    1.39
  -3 -12 -11    1.86    1.09
   3  12  11    1.17    1.04
  -3 -12 -12    2.03    0.71
   3  13  -8    1.23    0.79
  -3 -13   7    1.07    0.66
   3  13  -7    0.51    1.10
  -3 -13   6   21.68    1.34
   3  13  -6   22.41    1.78
  -3 -13   5    2.45    0.88
   3  13  -5   -0.41    1.03
   3  13  -5    1.28    1.44
   3  13  -4  121.04    4.82
   3  13  -4  122.29    4.90
  -3 -13   3    0.19    0.93
   3  13  -3    0.62    1.41
  -3 -13   2   14.98    1.40
   3  13  -2   12.43    1.53
   3  13  -1   38.71    2.11
   3  13  -1   52.36    2.79
   3  13   0   -0.31    1.78
   3  13   1    1.44    1.12
   3  13   1   -1.21    1.90
   3  13   1    0.38    1.66
   3  13   2  168.06    5.73
   3  13   2  154.77    5.60
   3  13   3    0.28    1.63
   3  13   3    3.30    1.49
   3  13   3   -1.02    1.47
   3  13   4    1.94    1.81
   3  13   4    3.68    1.30
   3  13   5   21.73    2.35
   3  13   5   22.30    1.51
   3  13   6   35.28    2.68
   3  13   6   37.50    1.88
   3  13   6   29.54    2.19
   3  13   7   40.09    2.33
  -3 -13  -7   37.16    2.14
   3  13   8   16.65    1.54
  -3 -13  -8   15.48    1.53
   3  13   9   15.46    1.34
  -3 -13  -9   13.16    1.38
  -3 -13 -10    3.20    0.87
   3  13  11   13.21    0.85
  -3 -14   6    3.36    0.52
   3  14  -6    1.82    0.83
  -3 -14   5   35.22    1.63
   3  14  -5   37.88    1.91
  -3 -14   4   16.73    1.11
   3  14  -4   13.89    1.48
   3  14  -4   15.76    1.22
  -3 -14   3   89.78    3.22
   3  14  -3   85.23    3.50
   3  14  -3   78.81    3.33
  -3 -14   2   14.14    1.14
   3  14  -2   11.22    1.56
   3  14  -2   13.67    1.63
  -3 -14   1    1.82    0.88
   3  14  -1    1.07    1.39
  -3 -14   0   -0.84    0.94
   3  14   0    2.39    1.41
   3  14   1    6.46    1.55
   3  14   1    6.43    1.36
   3  14   2   -0.13    1.17
   3  14   2    3.55    1.32
   3  14   2    1.47    1.33
   3  14   2    2.18    1.09
   3  14   3    8.38    1.30
   3  14   3    7.07    1.37
   3  14   4   84.51    3.29
   3  14   4   90.43    3.54
   3  14   5   15.50    1.70
   3  14   5   11.19    1.39
   3  14   6   22.42    1.80
   3  14   6   14.32    1.42
   3  14   7    9.39    1.47
   3  14   7    6.78    1.10
   3  14   8   20.64    1.47
   3  14   8   13.96    1.21
   3  14   9   24.44    1.36
   3  15  -3    7.66    0.99
   3  15  -3    6.42    0.78
   3  15  -2   69.42    2.51
   3  15  -2   60.84    2.38
   3  15  -1    1.53    0.84
   3  15  -1    2.67    0.96
   3  15   0   95.81    3.39
   3  15   0   84.85    3.27
   3  15   1   71.99    2.80
   3  15   1   72.21    2.87
   3  15   1   75.72    2.88
   3  15   2   66.66    2.68
   3  15   2   68.97    2.63
   3  15   3    1.98    0.84
   3  15   3    2.63    0.87
   3  15   4   28.82    1.56
   3  15   4   29.85    1.44
   3  15   5   10.04    1.16
   3  15   6   27.29    1.49
   3  15   7    0.71    0.80
   3  15   8    3.79    0.65
  -4  14   3    9.30    0.78
  -4  14   2    9.79    1.10
  -4  14   2    8.23    0.94
  -4  14   1   16.12    1.33
  -4  14   0   68.13    2.50
  -4  14   0   67.12    2.47
  -4  14  -1   27.91    1.67
  -4  14  -1   28.82    1.72
  -4  14  -1   32.34    1.67
  -4  14  -2   13.82    1.29
  -4  14  -2   14.44    1.25
  -4  14  -3    1.35    1.10
  -4  14  -3    4.57    0.95
  -4  14  -3    3.94    0.96
  -4  14  -4    7.69    1.09
  -4  14  -5    0.23    0.79
  -4  13   5   77.48    3.20
  -4  13   5   90.91    3.00
  -4  13   4  167.35    5.36
  -4  13   4  159.77    5.27
  -4  13   3   83.09    3.52
  -4  13   3   77.53    3.05
  -4  13   2   52.98    2.84
  -4  13   2   43.09    2.37
  -4  13   1    6.13    1.86
  -4  13   1    4.63    1.61
  -4  13   0    3.96    1.86
  -4  13   0    5.35    1.61
  -4  13   0   -0.52    1.52
  -4  13  -1   18.44    1.79
  -4  13  -1   12.17    1.71
  -4  13  -2   26.03    1.87
  -4  13  -2   23.88    1.85
  -4  13  -3    9.16    1.54
  -4  13  -3    9.74    1.48
  -4  13  -3   12.16    1.33
  -4  13  -4   31.47    1.84
  -4  13  -4   36.33    1.89
  -4  13  -4   35.05    1.86
  -4  13  -5    1.21    1.03
  -4  13  -5    3.44    1.02
  -4  13  -6   86.29    3.34
  -4  13  -7   40.79    1.80
  -4  12   7   -0.90    0.81
  -4  12   6   31.75    1.82
  -4  12   6   43.30    2.20
  -4  12   5   16.21    1.46
  -4  12   5   17.01    1.74
  -4  12   4   21.44    1.80
  -4  12   4   17.47    1.68
  -4  12   4   19.04    2.03
  -4  12   3    3.85    1.80
  -4  12   3    5.07    1.53
  -4  12   2   -1.05    1.86
  -4  12   2    0.23    1.54
  -4  12   1    1.39    1.92
  -4  12   1    0.09    1.96
  -4  12   1    2.59    1.63
  -4  12   0   22.24    2.56
  -4  12   0   19.53    2.25
  -4  12  -1   13.46    2.48
  -4  12  -1   14.13    1.62
  -4  12  -1   13.61    2.01
  -4  12  -2    2.02    1.38
  -4  12  -2    3.42    2.20
  -4  12  -2   -1.29    1.79
  -4  12  -2    3.34    1.74
  -4  12  -2    0.96    1.47
  -4  12  -3    7.16    1.66
  -4  12  -3    2.67    1.62
  -4  12  -3    4.08    1.63
  -4  12  -3    4.17    1.56
  -4  12  -4   46.83    2.76
  -4  12  -4   41.16    2.37
  -4  12  -4   46.26    2.42
  -4  12  -4   40.15    2.70
  -4  12  -4   46.01    2.52
  -4  12  -5    0.14    1.67
  -4  12  -5    1.55    1.46
  -4  12  -5    1.67    1.39
  -4  12  -5    2.88    1.34
  -4  12  -5    3.97    1.86
  -4  12  -6    5.89    1.46
  -4  12  -6    3.79    1.74
  -4  12  -7    4.20    1.65
  -4  12  -7    7.07    1.24
  -4  12  -7    2.86    1.26
  -4  12  -8    1.80    1.42
  -4  12  -8    0.75    0.82
  -4  12  -9   17.59    1.56
  -4  12  -9   20.17    1.50
  -4  11   8    1.68    0.90
  -4  11   7   38.28    1.98
  -4  11   7   46.56    2.33
  -4  11   6    0.63    1.52
  -4  11   6    0.58    1.24
  -4  11   5  134.02    5.72
  -4  11   5  151.77    6.00
  -4  11   4   17.50    2.04
  -4  11   4   18.27    2.13
  -4  11   4   17.59    2.34
  -4  11   3  151.43    5.71
  -4  11   3  142.44    5.97
  -4  11   2    1.82    1.95
  -4  11   2    0.46    1.74
  -4  11   1   69.72    3.76
  -4  11   1   71.89    3.60
  -4  11   1   60.47    3.41
  -4  11   0   61.73    3.34
  -4  11   0   66.23    3.57
  -4  11   0   61.83    2.86
  -4  11   0   59.10    3.20
  -4  11  -1   15.18    2.14
  -4  11  -1   12.33    1.89
  -4  11  -1   13.97    2.44
  -4  11  -1   12.08    1.86
  -4  11  -1   12.08    2.15
  -4  11  -2    1.34    1.73
  -4  11  -2    3.15    2.31
  -4  11  -2   -0.98    1.74
  -4  11  -2    2.73    1.81
  -4  11  -2    2.57    1.87
  -4  11  -3   10.50    2.09
  -4  11  -3   15.32    2.59
  -4  11  -3   12.44    1.95
  -4  11  -3   15.57    1.94
  -4  11  -3   14.41    2.19
  -4  11  -3   10.97    1.95
  -4  11  -4    9.55    1.76
  -4  11  -4   15.06    2.33
  -4  11  -4   14.51    1.81
  -4  11  -4   11.12    2.19
  -4  11  -4    9.51    1.96
  -4  11  -5  120.42    4.73
  -4  11  -5  134.90    4.79
  -4  11  -6   27.15    1.95
  -4  11  -6   33.94    1.98
  -4  11  -7  143.29    5.70
  -4  11  -8   43.08    2.12
  -4  11  -8   37.04    2.65
  -4  11  -9   12.40    1.79
  -4  11 -10    1.80    1.22
  -4  11 -11    0.68    0.71
  -4  10   9    2.82    0.70
  -4  10   9    3.50    1.01
  -4  10   8   32.67    2.00
  -4  10   8   44.62    2.42
  -4  10   7    0.63    1.74
  -4  10   7    0.80    1.41
  -4  10   6   73.25    2.99
  -4  10   6   70.87    3.77
  -4  10   5   32.91    2.21
  -4  10   5   30.53    2.90
  -4  10   5   27.84    2.49
  -4  10   4    9.71    2.42
  -4  10   4   13.69    1.94
  -4  10   4   10.57    2.13
  -4  10   3   99.41    4.20
  -4  10   3   98.00    4.78
  -4  10   3  101.49    4.66
  -4  10   2   15.53    2.39
  -4  10   2   10.57    2.18
  -4  10   1   34.89    2.53
  -4  10   1   44.13    2.98
  -4  10   1   51.28    3.11
  -4  10   1   42.04    2.43
  -4  10   0  243.84    9.10
  -4  10   0  294.74    9.47
  -4  10   0  279.09    9.40
  -4  10   0  245.49    8.87
  -4  10   0  260.25    9.01
  -4  10  -1  133.38    4.96
  -4  10  -1   72.05    4.45
  -4  10  -1  123.03    5.04
  -4  10  -1   79.54    4.35
  -4  10  -1  139.61    4.70
  -4  10  -1  120.91    4.68
  -4  10  -2  400.87   13.86
  -4  10  -2  429.05   13.86
  -4  10  -2  409.50   13.61
  -4  10  -2  386.72   13.33
  -4  10  -2  396.58   13.54
  -4  10  -3    8.11    1.90
  -4  10  -3   10.59    2.16
  -4  10  -3   10.21    2.40
  -4  10  -4    1.66    1.63
  -4  10  -5    2.38    1.86
  -4  10  -5   -1.22    1.59
  -4  10  -5   -0.47    1.62
  -4  10  -6   35.56    2.70
  -4  10  -6   32.48    2.11
  -4  10  -7    3.55    2.05
  -4  10  -7    5.12    2.28
  -4  10  -7    4.37    1.36
  -4  10  -8   39.60    2.25
  -4  10  -8   40.11    2.92
  -4  10  -9    2.54    1.84
  -4  10 -10   15.50    1.83
  -4  10 -11    4.21    1.21
  -4   9  10    1.60    0.99
  -4   9  10    1.12    0.69
  -4   9   9    2.23    1.51
  -4   9   9    2.44    1.25
  -4   9   8    6.88    1.96
  -4   9   8    3.98    1.58
  -4   9   7    1.35    2.22
  -4   9   7    1.48    1.16
  -4   9   7    0.85    1.81
  -4   9   6    3.44    2.44
  -4   9   6    0.06    1.45
  -4   9   6    2.22    1.96
  -4   9   5  144.05    6.31
  -4   9   5  143.87    5.29
  -4   9   5  141.45    6.01
  -4   9   4   50.98    3.65
  -4   9   4   46.06    2.76
  -4   9   4   49.02    3.28
  -4   9   3  275.88    9.70
  -4   9   3  285.62   10.35
  -4   9   2    2.95    1.84
  -4   9   2    0.11    2.06
  -4   9   2    2.61    1.67
  -4   9   2    1.07    1.89
  -4   9   1    1.11    1.58
  -4   9   1    0.61    1.87
  -4   9   1    2.27    1.56
  -4   9   0   22.11    2.34
  -4   9   0   28.19    2.56
  -4   9   0   31.45    2.47
  -4   9   0   18.01    2.09
  -4   9   0   37.23    2.54
  -4   9  -1  295.79   11.96
  -4   9  -1  412.39   12.25
  -4   9  -1  368.04   11.78
  -4   9  -1  377.53   11.92
  -4   9  -1  367.67   12.08
  -4   9  -1  328.22   11.74
  -4   9  -2  646.67   20.54
  -4   9  -2  635.55   20.35
  -4   9  -2  607.11   20.08
  -4   9  -2  691.88   20.67
  -4   9  -2  631.63   20.27
  -4   9  -3   11.45    5.30
  -4   9  -3   14.01    2.24
  -4   9  -3   15.59    2.08
  -4   9  -3   13.05    1.88
  -4   9  -3   11.36    2.12
  -4   9  -4   37.06    2.42
  -4   9  -4   40.11    2.34
  -4   9  -4   34.58    3.03
  -4   9  -4   30.18    6.58
  -4   9  -5   66.56    3.40
  -4   9  -5   58.65    2.81
  -4   9  -5   59.59    2.85
  -4   9  -6  114.77    4.77
  -4   9  -6  105.17    4.65
  -4   9  -6  105.01    4.06
  -4   9  -7  396.32   14.19
  -4   9  -7  477.45   15.04
  -4   9  -7  404.83   14.47
  -4   9  -7  464.57   14.28
  -4   9  -8    5.39    1.36
  -4   9  -8    5.84    2.17
  -4   9  -8    2.32    1.43
  -4   9  -9   49.72    2.34
  -4   9  -9   48.15    3.01
  -4   9  -9   50.45    2.65
  -4   9 -10    9.54    2.23
  -4   9 -10   10.83    1.87
  -4   9 -11    1.89    1.72
  -4   9 -11    1.15    1.37
  -4   9 -12    1.51    1.31
  -4   9 -12    2.31    0.95
  -4   9 -13    0.67    0.77
  -4   8  11    6.66    0.93
  -4   8  10   77.71    3.14
  -4   8  10   55.76    2.68
  -4   8   9    5.53    2.00
  -4   8   9    4.04    1.59
  -4   8   8  129.15    5.42
  -4   8   8  104.12    4.82
  -4   8   7   19.34    2.91
  -4   8   7   15.62    1.40
  -4   8   7   15.46    2.37
  -4   8   6  126.61    4.74
  -4   8   6  126.92    5.72
  -4   8   5   10.49    2.71
  -4   8   5   10.82    1.71
  -4   8   5   11.77    2.48
  -4   8   4  170.70    7.11
  -4   8   4  164.56    6.02
  -4   8   4  172.65    6.85
  -4   8   3   70.95    4.16
  -4   8   3   72.75    3.35
  -4   8   2   54.11    2.77
  -4   8   2   59.72    3.26
  -4   8   2   60.27    3.46
  -4   8   2   48.90    2.83
  -4   8   1    3.13    1.55
  -4   8   1    2.95    1.94
  -4   8   1    2.85    1.67
  -4   8   1    0.91    1.72
  -4   8   1    2.48    1.36
  -4   8   0   70.41    3.42
  -4   8   0   58.22    3.14
  -4   8   0   58.08    2.84
  -4   8   0   52.51    2.96
  -4   8   0   68.28    3.29
  -4   8   0   53.44    2.77
  -4   8  -1 1156.25   33.05
  -4   8  -1 1156.37   33.11
  -4   8  -1 1035.63   32.54
  -4   8  -1 1013.95   40.64
  -4   8  -1 1133.25   33.00
  -4   8  -1 1057.92   32.64
  -4   8  -2   71.37    3.42
  -4   8  -2   77.28    3.38
  -4   8  -2   70.16    3.14
  -4   8  -2   76.07    8.31
  -4   8  -2   73.21    3.43
  -4   8  -2   69.61    2.85
  -4   8  -3  254.83    8.36
  -4   8  -3  245.81    8.03
  -4   8  -3  218.02   14.91
  -4   8  -3  253.01    8.48
  -4   8  -3  221.72    7.81
  -4   8  -4   -2.97    5.07
  -4   8  -4    0.65    1.37
  -4   8  -4    1.75    1.61
  -4   8  -4    2.97    0.92
  -4   8  -5   13.66    2.07
  -4   8  -5   16.81    1.63
  -4   8  -5   16.75    2.08
  -4   8  -5   10.66    5.40
  -4   8  -5   10.75    1.53
  -4   8  -5   13.65    1.60
  -4   8  -5   13.40    1.08
  -4   8  -6  177.14    5.90
  -4   8  -6  138.42    5.16
  -4   8  -6  108.46   11.44
  -4   8  -6  121.76    5.43
  -4   8  -6  142.84    5.16
  -4   8  -6  171.35    6.41
  -4   8  -7  107.22    4.35
  -4   8  -7  138.82    5.11
  -4   8  -7   80.02   10.39
  -4   8  -7  105.37    4.72
  -4   8  -7  116.23    4.32
  -4   8  -7  143.84    5.75
  -4   8  -8   46.09    8.10
  -4   8  -8   61.46    3.90
  -4   8  -8   53.17    3.26
  -4   8  -9   19.04    2.71
  -4   8  -9   18.09    2.27
  -4   8  -9   16.88    1.49
  -4   8 -10   10.35    1.90
  -4   8 -10   13.02    2.52
  -4   8 -11    1.46    1.43
  -4   8 -11    1.42    2.01
  -4   8 -12   28.73    1.99
  -4   8 -12   31.45    2.30
  -4   8 -12   31.32    1.80
  -4   8 -13   19.09    1.54
  -4   8 -14    3.05    0.64
  -4   7  12   10.47    0.83
  -4   7  11   33.05    1.87
  -4   7  11   48.63    2.26
  -4   7  10   34.96    2.33
  -4   7  10   41.06    2.69
  -4   7   9   10.74    2.02
  -4   7   9   11.44    2.49
  -4   7   8   85.42    4.47
  -4   7   8  101.08    5.04
  -4   7   7   -0.32    1.05
  -4   7   7   -0.28    2.63
  -4   7   6   72.06    3.08
  -4   7   6   83.97    4.64
  -4   7   5   99.27    4.72
  -4   7   5  104.12    5.09
  -4   7   4   28.07    1.98
  -4   7   4   31.56    3.02
  -4   7   4   32.38    2.81
  -4   7   3   98.29    4.60
  -4   7   3   95.13    3.98
  -4   7   3   97.95    4.02
  -4   7   3  124.56    5.06
  -4   7   3  124.38    4.87
  -4   7   2  147.63    5.64
  -4   7   2  149.09    5.24
  -4   7   2  132.77    5.14
  -4   7   2  176.22    7.59
  -4   7   2  131.94    5.40
  -4   7   2  177.10    5.95
  -4   7   1  126.59    4.72
  -4   7   1  102.92    4.44
  -4   7   1  114.62    4.22
  -4   7   1   97.93    4.40
  -4   7   1  140.09    6.28
  -4   7   1  114.34    4.14
  -4   7   0   63.68    2.85
  -4   7   0   52.10    7.57
  -4   7   0   47.20    2.69
  -4   7   0   65.68    3.98
  -4   7   0   55.87    2.48
  -4   7   0   45.78    2.40
  -4   7   0   49.31    2.63
  -4   7  -1  152.83   11.35
  -4   7  -1  157.61    5.77
  -4   7  -1  155.54    5.48
  -4   7  -1  150.49    5.53
  -4   7  -1  157.92    5.43
  -4   7  -2   45.13    7.13
  -4   7  -2   45.97    2.41
  -4   7  -2   44.61    1.90
  -4   7  -2   36.59    2.16
  -4   7  -2   45.47    2.16
  -4   7  -2   38.69    2.24
  -4   7  -3   71.96    8.29
  -4   7  -3   75.73    2.97
  -4   7  -3   72.90    3.22
  -4   7  -3   81.43    3.34
  -4   7  -3   69.09    2.74
  -4   7  -4   69.08    3.10
  -4   7  -4   83.36    9.11
  -4   7  -4   71.79    3.30
  -4   7  -4   76.66    2.98
  -4   7  -4   68.78    3.32
  -4   7  -4   77.12    3.37
  -4   7  -4   72.61    2.74
  -4   7  -4   84.75    3.64
  -4   7  -5    9.82    1.71
  -4   7  -5   12.11    1.37
  -4   7  -5    6.69    5.36
  -4   7  -5   10.04    1.33
  -4   7  -5   10.95    1.48
  -4   7  -5   13.83    1.91
  -4   7  -6  324.34   10.91
  -4   7  -6  350.25   11.39
  -4   7  -6  328.33   10.93
  -4   7  -7   67.13    3.59
  -4   7  -7   59.28    2.80
  -4   7  -7   68.05    3.32
  -4   7  -7   52.21    8.72
  -4   7  -7   59.68    2.72
  -4   7  -7   69.99    3.85
  -4   7  -8  131.49    5.76
  -4   7  -8  113.70    5.26
  -4   7  -8  121.94    4.99
  -4   7  -9   11.68    2.49
  -4   7  -9   13.69    2.03
  -4   7 -10   12.05    1.89
  -4   7 -10    8.74    2.44
  -4   7 -11   20.31    2.64
  -4   7 -11   20.39    2.57
  -4   7 -11   19.46    1.89
  -4   7 -12    1.43    1.17
  -4   7 -12    1.50    1.85
  -4   7 -12    1.51    1.91
  -4   7 -13    0.42    1.41
  -4   7 -13    0.27    1.43
  -4   7 -14    4.43    0.97
  -4   7 -14    4.57    1.00
  -4   6  12    3.24    0.98
  -4   6  12    1.02    0.76
  -4   6  11    4.56    1.62
  -4   6  11    3.15    1.35
  -4   6  10    8.13    2.26
  -4   6   9    5.22    2.92
  -4   6   9    1.09    2.30
  -4   6   8    2.56    2.84
  -4   6   8    1.91    2.53
  -4   6   7    6.36    2.77
  -4   6   6    5.58    2.80
  -4   6   6    0.74    1.15
  -4   6   5   26.70    3.65
  -4   6   5   21.59    1.66
  -4   6   4  576.87   17.31
  -4   6   4  610.28   19.43
  -4   6   3  223.79    7.87
  -4   6   3  216.15    7.42
  -4   6   3  233.97    9.40
  -4   6   3  226.91    7.61
  -4   6   2  108.01    4.29
  -4   6   2  106.58    3.91
  -4   6   2  101.75    3.89
  -4   6   2  128.05    5.80
  -4   6   2   86.66    4.03
  -4   6   2  133.88    4.70
  -4   6   1  115.14    4.23
  -4   6   1   95.18    3.64
  -4   6   1   93.19    3.58
  -4   6   1  110.29    5.28
  -4   6   0   12.98    5.23
  -4   6   0    8.93    1.17
  -4   6  -1   33.62    6.16
  -4   6  -1   32.30    1.52
  -4   6  -2   10.38    5.07
  -4   6  -2   11.76    0.95
  -4   6  -3   68.12    3.11
  -4   6  -3   72.26    2.61
  -4   6  -4   28.75    6.14
  -4   6  -4   32.64    1.64
  -4   6  -4   30.40    1.87
  -4   6  -4   24.66    1.88
  -4   6  -4   29.64    1.36
  -4   6  -4   32.13    2.04
  -4   6  -5  143.27    4.70
  -4   6  -5  156.89   11.81
  -4   6  -5  139.69    4.65
  -4   6  -5  163.19    5.12
  -4   6  -5  163.69    5.50
  -4   6  -6  423.70   14.70
  -4   6  -6  442.04   14.21
  -4   6  -6  444.74   14.59
  -4   6  -6  481.90   23.34
  -4   6  -6  441.85   14.22
  -4   6  -7  572.42   17.05
  -4   6  -7  505.58   16.32
  -4   6  -7  475.11   16.65
  -4   6  -7  539.93   26.43
  -4   6  -7  498.59   16.29
  -4   6  -7  617.65   17.55
  -4   6  -8  418.58   24.16
  -4   6  -8  507.92   15.30
  -4   6  -8  494.40   15.69
  -4   6  -8  403.35   14.78
  -4   6  -9    2.32    2.14
  -4   6  -9    3.39    1.70
  -4   6 -10    7.89    2.31
  -4   6 -10    1.18    5.17
  -4   6 -10    4.78    1.67
  -4   6 -11   48.64    3.57
  -4   6 -11   49.25    3.28
  -4   6 -11   44.61    2.55
  -4   6 -12   -0.08    2.04
  -4   6 -12    0.78    1.95
  -4   6 -13   31.51    2.56
  -4   6 -13   43.49    2.54
  -4   6 -14   16.90    1.63
  -4   6 -14   22.95    1.59
  -4   6 -15   12.04    1.00
  -4   5  12    1.66    1.08
   4  -5 -11    3.94    1.02
  -4   5  10    0.96    2.21
   4  -5 -10    1.01    1.14
  -4   5   9   97.94    4.44
   4  -5  -9   91.98    3.91
  -4   5   8   51.10    3.62
  -4   5   7    0.26    5.17
  -4   5   7    0.85    2.82
  -4   5   6    8.48    2.85
  -4   5   6   10.04    2.82
  -4   5   6    8.16    5.55
  -4   5   5   67.19    8.60
  -4   5   5   96.88    5.30
  -4   5   5   95.80    4.16
  -4   5   5   75.71    3.14
  -4   5   5   90.73    4.20
   4  -5  -5   67.54    7.41
  -4   5   4    2.67    4.44
  -4   5   4    0.30    2.07
  -4   5   4   -0.96    0.99
  -4   5   4    0.66    2.27
   4  -5  -4   -0.70    4.07
  -4   5   3   88.44    7.75
  -4   5   3  101.65    3.89
  -4   5   3  103.83    4.25
   4  -5  -3   97.80    7.19
  -4   5   2   20.24    2.09
  -4   5   2   16.31    4.02
  -4   5   2   17.47    1.21
   4  -5  -2   16.81    3.80
  -4   5   1   14.20    5.71
  -4   5   1    8.70    3.37
   4  -5  -1    9.30    3.37
  -4   5   1   12.09    1.08
  -4   5   0  239.66   12.99
  -4   5   0  194.74    6.45
  -4   5  -1   43.34    7.02
  -4   5  -2  124.61    9.55
  -4   5  -2  107.49    6.25
  -4   5  -2  110.63    3.73
  -4   5  -3    5.84    4.71
  -4   5  -3    3.28    2.78
  -4   5  -3    2.19    1.01
  -4   5  -3    3.64    0.64
  -4   5  -4   20.02    3.69
  -4   5  -4   25.22    1.77
  -4   5  -5  112.19    9.58
  -4   5  -5   99.10    4.10
  -4   5  -6  234.75    7.78
  -4   5  -6  229.00    8.23
  -4   5  -7  184.22    6.63
  -4   5  -7  189.87    6.37
  -4   5  -7  183.99    6.30
  -4   5  -8    4.17    1.43
  -4   5  -8    2.13    3.83
  -4   5  -8    6.29    1.84
  -4   5  -8    3.92    1.04
  -4   5  -9  151.28    5.50
  -4   5  -9   97.72   10.81
  -4   5 -10    4.44    2.17
  -4   5 -10    4.83    1.52
  -4   5 -10    2.74    1.47
  -4   5 -11   50.93    2.57
  -4   5 -11   52.78    3.34
  -4   5 -11   56.78    3.76
   4  -5  11   57.22    2.85
  -4   5 -12    4.07    1.55
   4  -5  12    4.95    1.48
  -4   5 -12    6.75    2.13
  -4   5 -12    5.63    2.30
   4  -5  13    8.74    1.50
  -4   5 -13    7.06    1.96
  -4   5 -13   10.88    1.89
  -4   5 -14    0.81    1.25
  -4   5 -14    2.40    1.40
  -4   5 -15    1.04    0.69
  -4   5 -15    1.59    0.92
  -4   4  13    2.20    0.73
   4  -4 -12   39.94    1.98
  -4   4  11    2.03    1.96
   4  -4 -11    2.97    1.21
  -4   4  10    9.33    2.63
   4  -4 -10    6.85    1.54
  -4   4   9  123.06    5.40
  -4   4   8   79.18   11.34
  -4   4   8  157.20    6.22
  -4   4   7  126.82    5.31
  -4   4   7  107.05    5.94
  -4   4   6   52.76    8.74
   4  -4  -6   56.55    7.49
  -4   4   6   64.32    3.66
  -4   4   6   68.04    3.87
  -4   4   6   64.07    4.27
  -4   4   5   63.88    8.68
   4  -4  -5   65.52    7.27
  -4   4   5   77.43    3.69
  -4   4   5   75.05    3.88
  -4   4   5   84.70    4.61
  -4   4   4  116.92    9.76
   4  -4  -4  117.97    8.45
  -4   4   4  121.17    4.74
  -4   4   4  119.19    4.86
  -4   4   4  131.42    5.84
  -4   4   3  119.38    4.74
   4  -4  -3  131.86    8.16
  -4   4   2   97.62    3.97
  -4   4   2  105.54    7.55
   4  -4  -2  108.59    7.20
  -4   4   1  256.22    8.55
  -4   4   1  299.08   12.26
  -4   4  -1   77.70    6.12
  -4   4  -2  255.15   11.13
   4  -4   2  267.09   11.59
  -4   4  -3  317.05   13.83
   4  -4   3  360.98   14.17
   4  -4   4  269.84   12.52
  -4   4  -4  280.23   12.88
   4  -4   5   10.87    5.17
  -4   4  -5    7.61    3.68
   4  -4   6   56.62    7.33
  -4   4  -6   51.61    6.48
   4  -4   7  393.31   17.59
  -4   4  -7  420.65   19.26
   4  -4   8   14.03    6.04
  -4   4  -8   13.06    1.58
   4  -4   8   14.38    1.60
  -4   4  -8   17.32    1.54
   4  -4   9   94.29   10.60
  -4   4  -9   96.59    4.35
   4  -4   9  104.80    4.10
  -4   4  -9   95.04    3.90
   4  -4  10    3.25    1.21
  -4   4 -10    0.96    1.54
   4  -4  10    3.51    1.78
   4  -4  10    3.09    7.12
   4  -4  11   33.85    2.30
  -4   4 -11   29.26    2.58
   4  -4  11   32.63    2.54
  -4   4 -11   24.29    6.79
   4  -4  12   12.98    1.84
  -4   4 -12   17.45    2.36
  -4   4 -12   14.70    2.21
   4  -4  12   15.51    2.16
  -4   4 -13    7.50    1.69
   4  -4  13    8.42    1.73
   4  -4  13    5.66    1.61
  -4   4 -13    9.14    1.79
  -4   4 -13    5.59    2.02
  -4   4 -14   60.75    2.72
   4  -4  14   51.88    2.65
  -4   4 -14   50.70    2.98
   4  -4  14   62.32    3.01
  -4   4 -15    3.23    1.08
  -4   4 -15    3.36    0.82
   4  -3 -13    8.78    0.90
  -4   3  12    1.46    1.61
   4  -3 -12    1.58    1.11
  -4   3  11   38.95    2.94
   4  -3 -11   43.20    2.47
  -4   3  10   76.03    4.13
  -4   3   9   26.45    7.76
  -4   3   9   37.62    2.77
  -4   3   8  910.58   40.86
  -4   3   8  933.94   32.19
  -4   3   8  873.50   32.81
  -4   3   7   24.41    8.51
   4  -3  -7   21.31    7.07
  -4   3   7   31.62    3.25
  -4   3   6  188.39    7.87
  -4   3   6  176.78   13.48
   4  -3  -6  170.28   11.87
  -4   3   6  189.19    6.89
  -4   3   6  199.98    7.10
  -4   3   5    1.31    5.71
   4  -3  -5    0.33    4.29
  -4   3   5    1.38    1.79
  -4   3   5    0.31    1.59
  -4   3   5   -0.30    3.62
  -4   3   4   87.90    6.81
   4  -3  -4  115.42    8.37
  -4   3   4  114.87    9.46
  -4   3   3  306.85   12.87
   4  -3  -3  310.79   14.52
  -4   3   2    1.44    2.08
   4  -3  -2    0.53    4.39
  -4   3   2   -0.63    4.86
  -4   3   1    6.73    5.38
  -4   3   1    0.30    4.49
  -4   3   0  117.42    8.63
  -4   3   0  113.17    7.25
  -4   3  -1   -2.59    3.47
  -4   3  -1   -0.38    4.63
  -4   3  -2   49.94    4.78
   4  -3   3   -0.51    3.99
  -4   3  -4  905.03   30.99
   4  -3   4  800.96   29.66
  -4   3  -5  195.24   10.85
   4  -3   5  160.07    9.85
   4  -3   6  524.63   21.57
   4  -3   7   11.64    5.83
   4  -3   8   39.35    7.39
   4  -3   8   40.36    2.25
   4  -3   9    0.70    1.57
   4  -3   9    5.44    6.55
  -4   3  -9    1.52    1.43
   4  -3   9    1.73    0.95
  -4   3 -10   60.83    3.49
   4  -3  10   68.12    3.37
   4  -3  10   67.06    3.15
   4  -3  11    2.15    2.09
   4  -3  11   -0.81    7.98
  -4   3 -11    1.42    1.83
   4  -3  11    0.60    1.40
   4  -3  12   10.07    2.18
   4  -3  12    7.83    8.69
  -4   3 -12    9.81    2.09
   4  -3  12    8.43    1.77
   4  -3  13   37.92    2.63
   4  -3  13   37.94    2.67
  -4   3 -13   34.31    2.71
   4  -3  14   36.28    2.34
   4  -3  14   39.91    2.56
  -4   3 -14   27.92    1.94
  -4   3 -14   29.24    2.42
  -4   3 -14   39.39    2.52
   4  -3  15    7.02    1.29
  -4   3 -15   11.20    1.36
  -4   3 -15    7.20    1.29
   4  -2 -13   -0.06    0.89
  -4   2  13   -0.22    1.12
   4  -2 -12    2.64    1.31
  -4   2  12    3.07    1.88
   4  -2 -11    2.80    1.55
  -4   2  11    0.83    2.56
  -4   2  10    9.98    1.84
  -4   2  10    8.33    3.25
  -4   2   9  107.46    4.80
  -4   2   9   85.45   11.37
  -4   2   8   35.90    8.80
  -4   2   8   38.52    2.60
  -4   2   8   31.75    6.52
   4  -2  -8   27.51    7.46
  -4   2   7  367.87   20.17
   4  -2  -7  348.53   18.09
  -4   2   7  337.08   11.47
  -4   2   7  323.03   12.17
  -4   2   7  335.76   17.82
  -4   2   6   26.58    9.10
   4  -2  -6   25.69    7.26
  -4   2   6   18.98    2.47
  -4   2   6   21.85    6.76
  -4   2   5   40.80    5.79
   4  -2  -5   43.00    6.33
  -4   2   5   36.18    7.46
  -4   2   4  260.18   12.91
   4  -2  -4  275.53   13.85
  -4   2   4  299.73   15.34
  -4   2   3  506.43   19.42
   4  -2  -3  475.43   20.18
  -4   2   3  537.47   21.81
  -4   2   2  447.90   17.20
  -4   2   2  500.48   19.66
  -4   2   1  257.32   10.18
  -4   2   1  289.33   12.61
  -4   2   1  264.49   12.96
  -4   2   0  175.40    8.96
  -4   2   0  186.54    9.11
  -4   2   0  188.43   10.02
  -4   2  -1  249.85   10.95
  -4   2  -1  264.01   11.99
  -4   2  -2   30.63    4.13
  -4   2  -2   43.75    4.93
   4  -2   3  340.54   14.31
  -4   2  -3  364.50   14.78
  -4   2  -3  353.11   15.58
   4  -2   4   98.34    7.26
  -4   2  -4  121.05    7.86
   4  -2   5  361.77   15.70
   4  -2   6   34.16    6.21
   4  -2   7   49.53    7.21
   4  -2   8   12.73    6.00
   4  -2   9   34.15    7.97
  -4   2  -9   36.49    2.46
   4  -2   9   36.46    2.40
   4  -2   9   34.96    2.04
   4  -2  10   -3.68    7.15
   4  -2  10    0.68    1.83
  -4   2 -10    2.75    1.68
   4  -2  10    2.54    1.24
   4  -2  11   17.55    8.56
   4  -2  11   20.43    2.51
  -4   2 -11   20.45    2.39
   4  -2  11   19.83    2.01
   4  -2  12  199.70    7.47
  -4   2 -12  199.71    7.79
   4  -2  12  196.31    7.57
   4  -2  13    7.66    2.25
   4  -2  13    1.36    1.77
  -4   2 -13    2.79    1.52
  -4   2 -13   10.34    2.28
  -4   2 -14    8.82    1.29
  -4   2 -14   13.86    2.05
   4  -2  14   11.98    2.04
   4  -2  14   11.99    1.96
   4  -2  15    8.37    1.59
  -4   2 -15    8.71    1.63
  -4   2 -15    7.80    1.43
  -4   2 -16    3.80    0.93
   4  -1 -13   33.35    1.71
  -4   1  13   32.76    1.68
   4  -1 -12    1.16    1.41
  -4   1  12    1.61    2.08
   4  -1 -11    1.89    1.70
  -4   1  11   -0.25    1.55
  -4   1  10   11.43    1.92
  -4   1   9    5.59    6.69
  -4   1   9    2.93    1.56
  -4   1   9    3.85    4.90
  -4   1   8    2.08    7.33
  -4   1   8    7.82    1.51
  -4   1   8    6.48    4.95
   4  -1  -8    6.02    6.34
  -4   1   7   10.29    6.83
   4  -1  -7   14.11    6.30
  -4   1   7   10.01    1.37
  -4   1   7   11.36    5.23
  -4   1   6    7.89    1.73
  -4   1   6    1.43    6.12
  -4   1   6    7.99    4.73
   4  -1  -6    4.26    5.34
  -4   1   5   91.40    9.60
  -4   1   5   82.86    7.78
   4  -1  -5   88.18    8.12
  -4   1   4  472.42   20.18
  -4   1   4  458.62   18.29
  -4   1   4  401.19   13.28
   4  -1  -4  422.63   18.40
  -4   1   3    6.02    6.28
  -4   1   3    0.69    4.18
  -4   1   3    2.41    1.99
   4  -1  -3    3.54    5.22
  -4   1   2  598.71   22.20
  -4   1   2  514.08   20.18
  -4   1   1 1108.86   36.14
  -4   1   1 1075.05   36.26
  -4   1   1  988.64   34.45
  -4   1   0  299.91   12.10
  -4   1   0  263.73   12.07
  -4   1   0  263.12   11.65
  -4   1   0  281.91   10.67
  -4   1  -1  777.52   27.71
  -4   1  -1  859.32   27.30
  -4   1  -1  788.98   25.07
  -4   1  -1  757.13   27.12
  -4   1  -2   57.46    5.20
  -4   1  -2   67.47    3.40
  -4   1  -3   77.59    4.16
  -4   1  -3   68.94    5.51
  -4   1  -4   71.34    4.48
   4  -1   4   59.85    5.47
  -4   1  -4   64.94    5.96
  -4   1  -5   97.14    5.87
   4  -1   5   65.27    6.57
  -4   1  -6  508.61   18.11
   4  -1   6  399.85   18.72
   4  -1   7   19.74    6.01
   4  -1   8  148.18   11.08
   4  -1   8  139.89    4.85
   4  -1   9  126.83   10.98
  -4   1  -9  123.02    5.06
   4  -1   9  122.49    4.82
   4  -1   9  127.25    4.48
   4  -1   9  120.15    4.77
   4  -1  10   16.51    7.79
  -4   1 -10   22.12    2.23
   4  -1  10   20.40    2.28
   4  -1  10   22.55    1.89
   4  -1  10   17.36    1.78
   4  -1  11   31.38    2.97
   4  -1  11   20.05    9.58
   4  -1  11   11.26    2.00
  -4   1 -11   31.64    2.74
   4  -1  11   41.91    2.42
   4  -1  12   11.41    1.94
   4  -1  12   11.13    2.09
   4  -1  12    9.59    9.21
   4  -1  12    8.41    2.64
  -4   1 -12   15.56    2.50
   4  -1  13   55.23    3.42
   4  -1  13   49.87    3.47
  -4   1 -13   53.91    3.57
   4  -1  14    4.00    1.86
   4  -1  14    7.34    2.19
  -4   1 -14    7.92    2.12
   4  -1  15    5.59    1.70
  -4   1 -15    6.10    1.68
   4  -1  16    0.01    1.05
  -4   1 -16   -0.15    1.02
   4   0 -13    0.70    1.07
  -4   0  12   40.09    2.47
   4   0 -12   42.79    2.54
  -4   0  11   17.36    2.05
   4   0 -11   22.91    2.30
  -4   0  10   14.16    1.94
  -4   0   9    8.96    1.69
  -4   0   9    7.47    5.36
  -4   0   8   11.27    1.53
   4   0  -8    8.66    6.55
  -4   0   8    7.53    5.50
  -4   0   7    1.67    1.00
   4   0  -7   -0.91    5.96
  -4   0   7    2.64    5.07
   4   0  -6   10.35    6.12
  -4   0   6   10.77    5.52
   4   0  -5   52.72    7.32
  -4   0   5   46.91    6.60
   4   0  -4   14.89    5.96
  -4   0   4   10.78    4.87
   4   0  -3   68.80    7.42
  -4   0   3   74.65    6.92
  -4   0   2  892.19   31.29
  -4   0   1    2.82    2.86
  -4   0   0 2005.55   65.25
  -4   0   0 2060.39   64.68
  -4   0  -1  544.63   19.61
  -4   0  -2  666.51   23.40
   4   0   2  662.31   21.05
   4   0   3  933.47   29.37
  -4   0  -4   51.21    3.66
   4   0   4   37.73    4.65
  -4   0  -5  263.04   10.22
   4   0   5  201.76   11.15
   4   0   6    8.00    4.82
   4   0   7    4.89    5.10
   4   0   8   11.50    5.97
   4   0   8   10.05    1.51
   4   0   9   30.28    7.45
   4   0   9   30.71    2.29
   4   0   9   38.64    2.13
   4   0   9   28.33    2.02
   4   0  10    9.70    2.18
   4   0  10    6.88    6.95
   4   0  10   16.75    1.88
   4   0  10    2.52    1.41
   4   0  11   93.20    4.43
   4   0  11   94.35    4.44
   4   0  11   93.33    3.96
   4   0  12    7.99    2.07
   4   0  12   -0.13    1.84
   4   0  12   -2.43    8.84
   4   0  12    0.82    2.64
   4   0  13   28.34    2.44
   4   0  13   29.87    2.82
   4   0  13   33.33    3.15
   4   0  14   -2.76    1.82
   4   0  14    1.93    1.88
   4   0  14    3.75    2.25
   4   0  15    1.50    1.74
  -4   0 -16   57.62    2.45
   4   0  16   46.33    2.20
  -4  -1  12   14.49    1.71
  -4  -1  11   38.77    2.65
  -4  -1  10    6.70    3.59
  -4  -1  10    1.57    1.54
  -4  -1   9   18.40    1.90
  -4  -1   9   19.23    3.84
  -4  -1   9   13.95    7.16
  -4  -1   9   13.58    5.96
  -4  -1   8   25.37    8.01
  -4  -1   8   25.58    7.01
  -4  -1   8   30.85    2.08
  -4  -1   7   72.84    9.60
  -4  -1   7   68.78    3.03
  -4  -1   7   62.45    8.30
   4   1  -7   70.53    9.03
  -4  -1   6    6.48    7.46
  -4  -1   6    1.46    0.84
   4   1  -6   11.47    6.39
  -4  -1   6   10.79    6.23
  -4  -1   5  130.17   10.46
   4   1  -5  117.02    9.50
  -4  -1   5  110.04    9.00
  -4  -1   4   15.13    6.97
   4   1  -4   17.69    6.03
  -4  -1   4   16.11    5.33
  -4  -1   3  353.28   16.51
   4   1  -3  333.67   15.56
  -4  -1   3  330.22   15.47
  -4  -1   2  607.25   22.57
  -4  -1   2  544.13   21.70
  -4  -1   1  252.33   11.29
  -4  -1   1  223.64   10.69
  -4  -1   0 4153.57  121.91
  -4  -1   0 3841.41  121.23
  -4  -1   0 3741.08  121.71
  -4  -1   0 3857.33  121.59
  -4  -1  -1    2.09    3.02
  -4  -1  -1    1.90    2.23
  -4  -1  -1    3.36    2.57
  -4  -1  -2   33.29    3.26
   4   1   2   29.82    2.48
   4   1   3  407.85   13.96
  -4  -1  -3  418.57   16.31
   4   1   4  112.98    5.07
   4   1   4  108.73    6.98
  -4  -1  -4  121.21    7.54
   4   1   5  574.94   21.96
   4   1   6  277.26   13.59
  -4  -1  -7    1.66    3.43
   4   1   7   -1.79    4.84
   4   1   8  162.05    5.79
   4   1   8  174.87   12.13
   4   1   9   21.94    7.24
   4   1   9    7.33    1.46
  -4  -1  -9    5.90    4.23
   4   1   9   15.95    1.96
  -4  -1  -9    6.42    1.55
   4   1   9   25.08    1.92
   4   1  10   60.83    9.71
  -4  -1 -10   69.82    3.49
   4   1  10   63.63    3.46
   4   1  10   66.77    3.18
   4   1  10   64.13    3.47
   4   1  11  187.87   15.42
  -4  -1 -11  208.39    7.69
   4   1  11  200.52    7.48
   4   1  11  196.14    7.03
   4   1  11  187.85    7.64
   4   1  12   26.49    3.15
   4   1  12   22.65    2.71
  -4  -1 -12   26.86    2.68
   4   1  12   28.82    2.57
   4   1  13  100.64    4.54
   4   1  13  109.57    5.30
  -4  -1 -13  120.38    5.27
   4   1  13  107.73    5.18
   4   1  14    0.87    1.95
   4   1  14    4.59    2.28
  -4  -1 -14    1.81    2.05
   4   1  15   37.87    2.59
  -4  -1 -15   37.45    2.65
   4   1  16    8.00    1.39
  -4  -1 -16    9.51    1.44
  -4  -2  13    6.50    1.11
   4   2 -13    5.68    1.15
  -4  -2  13    3.26    1.41
  -4  -2  12    7.65    1.53
   4   2 -12    8.98    1.60
  -4  -2  12    8.20    2.16
  -4  -2  11  112.37    4.83
   4   2 -11  121.33    4.92
  -4  -2  11  114.79    5.14
  -4  -2  10   78.13    4.54
  -4  -2  10   69.05    3.51
  -4  -2   9    3.15    5.94
  -4  -2   9    8.20    5.21
  -4  -2   9    6.22    1.47
  -4  -2   8   60.30    9.46
  -4  -2   8   75.35    3.37
  -4  -2   8   75.86    9.48
   4   2  -8   75.70    9.69
  -4  -2   7  107.09   10.58
  -4  -2   7  100.15    4.00
  -4  -2   7  108.53   10.47
   4   2  -7  131.81   10.80
  -4  -2   6   89.77    9.59
  -4  -2   6   67.02    2.80
  -4  -2   6   97.82    9.44
  -4  -2   5    0.93    5.64
  -4  -2   5    0.39    4.79
  -4  -2   4   82.62    8.69
  -4  -2   4   78.57    7.92
  -4  -2   3 1732.15   57.11
  -4  -2   3 1643.35   56.98
  -4  -2   2  236.09   12.04
  -4  -2   1 1142.22   38.66
  -4  -2   0  135.48    7.41
  -4  -2   0  134.91    7.33
  -4  -2  -1  452.39   15.77
  -4  -2  -1  434.72   15.83
  -4  -2  -2   53.54    3.46
   4   2   3  168.62    7.23
  -4  -2  -3  169.08    8.67
   4   2   4 1344.42   43.11
  -4  -2  -4 1352.47   45.63
   4   2   5  983.65   32.16
  -4  -2  -6   14.97    3.76
  -4  -2  -7  283.41   12.30
  -4  -2  -8   34.38    4.62
   4   2   8   30.06    2.17
  -4  -2  -9  168.78    9.42
   4   2   9  161.23    6.02
   4   2   9  149.75    5.54
  -4  -2  -9  142.02    5.73
   4   2  10  211.76    7.91
   4   2  10  203.34    7.27
  -4  -2 -10  209.19    7.69
   4   2  11   18.84    2.57
  -4  -2 -11   18.83    2.34
   4   2  12  331.00   11.96
   4   2  12  320.56   10.97
  -4  -2 -12  329.78   11.60
   4   2  13   79.79    3.99
  -4  -2 -13   84.85    4.39
  -4  -2 -14   93.74    4.34
   4   2  14   77.83    3.84
  -4  -2 -15   27.64    2.34
   4   2  15   22.88    2.13
  -4  -2 -16   41.05    2.24
  -4  -2 -17    0.62    0.55
  -4  -3  13   30.54    1.73
   4   3 -13   28.21    1.61
  -4  -3  13   26.71    1.70
  -4  -3  12    0.34    1.28
   4   3 -12    1.43    1.27
  -4  -3  12   -0.71    1.97
  -4  -3  11   12.28    1.78
   4   3 -11   15.66    1.90
  -4  -3  11   12.35    2.72
  -4  -3  10   22.53    2.02
  -4  -3   9    9.31    5.80
  -4  -3   9   12.95    6.04
  -4  -3   9   12.74    1.69
  -4  -3   8  213.32   14.92
  -4  -3   8  230.18    8.00
  -4  -3   8  225.55   15.70
   4   3  -8  237.11   15.62
  -4  -3   7    1.20    5.91
  -4  -3   7    1.98    1.02
   4   3  -7    0.95    5.98
  -4  -3   6  709.51   29.10
  -4  -3   6  673.83   21.53
   4   3  -5    8.69    7.03
  -4  -3   5    4.20    7.10
   4   3  -4  812.21   30.49
  -4  -3   4  774.79   30.21
   4   3  -3    1.69    5.40
  -4  -3   3    2.24    5.62
  -4  -3   2   34.53    5.87
  -4  -3   1  159.62    8.79
  -4  -3   0 2886.91   91.07
  -4  -3   0 2866.64   90.75
  -4  -3  -1   91.79    5.81
  -4  -3  -1   88.37    5.84
  -4  -3  -1  104.07    6.57
  -4  -3  -2    6.98    1.53
   4   3   3   68.31    4.59
  -4  -3  -3   62.16    5.10
   4   3   4 1046.46   34.09
   4   3   4 1007.11   35.21
  -4  -3  -4 1033.88   35.90
   4   3   5   57.59    4.46
   4   3   5   45.97    6.08
   4   3   6  581.30   18.57
   4   3   6  563.06   21.44
  -4  -3  -7  298.46   11.92
   4   3   7  250.78    8.24
   4   3   7  275.75   14.64
  -4  -3  -8   48.05    5.06
   4   3   8   37.47    1.83
   4   3   9   22.90    7.29
   4   3   9   21.31    2.13
   4   3   9   25.37    1.54
  -4  -3  -9   26.54    4.41
   4   3   9   28.94    2.29
  -4  -3  -9   22.58    1.94
   4   3   9   32.72    2.39
   4   3  10   10.31    7.38
   4   3  10   11.87    2.18
   4   3  10   13.89    1.32
  -4  -3 -10   16.34    4.49
   4   3  10   16.09    2.33
  -4  -3 -10   15.19    1.91
   4   3  10   17.04    2.37
   4   3  11  145.89    6.05
  -4  -3 -11  155.37    6.09
   4   3  11  147.11    5.82
   4   3  11  145.96    6.52
   4   3  12  214.24    7.84
   4   3  12  217.43    8.23
  -4  -3 -12  223.89    8.27
   4   3  13    1.28    2.48
  -4  -3 -13    1.27    1.94
   4   3  13    1.63    2.45
   4   3  14   16.94    2.46
  -4  -3 -14   16.14    2.25
   4   3  14   15.28    2.41
   4   3  15   42.07    2.60
  -4  -3 -15   42.44    2.65
   4   3  15   42.60    2.59
   4   3  16   41.85    2.18
  -4  -3 -16   50.45    2.35
   4   4 -13   31.13    1.55
  -4  -4  13   36.11    1.79
  -4  -4  12    6.24    1.37
   4   4 -12    7.34    1.31
  -4  -4  12    6.40    1.84
  -4  -4  11   22.33    2.00
   4   4 -11   24.80    2.02
  -4  -4  11   21.81    2.67
  -4  -4  10   47.88    2.69
  -4  -4   9  122.10   11.98
  -4  -4   9  179.68    6.46
  -4  -4   8   19.90    6.52
  -4  -4   8   30.23    2.04
  -4  -4   7   88.01    9.60
  -4  -4   7   85.78    3.53
   4   4  -7   89.29   10.07
  -4  -4   6    0.41    5.14
  -4  -4   6    1.76    0.84
   4   4  -6   -0.42    5.39
  -4  -4   5  392.28   18.44
  -4  -4   5  378.60   12.40
  -4  -4   5  424.61   19.90
  -4  -4   4  252.54   13.57
   4   4  -4  263.19   13.95
  -4  -4   4  272.82   14.82
  -4  -4   3  577.99   23.51
   4   4  -3  644.68   24.15
  -4  -4   3  601.19   24.92
  -4  -4   2   81.70    7.30
  -4  -4   2   91.60    8.21
  -4  -4   1  992.88   34.14
  -4  -4   1 1013.93   35.75
  -4  -4   0  224.65   10.50
  -4  -4   0  248.88   11.07
  -4  -4   0  254.21   11.96
  -4  -4  -1 1143.66   38.84
  -4  -4  -1 1204.09   39.94
  -4  -4  -2  740.33   25.83
  -4  -4  -3    1.50    2.70
   4   4   3    2.56    4.10
   4   4   3    3.22    2.99
  -4  -4  -4  133.70    8.00
   4   4   4  121.44    8.17
   4   4   4  134.11    7.16
   4   4   5    2.96    3.10
  -4  -4  -5   -0.42    3.57
   4   4   5    2.98    5.08
   4   4   6  300.88   11.55
   4   4   6  300.22   14.26
  -4  -4  -7   68.88    5.54
   4   4   7   53.61    2.35
   4   4   7   73.21    8.61
  -4  -4  -8    1.27    3.03
   4   4   8    1.49    6.07
  -4  -4  -9   66.11    6.11
   4   4   9   45.35    2.47
   4   4   9   94.99    3.56
   4   4   9   84.24   10.68
  -4  -4  -9   47.52    2.85
   4   4   9   77.73    3.48
   4   4  10    2.07    2.30
  -4  -4 -10   -0.76    3.48
   4   4  10    0.34    1.00
   4   4  10   -0.27    7.55
   4   4  10    2.25    2.03
  -4  -4 -10    1.64    1.41
   4   4  11    0.33    1.13
   4   4  11    3.86    2.59
   4   4  11    1.90    2.28
   4   4  11    3.55    8.54
  -4  -4 -11    2.40    1.70
   4   4  12    4.99    2.70
   4   4  12    4.71    8.76
   4   4  12    3.42    2.44
  -4  -4 -12    1.09    1.80
   4   4  13   17.18    2.72
   4   4  13   15.37    2.46
  -4  -4 -13   13.13    2.11
   4   4  14    6.06    2.05
  -4  -4 -14    5.27    1.71
   4   4  14    9.68    2.28
   4   4  15    1.12    1.49
  -4  -4 -15    0.43    1.33
   4   4  15    0.41    1.71
  -4  -4 -16    9.43    1.13
  -4  -5  13   -0.28    0.74
  -4  -5  12    6.65    1.25
  -4  -5  12    6.60    1.59
  -4  -5  11   99.66    4.02
   4   5 -11   90.93    3.86
  -4  -5  11   91.84    4.00
  -4  -5  10   54.74    2.90
   4   5 -10   52.48    2.83
  -4  -5   9   23.33    1.96
  -4  -5   9   16.24    6.11
  -4  -5   8    5.68    5.12
  -4  -5   8    4.29    5.53
  -4  -5   8    3.48    1.32
  -4  -5   7    0.67    4.85
   4   5  -7    1.93    5.73
  -4  -5   7    2.02    5.51
  -4  -5   7    3.60    1.19
  -4  -5   6    0.80    4.86
   4   5  -6   -0.22    5.44
  -4  -5   6    2.37    5.23
  -4  -5   6    0.53    0.87
  -4  -5   5   -2.99    4.83
   4   5  -5    1.12    5.38
  -4  -5   5    0.23    5.48
  -4  -5   5    1.08    0.73
   4   5  -4   91.67    9.46
  -4  -5   4  141.12    9.94
  -4  -5   3  304.54   15.58
   4   5  -3  327.79   14.75
  -4  -5   2   15.11    5.49
   4   5  -2   11.70    4.92
  -4  -5   2   11.37    4.28
  -4  -5   1  651.30   24.71
  -4  -5   1  595.92   22.34
  -4  -5   0    5.30    4.92
  -4  -5   0    2.64    3.39
  -4  -5  -1   36.18    4.60
  -4  -5  -2    0.62    3.02
   4   5   3   76.65    6.66
   4   5   3   84.11    6.34
   4   5   4  102.80    3.75
  -4  -5  -4  111.40    7.14
   4   5   5  404.40   15.62
  -4  -5  -5  357.96   14.90
   4   5   5  383.35   13.94
   4   5   6   89.86    3.01
   4   5   6   78.86    3.21
   4   5   6   96.39    9.01
   4   5   6   91.43    6.22
   4   5   7    1.23    1.08
   4   5   7    2.20    0.66
   4   5   7    1.70    5.96
   4   5   8  111.32    4.02
   4   5   8  115.52    4.42
  -4  -5  -8  108.24    7.17
  -4  -5  -9  138.17    5.68
   4   5   9  155.48    5.80
   4   5   9  155.25   13.17
   4   5   9  160.52    5.53
  -4  -5  -9  149.29    8.92
  -4  -5 -10   33.00    2.33
   4   5  10   32.49    2.69
   4   5  10   31.95    9.41
   4   5  10   36.32    2.09
  -4  -5 -10   25.34    4.70
   4   5  11   85.26    4.22
   4   5  11   90.95    4.32
  -4  -5 -11   82.89    3.97
   4   5  11   81.61    3.57
   4   5  12   20.91    2.63
   4   5  12   26.01    3.12
  -4  -5 -12   21.09    2.19
   4   5  13    3.26    2.54
  -4  -5 -13    0.63    1.57
   4   5  13    3.93    2.06
   4   5  14    9.02    2.21
   4   5  14   10.57    1.89
  -4  -5 -14    8.98    1.62
   4   5  15   22.69    1.98
  -4  -5 -15   19.45    1.50
  -4  -5 -15   21.56    1.65
   4   5  15   17.29    1.62
  -4  -5 -16    4.26    0.78
  -4  -6  12    8.30    1.31
  -4  -6  11   25.19    2.12
   4   6 -10  137.10    5.21
   4   6  -9   73.18    3.43
  -4  -6   8    3.07    5.20
   4   6  -8    3.25    1.56
  -4  -6   7   23.02    5.67
  -4  -6   7   28.46    7.28
  -4  -6   6    9.97    5.09
   4   6  -6   10.72    5.71
  -4  -6   6    6.34    5.65
  -4  -6   5   26.60    5.58
   4   6  -5   29.05    6.50
  -4  -6   5   28.85    6.83
  -4  -6   4    9.44    4.24
   4   6  -4   11.80    4.90
  -4  -6   4   11.82    5.73
  -4  -6   3   -0.36    3.40
   4   6  -3    1.93    4.05
  -4  -6   3    1.97    4.73
  -4  -6   2   61.41    5.57
   4   6  -2   77.95    6.77
  -4  -6   2   87.60    8.06
  -4  -6   1  120.52    6.97
   4   6  -1  129.87    7.95
  -4  -6   0  122.28    9.08
   4   6   1  583.51   18.44
   4   6   2  261.82    8.86
  -4  -6  -2  290.77   11.67
   4   6   2  279.70   13.37
   4   6   3  309.91   12.99
   4   6   3  290.63   13.25
   4   6   4    6.86    3.84
   4   6   4    7.88    4.98
  -4  -6  -4    7.76    2.96
  -4  -6  -5  148.84    8.98
   4   6   5  168.41    9.25
   4   6   6   -5.11    6.66
  -4  -6  -6   -1.46    3.20
   4   6   6    1.19    0.73
   4   6   6    1.32    3.01
   4   6   7   65.82    8.83
  -4  -6  -7   49.12    6.19
   4   6   7   64.61    2.34
   4   6   7   52.13    2.70
   4   6   7   60.79    5.42
   4   6   8  132.18   12.13
   4   6   8  136.57    5.08
   4   6   8  118.84    4.82
  -4  -6  -8  117.67    7.76
  -4  -6  -9   40.76    5.24
   4   6   9   54.97    2.57
   4   6   9   46.10    2.84
  -4  -6  -9   43.72    2.54
   4   6   9   44.73    9.78
   4   6  10   63.80    2.89
  -4  -6 -10   39.29    5.41
  -4  -6 -10   52.67    3.04
   4   6  10   55.95    3.34
   4   6  10   41.98   11.22
   4   6  11  134.44    5.00
   4   6  11  129.06    5.29
  -4  -6 -11  125.84    5.18
   4   6  12    5.52    2.03
  -4  -6 -12    2.46    1.55
   4   6  13  146.30    5.59
  -4  -6 -13  142.98    5.62
  -4  -6 -14    1.16    1.20
  -4  -6 -15   44.26    2.19
  -4  -6 -15   49.49    2.22
  -4  -7  11   28.32    1.83
  -4  -7   8   -0.30    5.10
   4   7  -8    1.27    1.38
  -4  -7   7   31.37    2.01
  -4  -7   7   23.32    6.85
   4   7  -7   26.91    2.43
  -4  -7   6  165.19    5.78
   4   7  -6  152.52    6.25
  -4  -7   5  304.34   10.22
   4   7  -5  319.20   10.82
  -4  -7   5  300.01   17.90
  -4  -7   4   14.51    5.70
  -4  -7   4   16.44    1.31
   4   7  -4   16.98    5.03
  -4  -7   3    1.08    4.63
   4   7  -3    1.60    3.60
  -4  -7   2    1.72    4.31
   4   7  -2    2.53    3.38
   4   7  -1    3.62    1.38
  -4  -7   1    1.56    4.21
   4   7  -1    4.20    3.48
   4   7   0  259.81   12.00
   4   7   0  283.87    9.83
   4   7   1   23.42    1.72
   4   7   1   29.28    1.94
   4   7   2    8.03    4.11
   4   7   2   11.80    1.42
   4   7   2    9.92    1.35
   4   7   3  206.88   10.74
   4   7   3  175.52    6.15
   4   7   3  207.00    9.98
   4   7   3  181.91    6.03
   4   7   3  181.85    6.12
   4   7   4   11.26    5.42
   4   7   4   11.82    3.94
   4   7   4   13.98    1.16
   4   7   4   11.50    1.26
   4   7   5   11.74    5.79
   4   7   5   18.17    1.42
   4   7   5   14.43    3.91
   4   7   6   27.51    1.82
   4   7   6   31.10    1.54
   4   7   6   34.68    7.21
   4   7   6   28.72    4.49
   4   7   7   48.29    2.04
   4   7   7   42.85    5.08
   4   7   8   -2.91    7.61
  -4  -7  -8    3.51    3.22
   4   7   8    2.11    2.27
   4   7   9   52.62    3.31
   4   7   9   43.53    2.73
   4   7   9   39.08    9.89
  -4  -7  -9   37.44    5.08
   4   7   9   52.78    2.69
   4   7  10   23.86    2.97
   4   7  10   25.20    1.97
   4   7  10   18.05    2.18
   4   7  11    9.48    2.78
   4   7  11    5.57    1.48
  -4  -7 -11    4.56    1.46
   4   7  11    7.19    1.82
   4   7  12   20.58    1.80
   4   7  12   18.36    1.99
  -4  -7 -12   17.27    1.76
  -4  -7 -13   12.74    1.46
  -4  -7 -14    2.50    1.51
  -4  -7 -15    3.01    1.02
   4   8 -12   20.47    1.16
  -4  -8  12   28.48    1.32
   4   8 -11   85.69    3.42
  -4  -8  11   99.87    3.59
  -4  -8  10   21.83    1.76
  -4  -8   9  127.76    4.91
   4   8  -8   15.24    1.57
  -4  -8   8   22.17    1.79
   4   8  -7  146.61    5.78
  -4  -8   7  159.63    5.68
   4   8  -6  101.50    4.54
  -4  -8   6   99.77    4.03
   4   8  -5  973.29   30.81
  -4  -8   5  975.30   30.35
   4   8  -4   98.33    4.43
  -4  -8   4   83.20    9.59
  -4  -8   4   87.99    3.66
  -4  -8   3   83.30    9.18
   4   8  -3   98.79    4.43
  -4  -8   2   46.94    6.84
   4   8  -2   41.69    2.53
  -4  -8   1   10.88    4.78
   4   8  -1    9.88    1.67
   4   8   0  608.43   17.99
   4   8   0  522.36   17.66
   4   8   1  476.55   15.90
   4   8   1  534.12   16.16
   4   8   2 1862.28   58.73
   4   8   2 1969.67   58.88
   4   8   3  901.14   27.99
   4   8   3  901.71   28.03
   4   8   4  158.98    5.27
   4   8   4  147.08    5.30
  -4  -8  -4  148.56    5.47
   4   8   5  106.74    3.90
   4   8   5  114.27    4.05
  -4  -8  -5  104.67    4.27
   4   8   6   21.79    1.40
   4   8   6   27.71    1.82
   4   8   6   26.29    1.54
   4   8   7  287.10    9.02
   4   8   7  277.23    9.50
   4   8   7  264.40    9.16
   4   8   8    4.69    1.06
   4   8   8    5.23    1.64
  -4  -8  -8    3.09    3.07
   4   8   8    0.41    2.32
   4   8   9   25.11    2.85
   4   8   9   20.54    2.02
   4   8  10   27.44    2.92
   4   8  10   24.95    2.13
   4   8  11  173.29    6.37
   4   8  11  157.41    6.12
   4   8  12   32.97    2.77
   4   8  12   27.42    2.04
   4   8  13    3.35    1.92
   4   8  14    7.38    1.58
  -4  -8 -14    7.61    1.47
  -4  -8 -15    7.87    0.93
   4   9 -11    3.60    0.86
   4   9 -11    3.45    0.84
  -4  -9  11    3.62    0.82
   4   9 -10   98.56    3.81
  -4  -9  10  103.79    3.89
   4   9  -9  137.15    5.16
  -4  -9   9  135.72    5.06
   4   9  -8   -0.08    1.87
  -4  -9   8    0.66    1.31
   4   9  -7  147.00    5.67
  -4  -9   7  147.94    5.24
  -4  -9   6   -1.20    5.12
   4   9  -6    4.82    1.78
   4   9  -6   -1.02    2.40
  -4  -9   6    2.87    1.29
  -4  -9   5    5.54    5.83
   4   9  -5    7.29    2.21
   4   9  -5    3.75    2.40
  -4  -9   5    2.20    1.27
  -4  -9   4    8.70    5.78
   4   9  -4   15.20    2.51
   4   9  -4   13.82    2.37
  -4  -9   4   11.39    1.48
  -4  -9   3  162.26   12.57
   4   9  -3  169.33    6.61
   4   9  -3  188.38    6.90
   4   9  -2    8.66    1.87
   4   9  -1  250.95    8.61
   4   9   0   20.11    5.46
  -4  -9   0   17.47    1.31
   4   9   0   25.96    2.20
   4   9   0   21.77    1.90
   4   9   1  262.54   14.41
   4   9   1  292.07    9.04
   4   9   1  274.11    8.78
  -4  -9  -2   14.08    1.34
   4   9   2   15.02    1.60
   4   9   2   17.17    4.83
  -4  -9  -3    0.57    1.11
   4   9   3   -0.51    1.20
   4   9   3    0.39    1.26
   4   9   3   -1.05    3.79
  -4  -9  -4  149.26    5.81
   4   9   4  168.97    5.64
   4   9   4  162.36    5.64
  -4  -9  -5   22.74    1.96
   4   9   5   23.62    1.71
   4   9   5   26.53    1.66
   4   9   5   19.82    1.83
  -4  -9  -6   20.37    2.02
   4   9   6   16.51    2.22
   4   9   6   17.04    1.76
   4   9   6   15.04    1.33
   4   9   6   19.74    1.48
   4   9   7   69.13    2.80
   4   9   7   66.48    3.49
   4   9   7   60.61    3.04
   4   9   8   83.54    4.07
   4   9   8   90.41    3.34
   4   9   8   77.98    3.61
   4   9   9   54.30    3.04
   4   9   9   55.85    3.31
   4   9  10   31.25    2.32
   4   9  10   32.83    2.71
   4   9  11    3.74    2.19
   4   9  11    0.92    1.39
   4   9  12    0.12    1.27
  -4  -9 -12    2.92    2.08
   4   9  13   23.36    1.97
  -4 -10  10   13.78    1.10
   4  10 -10   12.64    1.25
   4  10 -10   11.29    1.08
   4  10  -9    3.17    1.25
  -4 -10   9    2.65    1.07
   4  10  -8    1.41    1.54
  -4 -10   8    0.06    1.13
  -4 -10   7  100.94    3.99
   4  10  -7   99.03    4.28
  -4 -10   6   73.78    3.21
   4  10  -6   68.93    3.64
   4  10  -5  482.05   16.79
   4  10  -5  512.18   16.89
  -4 -10   4   25.72    1.98
   4  10  -4   32.17    2.68
   4  10  -4   30.44    2.75
   4  10  -3  374.73   12.89
   4  10  -3  404.24   13.24
   4  10  -2    3.38    1.85
   4  10  -1   40.70    2.60
   4  10  -1   38.16    6.88
   4  10   0  496.03   15.92
   4  10   0  467.27   22.61
  -4 -10  -1  109.21    4.18
   4  10   1  123.66    4.55
   4  10   1  126.50    9.93
  -4 -10  -2  470.21   15.03
   4  10   2  467.37   15.10
   4  10   2  471.15   15.08
   4  10   2  481.15   21.51
  -4 -10  -3   66.63    2.96
   4  10   3   64.56    2.99
   4  10   3   67.19    2.99
  -4 -10  -4   81.89    3.53
   4  10   4   76.45    3.34
   4  10   4   83.35    3.39
  -4 -10  -5    2.37    1.62
   4  10   5    1.01    3.48
   4  10   5    2.29    1.53
   4  10   5    2.49    1.37
   4  10   5    0.81    1.31
   4  10   5    3.48    1.78
  -4 -10  -6    8.34    1.91
   4  10   6    5.28    3.53
   4  10   6    8.01    2.01
   4  10   6    9.74    1.44
   4  10   6    7.21    1.67
   4  10   6    5.74    1.21
   4  10   7    7.41    2.04
  -4 -10  -7    5.85    2.04
   4  10   7    8.31    1.03
   4  10   7    6.94    1.74
   4  10   7    8.72    1.39
  -4 -10  -8   18.76    2.41
   4  10   8   18.92    2.29
   4  10   9  107.61    4.63
   4  10   9  103.86    4.53
  -4 -10 -10   -0.53    2.15
   4  10  10    1.79    1.91
   4  10  10    0.48    1.40
   4  10  11  168.94    6.56
   4  10  11  177.44    6.51
   4  10  12    7.60    1.59
  -4 -10 -12    6.80    1.83
  -4 -10 -13   33.81    1.97
  -4 -11  10    0.15    0.48
   4  11 -10    0.76    0.61
  -4 -11   9  123.28    4.48
   4  11  -9  134.60    4.59
  -4 -11   8   38.56    1.97
   4  11  -7   26.51    1.94
  -4 -11   7   27.50    1.74
  -4 -11   6   67.76    2.81
   4  11  -6   64.68    3.03
  -4 -11   5    0.82    1.17
   4  11  -5    0.35    1.71
   4  11  -5    0.06    1.17
   4  11  -4   22.32    2.23
  -4 -11   4   27.61    1.87
   4  11  -3   88.28    9.83
   4  11  -3   89.29    4.15
  -4 -11   3  108.88    4.11
   4  11  -2   15.49    2.02
   4  11  -2   17.52    5.69
   4  11  -1  734.20   23.29
   4  11  -1  737.65   31.43
   4  11   0   83.99    3.52
   4  11   0   79.49    8.75
   4  11   0   89.16    3.77
   4  11   1  241.67   14.65
   4  11   1  263.42    8.75
   4  11   1  248.41    8.62
   4  11   2   93.15    8.67
   4  11   2  100.85    4.08
   4  11   2   97.46    3.95
  -4 -11  -2   97.16    3.79
  -4 -11  -3   17.82    1.73
   4  11   3   18.66    1.90
   4  11   3   18.51    1.81
   4  11   3   13.84    4.64
  -4 -11  -4   20.64    1.84
   4  11   4   21.01    1.82
   4  11   4   17.09    1.93
   4  11   4   16.54    1.84
   4  11   4   16.77    4.65
  -4 -11  -5   14.84    1.83
   4  11   5   10.84    4.09
   4  11   5   12.86    1.59
   4  11   5   13.83    1.74
   4  11   5   16.00    1.70
   4  11   6  154.10    5.58
   4  11   6  158.23    5.80
  -4 -11  -6  156.50    6.07
   4  11   7    2.34    1.49
   4  11   7    1.29    1.24
   4  11   7   -0.63    0.92
  -4 -11  -7    1.90    1.84
  -4 -11  -8   68.10    3.50
  -4 -11  -9   35.73    2.65
   4  11   9   29.96    2.23
  -4 -11 -10   17.67    2.14
   4  11  10   14.83    1.67
  -4 -11 -11    3.87    1.69
   4  11  11    3.46    1.19
  -4 -11 -12    2.70    1.34
  -4 -11 -13    9.45    1.02
  -4 -12   9    2.47    0.52
  -4 -12   8   38.55    1.78
  -4 -12   7    0.29    0.87
   4  12  -7    1.95    1.45
  -4 -12   6   62.30    2.69
  -4 -12   5    1.52    1.04
  -4 -12   4   19.94    1.58
   4  12  -4   20.36    1.82
  -4 -12   3   22.07    1.70
   4  12  -3   18.28    1.87
   4  12  -2  168.51    6.31
   4  12  -2  167.74    6.41
   4  12  -1   13.41    4.82
   4  12  -1   14.58    1.76
   4  12  -1   16.53    1.61
   4  12   0  295.02   10.12
   4  12   0  270.70   16.24
   4  12   1   -0.44    3.95
   4  12   1   -0.02    1.47
   4  12   2  231.88    7.80
   4  12   2  225.52    7.65
   4  12   2  223.09    7.65
   4  12   3   29.44    2.12
   4  12   3   31.38    2.40
   4  12   3   28.87    2.03
   4  12   3   29.00    5.31
  -4 -12  -4   -0.81    1.48
   4  12   4    3.60    1.41
   4  12   4    1.37    1.51
   4  12   4    1.95    1.54
   4  12   4    4.66    1.42
   4  12   4    3.53    3.26
  -4 -12  -5   57.25    2.95
   4  12   5   62.32    2.78
   4  12   5   59.86    2.81
  -4 -12  -6    2.98    1.56
   4  12   6    3.26    1.35
   4  12   6    4.17    1.31
   4  12   6    2.78    1.01
  -4 -12  -7    4.21    1.66
   4  12   7    7.88    1.27
  -4 -12  -8   20.41    2.06
   4  12   9   13.41    1.59
  -4 -12  -9   12.96    1.84
   4  12  10    1.45    1.10
  -4 -12 -10   -0.20    1.47
   4  12  11    1.07    0.88
  -4 -12 -11    1.53    1.18
  -4 -12 -12    6.23    0.93
   4  12  12    3.95    0.81
   4  13  -8    7.32    0.70
  -4 -13   7   12.12    0.92
   4  13  -7   14.20    1.20
  -4 -13   6    4.79    0.87
   4  13  -6    6.40    1.29
  -4 -13   5    8.97    1.07
   4  13  -5    9.64    1.48
  -4 -13   4  111.57    3.95
   4  13  -4   95.04    4.07
  -4 -13   3   86.42    3.37
   4  13  -3   78.94    3.44
  -4 -13   2  165.42    5.52
   4  13  -2  137.49    5.34
   4  13  -1   36.23    2.36
   4  13   0   69.67    3.15
   4  13   0   62.16    2.75
   4  13   1   73.84    3.28
   4  13   1   71.73    2.98
   4  13   2   20.33    1.58
   4  13   2   23.28    1.90
   4  13   2   23.90    2.20
   4  13   2   19.03    1.64
   4  13   3   46.98    2.52
   4  13   3   46.99    2.46
   4  13   3   57.65    2.72
   4  13   3   45.15    2.29
   4  13   3   53.89    2.63
   4  13   4    9.66    1.82
   4  13   4    7.36    1.26
   4  13   4    7.82    1.43
   4  13   4    8.40    1.44
  -4 -13  -5  124.73    5.00
   4  13   5  137.95    4.90
   4  13   5  141.77    4.95
  -4 -13  -6   42.03    2.36
   4  13   6   45.08    2.03
   4  13   7  117.71    4.66
  -4 -13  -7  116.47    4.42
  -4 -13  -8  107.50    4.11
  -4 -13  -9   28.49    1.87
   4  13   9   38.96    2.21
  -4 -13 -10    0.23    0.97
  -4 -13 -11    0.89    0.69
  -4 -14   6    0.42    0.46
  -4 -14   5    0.93    0.61
  -4 -14   4    7.74    0.90
   4  14  -4    5.39    1.06
   4  14  -4    4.65    0.95
  -4 -14   3   10.24    1.00
   4  14  -3    8.24    1.27
  -4 -14   2   10.93    1.11
   4  14  -2   10.20    1.39
   4  14  -2   10.10    1.52
  -4 -14   1    3.74    1.00
   4  14  -1    5.09    1.31
   4  14   0   32.63    2.29
   4  14   0   36.38    2.05
   4  14   1  229.51    8.02
   4  14   1  257.48    8.27
   4  14   2    2.64    1.20
   4  14   2    0.71    1.33
   4  14   3   25.32    1.74
   4  14   3   25.85    1.59
   4  14   4   28.68    1.68
   4  14   4   26.41    1.62
   4  14   4   26.75    1.79
   4  14   5    6.12    1.06
   4  14   5    5.29    0.96
   4  14   5    5.90    1.46
   4  14   6    8.84    1.33
   4  14   6   13.75    1.61
   4  14   7    1.30    0.98
   4  14   7    0.66    1.32
   4  14   8    2.88    0.91
   4  14   8    3.50    1.24
   4  14   9    0.13    0.68
   4  14   9    0.70    0.96
   4  14  10    4.99    0.71
  -4 -15   3   63.23    2.30
  -4 -15   2   53.34    2.09
   4  15  -2   55.34    2.21
   4  15  -2   59.92    2.18
  -4 -15   1   10.49    0.91
   4  15  -1   13.34    1.08
  -4 -15   0   14.74    1.10
   4  15   0   16.18    1.27
  -4 -15  -1   35.98    1.82
   4  15   1   41.85    1.98
   4  15   1   42.31    1.89
   4  15   2   34.86    1.76
   4  15   3    4.07    0.92
   4  15   4   42.43    1.75
   4  15   4   36.39    1.92
   4  15   5    4.95    0.97
   4  15   5    4.21    0.88
   4  15   6   29.01    1.45
   4  15   6   20.60    1.36
   4  15   7    0.18    0.80
   4  15   8   20.53    1.07
  -5  14   1   29.36    1.42
  -5  14   1   29.98    1.30
  -5  14   0   11.10    1.12
  -5  14  -1  107.43    3.50
  -5  14  -1  107.53    3.47
  -5  14  -2   10.07    1.07
  -5  14  -2    9.47    0.97
  -5  14  -4   11.48    1.00
  -5  13   4   41.54    1.96
  -5  13   4   42.45    1.66
  -5  13   3    0.93    1.17
  -5  13   3    1.75    0.71
  -5  13   3    2.38    0.98
  -5  13   2   47.94    2.48
  -5  13   2   42.22    1.92
  -5  13   1    9.04    1.45
  -5  13   1    7.10    1.22
  -5  13   0  129.74    4.81
  -5  13   0  145.84    4.87
  -5  13  -1    6.09    1.36
  -5  13  -1   12.02    1.58
  -5  13  -2   81.34    3.41
  -5  13  -2   84.52    3.34
  -5  13  -2   84.28    3.31
  -5  13  -3   19.58    1.68
  -5  13  -3   19.97    1.58
  -5  13  -4   69.21    3.00
  -5  13  -4   65.49    2.75
  -5  13  -4   71.05    2.75
  -5  13  -5    4.52    1.22
  -5  13  -6   52.87    2.32
  -5  13  -7    4.32    0.80
  -5  12   6    9.15    0.97
  -5  12   5   23.48    1.66
  -5  12   5   20.64    1.42
  -5  12   4    5.04    1.16
  -5  12   4    2.52    1.14
  -5  12   3    6.20    1.65
  -5  12   3    5.56    1.14
  -5  12   3    7.63    1.45
  -5  12   3    6.25    1.45
  -5  12   2   31.93    1.92
  -5  12   2   29.03    2.18
  -5  12   2   31.22    2.47
  -5  12   1   74.61    3.38
  -5  12   1   82.48    3.73
  -5  12   0   15.29    2.33
  -5  12   0   14.51    1.98
  -5  12  -1   17.35    2.59
  -5  12  -1   19.14    2.08
  -5  12  -2   16.95    1.73
  -5  12  -2   20.02    2.01
  -5  12  -2   14.78    1.90
  -5  12  -3   15.21    1.91
  -5  12  -3   18.64    1.86
  -5  12  -3   16.87    1.45
  -5  12  -3   13.99    1.75
  -5  12  -4    2.22    1.51
  -5  12  -4    2.38    1.66
  -5  12  -4    3.28    1.61
  -5  12  -5   61.49    2.80
  -5  12  -5   68.58    2.81
  -5  12  -5   71.74    3.12
  -5  12  -6   23.84    2.15
  -5  12  -6   28.18    1.93
  -5  12  -7   27.75    2.13
  -5  12  -7   31.88    1.85
  -5  12  -8    3.12    1.36
  -5  12  -8    6.24    0.96
  -5  12  -9    6.83    1.14
  -5  11   7    2.29    0.90
  -5  11   7    1.33    0.69
  -5  11   6    0.50    1.20
  -5  11   6    0.19    1.05
  -5  11   5   12.86    1.78
  -5  11   5   12.39    1.59
  -5  11   4    3.49    1.69
  -5  11   4    1.86    1.45
  -5  11   4    0.66    1.58
  -5  11   3  128.78    4.77
  -5  11   3  134.75    5.30
  -5  11   2    4.78    2.04
  -5  11   2    4.25    1.93
  -5  11   2    5.29    1.91
  -5  11   1    0.80    2.08
  -5  11   1    3.54    1.91
  -5  11   0   40.83    2.82
  -5  11   0   40.27    2.91
  -5  11   0   45.36    3.24
  -5  11  -1   38.95    2.75
  -5  11  -1   37.42    3.18
  -5  11  -1   37.32    2.83
  -5  11  -2   93.27    3.88
  -5  11  -2   94.71    3.98
  -5  11  -2   98.84    4.82
  -5  11  -2   83.24    3.58
  -5  11  -3   -0.88    1.86
  -5  11  -3    0.33    1.85
  -5  11  -3    6.61    1.94
  -5  11  -3    4.89    2.45
  -5  11  -3    0.98    1.45
  -5  11  -4   16.31    2.29
  -5  11  -4   15.01    2.04
  -5  11  -4   16.67    1.98
  -5  11  -4   12.42    2.31
  -5  11  -4   15.59    1.75
  -5  11  -5   18.35    1.98
  -5  11  -5   22.05    1.90
  -5  11  -5   17.35    2.43
  -5  11  -5   16.95    1.78
  -5  11  -6  121.62    4.75
  -5  11  -6  134.32    4.79
  -5  11  -6  128.20    4.87
  -5  11  -7   80.41    3.72
  -5  11  -7   74.06    3.32
  -5  11  -8  134.99    4.75
  -5  11  -8  103.60    4.21
  -5  11  -9    4.93    1.47
  -5  11  -9    4.28    0.90
  -5  11 -10   14.88    1.64
  -5  10   8    3.02    1.02
  -5  10   8    1.51    0.81
  -5  10   7    3.97    1.45
  -5  10   7    2.51    1.21
  -5  10   6    7.92    1.80
  -5  10   6    5.26    1.59
  -5  10   5   10.23    2.16
  -5  10   5   11.33    1.45
  -5  10   5    7.79    1.94
  -5  10   4    1.70    2.17
  -5  10   4   -0.56    1.58
  -5  10   4   -0.99    2.00
  -5  10   3   27.75    2.28
  -5  10   3   27.39    2.75
  -5  10   3   31.09    2.84
  -5  10   2   16.76    2.22
  -5  10   2   21.73    2.54
  -5  10   2   21.66    2.61
  -5  10   1    1.09    2.03
  -5  10   1   -0.10    2.01
  -5  10   0    7.94    2.15
  -5  10   0    4.70    2.19
  -5  10   0   10.36    1.91
  -5  10  -1  120.45    5.58
  -5  10  -1  160.39    5.95
  -5  10  -1  171.40    6.11
  -5  10  -1  123.34    5.14
  -5  10  -1  151.64    5.51
  -5  10  -2  101.70    4.58
  -5  10  -2   96.53    4.14
  -5  10  -2   89.20    3.93
  -5  10  -3   44.02    2.66
  -5  10  -3   41.99    2.88
  -5  10  -3   37.60    2.66
  -5  10  -3   36.92    2.49
  -5  10  -3   41.14    3.11
  -5  10  -4    1.74    1.80
  -5  10  -4    7.16    1.87
  -5  10  -4    3.59    2.22
  -5  10  -4    2.82    1.68
  -5  10  -5   43.26    2.65
  -5  10  -5   46.05    2.58
  -5  10  -5   40.02    2.60
  -5  10  -6    1.77    1.56
  -5  10  -6    0.60    2.24
  -5  10  -6    0.84    1.74
  -5  10  -7    2.16    1.52
  -5  10  -7    2.03    2.21
  -5  10  -8   10.71    1.54
  -5  10  -8   13.15    2.25
  -5  10  -9    2.06    1.10
  -5  10  -9    4.18    1.79
  -5  10 -10    2.24    1.44
  -5  10 -11    7.45    1.15
  -5   9   9    1.49    1.02
  -5   9   9    1.13    0.84
  -5   9   8   21.21    1.91
  -5   9   8   19.15    1.67
  -5   9   7    0.42    1.81
  -5   9   7    0.47    1.56
  -5   9   6   83.28    4.19
  -5   9   6   81.76    3.08
  -5   9   6   76.38    3.91
  -5   9   5   70.11    3.99
  -5   9   5   58.82    2.75
  -5   9   5   64.37    3.63
  -5   9   4  377.45   13.09
  -5   9   4  369.01   12.09
  -5   9   4  370.07   12.92
  -5   9   3  131.21    5.82
  -5   9   3  135.01    5.72
  -5   9   3  124.14    4.96
  -5   9   2  452.37   14.28
  -5   9   2  392.55   13.44
  -5   9   1    3.88    1.91
  -5   9   1   -0.43    2.28
  -5   9   1    1.79    1.97
  -5   9   0  253.80    9.36
  -5   9   0  253.90    8.85
  -5   9  -1  473.68   12.06
  -5   9  -1  293.71   11.54
  -5   9  -1  229.21   10.87
  -5   9  -1  479.35   11.51
  -5   9  -2 1453.99   60.57
  -5   9  -2 1584.89   52.18
  -5   9  -2 1632.81   51.63
  -5   9  -2 1647.11   51.85
  -5   9  -2 1662.11   51.61
  -5   9  -3  266.82   18.61
  -5   9  -3  319.45   11.51
  -5   9  -3  341.17   11.23
  -5   9  -3  383.31   11.81
  -5   9  -3  369.16   12.05
  -5   9  -3  316.40   11.33
  -5   9  -4   57.29    2.97
  -5   9  -4   56.18    2.98
  -5   9  -5  221.02    7.91
  -5   9  -5  212.71    7.38
  -5   9  -5  214.65    7.43
  -5   9  -6   16.34    2.45
  -5   9  -6   12.74    2.52
  -5   9  -6   17.45    2.09
  -5   9  -6    7.12    4.76
  -5   9  -6   17.40    1.89
  -5   9  -6    6.85    1.56
  -5   9  -7  365.78   11.35
  -5   9  -7  352.30   10.72
  -5   9  -8    9.41    1.59
  -5   9  -8    6.91    2.23
  -5   9  -8    4.38    1.53
  -5   9  -9   37.92    2.13
  -5   9  -9   35.41    2.26
  -5   9 -10   50.56    2.90
  -5   9 -10   36.43    2.50
  -5   9 -11   44.44    2.76
  -5   9 -11   59.96    2.59
  -5   9 -12    0.92    1.20
  -5   9 -12    1.72    0.82
  -5   8  10    7.02    1.07
  -5   8  10    5.79    0.89
  -5   8   9   66.71    3.04
  -5   8   9   58.08    2.82
  -5   8   8   23.73    2.39
  -5   8   8   22.18    2.10
  -5   8   7   72.52    3.82
  -5   8   6   58.55    3.58
  -5   8   6   54.20    2.41
  -5   8   5   99.91    4.84
  -5   8   5   94.24    3.75
  -5   8   4  498.54   15.92
  -5   8   4  448.94   14.82
  -5   8   3    3.88    2.20
  -5   8   3    4.60    1.67
  -5   8   2  414.59   14.24
  -5   8   2  416.67   13.80
  -5   8   1    1.66    1.80
  -5   8   1    6.28    1.95
  -5   8   1    2.27    1.73
  -5   8   1    4.89    2.36
  -5   8   0  176.54    6.93
  -5   8   0  176.76    6.38
  -5   8   0  179.45    6.75
  -5   8  -1   52.38    9.10
  -5   8  -1   77.06    3.56
  -5   8  -1   59.84    3.44
  -5   8  -1   44.15    2.76
  -5   8  -1   68.71    3.13
  -5   8  -2  186.02   14.56
  -5   8  -2  217.86    7.83
  -5   8  -2  215.49    7.68
  -5   8  -2  185.99    7.16
  -5   8  -2  197.47    7.20
  -5   8  -2  244.01    7.61
  -5   8  -3  293.46   10.00
  -5   8  -3  317.98   10.48
  -5   8  -3  293.22   18.16
  -5   8  -4  200.81    8.03
  -5   8  -4  228.53    7.77
  -5   8  -4  181.67   15.14
  -5   8  -4  285.09    8.43
  -5   8  -4  248.62    7.88
  -5   8  -4  201.32    7.82
  -5   8  -5  243.34    9.16
  -5   8  -5  296.77    9.09
  -5   8  -5  223.61   16.83
  -5   8  -5  255.57    9.43
  -5   8  -5  266.66    9.42
  -5   8  -5  279.49    9.02
  -5   8  -6   57.22    3.16
  -5   8  -6   65.58    3.03
  -5   8  -6   64.24    3.12
  -5   8  -7  475.58   15.68
  -5   8  -7  490.20   16.13
  -5   8  -7  505.91   15.69
  -5   8  -7  476.84   16.06
  -5   8  -7  527.96   16.80
  -5   8  -8   40.34    2.71
  -5   8  -8   34.41    7.36
  -5   8  -8   39.06    2.89
  -5   8  -8   46.77    3.16
  -5   8  -8   39.15    2.40
  -5   8  -8   42.99    3.34
  -5   8  -9   22.04    2.29
  -5   8  -9   22.12    2.66
  -5   8  -9   19.09    2.10
  -5   8  -9   19.14    1.68
  -5   8  -9   15.31    2.62
  -5   8 -10    2.87    1.72
  -5   8 -10    4.10    1.67
  -5   8 -10    5.12    2.25
  -5   8 -10    3.04    2.13
  -5   8 -11    5.67    1.54
  -5   8 -11    1.85    1.57
  -5   8 -11    5.13    1.93
  -5   8 -11    3.96    1.94
  -5   8 -12   28.53    1.68
  -5   8 -12   32.45    2.18
  -5   8 -12   29.33    1.96
  -5   8 -13    2.58    1.09
  -5   7  10    3.62    1.24
  -5   7   9    7.15    1.87
  -5   7   8    0.77    2.06
  -5   7   7   17.58    2.71
  -5   7   6   33.21    1.82
  -5   7   6   37.56    3.25
  -5   7   5   42.01    2.16
  -5   7   5   40.62    3.37
  -5   7   4   20.67    3.24
  -5   7   4   22.11    1.75
  -5   7   4   19.32    2.75
  -5   7   4   21.66    4.00
  -5   7   3   50.74    2.54
  -5   7   3   50.32    3.54
  -5   7   3   53.61    3.43
  -5   7   2   19.69    2.64
  -5   7   2   19.81    1.74
  -5   7   2   20.19    2.32
  -5   7   2   19.48    2.11
  -5   7   2   22.45    3.54
  -5   7   1    3.91    2.12
  -5   7   1    3.04    1.39
  -5   7   1    2.84    1.72
  -5   7   1    0.99    2.53
  -5   7   1    1.77    1.60
  -5   7   0   64.33    3.33
  -5   7   0   67.34    4.60
  -5   7   0   79.88    3.46
  -5   7   0   54.75    3.19
  -5   7   0   60.53    2.87
  -5   7   0   74.73    3.45
  -5   7   0   62.24    2.72
  -5   7  -1    2.54    2.30
  -5   7  -1   13.93    2.00
  -5   7  -1   19.92    2.05
  -5   7  -1    8.92    1.41
  -5   7  -1   18.80    6.73
  -5   7  -1   20.71    1.80
  -5   7  -1   15.75    1.90
  -5   7  -1   19.26    1.86
  -5   7  -1    6.88    1.42
  -5   7  -2  165.65    5.65
  -5   7  -2  147.36   12.12
  -5   7  -2  146.40    5.15
  -5   7  -2  147.08    5.47
  -5   7  -2  146.37    5.17
  -5   7  -3   31.72    1.96
  -5   7  -3   29.73    2.16
  -5   7  -3   27.44    1.86
  -5   7  -4    7.67    1.41
  -5   7  -4    8.99    1.72
  -5   7  -4    9.65    1.48
  -5   7  -4    8.98    1.66
  -5   7  -4    6.70    1.37
  -5   7  -5   91.15    4.18
  -5   7  -5  112.53    4.01
  -5   7  -5  111.96   11.25
  -5   7  -5  107.09    3.98
  -5   7  -5  107.73    4.36
  -5   7  -5   88.64    4.41
  -5   7  -5  107.68    4.60
  -5   7  -6    2.28    1.38
  -5   7  -6    3.34    1.76
  -5   7  -6    1.92    1.61
  -5   7  -6    0.33    6.73
  -5   7  -6   -1.29    1.65
  -5   7  -6    3.17    1.79
  -5   7  -7   16.14    1.90
  -5   7  -7   18.40    2.38
  -5   7  -7   14.29    2.12
  -5   7  -7   10.62    5.81
  -5   7  -7    8.67    2.03
  -5   7  -7   19.30    1.72
  -5   7  -7   17.97    2.44
  -5   7  -8    7.81    5.61
  -5   7  -8    8.40    2.33
  -5   7  -8    7.78    1.52
  -5   7  -8    6.44    2.29
  -5   7  -8    9.67    1.99
  -5   7  -9    3.44    5.46
  -5   7  -9    9.77    1.94
  -5   7  -9    8.52    2.37
  -5   7  -9    9.30    2.41
  -5   7  -9    8.80    1.42
  -5   7 -10    4.82    1.71
  -5   7 -10    3.71    2.32
  -5   7 -10    5.09    2.27
  -5   7 -11    5.85    2.17
  -5   7 -11    5.72    1.53
  -5   7 -12   47.27    2.22
  -5   7 -12   42.52    2.80
  -5   7 -13    1.46    1.34
  -5   7 -13   -0.38    1.35
  -5   7 -14    5.54    1.01
  -5   7 -14    8.99    0.96
  -5   6  11    0.58    0.97
  -5   6  10    1.46    1.47
  -5   6   9    8.48    2.17
  -5   6   8   58.52    3.55
  -5   6   7    5.30    2.83
  -5   6   6   77.97    4.35
  -5   6   5    1.74    2.94
  -5   6   5    1.99    3.15
  -5   6   5    1.09    1.05
  -5   6   4    2.31    2.21
  -5   6   4    0.54    2.83
  -5   6   4    2.00    1.16
  -5   6   3   76.03    3.84
  -5   6   3   67.42    3.84
  -5   6   3   70.34    4.85
  -5   6   3   67.29    3.71
  -5   6   3   61.23    2.77
  -5   6   2   64.35    3.28
  -5   6   2   60.41    2.95
  -5   6   2   61.05    3.23
  -5   6   2   58.75    2.47
  -5   6   1   21.35    1.97
  -5   6   1   19.94    2.17
  -5   6   1   18.89    1.48
  -5   6   1   22.46    2.04
  -5   6   1   21.92    1.87
  -5   6   1   20.84    2.97
  -5   6   0  262.43    8.69
  -5   6   0  268.67   10.08
  -5   6   0  247.27    8.16
  -5   6   0  233.07    8.39
  -5   6   0  289.54   15.80
  -5   6   0  262.20    8.71
  -5   6   0  238.44    8.06
  -5   6  -1   11.89    2.21
  -5   6  -1   17.39    1.80
  -5   6  -1   15.23    6.02
  -5   6  -1   15.94    1.66
  -5   6  -1   11.02    1.26
  -5   6  -1   15.39    1.47
  -5   6  -2   89.31    9.19
  -5   6  -2   86.95    3.54
  -5   6  -2   78.52    3.22
  -5   6  -2   86.46    3.25
  -5   6  -3    4.89    1.19
  -5   6  -3    5.41    1.33
  -5   6  -3    3.48    1.13
  -5   6  -3    1.47    5.01
  -5   6  -4    1.62    1.13
  -5   6  -4   -0.53    5.05
  -5   6  -4    3.12    1.35
  -5   6  -4    0.64    1.09
  -5   6  -4    3.17    1.17
  -5   6  -4    2.70    1.22
  -5   6  -4    2.77    1.22
  -5   6  -5   51.83    2.60
  -5   6  -5   53.81    2.26
  -5   6  -5   44.87    7.96
  -5   6  -5   54.20    2.29
  -5   6  -5   35.12    2.41
  -5   6  -5   39.48    2.57
  -5   6  -5   34.43    2.59
  -5   6  -5   49.42    2.70
  -5   6  -6   19.30    2.16
  -5   6  -6   26.50    1.87
  -5   6  -6   27.05    2.05
  -5   6  -6   25.92    7.08
  -5   6  -6   27.92    1.74
  -5   6  -6   24.93    2.25
  -5   6  -7    6.16    5.85
  -5   6  -7    2.87    1.85
  -5   6  -7    3.88    1.90
  -5   6  -7    6.20    1.35
  -5   6  -7    5.84    1.61
  -5   6  -7    3.41    1.59
  -5   6  -8   32.74    7.99
  -5   6  -8   35.84    2.15
  -5   6  -8   38.57    3.10
  -5   6  -8   38.66    2.49
  -5   6  -8   34.03    2.82
  -5   6  -9   47.06    2.39
  -5   6  -9   48.73    3.53
  -5   6  -9   41.55    2.68
  -5   6  -9   46.63    3.19
  -5   6 -10    2.01    5.03
  -5   6 -10    1.74    1.51
  -5   6 -10    1.47    2.29
  -5   6 -10    1.92    2.12
  -5   6 -11  102.05    4.17
  -5   6 -11  115.75    4.88
  -5   6 -12    9.57    2.01
  -5   6 -13   95.40    3.72
  -5   6 -13   71.25    3.87
  -5   6 -14    7.23    1.16
  -5   6 -14    5.94    1.43
  -5   6 -14    4.91    1.30
  -5   6 -15    0.51    0.73
  -5   5  12    0.13    0.62
  -5   5  12    0.43    0.69
  -5   5  11    0.78    1.28
  -5   5  10   11.79    2.06
   5  -5 -10    9.61    1.16
  -5   5   9    5.29    2.52
   5  -5  -9    4.01    1.18
  -5   5   8   18.20    3.18
  -5   5   7   56.81    4.02
  -5   5   7   61.99    4.24
  -5   5   6    9.76    5.40
  -5   5   6    7.31    2.72
  -5   5   6    8.36    3.06
  -5   5   6    7.46    3.02
  -5   5   5    0.45    4.85
  -5   5   5    2.79    2.39
  -5   5   5    3.93    2.94
  -5   5   5    1.24    2.81
  -5   5   5    1.53    2.70
  -5   5   4   32.13    6.36
  -5   5   4   34.92    1.82
  -5   5   4   43.02    3.35
  -5   5   4   43.49    3.25
  -5   5   4   43.39    3.85
  -5   5   3  228.34    8.37
  -5   5   3  147.67    5.61
  -5   5   3  179.90    5.86
   5  -5  -3  185.37   10.48
  -5   5   3  237.93    7.39
  -5   5   3  224.47    6.70
  -5   5   3  168.19   11.32
  -5   5   2    6.52    4.08
  -5   5   2    9.69    1.13
  -5   5   2   11.20    2.03
  -5   5   2   13.00    1.62
  -5   5   2   12.34    2.41
  -5   5   2   11.13    1.76
   5  -5  -2    6.65    3.80
  -5   5   1  589.07   19.23
  -5   5   1  559.85   18.84
  -5   5   1  579.01   20.35
  -5   5   0   11.62    1.01
  -5   5  -1   93.90    3.38
  -5   5  -2   55.49    7.52
  -5   5  -3    2.63    4.90
  -5   5  -3    2.86    0.97
  -5   5  -3    5.64    3.09
  -5   5  -4  257.40    7.91
  -5   5  -4  295.62   15.79
  -5   5  -4  213.04    8.00
  -5   5  -4  264.89    8.21
  -5   5  -4  227.17    8.21
  -5   5  -4  238.50   11.44
  -5   5  -5  286.94   13.72
  -5   5  -5  240.48    9.58
  -5   5  -5  322.03    9.42
  -5   5  -5  375.81   18.42
  -5   5  -5  328.39    9.83
  -5   5  -5  309.02    9.39
  -5   5  -5  362.46    9.75
  -5   5  -5  174.22    9.53
  -5   5  -5  314.90    9.95
  -5   5  -6   26.46    1.73
  -5   5  -6   26.26    2.01
  -5   5  -6   25.62    1.81
  -5   5  -6   27.06    6.96
  -5   5  -6   27.97    2.21
  -5   5  -6   24.63    1.57
  -5   5  -7  472.46   15.33
  -5   5  -7  475.80   14.89
  -5   5  -7  464.18   15.07
  -5   5  -7  520.18   25.24
  -5   5  -7  461.66   14.82
  -5   5  -8   39.28    2.33
  -5   5  -8   37.85    2.75
  -5   5  -8   31.41    6.10
  -5   5  -8   41.65    2.18
  -5   5  -8   33.98    8.40
  -5   5  -9  125.65    4.75
  -5   5  -9  137.02    5.28
  -5   5 -10   43.66    3.01
  -5   5 -10   38.92    2.35
  -5   5 -11   -4.56    5.45
  -5   5 -11    0.85    1.97
  -5   5 -11    0.36    1.33
  -5   5 -12   17.44    2.20
  -5   5 -13    2.81    1.56
  -5   5 -13    2.55    1.87
  -5   5 -14    4.34    1.20
  -5   5 -14    3.51    1.44
  -5   5 -15    3.72    0.66
  -5   5 -15    3.56    1.02
  -5   4  12    1.19    0.92
  -5   4  12    2.01    0.95
  -5   4  11    1.63    1.60
  -5   4  11    0.19    1.60
   5  -4 -11    0.75    0.93
  -5   4  10   33.79    2.71
  -5   4  10   29.73    2.91
   5  -4 -10   28.03    1.93
  -5   4   9   82.58    4.23
  -5   4   9   80.51    4.61
  -5   4   8   96.53    4.84
  -5   4   8   86.65    4.97
  -5   4   7  266.91    8.96
  -5   4   7  214.54    9.81
  -5   4   6    3.28    2.80
  -5   4   6    1.82    2.79
  -5   4   6   -0.54    6.10
  -5   4   6    7.81    3.21
   5  -4  -6    0.21    5.26
  -5   4   5   34.28    3.49
  -5   4   5   37.16    3.00
  -5   4   5   25.30    6.78
  -5   4   5   38.68    3.34
  -5   4   5   34.50    3.18
   5  -4  -5   25.61    5.96
  -5   4   4    1.53    2.21
  -5   4   4    0.42    5.13
  -5   4   4    1.08    2.03
  -5   4   4    0.04    1.92
   5  -4  -4    1.82    4.21
  -5   4   3   -0.90    5.04
  -5   4   3    1.44    2.19
  -5   4   3    1.36    1.81
   5  -4  -3   -2.07    4.53
  -5   4   2  500.19   20.98
   5  -4  -2  503.32   20.30
  -5   4   1    7.17    4.18
  -5   4  -2  120.36    7.96
   5  -4   3  205.91   10.64
  -5   4  -3  198.82   10.21
  -5   4  -4  390.12   12.94
   5  -4   4  440.79   17.36
  -5   4  -4  439.75   17.35
   5  -4   5   83.55    7.59
  -5   4  -6  243.28    8.52
   5  -4   6  270.35   13.67
  -5   4  -6  263.99   14.04
  -5   4  -6  255.17    8.19
  -5   4  -7   27.49    1.78
  -5   4  -7   24.41    1.66
  -5   4  -7   21.57    1.90
   5  -4   7   17.89    6.48
  -5   4  -7   20.76    5.28
  -5   4  -7   25.94    1.58
  -5   4  -7   25.20    1.55
  -5   4  -8    9.32    1.35
  -5   4  -8   11.40    1.72
   5  -4   8   10.59    1.50
  -5   4  -8    9.09    1.47
  -5   4  -8    9.51    1.21
  -5   4  -8    5.10    4.77
   5  -4   8   12.79    6.54
  -5   4  -9    0.70    1.20
  -5   4  -9   -0.17    1.39
  -5   4  -9    0.41    1.63
  -5   4  -9    0.32    4.41
   5  -4   9    0.70    1.52
   5  -4   9    5.25    6.90
  -5   4 -10   78.05    3.71
   5  -4  10   52.50    9.78
  -5   4 -10   56.80    8.78
   5  -4  10   72.10    3.42
  -5   4 -10   67.14    3.64
  -5   4 -11    7.03    1.82
  -5   4 -11    7.86    2.01
   5  -4  11    8.68    1.96
  -5   4 -11    3.37    4.71
  -5   4 -12  116.75    5.13
  -5   4 -12  109.30    4.89
  -5   4 -13   19.99    2.50
   5  -4  13   22.93    2.01
  -5   4 -13   22.12    2.05
  -5   4 -13   26.01    2.06
   5  -4  14   44.36    2.36
  -5   4 -14   40.47    2.76
  -5   4 -15   -0.07    1.09
  -5   4 -16   16.12    1.06
  -5   3  12    3.90    1.22
   5  -3 -12    9.10    0.99
  -5   3  11    6.99    1.98
  -5   3  11    6.85    1.91
   5  -3 -11    6.82    1.28
  -5   3  10   52.47    3.33
  -5   3  10   44.52    3.42
   5  -3 -10   50.56    2.69
  -5   3   9   37.23    3.55
  -5   3   8  533.65   18.36
  -5   3   8  459.66   25.56
   5  -3  -7  186.08   13.87
  -5   3   7  157.63   15.04
  -5   3   7  194.91    8.33
  -5   3   6  133.47    5.53
   5  -3  -6  130.98   10.80
  -5   3   6  122.25   12.18
  -5   3   6  132.22    6.41
  -5   3   5    1.52    2.08
   5  -3  -5   -0.76    4.75
  -5   3   5   -3.71    6.69
  -5   3   5    0.53    1.99
  -5   3   4  160.46    6.24
  -5   3   4  182.97    6.37
   5  -3  -4  174.16   10.95
  -5   3   4  188.37   12.64
  -5   3   4  190.40    7.59
   5  -3  -3  110.18    8.56
  -5   3   3  119.47    9.47
   5  -3  -2   29.16    5.50
  -5   3   2   25.32    5.82
  -5   3   1  470.39   19.49
  -5   3   1  475.42   21.07
  -5   3   0   65.77    6.42
  -5   3   0   80.96    8.11
  -5   3  -1   47.31    5.66
  -5   3  -1   63.91    7.61
  -5   3  -2   68.43    6.07
  -5   3  -2   78.59    8.07
  -5   3  -3  352.98   15.54
   5  -3   3  374.16   15.92
  -5   3  -3  389.54   17.87
   5  -3   4   18.34    5.23
  -5   3  -4   24.05    6.49
  -5   3  -5  587.15   23.72
  -5   3  -5  643.50   25.46
   5  -3   6  590.55   24.21
  -5   3  -6  642.56   26.14
  -5   3  -7   15.58    5.20
   5  -3   7   19.82    6.34
  -5   3  -8  503.74   15.93
  -5   3  -8  488.48   15.65
   5  -3   8  533.40   23.13
  -5   3  -8  469.51   16.15
  -5   3  -9    3.12    1.52
  -5   3  -9    5.37    5.45
   5  -3   9    1.14    6.62
   5  -3   9    2.92    1.66
  -5   3  -9    4.84    1.56
  -5   3 -10   15.73    2.01
  -5   3 -10    7.51    5.71
   5  -3  10    9.36    7.84
  -5   3 -10   16.12    2.11
   5  -3  10   16.90    2.08
  -5   3 -11    9.26    5.82
   5  -3  11    8.84    2.07
   5  -3  11    6.33    7.94
  -5   3 -11    8.52    1.84
  -5   3 -11    7.24    1.95
   5  -3  11    8.80    1.60
   5  -3  12    7.96    8.33
   5  -3  12    9.38    2.16
  -5   3 -12    9.36    5.19
   5  -3  12    8.77    1.72
  -5   3 -12    6.79    1.72
  -5   3 -12    6.69    1.97
  -5   3 -13   11.76    1.66
   5  -3  13   14.74    2.07
   5  -3  13   11.20    1.80
  -5   3 -13    9.60    1.94
  -5   3 -14    2.01    1.74
  -5   3 -14    1.70    1.13
  -5   3 -14    3.20    1.53
   5  -3  14    1.33    1.61
  -5   3 -15    8.76    1.41
   5  -3  15    8.01    1.30
  -5   2  12   11.08    1.53
   5  -2 -12   11.05    1.23
  -5   2  11    0.22    1.78
  -5   2  11    1.39    2.11
   5  -2 -11    1.15    1.27
   5  -2  -8   64.10    9.87
  -5   2   8   67.80   10.67
  -5   2   7   74.43    4.02
   5  -2  -7   68.18    9.28
  -5   2   7   75.81    4.55
  -5   2   7   71.49   10.44
  -5   2   6    0.27    7.66
   5  -2  -6   -3.67    6.42
  -5   2   6    2.72    2.24
  -5   2   6    1.65    2.12
  -5   2   6    0.82    3.96
  -5   2   5  341.40   18.66
   5  -2  -5  313.18   16.45
  -5   2   5  334.60   10.98
  -5   2   5  331.18   12.13
  -5   2   5  293.19   15.65
  -5   2   4    1.48    5.75
   5  -2  -4    0.17    4.45
  -5   2   4    3.00    1.65
  -5   2   4    2.09    1.75
  -5   2   4    0.15    3.44
   5  -2  -3    2.53    4.63
  -5   2   3    3.65    3.33
  -5   2   3    1.65    5.55
  -5   2   2   45.06    6.85
  -5   2   2   43.53    4.66
  -5   2   2   41.33    2.58
  -5   2   1    9.07    1.85
  -5   2   1    7.68    5.45
  -5   2   1   13.03    5.86
  -5   2   0  425.03   17.89
  -5   2   0  459.36   18.28
  -5   2   0  459.10   19.32
  -5   2  -1   -2.13    4.33
  -5   2  -1    1.74    5.11
  -5   2  -2  848.02   30.06
  -5   2  -2  859.30   31.40
  -5   2  -3   23.92    4.91
  -5   2  -3   29.97    5.96
   5  -2   4    7.95    4.77
  -5   2  -4   13.82    4.27
  -5   2  -4   11.10    5.53
   5  -2   5 1378.70   49.92
  -5   2  -5 1636.51   52.31
  -5   2  -6   37.78    6.15
   5  -2   6   31.66    6.27
   5  -2   7  169.68   11.31
  -5   2  -7  195.98   12.75
   5  -2   8   95.98    9.75
  -5   2  -8   95.60    4.12
   5  -2   9  239.20   15.11
  -5   2  -9  221.58    8.32
   5  -2   9  232.47    7.96
   5  -2  10    1.98    1.88
   5  -2  10    0.76    7.05
  -5   2 -10    1.74    1.67
   5  -2  10    1.66    1.23
   5  -2  11  210.93   16.74
  -5   2 -11  220.91    8.47
  -5   2 -11  252.75    9.24
   5  -2  11  260.21    8.82
   5  -2  11  265.28    8.99
  -5   2 -12   32.74    7.90
   5  -2  12   51.59    3.36
   5  -2  12   37.16   10.13
   5  -2  12   53.65    3.16
  -5   2 -12   46.22    2.71
  -5   2 -12   52.62    3.49
  -5   2 -13  112.22    4.97
   5  -2  13  106.14    4.63
   5  -2  13  106.71    4.76
  -5   2 -14    4.35    1.79
   5  -2  14    1.79    1.57
   5  -2  15   25.16    1.95
  -5   2 -15   19.84    1.87
  -5   2 -16   18.50    1.28
  -5   2 -16   11.81    1.16
   5  -1 -13   15.28    1.03
   5  -1 -12   20.39    1.53
  -5   1  12    5.73    1.47
   5  -1 -11   99.49    4.16
  -5   1  10   24.00    2.05
  -5   1   9   74.51    3.70
  -5   1   8   28.71    8.47
   5  -1  -8   31.28    7.60
  -5   1   8   40.62    2.56
  -5   1   8   32.34    6.52
  -5   1   7   -2.36    7.37
   5  -1  -7    0.73    6.55
  -5   1   7    2.62    1.27
  -5   1   7    6.36    2.20
  -5   1   7    6.15    5.78
  -5   1   6    2.52    1.80
  -5   1   6   -0.80    6.63
   5  -1  -6   -0.43    5.55
  -5   1   6    4.40    1.95
  -5   1   6    3.37    2.95
  -5   1   6   -1.11    4.67
  -5   1   5    4.30    1.67
  -5   1   5    6.65    6.47
   5  -1  -5    0.19    5.23
  -5   1   5    7.02    1.74
  -5   1   5    3.65    2.57
  -5   1   5    3.29    4.13
   5  -1  -4   14.99    5.42
  -5   1   4   10.80    4.52
  -5   1   4   15.26    2.38
  -5   1   4   12.40    6.49
   5  -1  -3   58.38    6.95
  -5   1   3   49.69    5.96
  -5   1   3   49.12    2.92
  -5   1   2   36.88    5.05
  -5   1   2   46.72    7.49
  -5   1   2   36.69    2.42
  -5   1   1 1236.98   40.54
  -5   1   1 1095.73   38.34
  -5   1   0  449.03   13.90
  -5   1   0  466.18   14.51
  -5   1  -1   93.82    6.94
  -5   1  -1   88.55    7.18
  -5   1  -1  101.53    7.44
  -5   1  -1   92.12    3.94
  -5   1  -2  787.99   28.63
  -5   1  -2  823.30   29.37
  -5   1  -2  813.63   26.26
  -5   1  -3   50.71    6.02
  -5   1  -3   62.87    3.98
  -5   1  -4 1112.68   38.58
  -5   1  -4 1135.26   35.69
  -5   1  -5   98.19    8.08
  -5   1  -5   94.36    5.92
  -5   1  -6 1154.89   41.58
  -5   1  -6 1191.97   37.95
   5  -1   7   64.52    7.46
  -5   1  -7   82.16    6.38
   5  -1   8  109.72    9.79
  -5   1  -9   92.58    4.16
   5  -1   9   89.16    3.80
   5  -1   9   81.98    9.68
  -5   1 -10  209.23    7.85
   5  -1  10  203.02    7.44
   5  -1  10  208.18    7.57
   5  -1  10  184.85   14.57
  -5   1 -11    9.94    2.14
   5  -1  11   11.38    1.85
   5  -1  11    9.71    2.36
   5  -1  11    5.02    7.86
  -5   1 -12  141.45    6.00
   5  -1  12  131.57    5.75
   5  -1  12  133.16    5.66
  -5   1 -13   22.08    2.66
   5  -1  13   19.39    2.36
   5  -1  13   19.26    2.80
  -5   1 -14   25.54    2.59
   5  -1  14   29.88    2.60
  -5   1 -15   14.35    1.94
   5  -1  15   14.16    1.90
  -5   1 -16    5.59    1.20
  -5   1 -16    3.86    0.98
   5  -1  16    3.56    1.16
   5   0 -13    1.89    0.74
   5   0 -12   65.49    2.92
   5   0 -11    8.53    1.71
  -5   0  10  216.06    7.94
  -5   0   9    0.79    3.66
  -5   0   9    1.60    1.44
  -5   0   8    1.88    1.32
  -5   0   8    7.46    3.82
  -5   0   8    4.43    5.22
   5   0  -8   -2.13    6.23
  -5   0   7    5.50    1.22
   5   0  -7    4.68    6.52
  -5   0   7    8.19    3.38
  -5   0   7    3.39    4.93
  -5   0   6  111.04    4.41
   5   0  -6  117.36   10.32
  -5   0   6  128.24    5.28
  -5   0   6  108.22   10.19
  -5   0   6  118.61    4.56
  -5   0   5   54.45    7.10
   5   0  -5   51.57    7.27
  -5   0   5   54.13    3.34
  -5   0   4  104.09    8.34
   5   0  -4  102.56    8.84
  -5   0   4   97.00    4.19
  -5   0   3   12.69    4.84
   5   0  -3   17.28    6.00
  -5   0   3   17.12    2.24
  -5   0   2 1036.24   32.88
  -5   0   2  888.78   27.94
  -5   0   1    4.70    3.99
  -5   0   0  274.44   12.64
  -5   0   0  278.11   12.01
  -5   0  -1  277.11   12.28
  -5   0  -2    2.60    3.08
   5   0   2    5.04    1.24
  -5   0  -3   73.14    6.00
   5   0   3   68.71    3.09
  -5   0  -4  300.46   11.42
   5   0   4  260.49   13.09
  -5   0  -5  119.70    6.49
   5   0   5   92.11    7.73
  -5   0  -6    8.24    3.48
   5   0   6    1.97    4.68
  -5   0  -7   23.58    4.23
   5   0   7   13.50    5.10
   5   0   8   25.00    1.76
   5   0   8   27.19    6.39
   5   0   9    4.84    1.52
   5   0   9    3.38    1.24
  -5   0  -9    5.37    1.49
   5   0   9    6.65    6.25
   5   0  10    1.62    1.62
  -5   0 -10   -0.07    1.59
   5   0  10    0.02    1.92
   5   0  10   -1.85    6.87
   5   0  10   -0.58    1.35
   5   0  11    6.22    2.39
   5   0  11    9.63    8.19
  -5   0 -11    9.27    2.14
   5   0  11   10.75    1.96
   5   0  11    6.97    1.81
   5   0  12   24.36    2.51
   5   0  12   23.44    9.75
   5   0  12   24.77    2.99
   5   0  12   29.57    2.29
   5   0  13    2.20    2.61
   5   0  13    1.93    1.89
   5   0  13    7.22    1.89
   5   0  14    0.96    1.63
   5   0  14    3.23    2.19
   5   0  15   12.28    1.98
  -5   0 -15   13.22    2.03
   5   0  16   11.83    1.49
  -5   0 -16   15.07    1.56
   5   1 -12   13.38    1.52
  -5  -1  12   14.70    1.84
  -5  -1  11   40.15    2.50
  -5  -1  11   43.69    3.12
  -5  -1  10   65.26    4.04
  -5  -1  10   52.64    3.01
  -5  -1   9  170.54   15.01
  -5  -1   9  178.49   14.35
   5   1  -8   68.82   10.07
  -5  -1   8   90.13    3.95
  -5  -1   8   60.89   10.20
  -5  -1   8   70.05    9.22
   5   1  -7   33.50    7.73
  -5  -1   7   35.01    2.15
  -5  -1   7   32.51    8.20
  -5  -1   7   41.03    3.73
  -5  -1   7   35.30    7.16
   5   1  -6    4.18    5.72
  -5  -1   6    2.93    0.95
  -5  -1   6    7.84    6.85
  -5  -1   6    6.10    2.78
  -5  -1   6    1.46    5.09
  -5  -1   5  150.22   11.73
  -5  -1   5  152.71   11.06
  -5  -1   5  142.85    5.63
   5   1  -5  153.88   11.06
  -5  -1   4   -1.54    6.37
  -5  -1   4    1.84    4.54
  -5  -1   4    2.11    2.13
   5   1  -4   -2.06    5.20
  -5  -1   3  905.24   30.96
  -5  -1   3  860.10   29.84
   5   1  -3  818.08   29.54
  -5  -1   2   91.25    8.82
  -5  -1   2   84.73    7.46
  -5  -1   1 1528.41   49.84
  -5  -1   1 1409.40   48.97
  -5  -1   0  132.31    8.49
  -5  -1   0  119.85    7.24
  -5  -1   0  111.40    7.64
  -5  -1   0  119.31    7.55
  -5  -1  -1 1654.54   56.20
  -5  -1  -1 1701.49   56.97
  -5  -1  -2 1761.74   58.80
   5   1   2 1867.35   57.54
  -5  -1  -2 1814.03   59.56
   5   1   3  149.69    6.25
  -5  -1  -3  143.36    7.92
  -5  -1  -3  162.35    8.86
   5   1   4   61.26    3.64
   5   1   4   55.92    6.01
  -5  -1  -4   59.92    6.12
  -5  -1  -5   25.70    3.84
  -5  -1  -5   21.68    5.11
   5   1   5   18.09    4.88
   5   1   6   21.87    5.15
   5   1   7  148.49   10.16
   5   1   8   16.80    5.98
   5   1   9   12.32    1.78
  -5  -1  -9   14.76    4.36
   5   1   9   11.09    1.53
  -5  -1  -9   13.35    1.67
   5   1   9   10.81    6.35
   5   1  10    6.86    1.91
  -5  -1 -10    7.93    1.80
   5   1  10    3.19    6.95
   5   1  10    4.07    2.05
   5   1  10    5.69    1.58
   5   1  11   15.63    2.67
   5   1  11   19.35    9.10
  -5  -1 -11   14.21    2.33
   5   1  11   10.04    2.04
   5   1  12    6.41    8.83
   5   1  12   14.08    2.80
  -5  -1 -12   15.16    2.45
   5   1  12   15.83    2.31
   5   1  12   11.95    2.28
   5   1  13   24.23    3.17
   5   1  13   28.19    2.52
   5   1  14    2.46    1.82
   5   1  14    2.25    2.36
   5   1  15    9.65    1.71
   5   1  15   19.37    2.24
   5   1  16   38.17    2.17
   5   2 -13    2.04    0.72
   5   2 -12    2.48    1.17
  -5  -2  12    2.91    1.60
  -5  -2  11   11.72    1.59
  -5  -2  11   10.47    2.44
  -5  -2  10   -0.55    1.29
  -5  -2  10    2.18    2.93
  -5  -2   9   34.74    3.73
  -5  -2   9   32.85    2.23
   5   2  -8    4.33    6.43
  -5  -2   8    5.86    1.42
  -5  -2   8   11.89    3.42
  -5  -2   8    4.31    6.10
  -5  -2   8    0.30    5.33
  -5  -2   7   55.75    9.72
  -5  -2   7   73.95    3.21
  -5  -2   7   72.65    9.65
  -5  -2   6   59.44    8.96
  -5  -2   6   57.27    2.60
  -5  -2   6   76.20    9.17
  -5  -2   5  108.57   10.23
  -5  -2   5  111.40    9.84
  -5  -2   4    4.51    6.00
  -5  -2   4    7.19    4.96
  -5  -2   3   40.67    7.19
  -5  -2   3   42.93    6.39
  -5  -2   2  203.93   12.11
  -5  -2   2  193.73   11.35
  -5  -2   1    9.30    5.43
  -5  -2   1   10.24    5.00
  -5  -2   0 1541.48   48.97
  -5  -2   0 1410.70   48.73
  -5  -2   0 1432.19   48.87
  -5  -2  -1  376.89   15.08
  -5  -2  -1  352.74   13.81
  -5  -2  -1  366.07   15.11
  -5  -2  -2  578.46   20.78
  -5  -2  -2  631.76   22.38
   5   2   3  832.93   27.19
  -5  -2  -3  919.44   29.85
   5   2   4  655.25   22.78
  -5  -2  -4  724.48   25.99
   5   2   5  254.75   10.27
  -5  -2  -5  276.03   13.68
   5   2   7  277.67    8.88
  -5  -2  -8   74.45    6.19
  -5  -2  -9   40.84    5.21
   5   2   9   39.50    2.52
  -5  -2  -9   37.92    2.42
   5   2   9   37.38    2.51
  -5  -2 -10    8.66    4.37
   5   2  10    7.90    1.81
  -5  -2 -10    9.92    1.81
   5   2  10   16.38    2.25
  -5  -2 -11    6.64    1.94
   5   2  11    5.93    2.21
   5   2  11    1.99    1.97
   5   2  12   87.66    3.92
  -5  -2 -12   56.15    3.91
   5   2  13   68.78    3.63
  -5  -2 -13   70.42    4.02
  -5  -2 -14    2.66    2.08
   5   2  14    6.23    2.08
  -5  -2 -15   37.09    2.65
   5   2  15   31.27    2.26
  -5  -2 -16   21.04    1.74
  -5  -2 -17    4.13    0.75
  -5  -3  12   55.82    2.56
   5   3 -12   57.52    2.55
  -5  -3  12   53.23    2.56
  -5  -3  11   10.86    1.51
   5   3 -11   12.17    1.64
  -5  -3  11    8.92    2.27
  -5  -3  10    4.35    2.73
  -5  -3  10    3.62    1.41
  -5  -3   9    6.01    3.06
  -5  -3   9    3.69    1.40
  -5  -3   8   28.81    7.30
  -5  -3   8   41.12    2.38
  -5  -3   8   35.42    7.50
   5   3  -8   30.18    7.73
  -5  -3   7    3.93    5.94
  -5  -3   7    8.34    1.31
  -5  -3   7    8.04    6.17
   5   3  -7    8.35    6.50
  -5  -3   6   27.62    7.45
  -5  -3   6   23.06    1.55
  -5  -3   6   26.87    7.31
   5   3  -6   23.83    7.08
  -5  -3   5  124.62   11.15
  -5  -3   5  101.95    3.90
   5   3  -5  128.30   11.09
   5   3  -4  219.56   12.87
  -5  -3   4  211.75   13.04
  -5  -3   4  215.36   12.88
   5   3  -3   60.32    7.16
  -5  -3   3   56.64    7.38
  -5  -3   3   53.17    7.41
  -5  -3   2  680.39   26.36
  -5  -3   1   54.56    6.64
  -5  -3   0  121.90    8.08
  -5  -3   0  129.35    8.41
  -5  -3  -1  674.68   24.10
  -5  -3  -1  636.20   23.73
  -5  -3  -2   85.22    6.41
  -5  -3  -2   80.35    4.51
  -5  -3  -3  555.03   21.09
   5   3   3  749.32   22.63
   5   3   4   22.33    5.29
  -5  -3  -4   21.90    4.62
   5   3   4   33.85    3.69
   5   3   5  109.54    8.60
  -5  -3  -5  125.16    8.83
   5   3   5  135.65    6.79
   5   3   6 1037.62   36.13
  -5  -3  -6 1012.80   37.07
   5   3   6  970.31   30.43
   5   3   7  536.37   22.00
  -5  -3  -7  566.57   19.57
   5   3   8   19.84    6.28
  -5  -3  -8   17.62    4.05
  -5  -3  -9  238.94   11.97
   5   3   9  239.22    8.09
   5   3   9  229.89   15.20
  -5  -3  -9  228.68    8.33
  -5  -3 -10   55.52    6.33
   5   3  10   57.42    3.33
   5   3  10   51.99    9.65
   5   3  10   60.51    3.35
  -5  -3 -10   64.57    3.32
  -5  -3 -11   81.82    8.07
   5   3  11  124.34    4.78
  -5  -3 -11  106.19    4.88
   5   3  11   98.24    4.83
   5   3  11   72.72   11.98
  -5  -3 -12   20.20    2.64
   5   3  12   19.33    3.01
   5   3  13   20.22    2.64
   5   3  13   20.34    2.89
  -5  -3 -13   21.72    2.55
   5   3  14   41.74    2.87
   5   3  14   44.28    3.10
  -5  -3 -14   42.46    3.02
   5   3  15   36.15    2.43
  -5  -3 -15   37.86    2.57
   5   3  15   38.95    2.55
  -5  -3 -16   34.56    2.00
   5   3  16   30.74    1.91
  -5  -3 -17   28.18    1.35
  -5  -4  12   -1.31    0.97
   5   4 -12    0.47    0.89
  -5  -4  12   -0.81    1.29
  -5  -4  11   26.30    1.89
   5   4 -11   27.67    1.92
  -5  -4  11   25.76    2.34
  -5  -4  10    3.19    2.46
  -5  -4  10    1.86    1.34
  -5  -4   9   17.15    2.89
  -5  -4   9    8.38    1.58
  -5  -4   8   10.94    5.92
  -5  -4   8   12.97    1.54
  -5  -4   8    6.23    5.67
  -5  -4   7    1.75    5.57
  -5  -4   7    2.67    1.17
   5   4  -7    0.77    5.95
  -5  -4   6    4.60    6.92
  -5  -4   6    6.96    1.17
   5   4  -6   11.76    7.68
  -5  -4   5   18.69    6.77
   5   4  -5   12.64    6.61
  -5  -4   5   15.67    1.29
  -5  -4   4   51.95    7.45
  -5  -4   4   55.72    2.32
   5   4  -3  138.13    9.63
  -5  -4   3  116.56    9.20
  -5  -4   2  147.89    9.62
  -5  -4   1  429.40   17.87
  -5  -4   0   93.04    7.29
  -5  -4   0  106.82    7.66
  -5  -4   0  102.11    8.45
  -5  -4  -1   56.18    5.86
  -5  -4  -2   -0.99    3.61
  -5  -4  -3    9.88    1.82
  -5  -4  -3   19.15    4.38
   5   4   3   19.85    4.01
   5   4   4    6.34    4.90
  -5  -4  -4    8.58    3.82
   5   4   4   10.13    3.50
   5   4   5    3.08    1.02
   5   4   5    1.75    3.02
   5   4   5    2.99    5.00
  -5  -4  -5    2.77    3.59
   5   4   6 1646.12   47.00
   5   4   6 1506.34   49.51
  -5  -4  -6 1570.50   50.52
   5   4   7   58.97    2.45
   5   4   7   62.47    7.80
  -5  -4  -7   68.11    7.26
  -5  -4  -8   80.17    6.26
   5   4   8   69.78    2.89
  -5  -4  -8   70.73    3.21
   5   4   8   71.32    8.94
  -5  -4  -9    8.34    1.49
   5   4   9    9.77    2.19
   5   4   9    8.86    1.07
  -5  -4  -9    7.31    3.67
   5   4   9    3.00    6.79
  -5  -4 -10    1.37    1.47
   5   4  10   -0.67    2.33
  -5  -4 -10    0.16    3.58
   5   4  10    1.37    0.94
   5   4  10   -1.09    7.56
   5   4  10   -0.03    1.95
  -5  -4 -11   11.78    1.94
   5   4  11   13.28    2.75
   5   4  11   11.56    1.31
  -5  -4 -11    8.60    4.30
   5   4  11    3.78    8.38
   5   4  11   12.29    2.46
  -5  -4 -12    3.66    1.92
   5   4  12    4.48    2.68
   5   4  12   -2.76    9.10
   5   4  12    1.27    2.39
  -5  -4 -13    4.29    1.97
   5   4  13    6.77    2.53
   5   4  13    2.56    2.36
  -5  -4 -14    1.73    1.71
   5   4  14    3.02    2.18
   5   4  14    3.73    2.06
  -5  -4 -15   10.83    1.72
   5   4  15    9.88    1.92
   5   4  15   11.87    1.81
  -5  -4 -16   41.73    1.98
   5   4  16   28.75    1.79
  -5  -5  12    1.05    0.86
  -5  -5  11   99.20    3.79
   5   5 -11   89.29    3.62
  -5  -5  11   87.55    3.65
  -5  -5  10   37.49    2.26
   5   5 -10   38.20    2.30
  -5  -5  10   33.81    2.69
  -5  -5   9  130.26    5.05
  -5  -5   9  127.27    5.27
  -5  -5   8    0.72    1.30
  -5  -5   8   -0.96    4.69
  -5  -5   7   46.27    2.40
   5   5  -7   42.21    8.07
  -5  -5   7   39.02    7.29
   5   5  -6   14.42    6.30
  -5  -5   6   13.65    1.34
  -5  -5   6   12.71    6.52
  -5  -5   6    7.09    5.52
   5   5  -5    9.32    7.24
  -5  -5   5    6.20    6.45
  -5  -5   5    9.42    1.12
  -5  -5   5   23.75    7.70
  -5  -5   4  197.34    6.76
  -5  -5   4  230.82   12.70
  -5  -5   4  205.49    6.90
   5   5  -4  259.57   13.42
  -5  -5   4  256.55   14.54
  -5  -5   3 1210.93   44.97
   5   5  -3 1370.46   46.08
  -5  -5   3 1328.63   47.57
  -5  -5   2  740.45   28.50
   5   5  -2  800.91   29.40
  -5  -5   2  803.45   30.87
  -5  -5   1  942.48   33.23
  -5  -5   1  813.10   30.51
  -5  -5   0  404.25   16.31
   5   5   0  395.75   12.81
  -5  -5  -1  923.27   30.40
   5   5   1  829.60   26.06
  -5  -5  -2 1004.35   31.51
   5   5   2  866.44   27.23
  -5  -5  -3   77.36    6.51
   5   5   3   76.95    3.09
   5   5   4  187.80   10.46
   5   5   4  167.69    5.76
   5   5   5    2.56    5.04
  -5  -5  -5    5.47    3.48
   5   5   5    5.56    3.42
   5   5   5    5.24    1.10
   5   5   6  178.48   11.16
  -5  -5  -6  143.91    9.88
   5   5   6  144.41    5.25
   5   5   6  159.60    5.07
   5   5   6  168.02    8.60
  -5  -5  -7    2.29    3.49
   5   5   7    2.10    5.89
   5   5   7    2.80    2.79
   5   5   7    1.97    1.14
   5   5   7    3.68    0.65
   5   5   8  274.50   15.69
  -5  -5  -8  247.07   14.32
  -5  -5  -8  214.87    8.08
   5   5   8  242.03    7.77
  -5  -5  -8  248.21   11.80
   5   5   9   12.46    2.03
  -5  -5  -9    3.85    1.33
  -5  -5  -9    4.44    4.47
  -5  -5  -9    4.71    3.55
   5   5  10   18.76    8.77
  -5  -5 -10   20.62    2.01
   5   5  10   24.85    2.45
   5   5  10   29.96    2.90
   5   5  10   23.92    1.69
  -5  -5 -10   18.74    4.50
  -5  -5 -11   32.21    7.00
   5   5  11   34.73   10.51
  -5  -5 -11   40.22    2.76
   5   5  11   40.18    3.07
   5   5  11   35.51    2.18
  -5  -5 -11   24.50    5.16
  -5  -5 -12   10.17    5.09
   5   5  12   13.26    9.07
   5   5  12   17.29    2.58
   5   5  12   22.78    3.02
  -5  -5 -12   17.57    2.18
   5   5  13    9.91    2.27
  -5  -5 -13    8.25    1.86
   5   5  13   15.20    2.67
   5   5  14    3.16    2.15
   5   5  14    3.87    1.81
  -5  -5 -14    1.10    1.47
  -5  -5 -14    2.48    1.49
  -5  -5 -15   25.33    1.85
   5   5  15   28.52    2.11
   5   5  15   24.12    1.87
  -5  -5 -16   38.29    1.83
  -5  -6  12    2.23    0.74
  -5  -6  11    0.32    1.00
  -5  -6  11    0.42    1.35
   5   6 -10   53.82    2.63
  -5  -6  10   52.98    2.84
  -5  -6   9    2.60    1.36
   5   6  -9    4.38    1.37
  -5  -6   9    4.61    2.18
  -5  -6   8  105.92    3.81
   5   6  -8   66.62    3.60
  -5  -6   7    2.94    1.20
  -5  -6   7    2.74    5.23
   5   6  -6   27.03    7.00
  -5  -6   6   39.50    2.12
  -5  -6   6   28.38    7.25
  -5  -6   6   31.29    6.06
   5   6  -5   13.73    5.96
  -5  -6   5    6.96    4.64
  -5  -6   5   12.45    1.25
  -5  -6   5    9.80    5.95
  -5  -6   4  102.73    3.75
   5   6  -4  125.51    9.50
  -5  -6   4   97.71    8.31
  -5  -6   4  105.73    3.95
  -5  -6   4  122.87   10.52
  -5  -6   3   11.23    4.25
   5   6  -3   10.85    4.80
  -5  -6   3   12.95    1.09
  -5  -6   3   10.71    5.45
  -5  -6   2    8.03    3.77
   5   6  -2   11.66    4.79
  -5  -6   2    6.00    5.04
  -5  -6   1   55.95    7.05
  -5  -6   1   42.42    4.99
  -5  -6   0  316.41   15.13
   5   6   0  276.04    9.21
   5   6   1  208.03    7.06
  -5  -6  -1  217.13   11.01
   5   6   2  750.82   26.55
  -5  -6  -2  700.99   24.97
   5   6   2  704.01   21.21
   5   6   3  469.70   17.78
   5   6   3  488.93   17.41
  -5  -6  -3  400.82   16.16
   5   6   3  381.59   12.62
   5   6   3  394.56   12.61
   5   6   4   66.11    2.68
   5   6   4   71.32    2.82
   5   6   4   65.04    7.12
  -5  -6  -4   69.81    6.01
   5   6   5    3.92    4.98
  -5  -6  -5    3.75    2.75
   5   6   5    3.93    1.09
   5   6   5    4.78    3.49
   5   6   6   13.61    5.85
  -5  -6  -6   15.44    3.93
   5   6   6   11.61    1.42
   5   6   6   16.83    1.06
   5   6   6   16.90    3.86
  -5  -6  -7    9.72    3.95
   5   6   7   11.33    6.59
   5   6   7   14.75    3.57
   5   6   7   14.02    0.98
   5   6   7   10.17    1.43
  -5  -6  -8    8.71    4.07
   5   6   8   10.32    7.51
   5   6   8    6.64    1.59
  -5  -6  -8    6.43    1.23
   5   6   8    8.42    1.45
  -5  -6  -8    5.80    3.39
  -5  -6  -9   -0.20    1.20
   5   6   9    4.17    1.79
  -5  -6  -9    1.07    3.69
  -5  -6  -9    2.19    3.37
  -5  -6 -10  131.33    5.53
   5   6  10  150.40    5.67
   5   6  10  130.63   13.93
  -5  -6 -10  101.21   10.82
  -5  -6 -10  108.55    8.58
   5   6  10  153.92    5.36
  -5  -6 -11   46.82    2.88
  -5  -6 -11   31.80    6.87
   5   6  11   31.28   10.66
   5   6  11   49.69    3.16
  -5  -6 -11   39.14    5.55
   5   6  11   47.68    2.52
  -5  -6 -12   36.16    2.57
   5   6  12   40.01    2.86
   5   6  12   36.76    2.17
   5   6  13   23.31    2.37
  -5  -6 -13   21.99    2.12
   5   6  14    5.22    2.03
   5   6  14    4.70    1.53
  -5  -6 -14    4.49    1.58
  -5  -6 -14    4.86    1.34
  -5  -6 -15   35.14    1.90
  -5  -6 -15   32.13    1.83
   5   7 -11    3.91    1.12
  -5  -7  11    5.63    1.01
  -5  -7  10    4.19    1.18
  -5  -7  10    3.56    1.45
  -5  -7   9   10.94    1.55
  -5  -7   9   11.15    1.83
   5   7  -8   33.77    2.29
   5   7  -8   46.52    2.35
   5   7  -7    3.27    1.84
  -5  -7   7    0.30    4.74
  -5  -7   6   48.40    8.35
  -5  -7   5   77.04    9.70
   5   7  -5   58.79    8.11
  -5  -7   4   28.70    1.66
  -5  -7   4   37.93    7.33
   5   7  -4   34.08    6.28
  -5  -7   3   12.43    1.11
  -5  -7   3   11.32    5.42
   5   7  -3   17.51    4.86
  -5  -7   2    1.09    0.83
  -5  -7   2    0.65    4.66
   5   7  -2   -0.28    3.79
  -5  -7   1   19.55    5.54
   5   7  -1   16.23    4.31
   5   7   1    5.62    1.51
   5   7   2    8.37    1.45
   5   7   2    2.55    4.80
   5   7   2   10.70    4.43
   5   7   3   82.55    3.26
   5   7   3   74.72    7.28
  -5  -7  -3   76.14    6.09
   5   7   3   89.90    7.29
   5   7   4   14.05    5.26
  -5  -7  -4   14.49    3.63
   5   7   4   14.47    1.27
   5   7   4   20.11    4.37
   5   7   5   52.02    5.73
   5   7   5   52.64    7.26
  -5  -7  -5   35.77    5.05
  -5  -7  -5   49.52    2.49
   5   7   6   85.97    6.76
   5   7   6   74.73    9.24
   5   7   6   87.53    3.16
  -5  -7  -6   84.63    3.61
   5   7   7  290.20    9.11
   5   7   7  259.27   16.27
   5   7   7  271.89   13.18
   5   7   8   21.19    7.69
  -5  -7  -8   10.93    4.10
   5   7   8   23.22    1.31
   5   7   8   14.51    1.78
   5   7   9   68.66   10.82
  -5  -7  -9   57.64    6.30
   5   7   9   80.21    3.71
  -5  -7 -10   33.15    5.12
   5   7  10   46.29    2.53
   5   7  10   31.55    9.80
   5   7  10   42.53    2.74
  -5  -7 -10   40.70    2.49
   5   7  11  133.55    5.37
  -5  -7 -11  131.15    5.32
   5   7  12    3.13    1.29
  -5  -7 -12    3.66    1.38
   5   7  12    5.41    1.77
  -5  -7 -13  103.43    4.07
  -5  -7 -13   76.89    3.66
  -5  -7 -14    2.74    1.48
  -5  -7 -14    1.26    0.98
  -5  -7 -15    9.37    1.15
   5   8 -10    0.93    1.28
   5   8  -7   16.00    1.98
   5   8  -6    2.21    2.01
  -5  -8   6   -0.60    5.21
   5   8  -5  287.00   10.15
  -5  -8   5  246.89   16.98
  -5  -8   4   53.32    2.49
  -5  -8   4   62.68    9.56
   5   8  -3   64.22    3.49
   5   8  -3   60.75    3.27
  -5  -8   3   46.94    2.21
  -5  -8   3   57.49    8.32
   5   8  -2   33.04    2.44
  -5  -8   2   26.06    1.51
  -5  -8   2   26.07    6.43
   5   8  -1  103.68    4.18
   5   8  -1   91.25    3.79
  -5  -8   0   12.48    1.15
   5   8   0   15.30    2.00
   5   8   0   16.66    1.77
   5   8   1  150.13    5.48
  -5  -8  -1  141.85    5.22
   5   8   2  304.14   15.81
   5   8   2  312.95   10.21
   5   8   2  324.34   10.36
  -5  -8  -2  299.46   10.10
   5   8   3  495.00   20.47
   5   8   3  455.17   14.50
   5   8   3  451.19   14.28
   5   8   3  460.19   14.45
  -5  -8  -3  436.63   14.45
   5   8   4    1.19    0.93
   5   8   4    1.46    3.72
  -5  -8  -4    0.75    1.22
   5   8   5    7.05    3.86
  -5  -8  -5    4.53    1.43
   5   8   6   15.03    1.25
   5   8   6   11.01    3.87
  -5  -8  -6   11.63    1.76
   5   8   7   21.00    1.40
  -5  -8  -7   18.28    2.09
   5   8   7   15.51    4.02
   5   8   8   -0.59    2.45
   5   8   8    1.72    0.98
  -5  -8  -9   26.07    4.68
   5   8   9   43.97    3.28
   5   8  10   34.27    2.30
   5   8  10   39.14    3.18
   5   8  11  179.58    6.94
   5   8  11  217.12    7.36
   5   8  12   83.22    3.65
   5   8  12   92.91    4.10
   5   8  13    4.74    2.02
  -5  -8 -13    4.14    1.84
   5   8  14   21.75    1.91
  -5  -8 -14   19.42    1.72
  -5  -8 -15   -0.10    0.80
   5   9 -10    1.98    0.98
   5   9  -9   51.72    2.58
  -5  -9   9   49.68    2.40
   5   9  -8    4.03    1.82
  -5  -9   8    4.68    1.27
  -5  -9   7   44.92    2.39
   5   9  -7   47.63    3.00
  -5  -9   6   20.32    1.71
   5   9  -6   19.38    2.20
   5   9  -6   20.54    2.60
  -5  -9   5   42.60    2.36
   5   9  -5   41.59    3.15
   5   9  -5   45.97    3.46
  -5  -9   4 1118.27   34.16
   5   9  -4 1061.33   34.38
   5   9  -4 1108.24   34.66
   5   9  -3  134.85    5.60
   5   9  -3  141.50    5.91
  -5  -9   2   47.69    2.23
   5   9  -2   67.11    3.34
  -5  -9   1    7.08    1.09
   5   9  -1   10.14    1.94
   5   9  -1   11.09    2.26
  -5  -9   0   10.56    1.19
   5   9   0   14.40    1.88
   5   9   0   14.90    2.14
  -5  -9  -1    9.35    1.22
   5   9   1   11.35    1.75
   5   9   1   12.02    1.88
  -5  -9  -2    4.70    1.21
   5   9   2    1.92    1.22
   5   9   2    3.70    1.59
  -5  -9  -3  104.74    4.16
   5   9   3  108.45    4.01
   5   9   3  114.04    4.24
  -5  -9  -4   30.79    2.06
   5   9   4   30.83    1.77
   5   9   4   32.71    2.05
  -5  -9  -5   10.20    1.68
   5   9   5   13.81    1.62
  -5  -9  -6   22.77    2.12
   5   9   6   20.08    1.49
   5   9   6   22.21    1.99
   5   9   6   22.73    1.58
  -5  -9  -7   34.76    2.55
   5   9   7   34.95    1.84
   5   9   7   29.40    2.26
  -5  -9  -8  152.04    5.62
   5   9   8  143.46    4.81
   5   9   8  133.63    5.56
   5   9   8  127.66    5.11
  -5  -9  -9   48.59    3.10
   5   9   9   44.53    3.20
   5   9  10    8.14    1.64
  -5  -9 -10   11.80    2.43
   5   9  10   13.46    2.52
  -5  -9 -11    8.89    2.40
   5   9  11    9.08    2.33
   5   9  11    6.92    1.46
   5   9  12    3.72    1.28
   5   9  12   11.44    2.14
   5   9  13   19.31    1.99
   5   9  14    2.24    1.27
  -5  -9 -14    3.08    1.17
  -5  -9 -15    3.81    0.63
  -5 -10  10   21.02    1.14
   5  10 -10   18.40    1.14
   5  10  -9    7.59    1.15
  -5 -10   9    7.85    1.07
  -5 -10   8  237.65    7.94
   5  10  -8  234.00    8.00
   5  10  -7    0.71    1.73
  -5 -10   7    1.41    1.16
  -5 -10   6   73.31    3.17
   5  10  -6   70.92    3.62
   5  10  -6   66.67    3.29
  -5 -10   5  151.20    5.40
   5  10  -5  141.49    5.76
   5  10  -5  139.79    5.78
  -5 -10   4  283.26    9.52
   5  10  -4  279.92   10.00
   5  10  -4  277.32    9.81
  -5 -10   3  512.75   16.14
   5  10  -3  484.25   16.28
   5  10  -3  489.32   16.54
   5  10  -2  111.31    4.76
  -5 -10   1  311.56   10.99
   5  10  -1  427.10   11.78
   5  10   0  174.31    5.91
   5  10   0  164.39    5.56
   5  10   0  157.85   12.02
   5  10   1 1398.57   39.82
   5  10   1 1458.87   40.06
  -5 -10  -2  203.27    7.15
   5  10   2  203.61    7.15
   5  10   2  224.42    7.39
  -5 -10  -3  621.23   20.22
   5  10   3  629.46   20.10
   5  10   3  665.41   20.25
  -5 -10  -4    1.93    1.42
   5  10   4   -2.10    1.69
   5  10   4   -0.42    1.24
  -5 -10  -5  107.25    4.28
   5  10   5   96.05    4.10
   5  10   5  104.83    4.05
  -5 -10  -6  411.39   13.40
   5  10   6  405.91   13.15
   5  10   6  381.53   12.93
   5  10   6  426.81   13.04
  -5 -10  -7  146.96    5.56
   5  10   7  145.07    4.97
   5  10   7  128.05    5.43
   5  10   7  130.98    5.16
   5  10   8    0.80    2.18
  -5 -10  -8    3.80    2.10
   5  10   8    0.99    1.78
   5  10   8    3.10    1.19
  -5 -10  -9  242.85    8.38
   5  10   9  220.14    8.08
  -5 -10 -10    5.31    2.21
   5  10  10    5.83    2.09
   5  10  10    3.51    1.48
   5  10  11  180.55    6.99
   5  10  11  193.15    6.99
   5  10  12  107.92    4.57
   5  10  12  125.14    4.70
   5  10  13   53.80    2.42
  -5 -11   9   -0.44    0.67
   5  11  -9    2.04    0.87
  -5 -11   8   83.15    3.18
  -5 -11   7   22.68    1.58
   5  11  -7   22.06    1.76
  -5 -11   6   43.66    2.24
   5  11  -6   40.15    2.48
  -5 -11   5    1.90    1.17
   5  11  -5    1.31    1.77
  -5 -11   4   68.87    3.05
   5  11  -4   62.20    3.34
  -5 -11   3   19.27    1.72
   5  11  -3   19.53    2.26
   5  11  -2   60.30    3.27
   5  11  -2   52.18    8.03
   5  11  -1   51.51    3.01
   5  11  -1   42.66    7.31
   5  11   0  143.56    5.53
   5  11   0  131.51   11.23
   5  11   1  189.23    6.62
   5  11   1  200.63    6.79
  -5 -11  -1  176.32    6.33
   5  11   1  200.37   12.96
   5  11   2   71.33    3.18
   5  11   2   70.40    3.32
  -5 -11  -2   68.54    3.00
   5  11   2   74.86    7.96
   5  11   3  291.79    9.93
   5  11   3  313.66   10.09
  -5 -11  -3  301.62   10.05
   5  11   3  285.82   15.77
   5  11   4   52.62    2.56
   5  11   4   56.56    2.82
  -5 -11  -4   53.20    2.80
   5  11   5  653.94   20.73
   5  11   5  653.94   20.74
   5  11   5  681.69   20.75
  -5 -11  -5  643.21   20.89
   5  11   6   80.78    3.17
   5  11   6   74.12    3.34
  -5 -11  -6   77.24    3.55
   5  11   7  264.23    8.00
   5  11   7  235.45    8.10
   5  11   7  211.46    8.10
  -5 -11  -7  248.76    8.43
   5  11   7  183.67   11.74
   5  11   8   13.40    1.98
  -5 -11  -8   13.47    2.20
  -5 -11  -9   10.87    2.10
   5  11   9    8.45    1.80
   5  11   9    7.15    1.64
  -5 -11 -10    5.02    1.91
   5  11  10    2.42    1.33
  -5 -11 -11    9.43    1.82
   5  11  11    7.26    1.28
  -5 -11 -12    2.73    1.38
   5  11  12   -0.73    0.91
  -5 -11 -13    4.33    0.99
  -5 -12   8    1.92    0.68
  -5 -12   7   53.85    2.33
   5  12  -7   57.84    2.57
  -5 -12   6   31.97    1.77
  -5 -12   5    1.12    0.98
   5  12  -5   -0.34    1.35
  -5 -12   4    7.67    1.27
   5  12  -4    7.84    1.64
  -5 -12   3   15.17    1.54
   5  12  -3   16.68    1.88
  -5 -12   2   22.12    1.79
   5  12  -2   18.21    2.04
   5  12  -1   54.76    2.90
   5  12  -1   51.90    2.63
   5  12   0   53.42    2.72
   5  12   0   53.44    2.84
   5  12   0   50.90    7.07
   5  12   1   97.24    3.95
   5  12   1   98.62    3.99
  -5 -12  -2  395.14   12.88
   5  12   2  424.18   13.06
   5  12   2  390.22   13.04
   5  12   2  389.96   19.44
  -5 -12  -3    5.80    1.37
   5  12   3    6.71    1.62
   5  12   3    5.92    1.44
   5  12   3    1.21    3.78
  -5 -12  -4    8.25    1.59
   5  12   4   10.98    1.73
   5  12   4   11.84    1.77
   5  12   4   10.25    1.74
   5  12   4    7.68    3.85
   5  12   5   19.79    1.88
   5  12   5   23.76    1.79
   5  12   5   20.41    1.70
  -5 -12  -6    2.62    1.53
   5  12   6    1.87    1.45
   5  12   6    3.20    1.24
   5  12   6    1.40    0.98
  -5 -12  -7   16.12    1.90
   5  12   7   18.73    1.45
  -5 -12  -8   65.06    3.19
   5  12   9    2.83    1.25
  -5 -12  -9    4.65    1.65
   5  12  10   54.22    2.62
  -5 -12 -10   58.04    2.80
   5  12  11   21.69    1.53
  -5 -12 -11   28.16    1.78
  -5 -12 -12   39.45    1.72
   5  12  12   30.71    1.65
  -5 -13   7   20.30    1.09
   5  13  -7   24.13    1.22
  -5 -13   6    7.28    0.89
   5  13  -6    9.44    1.15
  -5 -13   5    7.90    1.02
   5  13  -5    7.93    1.30
  -5 -13   4   12.88    1.23
   5  13  -4   12.51    1.49
  -5 -13   3   51.08    2.25
   5  13  -3   39.08    2.24
   5  13  -2   68.68    3.02
   5  13  -2   64.62    2.95
   5  13  -1   -1.43    1.34
   5  13  -1    1.16    1.27
   5  13   0   19.88    1.71
   5  13   0   22.65    1.71
   5  13   1    2.49    1.29
   5  13   1    0.80    1.26
   5  13   2   93.04    3.67
   5  13   2   96.15    3.71
   5  13   3   58.91    2.72
   5  13   3   61.20    2.71
   5  13   3   72.01    3.17
   5  13   3   68.10    3.05
   5  13   3   64.54    2.87
   5  13   4   16.85    1.79
   5  13   4   16.27    1.61
   5  13   4   16.59    1.68
   5  13   4   18.52    1.66
  -5 -13  -4   14.62    1.47
   5  13   5   35.37    1.92
   5  13   5   29.33    1.81
   5  13   5   34.21    1.94
  -5 -13  -5   30.76    1.97
   5  13   6    4.56    1.24
   5  13   6    5.92    1.17
   5  13   6    2.63    0.88
  -5 -13  -6    1.54    1.33
   5  13   7   75.43    2.79
  -5 -13  -7   63.45    3.05
  -5 -13  -8    3.22    1.41
  -5 -13  -9   21.55    1.67
   5  13   9   18.96    1.52
  -5 -13 -10    0.32    1.07
   5  13  10   -0.28    0.87
  -5 -13 -11    0.53    0.80
  -5 -14   5    6.27    0.71
  -5 -14   4    4.58    0.79
   5  14  -4    2.26    0.85
   5  14  -3   64.60    2.58
   5  14  -3   60.76    2.79
  -5 -14   2    3.78    0.93
   5  14  -2    2.30    0.97
  -5 -14   1  157.51    5.39
   5  14  -1  147.67    5.21
  -5 -14   0    0.51    1.07
   5  14   0    2.38    1.05
   5  14   0   -0.18    1.53
   5  14   1   24.62    1.54
   5  14   1   25.84    2.01
   5  14   2   26.94    1.58
   5  14   2   28.98    1.98
   5  14   2   29.77    1.91
   5  14   3   43.07    2.24
   5  14   3   43.05    2.15
   5  14   4    1.67    1.09
   5  14   4    2.44    1.08
   5  14   4    1.10    1.02
   5  14   5   40.58    2.13
   5  14   5   45.83    2.01
   5  14   5   39.62    1.86
   5  14   6   -0.88    1.33
   5  14   6    1.72    0.87
  -5 -14  -6    0.66    0.89
   5  14   7   16.22    1.57
   5  14   7   15.42    1.41
  -5 -14  -7   13.61    1.17
  -5 -14  -8    4.25    0.92
   5  14   8    4.19    1.24
  -5 -14  -9   12.12    0.97
   5  14   9   16.63    1.27
   5  14  10   16.40    1.03
  -5 -15   3    3.13    0.55
  -5 -15   2   90.24    3.15
   5  15  -2   87.67    3.21
  -5 -15   1    3.49    0.72
   5  15  -1    0.85    0.87
  -5 -15   0   27.14    1.49
   5  15   0   30.32    1.65
  -5 -15  -1  191.99    6.77
   5  15   1  214.58    6.79
   5  15   2   12.82    1.19
   5  15   3   30.38    1.54
   5  15   3   30.63    1.55
   5  15   4   18.60    1.19
   5  15   4   18.77    1.14
   5  15   5   31.84    1.48
   5  15   5   28.68    1.70
   5  15   6   26.37    1.34
   5  15   6   23.96    1.45
   5  15   7   29.08    1.38
   5  15   8   14.51    0.90
  -5 -16  -2    2.23    0.46
  -6  13   2   13.21    1.03
  -6  13   1    5.14    0.80
  -6  13   0    1.56    1.20
  -6  13   0    3.12    0.92
  -6  13  -1    4.53    0.93
  -6  13  -1    4.34    1.33
  -6  13  -2   14.70    1.31
  -6  13  -2   14.62    1.52
  -6  13  -2   13.50    1.30
  -6  13  -3    9.55    1.22
  -6  13  -3    9.80    1.35
  -6  13  -3   10.58    1.20
  -6  13  -5    0.84    0.94
  -6  13  -6   39.99    1.81
  -6  12   5    3.13    0.72
  -6  12   4    3.05    1.03
  -6  12   4    2.46    0.84
  -6  12   3    0.89    1.23
  -6  12   3    0.96    1.00
  -6  12   3    1.97    1.08
  -6  12   2   11.37    1.43
  -6  12   2   11.23    1.11
  -6  12   2   12.42    1.52
  -6  12   2   12.80    1.72
  -6  12   1   12.48    1.89
  -6  12   1   10.71    1.32
  -6  12   0   53.76    2.69
  -6  12   0   72.10    2.86
  -6  12  -1  110.30    4.57
  -6  12  -1  126.34    4.67
  -6  12  -2   91.95    3.88
  -6  12  -2  102.42    3.94
  -6  12  -3   91.89    3.63
  -6  12  -3   91.54    3.53
  -6  12  -4   58.17    2.68
  -6  12  -4   56.33    2.58
  -6  12  -4   49.51    2.68
  -6  12  -5   29.04    1.96
  -6  12  -5   32.38    2.09
  -6  12  -5   28.37    2.04
  -6  12  -6    3.11    1.41
  -6  12  -6    1.55    1.28
  -6  12  -7    7.03    1.37
  -6  12  -7    7.76    1.22
  -6  12  -8    2.34    1.08
  -6  12  -8    3.81    0.83
  -6  11   6   -0.58    0.82
  -6  11   6    0.21    0.67
  -6  11   5    3.56    1.20
  -6  11   5    4.72    1.10
  -6  11   4   -1.28    1.43
  -6  11   4    2.94    1.03
  -6  11   4    0.25    1.30
  -6  11   3   93.61    3.35
  -6  11   3   84.75    3.13
  -6  11   2   18.23    1.88
  -6  11   2   15.90    1.51
  -6  11   2   18.57    2.09
  -6  11   1  197.39    6.81
  -6  11   1  210.12    6.77
  -6  11   1  182.25    6.66
  -6  11   1  199.90    7.28
  -6  11   0    2.07    1.33
  -6  11   0    1.13    1.54
  -6  11   0    2.96    1.88
  -6  11  -1   11.75    2.10
  -6  11  -1   11.73    1.94
  -6  11  -1   12.72    2.17
  -6  11  -2    4.73    2.04
  -6  11  -2    6.97    1.79
  -6  11  -3    9.87    1.89
  -6  11  -3   12.24    2.10
  -6  11  -3   11.35    2.01
  -6  11  -4    6.92    1.77
  -6  11  -4    8.29    2.00
  -6  11  -4    8.48    2.09
  -6  11  -5   66.65    3.15
  -6  11  -5   67.48    3.08
  -6  11  -5   72.74    3.69
  -6  11  -5   63.74    3.33
  -6  11  -6   85.25    3.65
  -6  11  -6   93.00    4.29
  -6  11  -6   93.93    3.91
  -6  11  -7   29.66    2.65
  -6  11  -7   33.38    2.16
  -6  11  -8   87.85    3.79
  -6  11  -8   72.86    3.15
  -6  11  -9   17.26    1.84
  -6  11  -9   13.33    1.13
  -6  10   7   13.10    1.13
  -6  10   6    6.41    1.36
  -6  10   5   -1.81    1.62
  -6  10   4    5.67    1.38
  -6  10   4    1.32    1.86
  -6  10   3   -1.03    1.14
  -6  10   3    0.96    1.49
  -6  10   3   -0.13    1.96
  -6  10   2   34.29    2.12
  -6  10   2   35.92    2.38
  -6  10   2   39.63    3.01
  -6  10   1    7.91    1.35
  -6  10   1    9.34    2.01
  -6  10   1    8.69    2.28
  -6  10   0   78.00    3.47
  -6  10   0   83.22    4.08
  -6  10  -1   10.49    1.94
  -6  10  -1   13.15    2.33
  -6  10  -1   12.13    2.08
  -6  10  -2   11.61    2.31
  -6  10  -2   12.46    2.45
  -6  10  -2   11.02    2.31
  -6  10  -2    6.55    1.28
  -6  10  -3   72.46    3.38
  -6  10  -3   68.36    3.29
  -6  10  -3   61.71    2.81
  -6  10  -3   62.81    3.73
  -6  10  -4    6.91    1.93
  -6  10  -4    6.50    2.12
  -6  10  -4    7.19    2.44
  -6  10  -4    5.26    1.36
  -6  10  -5  154.27    5.86
  -6  10  -5  164.99    5.84
  -6  10  -5  157.24    6.56
  -6  10  -6    4.34    2.23
  -6  10  -6    3.56    1.66
  -6  10  -6    2.60    1.86
  -6  10  -6   -2.02    2.44
  -6  10  -6    0.72    1.77
  -6  10  -7   11.34    2.25
  -6  10  -7   14.57    1.87
  -6  10  -8   11.74    2.04
  -6  10  -8   13.23    1.64
  -6  10  -9    1.93    1.60
  -6  10  -9    0.93    1.15
  -6  10 -11   -0.99    1.30
  -6   9   8    6.28    1.04
  -6   9   7   10.44    1.51
  -6   9   6    9.78    1.84
  -6   9   5    1.65    1.04
  -6   9   5    2.35    1.94
  -6   9   4   18.63    2.53
  -6   9   4   18.79    1.65
  -6   9   3   30.31    2.91
  -6   9   3   25.42    2.04
  -6   9   2  132.98    4.80
  -6   9   2  146.14    5.73
  -6   9   1  163.80    6.30
  -6   9   1  198.62    7.15
  -6   9   0   19.78    2.51
  -6   9   0   17.24    2.34
  -6   9  -1   22.04    2.62
  -6   9  -1   24.03    2.71
  -6   9  -2  192.82    6.33
  -6   9  -2  173.25    6.86
  -6   9  -3  330.21   10.68
  -6   9  -3  287.84   10.80
  -6   9  -3  297.89   10.08
  -6   9  -3  334.70   10.82
  -6   9  -3  285.63    9.90
  -6   9  -4    4.28    2.40
  -6   9  -4    5.98    5.35
  -6   9  -4    2.38    1.93
  -6   9  -4    9.41    2.19
  -6   9  -4    9.38    2.45
  -6   9  -4    4.25    1.47
  -6   9  -5  171.19    5.86
  -6   9  -5  145.50    5.33
  -6   9  -5  149.07    5.28
  -6   9  -5  108.25    5.05
  -6   9  -5  131.12    5.08
  -6   9  -6   20.60    2.57
  -6   9  -6   19.55    2.26
  -6   9  -6   12.65    1.78
  -6   9  -6   20.29    2.05
  -6   9  -6   14.46    1.71
  -6   9  -7   87.87    3.88
  -6   9  -7   84.89    3.73
  -6   9  -7  100.48    4.30
  -6   9  -7   72.24    3.60
  -6   9  -8    7.80    1.67
  -6   9  -8   13.46    2.23
  -6   9  -8   10.88    1.56
  -6   9  -9   41.49    2.73
  -6   9  -9   45.26    2.39
  -6   9 -10    3.06    1.56
  -6   9 -10    0.29    1.00
  -6   9 -11    1.82    1.12
  -6   8   9   13.54    1.13
  -6   8   8    2.34    1.36
  -6   8   7    3.40    1.75
  -6   8   6    3.56    2.08
  -6   8   5   19.19    1.45
  -6   8   5   21.13    2.68
  -6   8   4   33.64    2.05
  -6   8   4   41.44    3.24
  -6   8   3  274.51    9.42
  -6   8   3  312.07   10.52
  -6   8   2   35.02    3.04
  -6   8   2   28.88    1.80
  -6   8   2   34.35    3.29
  -6   8   2   28.04    2.23
  -6   8   2   35.47    3.01
  -6   8   1    2.52    1.77
  -6   8   1    3.87    2.55
  -6   8   1    1.52    2.11
  -6   8   1   -0.40    2.01
  -6   8   1    4.54    2.12
  -6   8   0   82.22    4.07
  -6   8   0   83.20    4.12
  -6   8   0   83.92    4.25
  -6   8   0   76.62    4.01
  -6   8   0   78.20    3.57
  -6   8  -1  109.06    4.62
  -6   8  -1   90.59    4.51
  -6   8  -1   88.28    4.14
  -6   8  -1  110.38    4.40
  -6   8  -1   81.05    3.54
  -6   8  -2  166.98    6.29
  -6   8  -2  121.26    5.27
  -6   8  -2  134.29   13.51
  -6   8  -2  184.18    5.61
  -6   8  -2  177.06    6.12
  -6   8  -2  118.78    5.10
  -6   8  -3  322.18   10.67
  -6   8  -3  239.96    9.78
  -6   8  -3  269.64   18.43
  -6   8  -3  315.06    9.85
  -6   8  -3  343.97   10.51
  -6   8  -3  286.09    9.69
  -6   8  -4    2.08    1.69
  -6   8  -4   -2.71    5.63
  -6   8  -4    7.86    2.18
  -6   8  -4    0.35    1.78
  -6   8  -4    1.71    2.09
  -6   8  -4    3.88    2.21
  -6   8  -4   -0.19    1.47
  -6   8  -5  280.88    9.81
  -6   8  -5  296.08    9.83
  -6   8  -5  260.47    9.92
  -6   8  -6   98.98    4.53
  -6   8  -6  100.38    4.22
  -6   8  -6   88.74   11.16
  -6   8  -6   89.55    4.22
  -6   8  -6  103.21    4.10
  -6   8  -7    5.76    2.25
  -6   8  -7    7.54    2.08
  -6   8  -7    2.87    5.00
  -6   8  -7    9.47    2.36
  -6   8  -7    5.55    1.83
  -6   8  -7    3.87    1.78
  -6   8  -7    9.91    1.80
  -6   8  -8  168.54    6.01
  -6   8  -8  163.45    6.13
  -6   8  -8  175.13    6.46
  -6   8  -9    3.64    2.25
  -6   8  -9    3.30    1.45
  -6   8  -9    0.09    1.68
  -6   8  -9    3.11    1.86
  -6   8 -10    2.29    2.07
  -6   8 -10    0.98    1.16
  -6   8 -10    0.26    1.53
  -6   8 -10    0.42    1.63
  -6   8 -11   76.95    3.69
  -6   8 -11   82.43    3.87
  -6   8 -12    4.70    1.44
  -6   8 -12    2.55    1.22
  -6   7  10   14.68    1.03
  -6   7  10   13.21    0.99
  -6   7   9   27.66    1.90
  -6   7   9   28.50    1.89
  -6   7   8   95.68    4.22
  -6   7   8   95.06    4.15
  -6   7   7   53.76    3.44
  -6   7   7   55.37    3.41
  -6   7   6   61.63    3.82
  -6   7   6   62.17    3.81
  -6   7   5  121.34    5.72
  -6   7   5  135.89    5.78
  -6   7   5  120.99    4.34
  -6   7   4    2.24    2.37
  -6   7   4    4.53    2.50
  -6   7   4    3.48    1.31
  -6   7   3  284.95   11.04
  -6   7   3  334.08   11.18
  -6   7   3  324.22   10.86
  -6   7   3  293.05    9.96
  -6   7   2  117.51    5.15
  -6   7   2  113.93    5.18
  -6   7   2  103.83    4.02
  -6   7   2  115.95    6.84
  -6   7   2  117.52    5.16
  -6   7   2  102.08    4.16
  -6   7   1  144.20    5.17
  -6   7   1  122.99    5.06
  -6   7   1  127.64    4.87
  -6   7   1  139.05    6.98
  -6   7   1  122.33    4.95
  -6   7   1  123.96    4.23
  -6   7   0  213.47    6.86
  -6   7   0  217.46    7.33
  -6   7   0  225.46    7.54
  -6   7   0  242.14    9.57
  -6   7   0  248.93    7.62
  -6   7  -1   22.44    2.55
  -6   7  -1   18.88    3.21
  -6   7  -1   17.27    1.81
  -6   7  -1   13.91    7.37
  -6   7  -1   19.79    2.31
  -6   7  -1   11.67    1.44
  -6   7  -2  241.29    7.80
  -6   7  -2  204.32    8.68
  -6   7  -2  186.16    7.08
  -6   7  -2  202.01   15.16
  -6   7  -2  191.40    7.06
  -6   7  -2  228.83    7.37
  -6   7  -2  184.56    6.74
  -6   7  -3   88.19    4.14
  -6   7  -3   69.33    3.51
  -6   7  -3   73.98   10.23
  -6   7  -3   87.77    3.47
  -6   7  -3   86.96    3.81
  -6   7  -3   67.58    3.19
  -6   7  -4  864.75   27.82
  -6   7  -4  875.36   27.45
  -6   7  -4  890.05   38.01
  -6   7  -4  862.17   27.92
  -6   7  -4  931.17   27.52
  -6   7  -4  841.61   27.73
  -6   7  -5  182.64    6.60
  -6   7  -5  178.89    6.26
  -6   7  -5  163.27   14.35
  -6   7  -5  154.16    6.64
  -6   7  -5  185.98    6.26
  -6   7  -5  172.48    6.51
  -6   7  -6  641.61   22.03
  -6   7  -6  782.05   22.18
  -6   7  -6  680.62   21.67
  -6   7  -6  606.79   31.41
  -6   7  -6  702.66   22.07
  -6   7  -6  696.55   21.66
  -6   7  -6  619.35   22.21
  -6   7  -7   15.21    2.15
  -6   7  -7   18.35    1.92
  -6   7  -7   17.14    2.27
  -6   7  -7   20.49    2.48
  -6   7  -7   18.71    2.21
  -6   7  -7   18.02    1.95
  -6   7  -7   16.89    2.33
  -6   7  -8  423.85   14.21
  -6   7  -8  407.89   24.62
  -6   7  -8  431.28   14.04
  -6   7  -8  468.94   14.34
  -6   7  -8  417.17   13.86
  -6   7  -8  366.35   14.38
  -6   7  -9   70.87    3.42
  -6   7  -9   69.53    3.75
  -6   7  -9   58.17    3.53
  -6   7  -9   65.11    3.07
  -6   7  -9   52.19    3.66
  -6   7 -10  166.42    5.81
  -6   7 -10  119.46    5.15
  -6   7 -10  160.19    5.75
  -6   7 -10  126.93    5.00
  -6   7 -10  120.39    5.81
  -6   7 -11   48.10    2.39
  -6   7 -11   37.88    2.74
  -6   7 -11   40.06    2.75
  -6   7 -11   30.00    2.85
  -6   7 -12  168.44    5.56
  -6   7 -12  150.35    5.56
  -6   7 -13   41.55    2.07
  -6   7 -13   38.36    2.16
  -6   7 -14    3.15    0.86
  -6   6  10   28.36    1.75
  -6   6  10   31.67    1.79
  -6   6   9    4.42    1.64
  -6   6   9    4.47    1.66
  -6   6   8   32.60    2.74
  -6   6   8   30.32    2.77
  -6   6   7   43.98    3.37
  -6   6   7   41.36    3.29
  -6   6   6    4.82    2.55
  -6   6   6    4.79    2.48
  -6   6   5   12.97    2.75
  -6   6   5    9.70    2.60
  -6   6   5   12.50    3.60
  -6   6   4   16.87    2.78
  -6   6   4   16.71    2.66
  -6   6   4   17.05    3.75
  -6   6   4   15.26    1.41
  -6   6   3   40.64    3.26
  -6   6   3   38.09    3.19
  -6   6   3   43.45    4.46
  -6   6   3   42.61    3.47
  -6   6   3   34.88    2.04
  -6   6   2  106.62    4.91
  -6   6   2  107.20    3.68
  -6   6   2   97.87    3.94
  -6   6   2  107.58    4.86
  -6   6   1  216.44    7.15
  -6   6   1  207.12    6.83
  -6   6   1  212.52    8.78
  -6   6   1  200.57    6.23
  -6   6   1  219.78    6.91
  -6   6   0    9.80    1.43
  -6   6   0    5.91    1.40
  -6   6   0    7.91    2.12
  -6   6   0    6.25    1.62
  -6   6   0    9.34    1.85
  -6   6   0    7.14    2.67
  -6   6  -1  190.94    8.16
  -6   6  -1  165.86    6.38
  -6   6  -1  198.17   13.94
  -6   6  -1  190.43    6.24
  -6   6  -1  176.90    6.51
  -6   6  -1  193.39    6.71
  -6   6  -1  160.17    5.98
  -6   6  -2  179.23    5.92
  -6   6  -2  160.44    6.95
  -6   6  -2  153.80    5.63
  -6   6  -2  161.83   13.04
  -6   6  -2  144.76    5.53
  -6   6  -2  154.49    5.67
  -6   6  -2  137.09    5.15
  -6   6  -3   44.71    2.52
  -6   6  -3   45.72    2.39
  -6   6  -3   37.36    7.90
  -6   6  -3   57.66    2.51
  -6   6  -3   46.20    2.21
  -6   6  -3   31.90    2.34
  -6   6  -3   28.77    1.97
  -6   6  -4   16.72    1.75
  -6   6  -4   16.56    1.50
  -6   6  -4   14.71    6.49
  -6   6  -4   18.45    1.87
  -6   6  -4   14.29    1.60
  -6   6  -4   13.95    1.74
  -6   6  -4   13.79    1.72
  -6   6  -5   24.78    2.12
  -6   6  -5   30.02    1.84
  -6   6  -5   31.90    2.17
  -6   6  -5   26.88    7.19
  -6   6  -5   22.99    2.12
  -6   6  -5   25.24    2.19
  -6   6  -5   28.71    1.98
  -6   6  -5   21.16    2.17
  -6   6  -5   27.76    2.09
  -6   6  -6    0.74    1.58
  -6   6  -6   -1.71    5.49
  -6   6  -6   -0.36    1.59
  -6   6  -6    1.25    1.33
  -6   6  -6    0.21    1.62
  -6   6  -6   -0.11    1.69
  -6   6  -6    0.56    1.49
  -6   6  -7   28.49    2.46
  -6   6  -7   31.92    2.04
  -6   6  -7   30.41    2.17
  -6   6  -7   26.66    2.53
  -6   6  -7   31.87    2.31
  -6   6  -7   31.03    2.53
  -6   6  -7   27.68    2.29
  -6   6  -8   -0.39    5.61
  -6   6  -8   -0.66    1.46
  -6   6  -8    0.43    1.94
  -6   6  -8    1.10    1.96
  -6   6  -8   -0.57    1.70
  -6   6  -9    9.71    6.45
  -6   6  -9    8.80    1.81
  -6   6  -9   10.27    2.43
  -6   6  -9   11.49    2.30
  -6   6  -9    9.63    1.60
  -6   6 -10    4.83    1.58
  -6   6 -10    5.12    2.27
  -6   6 -10    4.02    2.11
  -6   6 -10    4.66    1.36
  -6   6 -11    2.83    1.38
  -6   6 -11    0.82    2.18
  -6   6 -11    1.51    1.96
  -6   6 -12    8.13    2.07
  -6   6 -12    6.82    1.87
  -6   6 -13    2.46    1.39
  -6   6 -13    3.05    1.72
  -6   6 -14   22.83    1.68
  -6   6 -14   18.75    1.33
  -6   6 -15    0.89    0.65
  -6   5  11   27.59    1.48
  -6   5  11   30.86    1.46
  -6   5  10   15.90    1.73
  -6   5  10   22.23    1.83
  -6   5   9   37.43    2.71
  -6   5   8   40.90    3.21
  -6   5   8   40.95    3.21
  -6   5   7    0.63    2.38
  -6   5   7   -1.12    2.96
  -6   5   6   -0.24    2.43
  -6   5   6   -2.09    3.26
  -6   5   6   -0.77    3.03
  -6   5   5   -0.09    2.30
  -6   5   5   -2.36    3.43
  -6   5   5   -0.86    3.05
  -6   5   5    3.75    3.03
  -6   5   4   13.69    5.56
  -6   5   4   12.03    2.54
  -6   5   4   14.56    3.33
  -6   5   4   14.34    3.28
  -6   5   4   13.06    2.94
  -6   5   3   39.11    7.24
  -6   5   3   51.11    3.17
  -6   5   3   60.50    2.56
  -6   5   3   64.18    3.71
  -6   5   3   78.86    4.13
  -6   5   3   79.49    5.13
  -6   5   2    0.08    1.09
  -6   5   2    2.85    2.30
  -6   5   2    1.57    1.77
  -6   5   2    0.34    4.04
  -6   5   2    2.57    1.74
  -6   5   1  396.48   12.47
  -6   5   1  375.07   12.24
  -6   5   1  412.07   12.75
  -6   5   1  402.02   12.83
  -6   5   1  425.51   14.56
  -6   5   1  425.66   13.11
  -6   5   0  133.96    4.92
  -6   5   0  151.98    5.41
  -6   5   0  139.08    5.47
  -6   5   0  164.71    7.01
  -6   5   0  144.64    5.49
  -6   5   0  151.79    5.59
  -6   5   0  137.27    5.21
  -6   5  -1  310.41    9.82
  -6   5  -1  297.04   10.07
  -6   5  -1  289.03   10.21
  -6   5  -1  305.88   10.31
  -6   5  -1  297.09   10.12
  -6   5  -2  166.04    5.50
  -6   5  -2  142.53    5.79
  -6   5  -2  141.96    5.70
  -6   5  -2  159.82    5.82
  -6   5  -3   33.13    2.00
  -6   5  -3   33.31    1.74
  -6   5  -3   31.34    2.00
  -6   5  -3   36.70    2.01
  -6   5  -3   25.01    1.83
  -6   5  -3   21.94    4.81
  -6   5  -4  178.77   10.67
  -6   5  -4  208.94    6.84
  -6   5  -4  192.87    6.76
  -6   5  -4  231.77    6.86
  -6   5  -4  188.62    6.69
  -6   5  -4  205.44    6.47
  -6   5  -4  164.70    6.66
  -6   5  -4  159.63    6.59
  -6   5  -5    1.46    1.21
  -6   5  -5    0.76    1.31
  -6   5  -5    2.41    1.17
  -6   5  -5    0.74    1.28
  -6   5  -5   -0.22    1.27
  -6   5  -5    0.84    1.06
  -6   5  -5    2.40    1.25
  -6   5  -5   -1.00    1.43
  -6   5  -5   -0.45    3.36
  -6   5  -6  123.94    4.34
  -6   5  -6  128.07    4.83
  -6   5  -6  121.53   12.08
  -6   5  -6  103.79    4.54
  -6   5  -6  124.62    4.46
  -6   5  -6  123.74    4.80
  -6   5  -6  112.44    4.82
  -6   5  -7  258.23    8.58
  -6   5  -7  269.06   17.94
  -6   5  -7  247.23    8.73
  -6   5  -7  238.26    9.19
  -6   5  -7  230.21    8.94
  -6   5  -7  297.79    8.91
  -6   5  -7  268.19    8.70
  -6   5  -8   52.10    9.64
  -6   5  -8   59.15    2.92
  -6   5  -8   59.43    3.58
  -6   5  -8   59.78    3.33
  -6   5  -8   67.85    3.07
  -6   5  -9  145.99   14.97
  -6   5  -9  156.19    6.04
  -6   5  -9  151.16    6.84
  -6   5  -9  169.25    6.50
  -6   5 -10   23.02    7.78
  -6   5 -10   29.60    2.58
  -6   5 -10   24.37    1.98
  -6   5 -10   25.93    2.92
  -6   5 -10   25.18    1.92
  -6   5 -11   30.78    3.04
  -6   5 -11   30.53    2.57
  -6   5 -12   10.03    1.92
  -6   5 -12    9.56    2.26
  -6   5 -13    1.30    1.42
  -6   5 -14    1.31    1.00
  -6   4  11    8.75    1.14
  -6   4  11    7.71    1.20
   6  -4 -10    6.15    1.05
  -6   4  10    4.96    1.60
  -6   4  10    7.05    1.90
   6  -4  -9   45.97    2.41
  -6   4   9   47.23    3.25
  -6   4   9   50.14    3.27
  -6   4   8    8.70    3.12
  -6   4   8    6.38    2.52
  -6   4   7    5.37    2.55
  -6   4   7    9.48    3.41
  -6   4   7    4.81    2.72
  -6   4   6   -1.82    2.94
  -6   4   6    1.13    2.96
  -6   4   6    2.17    5.08
  -6   4   6    2.38    2.42
   6  -4  -6    2.65    4.82
  -6   4   5   29.41    3.65
  -6   4   5   26.24    3.17
  -6   4   5   15.52    6.67
  -6   4   5   23.14    2.95
   6  -4  -5   20.54    5.91
  -6   4   4    8.46    2.91
  -6   4   4    3.08    5.69
  -6   4   4    4.81    2.57
  -6   4   4    5.42    2.20
   6  -4  -4    7.74    4.97
  -6   4   3   39.79    7.39
  -6   4   3   40.66    3.34
  -6   4   3   52.35    3.63
  -6   4   3   50.71    3.59
   6  -4  -3   40.28    6.85
  -6   4   2   91.23    8.57
  -6   4   2   94.11    3.71
  -6   4   2   84.61    3.05
  -6   4   2  100.81    4.10
   6  -4  -2   93.76    7.99
  -6   4   1  114.19    5.47
  -6   4   1   92.10    3.81
  -6   4   1  105.58    4.33
  -6   4   1  104.55    4.09
  -6   4   1   90.17    4.12
  -6   4   1   99.50    8.28
   6  -4  -1  106.32    8.05
  -6   4   0  161.42   11.30
  -6   4   0  138.63    5.94
  -6   4  -1   28.49    1.58
  -6   4  -1   38.57    7.05
  -6   4  -2   71.00    6.82
  -6   4  -2   76.37    8.55
  -6   4  -3   22.69    4.71
   6  -4   3   16.35    5.29
  -6   4  -3   15.85    6.15
  -6   4  -4   12.49    5.64
  -6   4  -4   13.63    1.36
  -6   4  -4   14.56    1.22
  -6   4  -4    9.15    1.16
   6  -4   4   12.83    5.03
  -6   4  -4   10.83    4.05
  -6   4  -5    0.54    1.18
  -6   4  -5    1.37    1.00
  -6   4  -5    0.65    1.11
  -6   4  -5    0.57    1.06
  -6   4  -5    1.20    0.96
  -6   4  -5   -0.36    1.15
  -6   4  -5   -1.44    1.18
   6  -4   5    1.20    4.61
  -6   4  -5    1.46    3.73
  -6   4  -6   85.07    3.46
  -6   4  -6   93.53    3.44
  -6   4  -6   89.97    3.32
  -6   4  -6   96.95    3.51
   6  -4   6   81.95    8.61
  -6   4  -7    0.40    1.10
  -6   4  -7    0.94    1.36
  -6   4  -7    0.90    1.12
  -6   4  -7   -1.01    3.74
   6  -4   7    1.55    5.98
  -6   4  -7    2.06    1.19
  -6   4  -7    1.14    1.50
  -6   4  -8   15.42    1.74
  -6   4  -8   16.44    1.55
   6  -4   8    7.52    6.92
  -6   4  -8   11.55    4.95
  -6   4  -8   16.82    1.90
  -6   4  -8   13.36    1.53
  -6   4  -9    0.98    1.42
  -6   4  -9    0.93    1.30
  -6   4  -9    2.96    1.71
  -6   4  -9    2.47    1.27
   6  -4   9    2.98    7.04
   6  -4   9    1.21    1.56
  -6   4  -9   -0.65    4.39
  -6   4 -10   98.64    4.33
  -6   4 -10   92.44    4.40
   6  -4  10   97.04    4.10
  -6   4 -11    2.13    6.11
  -6   4 -11    3.70    1.66
   6  -4  11    4.05    1.73
  -6   4 -11    4.09    1.83
  -6   4 -12    8.42    1.77
  -6   4 -12    9.58    1.82
   6  -4  12   10.02    1.87
   6  -4  13   22.31    1.94
  -6   4 -13   23.36    1.90
  -6   4 -13   19.50    1.91
  -6   4 -14   14.56    1.30
  -6   4 -14   12.86    1.86
  -6   4 -15    9.26    1.35
  -6   4 -15   12.87    1.54
  -6   4 -16    5.76    0.78
  -6   3  12    0.51    0.57
  -6   3  11    1.49    1.16
  -6   3  11    4.08    1.48
   6  -3 -11    2.85    0.90
  -6   3  10   52.73    2.94
  -6   3  10   44.66    2.91
   6  -3 -10   52.67    2.52
  -6   3   9    1.72    2.19
  -6   3   8   12.70    2.70
  -6   3   7   65.90    4.64
  -6   3   7   42.65   10.50
   6  -3  -7   41.49    8.67
  -6   3   6  184.19    8.39
  -6   3   6  181.26    7.26
  -6   3   6  154.20   14.03
  -6   3   6  206.82    7.86
   6  -3  -6  172.94   13.26
  -6   3   5  153.81    7.15
  -6   3   5  145.90    5.93
  -6   3   5  126.22   12.31
  -6   3   5  144.76    6.27
   6  -3  -5  119.36   10.69
  -6   3   4   11.23    2.53
  -6   3   4    7.74    5.93
  -6   3   4   11.15    2.38
  -6   3   4    6.79    2.27
  -6   3   4   10.21    2.11
   6  -3  -4    9.79    5.48
  -6   3   3    2.70    2.27
  -6   3   3    3.66    5.55
  -6   3   3    1.04    2.04
  -6   3   3    2.65    2.02
  -6   3   3    1.12    1.77
   6  -3  -3    0.89    4.49
  -6   3   2  261.33    7.05
  -6   3   2  295.11   14.08
  -6   3   2  305.56    8.92
   6  -3  -2  280.55   12.90
  -6   3   1    0.70    1.99
  -6   3   1    1.11    4.43
  -6   3   0  178.70   10.76
  -6   3   0  200.15   12.29
  -6   3  -1    9.01    5.10
  -6   3  -1    8.32    4.22
  -6   3  -1    7.15    1.10
  -6   3  -2    0.38    4.92
  -6   3  -2   -0.68    3.88
  -6   3  -2    1.66    0.97
  -6   3  -3   -0.79    5.00
  -6   3  -3    1.10    3.77
  -6   3  -4    0.63    4.80
   6  -3   4   -0.84    4.86
  -6   3  -4    1.77    3.60
  -6   3  -5  323.96   16.98
   6  -3   5  274.56   14.41
  -6   3  -6  286.12    9.66
  -6   3  -6  315.68    9.76
   6  -3   6  308.88   15.39
  -6   3  -6  295.25    9.83
  -6   3  -7    2.08    1.00
  -6   3  -7    2.14    1.42
   6  -3   7   -1.33    5.45
  -6   3  -7    0.26    4.07
  -6   3  -7    2.21    1.19
  -6   3  -7    1.84    1.03
  -6   3  -7    5.58    5.73
  -6   3  -8   26.83    2.04
   6  -3   8   23.76    7.62
  -6   3  -8   24.18    6.67
  -6   3  -8   28.88    2.25
  -6   3  -8   30.87    1.85
   6  -3   9    5.83    6.92
  -6   3  -9    0.34    4.83
  -6   3  -9    0.63    1.43
  -6   3  -9    2.29    1.24
  -6   3  -9    0.94    1.50
  -6   3 -10  109.82    4.71
  -6   3 -10  120.25    5.18
   6  -3  10  121.70    4.79
   6  -3  10  111.34   12.08
  -6   3 -11    1.97    4.83
   6  -3  11   -1.05    7.81
   6  -3  11    2.54    1.93
  -6   3 -11    4.32    1.61
  -6   3 -11    5.16    1.88
  -6   3 -12   51.48    2.86
  -6   3 -12   54.16    3.35
   6  -3  12   59.04    3.20
  -6   3 -13    1.93    1.30
   6  -3  13    0.96    1.81
  -6   3 -13    2.17    1.66
   6  -3  14    4.08    1.53
  -6   3 -14    2.26    1.44
  -6   3 -14    1.39    1.70
  -6   3 -15    3.39    1.29
   6  -3  15    4.13    1.17
  -6   3 -16    1.30    0.87
   6  -2 -12    8.68    0.81
   6  -2 -11   11.80    1.28
  -6   2  11    4.89    1.41
  -6   2  10    3.59    1.85
  -6   2   8   24.26    2.78
  -6   2   7  251.35   18.13
  -6   2   7  293.50   11.25
   6  -2  -7  289.82   17.45
  -6   2   6    8.58    2.77
  -6   2   6    4.37    7.18
  -6   2   6   13.08    2.86
   6  -2  -6    7.55    6.58
  -6   2   5  602.73   19.17
  -6   2   5  574.40   27.35
  -6   2   5  583.28   20.54
   6  -2  -5  603.87   26.00
  -6   2   4   20.95    2.69
  -6   2   4   14.57    6.61
  -6   2   4   17.34    2.42
  -6   2   4   15.94    2.24
  -6   2   4   18.38    2.94
   6  -2  -4   18.43    6.12
  -6   2   3  154.25    6.27
  -6   2   3  148.85    5.24
  -6   2   3  154.90    5.17
  -6   2   3  151.59    5.43
  -6   2   3  163.49   11.51
   6  -2  -3  163.60   10.55
  -6   2   2  110.90    4.53
  -6   2   2  131.59    9.94
  -6   2   1  620.83   19.79
  -6   2   1  725.50   26.23
  -6   2   0  113.24    4.42
  -6   2   0  147.34    9.33
  -6   2   0  136.57    9.76
  -6   2  -1  402.80   16.38
  -6   2  -1  411.46   17.66
  -6   2  -2  125.06    9.87
  -6   2  -2  203.48   12.20
  -6   2  -3 1058.99   37.94
  -6   2  -3 1091.64   39.51
   6  -2   4   90.99    8.25
  -6   2  -4   96.93    7.92
  -6   2  -4  110.94    9.27
   6  -2   5  728.95   28.90
  -6   2  -5  784.33   30.47
  -6   2  -5  804.56   31.23
   6  -2   6    7.64    5.13
  -6   2  -6    8.90    4.85
  -6   2  -6   11.92    5.89
   6  -2   7   87.92    8.73
  -6   2  -7  104.35    9.56
  -6   2  -8   11.97    1.42
  -6   2  -8   12.69    1.70
  -6   2  -8   10.85    1.32
  -6   2  -8   16.17    5.80
   6  -2   8    9.97    6.61
  -6   2  -9  220.04    7.32
  -6   2  -9  206.38    7.80
  -6   2  -9  198.93    7.22
   6  -2   9  221.82   15.18
  -6   2  -9  202.26   15.37
  -6   2 -10  157.24    5.79
   6  -2  10  162.29    6.04
  -6   2 -10  153.65    6.39
   6  -2  10  139.88   13.61
  -6   2 -10  131.37   13.34
  -6   2 -11   26.57    2.08
  -6   2 -11   31.79    2.78
   6  -2  11   35.33    2.74
  -6   2 -11   24.97    7.47
   6  -2  11   19.46    8.94
  -6   2 -12    1.17    1.34
  -6   2 -12   -0.83    4.95
   6  -2  12    1.69    8.00
   6  -2  12    3.93    2.15
  -6   2 -12    1.29    1.88
   6  -2  13  106.77    4.58
  -6   2 -13   93.23    4.73
   6  -2  14   48.07    2.81
  -6   2 -14   47.81    2.96
   6  -2  15    7.50    1.52
  -6   2 -15    5.58    1.46
  -6   2 -15    5.73    1.41
  -6   2 -16    1.32    0.91
  -6   2 -16    0.83    0.98
   6  -1 -12    2.97    0.81
   6  -1 -11    2.45    1.18
  -6   1  11    1.95    1.34
  -6   1   8    2.48    3.68
   6  -1  -8   -0.26    5.20
  -6   1   7   50.11    9.52
   6  -1  -7   50.42    8.72
  -6   1   7   66.10    4.66
  -6   1   7   51.00    3.77
  -6   1   6  184.56    8.26
  -6   1   6  180.73   14.84
   6  -1  -6  197.08   13.72
  -6   1   6  202.14    7.30
  -6   1   6  219.33    7.86
  -6   1   6  164.30   12.46
  -6   1   5    6.96    2.16
  -6   1   5    9.58    6.92
   6  -1  -5    4.81    5.97
  -6   1   5    8.10    2.15
  -6   1   5    9.27    3.01
  -6   1   5    5.96    4.39
  -6   1   4  200.43    7.89
  -6   1   4  195.73   13.56
   6  -1  -4  194.92   12.47
  -6   1   4  188.02    6.91
  -6   1   4  189.09    6.74
  -6   1   4  188.38    7.01
  -6   1   4  186.12   11.58
  -6   1   3   10.30    1.94
  -6   1   3    8.59    6.00
   6  -1  -3    9.26    5.19
  -6   1   3   11.84    2.32
  -6   1   3    9.60    3.87
  -6   1   3    9.59    1.98
  -6   1   3   11.19    1.69
  -6   1   2   50.08    5.65
  -6   1   2   48.99    2.82
  -6   1   1   24.02    4.30
  -6   1   1   32.54    6.48
  -6   1   1   22.81    2.11
  -6   1   0  227.94   11.56
  -6   1   0  227.88   11.97
  -6   1   0  224.82   11.90
  -6   1  -1  996.90   30.85
  -6   1  -1 1085.38   31.14
  -6   1  -1  783.23   25.40
  -6   1  -1  965.19   31.08
  -6   1  -1  774.70   24.89
  -6   1  -2  110.56    5.57
  -6   1  -2  139.40   10.06
  -6   1  -3 1543.39   51.84
  -6   1  -3 1486.32   48.06
  -6   1  -3 1515.74   51.17
  -6   1  -4  340.34   16.40
  -6   1  -4  339.11   13.14
   6  -1   4  344.44   15.87
  -6   1  -5  886.06   33.57
  -6   1  -5  864.20   29.84
   6  -1   5  803.15   31.89
  -6   1  -5  944.20   33.96
  -6   1  -6   21.35    3.92
   6  -1   6   15.59    5.49
  -6   1  -6   18.31    5.47
  -6   1  -7   -0.52    3.39
  -6   1  -7    4.06    4.26
   6  -1   7    0.55    4.85
  -6   1  -8    2.10    1.31
  -6   1  -8   -0.29    4.96
   6  -1   8    1.69    5.73
  -6   1  -9  451.40   15.24
   6  -1   9  467.38   22.73
  -6   1  -9  462.31   24.31
  -6   1 -10    4.83    1.85
  -6   1 -10    6.82    5.66
   6  -1  10    5.96    7.62
  -6   1 -11    1.03    1.94
   6  -1  11   -0.45    1.51
  -6   1 -11    2.48    5.56
   6  -1  11    1.37    2.17
   6  -1  11    4.87    8.02
  -6   1 -12    8.46    2.24
   6  -1  12    4.45    1.75
  -6   1 -12    2.14    5.23
   6  -1  12    7.86    8.51
   6  -1  12    5.91    2.41
  -6   1 -13   52.35    3.48
   6  -1  13   49.83    3.32
  -6   1 -14   -0.56    1.87
   6  -1  14    0.49    1.99
  -6   1 -15   32.62    2.37
   6  -1  15   33.86    2.28
  -6   1 -16    1.35    0.96
  -6   1 -16    1.41    1.07
   6  -1  16    0.61    1.10
   6   0 -12    0.74    0.83
   6   0 -11   33.31    1.93
  -6   0  11   29.81    2.19
  -6   0  10    6.31    2.58
  -6   0   9    1.60    3.29
  -6   0   9   -2.05    1.39
  -6   0   8   10.26    3.75
  -6   0   8   12.64    1.63
   6   0  -8   14.40    6.23
  -6   0   7   79.51    3.60
   6   0  -7   63.80    9.39
  -6   0   7   71.49    8.62
  -6   0   6   24.31    2.66
  -6   0   6   25.37    2.34
   6   0  -6   22.57    7.05
  -6   0   6   23.84    3.55
  -6   0   6   22.96    5.95
  -6   0   5   21.85    2.43
  -6   0   5   21.12    2.13
   6   0  -5   18.56    6.31
  -6   0   5   18.14    3.05
  -6   0   5   14.98    4.98
  -6   0   4   10.27    1.89
   6   0  -4    7.78    5.68
  -6   0   4    9.49    2.48
  -6   0   4   10.02    4.73
  -6   0   4    9.84    1.66
   6   0  -3  125.25    9.69
  -6   0   3  128.09    9.07
  -6   0   3  114.69    4.69
  -6   0   2  375.25   15.52
  -6   0   2  306.84   10.24
  -6   0   1  210.30   10.45
  -6   0   1  173.87    6.11
  -6   0   0  151.52    9.49
  -6   0  -1   77.88    7.02
  -6   0  -2  795.64   29.06
  -6   0  -3  156.85    9.62
  -6   0  -4   14.33    4.55
  -6   0  -4   21.59    3.39
  -6   0  -5    2.81    2.92
   6   0   5   -0.14    4.43
  -6   0  -6   58.59    5.13
   6   0   6   42.03    6.35
  -6   0  -7    4.24    3.31
   6   0   7    3.06    4.79
   6   0   8   45.45    7.35
  -6   0  -8   52.61    2.87
   6   0   9  130.66   11.76
  -6   0  -9  143.56   12.62
   6   0   9  138.91    5.06
  -6   0  -9  136.24    5.62
  -6   0  -9  156.34    9.80
   6   0  10  305.20   19.15
  -6   0 -10  303.49   19.91
   6   0  10  331.39   11.41
  -6   0 -10  329.11   11.58
   6   0  10  329.07   10.77
   6   0  11  106.52   12.95
  -6   0 -11  109.23   12.81
   6   0  11  135.64    5.71
   6   0  11  134.98    5.07
  -6   0 -11  143.75    6.00
   6   0  11  136.14    5.64
   6   0  12  430.40   14.18
  -6   0 -12  466.48   15.31
   6   0  12  459.64   14.80
   6   0  13  117.48    5.16
   6   0  13  111.65    4.46
  -6   0 -13  118.41    5.41
  -6   0 -14    4.29    2.03
   6   0  14    3.55    2.20
  -6   0 -15   45.63    2.87
   6   0  15   45.03    2.70
  -6   0 -16    8.19    1.42
   6   0  16    5.09    1.35
   6   1 -12    1.56    0.88
   6   1 -11   77.00    3.30
  -6  -1  11   72.50    3.31
  -6  -1  10   17.52    2.74
  -6  -1   9   74.75    4.23
  -6  -1   9   60.36    3.14
  -6  -1   8    4.84    1.32
   6   1  -8    4.05    6.03
  -6  -1   8    0.59    5.96
  -6  -1   8    8.93    3.60
  -6  -1   8    2.22    4.63
  -6  -1   7   19.49    1.66
   6   1  -7   13.68    6.87
  -6  -1   7   19.89    7.37
  -6  -1   7   23.88    3.64
  -6  -1   7   20.22    6.18
  -6  -1   6   -0.60    0.98
   6   1  -6   -1.45    5.81
  -6  -1   6   -2.79    6.81
  -6  -1   6   -1.19    3.12
  -6  -1   6   -1.04    4.75
  -6  -1   5   32.33    2.64
  -6  -1   5   30.92    1.71
  -6  -1   5   27.42    7.78
   6   1  -5   36.44    7.58
  -6  -1   5   36.93    3.17
  -6  -1   5   34.22    6.77
  -6  -1   4   10.01    1.76
  -6  -1   4    9.06    6.33
   6   1  -4    9.21    6.05
  -6  -1   4   11.31    2.22
  -6  -1   4   10.91    2.39
  -6  -1   4   12.73    5.16
   6   1  -3  268.95   14.04
  -6  -1   3  257.76   13.56
  -6  -1   3  273.81   14.97
  -6  -1   3  227.23    8.02
  -6  -1   2   73.23    7.10
  -6  -1   2   73.04    8.30
  -6  -1   2   62.88    3.09
  -6  -1   1  291.57   13.07
  -6  -1   1  295.34   14.26
  -6  -1   0   35.94    5.94
  -6  -1   0   35.01    7.03
  -6  -1   0   29.96    5.43
  -6  -1  -1  111.64    8.90
  -6  -1  -1   98.13    7.36
  -6  -1  -1  119.73    8.39
  -6  -1  -2   96.40    7.07
   6   1   2   99.51    5.32
  -6  -1  -2  106.91    7.84
   6   1   3   31.54    2.92
  -6  -1  -3   28.49    4.64
  -6  -1  -3   21.40    5.23
   6   1   4  241.12    9.66
  -6  -1  -4  260.79   12.52
   6   1   5   82.92    7.46
  -6  -1  -5   83.05    8.00
  -6  -1  -6   11.12    3.49
  -6  -1  -6    6.42    4.49
   6   1   6    3.00    4.50
  -6  -1  -7  192.91    9.67
  -6  -1  -7  193.22   12.82
  -6  -1  -8   37.17    4.89
  -6  -1  -8   34.21    6.84
   6   1   8   30.45    6.41
   6   1   9  156.61    5.98
   6   1   9  152.02    5.57
   6   1   9  147.33   12.19
  -6  -1  -9  159.84   13.00
   6   1  10   35.69    2.57
   6   1  10   31.89    8.99
   6   1  10   35.79    2.50
   6   1  11  254.54   18.03
   6   1  11  273.49    9.09
   6   1  11  259.15    9.47
   6   1  12    1.53    2.50
   6   1  12   -3.66    8.65
   6   1  12    5.42    2.01
   6   1  13    3.80    2.60
   6   1  13    1.91    1.87
   6   1  14   79.57    3.99
   6   1  14   68.11    3.26
   6   1  15   85.99    3.89
   6   1  16   53.01    2.55
  -6  -2  11   18.24    2.00
  -6  -2  10   39.90    3.02
  -6  -2  10   36.02    2.22
  -6  -2   9    4.18    2.96
  -6  -2   9    4.06    1.37
  -6  -2   8   10.50    1.49
[truncated: 315,769 more chars]
