# Supplementary material for: Isolation of Anionic N‐Heterocyclic Olefins and Their Versatile Reactivity
Source: Angew Chem Int Ed Engl. 2025 Oct 6;64(48):e202516374. doi: 10.1002/anie.202516374 (PMC12643338; doi:10.1002/anie.202516374)
Supplement: Supplementary file 2 — Supporting Information [file ANIE-64-e202516374-s001.zip › 4PO with 18-c-6.cif]

data_PD-766                                         
_publ_contact_author_name                           'Professor Viktoria H. Gessner'
_publ_contact_author_address
;
Lehrstuhl fuer Anorganische Chemie II
Ruhr-Universitaet Bochum
Universitaetsstr. 150
44801 Bochum
Germany
;

_publ_contact_author_phone                          '+49 234 32-24174'
_publ_contact_author_fax                            '+49 234 32-14174'
_publ_contact_author_email                          viktoria.gessner@rub.de
_publ_requested_journal                             'journal xy'
_publ_requested_category                            chemistry
_publ_section_title                                 'section xy'
_publ_contact_letter
;
Please consider this CIF for submission to the Cambridge Crystallographic
Data Centre. I certify that all authors have seen and approved of this
submission, that all have made significant scientific contributions to the
work reported, and that all share responsibility and accountability for
the results.
This CIF  is submitted as a personal communication
This CIF is submitted as part of a journal submission
;

_publ_section_abstract
;
abstract of publication
;

_publ_section_references
;
references
;

loop_

 _publ_author_name
 _publ_author_address
 _publ_author_email
 _publ_author_footnote
'Author 1'
;
Lehrstuhl fuer Anorganische Chemie II
Ruhr-Universitaet Bochum
Universitaetsstr. 150
44801 Bochum
Germany
;
?
''
'Author 2'
;
Lehrstuhl fuer Anorganische Chemie II
Ruhr-Universitaet Bochum
Universitaetsstr. 150
44801 Bochum
Germany
;
?
''
'Author 3'
;
Lehrstuhl fuer Organische Chemie I
Ruhr-Universitaet Bochum
Universitaetsstr. 150
44801 Bochum
Germany
;
?
''
#

_audit_creation_method                              SHELXL-2019/3
_shelx_SHELXL_version_number                        2019/3
_chemical_name_systematic                           ?
_chemical_name_common                               ?
_chemical_melting_point                             ?
_chemical_formula_moiety                            'C49 H62 K N2 O9 P, C4 H8 O'
_chemical_formula_sum                               'C53 H70 K N2 O10 P'
_chemical_formula_weight                            965.18
loop_
 _atom_type_symbol
 _atom_type_description
 _atom_type_scat_dispersion_real
 _atom_type_scat_dispersion_imag
 _atom_type_scat_source
 'C'  'C'   0.0181   0.0091
 'International Tables Vol C Tables 4.2.6.8 and 6.1.1.4'
 'H'  'H'   0.0000   0.0000
 'International Tables Vol C Tables 4.2.6.8 and 6.1.1.4'
 'N'  'N'   0.0311   0.0180
 'International Tables Vol C Tables 4.2.6.8 and 6.1.1.4'
 'O'  'O'   0.0492   0.0322
 'International Tables Vol C Tables 4.2.6.8 and 6.1.1.4'
 'P'  'P'   0.2955   0.4335
 'International Tables Vol C Tables 4.2.6.8 and 6.1.1.4'
 'K'  'K'   0.3868   1.0657
 'International Tables Vol C Tables 4.2.6.8 and 6.1.1.4'

#

_space_group_crystal_system                         triclinic
_space_group_IT_number                              2
_space_group_name_H-M_alt                           'P -1'
_space_group_name_Hall                              '-P 1'
_shelx_space_group_comment
;
The symmetry employed for this shelxl refinement is uniquely defined
by the following loop, which should always be used as a source of
symmetry information in preference to the above space-group names.
They are only intended as comments.
;
loop_
 _space_group_symop_operation_xyz
 'x, y, z'
 '-x, -y, -z'

#

_cell_length_a                                      13.9168(10)
_cell_length_b                                      14.1864(10)
_cell_length_c                                      15.5667(6)
_cell_angle_alpha                                   94.737(4)
_cell_angle_beta                                    100.983(5)
_cell_angle_gamma                                   119.160(7)
_cell_volume                                        2578.9(3)
_cell_formula_units_Z                               2
_cell_measurement_temperature                       100(2)
_cell_measurement_reflns_used                       11072
_cell_measurement_theta_min                         3.6020
_cell_measurement_theta_max                         76.0760
_exptl_crystal_description                          plate
_exptl_crystal_colour                               orange
_exptl_crystal_density_meas                         ?
_exptl_crystal_density_method                       ?
_exptl_crystal_density_diffrn                       1.243          
_exptl_crystal_F_000                                1032
_exptl_transmission_factor_min                      ?
_exptl_transmission_factor_max                      ?
_exptl_crystal_size_max                             0.320
_exptl_crystal_size_mid                             0.220
_exptl_crystal_size_min                             0.190
_exptl_absorpt_coefficient_mu                       1.666
_shelx_estimated_absorpt_T_min                      0.618
_shelx_estimated_absorpt_T_max                      0.743
_exptl_absorpt_correction_type                      gaussian
_exptl_absorpt_correction_T_min                     0.382
_exptl_absorpt_correction_T_max                     1.000
_exptl_absorpt_process_details
;
CrysAlisPro 1.171.40.53 (Rigaku Oxford Diffraction, 2019)
Numerical absorption correction based on gaussian integration over
			a multifaceted crystal model
Empirical absorption correction using spherical harmonics,
 implemented in SCALE3 ABSPACK scaling algorithm.
;
_exptl_absorpt_special_details                      ?
_diffrn_ambient_temperature                         100(2)
_diffrn_radiation_wavelength                        1.54184
_diffrn_radiation_type                              CuK\a
_diffrn_source                                      'micro-focus sealed X-ray tube'
_diffrn_measurement_device_type                     'XtaLAB Synergy, Dualflex, HyPix'
_diffrn_measurement_method                          '\w scans'
_diffrn_detector_area_resol_mean                    10.0000
_diffrn_reflns_number                               29170
_diffrn_reflns_av_unetI/netI                        0.0501
_diffrn_reflns_av_R_equivalents                     0.0677
_diffrn_reflns_limit_h_min                          -14
_diffrn_reflns_limit_h_max                          16
_diffrn_reflns_limit_k_min                          -17
_diffrn_reflns_limit_k_max                          16
_diffrn_reflns_limit_l_min                          -18
_diffrn_reflns_limit_l_max                          18
_diffrn_reflns_theta_min                            2.954
_diffrn_reflns_theta_max                            68.000
_diffrn_reflns_theta_full                           67.684
_diffrn_measured_fraction_theta_max                 0.984
_diffrn_measured_fraction_theta_full                0.985
_diffrn_reflns_Laue_measured_fraction_max           0.984
_diffrn_reflns_Laue_measured_fraction_full          0.985
_diffrn_reflns_point_group_measured_fraction_max    0.984
_diffrn_reflns_point_group_measured_fraction_full   0.985
_reflns_number_total                                9244
_reflns_number_gt                                   7701
_reflns_threshold_expression                        'I > 2\s(I)'
_reflns_Friedel_coverage                            0.000
_reflns_Friedel_fraction_max                        .
_reflns_Friedel_fraction_full                       .
_reflns_special_details
;
 Reflections were merged by SHELXL according to the crystal
 class for the calculation of statistics and refinement.
 _reflns_Friedel_fraction is defined as the number of unique
 Friedel pairs measured divided by the number that would be
 possible theoretically, ignoring centric projections and
 systematic absences.
;
_computing_data_collection                          'CrysAlisPro 1.171.40.53 (Rigaku OD, 2019)'
_computing_cell_refinement                          'CrysAlisPro 1.171.40.53 (Rigaku OD, 2019)'
_computing_data_reduction                           'CrysAlisPro 1.171.40.53 (Rigaku OD, 2019)'
_computing_structure_solution                       'SHELXT (G.M. Sheldrick, 2015)'
_computing_structure_refinement                     'SHELXL-2019/2 (Sheldrick, 2019)'
_computing_molecular_graphics                       ?
_computing_publication_material                     ?
_refine_special_details                             ?
_refine_ls_structure_factor_coef                    Fsqd
_refine_ls_matrix_type                              full
_refine_ls_weighting_scheme                         calc
_refine_ls_weighting_details                        'w=1/[\s^2^(Fo^2^)+(0.1306P)^2^+0.8264P] where P=(Fo^2^+2Fc^2^)/3'
_atom_sites_solution_primary                        dual
_atom_sites_solution_secondary                      ?
_atom_sites_solution_hydrogens                      geom
_refine_ls_hydrogen_treatment                       constr
_refine_ls_extinction_method                        none
_refine_ls_extinction_coef                          .
_refine_ls_number_reflns                            9244
_refine_ls_number_parameters                        613
_refine_ls_number_restraints                        22
_refine_ls_R_factor_all                             0.0749
_refine_ls_R_factor_gt                              0.0636
_refine_ls_wR_factor_ref                            0.2138
_refine_ls_wR_factor_gt                             0.1867
_refine_ls_goodness_of_fit_ref                      1.169
_refine_ls_restrained_S_all                         1.173
_refine_ls_shift/su_max                             0.000
_refine_ls_shift/su_mean                            0.000
loop_
 _atom_site_label
 _atom_site_type_symbol
 _atom_site_fract_x
 _atom_site_fract_y
 _atom_site_fract_z
 _atom_site_U_iso_or_equiv
 _atom_site_adp_type
 _atom_site_occupancy
 _atom_site_site_symmetry_order  
 _atom_site_calc_flag
 _atom_site_refinement_flags_posn
 _atom_site_refinement_flags_adp
 _atom_site_refinement_flags_occupancy
 _atom_site_disorder_assembly
 _atom_site_disorder_group
K1 K 0.11165(5) 0.57226(4) 0.36039(4) 0.03577(19) Uani 1 1 d . . . . .
P1 P 0.29137(5) 0.66656(5) 0.17983(4) 0.03092(19) Uani 1 1 d . . . . .
O1 O 0.20602(15) 0.64314(15) 0.23354(12) 0.0370(4) Uani 1 1 d . . . . .
N1 N 0.56643(18) 0.86710(17) 0.34009(14) 0.0316(5) Uani 1 1 d . . . . .
C1 C 0.4216(2) 0.6910(2) 0.23234(17) 0.0350(6) Uani 1 1 d . . . . .
O2 O 0.69629(16) 1.01606(15) 0.44998(13) 0.0397(5) Uani 1 1 d . . . . .
N2 N 0.60273(17) 0.72141(17) 0.31048(14) 0.0314(5) Uani 1 1 d . . . . .
C2 C 0.5196(2) 0.7566(2) 0.29138(16) 0.0315(5) Uani 1 1 d . . . . .
O3 O 0.76538(16) 0.73615(16) 0.39085(13) 0.0403(5) Uani 1 1 d . . . . .
C3 C 0.6582(2) 0.9211(2) 0.41449(17) 0.0338(6) Uani 1 1 d . . . . .
O4 O 0.1990(2) 0.43803(18) 0.39900(14) 0.0486(5) Uani 1 1 d . . . . .
C4 C 0.7063(2) 0.8530(2) 0.45302(17) 0.0387(6) Uani 1 1 d . . . . .
O5 O 0.00189(17) 0.34469(16) 0.25106(13) 0.0428(5) Uani 1 1 d . . . . .
C5 C 0.6961(2) 0.7667(2) 0.38174(17) 0.0345(6) Uani 1 1 d . . . . .
O6 O -0.09624(16) 0.47673(16) 0.23085(13) 0.0430(5) Uani 1 1 d . . . . .
C6 C 0.6322(4) 0.7904(3) 0.5147(2) 0.0569(9) Uani 1 1 d . . . . .
H6A H 0.662338 0.747918 0.543627 0.085 Uiso 1 1 calc R U . . .
H6B H 0.553355 0.740185 0.479075 0.085 Uiso 1 1 calc R U . . .
H6C H 0.634055 0.843453 0.560479 0.085 Uiso 1 1 calc R U . . .
O7 O -0.04531(18) 0.64317(17) 0.36829(15) 0.0481(5) Uani 1 1 d . . . . .
C7 C 0.8310(3) 0.9285(3) 0.5061(2) 0.0602(10) Uani 1 1 d . . . . .
H7A H 0.860903 0.884019 0.531274 0.090 Uiso 1 1 calc R U . . .
H7B H 0.836043 0.980686 0.554692 0.090 Uiso 1 1 calc R U . . .
H7C H 0.875896 0.969303 0.466460 0.090 Uiso 1 1 calc R U . . .
O8 O 0.15001(18) 0.72168(18) 0.51000(13) 0.0496(5) Uani 1 1 d D U . . .
C8 C 0.5781(2) 0.6247(2) 0.25072(17) 0.0318(5) Uani 1 1 d . . . . .
C9 C 0.5186(2) 0.5211(2) 0.27200(18) 0.0361(6) Uani 1 1 d . . . . .
O10 O -0.0197(3) 1.0416(3) 0.8722(2) 0.0858(9) Uani 1 1 d . . . . .
C10 C 0.4990(2) 0.4301(2) 0.21430(19) 0.0392(6) Uani 1 1 d . . . . .
H10 H 0.458283 0.359069 0.227716 0.047 Uiso 1 1 calc R U . . .
C11 C 0.5372(2) 0.4395(2) 0.13721(19) 0.0403(6) Uani 1 1 d . . . . .
C12 C 0.5958(2) 0.5435(2) 0.11823(19) 0.0393(6) Uani 1 1 d . . . . .
H12 H 0.621576 0.551095 0.065512 0.047 Uiso 1 1 calc R U . . .
C13 C 0.6177(2) 0.6368(2) 0.17430(17) 0.0346(6) Uani 1 1 d . . . . .
C14 C 0.6822(3) 0.7498(2) 0.1535(2) 0.0438(7) Uani 1 1 d . . . . .
H14A H 0.714129 0.745431 0.103415 0.066 Uiso 1 1 calc R U . . .
H14B H 0.744201 0.800275 0.206169 0.066 Uiso 1 1 calc R U . . .
H14C H 0.630151 0.777270 0.137433 0.066 Uiso 1 1 calc R U . . .
C15 C 0.5174(3) 0.3389(3) 0.0765(2) 0.0525(8) Uani 1 1 d . . . . .
H15A H 0.533874 0.357766 0.019754 0.079 Uiso 1 1 calc R U . . .
H15B H 0.437765 0.279493 0.065066 0.079 Uiso 1 1 calc R U . . .
H15C H 0.567881 0.314315 0.105401 0.079 Uiso 1 1 calc R U . . .
C16 C 0.4716(3) 0.5086(2) 0.3524(2) 0.0421(6) Uani 1 1 d . . . . .
H16A H 0.439676 0.432260 0.360424 0.063 Uiso 1 1 calc R U . . .
H16B H 0.411485 0.526949 0.343432 0.063 Uiso 1 1 calc R U . . .
H16C H 0.532882 0.558377 0.405587 0.063 Uiso 1 1 calc R U . . .
C26 C 0.2952(2) 0.7678(2) 0.11327(16) 0.0336(6) Uani 1 1 d . . . . .
C27 C 0.2221(2) 0.8081(2) 0.11669(18) 0.0362(6) Uani 1 1 d . . . . .
H27 H 0.173443 0.785004 0.155502 0.043 Uiso 1 1 calc R U . . .
C17 C 0.5095(2) 0.9262(2) 0.31248(17) 0.0327(6) Uani 1 1 d . . . . .
C28 C 0.2196(3) 0.8818(2) 0.06378(19) 0.0415(6) Uani 1 1 d . . . . .
H28 H 0.169142 0.908387 0.066214 0.050 Uiso 1 1 calc R U . . .
C18 C 0.4246(2) 0.9187(2) 0.35174(17) 0.0327(6) Uani 1 1 d . . . . .
C29 C 0.2910(3) 0.9163(2) 0.00752(19) 0.0436(7) Uani 1 1 d . . . . .
H29 H 0.289627 0.966640 -0.028565 0.052 Uiso 1 1 calc R U . . .
C19 C 0.3741(2) 0.9793(2) 0.32667(18) 0.0366(6) Uani 1 1 d . . . . .
H19 H 0.314753 0.973807 0.351642 0.044 Uiso 1 1 calc R U . . .
C20 C 0.4079(2) 1.0482(2) 0.26574(18) 0.0389(6) Uani 1 1 d . . . . .
C21 C 0.4942(2) 1.0552(2) 0.22964(17) 0.0365(6) Uani 1 1 d . . . . .
H21 H 0.518302 1.102204 0.188462 0.044 Uiso 1 1 calc R U . . .
C22 C 0.5469(2) 0.9948(2) 0.25219(16) 0.0330(6) Uani 1 1 d . . . . .
C23 C 0.6406(2) 1.0040(2) 0.21259(19) 0.0389(6) Uani 1 1 d . . . . .
H23A H 0.669893 1.069757 0.186257 0.058 Uiso 1 1 calc R U . . .
H23B H 0.610571 0.938327 0.166120 0.058 Uiso 1 1 calc R U . . .
H23C H 0.702376 1.009956 0.259498 0.058 Uiso 1 1 calc R U . . .
C30 C 0.3644(2) 0.8774(2) 0.00386(18) 0.0405(7) Uani 1 1 d . . . . .
H30 H 0.413391 0.901302 -0.034607 0.049 Uiso 1 1 calc R U . . .
C31 C 0.3665(2) 0.8035(2) 0.05628(17) 0.0363(6) Uani 1 1 d . . . . .
H31 H 0.416921 0.777012 0.053327 0.044 Uiso 1 1 calc R U . . .
C32 C 0.2306(2) 0.5436(2) 0.09152(17) 0.0318(5) Uani 1 1 d . . . . .
C33 C 0.1360(2) 0.5146(2) 0.02054(18) 0.0388(6) Uani 1 1 d . . . . .
H33 H 0.109303 0.564425 0.013753 0.047 Uiso 1 1 calc R U . . .
C34 C 0.0809(2) 0.4155(2) -0.03963(19) 0.0434(7) Uani 1 1 d . . . . .
H34 H 0.017738 0.397978 -0.087824 0.052 Uiso 1 1 calc R U . . .
C35 C 0.1182(3) 0.3412(2) -0.02944(19) 0.0451(7) Uani 1 1 d . . . . .
H35 H 0.078941 0.271607 -0.069272 0.054 Uiso 1 1 calc R U . . .
C36 C 0.2132(3) 0.3695(2) 0.03929(19) 0.0413(6) Uani 1 1 d . . . . .
H36 H 0.239482 0.319349 0.045935 0.050 Uiso 1 1 calc R U . . .
C37 C 0.2701(2) 0.4708(2) 0.09852(18) 0.0370(6) Uani 1 1 d . . . . .
H37 H 0.336479 0.490298 0.144106 0.044 Uiso 1 1 calc R U . . .
O9A O 0.2366(2) 0.59263(19) 0.54376(17) 0.0398(6) Uani 0.763(3) 1 d D . P A 1
C39A C 0.3154(3) 0.5566(3) 0.5415(3) 0.0490(7) Uani 0.763(3) 1 d D . P A 1
H39A H 0.352574 0.558728 0.603103 0.059 Uiso 0.763(3) 1 calc R U P A 1
H39B H 0.375318 0.606530 0.514531 0.059 Uiso 0.763(3) 1 calc R U P A 1
C55A C 0.2890(4) 0.7001(3) 0.5971(3) 0.0490(7) Uani 0.763(3) 1 d D . P A 1
H55A H 0.346968 0.754436 0.571050 0.059 Uiso 0.763(3) 1 calc R U P A 1
H55B H 0.327546 0.702224 0.658306 0.059 Uiso 0.763(3) 1 calc R U P A 1
C54A C 0.1989(4) 0.7278(5) 0.6003(2) 0.0490(7) Uani 0.763(3) 1 d D . P A 1
H54A H 0.140719 0.674395 0.626786 0.059 Uiso 0.763(3) 1 calc R U P A 1
H54B H 0.232611 0.802897 0.636100 0.059 Uiso 0.763(3) 1 calc R U P A 1
O9B O 0.3073(7) 0.6201(6) 0.5245(5) 0.0398(6) Uani 0.237(3) 1 d D . P A 2
C39B C 0.2514(12) 0.5197(6) 0.5546(6) 0.0490(7) Uani 0.237(3) 1 d D . P A 2
H39C H 0.172209 0.498581 0.554395 0.059 Uiso 0.237(3) 1 calc R U P A 2
H39D H 0.293457 0.524986 0.615494 0.059 Uiso 0.237(3) 1 calc R U P A 2
C55B C 0.3194(12) 0.7060(10) 0.5880(9) 0.0490(7) Uani 0.237(3) 1 d D . P A 2
H55C H 0.378454 0.777077 0.578237 0.059 Uiso 0.237(3) 1 calc R U P A 2
H55D H 0.349285 0.698105 0.648280 0.059 Uiso 0.237(3) 1 calc R U P A 2
C54B C 0.2160(12) 0.7143(15) 0.5891(6) 0.0490(7) Uani 0.237(3) 1 d D . P A 2
H54C H 0.163339 0.649223 0.610219 0.059 Uiso 0.237(3) 1 calc R U P A 2
H54D H 0.241209 0.779914 0.635271 0.059 Uiso 0.237(3) 1 calc R U P A 2
C40 C 0.2534(3) 0.4402(2) 0.4870(2) 0.0457(7) Uani 1 1 d D . . . .
H40A H 0.308291 0.415428 0.484532 0.055 Uiso 0.763(3) 1 calc R U P A 1
H40B H 0.195741 0.389625 0.515378 0.055 Uiso 0.763(3) 1 calc R U P A 1
H40C H 0.333471 0.461712 0.490687 0.055 Uiso 0.237(3) 1 calc R U P A 2
H40D H 0.214023 0.365528 0.500336 0.055 Uiso 0.237(3) 1 calc R U P A 2
C41 C 0.1573(3) 0.3377(2) 0.3388(2) 0.0462(7) Uani 1 1 d . . . . .
H41A H 0.100018 0.275346 0.359567 0.055 Uiso 1 1 calc R U . . .
H41B H 0.220652 0.325093 0.335845 0.055 Uiso 1 1 calc R U . . .
C42 C 0.1038(3) 0.3448(3) 0.2482(2) 0.0473(7) Uani 1 1 d . . . . .
H42A H 0.157456 0.413275 0.231328 0.057 Uiso 1 1 calc R U . . .
H42B H 0.085691 0.281143 0.202999 0.057 Uiso 1 1 calc R U . . .
C24 C 0.3530(3) 1.1142(3) 0.2399(2) 0.0488(7) Uani 1 1 d . . . . .
H24A H 0.357600 1.127406 0.179632 0.073 Uiso 1 1 calc R U . . .
H24B H 0.392912 1.184971 0.282396 0.073 Uiso 1 1 calc R U . . .
H24C H 0.272808 1.073227 0.240956 0.073 Uiso 1 1 calc R U . . .
C25 C 0.3909(2) 0.8492(2) 0.42071(18) 0.0374(6) Uani 1 1 d . . . . .
H25A H 0.324363 0.846750 0.435330 0.056 Uiso 1 1 calc R U . . .
H25B H 0.454569 0.881353 0.474792 0.056 Uiso 1 1 calc R U . . .
H25C H 0.371837 0.774279 0.396962 0.056 Uiso 1 1 calc R U . . .
C50 C -0.0120(3) 1.0625(3) 0.7867(3) 0.0680(10) Uani 1 1 d . . . . .
H50A H 0.048588 1.139609 0.790885 0.082 Uiso 1 1 calc R U . . .
H50B H -0.085277 1.050904 0.751242 0.082 Uiso 1 1 calc R U . . .
C51 C 0.0161(4) 0.9836(3) 0.7434(3) 0.0737(11) Uani 1 1 d . . . . .
H51A H 0.064144 1.016846 0.702456 0.088 Uiso 1 1 calc R U . . .
H51B H -0.054053 0.914221 0.709736 0.088 Uiso 1 1 calc R U . . .
C52 C 0.0805(3) 0.9638(3) 0.8222(3) 0.0566(8) Uani 1 1 d . . . . .
H52A H 0.071087 0.889750 0.809697 0.068 Uiso 1 1 calc R U . . .
H52B H 0.162835 1.020406 0.839313 0.068 Uiso 1 1 calc R U . . .
C53 C 0.0246(5) 0.9727(4) 0.8930(4) 0.0861(14) Uani 1 1 d . . . . .
H53A H -0.037723 0.898783 0.894765 0.103 Uiso 1 1 calc R U . . .
H53B H 0.080874 1.004613 0.952295 0.103 Uiso 1 1 calc R U . . .
C48 C 0.0689(3) 0.7561(3) 0.5087(3) 0.0651(10) Uani 1 1 d . U . . .
H48A H 0.107137 0.831576 0.545073 0.078 Uiso 1 1 calc R U . . .
H48B H 0.008221 0.706105 0.534950 0.078 Uiso 1 1 calc R U . . .
C47 C 0.0179(3) 0.7546(3) 0.4158(3) 0.0606(10) Uani 1 1 d . . . . .
H47A H -0.032955 0.784847 0.415117 0.073 Uiso 1 1 calc R U . . .
H47B H 0.078594 0.800179 0.387571 0.073 Uiso 1 1 calc R U . . .
C46 C -0.1079(3) 0.6312(3) 0.2800(2) 0.0541(8) Uani 1 1 d . . . . .
H46A H -0.054794 0.674488 0.245325 0.065 Uiso 1 1 calc R U . . .
H46B H -0.160380 0.659006 0.282617 0.065 Uiso 1 1 calc R U . . .
C45 C -0.1743(3) 0.5124(3) 0.2358(2) 0.0500(8) Uani 1 1 d . . . . .
H45A H -0.226873 0.468741 0.270719 0.060 Uiso 1 1 calc R U . . .
H45B H -0.220110 0.502150 0.175021 0.060 Uiso 1 1 calc R U . . .
C44 C -0.1477(3) 0.3694(2) 0.17811(19) 0.0459(7) Uani 1 1 d . . . . .
H44A H -0.194497 0.363697 0.119192 0.055 Uiso 1 1 calc R U . . .
H44B H -0.197935 0.313751 0.208252 0.055 Uiso 1 1 calc R U . . .
C43 C -0.0547(3) 0.3497(2) 0.16635(19) 0.0470(7) Uani 1 1 d . . . . .
H43A H -0.086999 0.279614 0.123311 0.056 Uiso 1 1 calc R U . . .
H43B H 0.000290 0.410286 0.142574 0.056 Uiso 1 1 calc R U . . .

#

loop_
 _atom_site_aniso_label
 _atom_site_aniso_U_11
 _atom_site_aniso_U_22
 _atom_site_aniso_U_33
 _atom_site_aniso_U_23
 _atom_site_aniso_U_13
 _atom_site_aniso_U_12
K1 0.0354(3) 0.0309(3) 0.0299(3) 0.0057(2) 0.0056(2) 0.0100(2)
P1 0.0290(3) 0.0248(3) 0.0279(3) 0.0046(2) 0.0051(2) 0.0067(3)
O1 0.0352(9) 0.0333(9) 0.0348(10) 0.0085(8) 0.0102(7) 0.0114(8)
N1 0.0303(10) 0.0264(10) 0.0273(10) 0.0043(8) 0.0050(8) 0.0077(9)
C1 0.0349(13) 0.0270(12) 0.0319(13) 0.0055(10) 0.0056(10) 0.0089(11)
O2 0.0391(10) 0.0293(10) 0.0355(10) -0.0006(8) 0.0018(8) 0.0101(8)
N2 0.0286(10) 0.0273(10) 0.0280(10) 0.0040(8) 0.0050(8) 0.0079(9)
C2 0.0298(12) 0.0269(12) 0.0291(12) 0.0082(10) 0.0061(10) 0.0084(10)
O3 0.0360(10) 0.0390(10) 0.0372(10) 0.0018(8) 0.0019(8) 0.0166(9)
C3 0.0332(13) 0.0301(13) 0.0283(12) 0.0044(10) 0.0067(10) 0.0097(11)
O4 0.0646(13) 0.0429(11) 0.0387(11) 0.0113(9) 0.0111(9) 0.0283(11)
C4 0.0431(15) 0.0362(14) 0.0280(13) 0.0002(11) 0.0003(11) 0.0180(12)
O5 0.0461(11) 0.0360(10) 0.0361(10) 0.0090(8) 0.0118(8) 0.0128(9)
C5 0.0338(13) 0.0284(12) 0.0304(13) 0.0067(10) 0.0062(10) 0.0086(11)
O6 0.0339(10) 0.0389(11) 0.0406(11) 0.0036(9) 0.0013(8) 0.0108(9)
C6 0.094(3) 0.0519(19) 0.0351(15) 0.0169(14) 0.0250(16) 0.0414(19)
O7 0.0417(11) 0.0348(10) 0.0581(13) 0.0064(9) 0.0150(10) 0.0125(9)
C7 0.059(2) 0.0490(18) 0.054(2) -0.0128(15) -0.0208(16) 0.0303(17)
O8 0.0456(11) 0.0413(11) 0.0429(11) 0.0016(9) 0.0190(9) 0.0068(9)
C8 0.0288(12) 0.0266(12) 0.0307(12) 0.0005(10) 0.0032(10) 0.0098(10)
C9 0.0298(12) 0.0321(13) 0.0359(14) 0.0058(11) 0.0031(10) 0.0104(11)
O10 0.108(2) 0.091(2) 0.083(2) 0.0201(17) 0.0363(18) 0.065(2)
C10 0.0380(14) 0.0267(13) 0.0428(15) 0.0052(11) 0.0057(11) 0.0112(11)
C11 0.0375(14) 0.0332(14) 0.0389(15) -0.0030(11) 0.0012(11) 0.0146(12)
C12 0.0351(13) 0.0401(15) 0.0344(14) 0.0026(12) 0.0068(11) 0.0147(12)
C13 0.0321(12) 0.0317(13) 0.0316(13) 0.0044(11) 0.0049(10) 0.0118(11)
C14 0.0467(16) 0.0342(14) 0.0399(15) 0.0077(12) 0.0170(12) 0.0111(13)
C15 0.0550(18) 0.0395(16) 0.0527(18) -0.0035(14) 0.0049(15) 0.0217(15)
C16 0.0449(15) 0.0318(14) 0.0423(15) 0.0127(12) 0.0133(12) 0.0130(12)
C26 0.0294(12) 0.0272(12) 0.0266(12) 0.0014(10) 0.0021(9) 0.0039(10)
C27 0.0320(13) 0.0295(13) 0.0359(14) 0.0039(11) 0.0058(10) 0.0091(11)
C17 0.0323(12) 0.0240(12) 0.0301(12) 0.0029(10) 0.0040(10) 0.0075(10)
C28 0.0424(15) 0.0335(14) 0.0395(15) 0.0050(11) 0.0015(12) 0.0164(12)
C18 0.0308(12) 0.0245(12) 0.0275(12) 0.0002(10) 0.0045(10) 0.0048(10)
C29 0.0487(16) 0.0323(14) 0.0331(14) 0.0070(11) 0.0018(12) 0.0115(13)
C19 0.0375(13) 0.0304(13) 0.0337(13) 0.0032(11) 0.0082(11) 0.0123(11)
C20 0.0416(14) 0.0287(13) 0.0343(14) 0.0004(11) 0.0042(11) 0.0122(12)
C21 0.0424(14) 0.0250(12) 0.0302(13) 0.0057(10) 0.0063(11) 0.0095(11)
C22 0.0340(13) 0.0248(12) 0.0252(12) 0.0010(10) 0.0040(10) 0.0061(10)
C23 0.0394(14) 0.0349(14) 0.0354(14) 0.0108(11) 0.0125(11) 0.0125(12)
C30 0.0421(14) 0.0313(13) 0.0296(13) 0.0053(11) 0.0071(11) 0.0063(12)
C31 0.0345(13) 0.0300(13) 0.0286(12) 0.0022(10) 0.0049(10) 0.0067(11)
C32 0.0308(12) 0.0254(12) 0.0306(12) 0.0062(10) 0.0096(10) 0.0075(10)
C33 0.0344(13) 0.0340(14) 0.0340(13) 0.0068(11) 0.0065(11) 0.0082(12)
C34 0.0381(14) 0.0381(15) 0.0349(14) 0.0014(12) 0.0025(11) 0.0090(12)
C35 0.0431(15) 0.0310(14) 0.0360(14) -0.0025(11) 0.0079(12) 0.0027(12)
C36 0.0476(16) 0.0283(13) 0.0424(15) 0.0058(11) 0.0156(12) 0.0143(12)
C37 0.0366(13) 0.0324(13) 0.0325(13) 0.0050(11) 0.0099(11) 0.0108(11)
O9A 0.0344(13) 0.0343(13) 0.0390(13) 0.0074(10) 0.0058(10) 0.0105(11)
C39A 0.0538(16) 0.0410(11) 0.0306(10) 0.0040(8) 0.0105(10) 0.0091(10)
C55A 0.0538(16) 0.0410(11) 0.0306(10) 0.0040(8) 0.0105(10) 0.0091(10)
C54A 0.0538(16) 0.0410(11) 0.0306(10) 0.0040(8) 0.0105(10) 0.0091(10)
O9B 0.0344(13) 0.0343(13) 0.0390(13) 0.0074(10) 0.0058(10) 0.0105(11)
C39B 0.0538(16) 0.0410(11) 0.0306(10) 0.0040(8) 0.0105(10) 0.0091(10)
C55B 0.0538(16) 0.0410(11) 0.0306(10) 0.0040(8) 0.0105(10) 0.0091(10)
C54B 0.0538(16) 0.0410(11) 0.0306(10) 0.0040(8) 0.0105(10) 0.0091(10)
C40 0.0454(16) 0.0470(17) 0.0458(16) 0.0202(14) 0.0136(13) 0.0223(14)
C41 0.0469(16) 0.0350(14) 0.0556(18) 0.0133(13) 0.0186(14) 0.0179(13)
C42 0.0481(17) 0.0349(15) 0.0479(17) 0.0059(13) 0.0193(14) 0.0113(13)
C24 0.0582(18) 0.0397(16) 0.0491(17) 0.0125(13) 0.0106(14) 0.0263(15)
C25 0.0376(14) 0.0315(13) 0.0353(14) 0.0074(11) 0.0113(11) 0.0114(11)
C50 0.053(2) 0.049(2) 0.086(3) 0.0150(19) 0.0089(19) 0.0179(17)
C51 0.091(3) 0.053(2) 0.055(2) 0.0002(17) 0.004(2) 0.028(2)
C52 0.0545(19) 0.0365(16) 0.070(2) 0.0133(15) 0.0199(16) 0.0153(15)
C53 0.118(4) 0.082(3) 0.084(3) 0.035(3) 0.048(3) 0.061(3)
C48 0.0417(16) 0.0476(19) 0.079(3) -0.0127(18) 0.0256(17) 0.0037(13)
C47 0.0426(17) 0.0352(16) 0.091(3) -0.0034(17) 0.0222(17) 0.0111(14)
C46 0.0499(18) 0.0509(18) 0.062(2) 0.0174(16) 0.0154(15) 0.0248(16)
C45 0.0340(14) 0.0550(19) 0.0537(18) 0.0148(15) 0.0076(13) 0.0183(14)
C44 0.0430(15) 0.0353(14) 0.0332(14) 0.0053(12) 0.0003(12) 0.0043(13)
C43 0.0572(18) 0.0347(14) 0.0299(14) 0.0035(11) 0.0091(12) 0.0107(14)

#

_geom_special_details
;
 All esds (except the esd in the dihedral angle between two l.s. planes)
 are estimated using the full covariance matrix.  The cell esds are taken
 into account individually in the estimation of esds in distances, angles
 and torsion angles; correlations between esds in cell parameters are only
 used when they are defined by crystal symmetry.  An approximate (isotropic)
 treatment of cell esds is used for estimating esds involving l.s. planes.
;
loop_
 _geom_bond_atom_site_label_1
 _geom_bond_atom_site_label_2
 _geom_bond_distance
 _geom_bond_site_symmetry_2
 _geom_bond_publ_flag
K1 O1 2.5814(19) . ?
K1 O4 2.763(2) . ?
K1 O6 2.7889(19) . ?
K1 O8 2.795(2) . ?
K1 O7 2.832(2) . ?
K1 O9A 2.956(3) . ?
K1 O5 2.991(2) . ?
K1 O9B 3.109(8) . ?
K1 C42 3.482(3) . ?
K1 C47 3.533(4) . ?
P1 O1 1.5034(19) . ?
P1 C1 1.688(3) . ?
P1 C26 1.825(3) . ?
P1 C32 1.836(3) . ?
N1 C3 1.377(3) . ?
N1 C2 1.441(3) . ?
N1 C17 1.447(4) . ?
C1 C2 1.310(4) . ?
O2 C3 1.213(3) . ?
N2 C5 1.360(3) . ?
N2 C8 1.440(3) . ?
N2 C2 1.460(3) . ?
O3 C5 1.226(3) . ?
C3 C4 1.521(4) . ?
O4 C41 1.417(4) . ?
O4 C40 1.423(4) . ?
C4 C5 1.515(4) . ?
C4 C7 1.529(4) . ?
C4 C6 1.549(4) . ?
O5 C42 1.426(4) . ?
O5 C43 1.428(4) . ?
O6 C45 1.415(4) . ?
O6 C44 1.419(4) . ?
C6 H6A 0.9800 . ?
C6 H6B 0.9800 . ?
C6 H6C 0.9800 . ?
O7 C47 1.422(4) . ?
O7 C46 1.427(4) . ?
C7 H7A 0.9800 . ?
C7 H7B 0.9800 . ?
C7 H7C 0.9800 . ?
O8 C54A 1.416(3) . ?
O8 C48 1.429(5) . ?
O8 C54B 1.433(4) . ?
C8 C13 1.393(4) . ?
C8 C9 1.399(4) . ?
C9 C10 1.386(4) . ?
C9 C16 1.503(4) . ?
O10 C50 1.400(5) . ?
O10 C53 1.415(6) . ?
C10 C11 1.393(4) . ?
C10 H10 0.9500 . ?
C11 C12 1.386(4) . ?
C11 C15 1.517(4) . ?
C12 C13 1.385(4) . ?
C12 H12 0.9500 . ?
C13 C14 1.509(4) . ?
C14 H14A 0.9800 . ?
C14 H14B 0.9800 . ?
C14 H14C 0.9800 . ?
C15 H15A 0.9800 . ?
C15 H15B 0.9800 . ?
C15 H15C 0.9800 . ?
C16 H16A 0.9800 . ?
C16 H16B 0.9800 . ?
C16 H16C 0.9800 . ?
C26 C31 1.395(4) . ?
C26 C27 1.396(4) . ?
C27 C28 1.392(4) . ?
C27 H27 0.9500 . ?
C17 C22 1.394(4) . ?
C17 C18 1.395(4) . ?
C28 C29 1.387(4) . ?
C28 H28 0.9500 . ?
C18 C19 1.387(4) . ?
C18 C25 1.504(4) . ?
C29 C30 1.384(5) . ?
C29 H29 0.9500 . ?
C19 C20 1.397(4) . ?
C19 H19 0.9500 . ?
C20 C21 1.386(4) . ?
C20 C24 1.504(4) . ?
C21 C22 1.399(4) . ?
C21 H21 0.9500 . ?
C22 C23 1.500(4) . ?
C23 H23A 0.9800 . ?
C23 H23B 0.9800 . ?
C23 H23C 0.9800 . ?
C30 C31 1.388(4) . ?
C30 H30 0.9500 . ?
C31 H31 0.9500 . ?
C32 C37 1.389(4) . ?
C32 C33 1.402(4) . ?
C33 C34 1.379(4) . ?
C33 H33 0.9500 . ?
C34 C35 1.390(5) . ?
C34 H34 0.9500 . ?
C35 C36 1.388(4) . ?
C35 H35 0.9500 . ?
C36 C37 1.391(4) . ?
C36 H36 0.9500 . ?
C37 H37 0.9500 . ?
O9A C55A 1.422(3) . ?
O9A C39A 1.422(4) . ?
C39A C40 1.514(4) . ?
C39A H39A 0.9900 . ?
C39A H39B 0.9900 . ?
C55A C54A 1.495(5) . ?
C55A H55A 0.9900 . ?
C55A H55B 0.9900 . ?
C54A H54A 0.9900 . ?
C54A H54B 0.9900 . ?
O9B C39B 1.423(5) . ?
O9B C55B 1.425(5) . ?
C39B C40 1.492(6) . ?
C39B H39C 0.9900 . ?
C39B H39D 0.9900 . ?
C55B C54B 1.503(6) . ?
C55B H55C 0.9900 . ?
C55B H55D 0.9900 . ?
C54B H54C 0.9900 . ?
C54B H54D 0.9900 . ?
C40 H40A 0.9900 . ?
C40 H40B 0.9900 . ?
C40 H40C 0.9900 . ?
C40 H40D 0.9900 . ?
C41 C42 1.500(5) . ?
C41 H41A 0.9900 . ?
C41 H41B 0.9900 . ?
C42 H42A 0.9900 . ?
C42 H42B 0.9900 . ?
C24 H24A 0.9800 . ?
C24 H24B 0.9800 . ?
C24 H24C 0.9800 . ?
C25 H25A 0.9800 . ?
C25 H25B 0.9800 . ?
C25 H25C 0.9800 . ?
C50 C51 1.504(6) . ?
C50 H50A 0.9900 . ?
C50 H50B 0.9900 . ?
C51 C52 1.508(6) . ?
C51 H51A 0.9900 . ?
C51 H51B 0.9900 . ?
C52 C53 1.495(6) . ?
C52 H52A 0.9900 . ?
C52 H52B 0.9900 . ?
C53 H53A 0.9900 . ?
C53 H53B 0.9900 . ?
C48 C47 1.478(6) . ?
C48 H48A 0.9900 . ?
C48 H48B 0.9900 . ?
C47 H47A 0.9900 . ?
C47 H47B 0.9900 . ?
C46 C45 1.488(5) . ?
C46 H46A 0.9900 . ?
C46 H46B 0.9900 . ?
C45 H45A 0.9900 . ?
C45 H45B 0.9900 . ?
C44 C43 1.491(5) . ?
C44 H44A 0.9900 . ?
C44 H44B 0.9900 . ?
C43 H43A 0.9900 . ?
C43 H43B 0.9900 . ?

#

loop_
 _geom_angle_atom_site_label_1
 _geom_angle_atom_site_label_2
 _geom_angle_atom_site_label_3
 _geom_angle
 _geom_angle_site_symmetry_1
 _geom_angle_site_symmetry_3
 _geom_angle_publ_flag
O1 K1 O4 97.53(7) . . ?
O1 K1 O6 86.28(6) . . ?
O4 K1 O6 116.87(7) . . ?
O1 K1 O8 120.06(6) . . ?
O4 K1 O8 113.57(7) . . ?
O6 K1 O8 118.09(7) . . ?
O1 K1 O7 108.93(7) . . ?
O4 K1 O7 152.32(7) . . ?
O6 K1 O7 58.78(6) . . ?
O8 K1 O7 59.74(7) . . ?
O1 K1 O9A 124.75(7) . . ?
O4 K1 O9A 58.27(6) . . ?
O6 K1 O9A 148.29(7) . . ?
O8 K1 O9A 55.32(7) . . ?
O7 K1 O9A 109.49(7) . . ?
O1 K1 O5 87.12(6) . . ?
O4 K1 O5 59.26(6) . . ?
O6 K1 O5 58.06(6) . . ?
O8 K1 O5 152.79(6) . . ?
O7 K1 O5 112.97(6) . . ?
O9A K1 O5 111.92(6) . . ?
O1 K1 O9B 106.44(16) . . ?
O4 K1 O9B 53.22(15) . . ?
O6 K1 O9B 164.18(15) . . ?
O8 K1 O9B 64.01(16) . . ?
O7 K1 O9B 122.90(16) . . ?
O5 K1 O9B 112.16(15) . . ?
O1 K1 C42 75.88(7) . . ?
O4 K1 C42 42.66(7) . . ?
O6 K1 C42 79.00(7) . . ?
O8 K1 C42 155.57(8) . . ?
O7 K1 C42 136.45(7) . . ?
O9A K1 C42 100.74(7) . . ?
O5 K1 C42 23.95(7) . . ?
O9B K1 C42 94.74(16) . . ?
O1 K1 C47 103.88(8) . . ?
O4 K1 C47 154.07(9) . . ?
O6 K1 C47 79.38(8) . . ?
O8 K1 C47 42.22(9) . . ?
O7 K1 C47 22.57(7) . . ?
O9A K1 C47 97.00(9) . . ?
O5 K1 C47 135.44(7) . . ?
O9B K1 C47 105.85(17) . . ?
C42 K1 C47 158.35(8) . . ?
O1 P1 C1 118.11(12) . . ?
O1 P1 C26 109.99(12) . . ?
C1 P1 C26 113.87(12) . . ?
O1 P1 C32 106.96(11) . . ?
C1 P1 C32 105.24(13) . . ?
C26 P1 C32 100.81(11) . . ?
P1 O1 K1 155.45(12) . . ?
C3 N1 C2 126.0(2) . . ?
C3 N1 C17 115.8(2) . . ?
C2 N1 C17 118.10(19) . . ?
C2 C1 P1 148.0(2) . . ?
C5 N2 C8 117.5(2) . . ?
C5 N2 C2 126.4(2) . . ?
C8 N2 C2 116.0(2) . . ?
C1 C2 N1 130.2(3) . . ?
C1 C2 N2 119.0(2) . . ?
N1 C2 N2 110.6(2) . . ?
O2 C3 N1 122.5(3) . . ?
O2 C3 C4 121.3(2) . . ?
N1 C3 C4 116.1(2) . . ?
C41 O4 C40 112.9(2) . . ?
C41 O4 K1 119.90(17) . . ?
C40 O4 K1 123.62(18) . . ?
C5 C4 C3 112.6(2) . . ?
C5 C4 C7 110.1(3) . . ?
C3 C4 C7 110.1(2) . . ?
C5 C4 C6 107.0(2) . . ?
C3 C4 C6 106.4(2) . . ?
C7 C4 C6 110.7(3) . . ?
C42 O5 C43 111.8(2) . . ?
C42 O5 K1 97.70(15) . . ?
C43 O5 K1 104.23(16) . . ?
O3 C5 N2 122.6(3) . . ?
O3 C5 C4 121.2(2) . . ?
N2 C5 C4 116.1(2) . . ?
C45 O6 C44 113.5(2) . . ?
C45 O6 K1 120.71(17) . . ?
C44 O6 K1 122.06(17) . . ?
C4 C6 H6A 109.5 . . ?
C4 C6 H6B 109.5 . . ?
H6A C6 H6B 109.5 . . ?
C4 C6 H6C 109.5 . . ?
H6A C6 H6C 109.5 . . ?
H6B C6 H6C 109.5 . . ?
C47 O7 C46 112.1(3) . . ?
C47 O7 K1 107.61(18) . . ?
C46 O7 K1 109.86(19) . . ?
C4 C7 H7A 109.5 . . ?
C4 C7 H7B 109.5 . . ?
H7A C7 H7B 109.5 . . ?
C4 C7 H7C 109.5 . . ?
H7A C7 H7C 109.5 . . ?
H7B C7 H7C 109.5 . . ?
C54A O8 C48 107.8(3) . . ?
C48 O8 C54B 124.8(6) . . ?
C54A O8 K1 127.2(2) . . ?
C48 O8 K1 117.37(19) . . ?
C54B O8 K1 111.8(6) . . ?
C13 C8 C9 121.2(2) . . ?
C13 C8 N2 119.2(2) . . ?
C9 C8 N2 119.5(2) . . ?
C10 C9 C8 118.1(3) . . ?
C10 C9 C16 121.2(2) . . ?
C8 C9 C16 120.7(3) . . ?
C50 O10 C53 109.4(3) . . ?
C9 C10 C11 122.0(3) . . ?
C9 C10 H10 119.0 . . ?
C11 C10 H10 119.0 . . ?
C12 C11 C10 118.3(3) . . ?
C12 C11 C15 120.7(3) . . ?
C10 C11 C15 120.9(3) . . ?
C13 C12 C11 121.6(3) . . ?
C13 C12 H12 119.2 . . ?
C11 C12 H12 119.2 . . ?
C12 C13 C8 118.8(2) . . ?
C12 C13 C14 121.3(2) . . ?
C8 C13 C14 119.9(2) . . ?
C13 C14 H14A 109.5 . . ?
C13 C14 H14B 109.5 . . ?
H14A C14 H14B 109.5 . . ?
C13 C14 H14C 109.5 . . ?
H14A C14 H14C 109.5 . . ?
H14B C14 H14C 109.5 . . ?
C11 C15 H15A 109.5 . . ?
C11 C15 H15B 109.5 . . ?
H15A C15 H15B 109.5 . . ?
C11 C15 H15C 109.5 . . ?
H15A C15 H15C 109.5 . . ?
H15B C15 H15C 109.5 . . ?
C9 C16 H16A 109.5 . . ?
C9 C16 H16B 109.5 . . ?
H16A C16 H16B 109.5 . . ?
C9 C16 H16C 109.5 . . ?
H16A C16 H16C 109.5 . . ?
H16B C16 H16C 109.5 . . ?
C31 C26 C27 118.7(3) . . ?
C31 C26 P1 121.9(2) . . ?
C27 C26 P1 119.4(2) . . ?
C28 C27 C26 120.7(3) . . ?
C28 C27 H27 119.7 . . ?
C26 C27 H27 119.7 . . ?
C22 C17 C18 122.1(3) . . ?
C22 C17 N1 118.8(2) . . ?
C18 C17 N1 118.9(2) . . ?
C29 C28 C27 119.8(3) . . ?
C29 C28 H28 120.1 . . ?
C27 C28 H28 120.1 . . ?
C19 C18 C17 118.0(2) . . ?
C19 C18 C25 121.1(2) . . ?
C17 C18 C25 120.9(2) . . ?
C30 C29 C28 120.1(3) . . ?
C30 C29 H29 119.9 . . ?
C28 C29 H29 119.9 . . ?
C18 C19 C20 121.9(3) . . ?
C18 C19 H19 119.1 . . ?
C20 C19 H19 119.1 . . ?
C21 C20 C19 118.4(3) . . ?
C21 C20 C24 120.4(3) . . ?
C19 C20 C24 121.2(3) . . ?
C20 C21 C22 121.8(2) . . ?
C20 C21 H21 119.1 . . ?
C22 C21 H21 119.1 . . ?
C17 C22 C21 117.8(2) . . ?
C17 C22 C23 121.3(2) . . ?
C21 C22 C23 120.9(2) . . ?
C22 C23 H23A 109.5 . . ?
C22 C23 H23B 109.5 . . ?
H23A C23 H23B 109.5 . . ?
C22 C23 H23C 109.5 . . ?
H23A C23 H23C 109.5 . . ?
H23B C23 H23C 109.5 . . ?
C29 C30 C31 120.1(3) . . ?
C29 C30 H30 119.9 . . ?
C31 C30 H30 119.9 . . ?
C30 C31 C26 120.6(3) . . ?
C30 C31 H31 119.7 . . ?
C26 C31 H31 119.7 . . ?
C37 C32 C33 118.2(2) . . ?
C37 C32 P1 120.3(2) . . ?
C33 C32 P1 121.2(2) . . ?
C34 C33 C32 121.5(3) . . ?
C34 C33 H33 119.2 . . ?
C32 C33 H33 119.2 . . ?
C33 C34 C35 119.7(3) . . ?
C33 C34 H34 120.2 . . ?
C35 C34 H34 120.2 . . ?
C36 C35 C34 119.6(3) . . ?
C36 C35 H35 120.2 . . ?
C34 C35 H35 120.2 . . ?
C35 C36 C37 120.4(3) . . ?
C35 C36 H36 119.8 . . ?
C37 C36 H36 119.8 . . ?
C32 C37 C36 120.5(3) . . ?
C32 C37 H37 119.7 . . ?
C36 C37 H37 119.7 . . ?
C55A O9A C39A 112.4(3) . . ?
C55A O9A K1 112.9(2) . . ?
C39A O9A K1 110.5(2) . . ?
O9A C39A C40 109.7(3) . . ?
O9A C39A H39A 109.7 . . ?
C40 C39A H39A 109.7 . . ?
O9A C39A H39B 109.7 . . ?
C40 C39A H39B 109.7 . . ?
H39A C39A H39B 108.2 . . ?
O9A C55A C54A 108.5(3) . . ?
O9A C55A H55A 110.0 . . ?
C54A C55A H55A 110.0 . . ?
O9A C55A H55B 110.0 . . ?
C54A C55A H55B 110.0 . . ?
H55A C55A H55B 108.4 . . ?
O8 C54A C55A 104.9(3) . . ?
O8 C54A H54A 110.8 . . ?
C55A C54A H54A 110.8 . . ?
O8 C54A H54B 110.8 . . ?
C55A C54A H54B 110.8 . . ?
H54A C54A H54B 108.9 . . ?
C39B O9B C55B 107.9(8) . . ?
C39B O9B K1 98.7(7) . . ?
C55B O9B K1 106.1(7) . . ?
O9B C39B C40 102.1(6) . . ?
O9B C39B H39C 111.4 . . ?
C40 C39B H39C 111.4 . . ?
O9B C39B H39D 111.4 . . ?
C40 C39B H39D 111.4 . . ?
H39C C39B H39D 109.2 . . ?
O9B C55B C54B 118.5(11) . . ?
O9B C55B H55C 107.7 . . ?
C54B C55B H55C 107.7 . . ?
O9B C55B H55D 107.7 . . ?
C54B C55B H55D 107.7 . . ?
H55C C55B H55D 107.1 . . ?
O8 C54B C55B 121.2(11) . . ?
O8 C54B H54C 107.0 . . ?
C55B C54B H54C 107.0 . . ?
O8 C54B H54D 107.0 . . ?
C55B C54B H54D 107.0 . . ?
H54C C54B H54D 106.8 . . ?
O4 C40 C39B 111.2(6) . . ?
O4 C40 C39A 109.2(3) . . ?
O4 C40 H40A 109.8 . . ?
C39A C40 H40A 109.8 . . ?
O4 C40 H40B 109.8 . . ?
C39A C40 H40B 109.8 . . ?
H40A C40 H40B 108.3 . . ?
O4 C40 H40C 109.4 . . ?
C39B C40 H40C 109.4 . . ?
O4 C40 H40D 109.4 . . ?
C39B C40 H40D 109.4 . . ?
H40C C40 H40D 108.0 . . ?
O4 C41 C42 108.5(2) . . ?
O4 C41 H41A 110.0 . . ?
C42 C41 H41A 110.0 . . ?
O4 C41 H41B 110.0 . . ?
C42 C41 H41B 110.0 . . ?
H41A C41 H41B 108.4 . . ?
O5 C42 C41 108.7(2) . . ?
O5 C42 K1 58.36(14) . . ?
C41 C42 K1 85.43(18) . . ?
O5 C42 H42A 109.9 . . ?
C41 C42 H42A 109.9 . . ?
K1 C42 H42A 69.3 . . ?
O5 C42 H42B 109.9 . . ?
C41 C42 H42B 109.9 . . ?
K1 C42 H42B 163.8 . . ?
H42A C42 H42B 108.3 . . ?
C20 C24 H24A 109.5 . . ?
C20 C24 H24B 109.5 . . ?
H24A C24 H24B 109.5 . . ?
C20 C24 H24C 109.5 . . ?
H24A C24 H24C 109.5 . . ?
H24B C24 H24C 109.5 . . ?
C18 C25 H25A 109.5 . . ?
C18 C25 H25B 109.5 . . ?
H25A C25 H25B 109.5 . . ?
C18 C25 H25C 109.5 . . ?
H25A C25 H25C 109.5 . . ?
H25B C25 H25C 109.5 . . ?
O10 C50 C51 107.0(3) . . ?
O10 C50 H50A 110.3 . . ?
C51 C50 H50A 110.3 . . ?
O10 C50 H50B 110.3 . . ?
C51 C50 H50B 110.3 . . ?
H50A C50 H50B 108.6 . . ?
C50 C51 C52 102.8(3) . . ?
C50 C51 H51A 111.2 . . ?
C52 C51 H51A 111.2 . . ?
C50 C51 H51B 111.2 . . ?
C52 C51 H51B 111.2 . . ?
H51A C51 H51B 109.1 . . ?
C53 C52 C51 101.9(4) . . ?
C53 C52 H52A 111.4 . . ?
C51 C52 H52A 111.4 . . ?
C53 C52 H52B 111.4 . . ?
C51 C52 H52B 111.4 . . ?
H52A C52 H52B 109.3 . . ?
O10 C53 C52 107.9(4) . . ?
O10 C53 H53A 110.1 . . ?
C52 C53 H53A 110.1 . . ?
O10 C53 H53B 110.1 . . ?
C52 C53 H53B 110.1 . . ?
H53A C53 H53B 108.4 . . ?
O8 C48 C47 110.0(3) . . ?
O8 C48 H48A 109.7 . . ?
C47 C48 H48A 109.7 . . ?
O8 C48 H48B 109.7 . . ?
C47 C48 H48B 109.7 . . ?
H48A C48 H48B 108.2 . . ?
O7 C47 C48 107.7(3) . . ?
O7 C47 K1 49.82(15) . . ?
C48 C47 K1 83.7(2) . . ?
O7 C47 H47A 110.2 . . ?
C48 C47 H47A 110.2 . . ?
K1 C47 H47A 159.5 . . ?
O7 C47 H47B 110.2 . . ?
C48 C47 H47B 110.2 . . ?
K1 C47 H47B 79.1 . . ?
H47A C47 H47B 108.5 . . ?
O7 C46 C45 108.9(3) . . ?
O7 C46 H46A 109.9 . . ?
C45 C46 H46A 109.9 . . ?
O7 C46 H46B 109.9 . . ?
C45 C46 H46B 109.9 . . ?
H46A C46 H46B 108.3 . . ?
O6 C45 C46 108.1(2) . . ?
O6 C45 H45A 110.1 . . ?
C46 C45 H45A 110.1 . . ?
O6 C45 H45B 110.1 . . ?
C46 C45 H45B 110.1 . . ?
H45A C45 H45B 108.4 . . ?
O6 C44 C43 107.8(2) . . ?
O6 C44 H44A 110.2 . . ?
C43 C44 H44A 110.2 . . ?
O6 C44 H44B 110.2 . . ?
C43 C44 H44B 110.2 . . ?
H44A C44 H44B 108.5 . . ?
O5 C43 C44 108.7(2) . . ?
O5 C43 H43A 110.0 . . ?
C44 C43 H43A 110.0 . . ?
O5 C43 H43B 110.0 . . ?
C44 C43 H43B 110.0 . . ?
H43A C43 H43B 108.3 . . ?

#

loop_
 _geom_torsion_atom_site_label_1
 _geom_torsion_atom_site_label_2
 _geom_torsion_atom_site_label_3
 _geom_torsion_atom_site_label_4
 _geom_torsion
 _geom_torsion_site_symmetry_1
 _geom_torsion_site_symmetry_2
 _geom_torsion_site_symmetry_3
 _geom_torsion_site_symmetry_4
 _geom_torsion_publ_flag
C1 P1 O1 K1 -29.0(3) . . . . ?
C26 P1 O1 K1 -162.0(2) . . . . ?
C32 P1 O1 K1 89.3(3) . . . . ?
O1 P1 C1 C2 -68.6(4) . . . . ?
C26 P1 C1 C2 62.8(4) . . . . ?
C32 P1 C1 C2 172.2(4) . . . . ?
P1 C1 C2 N1 -8.6(6) . . . . ?
P1 C1 C2 N2 176.0(3) . . . . ?
C3 N1 C2 C1 164.8(3) . . . . ?
C17 N1 C2 C1 -11.7(4) . . . . ?
C3 N1 C2 N2 -19.5(3) . . . . ?
C17 N1 C2 N2 164.1(2) . . . . ?
C5 N2 C2 C1 -164.8(2) . . . . ?
C8 N2 C2 C1 10.8(3) . . . . ?
C5 N2 C2 N1 18.9(3) . . . . ?
C8 N2 C2 N1 -165.5(2) . . . . ?
C2 N1 C3 O2 176.7(2) . . . . ?
C17 N1 C3 O2 -6.8(4) . . . . ?
C2 N1 C3 C4 -6.2(4) . . . . ?
C17 N1 C3 C4 170.3(2) . . . . ?
O2 C3 C4 C5 -150.0(3) . . . . ?
N1 C3 C4 C5 32.9(3) . . . . ?
O2 C3 C4 C7 -26.8(4) . . . . ?
N1 C3 C4 C7 156.1(3) . . . . ?
O2 C3 C4 C6 93.2(3) . . . . ?
N1 C3 C4 C6 -83.9(3) . . . . ?
C8 N2 C5 O3 8.3(4) . . . . ?
C2 N2 C5 O3 -176.1(2) . . . . ?
C8 N2 C5 C4 -168.0(2) . . . . ?
C2 N2 C5 C4 7.5(4) . . . . ?
C3 C4 C5 O3 150.2(2) . . . . ?
C7 C4 C5 O3 27.0(4) . . . . ?
C6 C4 C5 O3 -93.3(3) . . . . ?
C3 C4 C5 N2 -33.4(3) . . . . ?
C7 C4 C5 N2 -156.6(3) . . . . ?
C6 C4 C5 N2 83.0(3) . . . . ?
C5 N2 C8 C13 -94.8(3) . . . . ?
C2 N2 C8 C13 89.2(3) . . . . ?
C5 N2 C8 C9 83.0(3) . . . . ?
C2 N2 C8 C9 -93.0(3) . . . . ?
C13 C8 C9 C10 -0.6(4) . . . . ?
N2 C8 C9 C10 -178.3(2) . . . . ?
C13 C8 C9 C16 -177.1(3) . . . . ?
N2 C8 C9 C16 5.2(4) . . . . ?
C8 C9 C10 C11 0.4(4) . . . . ?
C16 C9 C10 C11 176.9(3) . . . . ?
C9 C10 C11 C12 -0.4(4) . . . . ?
C9 C10 C11 C15 178.3(3) . . . . ?
C10 C11 C12 C13 0.8(4) . . . . ?
C15 C11 C12 C13 -178.0(3) . . . . ?
C11 C12 C13 C8 -1.0(4) . . . . ?
C11 C12 C13 C14 179.6(3) . . . . ?
C9 C8 C13 C12 0.9(4) . . . . ?
N2 C8 C13 C12 178.6(2) . . . . ?
C9 C8 C13 C14 -179.7(3) . . . . ?
N2 C8 C13 C14 -2.0(4) . . . . ?
O1 P1 C26 C31 -179.25(19) . . . . ?
C1 P1 C26 C31 45.6(2) . . . . ?
C32 P1 C26 C31 -66.6(2) . . . . ?
O1 P1 C26 C27 -1.6(2) . . . . ?
C1 P1 C26 C27 -136.8(2) . . . . ?
C32 P1 C26 C27 111.1(2) . . . . ?
C31 C26 C27 C28 0.5(4) . . . . ?
P1 C26 C27 C28 -177.2(2) . . . . ?
C3 N1 C17 C22 89.8(3) . . . . ?
C2 N1 C17 C22 -93.4(3) . . . . ?
C3 N1 C17 C18 -85.7(3) . . . . ?
C2 N1 C17 C18 91.0(3) . . . . ?
C26 C27 C28 C29 -0.5(4) . . . . ?
C22 C17 C18 C19 2.3(4) . . . . ?
N1 C17 C18 C19 177.7(2) . . . . ?
C22 C17 C18 C25 -176.3(2) . . . . ?
N1 C17 C18 C25 -0.9(3) . . . . ?
C27 C28 C29 C30 0.1(4) . . . . ?
C17 C18 C19 C20 -1.5(4) . . . . ?
C25 C18 C19 C20 177.0(2) . . . . ?
C18 C19 C20 C21 0.2(4) . . . . ?
C18 C19 C20 C24 -179.4(3) . . . . ?
C19 C20 C21 C22 0.4(4) . . . . ?
C24 C20 C21 C22 -179.9(3) . . . . ?
C18 C17 C22 C21 -1.7(4) . . . . ?
N1 C17 C22 C21 -177.1(2) . . . . ?
C18 C17 C22 C23 178.3(2) . . . . ?
N1 C17 C22 C23 2.9(4) . . . . ?
C20 C21 C22 C17 0.3(4) . . . . ?
C20 C21 C22 C23 -179.7(2) . . . . ?
C28 C29 C30 C31 0.2(4) . . . . ?
C29 C30 C31 C26 -0.2(4) . . . . ?
C27 C26 C31 C30 -0.2(4) . . . . ?
P1 C26 C31 C30 177.5(2) . . . . ?
O1 P1 C32 C37 -103.7(2) . . . . ?
C1 P1 C32 C37 22.7(2) . . . . ?
C26 P1 C32 C37 141.3(2) . . . . ?
O1 P1 C32 C33 69.6(2) . . . . ?
C1 P1 C32 C33 -164.0(2) . . . . ?
C26 P1 C32 C33 -45.4(2) . . . . ?
C37 C32 C33 C34 1.8(4) . . . . ?
P1 C32 C33 C34 -171.6(2) . . . . ?
C32 C33 C34 C35 1.0(4) . . . . ?
C33 C34 C35 C36 -2.4(4) . . . . ?
C34 C35 C36 C37 0.8(4) . . . . ?
C33 C32 C37 C36 -3.4(4) . . . . ?
P1 C32 C37 C36 170.1(2) . . . . ?
C35 C36 C37 C32 2.1(4) . . . . ?
C55A O9A C39A C40 177.6(3) . . . . ?
K1 O9A C39A C40 -55.3(3) . . . . ?
C39A O9A C55A C54A -176.4(3) . . . . ?
K1 O9A C55A C54A 57.8(3) . . . . ?
C48 O8 C54A C55A -175.4(3) . . . . ?
K1 O8 C54A C55A 36.5(5) . . . . ?
O9A C55A C54A O8 -59.4(4) . . . . ?
C55B O9B C39B C40 -175.5(9) . . . . ?
K1 O9B C39B C40 74.4(8) . . . . ?
C39B O9B C55B C54B -75.4(15) . . . . ?
K1 O9B C55B C54B 29.6(13) . . . . ?
C48 O8 C54B C55B -164.1(9) . . . . ?
K1 O8 C54B C55B 44.1(15) . . . . ?
O9B C55B C54B O8 -55(2) . . . . ?
C41 O4 C40 C39B -155.7(5) . . . . ?
K1 O4 C40 C39B 2.8(5) . . . . ?
C41 O4 C40 C39A 168.8(3) . . . . ?
K1 O4 C40 C39A -32.7(3) . . . . ?
O9B C39B C40 O4 -57.4(10) . . . . ?
O9A C39A C40 O4 58.6(4) . . . . ?
C40 O4 C41 C42 -179.0(2) . . . . ?
K1 O4 C41 C42 21.6(3) . . . . ?
C43 O5 C42 C41 -179.2(2) . . . . ?
K1 O5 C42 C41 72.1(2) . . . . ?
C43 O5 C42 K1 108.7(2) . . . . ?
O4 C41 C42 O5 -69.1(3) . . . . ?
O4 C41 C42 K1 -14.7(2) . . . . ?
C53 O10 C50 C51 12.3(5) . . . . ?
O10 C50 C51 C52 -28.4(4) . . . . ?
C50 C51 C52 C53 32.4(4) . . . . ?
C50 O10 C53 C52 9.3(6) . . . . ?
C51 C52 C53 O10 -26.5(5) . . . . ?
C54A O8 C48 C47 178.2(3) . . . . ?
C54B O8 C48 C47 179.5(9) . . . . ?
K1 O8 C48 C47 -30.1(3) . . . . ?
C46 O7 C47 C48 173.9(3) . . . . ?
K1 O7 C47 C48 -65.2(3) . . . . ?
C46 O7 C47 K1 -120.9(3) . . . . ?
O8 C48 C47 O7 65.0(3) . . . . ?
O8 C48 C47 K1 20.7(2) . . . . ?
C47 O7 C46 C45 -178.3(3) . . . . ?
K1 O7 C46 C45 62.1(3) . . . . ?
C44 O6 C45 C46 -171.0(3) . . . . ?
K1 O6 C45 C46 30.4(3) . . . . ?
O7 C46 C45 O6 -61.4(3) . . . . ?
C45 O6 C44 C43 170.9(2) . . . . ?
K1 O6 C44 C43 -30.8(3) . . . . ?
C42 O5 C43 C44 -170.1(2) . . . . ?
K1 O5 C43 C44 -65.6(2) . . . . ?
O6 C44 C43 O5 67.0(3) . . . . ?

#

_refine_diff_density_max                            0.610
_refine_diff_density_min                            -0.917
_refine_diff_density_rms                            0.079
######### additional information out of the cif_od #######  
_audit_creation_date                                2025-03-25
_cell_oxdiff_length_a                               13.9168(10) 
_cell_oxdiff_length_b                               14.1864(10) 
_cell_oxdiff_length_c                               15.5667(6) 
_cell_oxdiff_angle_alpha                            94.737(4) 
_cell_oxdiff_angle_beta                             100.983(5) 
_cell_oxdiff_angle_gamma                            119.160(7) 
_cell_oxdiff_volume                                 2578.9(2) 
_cell_oxdiff_measurement_reflns_used                11188
loop_
 _exptl_crystal_face_index_h
 _exptl_crystal_face_index_k
 _exptl_crystal_face_index_l
 _exptl_crystal_face_perp_dist
-2    4    8 0.1049
-8    0    0 0.1266
0   -2   -9 0.0984
8   -7    3 0.1259
1   -3    9 0.0941
-7    8   -2 0.1810
7   -8    3 0.1030
3   -1  -10 0.1091
-2    3   -9 0.1385
3    5    1 0.1074
-2   -6   -2 0.0717
-2    8    2 0.1370
-3   -4    8 0.0790
-3    2   10 0.0916
-6    0    8 0.1094
0    8   -4 0.1372
5    2   -9 0.1288
-8    7   -3 0.1823

#

loop_
 _exptl_oxdiff_crystal_face_indexfrac_h
 _exptl_oxdiff_crystal_face_indexfrac_k
 _exptl_oxdiff_crystal_face_indexfrac_l
 _exptl_oxdiff_crystal_face_x
 _exptl_oxdiff_crystal_face_y
 _exptl_oxdiff_crystal_face_z
-1.5660  3.8908  8.3328 -0.2879 -0.8153 -0.5023
-7.5525 -0.0466 -0.1571  0.8929  0.2657 -0.3635
-0.0009 -2.3412 -8.6936  0.3160  0.8947  0.3158
7.5549 -7.2582  2.5287 -0.1639 -0.4638  0.8707
1.3189 -3.0781  9.4845  0.0787 -0.9869  0.1406
-6.7630  8.2677 -2.3365 -0.0343  0.4123 -0.9104
6.5642 -8.1409  2.9834  0.0390 -0.4720  0.8807
2.6179 -1.4624 -9.8011 -0.0721  0.9153  0.3963
-1.5126  3.2891 -9.3924 -0.0784  0.9828 -0.1673
3.3124  5.1528  1.3474 -0.9296 -0.2758 -0.2446
-2.1385 -6.0814 -1.5561  0.8889  0.2636  0.3747
-1.7781  8.2160  2.0124 -0.6521 -0.1928 -0.7332
-3.2709 -4.0144  8.0821  0.7259 -0.6878  0.0087
-3.0889  2.0402  9.6263  0.0696 -0.8854 -0.4596
-6.3962  0.4062  8.0374  0.6394 -0.6056 -0.4736
0.0174  7.8462 -4.0738 -0.7721  0.3668 -0.5190
4.5007  1.7619 -8.8603 -0.6323  0.7391  0.2323
-7.5074  7.1413 -2.7776  0.1725  0.4881 -0.8556

#

_oxdiff_exptl_absorpt_empirical_full_min            0.519
_oxdiff_exptl_absorpt_empirical_full_max            4.133
_oxdiff_exptl_absorpt_empirical_details
;
Empirical correction (ABSPACK) includes:
- Absorption correction using spherical harmonics
- Frame scaling
;
_diffrn_ambient_environment                         N~2~
_diffrn_source_type                                 'PhotonJet (Cu) X-ray Source'
_diffrn_radiation_probe                             x-ray
_diffrn_radiation_monochromator                     mirror
_diffrn_measurement_device                          'four-circle diffractometer'
_diffrn_detector                                    'CCD plate'
_diffrn_detector_type                               HyPix
_diffrn_reflns_av_sigmaI/netI                       0.0496
_diffrn_orient_matrix_type                          'CrysAlisPro convention (1999,Acta A55,543-557)'
_diffrn_orient_matrix_UB_11                         -0.1174117000
_diffrn_orient_matrix_UB_12                         -0.1026518000
_diffrn_orient_matrix_UB_13                         -0.0086913000
_diffrn_orient_matrix_UB_21                         -0.0330329000
_diffrn_orient_matrix_UB_22                         -0.0057976000
_diffrn_orient_matrix_UB_23                         -0.1013465000
_diffrn_orient_matrix_UB_31                         0.0489292000
_diffrn_orient_matrix_UB_32                         -0.0746769000
_diffrn_orient_matrix_UB_33                         -0.0162178000
_diffrn_measurement_details
;
List of Runs (angles in degrees, time in seconds):

  # Type    Start    End  Width  t~exp~   \w     \q     \k     \f   Frames
--------------------------------------------------------------------------
  1  \w    -82.00 -10.00   0.50    0.15    --  -46.31 115.00 -49.00  144
  2  \w   -106.00 -81.00   0.50    0.15    --  -46.31-167.00  75.00   50
  3  \w    -99.00 -74.00   0.50    0.15    --  -46.31 167.00  96.00   50
  4  \w     64.00 120.00   0.50    0.15    --   46.31-167.00  75.00  112
  5  \w     31.00  75.00   0.50    0.15    --   46.31-115.00-138.00   88
  6  \w     69.00  94.00   0.50    0.15    --   46.31 167.00  96.00   50
  7  \w    -75.00 -50.00   0.50    1.20    --  -91.75 115.00 -49.00   50
  8  \w   -131.00 -89.00   0.50    1.20    --  -91.75-115.00-138.00   84
  9  \w   -159.00-134.00   0.50    1.20    --  -91.75-115.00-138.00   50
 10  \w    -99.00 -73.00   0.50    1.20    --  -91.75 167.00  96.00   52
 11  \w     86.00 111.00   0.50    1.20    --  105.87 167.00  96.00   50
 12  \w     58.00 140.00   0.50    1.20    --  105.87-167.00  75.00  164
 13  \w     71.00 108.00   0.50    1.20    --  105.87-115.00-138.00   74
 14  \w    101.00 156.00   0.50    1.20    --  105.87 115.00 -49.00  110
 15  \w   -111.00 -77.00   0.50    0.15    --  -46.31-125.00-120.00   68
 16  \w   -116.00 -25.00   0.50    0.15    --  -46.31 -77.00 120.00  182
 17  \w    -17.00  29.00   0.50    0.15    --  -46.31  19.00-120.00   92
 18  \w   -117.00 -73.00   0.50    0.15    --  -46.31-125.00  30.00   88
 19  \w   -113.00 -73.00   0.50    0.15    --  -46.31-125.00  60.00   80
 20  \w     -6.00  24.00   0.50    0.15    --  -46.31  19.00  90.00   60
 21  \w    -47.00 -20.00   0.50    1.20    --  -91.75  45.00 -30.00   54
 22  \w   -158.00-129.00   0.50    1.20    --  -91.75 -61.00-120.00   58
 23  \w   -129.00 -79.00   0.50    1.20    --  -91.75 -15.00 -90.00  100
 24  \w   -110.00 -80.00   0.50    1.20    --  -91.75 -30.00  60.00   60
 25  \w    -48.00 -21.00   0.50    1.20    --  -91.75  45.00-120.00   54
 26  \w    -98.00 -69.00   0.50    1.20    --  -91.75 -77.00 -60.00   58
 27  \w   -126.00 -76.00   0.50    1.20    --  -91.75 -61.00-120.00  100
 28  \w   -115.00 -90.00   0.50    1.20    --  -91.75-167.00  75.00   50
 29  \w    -66.00 -19.00   0.50    1.20    --  -91.75  61.00-150.00   94
 30  \w    -46.00 -21.00   0.50    1.20    --  -91.75  45.00 -90.00   50
 31  \w   -161.00-120.00   0.50    1.20    --  -91.75 -45.00 -90.00   82
 32  \w   -152.00-126.00   0.50    1.20    --  -91.75 -30.00  60.00   52
 33  \w   -117.00 -80.00   0.50    1.20    --  -91.75 -45.00 -90.00   74
 34  \w    -48.00 -22.00   0.50    1.20    --  -91.75  45.00-180.00   52
 35  \w   -161.00-119.00   0.50    1.20    --  -91.75 -77.00 -60.00   84
 36  \w    -47.00 -21.00   0.50    1.20    --  -91.75  45.00 150.00   52
 37  \w    134.00 170.00   0.50    1.20    --  105.87 125.00  30.00   72
 38  \w     95.00 130.00   0.50    1.20    --  105.87 125.00  30.00   70
 39  \w     35.00 106.00   0.50    1.20    --  105.87 -94.00  60.00  142
 40  \w     44.00  69.00   0.50    1.20    --  105.87 -61.00 -60.00   50
 41  \w     74.00 106.00   0.50    1.20    --  105.87 -94.00-150.00   64
 42  \w     35.00  63.00   0.50    1.20    --  105.87 -61.00   0.00   56
 43  \w     51.00 101.00   0.50    1.20    --  105.87 -94.00 150.00  100
 44  \w     96.00 158.00   0.50    1.20    --  105.87 125.00 150.00  124
 45  \w     34.00  67.00   0.50    1.20    --  105.87 -61.00  90.00   66
 46  \w    104.00 176.00   0.50    1.20    --  105.87  45.00 -60.00  144
 47  \w     42.00  68.00   0.50    1.20    --  105.87 -61.00-150.00   52
 48  \w    130.00 156.00   0.50    1.20    --  105.87 125.00 -90.00   52
 49  \w    101.00 128.00   0.50    1.20    --  105.87 125.00 -90.00   54
 50  \w     77.00 105.00   0.50    1.20    --  105.87-125.00 -30.00   56
 51  \w     80.00 106.00   0.50    1.20    --  105.87 -94.00   0.00   52
 52  \w     35.00 107.00   0.50    1.20    --  105.87 -77.00  60.00  144
;
_reflns_odcompleteness_completeness                 98.71
_reflns_odcompleteness_theta                        66.97
_reflns_odcompleteness_iscentric                    1
_chemical_oxdiff_formula                            'C53 H70 K1 N3 O9 P1'
_chemical_oxdiff_usercomment                        'from thf solution'
                                                    
                                                    
                                                    
                                                    
                                                    
                                                    
_shelx_res_file
;
TITL PD-766 in P-1
    PD-766.res
    created by SHELXL-2019/3 at 15:30:01 on 05-Jun-2025
REM P-1 (#2 in standard setting)
CELL 1.54184  13.916801  14.186387  15.566709  94.7368 100.9830 119.1598
ZERR    2.00   0.000994   0.000994   0.000621   0.0044   0.0046   0.0073
LATT  1
SFAC C H N O P K
UNIT 106 140 4 20 2 2
TEMP -173
SIZE 0.19 0.22 0.32
L.S. 10
BOND $H
conf
LIST 4
acta
omit -4 136
FMAP 2
PLAN 20
eadp c39a c39b
eadp o9a o9b
delu 0.001 o8 c48
WGHT    0.130600    0.826400
FVAR       4.80238   0.76297
K1    6    0.111651    0.572264    0.360388    11.00000    0.03544    0.03092 =
         0.02991    0.00575    0.00563    0.01003
P1    5    0.291367    0.666556    0.179828    11.00000    0.02904    0.02478 =
         0.02794    0.00460    0.00510    0.00669
O1    4    0.206019    0.643140    0.233545    11.00000    0.03517    0.03334 =
         0.03477    0.00847    0.01022    0.01144
N1    3    0.566431    0.867096    0.340086    11.00000    0.03031    0.02638 =
         0.02725    0.00426    0.00496    0.00768
C1    1    0.421582    0.691004    0.232338    11.00000    0.03493    0.02703 =
         0.03187    0.00550    0.00559    0.00895

O2    4    0.696290    1.016057    0.449976    11.00000    0.03906    0.02934 =
         0.03547   -0.00061    0.00176    0.01013
N2    3    0.602731    0.721409    0.310476    11.00000    0.02859    0.02735 =
         0.02803    0.00403    0.00499    0.00790
C2    1    0.519629    0.756642    0.291375    11.00000    0.02978    0.02687 =
         0.02915    0.00816    0.00613    0.00839
O3    4    0.765379    0.736145    0.390847    11.00000    0.03602    0.03901 =
         0.03717    0.00180    0.00191    0.01656
C3    1    0.658217    0.921085    0.414495    11.00000    0.03322    0.03005 =
         0.02833    0.00443    0.00672    0.00973
O4    4    0.199024    0.438025    0.399000    11.00000    0.06459    0.04285 =
         0.03867    0.01128    0.01112    0.02828
C4    1    0.706304    0.852995    0.453024    11.00000    0.04307    0.03620 =
         0.02805    0.00017    0.00027    0.01802
O5    4    0.001889    0.344692    0.251057    11.00000    0.04606    0.03598 =
         0.03606    0.00901    0.01183    0.01284
C5    1    0.696079    0.766681    0.381735    11.00000    0.03379    0.02835 =
         0.03040    0.00671    0.00620    0.00858
O6    4   -0.096237    0.476734    0.230854    11.00000    0.03394    0.03892 =
         0.04060    0.00363    0.00129    0.01084
C6    1    0.632206    0.790386    0.514719    11.00000    0.09422    0.05186 =
         0.03510    0.01688    0.02503    0.04143
AFIX 137
H6A   2    0.662338    0.747918    0.543627    11.00000   -1.50000
H6B   2    0.553355    0.740185    0.479075    11.00000   -1.50000
H6C   2    0.634055    0.843453    0.560479    11.00000   -1.50000
AFIX   0
O7    4   -0.045306    0.643167    0.368289    11.00000    0.04175    0.03484 =
         0.05815    0.00643    0.01504    0.01250
C7    1    0.830975    0.928530    0.506128    11.00000    0.05915    0.04905 =
         0.05432   -0.01277   -0.02083    0.03035
AFIX 137
H7A   2    0.860903    0.884019    0.531274    11.00000   -1.50000
H7B   2    0.836043    0.980686    0.554692    11.00000   -1.50000
H7C   2    0.875896    0.969303    0.466460    11.00000   -1.50000
AFIX   0
O8    4    0.150006    0.721679    0.509996    11.00000    0.04561    0.04130 =
         0.04290    0.00159    0.01902    0.00685
C8    1    0.578146    0.624743    0.250716    11.00000    0.02880    0.02657 =
         0.03070    0.00050    0.00319    0.00982
C9    1    0.518579    0.521070    0.271996    11.00000    0.02977    0.03211 =
         0.03594    0.00584    0.00306    0.01039

O10   4   -0.019679    1.041577    0.872243    11.00000    0.10764    0.09112 =
         0.08299    0.02010    0.03630    0.06496
C10   1    0.499001    0.430051    0.214299    11.00000    0.03804    0.02675 =
         0.04280    0.00524    0.00569    0.01125
AFIX  43
H10   2    0.458283    0.359069    0.227716    11.00000   -1.20000
AFIX   0
C11   1    0.537226    0.439489    0.137211    11.00000    0.03753    0.03323 =
         0.03890   -0.00301    0.00123    0.01455
C12   1    0.595828    0.543548    0.118231    11.00000    0.03507    0.04009 =
         0.03442    0.00258    0.00680    0.01469
AFIX  43
H12   2    0.621576    0.551095    0.065512    11.00000   -1.20000
AFIX   0
C13   1    0.617732    0.636765    0.174296    11.00000    0.03208    0.03170 =
         0.03160    0.00440    0.00491    0.01175
C14   1    0.682204    0.749845    0.153506    11.00000    0.04665    0.03423 =
         0.03992    0.00766    0.01699    0.01107
AFIX 137
H14A  2    0.714129    0.745431    0.103415    11.00000   -1.50000
H14B  2    0.744201    0.800275    0.206169    11.00000   -1.50000
H14C  2    0.630151    0.777270    0.137433    11.00000   -1.50000
AFIX   0
C15   1    0.517434    0.338856    0.076481    11.00000    0.05495    0.03946 =
         0.05270   -0.00346    0.00489    0.02173
AFIX 137
H15A  2    0.533874    0.357766    0.019754    11.00000   -1.50000
H15B  2    0.437765    0.279493    0.065066    11.00000   -1.50000
H15C  2    0.567881    0.314315    0.105401    11.00000   -1.50000
AFIX   0
C16   1    0.471564    0.508577    0.352352    11.00000    0.04494    0.03184 =
         0.04232    0.01274    0.01332    0.01303
AFIX 137
H16A  2    0.439676    0.432260    0.360424    11.00000   -1.50000
H16B  2    0.411485    0.526949    0.343432    11.00000   -1.50000
H16C  2    0.532882    0.558377    0.405587    11.00000   -1.50000
AFIX   0
C26   1    0.295238    0.767824    0.113269    11.00000    0.02939    0.02718 =
         0.02662    0.00137    0.00212    0.00390
C27   1    0.222050    0.808109    0.116687    11.00000    0.03200    0.02947 =
         0.03586    0.00393    0.00576    0.00909
AFIX  43
H27   2    0.173443    0.785004    0.155502    11.00000   -1.20000
AFIX   0
C17   1    0.509512    0.926206    0.312476    11.00000    0.03225    0.02400 =
         0.03006    0.00291    0.00397    0.00753
C28   1    0.219592    0.881799    0.063782    11.00000    0.04244    0.03352 =
         0.03954    0.00501    0.00146    0.01642
AFIX  43
H28   2    0.169142    0.908387    0.066214    11.00000   -1.20000
AFIX   0
C18   1    0.424563    0.918743    0.351742    11.00000    0.03076    0.02453 =
         0.02752    0.00022    0.00455    0.00480
C29   1    0.291043    0.916262    0.007520    11.00000    0.04866    0.03230 =
         0.03307    0.00704    0.00178    0.01152
AFIX  43
H29   2    0.289627    0.966640   -0.028565    11.00000   -1.20000
AFIX   0
C19   1    0.374050    0.979331    0.326670    11.00000    0.03748    0.03044 =
         0.03371    0.00322    0.00821    0.01228
AFIX  43
H19   2    0.314753    0.973807    0.351642    11.00000   -1.20000
AFIX   0
C20   1    0.407922    1.048232    0.265740    11.00000    0.04162    0.02871 =
         0.03430    0.00039    0.00420    0.01217
C21   1    0.494243    1.055189    0.229636    11.00000    0.04237    0.02497 =
         0.03020    0.00569    0.00627    0.00955
AFIX  43
H21   2    0.518302    1.102204    0.188462    11.00000   -1.20000
AFIX   0
C22   1    0.546929    0.994826    0.252193    11.00000    0.03403    0.02485 =
         0.02525    0.00104    0.00398    0.00606
C23   1    0.640551    1.004012    0.212586    11.00000    0.03939    0.03492 =
         0.03539    0.01081    0.01252    0.01245
AFIX 137
H23A  2    0.669893    1.069757    0.186257    11.00000   -1.50000
H23B  2    0.610571    0.938327    0.166120    11.00000   -1.50000
H23C  2    0.702376    1.009956    0.259498    11.00000   -1.50000
AFIX   0
C30   1    0.364382    0.877389    0.003858    11.00000    0.04214    0.03130 =
         0.02959    0.00533    0.00708    0.00629
AFIX  43
H30   2    0.413391    0.901302   -0.034607    11.00000   -1.20000
AFIX   0
C31   1    0.366493    0.803512    0.056282    11.00000    0.03452    0.02999 =
         0.02860    0.00218    0.00494    0.00674
AFIX  43
H31   2    0.416921    0.777012    0.053327    11.00000   -1.20000
AFIX   0
C32   1    0.230588    0.543574    0.091520    11.00000    0.03079    0.02540 =
         0.03059    0.00622    0.00959    0.00755
C33   1    0.136022    0.514602    0.020543    11.00000    0.03440    0.03403 =
         0.03403    0.00685    0.00653    0.00819
AFIX  43
H33   2    0.109303    0.564425    0.013753    11.00000   -1.20000
AFIX   0
C34   1    0.080902    0.415470   -0.039632    11.00000    0.03808    0.03815 =
         0.03493    0.00143    0.00251    0.00902
AFIX  43
H34   2    0.017738    0.397978   -0.087824    11.00000   -1.20000
AFIX   0
C35   1    0.118205    0.341236   -0.029441    11.00000    0.04309    0.03101 =
         0.03598   -0.00247    0.00790    0.00269
AFIX  43
H35   2    0.078941    0.271607   -0.069272    11.00000   -1.20000
AFIX   0
C36   1    0.213164    0.369492    0.039286    11.00000    0.04761    0.02830 =
         0.04237    0.00583    0.01560    0.01428
AFIX  43
H36   2    0.239482    0.319349    0.045935    11.00000   -1.20000
AFIX   0
C37   1    0.270081    0.470777    0.098517    11.00000    0.03659    0.03236 =
         0.03249    0.00501    0.00992    0.01075
AFIX  43
H37   2    0.336479    0.490298    0.144106    11.00000   -1.20000
AFIX   0
sadi 0.005 o9a c55a o9b c55b o9a c39a o9b c39b o8 c54a o8 c54b
sadi 0.005 c40 c39a c40 c39b c54a c55a c54b c55b
eadp c55a c55b c39a c39b c54a c54b
part 1 21
O9A   4    0.236571    0.592629    0.543756    21.00000    0.03444    0.03429 =
         0.03902    0.00740    0.00580    0.01050
C39A  1    0.315368    0.556628    0.541482    21.00000    0.05382    0.04096 =
         0.03060    0.00404    0.01048    0.00912
AFIX  23
H39A  2    0.352574    0.558728    0.603103    21.00000   -1.20000
H39B  2    0.375318    0.606530    0.514531    21.00000   -1.20000
AFIX   0
C55A  1    0.289031    0.700060    0.597118    21.00000    0.05382    0.04096 =
         0.03060    0.00404    0.01048    0.00912
AFIX  23
H55A  2    0.346968    0.754436    0.571050    21.00000   -1.20000
H55B  2    0.327546    0.702224    0.658306    21.00000   -1.20000
AFIX   0
C54A  1    0.198856    0.727824    0.600307    21.00000    0.05382    0.04096 =
         0.03060    0.00404    0.01048    0.00912
AFIX  23
H54A  2    0.140719    0.674395    0.626786    21.00000   -1.20000
H54B  2    0.232611    0.802897    0.636100    21.00000   -1.20000
AFIX   0
part 2 -21

O9B   4    0.307299    0.620099    0.524504   -21.00000    0.03444    0.03429 =
         0.03902    0.00740    0.00580    0.01050
C39B  1    0.251367    0.519679    0.554635   -21.00000    0.05382    0.04096 =
         0.03060    0.00404    0.01048    0.00912
AFIX  23
H39C  2    0.172209    0.498581    0.554395   -21.00000   -1.20000
H39D  2    0.293457    0.524986    0.615494   -21.00000   -1.20000
AFIX   0
C55B  1    0.319391    0.706049    0.588023   -21.00000    0.05382    0.04096 =
         0.03060    0.00404    0.01048    0.00912
AFIX  23
H55C  2    0.378454    0.777077    0.578237   -21.00000   -1.20000
H55D  2    0.349285    0.698105    0.648280   -21.00000   -1.20000
AFIX   0
C54B  1    0.215969    0.714335    0.589116   -21.00000    0.05382    0.04096 =
         0.03060    0.00404    0.01048    0.00912
AFIX  23
H54C  2    0.163339    0.649223    0.610219   -21.00000   -1.20000
H54D  2    0.241209    0.779914    0.635271   -21.00000   -1.20000
AFIX   0
part 0
C40   1    0.253388    0.440232    0.487012    11.00000    0.04540    0.04698 =
         0.04579    0.02024    0.01362    0.02235
part 1
AFIX  23
H40A  2    0.308291    0.415428    0.484532    21.00000   -1.20000
H40B  2    0.195741    0.389625    0.515378    21.00000   -1.20000
AFIX  23
part 2
H40C  2    0.333471    0.461712    0.490687   -21.00000   -1.20000
H40D  2    0.214023    0.365528    0.500336   -21.00000   -1.20000
AFIX   0

PART 0
C41   1    0.157269    0.337700    0.338814    11.00000    0.04694    0.03499 =
         0.05560    0.01329    0.01862    0.01793
AFIX  23
H41A  2    0.100018    0.275346    0.359567    11.00000   -1.20000
H41B  2    0.220652    0.325093    0.335845    11.00000   -1.20000
AFIX   0
C42   1    0.103782    0.344811    0.248194    11.00000    0.04807    0.03491 =
         0.04786    0.00585    0.01929    0.01135
AFIX  23
H42A  2    0.157456    0.413275    0.231328    11.00000   -1.20000
H42B  2    0.085691    0.281143    0.202999    11.00000   -1.20000
AFIX   0
part 1 21
part 0
C24   1    0.353027    1.114208    0.239932    11.00000    0.05822    0.03968 =
         0.04906    0.01252    0.01061    0.02630
AFIX 137
H24A  2    0.357600    1.127406    0.179632    11.00000   -1.50000
H24B  2    0.392912    1.184971    0.282396    11.00000   -1.50000
H24C  2    0.272808    1.073227    0.240956    11.00000   -1.50000
AFIX   0
C25   1    0.390902    0.849229    0.420711    11.00000    0.03763    0.03146 =
         0.03530    0.00742    0.01134    0.01135
AFIX 137
H25A  2    0.324363    0.846750    0.435330    11.00000   -1.50000
H25B  2    0.454569    0.881353    0.474792    11.00000   -1.50000
H25C  2    0.371837    0.774279    0.396962    11.00000   -1.50000
AFIX   0
C50   1   -0.011957    1.062503    0.786739    11.00000    0.05329    0.04915 =
         0.08583    0.01499    0.00889    0.01793
AFIX  23
H50A  2    0.048588    1.139609    0.790885    11.00000   -1.20000
H50B  2   -0.085277    1.050904    0.751242    11.00000   -1.20000
AFIX   0
C51   1    0.016111    0.983604    0.743394    11.00000    0.09091    0.05323 =
         0.05471    0.00022    0.00373    0.02758
AFIX  23
H51A  2    0.064144    1.016846    0.702456    11.00000   -1.20000
H51B  2   -0.054053    0.914221    0.709736    11.00000   -1.20000
AFIX   0
C52   1    0.080528    0.963775    0.822245    11.00000    0.05446    0.03650 =
         0.07002    0.01335    0.01985    0.01534
AFIX  23
H52A  2    0.071087    0.889750    0.809697    11.00000   -1.20000
H52B  2    0.162835    1.020406    0.839313    11.00000   -1.20000
AFIX   0
C53   1    0.024588    0.972711    0.893015    11.00000    0.11838    0.08201 =
         0.08402    0.03500    0.04828    0.06064
AFIX  23
H53A  2   -0.037723    0.898783    0.894765    11.00000   -1.20000
H53B  2    0.080874    1.004613    0.952295    11.00000   -1.20000
AFIX   0

C48   1    0.068928    0.756119    0.508667    11.00000    0.04166    0.04765 =
         0.07935   -0.01275    0.02559    0.00371
AFIX  23
H48A  2    0.107137    0.831576    0.545073    11.00000   -1.20000
H48B  2    0.008221    0.706105    0.534950    11.00000   -1.20000
AFIX   0
C47   1    0.017938    0.754592    0.415795    11.00000    0.04258    0.03517 =
         0.09083   -0.00337    0.02224    0.01108
AFIX  23
H47A  2   -0.032955    0.784847    0.415117    11.00000   -1.20000
H47B  2    0.078594    0.800179    0.387571    11.00000   -1.20000
AFIX   0
C46   1   -0.107937    0.631156    0.280001    11.00000    0.04991    0.05088 =
         0.06158    0.01739    0.01538    0.02480
AFIX  23
H46A  2   -0.054794    0.674488    0.245325    11.00000   -1.20000
H46B  2   -0.160380    0.659006    0.282617    11.00000   -1.20000
AFIX   0
C45   1   -0.174283    0.512386    0.235799    11.00000    0.03398    0.05504 =
         0.05366    0.01479    0.00758    0.01833
AFIX  23
H45A  2   -0.226873    0.468741    0.270719    11.00000   -1.20000
H45B  2   -0.220110    0.502150    0.175021    11.00000   -1.20000
AFIX   0
C44   1   -0.147741    0.369400    0.178107    11.00000    0.04296    0.03534 =
         0.03316    0.00534    0.00025    0.00431
AFIX  23
H44A  2   -0.194497    0.363697    0.119192    11.00000   -1.20000
H44B  2   -0.197935    0.313751    0.208252    11.00000   -1.20000
AFIX   0
C43   1   -0.054689    0.349745    0.166352    11.00000    0.05718    0.03467 =
         0.02986    0.00355    0.00915    0.01073
AFIX  23
H43A  2   -0.086999    0.279614    0.123311    11.00000   -1.20000
H43B  2    0.000290    0.410286    0.142574    11.00000   -1.20000
AFIX   0
HKLF 4


REM  PD-766 in P-1
REM wR2 = 0.2138, GooF = S = 1.169, Restrained GooF = 1.173 for all data
REM R1 = 0.0636 for 7701 Fo > 4sig(Fo) and 0.0749 for all 9244 data
REM 613 parameters refined using 22 restraints

END

WGHT      0.1306      0.8262

REM Highest difference peak  0.610,  deepest hole -0.917,  1-sigma level  0.079
Q1    1   0.3757  0.6901  0.1996  11.00000  0.05    0.46
Q2    1   0.1582  0.6603  0.3772  11.00000  0.05    0.43
Q3    1   0.2495  0.4929  0.5259  11.00000  0.05    0.41
Q4    1   0.0203  0.9426  0.9459  11.00000  0.05    0.40
Q5    1   0.0783  0.4907  0.3460  11.00000  0.05    0.40
Q6    1   0.3251  0.7436  0.1801  11.00000  0.05    0.37
Q7    1   0.0974  0.5623  0.2762  11.00000  0.05    0.37
Q8    1   0.1558  0.5402  0.3030  11.00000  0.05    0.37
Q9    1   0.2563  0.5912  0.1556  11.00000  0.05    0.36
Q10   1   0.2622  0.7162  0.2372  11.00000  0.05    0.35
Q11   1   0.3178  0.5833  0.5709  11.00000  0.05    0.33
Q12   1   0.1410  0.5898  0.4363  11.00000  0.05    0.32
Q13   1   0.0819  0.7111  0.5299  11.00000  0.05    0.32
Q14   1   0.3233  0.6885  0.2652  11.00000  0.05    0.31
Q15   1  -0.0405  0.2961  0.2856  11.00000  0.05    0.31
Q16   1  -0.0625  0.9612  0.8476  11.00000  0.05    0.30
Q17   1   0.4580  0.7350  0.2815  11.00000  0.05    0.29
Q18   1   0.5605  0.4826  0.1252  11.00000  0.05    0.29
Q19   1   0.3007  0.8202  0.1454  11.00000  0.05    0.29
Q20   1   0.0471  0.6293  0.6083  11.00000  0.05    0.29
;
_shelx_res_checksum   68974

_shelx_hkl_file
;
   0   0   1 32804.0 1063.74  16
   0   0  -2 67041.7 2321.05  18
   0   0   2 91781.0 2383.57  16
   0   0   3 38864.6 549.444  16
   0   0  -3 28336.6 305.435  18
   0   0   4 25620.5 960.764  16
   0   0   5 39980.4 1448.20  16
   0   0   6 4222.71 358.281  16
   0   0   7 49136.5 1846.09  16
   0   0  -8 79571.2 2491.29  23
   0   0   8 78482.7 2784.59  16
   0   0  -8 73647.7 2458.25  36
   0   0  -8 81427.9 2486.11  33
   0   0  -9 156.797 99.8426  23
   0   0   9-61.0038 267.887  16
   0   0  -9 61.9025 104.607  33
   0   0  -9 126.391 73.3737  36
   0   0 -10 7755.10 356.403  23
   0   0  10 9411.16 665.133  16
   0   0 -10 8312.56 320.789  36
   0   0 -10 8291.00 326.643  27
   0   0 -10 9503.95 363.747  33
   0   0 -11 929.542 142.483  23
   0   0  11 640.798 327.057  16
   0   0 -11 837.533 102.428  36
   0   0 -11 801.200 142.267  33
   0   0 -11 859.749 123.305  27
   0   0 -12 7354.39 352.040  23
   0   0 -12 6993.26 343.546  33
   0   0  13 380.716 334.231  16
   0   0  14 6427.29 682.898  16
   0   0 -14 7547.25 360.184  35
   0   0 -15 5327.47 291.525  31
   0   0 -15 6032.93 300.709  35
   0   0 -16 865.457 152.747  31
   0   0 -16 872.036 152.395  35
   0   0 -17 11260.9 426.750  31
   0   0 -17 11336.6 432.974  35
   0   0  18 26.7173 70.0445  38
   0   0 -18 14.9149 77.8151  35
   0   1  18 1662.19 108.909  38
   0  -1 -17 574.074 112.490  35
   0  -1 -17 590.860 110.477  31
   0   1  16 142.480 109.341  24
   0  -1 -16 79.8787 126.804  31
   0  -1 -16 24.1219 122.962  35
   0   1  15 2188.20 171.994  24
   0  -1 -15 1848.03 188.490  31
   0  -1 -15 2150.51 190.211  35
   0   1  14 9574.73 392.310  24
   0  -1 -14 8681.51 401.837  31
   0  -1 -14 9514.60 409.704  35
   0   1  13 2786.65 482.181  16
   0   1  13 3493.36 222.269  24
   0  -1 -13 3015.81 524.971  20
   0  -1 -13 3211.04 240.275  31
   0  -1 -13 3249.56 243.172  35
   0   1  12 17040.1 1016.84  16
   0   1  12 15882.1 603.368  24
   0  -1 -12 16816.1 622.916  35
   0   1  11 4541.69 517.968  16
   0   1  11 5017.77 249.760  24
   0  -1 -11 4689.08 263.399  33
   0   1  10 5896.60 526.402  16
   0  -1 -10 5998.22 276.532  23
   0  -1 -10 4914.86 227.203  36
   0  -1 -10 5345.93 238.235  27
   0  -1 -10 5512.11 268.293  33
   0  -1  -9 3892.82 211.307  23
   0   1   9 3174.72 398.111  16
   0  -1  -9 3822.44 175.097  36
   0  -1  -9 3679.20 183.747  27
   0  -1  -9 3864.16 209.875  33
   0  -1  -8 2908.72 178.073  23
   0  -1  -8 3002.78 148.751  36
   0  -1  -8 3052.72 178.688  33
   0  -1  -7 31570.5 1022.80  23
   0   1   7 29490.8 1240.64  16
   0  -1  -7 29833.5 1014.12  33
   0   1   6 17941.9 810.657  16
   0   1   5 120274. 4200.77  16
   0  -1  -5 132758. 4127.41  15
   0   1   4 113484. 1969.42  16
   0  -1  -4 126980. 1877.58  15
   0  -1  -3 17389.5 534.065  15
   0   1   3 15919.8 550.151  16
   0  -1  -2 288.299 107.528  15
   0   1   2 233.248 102.928  16
   0   1   1 169172. 5331.25  16
   0  -1   0 190940. 5814.86  15
   0   1   0 179305. 5794.15  17
   0  -1   1 224763. 7077.22  15
   0  -1   2 10538.0 363.093  15
   0  -1   3 21165.1 722.264   1
   0  -1   4 615.568 69.4769   1
   0  -1   4 1124.37 178.382  16
   0  -1   5 12557.8 585.226  16
   0   1  -5 12752.6 498.609  18
   0  -1   6 17001.2 697.211  16
   0   1  -6 12096.8 510.448  18
   0  -1   7 36281.0 1444.68  16
   0  -1   8 67676.0 2393.00  16
   0   1  -8 67932.3 2101.89  26
   0   1  -8 61644.9 2089.17  33
   0  -1   9 30039.6 1386.56  16
   0   1  -9 30646.9 1084.02  33
   0   1  -9 28492.9 1051.24  36
   0   1  -9 33205.9 1100.69  26
   0  -1  10 1818.12 359.747  16
   0  -1  10 1917.86 173.509  21
   0   1 -10 1207.89 100.924  36
   0   1 -10 1170.96 140.815  33
   0   1 -11 8058.52 328.279  36
   0   1 -11 9638.73 383.597  33
   0  -1  12 2504.58 456.298  16
   0   1 -12 2082.92 185.326  33
   0   1 -12 1950.48 134.543  36
   0  -1  13 7094.36 683.337  16
   0   1 -13 6533.35 329.343  33
   0  -1  14 983.581 377.452  16
   0   1 -14 618.128 158.465  33
   0  -1  15 28334.9 943.503  24
   0   1 -15 25841.7 959.270  35
   0  -1  16 10052.8 398.530  24
   0   1 -16 9674.44 411.473  31
   0   1 -16 10301.4 421.839  35
   0  -1  17 2197.85 154.506  24
   0   1 -17 2383.77 174.762  35
   0   1 -17 2290.02 168.814  31
   0   1 -18 75.1570 84.6798  35
   0  -1  18 63.3716 74.8800  38
   0  -2 -17 3312.24 195.818  35
   0  -2 -17 4722.45 192.441  31
   0   2  16 2797.47 165.430  24
   0  -2 -16 2359.02 173.336  31
   0  -2 -16 2664.61 179.674  35
   0   2  15 423.867 126.772  24
   0  -2 -15 485.648 147.639  31
   0  -2 -15 657.202 145.669  35
   0   2  14 547.424 140.088  24
   0  -2 -14 566.610 163.366  31
   0  -2 -14 414.176 154.421  35
   0  -2 -13-128.383 344.392  20
   0   2  13-17.0239 307.846  16
   0   2  13 4.77809 138.641  24
   0  -2 -13-27.8846 167.190  35
   0  -2 -13 106.205 165.601  31
   0  -2 -12 18092.6 1169.94  20
   0   2  12 19256.4 688.453  24
   0  -2 -12 18708.3 698.485  35
   0  -2 -12 18287.2 696.695  31
   0   2  11 4324.26 234.648  24
   0  -2 -11 3898.48 540.216  20
   0   2  11 4047.24 493.142  16
   0  -2 -11 4570.73 255.890  35
   0  -2 -11 4223.21 253.389  31
   0   2  10 1082.00 130.464  24
   0  -2 -10 767.822 146.070  35
   0  -2 -10 908.943 126.947  27
   0   2   9 27181.1 1212.24  16
   0   2   9 26630.0 896.049  24
   0  -2  -9 26199.5 883.889  27
   0   2   8 5951.91 493.851  16
   0  -2  -8 6657.56 267.918  27
   0   2   7-8.78773 236.472  16
   0  -2  -7 32.8650 73.4862  36
   0  -2  -7 106.239 99.2088  33
   0  -2  -6 58173.9 1861.24  15
   0   2   6 45770.1 1850.75  16
   0  -2  -5 5174.48 252.962   1
   0   2   5 5756.31 379.823  16
   0  -2  -4 20984.5 730.376  15
   0   2   4 19427.6 718.622  16
   0   2   3 205308. 6966.93  16
   0  -2  -3 240119. 7026.21  15
   0   2   2 127141. 4244.47  16
   0  -2  -2 146899. 4333.01  15
   0   2   1 51336.0 1643.79  16
   0   2   0 178191. 5311.75  17
   0  -2   0 153309. 5327.93  15
   0  -2   1 30247.5 1000.35  16
   0  -2   1 31933.2 1067.50  15
   0  -2   2 43370.8 1396.07  16
   0  -2   2 40514.8 1395.45  15
   0  -2   3 152154. 5107.08  15
   0  -2   3 176721. 5167.58  16
   0  -2   4 28576.3 1009.70   1
   0  -2   5 7464.65 296.346   6
   0  -2   5 6149.37 303.886   1
   0  -2   6 5127.04 263.942   4
   0  -2   6 6456.58 267.524   1
   0   2  -7 17782.7 724.628  18
   0   2  -8 19909.5 692.941  23
   0   2  -9 115498. 3691.31  33
   0  -2  10 86391.6 3051.56  16
   0   2 -10 82148.0 2640.97  33
   0  -2  11 14408.9 908.017  16
   0   2 -11 12976.9 511.396  36
   0   2 -11 13435.2 555.105  33
   0  -2  12 8590.76 712.481  16
   0   2 -12 8701.51 369.320  33
   0  -2  13 2112.20 448.188  16
   0   2 -13 1714.41 188.749  33
   0   2 -13 1789.95 130.227  36
   0  -2  14 17680.1 657.844  24
   0   2 -14 18917.9 687.727  33
   0  -2  15 631.350 139.975  24
   0   2 -15 460.531 154.544  33
   0  -2  16 16372.9 553.620  24
   0   2 -16 13629.5 529.047  46
   0  -2  17 295.707 100.724  24
   0   2 -17 356.982 124.294  31
   0  -2  18 1276.23 103.305  24
   0  -2  18 1050.94 101.668  38
   0   2 -18 1370.50 116.204  31
   0  -3 -16-21.3097 101.814  35
   0  -3 -16 184.423 98.7197  31
   0  -3 -15 2578.55 182.387  31
   0  -3 -15 2231.59 183.352  35
   0   3  14 29792.5 1011.62  24
   0  -3 -14 29869.7 1023.71  31
   0  -3 -14 29378.2 1031.05  35
   0   3  13 147.259 130.493  24
   0  -3 -13 60.3182 159.937  31
   0  -3 -13 46.6941 154.369  35
   0  -3 -12 33077.3 1740.54  20
   0   3  12 38264.5 1221.81  24
   0  -3 -12 35949.5 1233.75  35
   0  -3 -12 33976.5 1231.15  31
   0  -3 -11 1064.16 397.800  20
   0   3  11 927.661 154.085  24
   0   3  11 638.328 329.178  16
   0  -3 -11 760.027 183.430  31
   0  -3 -11 943.956 173.184  35
   0  -3 -11 838.997 153.314  27
   0   3  10 2789.45 385.710  16
   0   3  10 2700.79 179.199  24
   0  -3 -10 2444.62 435.915  20
   0  -3 -10 2344.13 177.647  42
   0  -3 -10 2569.35 197.278  35
   0  -3 -10 2419.64 201.171  31
   0  -3 -10 2372.17 174.530  27
   0   3   9 2940.81 172.143  24
   0  -3  -9 2576.48 411.020  20
   0   3   9 2681.29 357.441  16
   0  -3  -9 2619.29 172.897  42
   0  -3  -9 2698.81 170.694  27
   0  -3  -9 2379.90 187.043  35
   0  -3  -9 2640.98 191.125  31
   0   3   8 24296.5 1040.73  16
   0   3   8 22000.8 753.742  24
   0  -3  -8 22285.6 766.377  31
   0  -3  -8 21390.2 764.076  35
   0  -3  -8 21709.3 748.853  27
   0   3   7 2362.12 311.244  16
   0   3   7 1978.57 133.032  24
   0  -3  -7 2400.87 372.225  20
   0  -3  -7 1949.53 150.938  35
   0  -3  -7 2177.02 144.924  27
   0  -3  -7 1987.41 155.929  31
   0  -3  -6 32949.5 1207.51   1
   0  -3  -6 40992.5 1401.71  15
   0   3   6 34541.2 1119.21  24
   0  -3  -6 42871.4 1509.69  20
   0   3   6 37326.5 1333.74  16
   0  -3  -6 35024.1 1129.43  35
   0  -3  -6 31408.3 1124.78  31
   0  -3  -5 241.377 159.331   1
   0  -3  -5 391.816 163.360   6
   0   3   5 215.547 206.755  16
   0  -3  -5 328.307 226.441  15
   0  -3  -5 297.845 281.561  20
   0  -3  -4 177832. 6426.87   1
   0  -3  -4 194506. 6396.10   6
   0  -3  -4 184240. 6519.03  20
   0  -3  -3 2930.89 267.433  15
   0   3   3 2552.62 198.159  16
   0   3   2 527234. 16689.2  16
   0  -3  -2 543124. 16831.5  15
   0  -3   0 277517. 9550.83  15
   0   3   0 318975. 9527.48  17
   0  -3   1 29240.9 1096.72  15
   0   3  -1 30741.1 1066.91  17
   0  -3   2 62973.2 2192.21  15
   0  -3   2 67295.9 2137.82  16
   0  -3   3 78309.3 2575.01  15
   0  -3   3 77942.5 2566.27  16
   0  -3   4 6840.43 348.088  15
   0  -3   4 7635.68 388.449  16
   0  -3   5 104111. 3132.69   6
   0  -3   5 100227. 3215.61  16
   0  -3   6 14037.9 519.719   6
   0  -3   6 12697.8 636.886  16
   0  -3   7 7119.03 350.077   1
   0   3  -7 7604.73 289.840  23
   0   3  -8 2118.55 255.872  18
   0  -3   8 2514.12 370.977  16
   0   3  -8 2451.22 156.927  23
   0   3  -9 37651.0 1259.94  23
   0   3 -10 3560.61 216.265  23
   0   3 -10 3904.90 222.463  33
   0   3 -11 8803.76 389.615  23
   0   3 -11 9364.88 394.956  33
   0   3 -12 1176.85 163.273  23
   0   3 -12 1006.03 108.287  36
   0   3 -12 1304.66 176.961  33
   0   3 -13 496.913 96.6638  36
   0   3 -13 582.376 162.792  33
   0  -3  14 8003.00 350.124  24
   0   3 -14 7908.58 381.553  33
   0  -3  15 15482.1 589.571  24
   0   3 -15 16944.8 625.682  33
   0  -3  16 8747.80 362.118  24
   0   3 -16 8984.04 392.940  33
   0  -3  17 4297.01 202.486  24
   0   3 -17 3679.80 189.500  46
   0  -3  17 4163.62 202.757  38
   0  -3  18 353.193 77.6988  24
   0   3 -18 339.924 96.1887  31
   0  -3  18 434.173 81.0072  38
   0  -4 -16 124.415 142.380  52
   0  -4 -16-31.7928 82.9919  31
   0  -4 -16 75.2984 89.2404  35
   0  -4 -15 116.605 165.904  52
   0  -4 -15 99.7345 109.724  35
   0  -4 -15-105.638 109.010  31
   0  -4 -14 1464.33 160.846  31
   0  -4 -14 1153.86 157.670  35
   0   4  13 5149.79 255.764  24
   0  -4 -13 5051.71 278.643  35
   0  -4 -13 5154.46 278.877  31
   0  -4 -12 18055.4 1176.56  20
   0   4  12 19805.0 708.413  24
   0  -4 -12 19131.6 725.848  35
   0  -4 -12 20483.4 726.935  31
   0  -4 -11 1175.36 386.688  20
   0   4  11 1097.58 156.602  24
   0  -4 -11 1148.93 162.670  27
   0  -4 -11 1080.56 194.097  31
   0  -4 -11 1270.17 186.884  35
   0  -4 -10 24016.1 1412.14  20
   0  -4 -10 25503.3 985.007  42
   0  -4 -10 28840.7 1002.48  31
   0  -4 -10 28010.6 980.656  27
   0  -4 -10 29363.5 1003.32  35
   0   4   9 8235.31 334.227  24
   0  -4  -9 7763.60 670.751  20
   0  -4  -9 7896.41 344.340  42
   0  -4  -9 7696.19 353.779  31
   0  -4  -9 8562.42 355.444  35
   0  -4  -9 8228.91 339.560  27
   0   4   8 14748.4 756.031  16
   0   4   8 14612.7 518.096  24
   0  -4  -8 12080.5 845.776  20
   0  -4  -8 15133.7 529.281  42
   0  -4  -8 13219.7 534.941  35
   0  -4  -8 14902.9 522.506  27
   0  -4  -8 13583.0 530.984  31
   0   4   7 40897.0 1461.63  16
   0   4   7 38063.5 1206.09  24
   0  -4  -7 31458.5 1540.42  20
   0  -4  -7 37796.1 1219.10  35
   0  -4  -7 35579.5 1205.72  27
   0  -4  -7 35031.2 1215.63  31
   0  -4  -6 27372.8 974.428   1
   0   4   6 23459.6 969.818  16
   0  -4  -6 28307.2 1155.87  15
   0   4   6 23461.4 787.081  24
   0  -4  -6 25589.2 1136.88  20
   0  -4  -6 22344.4 799.890  31
   0  -4  -6 22786.1 792.375  27
   0  -4  -6 23796.5 800.591  35
   0  -4  -5 49683.7 1749.85   1
   0  -4  -5 50958.8 1708.43   6
   0  -4  -5 41341.9 1815.01  20
   0   4   5 54016.5 1710.51  16
   0  -4  -5 46092.4 1545.32  31
   0  -4  -5 45743.0 1543.58  35
   0  -4  -4 90077.4 3335.31   1
   0  -4  -4 97779.1 3287.21   6
   0   4   4 96849.8 3229.09  16
   0  -4  -4 102113. 3423.49  20
   0  -4  -3 63935.4 2402.43   1
   0   4   3 62562.8 2170.71  16
   0  -4  -3 74798.6 2386.55  15
   0  -4  -3 72829.7 2401.48  20
   0   4   1 66461.7 2283.10  17
   0  -4   0 9523.90 526.135  15
   0   4   0 11135.0 504.622  17
   0   4  -1 14978.1 618.726  17
   0  -4   1 13663.7 648.039  15
   0  -4   2 845.329 167.401  15
   0  -4   2 821.603 104.319  16
   0  -4   3 2730.46 201.322  16
   0  -4   3 2463.47 235.628  15
   0  -4   4 7695.80 460.817   1
   0  -4   4 8682.62 422.243  16
   0  -4   4 8095.59 433.274  15
   0  -4   5 27953.8 1154.64   1
   0  -4   5 26760.1 1062.40   6
   0  -4   6 5785.42 408.685   1
   0  -4   6 6183.07 364.608   6
   0  -4   7 7955.58 429.218   6
   0  -4   7 8836.32 470.391   1
   0  -4   7 9113.80 560.994  16
   0   4  -8 9182.72 345.115  23
   0  -4   8 9224.57 591.101  16
   0   4  -9 20408.4 723.204  23
   0  -4   9 20291.9 1027.65  16
   0  -4  10 13611.1 804.505  16
   0   4 -10 11041.1 452.414  23
   0   4 -11 40503.8 1355.49  23
   0  -4  11 36511.2 1728.28  16
   0   4 -11 39499.1 1348.81  33
   0   4 -12 1332.15 175.623  23
   0  -4  12 1316.97 394.140  16
   0   4 -12 1413.85 186.130  33
   0  -4  13 1846.30 228.036  21
   0  -4  13 951.398 418.409  16
   0   4 -13 1098.40 171.025  23
   0   4 -13 1119.74 185.666  33
   0   4 -14 215.889 156.262  23
   0  -4  14 361.117 332.244  16
   0  -4  14 539.514 194.118  21
   0   4 -14 429.998 157.588  33
   0   4 -15 976.550 173.020  23
   0  -4  15 1034.54 137.134  24
   0   4 -15 1147.54 169.872  33
   0  -4  16 3951.03 205.530  24
   0   4 -16 3964.77 237.311  33
   0  -4  16 3454.24 200.078  38
   0  -4  17 5519.45 247.131  24
   0   4 -17 5834.39 262.805  46
   0  -4  17 6403.81 247.162  38
   0   4 -18 131.005 56.1076  46
   0  -4  18 45.6704 66.4817  38
   0   4 -18 64.1026 91.2793  31
   0  -5 -15 129.995 149.550  52
   0  -5 -15-22.6146 100.604  35
   0  -5 -14 394.100 121.905  31
   0  -5 -14 195.463 127.329  35
   0  -5 -13 5571.90 274.762  39
   0  -5 -13 5347.57 296.633  35
   0  -5 -12 10857.5 451.154  35
   0  -5 -12 10703.0 447.114  31
   0   5  11 1639.38 162.292  24
   0  -5 -11 2156.25 437.689  20
   0  -5 -11 1705.92 192.899  31
   0  -5 -11 1720.56 193.444  35
   0   5  10 8328.40 336.851  24
   0  -5 -10 7389.51 346.515  42
   0  -5 -10 7484.91 358.962  31
   0  -5 -10 7270.32 356.307  35
   0   5   9 85.9257 117.183  24
   0  -5  -9 351.671 328.341  20
   0  -5  -9 186.506 126.962  44
   0  -5  -9 12.3929 129.659  42
   0  -5  -9 84.5782 157.035  31
   0  -5  -9 80.0559 142.387  35
   0  -5  -9 92.9869 146.044  27
   0   5   8 2471.02 165.155  24
   0  -5  -8 2521.55 428.847  20
   0  -5  -8 2668.66 186.649  42
   0  -5  -8 2895.09 172.391  44
   0  -5  -8 2733.24 191.900  27
   0  -5  -8 2548.58 195.184  35
   0  -5  -8 2294.87 195.687  31
   0  -5  -7 5936.94 566.677  20
   0   5   7 6150.58 260.222  24
   0  -5  -7 6090.57 262.068  44
   0  -5  -7 6394.24 277.446  42
   0  -5  -7 5848.66 281.285  35
   0  -5  -7 6080.98 277.656  27
   0  -5  -7 5556.20 278.991  31
   0  -5  -6 962.107 222.892   1
   0   5   6 1011.29 106.962  24
   0  -5  -6 1173.80 305.297  20
   0  -5  -6 639.062 292.008  15
   0  -5  -6 856.641 135.288  31
   0  -5  -6 882.021 126.847  35
   0  -5  -6 984.640 139.231  27
   0  -5  -5 60852.9 2055.38   6
   0  -5  -5 71428.1 2155.64   1
   0  -5  -5 76706.3 2317.71  15
   0   5   5 51563.0 1805.34  24
   0  -5  -5 72297.5 2301.17  20
   0  -5  -5 54464.3 1824.47  35
   0  -5  -5 58108.5 1824.52  27
   0  -5  -4 47194.1 1929.30   1
   0  -5  -4 61652.1 1916.01   6
   0  -5  -4 62698.8 2064.59  15
   0  -5  -4 58206.3 2053.34  20
   0  -5  -4 48953.5 1661.38  27
   0  -5  -4 50712.9 1664.65  35
   0  -5  -3 62.5812 274.433   1
   0  -5  -3 133.478 221.465   6
   0  -5  -3 21.5785 273.683  15
   0  -5  -2 168.893 269.708   1
   0   5   2 107.469 211.795  17
   0   5   1 302.160 181.788  17
   0   5   0 1906.79 237.096  17
   0  -5   0 1564.12 287.252  15
   0  -5   1 10105.1 578.939  15
   0   5  -1 10655.8 530.636  17
   0  -5   2 14158.6 700.079  15
   0  -5   3 61486.8 2128.95  15
   0  -5   3 58623.8 1965.59  16
   0  -5   4 198099. 6376.60   1
   0  -5   4 189062. 6162.77  16
   0  -5   4 191839. 6274.43  15
   0  -5   5 18328.1 823.712   6
   0  -5   5 19728.1 944.256   1
   0  -5   5 19884.0 817.943  16
   0  -5   6 1682.36 237.988   6
   0  -5   6 1665.94 279.838  16
   0  -5   7 7788.99 484.984   1
   0  -5   7 8210.02 518.976  16
   0  -5   8 1151.57 212.605   1
   0  -5   8 599.771 221.653   4
   0  -5   8 999.405 281.854  16
   0  -5   9 4308.94 448.728  16
   0   5  -9 3698.15 220.444  23
   0   5  -9 4526.77 243.695  26
   0  -5  10 23136.4 1193.96  16
   0   5 -10 23438.0 860.610  23
   0   5 -10 25610.0 877.520  26
   0  -5  11 4908.19 547.739  16
   0   5 -11 5225.69 277.477  23
   0   5 -11 4551.43 286.151  26
   0   5 -12 30804.2 1136.20  23
   0   5 -12 30267.9 1143.05  26
   0   5 -12 28981.0 1126.50  33
   0  -5  13 448.982 343.786  16
   0  -5  13 456.540 192.138  21
   0   5 -13 174.580 143.671  23
   0   5 -13 175.677 165.725  33
   0   5 -13 134.222 167.709  26
   0  -5  13 232.204 115.858  38
   0  -5  14 1543.25 228.132  21
   0   5 -14 1336.72 181.545  23
   0  -5  14 997.486 131.921  38
   0   5 -14 1044.04 177.274  33
   0  -5  15 864.404 203.485  21
   0   5 -15 718.642 156.308  23
   0  -5  15 715.039 122.309  24
   0   5 -15 724.083 155.365  33
   0  -5  15 733.129 119.939  38
   0  -5  16 404.125 102.718  24
   0   5 -16 278.123 134.535  23
   0  -5  16 451.579 100.424  38
   0   5 -16 413.238 129.685  33
   0  -5  17 3238.38 171.752  24
   0   5 -17 3653.02 202.056  46
   0   5 -17 3778.77 215.244  33
   0   5 -18 806.165 84.3750  46
   0   5 -18 155.213 99.4000  35
   0  -6 -15 121.975 134.405  52
   0  -6 -14 19724.7 775.029  52
   0  -6 -13 86.3166 130.634  35
   0  -6 -13 186.482 125.971  31
   0  -6 -13 248.682 119.982  39
   0  -6 -12 156.835 138.155  31
   0  -6 -12 156.897 148.920  35
   0  -6 -12 197.148 140.212  39
   0  -6 -11 14463.6 542.318  22
   0  -6 -11 14616.6 584.508  35
   0  -6 -11 15045.2 568.243  31
   0  -6 -10 2767.27 208.593  22
   0  -6 -10 2603.43 191.292  44
   0  -6 -10 2533.14 202.140  42
   0  -6 -10 2640.77 218.548  31
   0  -6 -10 2580.22 224.148  35
   0  -6  -9 690.903 147.979  44
   0  -6  -9 723.971 154.109  42
   0  -6  -9 816.396 174.123  31
   0  -6  -9 702.367 170.576  35
   0  -6  -8 6025.09 290.358  42
   0  -6  -8 5469.90 269.624  44
   0  -6  -8 5990.81 298.920  35
   0  -6  -8 5574.16 293.123  31
   0  -6  -7 6931.24 293.523  44
   0  -6  -7 6324.25 302.022  42
   0  -6  -7 6788.11 313.957  35
   0  -6  -7 6104.41 306.349  31
   0  -6  -6 4697.61 423.518   1
   0  -6  -6 5145.87 239.758  44
   0  -6  -6 5645.31 261.248  35
   0  -6  -6 4611.21 252.659  31
   0  -6  -5 551.342 313.932  15
   0   6   5 1019.31 274.010  17
   0  -6  -5 236.032 245.925   4
   0  -6  -5 1042.31 268.408   1
   0  -6  -5 661.964 231.810   6
   0  -6  -5 801.698 122.964  44
   0  -6  -5 759.831 129.990  35
   0  -6  -4 8253.84 582.627   1
   0  -6  -4 8017.32 528.885   6
   0  -6  -4 8098.17 316.828   8
   0   6   4 7419.48 558.651  17
   0  -6  -4 7111.71 330.303  35
   0  -6  -3 8106.58 314.260   8
   0  -6  -3 9458.84 559.895   6
   0  -6  -3 8182.37 596.540   1
   0   6   3 9794.93 584.441  17
   0  -6  -3 8272.04 631.569  15
   0  -6  -3 6752.72 334.906  35
   0  -6  -2 53150.9 1940.47   6
   0  -6  -2 52874.8 1683.70   8
   0  -6  -2 48666.8 1681.79  22
   0  -6  -1 85751.2 2780.44   1
   0   6   1 81287.7 2595.95  17
   0   6   0 164.772 188.703  17
   0  -6   0-45.5412 292.123  15
   0  -6   1 49302.4 1807.09  15
   0  -6   1 43602.3 1473.48  22
   0  -6   2 99219.3 3046.05   8
   0  -6   2 89699.1 3039.82  22
   0  -6   2 96513.6 3354.41  15
   0  -6   3 14473.8 523.646   8
   0  -6   3 15159.7 785.338  15
   0  -6   4 80265.2 2591.78   8
   0  -6   4 79884.8 2880.38  15
   0  -6   5 10570.3 596.638   6
   0  -6   5 11603.7 723.566   1
   0  -6   5 10155.3 384.720   8
   0  -6   5 11308.3 535.591  16
   0  -6   6 12721.6 641.275   6
   0  -6   6 10916.3 414.309   8
   0  -6   6 11683.4 749.951   1
   0  -6   7 25320.7 1133.45   1
   0  -6   7 24547.3 1063.33   6
   0  -6   7 25004.9 1078.57  16
   0  -6   8 25336.8 1005.60   1
   0  -6   8 23713.0 1001.22  16
   0  -6   9 10904.9 700.997  16
   0  -6  10 28313.9 1416.04  16
   0   6 -10 29841.6 1095.86  23
   0  -6  11 181.649 308.207  16
   0   6 -11 164.584 133.896  23
   0   6 -11 176.037 158.883  26
   0   6 -12 45627.3 1566.78  23
   0   6 -12 49354.1 1583.38  26
   0  -6  13 2089.70 253.900  21
   0   6 -13 1510.50 196.576  23
   0   6 -13 1643.89 215.002  26
   0  -6  13 1640.66 138.449  38
   0   6 -13 1621.93 208.229  33
   0   6 -14 10380.3 455.931  23
   0  -6  14 8833.99 375.491  38
   0   6 -14 10519.8 472.414  26
   0   6 -14 10147.0 449.041  33
   0  -6  15 180.458 179.170  21
   0  -6  15 157.874 97.1598  24
   0   6 -15 226.120 143.146  23
   0  -6  15 169.993 96.0775  38
   0   6 -15 130.450 142.524  33
   0   6 -16 789.941 141.002  23
   0  -6  16 515.530 174.918  21
   0  -6  16 483.849 91.1224  24
   0   6 -16 585.106 129.448  46
   0   6 -16 738.814 137.201  33
   0   6 -17 289.545 107.675  23
   0   6 -17 312.787 103.260  46
   0   6 -17 355.339 103.916  33
   0   6 -18 158.168 71.2254  46
   0   6 -18 68.3439 83.6626  35
   0  -7 -14 495.978 160.742  52
   0  -7 -13 1884.94 144.710  39
   0   7  13 1949.30 110.714  32
   0  -7 -12 598.680 144.577  39
   0  -7 -10 256.119 150.664  22
   0  -7 -10 301.728 138.318  44
   0  -7 -10 198.030 133.781  42
   0  -7 -10 124.337 154.818  31
   0  -7 -10 190.207 159.695  35
   0  -7  -9 2691.56 211.713  22
   0  -7  -9 2328.78 199.749  42
   0  -7  -9 2446.91 197.686  44
   0  -7  -9 2566.45 218.025  31
   0  -7  -8 928.195 184.204  22
   0  -7  -8 596.249 156.677  44
   0  -7  -8 822.620 160.959  42
   0  -7  -8 776.195 175.326  31
   0  -7  -8 483.785 182.547  35
   0  -7  -7 7520.94 344.266  22
   0  -7  -7 7922.79 340.889  42
   0  -7  -7 7699.79 325.621  44
   0  -7  -7 7309.43 341.839  31
   0  -7  -6 69.5616 167.729  22
   0  -7  -6 244.254 135.258  44
   0  -7  -6 100.628 154.605  35
   0  -7  -6 19.5595 153.739  31
   0  -7  -5 2673.15 209.294  22
   0   7   5 2631.52 387.818  17
   0  -7  -5 2756.49 180.342  44
   0  -7  -5 2189.76 172.537   8
   0  -7  -5 2610.66 368.683   1
   0  -7  -5 2586.70 360.650   6
   0  -7  -5 2549.81 379.408   4
   0   7   4 26262.2 1236.70  17
   0  -7  -4 24790.5 1353.19  15
   0  -7  -4 23605.0 868.186  22
   0  -7  -4 25951.7 857.790  44
   0  -7  -4 25544.3 867.671   8
   0  -7  -4 24070.4 1159.26   6
   0  -7  -4 28090.6 1285.22   1
   0  -7  -3 485.290 152.495  22
   0   7   3 495.728 217.417  17
   0  -7  -3 358.500 291.671  15
   0  -7  -3 623.894 118.331  44
   0  -7  -3 635.622 136.023  40
   0  -7  -3 584.814 254.395   6
   0  -7  -3 479.023 112.915   8
   0  -7  -3 548.686 272.545   1
   0  -7  -2 94014.9 2894.50   8
   0  -7  -2 100209. 3384.21   1
   0  -7  -2 91795.5 3225.25   6
   0   7   2 99929.3 3252.51  17
   0  -7  -1 118433. 4579.06   6
   0  -7  -1 147231. 4837.89   1
   0  -7  -1 137534. 4303.30   8
   0   7   1 140466. 4605.49  17
   0  -7  -1 126139. 4719.12  15
   0  -7   0 6491.92 281.062   8
   0  -7   0 6080.83 493.757   6
   0   7   0 7087.26 475.656  17
   0  -7   0 6025.96 569.295  15
   0  -7   1 22174.2 982.633   6
   0  -7   1 22840.2 1069.24  15
   0  -7   2 3776.47 393.838   6
   0  -7   2 3957.98 202.195   8
   0  -7   2 3297.75 223.040  22
   0  -7   2 3500.69 455.659  15
   0  -7   3 9123.57 676.226   1
   0  -7   3 8106.24 328.499   8
   0  -7   3 7709.40 601.744  15
   0  -7   4 10929.8 731.955   1
   0  -7   4 9974.21 375.786   8
   0  -7   4 9281.46 649.735  15
   0  -7   5 537.075 103.736   8
   0  -7   5 489.255 242.959   6
   0  -7   5 739.152 297.853   1
   0  -7   6 692.263 233.775   6
   0  -7   6 501.974 269.007   1
   0  -7   6 531.842 101.735   8
   0  -7   7 16312.2 841.521   6
   0  -7   7 16076.8 582.483   8
   0  -7   7 18158.5 938.212   1
   0  -7   7 16114.2 792.228  16
   0  -7   8-71.9027 237.521   4
   0  -7   8 176.532 209.012   6
   0  -7   8 26.1359 210.335   1
   0  -7   8 30.8138 215.344  16
   0  -7   9 2155.21 420.591   4
   0  -7   9 6046.21 497.239  16
   0  -7  10-83.1299 289.074  16
   0   7 -10 77.8982 127.804  23
   0   7 -10 101.294 151.772  26
   0  -7  11 1101.91 338.556  16
   0   7 -11 1508.34 178.038  23
   0   7 -11 1534.56 198.739  26
   0   7 -12 18823.8 689.651  23
   0   7 -12 18381.0 702.196  26
   0   7 -13 139.061 151.260  23
   0  -7  13 82.1081 196.632  21
   0   7 -13 157.007 170.000  33
   0   7 -13 232.495 168.427  26
   0  -7  14 8599.63 447.982  21
   0   7 -14 7632.56 374.683  33
   0   7 -14 8245.04 391.509  26
   0   7 -15 7778.83 389.791  23
   0   7 -15 8603.83 388.994  33
   0  -7  16-98.8974 156.068  21
   0   7 -16 19.9019 111.168  23
   0   7 -16-46.6768 114.321  46
   0   7 -16 104.434 112.194  33
   0   7 -17 3131.11 199.719  23
   0   7 -17 3286.22 191.092  33
   0   7 -18 1562.09 109.275  46
   0  -8 -14 82.2605 105.301  52
   0  -8 -13 109.724 139.080  52
   0  -8 -13 148.590 84.0401  39
   0  -8 -12 264.975 119.528  39
   0  -8 -11 2966.90 207.111  39
   0  -8 -10 39.4407 139.301  22
   0  -8 -10 21.2680 125.132  42
   0  -8 -10 181.402 137.467  44
   0  -8  -9 775.423 169.660  22
   0  -8  -9 547.014 156.575  44
   0  -8  -9 728.274 149.941  42
   0   8   9 712.528 88.9726  32
   0  -8  -8 3991.22 246.348  22
   0  -8  -8 3402.31 228.629  44
   0  -8  -8 3690.50 235.927  42
   0   8   8 3121.29 169.944  32
   0  -8  -7 2120.75 210.520  22
   0  -8  -7 1579.02 185.085  44
   0  -8  -7 1875.32 188.761  42
   0  -8  -6 2497.18 227.596  22
   0  -8  -6 2470.70 199.609  44
   0  -8  -5 253.543 180.800  22
   0  -8  -5 244.673 139.629  44
   0  -8  -5 258.569 252.614   1
   0  -8  -5 124.973 132.062   8
   0  -8  -4 43050.5 1359.61  22
   0  -8  -4 43280.0 1339.00  44
   0  -8  -4 36564.7 1753.88   4
   0  -8  -4 40617.2 1729.71   6
   0  -8  -4 34404.9 1341.88   8
   0  -8  -4 47419.9 1864.13   1
   0  -8  -3 712.977 179.274  22
   0  -8  -3 578.385 370.468  15
   0  -8  -3 651.924 159.074  40
   0  -8  -3 674.743 120.825  12
   0  -8  -3 631.201 137.712   8
   0  -8  -3 893.806 330.682   1
   0  -8  -3 566.105 295.346   6
   0  -8  -2 7350.82 342.014  22
   0  -8  -2 8098.72 351.486  40
   0  -8  -2 7027.79 308.350  12
   0  -8  -2 6980.77 587.919   6
   0  -8  -2 7813.86 688.721   1
   0  -8  -2 7468.80 332.341   8
   0  -8  -1 3140.90 515.294  15
   0  -8  -1 3770.33 223.150  40
   0  -8  -1 3074.67 188.325  44
   0  -8  -1 4048.67 524.463   1
   0  -8  -1 4257.61 444.918   6
   0  -8  -1 3117.01 202.665   8
   0  -8   0 2465.95 471.851  15
   0  -8   0 2734.62 185.991  40
   0  -8   0 2455.06 159.220  44
   0  -8   0 3605.98 501.236   1
   0  -8   0 2411.59 380.764   6
   0  -8   0 2630.58 184.333   8
   0  -8   1 3516.12 431.348   6
   0  -8   1 3499.57 513.486  15
   0  -8   1 3742.91 241.662  22
   0  -8   2 691.761 269.633   6
   0  -8   2 1025.72 348.793   1
   0  -8   2 746.356 125.591   8
   0  -8   2 620.661 333.300  15
   0  -8   3 7839.38 664.810   1
   0  -8   3 7226.85 312.704   8
   0  -8   4 1084.22 132.763   8
   0  -8   4 1235.23 356.452   1
   0  -8   4 1033.16 287.667   6
   0  -8   5 240.922 109.201   8
   0  -8   5 470.956 297.635   1
   0  -8   5 373.442 254.297   6
   0  -8   6 485.745 112.699  12
   0  -8   6 582.639 253.477   6
   0  -8   6 890.582 319.120   1
   0  -8   6 616.427 121.152   8
   0  -8   7 12056.9 457.762   8
   0  -8   7 12370.3 748.389   6
   0  -8   8 2865.34 164.669  12
   0  -8   8 2823.81 438.826   1
   0  -8   8 2736.07 386.397   6
   0  -8   8 2668.98 160.356  11
   0  -8   8 1745.52 187.201   8
   0  -8   8 1659.21 398.747   4
   0  -8   9 1105.55 357.617   4
   0   8 -10 11839.9 500.479  23
   0   8 -11 8584.18 402.089  23
   0   8 -11 8514.48 417.150  26
   0   8 -12 10337.1 471.516  23
   0   8 -12 11541.7 495.507  26
   0  -8  13 4925.94 365.220  21
   0   8 -13 4116.07 274.551  23
   0   8 -13 4286.81 283.757  26
   0   8 -14 2030.63 199.678  23
   0  -8  14 2452.50 272.655  21
   0   8 -14 2587.75 206.282  46
   0   8 -14 2558.44 216.416  33
   0   8 -14 2465.89 218.252  26
   0  -8  15 90.3455 172.034  21
   0   8 -15 47.9465 114.044  23
   0   8 -15 2.76258 130.822  33
   0   8 -16-12.7462 101.119  23
   0  -8  16 7.51819 150.113  21
   0   8 -16 8.79215 103.689  33
   0   8 -17 1978.50 151.144  23
   0   8 -17 2099.60 141.429  33
   0   8 -18 4481.61 192.129  46
   0  -9 -13-10.2332 96.5930  52
   0  -9 -12 181.973 89.3327  39
   0  -9 -11 14649.9 532.317  39
   0  -9 -10 778.042 143.746  44
   0  -9 -10 990.491 134.883  42
   0  -9  -9 639.654 156.126  22
   0  -9  -9 499.267 153.954  44
   0  -9  -9 574.906 136.166  42
   0  -9  -8 2396.61 210.481  22
   0  -9  -8 2375.50 199.635  44
   0  -9  -8 2347.68 192.881  42
   0  -9  -7 6004.45 315.285  22
   0  -9  -7 5627.33 297.123  42
   0  -9  -7 5675.19 294.364  44
   0  -9  -6 1383.78 211.165  22
   0  -9  -6 1605.87 182.919  42
   0  -9  -6 1268.85 177.976  44
   0  -9  -5 1562.50 221.686  22
   0  -9  -5 1667.88 184.135  44
   0  -9  -4 9386.46 407.140  22
   0  -9  -4 9459.17 371.916  44
   0  -9  -4 8851.68 346.397  12
   0  -9  -4 9485.44 351.056  11
   0  -9  -4 9556.46 761.684   1
   0  -9  -4 5286.20 365.114   8
   0  -9  -4 6366.78 687.227   4
   0  -9  -3 42.8587 196.750  22
   0  -9  -3 126.404 148.046   8
   0  -9  -3-203.245 334.800   6
   0  -9  -3-52.8825 324.930   4
   0  -9  -3 95.2674 119.407  11
   0  -9  -3 237.490 291.278   1
   0  -9  -3 197.905 123.524  12
   0  -9  -2 8156.36 378.802  22
   0  -9  -2 9416.59 380.403  40
   0  -9  -2 6578.57 323.310  12
   0  -9  -2 7373.90 654.278   6
   0  -9  -2 9147.88 754.228   1
   0  -9  -2 6636.08 349.015   8
   0  -9  -1 7953.61 334.463  44
   0  -9  -1 9120.91 384.671  40
   0  -9  -1 7931.75 367.112   8
   0  -9  -1 7402.86 338.600  12
   0  -9  -1 8141.70 669.345   6
   0  -9  -1 7529.22 729.800   1
   0  -9   0 29125.1 1056.99  44
   0  -9   0 34734.0 1105.15  40
   0  -9   0 32333.1 1072.05  12
   0  -9   0 31582.1 1099.31   8
   0  -9   0 32101.5 1509.57   6
   0  -9   1 3858.66 230.835  40
   0  -9   1 3481.47 195.125  44
   0  -9   1 3573.15 209.520  12
   0  -9   1 3652.04 467.131   6
   0  -9   2 981.988 124.197  44
   0  -9   2 1232.53 396.353   1
   0  -9   2 1164.34 346.769   6
   0  -9   2 1321.81 146.221  12
   0  -9   2 1478.13 167.467   8
   0  -9   3 906.504 119.079  44
   0  -9   3 1313.54 409.044   1
   0  -9   3 1428.74 162.201   8
   0  -9   4 462.775 126.911  12
   0  -9   4 606.169 338.205   1
   0  -9   4 435.209 300.329   6
   0  -9   4 620.725 147.312   8
   0  -9   5 2657.25 190.038  12
   0  -9   5 2656.11 429.896   6
   0  -9   5 3284.17 497.358   1
   0  -9   5 3517.61 217.840   8
   0   9  -6 8030.92 343.876  46
   0  -9   6 8836.43 685.785   6
   0  -9   6 8705.03 356.848  12
   0  -9   6 8761.59 385.639   8
   0   9  -7 3329.66 196.929  46
   0  -9   7 3132.09 227.381   8
   0  -9   7 2913.40 194.839  12
   0  -9   7 3623.15 469.703   6
   0  -9   7 3057.82 487.735   4
   0  -9   7 3437.42 499.353   1
   0   9  -8 650.178 128.045  46
   0  -9   8 835.433 127.247  12
   0  -9   8 406.373 159.767   8
   0  -9   8 868.139 127.276  11
   0  -9   8 375.856 330.076   4
   0  -9   8 735.776 323.524   1
   0   9  -9 535.575 134.765  46
   0  -9   9 294.104 293.085   4
   0  -9   9 538.672 119.127  12
   0  -9   9 621.758 115.740  11
   0   9 -10 739.594 163.658  23
   0   9 -11 2215.77 204.815  23
   0   9 -11 1987.55 187.286  46
   0   9 -11 2235.96 223.383  26
   0   9 -12 5191.13 303.820  23
   0   9 -12 5607.05 295.314  46
   0   9 -12 5592.43 320.035  26
   0  -9  13 1593.95 248.977  21
   0   9 -13 1741.52 188.637  23
   0   9 -13 1873.43 184.857  46
   0   9 -13 1475.15 189.361  26
   0   9 -14-18.7538 121.623  23
   0  -9  14 14.0496 169.378  21
   0   9 -14 71.3728 122.786  46
   0   9 -14 78.7281 130.848  26
   0   9 -14 21.1906 139.917  33
   0   9 -15 969.565 132.928  23
   0   9 -15 969.004 137.568  46
   0   9 -15 1035.48 144.534  33
   0   9 -16 494.161 104.976  23
   0   9 -16 688.007 114.146  46
   0   9 -16 577.273 110.923  33
   0 -10 -11 618.949 145.690  52
   0 -10 -11 497.268 95.0930  39
   0 -10 -10 2153.21 162.429  44
   0 -10 -10 3503.74 181.868  39
   0 -10  -9 4633.65 233.826  39
   0 -10  -9 3869.60 207.118  42
   0 -10  -8 479.323 149.578  44
   0 -10  -8 620.162 138.395  42
   0 -10  -7 1142.44 186.981  22
   0 -10  -7 1149.36 157.177  42
   0 -10  -7 1024.41 169.343  44
   0 -10  -6 5191.00 301.109  22
   0 -10  -6 4975.46 277.403  44
   0 -10  -6 5010.25 273.658  42
   0 -10  -5 10197.2 435.710  22
   0 -10  -5 10671.8 410.829  44
   0 -10  -4 4192.06 298.024  22
   0 -10  -4 4533.29 260.200  44
   0 -10  -4 4416.01 225.908  12
   0 -10  -4 4442.43 227.382  11
   0 -10  -4 3695.87 546.244   1
   0 -10  -3 14034.5 517.944  22
   0 -10  -3 12167.4 451.572  12
   0 -10  -3 13270.6 455.408  11
   0 -10  -3 13932.7 960.931   1
   0 -10  -3 8965.64 901.996   4
   0 -10  -3 6935.98 461.990   8
   0 -10  -2 9578.43 416.722  22
   0 -10  -2 8434.88 355.709  44
   0 -10  -2 9348.45 398.243  40
   0 -10  -2 4993.83 359.899   8
   0 -10  -2 5781.46 721.201   4
   0 -10  -2 7690.53 748.532   1
   0 -10  -2 8031.50 349.512  12
   0 -10  -2 7733.09 721.781   6
   0 -10  -2 8337.01 345.044  11
   0 -10  -1 123.308 146.955  44
   0 -10  -1 146.279 180.719  40
   0 -10  -1 219.611 136.683  11
   0 -10  -1 157.580 311.221   1
   0 -10  -1 185.791 144.290  12
   0 -10  -1-30.6212 170.058   8
   0 -10  -1-172.600 341.139   6
   0 -10  -1-100.389 360.724   4
   0 -10   0 31932.4 1139.95  44
   0 -10   0 32087.2 1149.23  12
   0 -10   0 32433.3 1632.45   6
   0 -10   0 34195.3 1193.08   8
   0 -10   0 33380.9 1699.57   4
   0 -10   0 36376.9 1794.23   1
   0 -10   1 413.226 173.021  40
   0 -10   1 247.071 136.578  44
   0 -10   1 348.893 150.463  12
   0 -10   1 267.160 336.146   6
   0 -10   2 2194.64 203.505  40
   0 -10   2 1550.30 160.982  44
   0 -10   2 1975.22 182.577  12
   0 -10   2 1994.04 432.841   6
   0 -10   2 2205.92 215.149   8
   0 -10   2 1667.74 462.949   1
   0 -10   3-11.8807 119.901  44
   0 -10   3-23.1160 324.843   1
   0 -10   3 160.584 156.217   8
   0 -10   4 5240.26 643.389   1
   0 -10   4 5035.06 586.598   6
   0 -10   4 5895.35 319.711   8
   0 -10   5 5273.09 277.574  12
   0 -10   5 5852.82 673.300   1
   0 -10   5 5046.04 588.005   6
   0 -10   5 5380.17 616.715   4
   0 -10   5 6182.04 323.966   8
   0 -10   6 10883.9 441.472  11
   0 -10   6 12824.9 500.982   8
   0 -10   6 11556.4 846.986   6
   0 -10   6 10941.4 902.534   1
   0 -10   6 11711.9 900.976   4
   0 -10   6 10789.6 449.336  12
   0  10  -7 5660.93 276.292  46
   0 -10   7 5609.23 336.199   8
   0 -10   7 6281.18 671.221   1
   0 -10   7 6260.71 283.183  12
   0 -10   7 5946.05 280.879  11
   0 -10   7 5106.95 591.867   6
   0 -10   7 5638.82 644.247   4
   0  10  -8-24.8269 109.214  46
   0 -10   8 233.702 119.631  11
   0 -10   8 166.017 125.586  12
   0 -10   8 211.376 306.746   4
   0 -10   8 41.1187 272.946   1
   0 -10   8-182.820 158.752   8
   0  10  -9 1195.01 149.925  46
   0 -10   9 1383.39 141.268  11
   0 -10   9 1207.62 139.046  12
   0  10 -10 2060.06 204.813  23
   0  10 -10 2189.09 182.517  46
   0  10 -11 1482.81 178.759  23
   0  10 -11 1581.75 167.409  46
   0  10 -11 1453.61 194.154  26
   0  10 -12 7144.11 349.299  23
   0  10 -12 7029.15 334.864  46
   0  10 -12 7225.88 361.343  26
   0  10 -13 544.482 142.470  23
   0 -10  13 368.394 190.494  21
   0  10 -13 698.853 136.796  46
   0  10 -13 567.523 148.963  26
   0  10 -14 1085.05 141.694  23
   0  10 -14 1425.55 143.912  46
   0  10 -14 1365.57 158.481  33
   0  10 -14 1089.24 146.660  26
   0  10 -15 2696.64 178.723  23
   0  10 -15 3213.82 182.173  46
   0  10 -15 3290.60 185.832  33
   0  10 -16 5333.12 233.911  46
   0  10 -17 70.0991 50.9528  46
   0 -11 -10 1784.33 120.317  39
   0 -11 -10 1080.74 157.394  52
   0 -11  -9-10.8386 128.625  52
   0 -11  -9 67.5745 106.385  44
   0 -11  -9 77.5958 98.9511  39
   0 -11  -8-30.8326 125.752  44
   0 -11  -8 39.3291 101.154  42
   0 -11  -7 813.386 128.790  42
   0 -11  -7 579.043 148.749  44
   0 -11  -6 5588.48 270.922  42
   0 -11  -6 5029.20 274.216  44
   0 -11  -5 1042.34 176.152  44
   0 -11  -5 1242.83 164.296  42
   0 -11  -4 8715.74 336.030  11
   0 -11  -4 7684.25 331.426   9
   0 -11  -3 5889.07 272.678  12
   0 -11  -3 5760.20 273.496  11
   0 -11  -2 3462.41 218.922  11
   0 -11  -2 3838.81 222.715  12
   0 -11  -2 3978.12 239.820  44
   0 -11  -1 4095.31 237.214  11
   0 -11  -1 4244.59 578.262   1
   0 -11  -1 4191.99 236.585  12
   0 -11  -1 2572.87 263.956   8
   0 -11  -1 3016.17 555.459   4
   0 -11  -1 4469.04 246.820  44
   0 -11  -1 4678.42 282.426  40
   0 -11   0 2144.67 187.460  11
   0 -11   0 2277.00 194.467  12
   0 -11   0 1692.70 236.683   8
   0 -11   0 2106.35 462.749   6
   0 -11   0 2686.01 509.300   1
   0 -11   0 1938.81 478.736   4
   0 -11   0 1999.22 193.531  44
   0 -11   0 2556.50 238.415  40
   0 -11   1 5105.35 273.578  12
   0 -11   1 4964.16 271.212  11
   0 -11   1 4498.38 597.918   6
   0 -11   1 4110.55 638.748   4
   0 -11   1 4837.07 647.677   1
   0 -11   1 4676.68 261.226  44
   0 -11   2 2571.99 478.802   6
   0 -11   2 2838.54 211.111  11
   0 -11   2 2922.08 538.986   4
   0 -11   2 2796.41 214.267  12
   0 -11   2 2898.12 198.098  44
   0 -11   2 3409.70 247.624  40
   0 -11   3 7527.89 757.335   1
   0 -11   3 6294.21 311.896  12
   0 -11   3 7753.99 373.506   8
   0 -11   3 5881.37 288.912  44
   0 -11   3 6831.33 340.484  40
   0 -11   4 8072.59 799.136   1
   0 -11   4 9718.52 439.320   8
   0 -11   5 10610.4 899.224   1
   0 -11   5 10540.3 434.925  12
   0 -11   5 9909.94 879.018   4
   0 -11   5 10150.5 432.709  11
   0 -11   5 9444.91 815.527   6
   0 -11   6 399.372 340.649   1
   0 -11   6 124.446 180.490   8
   0 -11   6 192.406 136.570  11
   0 -11   6-43.4678 358.343   4
   0 -11   6 134.955 139.840  12
   0 -11   7 2809.22 197.373  11
   0 -11   7 2622.72 251.545   8
   0 -11   7 3051.17 200.743  12
   0 -11   7 2164.19 508.006   4
   0 -11   7 2157.53 470.304   1
   0 -11   8 1044.80 146.770  12
   0 -11   8 1215.51 146.501  11
   0  11  -8 819.719 125.334  46
   0 -11   9 2472.43 171.813  11
   0 -11   9 2344.20 162.621   9
   0 -11   9 2523.56 170.865  12
   0  11  -9 2082.26 167.293  46
   0  11 -10 136.301 132.409  23
   0 -11  10 85.6109 99.5146  12
   0 -11  10-14.1819 100.834  11
   0  11 -10 16.7571 109.323  46
   0  11 -10 40.8843 140.342  26
   0  11 -11-6.29274 123.896  23
   0  11 -11 113.288 113.151  46
   0  11 -11 104.209 130.901  26
   0  11 -12 9036.67 396.570  23
   0  11 -12 8429.87 375.467  46
   0  11 -13 165.132 108.831  23
   0 -11  13 52.9386 153.342  21
   0  11 -13 187.837 106.322  46
   0  11 -13 208.754 113.203  26
   0  11 -14 423.146 102.667  23
   0  11 -14 475.590 103.283  46
   0  11 -14 464.751 106.004  26
   0  11 -14 606.106 118.576  33
   0 -11  15 26.6882 124.267  21
   0  11 -15 27.8909 78.2872  46
   0  11 -16 3675.68 160.916  46
   0 -12  -8 1600.83 128.563  44
   0 -12  -7 324.669 95.1244  42
   0 -12  -7 331.984 122.508  44
   0 -12  -7 317.878 120.285  52
   0 -12  -7 464.850 106.818  39
   0 -12  -6 9803.13 358.954  42
   0 -12  -6 9973.43 359.798  39
   0 -12  -5 280.724 121.329  42
   0 -12  -5 245.212 143.218  44
   0 -12  -5 238.682 126.482  39
   0 -12  -4 2017.71 169.200  42
   0 -12  -4 1614.70 163.029  39
   0 -12  -4 1586.18 115.598   9
   0 -12  -3 468.525 113.928  12
   0 -12  -3 537.817 100.190   9
   0 -12  -3 535.302 117.557  11
   0 -12  -2 1742.48 184.525  44
   0 -12  -2 1414.70 140.978   9
   0 -12  -2 1693.25 159.390  11
   0 -12  -2 1531.80 151.972  12
   0 -12  -1 6805.82 310.659  44
   0 -12  -1 5972.61 292.507  12
   0 -12  -1 6122.45 295.661  11
   0 -12   0 7789.60 342.755  44
   0 -12   0 7957.41 376.434  40
   0 -12   0 7410.69 336.692  12
   0 -12   0 7092.89 336.344  11
   0 -12   1 831.775 157.815  44
   0 -12   1 1060.20 192.245  40
   0 -12   1 986.154 163.389  11
   0 -12   1 861.926 162.610  12
   0 -12   1 678.805 205.512   8
   0 -12   2 470.745 182.001  40
   0 -12   2 420.921 143.382  44
   0 -12   2 300.061 153.182  12
   0 -12   2 274.980 150.003  11
   0 -12   3 490.125 139.642  44
   0 -12   3 437.334 188.225  40
   0 -12   3 585.387 201.536   8
   0 -12   3 411.021 155.617  12
   0 -12   3 421.015 156.527  11
   0 -12   4 10813.6 489.809  40
   0 -12   4 13146.4 538.457   8
   0 -12   5 25048.1 875.074  40
   0 -12   5 22346.5 841.236  12
   0 -12   5 22420.4 842.286  11
   0 -12   6 255.080 142.797  12
   0 -12   6 285.748 143.139  11
   0 -12   7-8.37613 128.413  12
   0 -12   7 30.2459 128.342  11
   0 -12   8 128.597 118.205  12
   0 -12   8 147.000 106.922   9
   0 -12   8 206.922 118.124  11
   0 -12   9 181.904 102.508   7
   0 -12   9 353.465 113.392  11
   0 -12   9 223.694 95.8157   9
   0 -12   9 300.792 113.535  12
   0  12  -9 59.6288 118.152  23
   0  12 -10 249.093 118.499  23
   0 -12  10 160.565 93.2118  12
   0  12 -10 113.160 92.5060  46
   0  12 -10 358.568 130.448  26
   0  12 -11 3149.85 197.599  23
   0  12 -11 2964.44 172.972  46
   0  12 -11 3293.57 203.238  26
   0  12 -12 52.9055 94.9079  23
   0  12 -12 129.683 86.6581  46
   0  12 -12 83.2660 102.614  26
   0  12 -13 353.610 89.4918  23
   0  12 -13 315.282 84.6345  46
   0  12 -13 547.565 113.051  33
   0  12 -14 92.3537 66.4101  46
   0 -13  -7 2970.49 152.484  44
   0 -13  -6 796.977 115.830  44
   0 -13  -6 515.845 83.1806  39
   0 -13  -6 846.100 89.1867  42
   0 -13  -5 2338.60 137.907  42
   0 -13  -5 2325.72 162.903  44
   0 -13  -4 317.437 95.5054  39
   0 -13  -3 858.263 109.951  39
   0 -13  -3 803.433 88.0460   9
   0 -13  -3 848.567 92.3469   7
   0 -13  -2 3675.77 208.741  44
   0 -13  -2 3111.79 165.922   9
   0 -13  -2 3202.58 168.450  12
   0 -13  -2 3087.91 166.363   7
   0 -13  -1 9.55193 139.857  44
   0 -13  -1-8.30759 113.485  12
   0 -13  -1 28.6587 114.070  11
   0 -13  -1 27.5546 93.9042   9
   0 -13   0 7891.88 326.049  44
   0 -13   0 7309.65 313.562  12
   0 -13   0 7589.47 320.305  11
   0 -13   1 2712.64 192.893  44
   0 -13   1 2313.16 184.978  11
   0 -13   1 2217.59 181.399  12
   0 -13   2 37.4023 129.808  44
   0 -13   2 58.2123 152.174  40
   0 -13   2 56.5608 136.692  11
   0 -13   2 106.450 140.288  12
   0 -13   3 773.881 180.477  40
   0 -13   3 842.033 141.377  44
   0 -13   3 789.822 155.027  12
   0 -13   3 788.631 154.857  11
   0 -13   4 5096.79 295.280  40
   0 -13   5 997.109 180.679  40
   0 -13   6 9263.41 391.295  40
   0 -13   6 8475.46 355.279  12
   0 -13   6 7877.89 354.204   9
   0 -13   6 8742.96 359.193  11
   0 -13   7 965.958 163.268  40
   0 -13   7 878.751 137.867  11
   0 -13   7 910.180 121.721   9
   0 -13   7 950.189 136.423  12
   0 -13   8 12568.8 475.563   9
   0 -13   8 13578.8 473.758  12
   0 -13   8 13282.4 478.019  11
   0 -13   8 13260.5 474.699   7
   0 -13   8 13817.5 511.732  40
   0 -13   9 3202.58 163.079   7
   0 -13   9 2996.82 163.477  12
   0 -13   9 2811.82 155.195   9
   0  13  -9 2716.37 181.807  23
   0  13  -9 3170.86 190.553  26
   0 -13  10 7724.70 272.515  12
   0  13 -10 8523.53 321.304  23
   0  13 -10 8058.87 316.581  26
   0  13 -11 4107.56 173.783  23
   0 -13  11 427.282 181.052  21
   0 -13  12 27.2520 109.552  21
   0 -13  13 299.032 89.5713  40
   0 -14  -4 54.5208 92.3203  44
   0 -14  -3 274.197 105.080  44
   0 -14  -2 1928.66 151.025  44
   0 -14  -2 1702.24 120.921  42
   0 -14  -1 3372.77 171.893  42
   0 -14  -1 2910.66 155.162   7
   0 -14  -1 3266.41 156.876  12
   0 -14  -1 2713.73 151.616   9
   0 -14   0 9748.24 369.200  42
   0 -14   0 8611.57 357.689   7
   0 -14   0 9101.67 362.036   9
   0 -14   0 9063.31 357.803  12
   0 -14   1 8422.62 372.649   9
   0 -14   1 9548.05 373.714  12
   0 -14   1 9283.60 373.525   7
   0 -14   1 9584.03 381.206  11
   0 -14   2 365.227 118.309  44
   0 -14   2 401.255 121.942  11
   0 -14   2 321.601 117.103  12
   0 -14   3 10110.4 432.857  40
   0 -14   3 11374.0 419.343  11
   0 -14   3 10962.0 412.655  12
   0 -14   4 301.623 136.541  40
   0 -14   4 125.145 97.7145   9
   0 -14   4 38.6816 102.115   7
   0 -14   5 140.510 133.958  40
   0 -14   5 133.140 91.9177   9
   0 -14   5 275.903 102.152   7
   0 -14   6 4990.57 271.453  40
   0 -14   6 5476.15 244.523   7
   0 -14   6 5691.04 245.045  12
   0 -14   6 5664.92 251.624  11
   0 -14   6 5462.44 244.147   9
   0 -14   7 1054.91 150.668  40
   0 -14   7 1118.75 112.386   7
   0 -14   7 1103.07 116.873  12
   0 -14   7 1099.13 104.941   9
   0 -14   8 7908.57 285.705  12
   0 -14   8 7334.30 285.932   9
   0 -14   8 7568.80 287.581   7
   0 -14   9-115.627 116.378  40
   0 -14   9 40.2038 68.1141  12
   0 -14  10 2320.92 158.319  40
   0 -14  11 22.4377 82.2800  40
   0 -15   0 133.482 58.5383  42
   0 -15   1 249.989 65.0037  42
   0 -15   1 200.110 67.6459  12
   0 -15   2 3894.12 165.420  42
   0 -15   2 4211.36 175.115  12
   0 -15   3 442.984 65.3447  42
   0 -15   3 586.068 84.5286  12
   0 -15   4 121.607 63.3655   9
   0 -15   4 88.7674 71.1883   7
   0 -15   4 29.3649 75.5157  12
   0 -15   6 1195.60 91.7985  12
   0 -15   7 142.839 82.9933  40
   0 -15   7 395.262 64.8044  12
   0 -15   8 1044.34 98.4363  40
   1 -16   3 207.756 54.2198  12
   1 -15  10 1195.46 110.735  40
   1 -15   9 531.820 108.564  40
   1 -15   8 518.669 118.424  40
   1 -15   8 1147.87 82.1439  12
   1 -15   7 629.956 127.875  40
   1 -15   7 1182.25 94.9753  12
   1 -15   6 3070.83 197.466  40
   1 -15   6 3610.71 170.801   7
   1 -15   6 3702.18 169.307  12
   1 -15   6 3411.31 168.105   9
   1 -15   5 81.5381 115.834  40
   1 -15   5 83.7037 74.0326   9
   1 -15   5 35.3059 85.3721   7
   1 -15   4 2160.43 137.448   9
   1 -15   4 2361.59 143.586   7
   1 -15   3 2627.42 130.115  42
   1 -15   3 2474.79 152.092  12
   1 -15   2 3648.93 164.515  42
   1 -15   2 3533.28 177.145  12
   1 -15   1 3752.07 166.931  42
   1 -15   1 3459.03 170.706  12
   1 -15   1 3440.89 170.463   7
   1 -15   1 3512.25 170.953   9
   1 -15   0 3864.08 191.498  44
   1 -15   0 4024.54 164.540  42
   1 -15   0 3244.89 156.865   9
   1 -15   0 3354.19 156.489  12
   1 -15   0 2851.89 156.829   7
   1 -15  -1 25.2947 108.746  44
   1 -15  -1 132.869 70.8284  42
   1 -15  -1 79.6853 63.0404  12
   1 -15  -2 8489.99 294.821  44
   1 -15  -2 6469.30 261.279  42
   1 -15  -3 257.198 57.3206  42
   1 -14  12-1.13644 80.8905  40
   1 -14  11 2867.26 176.608  40
   1 -14  10 7.82100 112.822  21
   1 -14  10-27.6354 110.370  40
   1 -14   9 20269.7 543.266  12
  -1  14  -9 20066.6 591.941  26
   1 -14   8 745.089 147.955  40
   1 -14   8 948.421 97.3381   9
   1 -14   8 992.263 105.403   7
   1 -14   8 1037.01 107.915  12
   1 -14   7 666.929 115.763  12
   1 -14   7 748.613 110.827   7
   1 -14   7 812.080 104.126   9
   1 -14   7 689.356 149.149  40
   1 -14   6 440.325 102.390   9
   1 -14   6 473.039 112.789   7
   1 -14   6 589.011 122.169  12
   1 -14   6 347.652 154.426  40
   1 -14   5 7565.89 328.568   7
   1 -14   5 7233.18 326.369   9
   1 -14   5 7880.55 334.296  11
   1 -14   4 83.9468 102.340   9
   1 -14   4 83.8796 112.549   7
   1 -14   4 45.1986 152.007  40
   1 -14   3 124.638 113.298   7
   1 -14   3 181.596 130.173  11
   1 -14   3 142.910 106.711   9
   1 -14   3 216.208 126.773  12
   1 -14   3 140.494 150.303  40
   1 -14   2 3520.46 211.002  11
   1 -14   2 3261.79 201.007  12
   1 -14   2 3442.41 211.039  44
   1 -14   2 3705.89 232.060  40
   1 -14   1 3272.20 197.246  12
   1 -14   1 3124.35 193.070   9
   1 -14   1 3445.30 196.955   7
   1 -14   1 3404.02 204.405  11
   1 -14   0 398.354 102.170   9
   1 -14   0 410.925 108.852   7
   1 -14   0 310.804 115.384  12
   1 -14   0 552.637 146.282  44
   1 -14   0 405.365 113.482  42
   1 -14  -1 176.686 91.8227   7
   1 -14  -1 98.0063 84.3004   9
   1 -14  -1 84.9058 98.3257  12
   1 -14  -1 68.1230 134.544  44
   1 -14  -1 75.8335 103.725  42
   1 -14  -2 2195.88 128.556  12
   1 -14  -2 1812.61 122.955   9
   1 -14  -2 1900.34 127.703   7
   1 -14  -2 2220.28 151.003  42
   1 -14  -3 209.320 97.6222  42
   1 -14  -3 247.272 128.556  44
   1 -14  -4 49.5660 68.2146  39
   1 -14  -6 328.555 92.2609  44
   1 -13  12 19.2720 134.433  21
  -1  13 -12 318.401 97.2909  26
  -1  13 -11 3918.57 189.040  23
  -1  13 -11 4384.65 212.582  26
   1 -13  10 378.851 78.8866  12
  -1  13 -10 462.255 101.358  23
  -1  13 -10 338.270 127.179  26
  -1  13  -9 4512.97 236.140  23
   1 -13   9 4760.83 214.568   7
   1 -13   9 4925.14 215.337  12
   1 -13   9 4688.38 212.388   9
   1 -13   8 2543.92 168.001  12
   1 -13   8 2592.59 160.391   9
   1 -13   8 2457.66 162.955   7
   1 -13   7 2063.25 158.988   9
   1 -13   7 2069.01 171.898  11
   1 -13   7 2215.83 170.470  12
   1 -13   7 2212.50 166.750   7
   1 -13   6-12.0375 111.823   9
   1 -13   6 16.5592 130.607  12
   1 -13   6 23.8110 131.614  11
   1 -13   6-88.6351 161.471  40
   1 -13   5 2071.68 184.082  11
   1 -13   5 2015.49 182.323  12
   1 -13   5 2314.77 177.959   9
   1 -13   5 2370.51 214.198  40
   1 -13   4 1040.69 147.992   9
   1 -13   4 951.663 197.097  40
   1 -13   3 6203.02 302.056  12
   1 -13   3 5783.56 295.593   9
   1 -13   3 6260.23 304.378  11
   1 -13   3 6067.73 293.386  44
   1 -13   3 6985.20 345.866  40
   1 -13   2 131.568 151.828  11
   1 -13   2 47.1198 147.961  12
   1 -13   2 191.483 180.196  40
   1 -13   2 43.6682 146.261  44
   1 -13   1 32108.3 1143.73  12
   1 -13   1 33687.8 1151.57  11
   1 -13   1 31323.7 1151.32   9
   1 -13   1 38205.3 1194.85  40
   1 -13   1 35869.7 1149.70  44
   1 -13   0 26810.0 920.544  11
   1 -13   0 25279.0 920.937   9
   1 -13   0 24942.4 911.414  12
   1 -13  -1 6613.57 291.675  11
   1 -13  -1 6314.65 284.995  12
   1 -13  -1 6421.24 285.371   9
   1 -13  -1 7085.50 310.245  44
   1 -13  -2 3519.14 209.561  11
   1 -13  -2 3510.28 197.630   9
   1 -13  -2 3754.89 199.723  12
   1 -13  -2 3741.42 200.149   7
   1 -13  -2 3956.08 220.583  42
   1 -13  -2 3199.19 193.416  39
   1 -13  -2 4178.23 238.882  44
   1 -13  -3 3870.32 187.281  12
   1 -13  -3 3334.56 182.218   9
   1 -13  -3 3284.12 184.004   7
   1 -13  -3 3713.04 198.643  39
   1 -13  -3 4781.97 245.536  44
   1 -13  -3 4401.33 222.209  42
   1 -13  -4 387.264 115.417  39
   1 -13  -5 275.087 140.302  44
   1 -13  -5 185.770 105.225  39
   1 -13  -6 3031.85 192.754  44
   1 -13  -6 2760.39 163.671  39
   1 -13  -7 786.910 122.401  44
   1 -13  -7 695.689 91.6380  42
   1 -13  -7 488.480 92.5472  39
   1 -13  -8 223.437 88.7738  44
   1 -13  -8 285.706 67.9091  39
  -1  12 -14 626.942 87.0992  46
  -1  12 -14 635.064 106.044  33
  -1  12 -13 1316.40 121.390  23
  -1  12 -13 1275.18 114.897  46
  -1  12 -13 1167.54 137.539  26
  -1  12 -12 3925.78 216.651  23
  -1  12 -12 3811.77 200.182  46
  -1  12 -12 3994.10 233.414  26
  -1  12 -11 2382.56 176.229  23
   1 -12  11 1903.87 237.297  21
  -1  12 -11 2074.92 157.408  46
  -1  12 -11 2566.06 199.049  26
  -1  12 -10 1137.95 146.671  23
   1 -12  10 1407.68 114.766  12
  -1  12 -10 1108.72 126.721  46
  -1  12 -10 1526.57 180.849  26
  -1  12  -9 631.932 138.089  23
   1 -12   9 633.061 113.971   7
   1 -12   9 764.228 119.059  12
   1 -12   9 667.702 106.561   9
   1 -12   8 10152.5 399.550   9
   1 -12   8 9945.96 397.840  11
   1 -12   8 9612.95 391.014  12
   1 -12   7 747.549 130.763   9
   1 -12   7 701.868 145.349  11
   1 -12   7 780.666 144.239  12
   1 -12   6 5408.42 276.110  11
   1 -12   6 5415.40 275.000  12
   1 -12   5 28085.7 1652.78   1
   1 -12   5 31072.4 1057.59  11
   1 -12   5 30974.7 1054.61  12
   1 -12   5 28565.8 1627.81   4
   1 -12   4 5708.68 705.303   4
   1 -12   4 5728.16 713.218   1
   1 -12   4 6724.13 344.247  40
   1 -12   3 2582.04 514.051   1
   1 -12   3 2943.52 218.531  12
   1 -12   3 2843.70 206.146  44
   1 -12   3 3154.19 249.929  40
   1 -12   2 10402.8 936.829   4
   1 -12   2 11745.3 465.373  12
   1 -12   2 11046.2 464.545  11
   1 -12   2 12682.5 510.187  40
   1 -12   2 11158.4 453.005  44
   1 -12   1 6901.17 326.512  12
   1 -12   1 6059.48 724.198   1
   1 -12   1 6885.39 331.189  11
   1 -12   1 7665.88 775.424   4
   1 -12   1 6665.31 323.142  44
   1 -12   1 7969.68 379.407  40
   1 -12   0 184.110 147.212  12
   1 -12   0 194.048 144.696  11
   1 -12   0-114.613 343.953   4
   1 -12   0 294.782 181.300  40
   1 -12   0 191.203 152.623  44
   1 -12  -1 5222.15 265.092  12
   1 -12  -1 5212.57 265.824  11
   1 -12  -1 5264.39 278.011  44
   1 -12  -1 5379.34 312.904  40
   1 -12  -1 4326.77 245.831  39
   1 -12  -2 4427.89 242.263   9
   1 -12  -2 4787.44 249.845  11
   1 -12  -2 4658.32 245.012  12
   1 -12  -2 5051.03 272.907  44
   1 -12  -3 2115.50 169.489  11
   1 -12  -3 2202.34 163.940  12
   1 -12  -3 1970.65 154.449   9
   1 -12  -4 498.074 107.116  12
   1 -12  -4 378.290 100.327   7
   1 -12  -4 388.068 92.4332   9
   1 -12  -4 332.378 137.432  39
   1 -12  -5 10339.4 434.366  44
   1 -12  -5 10692.5 424.351  39
   1 -12  -6 467.053 129.304  42
   1 -12  -6 369.878 150.675  44
   1 -12  -6 408.319 136.371  39
   1 -12  -7 1311.51 179.269  52
   1 -12  -7 1378.54 165.754  44
   1 -12  -7 1653.65 145.726  42
   1 -12  -8 316.567 99.5013  42
   1 -12  -8 237.803 124.585  44
   1 -12  -8 266.799 138.654  52
   1 -12  -9 97.2504 110.359  52
   1 -12  -9 236.895 104.099  44
   1 -12 -10 1524.39 94.8740  39
  -1  11 -16 407.872 70.2638  46
  -1  11 -15 2727.31 146.508  46
  -1  11 -15 2448.22 151.908  33
   1 -11  14-35.4879 166.632  21
  -1  11 -14 66.5141 90.6216  23
  -1  11 -14 52.9710 97.1186  46
  -1  11 -14-37.7562 118.524  33
  -1  11 -14 50.1552 107.330  26
  -1  11 -13 5810.47 288.495  23
  -1  11 -13 6463.16 284.175  46
  -1  11 -13 6261.28 310.844  26
  -1  11 -12 4761.75 268.793  23
  -1  11 -12 4859.86 256.164  46
  -1  11 -12 5380.55 290.610  26
  -1  11 -11 8134.29 384.100  23
  -1  11 -11 8916.10 372.114  46
  -1  11 -11 8732.74 411.606  26
  -1  11 -10 1103.06 157.063  23
  -1  11 -10 1202.79 146.330  46
  -1  11  -9-9.96920 126.663  23
   1 -11   9 31.8733 104.845   7
   1 -11   9 73.9778 109.128  11
   1 -11   9 82.6805 96.1489   9
   1 -11   9 95.8092 111.375  12
  -1  11  -9 134.306 109.583  46
   1 -11   8 86.7026 119.819  11
   1 -11   8 123.863 123.975  12
   1 -11   8 84.8885 109.841   9
   1 -11   8 371.273 320.898   4
  -1  11  -8-18.5016 102.796  46
   1 -11   7 5465.50 630.648   4
   1 -11   7 4706.92 248.333  12
   1 -11   7 4738.83 248.383  11
   1 -11   6 11650.7 459.182  11
   1 -11   6 12904.6 958.980   1
   1 -11   6 11890.6 527.841   8
   1 -11   6 10892.7 914.481   4
   1 -11   6 11384.8 457.731  12
   1 -11   5 1457.58 167.430  11
   1 -11   5 1511.59 456.224   4
   1 -11   5 1741.75 433.767   1
   1 -11   5 1463.61 222.522   8
   1 -11   5 1613.42 172.983  12
   1 -11   4 143.949 354.957   6
   1 -11   4 1076.87 429.982   4
   1 -11   4 574.289 195.108   8
   1 -11   4 475.991 365.765   1
   1 -11   3 1904.89 235.394   8
   1 -11   3 1450.59 161.219  44
   1 -11   2 16200.0 1114.70   1
   1 -11   2 14207.6 1048.21   4
   1 -11   2 13682.6 562.318  11
   1 -11   2 14860.4 567.061  12
   1 -11   2 12696.1 979.135   6
   1 -11   2 14238.6 552.257  44
   1 -11   2 15899.4 600.304  40
   1 -11   1 13659.8 1038.02   4
   1 -11   1 13108.8 524.482  11
   1 -11   1 13763.6 527.058  12
   1 -11   1 12582.4 955.970   6
   1 -11   1 12801.5 514.573  44
   1 -11   0 885.337 434.878   4
   1 -11   0 1100.79 419.241   1
   1 -11   0 1531.84 173.535  12
   1 -11   0 1196.67 217.666   8
   1 -11   0 1418.15 172.056  11
   1 -11   0 1674.91 215.312  40
   1 -11   0 1258.00 175.450  44
   1 -11  -1 14255.0 536.992  12
   1 -11  -1 14803.9 1065.81   1
   1 -11  -1 14387.9 539.867  11
   1 -11  -1 13267.6 1043.55   4
   1 -11  -1 12538.7 592.832   8
   1 -11  -1 13185.3 538.849  44
   1 -11  -2 7984.69 343.932  12
   1 -11  -2 6441.53 724.173   1
   1 -11  -2 7832.55 345.730  11
   1 -11  -2 8450.59 781.345   4
   1 -11  -2 7837.27 355.345  44
   1 -11  -3 90.6160 127.195  11
   1 -11  -3 42.8600 131.697  12
   1 -11  -3-21.9843 281.122   1
   1 -11  -3 541.045 336.764   4
   1 -11  -4 55.0177 117.847  11
   1 -11  -4 90.7117 116.423  12
   1 -11  -4 220.213 104.041   9
   1 -11  -5 4412.53 249.555  42
   1 -11  -5 4110.92 255.273  44
   1 -11  -6 2129.63 190.127  42
   1 -11  -6 2070.12 203.440  44
   1 -11  -7 378.112 138.127  42
   1 -11  -7 384.607 157.360  44
   1 -11  -8 843.001 132.193  42
   1 -11  -8 674.642 154.102  44
   1 -11  -9 1040.60 123.421  42
   1 -11  -9 1208.30 143.546  39
   1 -11  -9 809.824 144.695  44
   1 -11  -9 705.235 180.651  52
   1 -11 -10 180.131 107.025  44
   1 -11 -10 95.2929 132.626  52
   1 -11 -10 178.805 97.5603  39
   1 -11 -11 7785.73 225.477  39
   1 -11 -11 1827.11 233.868  52
  -1  10 -17 2553.65 133.798  46
  -1  10 -16 499.800 95.2003  46
  -1  10 -16 445.996 91.9991  33
   1 -10  15 141.849 162.413  21
  -1  10 -15 386.811 100.823  23
  -1  10 -15 266.648 106.900  46
  -1  10 -15 183.984 110.285  33
  -1  10 -14 165.378 108.556  23
   1 -10  14 148.765 172.642  21
  -1  10 -14 249.800 121.730  46
  -1  10 -14 126.070 127.574  26
  -1  10 -13 11652.2 517.028  23
   1 -10  13 13029.4 602.499  21
  -1  10 -13 13723.9 517.322  46
  -1  10 -13 13638.3 545.384  26
   1 -10  12-160.397 191.486  21
  -1  10 -12-9.96763 133.916  23
  -1  10 -12-74.7558 129.363  46
  -1  10 -12 76.2311 154.314  26
  -1  10 -11 7530.69 363.216  23
  -1  10 -11 7406.14 347.266  46
  -1  10 -11 7387.29 384.085  26
  -1  10 -10 4408.21 267.380  23
  -1  10  -9 4164.15 257.137  23
   1 -10   9 4089.76 206.161  11
   1 -10   9 3634.82 203.580  12
  -1  10  -8 49.2190 111.758  46
   1 -10   8 157.930 298.958   1
   1 -10   8 54.9535 291.186   4
   1 -10   8 29.1239 113.537  11
   1 -10   8 71.9396 115.053  12
  -1  10  -7-2.26855 104.845  46
   1 -10   7 164.338 287.134   1
   1 -10   7 13.3277 163.890   8
   1 -10   7 191.327 123.801  12
   1 -10   7 170.289 121.231  11
   1 -10   7 307.201 329.872   4
   1 -10   6 1106.91 153.207  12
   1 -10   6 1658.41 155.957  11
   1 -10   6 1360.01 386.985   1
   1 -10   6 1364.34 200.492   8
   1 -10   5 344.799 305.115   6
   1 -10   5 284.924 162.350   8
   1 -10   5 446.932 323.920   1
   1 -10   5 310.540 343.035   4
   1 -10   5 330.152 132.568  12
   1 -10   5 261.109 126.302  11
   1 -10   4 863.670 364.966   1
   1 -10   4 576.637 140.680  12
   1 -10   4 983.988 176.590   8
   1 -10   4 546.481 316.065   6
   1 -10   4 853.301 386.121   4
   1 -10   4 780.939 134.556  11
   1 -10   3 7323.85 337.675   8
   1 -10   3 6521.12 663.631   1
   1 -10   2 4898.92 255.402  44
   1 -10   2 5707.53 275.755  12
   1 -10   2 5908.55 643.377   1
   1 -10   2 5004.06 576.250   6
   1 -10   2 7073.46 327.568   8
   1 -10   2 6602.82 650.146   4
   1 -10   1 143.601 151.553  40
   1 -10   1 108.998 128.003  44
   1 -10   1-43.0658 135.747  12
   1 -10   1 125.621 126.853  11
   1 -10   1 55.3680 311.330   6
   1 -10   1 97.1995 336.381   4
   1 -10   0 40129.1 1196.09  40
   1 -10   0 32072.6 1134.49  44
   1 -10   0 31565.0 1138.64  11
   1 -10   0 37648.5 1759.69   1
   1 -10   0 32587.3 1141.15  12
   1 -10   0 32402.0 1612.08   6
   1 -10   0 36647.7 1195.72   8
   1 -10   0 37631.6 1710.00   4
   1 -10  -1 2112.44 181.913  44
   1 -10  -1 2494.80 232.116  40
   1 -10  -1 2234.24 181.468  12
   1 -10  -1 1792.39 212.681   8
   1 -10  -1 2345.61 456.930   1
   1 -10  -1 2110.84 471.828   4
   1 -10  -1 2567.25 453.631   6
   1 -10  -1 2006.79 176.171  11
   1 -10  -2 1735.01 239.943  22
   1 -10  -2 1928.47 185.752  44
   1 -10  -2 2022.88 216.970  40
   1 -10  -2 1686.53 213.060   8
   1 -10  -2 2013.52 171.268  11
   1 -10  -2 1909.98 436.206   1
   1 -10  -2 1247.41 440.598   4
   1 -10  -2 1930.33 172.215  12
   1 -10  -3 4029.05 281.153  22
   1 -10  -3 3465.57 212.637  11
   1 -10  -3 3540.37 544.401   4
   1 -10  -3 3632.44 530.853   1
   1 -10  -3 3589.70 214.056  12
   1 -10  -4 12795.4 504.789  22
   1 -10  -4 11887.0 469.507  44
   1 -10  -4 11097.8 442.696  11
   1 -10  -4 10731.4 886.751   1
   1 -10  -4 11346.6 441.889  12
   1 -10  -5 9617.58 416.280  22
   1 -10  -5 9645.84 395.159  44
   1 -10  -6 621.013 188.309  22
   1 -10  -6 348.928 149.237  42
   1 -10  -6 445.531 169.987  44
   1 -10  -7 8655.84 390.527  22
   1 -10  -7 8671.81 388.283  44
   1 -10  -7 8829.23 387.349  42
   1 -10  -8 327.596 158.101  44
   1 -10  -8 274.451 140.390  42
   1 -10  -9 6570.74 303.034  39
   1 -10  -9 6159.46 278.907  42
   1 -10 -10 374.553 134.123  44
   1 -10 -10 702.819 138.239  39
   1 -10 -11 1160.17 197.669  52
   1 -10 -11 1839.26 143.443  39
   1 -10 -12 1106.58 102.499  39
   1  -9  16 148.912 146.595  21
  -1   9 -16 219.134 94.4333  23
  -1   9 -16 204.616 100.635  46
  -1   9 -16 278.856 102.855  33
  -1   9 -15 37.1765 107.726  23
   1  -9  15-8.91604 171.383  21
  -1   9 -15-32.7364 115.753  46
  -1   9 -15-105.299 126.085  33
   1  -9  14-39.5150 182.939  21
  -1   9 -14 45.7372 116.036  23
  -1   9 -14 2.67534 127.821  46
  -1   9 -14 29.9887 135.607  26
   1  -9  13 7704.44 424.387  21
  -1   9 -13 7149.14 365.906  26
  -1   9 -12 2144.10 207.294  23
  -1   9 -12 2456.21 232.532  26
  -1   9 -11 3640.53 246.200  23
  -1   9 -11 3431.04 267.726  26
  -1   9 -10 7420.08 358.596  23
  -1   9  -9 3370.23 231.736  23
   1  -9   8 6083.98 268.401  11
   1  -9   8 6258.21 269.913  12
   1  -9   8 6035.17 592.152   1
   1  -9   8 6169.13 600.104   4
   1  -9   7 216.792 144.798   8
   1  -9   7 99.9218 310.911   4
   1  -9   7 392.223 291.761   1
   1  -9   7 279.348 114.546  12
   1  -9   7 362.868 112.481  11
   1  -9   6 2057.70 397.594   4
   1  -9   6 1443.18 138.286  11
   1  -9   6 1342.80 338.020   6
   1  -9   6 1209.65 179.321   8
   1  -9   6 1998.16 403.871   1
   1  -9   6 1378.07 144.081  12
   1  -9   5 55.0584 250.891   1
   1  -9   5 49.4280 283.070   4
   1  -9   5-41.6327 129.007   8
   1  -9   5 123.496 252.515   6
   1  -9   5 192.177 110.963  12
   1  -9   4 5150.38 262.254   8
   1  -9   4 3981.16 223.545  12
   1  -9   4 4779.99 545.584   1
   1  -9   4 4305.25 483.869   6
   1  -9   3 21646.9 773.935   8
   1  -9   3 20867.4 1191.68   1
   1  -9   2 1450.70 130.836  44
   1  -9   2 1790.02 399.286   1
   1  -9   2 1696.66 148.925  12
   1  -9   2 1558.88 358.578   6
   1  -9   2 1900.60 170.706   8
   1  -9   1 10637.1 736.456   6
   1  -9   1 10286.2 377.888  12
   1  -9   0 4586.50 251.936  40
   1  -9   0 4231.00 215.986  44
   1  -9   0 4350.49 544.724   1
   1  -9   0 4451.61 252.603   8
   1  -9   0 4271.13 489.711   6
   1  -9   0 4158.55 221.616  12
   1  -9  -1 3118.41 241.182  22
   1  -9  -1 3359.88 228.253  40
   1  -9  -1 2526.96 180.852  44
   1  -9  -1 2819.93 425.966   6
   1  -9  -1 3118.42 220.727   8
   1  -9  -1 3355.55 494.387   1
   1  -9  -1 3026.06 187.221  12
   1  -9  -1 3038.03 481.438   4
   1  -9  -2 9462.71 420.926  22
   1  -9  -2 11266.7 435.492  40
   1  -9  -2 10214.2 760.860   4
   1  -9  -2 9063.74 378.297  11
   1  -9  -2 9571.53 722.786   6
   1  -9  -2 8928.04 412.701   8
   1  -9  -2 9539.86 381.368  12
   1  -9  -3 77257.7 2527.88  22
   1  -9  -3 88516.9 2560.65  40
   1  -9  -3 77691.9 2500.32  12
   1  -9  -3 90216.5 3138.50   1
   1  -9  -3 77240.8 2502.71  11
   1  -9  -3 76766.4 2989.57   6
   1  -9  -3 81179.1 3038.98   4
   1  -9  -3 68593.6 2535.41   8
   1  -9  -4 17728.8 662.860  22
   1  -9  -4 18528.5 642.137  44
   1  -9  -4 17763.7 621.518  12
   1  -9  -4 16420.2 620.207  11
   1  -9  -4 18323.5 1068.20   4
   1  -9  -4 18192.7 1076.96   1
   1  -9  -5 196.353 185.242  22
   1  -9  -5 139.873 149.899  44
   1  -9  -5 212.898 255.985   1
   1  -9  -6 465.503 184.565  22
   1  -9  -6 316.806 149.726  42
   1  -9  -6 131.757 159.109  44
   1  -9  -7 148.966 172.416  22
   1  -9  -7 67.9968 147.612  42
   1  -9  -7 40.2570 156.525  44
   1  -9  -8 3082.15 223.613  22
   1  -9  -8 2931.41 222.600  44
   1  -9  -8 3210.90 224.868  42
   1  -9  -9 10336.8 403.596  22
   1  -9  -9 10391.2 413.553  42
   1  -9 -10 16406.2 572.709  42
   1  -9 -10 20000.6 599.979  39
   1  -9 -11 7528.61 287.320  39
   1  -9 -11 4356.09 248.370  44
   1  -9 -12 4863.08 232.005  39
   1  -9 -12 4944.92 320.653  52
   1  -9 -13 875.561 179.558  52
   1  -9 -13 1918.64 117.601  39
  -1   8 -18 244.134 61.3885  46
  -1   8 -17 1456.19 124.499  46
  -1   8 -17 1097.17 115.293  33
  -1   8 -16 1129.87 135.845  23
   1  -8  16 1059.20 190.181  21
  -1   8 -16 1197.93 140.802  33
   1  -8  15 81.0419 184.329  21
  -1   8 -15 83.2885 118.410  23
  -1   8 -15 50.8331 128.779  33
   1  -8  14 939.020 229.644  21
  -1   8 -14 852.666 157.697  23
  -1   8 -14 1132.09 184.020  26
  -1   8 -14 1307.28 187.349  33
   1  -8  13 11309.2 528.404  21
  -1   8 -13 10313.0 464.229  26
   1  -8  12 53.2683 204.339  21
  -1   8 -12-76.0867 146.884  23
  -1   8 -12 98.1283 173.108  26
  -1   8 -11 184.065 139.145  23
  -1   8 -11 126.698 167.634  26
  -1   8 -10 1251.18 167.692  23
  -1   8  -9 1998.71 183.076  23
   1  -8   8 19523.6 1015.53   1
   1  -8   8 17373.6 1008.09   4
   1  -8   8 17730.9 616.582  12
   1  -8   7 4904.54 208.014  11
   1  -8   7 5074.90 211.889  12
   1  -8   6 1271.89 119.402  12
   1  -8   6 1358.10 293.675   6
   1  -8   6 1128.22 313.718   4
   1  -8   6 1159.89 143.502   8
   1  -8   6 1682.50 332.170   1
   1  -8   5 89.0733 233.079   6
   1  -8   5 31.3232 247.914   1
   1  -8   5 44.6651 106.362   8
   1  -8   4 95.8498 105.019   8
   1  -8   4 271.364 264.218   1
   1  -8   4 164.754 239.399   6
   1  -8   3 996.008 131.738   8
   1  -8   3 1301.29 335.873   1
   1  -8   2 25930.7 1252.53   1
   1  -8   2 23372.6 821.545   8
   1  -8   1 97344.9 3480.08   6
   1  -8   0 1775.02 330.076   6
   1  -8  -1 17879.2 693.195  22
   1  -8  -1 20913.8 708.078  40
   1  -8  -1 16886.8 973.308   6
   1  -8  -1 20917.4 706.390   8
   1  -8  -1 20594.7 1104.51   1
   1  -8  -2 280.227 152.474  22
   1  -8  -2 409.458 142.035  40
   1  -8  -2 689.950 304.911   1
   1  -8  -2 406.020 125.524   8
   1  -8  -2 244.047 257.872   6
   1  -8  -3 32093.2 1100.16  22
   1  -8  -3 36942.6 1130.49  40
   1  -8  -3 32204.7 1448.29   6
   1  -8  -3 32311.9 1079.77  12
   1  -8  -3 38868.1 1581.27   1
   1  -8  -3 35487.9 1525.54   4
   1  -8  -3 28818.4 1105.20   8
   1  -8  -3 32599.5 1080.61  11
   1  -8  -4 16304.5 590.969  22
   1  -8  -4 16865.4 574.655  44
   1  -8  -4 15149.7 914.656   4
   1  -8  -4 16718.1 562.553  11
   1  -8  -5 9499.51 393.680  22
   1  -8  -5 8703.99 368.376  44
   1  -8  -5 9559.87 690.917   4
   1  -8  -5 9299.10 691.522   1
   1  -8  -6 1119.70 184.097  22
   1  -8  -6 1189.23 162.682  44
   1  -8  -7 74.6545 163.095  22
   1  -8  -7 175.778 147.587  44
   1  -8  -7 27.4455 141.370  42
   1  -8  -8 2162.43 201.278  22
   1  -8  -8 2215.98 199.167  42
   1  -8  -8 1827.71 193.960  44
   1  -8  -9 381.923 153.763  22
   1  -8  -9 226.041 148.276  42
   1  -8  -9 125.210 154.290  44
   1  -8 -10 14332.6 525.510  42
   1  -8 -10 12223.8 507.371  44
   1  -8 -11 2194.08 196.490  39
   1  -8 -12 441.188 135.755  39
   1  -8 -13 184.145 172.880  52
   1  -8 -13 173.516 103.091  39
   1  -8 -14 1972.79 212.648  52
  -1   7 -18 40.6731 61.0877  46
  -1   7 -17 106.526 90.9460  46
  -1   7 -17 148.084 94.7431  33
  -1   7 -16 143.442 109.879  23
  -1   7 -16 18.1370 111.706  46
  -1   7 -16 17.2111 112.004  33
  -1   7 -15 5070.92 291.801  23
   1  -7  15 6045.84 360.316  21
   1  -7  15 5342.75 228.101  38
  -1   7 -15 5452.72 290.542  33
  -1   7 -14 2712.36 214.024  23
   1  -7  14 2352.15 154.333  38
  -1   7 -14 2407.27 224.766  33
  -1   7 -13 50.5926 141.511  23
   1  -7  13-5.31795 193.743  21
   1  -7  13 96.2391 102.084  38
  -1   7 -12 537.373 165.057  23
   1  -7  12 443.113 215.403  21
   1  -7  12 472.392 111.020  38
   1  -7  11 2744.31 453.588  16
  -1   7 -11 3408.67 231.753  23
   1  -7  11 2915.49 169.679  38
   1  -7  10 3073.01 459.436  16
  -1   7 -10 4184.30 245.756  23
   1  -7   9 1822.85 347.692  16
  -1   7  -9 1839.83 167.876  23
   1  -7   8 441.826 247.121  16
   1  -7   8 710.600 233.468   1
   1  -7   8 474.889 251.007   4
   1  -7   7 866.228 242.977  16
   1  -7   7 213.720 109.684   8
   1  -7   7 784.852 242.075   1
   1  -7   7 250.581 247.067   4
   1  -7   7 700.249 243.056   6
   1  -7   6 811.937 237.813   6
   1  -7   6 614.031 112.730   8
   1  -7   6 639.166 267.275   4
   1  -7   6 672.650 250.370   1
   1  -7   5 456.412 239.811   1
   1  -7   5 185.193 219.194   6
   1  -7   5 461.151 105.371   8
   1  -7   4 9283.07 584.148   6
   1  -7   4 8559.54 345.875   8
   1  -7   3 17363.8 877.555   1
   1  -7   3 13410.6 498.001   8
   1  -7   2 105103. 3317.38   1
   1  -7   2 87449.9 2855.03   8
   1  -7   1 702.087 332.524  15
   1  -7   1 995.357 322.134   1
   1  -7   1 857.985 124.118   8
   1  -7   1 933.282 277.484   6
   1  -7   0 45648.6 1856.29  15
   1  -7   0 43047.4 1720.74   6
   1  -7  -1 18238.9 673.919  22
   1  -7  -1 20754.8 1078.01  15
   1  -7  -1 17942.8 922.281   6
   1  -7  -1 21220.8 1047.31   1
   1  -7  -1 20526.8 681.638   8
   1  -7  -2 19782.0 727.392  22
   1  -7  -2 21607.3 1009.02   6
   1  -7  -2 22089.9 736.905   8
   1  -7  -3 18588.9 679.138  22
   1  -7  -3 19857.0 687.249   8
   1  -7  -3 20500.5 973.911   6
   1  -7  -4 646.720 146.647  22
   1  -7  -4 483.308 246.842   1
   1  -7  -4 692.840 122.442   8
   1  -7  -4 679.214 280.833   4
   1  -7  -4 771.995 257.701   6
   1  -7  -4 735.390 117.032  44
   1  -7  -5 74125.8 2447.66  22
   1  -7  -5 71832.1 2458.29   8
   1  -7  -5 73853.9 2815.59   4
   1  -7  -5 89332.9 2886.17   1
   1  -7  -5 83408.4 2445.05  44
   1  -7  -5 77494.0 2455.01  31
   1  -7  -5 68320.6 2484.37  35
   1  -7  -6 3063.67 208.513  22
   1  -7  -6 3058.90 378.590   1
   1  -7  -6 3230.85 190.212  44
   1  -7  -6 3180.34 216.382  35
   1  -7  -6 2747.13 200.398  31
   1  -7  -7 8991.76 398.258  22
   1  -7  -7 8741.95 400.825  42
   1  -7  -7 10554.8 395.695  44
   1  -7  -7 9942.88 407.502  31
   1  -7  -7 10602.7 425.512  35
   1  -7  -8 7838.54 350.731  22
   1  -7  -8 7846.72 359.513  42
   1  -7  -8 7586.40 346.706  44
   1  -7  -8 8483.93 363.253  31
   1  -7  -8 7871.29 377.960  35
   1  -7  -9 1189.35 172.266  22
   1  -7  -9 1164.96 173.345  42
   1  -7  -9 1337.26 171.999  44
   1  -7  -9 847.734 190.905  35
   1  -7  -9 1393.21 178.272  31
   1  -7 -10 1180.67 166.595  42
   1  -7 -10 795.701 158.968  44
   1  -7 -10 787.785 163.996  31
   1  -7 -10 809.149 185.358  35
   1  -7 -11 3343.64 240.908  39
   1  -7 -11 3620.15 224.169  31
   1  -7 -12 232.896 151.558  35
   1  -7 -12 271.163 144.725  39
   1  -7 -13 7824.61 327.040  39
   1  -7 -14 11264.5 403.089  39
   1  -7 -14 10642.2 506.026  52
   1  -7 -15 2895.34 243.937  52
  -1   6 -18 913.479 89.3869  46
  -1   6 -17-63.4142 91.4479  46
  -1   6 -17 53.2867 96.8280  33
   1  -6  17 105.065 72.5176  38
  -1   6 -16 394.699 125.959  23
  -1   6 -16 466.942 132.588  33
   1  -6  16 436.583 95.3453  38
  -1   6 -15 43.7918 127.921  23
   1  -6  15 96.2472 90.9146  24
   1  -6  15 4.91985 195.293  21
  -1   6 -15-66.9688 140.841  33
   1  -6  15 96.0133 103.084  38
  -1   6 -14 3138.47 235.442  23
   1  -6  14 2457.56 169.986  24
   1  -6  14 2897.74 176.548  38
  -1   6 -14 3078.68 237.544  33
   1  -6  13 384.050 311.592  16
   1  -6  13-1.81494 100.225  24
  -1   6 -13 79.2065 146.524  23
   1  -6  13 31.0891 193.388  21
   1  -6  13-1.74821 113.015  38
  -1   6 -12 8107.45 397.243  23
   1  -6  12 8042.22 340.991  38
  -1   6 -11 9137.57 385.142  23
   1  -6  11 8926.00 707.916  16
   1  -6  11 7311.05 314.941  38
  -1   6 -10 995.526 145.764  23
   1  -6  10 1083.15 327.283  16
   1  -6  10 932.678 115.445  38
  -1   6  -9 871.040 128.099  23
   1  -6   9 823.559 99.9356  38
   1  -6   8 2543.99 291.946   1
   1  -6   8 1534.23 273.447   4
   1  -6   8 2369.01 339.790  16
   1  -6   7 5899.46 436.459   1
   1  -6   7 5495.12 443.469   4
   1  -6   7 6083.27 454.173  16
   1  -6   6 4888.37 386.767   6
   1  -6   6 4463.18 406.011   4
   1  -6   6 4865.98 418.646   1
   1  -6   6 4814.43 385.418  16
   1  -6   5 976.082 238.809   6
   1  -6   5 1226.26 279.680   1
   1  -6   5 1115.43 239.606  16
   1  -6   4 57576.4 2221.99   6
   1  -6   4 70953.3 2355.33   1
   1  -6   3 6847.17 474.858   6
   1  -6   3 8923.35 584.409   1
   1  -6   2 1459.88 331.945   1
   1  -6   2 999.059 319.197  15
   1  -6   1 248.922 225.178   6
   1  -6   1 260.092 282.151   1
   1  -6   1 152.950 268.778  15
   1  -6   0 1482.60 281.170   6
   1  -6   0 1581.22 348.939  15
   1  -6  -1 34364.7 1402.07   6
   1  -6  -1 35374.0 1495.59   1
  -1   6   1 37638.0 1340.88  17
   1  -6  -1 34821.3 1500.70  15
   1  -6  -2 28514.7 1179.17   1
  -1   6   2 25747.5 1024.00  17
   1  -6  -3 18435.0 864.155   6
   1  -6  -3 21866.2 965.007   1
   1  -6  -3 17171.5 619.332  22
  -1   6   3 20362.1 846.366  17
   1  -6  -3 23213.4 1031.48  15
   1  -6  -3 16865.4 616.650  31
   1  -6  -3 18077.4 635.919  35
   1  -6  -4 17147.6 800.031   1
   1  -6  -4 15679.9 747.166   6
   1  -6  -4 15267.4 762.156   4
   1  -6  -4 13168.0 499.987  22
   1  -6  -4 15613.6 517.188  35
   1  -6  -4 12437.6 496.387  31
   1  -6  -5 2116.11 303.942   1
   1  -6  -5 1510.79 305.339   4
  -1   6   5 1712.09 117.133  24
   1  -6  -5 1789.95 150.318  31
   1  -6  -5 1794.58 155.235  35
   1  -6  -6 4904.72 500.089  20
  -1   6   6 4423.65 207.664  24
   1  -6  -6 4885.84 413.608   1
   1  -6  -6 5254.81 226.076  44
   1  -6  -6 4598.31 242.162  35
   1  -6  -6 4868.97 238.270  31
  -1   6   7 9204.46 357.202  24
   1  -6  -7 9364.72 721.318  20
   1  -6  -7 9278.90 384.624  42
   1  -6  -7 9622.80 367.039  44
   1  -6  -7 9105.65 394.476  35
   1  -6  -7 9556.93 384.126  31
  -1   6   8 11895.4 453.084  24
   1  -6  -8 12085.1 460.158  44
   1  -6  -8 12137.2 480.663  42
   1  -6  -8 13170.6 493.583  35
   1  -6  -8 11983.6 476.567  31
   1  -6  -9 13180.4 499.562  22
   1  -6  -9 13931.2 938.791  20
  -1   6   9 12972.2 488.546  24
   1  -6  -9 13209.9 497.877  44
   1  -6  -9 12193.2 510.112  42
   1  -6  -9 13775.9 516.645  31
   1  -6  -9 13628.5 526.757  35
   1  -6 -10 2627.79 465.989  20
  -1   6  10 2701.47 179.476  24
   1  -6 -10 2551.23 205.649  42
   1  -6 -10 2636.58 219.673  35
   1  -6 -10 2657.75 210.644  31
  -1   6  11 188.263 116.934  24
   1  -6 -11 57.7566 149.843  31
   1  -6 -11 222.255 161.559  35
   1  -6 -12 451.219 158.058  39
   1  -6 -12 550.407 153.009  31
   1  -6 -12 511.306 164.782  35
   1  -6 -13 8733.81 337.639  39
   1  -6 -13 8118.11 335.224  31
   1  -6 -14 250.248 182.705  52
   1  -6 -14 67.0787 129.738  35
   1  -6 -15 214.347 167.626  52
  -1   5 -18 128.544 58.6123  46
   1  -5  18 184.107 63.4716  38
   1  -5  17 3364.31 168.939  24
  -1   5 -17 3793.28 201.156  46
  -1   5 -16 6285.70 306.169  23
  -1   5 -16 6202.13 299.088  33
   1  -5  16 6642.02 258.503  38
  -1   5 -15 2010.89 196.964  23
   1  -5  15 1972.35 150.247  24
   1  -5  15 2163.26 158.232  38
  -1   5 -15 1753.09 192.774  33
  -1   5 -14 2086.99 203.386  23
   1  -5  14 1862.66 155.987  24
   1  -5  14 1868.24 164.202  38
  -1   5 -14 2109.77 205.559  33
   1  -5  13 274.960 201.361  21
  -1   5 -13 156.248 137.882  23
   1  -5  13 257.886 339.618  16
   1  -5  13 126.654 112.399  24
  -1   5 -12 8227.96 411.531  23
   1  -5  12 7957.52 731.425  16
  -1   5 -11 7751.92 392.351  23
   1  -5  11 7893.82 682.856  16
  -1   5 -10 1161.00 144.557  23
   1  -5  10 1160.93 340.282  16
   1  -5   9 60105.2 2250.92  16
  -1   5  -9 56834.8 1881.75  23
   1  -5   8 64.6802 161.059   4
   1  -5   8 57.9461 249.345  16
  -1   5  -8 10.7676 90.5200  23
   1  -5   7 40687.2 1515.83   1
   1  -5   7 37622.4 1498.38   4
   1  -5   6 8658.85 479.183   1
   1  -5   6 6318.82 446.940   4
   1  -5   6 5623.47 405.466   6
   1  -5   6 8261.17 499.487  16
   1  -5   5 36195.3 1410.54   1
   1  -5   5 33654.0 1346.45   6
   1  -5   4 17125.6 777.887   6
   1  -5   4 20076.2 858.226   1
   1  -5   4 19031.9 773.668  16
   1  -5   3 1200.65 244.341   1
   1  -5   3 878.428 192.721   6
   1  -5   2 113.173 198.186   1
   1  -5   2 104.955 186.384  15
   1  -5   1 10692.8 591.620   1
   1  -5   1 8983.09 492.583   6
   1  -5   1 10071.8 551.517  15
  -1   5   0 24765.1 869.307  17
   1  -5   0 23320.4 994.512  15
   1  -5  -1 17383.1 797.376   6
   1  -5  -1 18674.5 890.729   1
  -1   5   1 20395.4 768.568  17
   1  -5  -2 53537.5 1564.55   6
  -1   5   2 56226.2 1529.90  17
   1  -5  -3 5590.68 395.935   6
   1  -5  -3 5867.53 492.417  15
  -1   5   3 4937.93 269.812  16
   1  -5  -4 137841. 4446.04   4
   1  -5  -4 143495. 4446.60   6
   1  -5  -4 149775. 4498.41   1
   1  -5  -4 142825. 4589.47  15
  -1   5   4 139455. 4311.87  16
   1  -5  -4 143428. 4535.59  20
   1  -5  -5 170.570 233.043   4
   1  -5  -5 261.701 203.406   1
  -1   5   5 536.283 183.402  16
   1  -5  -5 256.285 249.564  20
   1  -5  -5 253.984 114.059  35
   1  -5  -5 216.845 117.478  27
   1  -5  -5 186.158 112.634  31
   1  -5  -6 14646.8 720.747   1
  -1   5   6 14677.9 683.199  16
   1  -5  -6 16077.5 854.760  20
  -1   5   6 15229.1 522.244  24
   1  -5  -6 14703.6 536.317  31
   1  -5  -6 14982.0 532.490  27
   1  -5  -6 15028.3 542.288  35
  -1   5   7 4137.53 195.335  24
   1  -5  -7 4419.97 463.138  20
   1  -5  -7 3935.24 211.800  42
   1  -5  -7 4291.53 210.325  27
   1  -5  -7 4253.10 218.382  31
   1  -5  -7 3706.91 220.081  35
   1  -5  -8 595.631 279.535  20
  -1   5   8 693.112 108.428  24
   1  -5  -8 773.306 127.530  42
   1  -5  -8 765.477 119.326  44
   1  -5  -8 604.404 127.034  27
   1  -5  -8 635.290 137.098  31
   1  -5  -8 328.771 134.228  35
   1  -5  -9 3448.47 467.949  20
  -1   5   9 2816.06 175.295  24
   1  -5  -9 2931.26 199.465  42
   1  -5  -9 3017.15 208.154  35
   1  -5  -9 2736.84 203.107  31
   1  -5 -10 20756.6 1320.57  20
  -1   5  10 30005.2 920.417  24
   1  -5 -10 25203.9 928.107  42
   1  -5 -10 25138.9 934.950  35
   1  -5 -10 26476.6 927.577  31
  -1   5  11 1417.10 154.355  24
   1  -5 -11 1185.53 376.446  20
   1  -5 -11 1496.10 190.124  35
   1  -5 -11 1397.30 180.457  31
   1  -5 -12 1218.49 371.429  20
  -1   5  12 1079.66 143.500  24
   1  -5 -12 1211.28 170.446  39
   1  -5 -12 1328.69 184.374  35
   1  -5 -12 1122.88 172.697  31
  -1   5  13 45.4370 114.314  24
   1  -5 -13 155.201 130.048  39
   1  -5 -13 2.30658 135.724  31
   1  -5 -13 147.319 147.167  35
   1  -5 -14 5374.35 248.484  31
   1  -5 -14 3923.02 252.544  35
   1  -5 -15-32.8011 173.487  52
   1  -5 -15 50.6349 110.731  35
   1  -5 -15 129.325 100.289  31
   1  -5 -16 111.681 157.417  52
   1  -4  18 530.141 77.5372  38
  -1   4 -18 523.470 95.3293  35
  -1   4 -18 493.261 97.4488  31
   1  -4  17 3485.02 171.672  24
  -1   4 -17 3397.08 180.224  46
   1  -4  16 4857.95 234.568  24
   1  -4  16 5003.63 241.168  38
  -1   4 -15 121.276 138.542  23
   1  -4  15 213.164 111.892  24
  -1   4 -15 79.4487 140.252  33
   1  -4  14 9820.36 420.572  24
  -1   4 -14 10405.6 467.034  33
   1  -4  13 97.2706 200.601  21
  -1   4 -13 53.5735 140.340  23
   1  -4  13 42.1352 119.033  24
  -1   4 -13 85.8924 152.697  33
  -1   4 -12 1958.90 186.523  23
   1  -4  12 1712.00 411.948  16
  -1   4 -12 1921.57 212.934  26
  -1   4 -11 4207.24 248.685  23
   1  -4  11 3658.13 501.187  16
  -1   4 -11 3556.61 258.546  26
  -1   4 -10 6328.00 317.625  23
   1  -4  10 6689.56 591.034  16
  -1   4 -10 6346.33 329.274  26
  -1   4  -9 62886.6 2028.73  23
   1  -4   9 56665.8 2348.07  16
  -1   4  -9 62398.1 2036.11  26
   1  -4   8 238.895 269.385  16
  -1   4  -8 144.561 92.2750  23
   1  -4   7 1606.82 210.054   4
   1  -4   7 1534.13 200.680   1
   1  -4   7 1559.23 312.227  16
  -1   4  -7 1371.04 124.964  23
   1  -4   6 23568.5 854.858   1
   1  -4   6 23628.4 941.012  16
   1  -4   5 13449.5 601.888   6
   1  -4   5 14030.6 627.749   1
   1  -4   5 14928.0 667.568  16
   1  -4   4 40317.0 1416.86   1
   1  -4   4 41031.9 1399.00  16
   1  -4   3 5675.16 360.114   1
   1  -4   3 5014.05 292.505  16
   1  -4   2 144.777 152.536   1
   1  -4   2-27.8699 133.224  15
   1  -4   1 243989. 7448.88   1
   1  -4   1 219058. 7388.12  15
   1  -4   0 13709.4 656.712  15
  -1   4   0 15554.0 571.335  17
   1  -4  -1 170563. 5536.82   6
  -1   4   1 164512. 5406.74  16
   1  -4  -2 159828. 5526.86   1
   1  -4  -2 189338. 5499.54   6
   1  -4  -2 178706. 5529.56  20
  -1   4   2 162736. 5373.44  16
   1  -4  -3 15817.0 707.068   6
   1  -4  -3 17749.9 800.765  15
   1  -4  -3 16515.5 757.777  20
  -1   4   3 16957.3 651.000  16
   1  -4  -4 13081.9 608.574   6
   1  -4  -4 13063.2 615.581   4
   1  -4  -4 14275.0 637.555   1
  -1   4   4 12748.5 574.196  16
   1  -4  -4 14317.3 692.189  20
   1  -4  -4 14312.0 721.375  15
   1  -4  -5 829.074 219.616   1
   1  -4  -5 720.970 233.076   4
   1  -4  -5 843.084 285.568  20
  -1   4   5 687.882 212.895  16
   1  -4  -6 59478.2 1841.44   1
  -1   4   6 53070.6 1860.24  16
  -1   4   6 49360.9 1652.99  24
   1  -4  -6 58182.8 2021.13  20
   1  -4  -6 51265.9 1666.07  31
   1  -4  -6 51280.1 1668.38  35
  -1   4   7 4120.35 191.936  24
  -1   4   7 4075.32 364.893  16
   1  -4  -7 4064.02 434.986  20
   1  -4  -7 4093.44 209.846  35
   1  -4  -7 4134.48 195.333  27
   1  -4  -7 3893.80 206.881  31
   1  -4  -8 3176.75 419.859  20
  -1   4   8 3754.12 363.253  16
  -1   4   8 3530.54 183.359  24
   1  -4  -8 3510.85 194.180  42
   1  -4  -8 3501.22 202.143  31
   1  -4  -8 3552.19 201.054  35
  -1   4   9 2078.61 151.221  24
  -1   4   9 1784.23 308.671  16
   1  -4  -9 2684.22 414.344  20
   1  -4  -9 2007.56 164.142  42
   1  -4  -9 2048.90 172.012  35
   1  -4  -9 2084.78 153.410  27
   1  -4  -9 1991.49 174.442  31
  -1   4  10 195.882 256.038  16
   1  -4 -10 181.805 286.583  20
  -1   4  10 125.995 113.829  24
   1  -4 -10 141.049 126.094  42
   1  -4 -10 136.094 139.508  35
   1  -4 -10 25.9208 141.627  31
   1  -4 -11-194.899 338.433  20
  -1   4  11 68.6887 130.684  24
   1  -4 -11-2.50280 160.684  31
   1  -4 -11 144.232 159.714  35
  -1   4  12 5902.70 284.416  24
   1  -4 -12 5929.75 298.036  39
   1  -4 -12 5414.23 302.587  31
   1  -4 -12 6359.87 319.441  35
  -1   4  13 842.665 140.653  24
   1  -4 -13 982.032 164.991  31
   1  -4 -13 844.326 170.876  35
  -1   4  14 546.974 126.710  24
   1  -4 -14 524.165 155.767  35
   1  -4 -14 545.009 145.887  31
  -1   4  15 126.694 100.829  24
   1  -4 -15 86.1825 189.763  52
   1  -4 -15 118.091 126.921  35
   1  -4 -15 78.5832 113.720  31
   1  -4 -16 704.440 210.594  52
   1  -4 -16 1392.41 153.308  35
  -1   3 -18 115.844 85.0284  35
  -1   3 -18 47.2316 87.8030  31
   1  -3  18 89.2328 71.0601  38
   1  -3  17 126.805 84.6667  24
  -1   3 -17 55.4572 69.7454  46
  -1   3 -17 113.661 111.767  35
  -1   3 -17-62.4872 122.686  31
   1  -3  17 70.9005 98.1505  38
   1  -3  16 57.7304 101.390  24
   1  -3  15 2353.73 174.006  24
  -1   3 -15 2243.88 201.628  33
   1  -3  14 10296.0 420.611  24
  -1   3 -14 10568.9 471.157  23
   1  -3  14 9865.47 847.228  16
  -1   3 -14 10965.7 458.944  33
   1  -3  13 3789.56 227.951  24
  -1   3 -13 4050.96 267.198  23
   1  -3  13 3679.50 534.058  16
  -1   3 -13 3948.26 260.516  33
   1  -3  12 3736.97 521.092  16
  -1   3 -12 2838.64 228.668  23
  -1   3 -11 13341.4 580.975  23
  -1   3 -11 14132.9 599.828  26
  -1   3 -10 1315.03 145.639  23
  -1   3 -10 1132.01 159.207  26
  -1   3  -9 70413.0 2692.51  23
  -1   3  -9 79911.4 2705.52  26
  -1   3  -8 69422.6 2351.51  23
  -1   3  -8 77062.0 2362.37  26
  -1   3  -7 1763.58 130.999  23
  -1   3  -7 1849.86 144.886  26
   1  -3   6 54505.8 1957.48   4
   1  -3   6 64321.3 1987.68   1
   1  -3   5 35995.7 1212.45   1
   1  -3   5 40158.2 1317.22  16
   1  -3   4 1353.12 172.019   4
   1  -3   4 1824.57 160.809   6
   1  -3   4 1451.16 164.757   1
   1  -3   4 1707.82 209.089  16
   1  -3   3 78546.2 2704.95   6
   1  -3   3 84462.9 2744.02   1
   1  -3   3 86875.7 2741.83  16
   1  -3   2 327.213 139.075   6
   1  -3   2 276.528 152.680   1
   1  -3   2 331.349 139.678  16
   1  -3   1 66887.0 2176.14   1
   1  -3   1 62015.0 2149.63  15
  -1   3   0 106257. 3484.70  17
   1  -3   0 109004. 3582.85  15
   1  -3  -1 634.777 140.895   6
   1  -3  -2 19906.0 773.203   6
   1  -3  -2 20387.3 796.249  20
  -1   3   2 19256.5 730.337  16
   1  -3  -3 332186. 10433.0   6
   1  -3  -3 360959. 10474.4   1
   1  -3  -3 304236. 10475.4  20
  -1   3   3 315460. 10410.5  16
   1  -3  -3 341173. 10509.4  15
   1  -3  -4 685.373 167.941   4
   1  -3  -4 808.028 151.157   1
  -1   3   4 927.783 169.968  16
   1  -3  -4 837.830 198.364  15
   1  -3  -4 900.824 205.335  20
   1  -3  -5 49220.9 1692.04   1
   1  -3  -5 53052.3 1691.76   4
   1  -3  -6 4037.57 250.268   1
  -1   3   6 4299.81 373.070  16
   1  -3  -6 3368.71 162.478  36
  -1   3   7 19795.9 875.869  16
   1  -3  -7 18539.6 617.760  36
   1  -3  -7 17969.0 629.579  31
   1  -3  -7 17604.9 635.613  35
  -1   3   8 263.533 231.711  16
   1  -3  -8 174.367 92.3531  27
   1  -3  -8 135.929 109.595  35
   1  -3  -8 178.621 114.554  31
   1  -3  -8 142.607 77.9115  36
  -1   3   9 71.4202 98.1746  24
  -1   3   9 118.298 228.728  16
   1  -3  -9 194.399 101.121  42
   1  -3  -9 76.7567 115.990  35
   1  -3  -9 185.930 118.005  31
  -1   3  10 1115.17 134.259  24
   1  -3 -10 1401.72 364.841  20
  -1   3  10 1622.97 338.960  16
   1  -3 -10 1229.03 157.002  35
   1  -3 -10 1276.40 156.978  31
   1  -3 -11 15942.9 1011.07  20
  -1   3  11 14579.4 899.747  16
  -1   3  11 14537.6 552.963  24
   1  -3 -11 15294.1 572.903  35
   1  -3 -11 14635.6 564.445  31
  -1   3  12 646.971 151.321  24
   1  -3 -12 406.199 349.412  20
  -1   3  12 769.586 343.785  16
   1  -3 -12 468.330 172.951  35
   1  -3 -12 636.657 175.982  31
  -1   3  13 89598.6 2805.73  24
   1  -3 -13 89255.1 2821.10  35
   1  -3 -13 86261.9 2809.71  31
  -1   3  14 87.6936 124.156  24
   1  -3 -14 23.9742 143.518  31
   1  -3 -14 181.782 149.483  35
  -1   3  15 18.1776 112.461  24
   1  -3 -15 150.715 193.147  52
   1  -3 -15 31.0812 124.680  31
   1  -3 -15-12.1986 133.640  35
  -1   3  16 3816.63 186.661  24
   1  -3 -16 3396.89 185.891  31
   1  -3 -17 75.1969 90.9222  35
  -1   2 -18 175.766 84.0099  35
   1  -2  18 225.463 72.3939  38
   1  -2  17 4511.02 207.016  24
  -1   2 -17 4545.01 230.174  35
  -1   2 -17 5008.54 232.530  31
   1  -2  16 1274.13 135.409  24
  -1   2 -16 1375.99 167.850  31
  -1   2 -16 1174.19 161.823  35
   1  -2  15 9037.55 372.989  24
   1  -2  14 1425.04 159.788  24
   1  -2  14 1745.02 425.966  16
  -1   2 -14 1424.00 180.576  33
  -1   2 -13 9130.70 406.411  23
   1  -2  13 8105.91 356.482  24
   1  -2  13 8049.30 726.876  16
  -1   2 -13 9331.04 392.213  33
  -1   2 -13 7511.64 340.343  27
  -1   2 -12 4586.30 271.728  23
   1  -2  12 4032.10 232.607  24
   1  -2  12 4953.80 559.036  16
  -1   2 -12 3968.15 227.789  27
   1  -2  11 5155.99 553.381  16
  -1   2 -11 5895.51 291.734  23
  -1   2 -11 4622.38 222.798  36
   1  -2  10 6038.37 548.718  16
  -1   2 -10 5606.12 278.581  23
  -1   2 -10 5023.46 229.215  36
  -1   2 -10 6224.48 298.372  26
  -1   2  -9 175.836 102.784  23
   1  -2   9 153.820 272.008  16
   1  -2   9 210.564 132.677  21
  -1   2  -9 133.340 116.251  26
  -1   2  -9 133.917 71.2152  36
   1  -2   8 55961.8 2137.15  16
  -1   2  -8 53317.2 1836.68  26
   1  -2   7 10040.9 611.019  16
   1  -2   6 715.815 250.938  16
  -1   2  -6 670.218 113.082  18
   1  -2   5 17413.0 683.797   4
   1  -2   5 22426.5 708.511   1
   1  -2   4 421.660 97.5844   1
   1  -2   4 446.429 105.305   4
   1  -2   3 43310.7 1477.16   4
   1  -2   3 45284.0 1480.88   1
   1  -2   2 16026.4 655.474   1
   1  -2   2 18022.6 657.496   4
   1  -2   1 26702.9 1003.14   1
   1  -2   1 31437.8 990.247  16
   1  -2   0 3556.14 208.703   1
   1  -2  -1 1202.76 122.647   6
   1  -2  -1 1051.06 113.958  20
   1  -2  -2 36788.2 1282.44   6
   1  -2  -2 39508.0 1300.51   1
   1  -2  -2 38024.2 1289.36   4
  -1   2   2 37005.5 1283.57  16
   1  -2  -2 41950.8 1335.02  15
   1  -2  -3 270832. 8696.80   1
   1  -2  -3 267210. 8691.57   4
  -1   2   3 290122. 8721.86  16
   1  -2  -4 20266.2 696.110   4
   1  -2  -4 18740.6 693.928   1
  -1   2   4 18083.7 744.853  16
   1  -2  -5 491.908 107.368   4
   1  -2  -5 671.468 110.504   1
  -1   2   5 739.011 187.350  16
  -1   2   6 5340.00 394.265  16
  -1   2   7 90267.0 2858.97  16
   1  -2  -7 79676.0 2566.83  36
  -1   2   8 6151.56 487.819  16
   1  -2  -8 5805.34 254.145  23
   1  -2  -8 5144.72 222.778  36
   1  -2  -8 5629.42 249.308  33
   1  -2  -9 1321.37 131.519  23
  -1   2   9 1202.08 293.174  16
   1  -2  -9 1319.45 108.021  36
   1  -2  -9 1381.10 135.821  33
  -1   2  10 6664.71 595.570  16
   1  -2 -10 8814.17 333.164  36
  -1   2  11 16079.8 929.922  16
   1  -2 -11 14582.8 561.958  35
  -1   2  12 10774.8 453.042  24
  -1   2  12 11912.8 827.876  16
   1  -2 -12 12036.3 476.482  35
   1  -2 -12 11573.6 466.391  31
  -1   2  13 38779.1 1899.13  16
  -1   2  13 44226.2 1441.73  24
   1  -2 -13 38322.8 1968.36  20
   1  -2 -13 41221.8 1442.81  31
   1  -2 -13 45291.8 1459.37  35
  -1   2  14 291.960 141.849  24
   1  -2 -14 207.974 213.490  52
   1  -2 -14 338.274 165.831  35
   1  -2 -14 122.741 154.014  31
  -1   2  15 10828.2 421.181  24
   1  -2 -15 9989.54 426.121  31
   1  -2 -15 10778.6 442.078  35
  -1   2  16 1372.60 135.879  24
   1  -2 -16 1540.01 146.734  31
   1  -2 -16 1107.38 151.823  35
   1  -2 -17 3855.97 191.021  31
   1  -2 -17 3321.57 206.535  35
   1  -1  18 632.922 79.7240  38
  -1   1 -18 926.652 96.0679  35
  -1   1 -17 13486.6 506.125  31
  -1   1 -17 14391.2 510.723  35
   1  -1  16 4848.42 237.015  24
  -1   1 -16 4994.11 257.671  31
  -1   1 -16 4548.07 252.512  35
   1  -1  15 1318.68 147.885  24
  -1   1 -15 992.267 169.272  35
  -1   1 -15 1203.73 175.504  31
   1  -1  14 254.546 325.384  16
   1  -1  14 199.952 135.633  24
   1  -1  13 13076.4 912.527  16
   1  -1  13 13492.7 474.163  24
  -1   1 -13 12267.5 493.181  33
   1  -1  12 1540.91 396.304  16
   1  -1  12 1169.94 153.729  24
  -1   1 -12 920.700 145.128  27
  -1   1 -12 1161.32 166.518  33
   1  -1  11 10422.4 418.348  24
  -1   1 -11 10797.4 411.508  27
  -1   1 -11 10599.4 391.590  36
   1  -1  10 1249.04 328.505  16
  -1   1 -10 1015.90 95.6447  36
  -1   1  -9 25648.5 940.229  23
  -1   1  -9 24140.1 897.369  36
  -1   1  -8 727.732 113.397  23
  -1   1  -8 835.734 131.291  26
  -1   1  -7 51571.7 1658.30  23
  -1   1  -7 49595.1 1661.28  26
   1  -1   6 1775.46 282.936  16
   1  -1   5 164419. 5364.00  16
   1  -1   4 12862.8 491.012  19
   1  -1   4 38353.1 808.441  16
   1  -1   3 69058.9 2104.48   5
   1  -1   3 66468.6 2099.41  19
   1  -1   2 10571.3 394.661   3
   1  -1   2 12444.4 396.792   5
   1  -1   2 9964.23 393.589   4
   1  -1   2 9211.19 395.351   1
   1  -1   2 11978.7 448.243  16
   1  -1   2 11504.0 385.416  19
   1  -1   1 127097. 3718.52   5
   1  -1   1 164394. 3757.85  16
   1  -1   0 208409. 6482.09   2
   1  -1   0 208246. 6484.29   3
   1  -1   0 199250. 6486.99   1
   1  -1  -1 50645.0 1730.07   3
   1  -1  -1 53022.8 1731.50   2
   1  -1  -2 2892.76 141.214   3
   1  -1  -2 2917.39 139.261   5
   1  -1  -2 2593.36 151.333   4
   1  -1  -2 2452.37 145.968   1
  -1   1   2 3038.96 182.479  16
   1  -1  -3 28661.1 934.377   4
   1  -1  -3 27896.9 916.585   5
  -1   1   4 2159.89 215.919  16
  -1   1   5 20369.3 827.863  16
  -1   1   6 1954.58 271.586  16
  -1   1   7 3873.65 389.292  16
  -1   1   8-40.3631 252.128  16
   1  -1  -8 90.1978 92.3029  23
   1  -1  -8 55.8279 95.9645  33
   1  -1  -8 20.8391 75.6516  36
  -1   1   9 1292.42 318.436  16
   1  -1  -9 1009.71 120.988  23
   1  -1  -9 1092.96 98.4828  36
   1  -1  -9 1019.62 122.891  33
   1  -1 -10 8939.50 371.171  23
   1  -1 -10 9505.69 366.966  33
   1  -1 -11 366.647 122.578  23
  -1   1  11 203.166 295.347  16
   1  -1 -11 280.241 118.490  33
   1  -1 -11 336.122 92.9976  36
   1  -1 -12 18322.1 654.621  23
  -1   1  12 16050.5 1012.67  16
   1  -1 -12 16257.0 598.784  36
  -1   1  13 5623.73 283.702  24
  -1   1  13 4891.81 583.318  16
  -1   1  14 1251.55 393.383  16
   1  -1 -14 1110.50 387.564  20
  -1   1  14 1557.81 175.287  24
   1  -1 -14 1431.49 186.207  31
  -1   1  15 8085.53 345.488  24
   1  -1 -15 7334.98 348.646  31
  -1   1  16 763.871 128.134  24
   1  -1 -16 601.223 138.631  31
  -1   1  17 12963.5 483.464  24
   1  -1 -17 13643.7 481.184  31
   1   0  18 737.941 75.5116  38
  -1   0 -17 5772.36 253.317  31
  -1   0 -17 6018.11 258.624  35
  -1   0 -16 7883.16 334.266  35
  -1   0 -16 7544.39 334.249  31
  -1   0 -15 10125.8 419.801  31
  -1   0 -15 9633.03 418.745  35
  -1   0 -14 697.799 173.980  31
  -1   0 -14 738.155 169.629  35
   1   0  13 5336.62 583.284  16
  -1   0 -13 5493.89 285.908  35
  -1   0 -13 4312.81 238.435  27
   1   0  12 18107.9 1061.26  16
  -1   0 -12 18173.8 663.199  33
  -1   0 -12 16460.1 617.339  27
   1   0  11 6535.69 596.231  16
  -1   0 -11 5579.13 263.571  27
   1   0  10 3601.32 429.752  16
  -1   0 -10 2372.83 167.228  27
  -1   0  -9 13571.9 482.259  27
  -1   0  -9 13024.7 467.688  36
   1   0   8 91943.3 2931.22  16
  -1   0  -8 79400.9 2554.98  36
   1   0   7 3637.44 386.176  16
   1   0   7 2417.76 172.108  19
  -1   0  -6 31189.7 1004.93  15
   1   0   6 23273.4 1126.87  16
   1   0   5 62729.2 2181.22  16
   1   0   4 8736.25 379.634   2
   1   0   4 182656. 1476.87  16
   1   0   3 11096.3 485.136  16
   1   0   2 7137.78 324.500  16
   1   0   1 2697.30 151.401  16
   1   0   0 7549.75 298.178  17
  -1   0   0 7755.55 285.657  20
   1   0  -1 2589.17 127.128  19
   1   0  -2 196340. 6466.08  19
   1   0  -2 210947. 6502.42  18
  -1   0   2 215309. 6507.54  16
   1   0  -3 17454.5 662.064  18
  -1   0   3 18352.6 683.768  16
  -1   0   4 162477. 4928.91  16
   1   0  -4 145297. 4877.30  18
   1   0  -5 1570.16 164.823  18
  -1   0   5 1443.01 210.691  16
  -1   0   6 36240.1 1404.95  16
   1   0  -6 38439.6 1327.07  18
  -1   0   7 35043.0 1388.67  16
   1   0  -8 6792.34 278.029  23
  -1   0   8 6729.81 522.794  16
   1   0  -8 6206.40 272.993  33
  -1   0   9 8377.00 599.487  16
   1   0  -9 8789.20 323.598  23
   1   0  -9 7335.18 310.718  33
   1   0  -9 6754.29 285.964  36
   1   0 -10 656.139 114.838  23
  -1   0  10 761.247 298.454  16
   1   0 -10 640.027 118.226  33
   1   0 -10 611.713 91.8867  36
   1   0 -11 179.828 113.612  23
   1   0 -11 275.104 118.427  33
   1   0 -11 210.969 89.1072  36
  -1   0  12 5804.28 592.038  16
   1   0 -12 4081.60 262.215  23
   1   0 -12 4618.37 220.051  36
   1   0 -12 5196.24 263.574  33
  -1   0  13-19.2545 330.801  16
   1   0 -13 82.1036 136.450  23
   1   0 -13 86.5457 97.2735  36
   1   0 -13 68.5272 138.884  33
  -1   0  14 2906.60 482.097  16
   1   0 -15 2680.20 209.581  31
   1   0 -16 10254.2 417.829  31
   1   0 -17 3012.74 181.103  31
  -1  -1 -17 5129.95 216.615  31
  -1  -1 -17 4531.86 219.368  35
  -1  -1 -16 2121.48 160.322  35
  -1  -1 -16 2127.72 162.829  31
   1   1  15 14815.3 532.400  24
  -1  -1 -15 13497.8 542.800  31
  -1  -1 -15 14574.8 543.699  35
   1   1  14 1594.34 163.233  24
  -1  -1 -14 1436.88 186.992  31
  -1  -1 -14 1404.50 177.399  35
   1   1  13 17654.9 624.258  24
  -1  -1 -13 17087.7 638.646  31
  -1  -1 -13 15892.6 631.101  35
   1   1  12 9244.04 379.523  24
   1   1  12 9753.10 756.958  16
  -1  -1 -12 8939.42 392.960  35
  -1  -1 -12 8748.77 397.022  31
  -1  -1 -12 8029.34 359.937  27
   1   1  11 9846.04 403.434  24
  -1  -1 -11 10105.4 395.228  27
   1   1  10 12145.6 442.741  24
   1   1  10 11531.3 757.991  16
  -1  -1 -10 10915.5 433.462  27
   1   1   9 320.115 250.353  16
   1   1   9 91.6931 99.1353  24
  -1  -1  -9 73.5734 108.341  27
   1   1   8 25819.1 841.641  24
  -1  -1  -8 23708.9 835.627  27
   1   1   7 1332.57 293.236  16
  -1  -1  -7 1754.06 202.319  15
   1   1   7 1292.19 117.741  24
  -1  -1  -6 59896.4 1998.55  15
   1   1   6 55895.1 2082.57  16
  -1  -1  -5 38992.7 1392.80  15
   1   1   5 38877.0 1436.55  16
   1   1   4 44364.6 1560.33  16
   1   1   3 116756. 3790.65  16
  -1  -1  -2 9008.91 427.774  20
   1   1   2 8391.82 371.718  16
  -1  -1  -1 26828.1 1020.88  20
   1   1   1 30290.0 975.271  16
   1   1   0 39892.1 1353.82  17
   1   1  -1 503000. 15845.4  17
  -1  -1   2 48005.9 1587.20  16
   1   1  -3 916370. 28738.0  19
   1   1  -4 32597.0 1073.37  19
   1   1  -5 5921.72 333.540  18
  -1  -1   6 37698.7 1402.67   1
   1   1  -6 86223.2 1685.10  18
  -1  -1   7 33439.6 1349.11  16
   1   1  -7 34190.3 1246.89  18
   1   1  -8 154.366 94.4126  23
  -1  -1   8 326.462 295.112  16
   1   1  -8 82.3399 161.027  18
   1   1  -8 91.7001 104.595  33
   1   1  -8 132.447 109.410  26
   1   1  -9 326.647 101.492  23
   1   1  -9 236.020 108.642  33
   1   1 -10 32514.3 1093.93  23
  -1  -1  10 31660.3 1433.54  16
   1   1 -10 31122.3 1057.94  36
   1   1 -10 33235.9 1090.05  33
   1   1 -11 47.3812 107.866  23
  -1  -1  11 31.7512 298.964  16
   1   1 -11 39.7789 82.0850  36
   1   1 -11 215.437 119.712  33
   1   1 -12 9398.01 419.112  23
  -1  -1  12 10567.1 783.495  16
   1   1 -12 9392.81 409.601  33
   1   1 -12 9765.01 370.264  36
  -1  -1  13 408.410 343.620  16
   1   1 -13 89.8292 133.258  23
   1   1 -13 52.2613 94.8047  36
   1   1 -13 273.989 141.788  33
  -1  -1  14 1491.78 424.433  16
   1   1 -14 1440.17 181.590  23
   1   1 -14 1335.11 174.599  33
   1   1 -14 1399.30 130.484  36
   1   1 -16 1607.88 172.187  31
  -1  -1  17 6562.00 286.538  24
   1   1 -17 6802.02 293.324  31
  -1  -1  18 4089.91 162.191  24
  -1  -1  18 1606.24 135.507  38
  -1  -2 -16 789.595 118.223  31
  -1  -2 -16 500.159 111.372  35
  -1  -2 -15 22347.1 817.502  35
  -1  -2 -15 24578.2 822.000  31
   1   2  14 247.920 127.110  24
  -1  -2 -14 161.682 140.555  35
  -1  -2 -14 261.344 154.420  31
   1   2  13 3367.32 216.064  24
  -1  -2 -13 3407.29 244.849  31
  -1  -2 -13 3165.21 227.848  35
   1   2  12 3059.10 457.199  16
   1   2  12 3480.18 220.369  24
  -1  -2 -12 2439.24 489.736  20
  -1  -2 -12 2933.69 240.871  31
  -1  -2 -12 2767.46 206.670  27
  -1  -2 -12 3457.51 235.138  35
   1   2  11 24164.5 826.722  24
  -1  -2 -11 24454.3 838.377  35
  -1  -2 -11 22599.6 814.506  27
   1   2  10 9745.91 378.650  24
   1   2  10 9405.28 666.401  16
  -1  -2 -10 8575.17 381.916  35
  -1  -2 -10 9187.57 373.504  27
   1   2   9 2368.43 356.660  16
   1   2   9 2770.76 167.986  24
  -1  -2  -9 2611.67 171.132  27
  -1  -2  -9 2433.29 182.306  35
   1   2   8 1046.71 112.974  24
   1   2   8 1140.93 269.175  16
  -1  -2  -8 812.770 121.320  35
  -1  -2  -8 793.578 123.007  27
   1   2   7 4193.43 192.865  24
   1   2   7 4505.16 391.481  16
  -1  -2  -7 4751.98 351.316  15
  -1  -2  -7 3634.95 198.501  27
   1   2   6 43853.0 1317.73  24
   1   2   6 45323.4 1560.22  16
   1   2   5 78949.6 2731.80  16
  -1  -2  -5 81775.0 2752.61  15
   1   2   4 216860. 6977.23  16
  -1  -2  -4 217904. 7031.77  15
   1   2   3 67253.0 2239.22  16
   1   2   2 602420. 19208.9  16
  -1  -2  -2 630639. 19332.8  20
  -1  -2  -1 312494. 9958.05  20
   1   2   0 2261.84 214.060  17
   1   2  -1 302062. 9007.57  17
  -1  -2   1 277218. 8891.38  16
  -1  -2   2 175699. 5578.09  16
  -1  -2   3 996995. 31314.8  16
  -1  -2   4 154941. 4985.93  16
  -1  -2   4 153821. 4927.83  15
  -1  -2   5 202705. 6469.94  16
   1   2  -5 196145. 6333.05  19
  -1  -2   5 204059. 6338.93  15
  -1  -2   6 26461.0 1078.80  16
  -1  -2   7 5108.21 234.266   6
   1   2  -7 5743.44 383.228  18
   1   2  -8 234.316 194.831  18
   1   2  -8 255.949 108.099  26
   1   2  -9 994.240 131.642  26
   1   2 -10 32.8145 116.981  33
   1   2 -10 29.2144 121.773  26
   1   2 -11 1040.87 162.987  26
   1   2 -11 1083.28 149.956  33
   1   2 -12 2615.35 200.446  33
   1   2 -12 2259.10 154.577  36
   1   2 -13 1096.27 168.308  23
   1   2 -13 1140.52 168.183  33
   1   2 -13 1157.32 120.103  36
   1   2 -14 2244.80 213.142  23
   1   2 -14 2458.46 203.852  33
   1   2 -14 2248.78 151.252  36
  -1  -2  15 21789.2 767.150  24
   1   2 -15 23230.7 813.773  23
   1   2 -15 21557.4 788.460  33
   1   2 -15 20443.4 732.773  36
  -1  -2  16 2992.21 190.114  24
   1   2 -16 2297.06 164.947  46
  -1  -2  17 449.483 109.708  24
   1   2 -17 455.124 126.235  31
  -1  -2  18 1490.80 113.814  24
   1   2 -18 1524.16 122.151  31
   1   2 -18 1304.57 133.870  35
   1   3  17 34.5602 45.4747  38
  -1  -3 -16 135.454 87.6289  35
  -1  -3 -16 86.5311 89.2392  31
  -1  -3 -15 5678.92 341.372  52
  -1  -3 -15 5931.12 283.910  35
  -1  -3 -14 6476.36 313.113  31
  -1  -3 -14 6649.78 310.069  35
   1   3  13 5124.36 257.244  24
  -1  -3 -13 4878.91 276.677  31
  -1  -3 -13 4899.10 272.921  35
   1   3  12 3858.39 232.619  24
  -1  -3 -12 3847.27 560.111  20
  -1  -3 -12 4308.14 252.242  35
  -1  -3 -12 3765.46 233.779  27
  -1  -3 -12 4606.99 269.567  31
   1   3  11 78934.3 2494.97  24
  -1  -3 -11 83294.9 3137.74  20
  -1  -3 -11 74232.8 2485.38  27
  -1  -3 -11 77328.0 2504.49  35
   1   3  10 21989.3 751.853  24
  -1  -3 -10 17184.3 1147.50  20
   1   3  10 21693.5 1091.94  16
  -1  -3 -10 18980.4 740.518  42
  -1  -3 -10 21635.1 750.926  27
  -1  -3 -10 23197.4 766.127  35
   1   3   9 9910.36 379.196  24
  -1  -3  -9 8734.16 373.805  42
  -1  -3  -9 9346.30 389.480  35
  -1  -3  -9 9486.60 382.152  27
   1   3   8 1560.30 134.355  24
   1   3   8 1583.69 283.338  16
  -1  -3  -8 1673.20 148.664  35
  -1  -3  -8 1737.50 150.565  27
   1   3   7 1090.26 252.516  16
   1   3   7 953.108 112.174  24
  -1  -3  -7 980.944 129.820  27
  -1  -3  -7 730.477 123.051  35
  -1  -3  -6 28032.3 1134.17   1
   1   3   6 30352.5 1009.48  24
   1   3   6 31549.7 1221.22  16
  -1  -3  -6 30968.5 1015.98  27
  -1  -3  -6 30400.0 1017.55  35
  -1  -3  -5 10404.4 577.728  15
   1   3   5 9660.46 498.128  16
   1   3   5 9230.42 329.357  24
   1   3   4 6165.01 370.719  16
  -1  -3  -4 7157.28 474.385  15
  -1  -3  -3 221866. 6787.54  15
   1   3   3 201402. 6608.87  16
   1   3   1 38375.9 1415.22  17
   1   3   0 138153. 4538.79  17
  -1  -3   1 1603.52 82.4359  16
   1   3  -1 28374.8 619.577  17
  -1  -3   2 7176.76 299.768  16
  -1  -3   3 14368.0 614.907  15
  -1  -3   3 13914.3 554.495  16
  -1  -3   4 103974. 3391.77  16
  -1  -3   4 102642. 3390.60  15
  -1  -3   5 2171.37 191.469  15
  -1  -3   5 2009.99 250.414  16
  -1  -3   6 37690.1 1265.96  16
   1   3  -6 29105.2 1043.09  19
  -1  -3   7 9471.71 404.488   6
  -1  -3   7 11329.1 581.789  16
   1   3  -8 4071.46 372.281  18
  -1  -3   8 5024.51 441.875  16
   1   3  -8 4250.84 214.207  26
   1   3  -9 3885.70 355.515  18
  -1  -3   9 3577.68 419.861  16
   1   3  -9 3797.25 214.793  26
  -1  -3  10 6810.13 594.661  16
   1   3 -10 7075.19 326.805  26
  -1  -3  11 1030.67 355.546  16
   1   3 -11 924.988 157.467  26
   1   3 -11 925.650 153.006  33
  -1  -3  12 2126.81 210.408  21
  -1  -3  12 1458.21 413.050  16
   1   3 -12 1394.77 182.086  26
   1   3 -12 1211.23 123.250  36
   1   3 -12 1467.89 180.393  33
  -1  -3  13 26673.3 1439.15  16
   1   3 -13 26961.0 966.067  33
   1   3 -13 24499.9 910.660  36
  -1  -3  14 1064.74 394.152  16
   1   3 -14 1250.87 176.938  33
   1   3 -14 1146.72 118.147  36
   1   3 -15 9083.76 405.935  33
  -1  -3  16 1289.70 144.584  24
   1   3 -16 871.770 160.627  23
   1   3 -16 1026.08 135.516  46
   1   3 -16 1115.89 151.853  33
  -1  -3  17 309.674 102.762  24
   1   3 -17 247.403 87.0325  46
  -1  -3  17 139.168 95.4242  38
   1   3 -17 174.657 125.562  35
  -1  -3  18 1624.29 113.991  24
  -1  -3  18 1303.67 100.122  38
   1   3 -18 1811.95 126.817  31
   1   3 -18 1249.03 136.914  35
  -1  -4 -15 329.650 164.990  52
  -1  -4 -15 138.868 107.163  35
  -1  -4 -14 2474.30 174.137  31
  -1  -4 -14 1618.16 166.790  35
  -1  -4 -13 233.795 146.946  31
  -1  -4 -13 248.785 132.773  35
  -1  -4 -12 645.802 155.100  35
  -1  -4 -12 507.931 164.617  31
  -1  -4 -11 845.186 381.087  20
   1   4  11 698.623 147.548  24
  -1  -4 -11 919.150 168.939  27
  -1  -4 -11 799.826 167.393  35
   1   4  10 25147.8 830.910  24
  -1  -4 -10 23564.4 1337.06  20
  -1  -4 -10 21880.9 825.510  42
  -1  -4 -10 24604.7 845.256  35
  -1  -4 -10 23018.8 831.487  27
   1   4   9 1642.42 161.431  24
  -1  -4  -9 1527.66 160.019  42
  -1  -4  -9 1685.95 178.309  35
  -1  -4  -9 1853.96 185.207  27
   1   4   8 112.790 105.524  24
  -1  -4  -8 124.389 284.847  20
  -1  -4  -8 70.4838 114.218  42
  -1  -4  -8 131.332 110.147  44
  -1  -4  -8 40.9980 136.259  27
  -1  -4  -8 42.3745 121.542  35
  -1  -4  -7 17610.1 997.158  15
   1   4   7 18738.3 644.586  24
  -1  -4  -7 18034.4 649.248  42
  -1  -4  -7 17510.3 649.841  27
  -1  -4  -7 19207.8 656.289  35
  -1  -4  -6 21092.8 922.331   1
   1   4   6 22735.4 741.426  24
  -1  -4  -6 21305.7 748.954  35
  -1  -4  -6 20787.1 747.997  27
  -1  -4  -5 118443. 4483.80   1
  -1  -4  -5 142293. 4432.24   6
   1   4   5 126972. 4234.22  24
  -1  -4  -5 138450. 4247.29  27
  -1  -4  -5 134186. 4245.11  35
  -1  -4  -4 450.922 273.543  15
  -1  -4  -4 362.000 109.817  35
  -1  -4  -4 251.822 127.011  27
  -1  -4  -3 100619. 3492.85  15
   1   4   2 41944.5 1613.74  17
   1   4   1 6499.86 439.770  17
  -1  -4   0 1762.05 283.664  15
   1   4   0 2639.79 281.551  17
   1   4  -1 2793.58 274.285  17
  -1  -4   1 1960.00 278.889  15
  -1  -4   2 22748.7 923.637  15
  -1  -4   2 20851.3 714.770  16
  -1  -4   3 97109.1 3158.53  15
  -1  -4   3 91117.8 3012.85  16
  -1  -4   4 51071.1 1825.84  15
  -1  -4   4 51817.9 1772.61  16
  -1  -4   5 2182.32 274.215  16
  -1  -4   5 2020.23 242.560  15
  -1  -4   6 5271.08 398.415  16
  -1  -4   6 4129.77 334.428  15
  -1  -4   7 24465.2 1226.81   1
  -1  -4   7 40225.1 1333.50  16
  -1  -4   8 15826.6 631.398   6
  -1  -4   8 17631.7 807.319  16
   1   4  -9 1114.77 128.147  23
   1   4  -9 991.609 259.859  18
  -1  -4   9 1004.30 305.398  16
   1   4  -9 1171.70 142.465  26
  -1  -4  10 18627.8 1039.36  16
   1   4 -10 19214.7 736.630  26
   1   4 -11 3737.56 241.617  23
  -1  -4  11 4673.48 524.912  16
   1   4 -11 4464.11 264.594  26
  -1  -4  12 81877.0 3235.62  16
   1   4 -12 79308.7 2751.79  33
  -1  -4  13 4469.51 568.778  16
   1   4 -13 4534.51 290.788  26
   1   4 -13 3471.49 203.805  36
   1   4 -13 4057.91 267.150  33
  -1  -4  14 3788.76 588.077  16
   1   4 -14 4175.50 215.527  36
   1   4 -15 3732.49 246.763  33
  -1  -4  16 322.022 114.063  24
   1   4 -16 354.890 119.174  46
  -1  -4  16 411.959 102.292  38
   1   4 -16 546.720 134.515  33
  -1  -4  17 3781.15 192.991  24
   1   4 -17 4177.47 205.598  46
  -1  -4  17 3648.99 174.743  38
   1   4 -17 3704.10 213.047  33
  -1  -4  18 407.587 75.7954  24
   1   4 -18 289.197 71.9860  46
   1   4 -18 347.302 95.3860  31
   1   4 -18 292.508 102.975  35
  -1  -5 -15 1462.23 183.238  52
   1   5  15 2178.25 107.511  32
  -1  -5 -14 7313.67 308.696  31
  -1  -5 -13 315.140 136.797  35
  -1  -5 -13 651.244 141.147  31
  -1  -5 -13 708.192 124.421  39
  -1  -5 -12 3258.68 219.495  31
  -1  -5 -12 2780.33 206.569  35
  -1  -5 -11 206.753 144.485  35
  -1  -5 -11 52.5770 161.722  31
  -1  -5 -10 21187.4 1324.29  20
  -1  -5 -10 21232.6 788.290  42
  -1  -5 -10 23610.8 808.157  35
  -1  -5  -9 36556.8 1220.20  42
  -1  -5  -9 37607.9 1198.23  44
  -1  -5  -9 35129.9 1225.18  35
  -1  -5  -9 34690.7 1218.99  27
  -1  -5  -8 122.440 323.077  20
  -1  -5  -8 272.928 129.314  42
  -1  -5  -8 229.096 131.484  44
  -1  -5  -8 89.5428 138.864  35
  -1  -5  -8 189.776 155.565  27
  -1  -5  -7 8639.10 711.420  20
  -1  -5  -7 7423.77 325.233  42
  -1  -5  -7 7379.61 318.144  44
  -1  -5  -7 7350.78 331.297  35
  -1  -5  -7 7763.35 338.467  27
  -1  -5  -6 17104.4 1030.58  20
  -1  -5  -6 17581.4 863.306   1
  -1  -5  -6 17141.3 618.905  44
  -1  -5  -6 17169.4 627.892  35
  -1  -5  -6 18066.3 635.117  27
  -1  -5  -5 56.3026 204.955   1
  -1  -5  -5-8.51609 174.631   6
  -1  -5  -5 15.6739 278.803  20
  -1  -5  -5 138.753 250.103  15
  -1  -5  -5 73.5155 109.618  35
  -1  -5  -5 99.6850 127.358  27
  -1  -5  -4 94854.7 3689.49   1
  -1  -5  -4 132129. 3644.25   6
  -1  -5  -4 96650.2 3333.49   8
  -1  -5  -4 118299. 3767.55  15
   1   5   4 125643. 3814.97  17
  -1  -5  -4 114759. 3350.91  35
  -1  -5  -4 99653.7 3345.87  27
  -1  -5  -3 27886.1 1198.42   8
   1   5   3 49943.3 1639.40  17
  -1  -5  -3 51824.2 1668.41  15
  -1  -5  -3 45949.8 1229.20  35
  -1  -5  -3 38571.9 1217.91  31
  -1  -5  -3 37978.8 1220.56  27
   1   5   2 41873.0 1416.07  17
  -1  -5  -2 29555.6 1015.53  31
   1   5   1 2054.87 318.431  17
  -1  -5   0 13691.7 764.645  15
   1   5   0 14700.8 746.217  17
   1   5  -1 31572.5 1221.70  17
  -1  -5   1 26543.1 1212.35  15
  -1  -5   2 25735.5 1123.16  15
  -1  -5   3 223942. 7359.07  15
  -1  -5   3 225516. 7125.51  16
  -1  -5   4 14321.2 706.966  15
  -1  -5   4 13980.9 588.032  16
  -1  -5   5 41483.3 1530.15  15
  -1  -5   5 39064.4 1450.11  16
  -1  -5   6 1698.79 346.246   1
  -1  -5   6 1776.59 283.475  15
  -1  -5   7 21568.7 1040.32   1
  -1  -5   7 22592.9 957.269   6
  -1  -5   7 23475.7 1007.43  16
  -1  -5   8 6930.26 436.856   6
  -1  -5   8 6360.72 492.369   1
  -1  -5   9 4402.28 441.375  16
   1   5  -9 4032.25 213.474  26
  -1  -5  10 14759.8 862.156  16
   1   5 -10 13161.0 544.536  23
   1   5 -10 15135.7 562.865  26
  -1  -5  11 75388.1 3041.99  16
   1   5 -11 80425.3 2644.58  23
   1   5 -11 82582.1 2652.93  26
   1   5 -12 42142.9 1411.81  23
   1   5 -12 41101.0 1416.65  26
   1   5 -13 6192.50 355.994  23
   1   5 -13 6977.19 368.989  26
   1   5 -13 7043.08 360.880  33
  -1  -5  14 131.336 171.873  21
   1   5 -14 81.1201 143.623  23
   1   5 -14 161.034 151.185  33
  -1  -5  15 100.416 170.889  21
   1   5 -15 69.1002 133.962  33
  -1  -5  16 5056.00 235.052  24
   1   5 -16 5240.48 272.470  46
   1   5 -16 4890.54 267.465  33
  -1  -5  17 158.646 83.5518  24
   1   5 -17 167.584 99.7446  46
   1   5 -17 117.665 97.9079  33
   1   5 -18 5295.77 170.277  46
   1   5 -18 811.663 152.895  35
  -1  -6 -14 2914.01 235.007  52
   1   6  14 2982.59 134.670  32
   1   6  13 604.304 77.2466  32
  -1  -6 -13 566.556 113.674  39
  -1  -6 -12 517.721 140.621  39
  -1  -6 -12 646.147 147.352  31
  -1  -6 -11 303.752 145.256  22
  -1  -6 -11 141.922 147.858  31
  -1  -6 -11 129.383 143.990  35
  -1  -6 -10 3318.63 229.655  22
  -1  -6 -10 3386.38 202.504  44
  -1  -6 -10 2827.56 202.857  42
  -1  -6 -10 3000.88 231.203  35
  -1  -6  -9 31757.3 1112.90  42
  -1  -6  -9 30545.1 1124.21  35
  -1  -6  -8 16529.4 646.589  42
  -1  -6  -8 17034.1 659.505  35
   1   6   7 1058.18 343.850  17
  -1  -6  -7 893.573 149.625  44
  -1  -6  -7 998.618 149.471  42
  -1  -6  -7 806.703 161.186  35
   1   6   6 2463.47 416.135  17
  -1  -6  -6 2882.17 186.385  44
  -1  -6  -6 2509.79 201.911  35
  -1  -6  -5 86.2495 276.537  15
   1   6   5 217.784 242.936  17
  -1  -6  -5 211.520 235.979   1
  -1  -6  -5 171.622 210.915   6
  -1  -6  -5 161.425 97.5920   8
  -1  -6  -5 204.291 123.289  44
  -1  -6  -5 18.1905 128.193  35
  -1  -6  -4 4147.61 482.362  15
   1   6   4 4703.71 464.081  17
  -1  -6  -4 3631.54 432.818   1
  -1  -6  -4 3925.69 380.262   6
  -1  -6  -4 3383.40 181.783   8
  -1  -6  -4 3513.07 187.239  44
  -1  -6  -3 7961.09 327.476   8
  -1  -6  -3 7222.70 655.594   1
  -1  -6  -3 9912.03 581.758   6
  -1  -6  -3 7752.76 626.119  15
   1   6   3 10078.5 669.451  17
  -1  -6  -2 94527.3 3231.58   8
  -1  -6  -2 122546. 3732.50   1
   1   6   2 136378. 3754.65  17
   1   6   2 101863. 3208.95  32
  -1  -6  -1 6316.97 281.337   8
   1   6   1 9452.99 585.264  17
  -1  -6   0 138.588 105.398   8
   1   6   0 101.677 200.307  17
  -1  -6   0 59.2429 147.071  22
  -1  -6   0 165.484 284.982  15
  -1  -6   1 10796.6 431.460  22
  -1  -6   1 12228.3 724.308  15
  -1  -6   2 3073.58 176.897   8
  -1  -6   2 2591.51 195.603  22
  -1  -6   2 2728.87 378.251  15
  -1  -6   3 1499.67 133.996   8
  -1  -6   3 1371.80 301.670  15
  -1  -6   3 1460.73 168.018  22
  -1  -6   4 2610.96 163.781   8
  -1  -6   4 2738.27 364.176  15
  -1  -6   5 31001.5 1001.29   8
  -1  -6   5 29148.8 1353.73   1
  -1  -6   5 29731.6 1275.50  15
  -1  -6   5 27593.8 1095.57  16
  -1  -6   6 273.173 244.613   1
  -1  -6   6 116.822 88.5288   8
  -1  -6   6 110.720 200.619  15
  -1  -6   6 181.361 175.694  16
  -1  -6   7 47029.0 1807.76   6
  -1  -6   7 46184.3 1534.09   8
  -1  -6   7 48302.2 1973.95   1
  -1  -6   7 52863.8 1800.08  16
  -1  -6   8 20792.2 960.246   6
  -1  -6   8 22122.4 1066.02   1
  -1  -6   8 20535.9 983.133  16
  -1  -6   9 223.687 193.163   6
  -1  -6   9 244.715 258.480  16
  -1  -6  10 3089.23 421.167  16
   1   6 -10 2905.69 210.814  23
   1   6 -10 2755.00 215.587  26
   1   6 -11 19887.2 727.698  23
   1   6 -11 19595.8 731.824  26
  -1  -6  12 686.931 336.335  16
   1   6 -12 667.149 163.701  23
   1   6 -12 592.512 173.679  26
   1   6 -13 35766.7 1243.91  23
   1   6 -13 38442.1 1254.49  26
   1   6 -13 35891.9 1236.00  33
   1   6 -14 11098.5 494.278  23
   1   6 -14 10676.4 483.623  33
   1   6 -14 10663.4 496.346  26
   1   6 -15 12249.9 545.450  23
   1   6 -15 13181.2 540.426  33
   1   6 -16 55.0386 119.813  23
  -1  -6  16 61.6708 84.7638  24
   1   6 -16-53.8694 113.403  46
   1   6 -16 89.3205 115.589  33
   1   6 -17 182.916 105.750  23
   1   6 -17 440.794 104.133  46
   1   6 -17 349.418 100.562  33
   1   6 -18 2073.70 128.366  46
  -1  -7 -14 126.705 109.376  52
  -1  -7 -13 29.9695 84.1748  39
  -1  -7 -12 434.644 127.862  39
   1   7  12 391.707 70.8957  32
  -1  -7 -11 19003.1 639.850  22
   1   7  11 17358.2 622.231  32
  -1  -7 -10 271.554 150.417  22
  -1  -7 -10 153.319 122.062  42
  -1  -7 -10 137.682 133.795  44
   1   7  10 186.516 78.1081  32
  -1  -7  -9 7914.20 349.112  22
  -1  -7  -9 7585.36 329.076  44
  -1  -7  -8 5399.13 293.798  22
  -1  -7  -8 5073.65 269.013  42
  -1  -7  -7 833.497 197.887  22
  -1  -7  -7 597.455 156.936  44
  -1  -7  -7 678.682 151.752  42
  -1  -7  -6 4690.99 290.981  22
  -1  -7  -6 5016.93 258.408  44
   1   7   5 10436.6 802.277  17
  -1  -7  -5 11987.6 467.977  22
  -1  -7  -5 10483.5 898.129  15
  -1  -7  -5 11502.0 771.082   1
  -1  -7  -5 10924.8 435.367   8
  -1  -7  -5 12560.7 444.558  44
   1   7   5 10036.0 404.535  32
   1   7   4 20327.5 1084.42  17
  -1  -7  -4 16862.1 638.113  22
  -1  -7  -4 17868.3 1091.62  15
  -1  -7  -4 18262.9 1031.95   1
  -1  -7  -4 18978.5 947.064   6
  -1  -7  -4 18296.8 627.001   8
  -1  -7  -4 17270.7 616.482  44
   1   7   4 16035.3 591.419  32
   1   7   3 6427.30 576.850  17
  -1  -7  -3 6159.68 626.878  15
  -1  -7  -3 6780.00 288.599  44
  -1  -7  -3 6789.79 314.592  40
  -1  -7  -3 6547.13 623.746   1
  -1  -7  -3 5953.80 290.692   8
  -1  -7  -3 7104.03 555.580   6
   1   7   2 1352.22 315.034  17
  -1  -7  -2 1662.48 166.481  40
  -1  -7  -2 1374.55 370.300   1
  -1  -7  -2 1247.93 137.333   8
  -1  -7  -2 1432.96 301.043   6
   1   7   1-165.082 230.337  17
  -1  -7  -1 142.243 109.704  44
  -1  -7  -1 239.971 295.554   1
  -1  -7  -1 128.865 110.521   8
  -1  -7   0 4161.56 522.498   1
  -1  -7   0 4041.34 213.439   8
  -1  -7   0 3869.48 235.269  22
   1   7   0 3837.51 418.796  17
  -1  -7   0 4372.07 496.214  15
  -1  -7   1 590.102 313.288  15
  -1  -7   1 687.892 161.764  22
  -1  -7   2 9407.16 369.361   8
  -1  -7   2 9540.29 681.616  15
  -1  -7   2 8589.15 378.761  22
  -1  -7   3 644.681 120.539   8
  -1  -7   3 655.060 301.581   1
  -1  -7   3 622.835 292.403  15
  -1  -7   4 29214.8 1406.28   1
  -1  -7   4 28794.4 964.609   8
  -1  -7   4 25390.6 1289.11  15
  -1  -7   5 577.369 112.077   8
  -1  -7   5 418.925 299.509   1
  -1  -7   5 309.308 259.756  15
  -1  -7   6 29295.0 1006.91   8
  -1  -7   6 29965.1 1313.97   6
  -1  -7   7 24958.1 853.790   8
  -1  -7   7 23134.2 1132.79   6
  -1  -7   8 1066.95 275.276   6
  -1  -7   8 1151.95 131.266   8
  -1  -7   8 897.847 116.492  12
  -1  -7   8 1065.34 315.238   1
  -1  -7   9 24916.9 951.252   6
  -1  -7   9 4601.09 846.484   4
  -1  -7  10 3707.85 461.983  16
   1   7 -10 5517.86 300.367  26
   1   7 -11 326.766 150.313  23
   1   7 -11 167.108 155.194  26
   1   7 -12 247.862 152.837  23
   1   7 -12 214.469 159.462  26
   1   7 -13 1549.99 193.326  23
   1   7 -13 1557.20 201.858  26
   1   7 -14 346.230 155.080  23
  -1  -7  14 177.264 186.242  21
   1   7 -14 314.900 158.140  33
   1   7 -14 286.207 153.095  26
  -1  -7  15 2047.65 235.150  21
   1   7 -15 1908.61 188.598  23
   1   7 -15 1822.37 184.381  33
   1   7 -16 1912.19 176.058  23
  -1  -7  16 1666.35 207.531  21
   1   7 -16 1981.91 165.369  33
   1   7 -17 3882.33 217.168  23
   1   7 -17 4081.06 206.855  46
   1   7 -17 3558.78 190.921  33
   1   7 -18 1416.96 108.337  46
  -1  -8 -13-46.8941 107.194  52
  -1  -8 -12 1753.49 131.954  39
  -1  -8 -11 15176.4 554.552  39
  -1  -8 -10 6212.65 285.916  44
  -1  -8 -10 5947.09 284.878  42
  -1  -8  -9 3975.10 235.260  22
  -1  -8  -9 3536.70 217.706  42
  -1  -8  -9 3588.01 220.922  44
   1   8   9 3569.89 175.874  32
  -1  -8  -8 122.929 169.042  22
  -1  -8  -8 89.4566 133.418  42
  -1  -8  -8-12.7371 148.365  44
   1   8   8 56.7114 73.7596  32
  -1  -8  -7-10.2689 181.898  22
  -1  -8  -7 28.3336 150.461  44
  -1  -8  -7 29.3541 138.483  42
   1   8   7 96.0149 76.2725  32
  -1  -8  -6 288.509 193.618  22
  -1  -8  -6 576.153 158.676  44
  -1  -8  -5 11757.9 449.850  22
  -1  -8  -5 11583.7 414.972  44
  -1  -8  -4 3087.62 253.200  22
  -1  -8  -4 3382.24 208.457  44
  -1  -8  -4 3418.05 433.281   6
  -1  -8  -4 2443.08 202.202   8
  -1  -8  -4 3777.74 485.047   1
  -1  -8  -3 7574.90 777.181  15
  -1  -8  -3 6833.13 597.023   6
  -1  -8  -3 7055.86 303.871  12
  -1  -8  -3 6230.08 316.045   8
  -1  -8  -2 2683.80 209.565  40
  -1  -8  -2 3048.01 418.319   6
  -1  -8  -2 2314.15 188.156   8
  -1  -8  -1 17014.9 636.182  44
  -1  -8  -1 19107.0 675.414  40
  -1  -8  -1 16718.6 1142.92   1
  -1  -8  -1 18688.9 659.717   8
  -1  -8  -1 16584.7 983.265   6
  -1  -8   0 370.870 337.904  15
  -1  -8   0 345.067 184.131  22
  -1  -8   0 371.361 141.320  40
  -1  -8   0 360.208 126.447  44
  -1  -8   0 185.029 349.518   1
  -1  -8   0 243.683 132.042   8
  -1  -8   0 381.410 266.331   6
  -1  -8   1 139034. 4362.90  22
  -1  -8   1 134805. 4914.64  15
  -1  -8   1 126861. 4328.89  44
  -1  -8   1 132060. 4750.35   6
  -1  -8   2 16416.4 1010.73  15
  -1  -8   2 14654.2 596.990  22
  -1  -8   2 15066.7 548.915  44
  -1  -8   2 17399.5 595.689   8
  -1  -8   2 15559.4 896.166   6
  -1  -8   3 230.767 300.899  15
  -1  -8   3 508.709 127.744   8
  -1  -8   3 448.242 336.215   1
  -1  -8   4 11698.6 917.155  15
  -1  -8   4 14595.7 542.130   8
  -1  -8   4 12612.9 824.652   6
  -1  -8   5 3592.87 199.147   8
  -1  -8   5 3480.56 540.059   1
  -1  -8   5 2676.45 387.829   6
   1   8  -5 2561.58 162.009  46
  -1  -8   6 18825.4 1032.63   6
   1   8  -6 18327.0 701.761  46
  -1  -8   7 1139.95 142.246   8
  -1  -8   7 1087.19 312.037   6
  -1  -8   7 1134.15 353.068   1
   1   8  -7 878.577 124.187  46
  -1  -8   8 1952.72 166.286  12
  -1  -8   8 2575.10 188.694   8
  -1  -8   8 2147.83 441.113   1
   1   8  -8 2419.51 181.320  46
  -1  -8   9 9801.46 349.617  12
  -1  -8   9 8067.92 345.337  11
  -1  -8   9 7295.83 623.515   6
  -1  -8   9 6674.25 642.432   4
   1   8  -9 8734.58 378.384  46
   1   8 -10 21994.5 857.316  46
   1   8 -10 27430.3 904.563  26
   1   8 -11 7539.55 387.038  23
   1   8 -11 7750.76 369.656  46
   1   8 -11 8555.07 400.733  26
   1   8 -12 4506.62 283.083  23
   1   8 -12 4429.99 267.425  46
   1   8 -12 4155.91 283.708  26
   1   8 -13 359.377 153.115  23
   1   8 -13 507.827 155.663  46
   1   8 -13 465.536 160.658  26
   1   8 -14 194.197 138.757  23
  -1  -8  14 233.944 182.634  21
   1   8 -14 250.327 141.208  46
   1   8 -14 16.2362 136.170  26
   1   8 -14 152.753 145.595  33
  -1  -8  15 417.237 172.853  21
   1   8 -15 390.752 127.258  23
   1   8 -15 405.161 129.744  46
   1   8 -15 567.762 134.007  33
   1   8 -16 218.832 110.221  23
  -1  -8  16 113.473 147.350  21
   1   8 -16 336.475 107.222  33
   1   8 -17 532.092 99.1589  23
   1   8 -18 321.468 62.3407  46
  -1  -9 -12 159.835 64.4545  39
  -1  -9 -11 61.4944 92.1294  39
  -1  -9 -10 4350.24 229.716  44
  -1  -9 -10 6666.36 265.852  39
  -1  -9  -9 147.669 140.267  22
  -1  -9  -9 65.6871 131.313  44
  -1  -9  -9 100.272 110.029  42
  -1  -9  -8-33.3430 163.603  22
  -1  -9  -8-39.8015 145.433  44
  -1  -9  -8-20.5119 126.030  42
  -1  -9  -7 144.955 178.782  22
  -1  -9  -7 131.381 151.081  44
  -1  -9  -7 83.4444 133.258  42
  -1  -9  -6 3430.93 264.908  22
  -1  -9  -6 3407.59 231.602  42
  -1  -9  -6 3851.25 234.454  44
  -1  -9  -5 3379.45 268.759  22
  -1  -9  -5 3382.07 227.525  44
  -1  -9  -4 12913.4 494.289  22
  -1  -9  -4 13786.4 456.157  44
  -1  -9  -4 11756.2 428.173  11
  -1  -9  -4 13321.5 894.590   1
  -1  -9  -3 3572.38 475.394   6
  -1  -9  -3 3828.29 529.342   1
  -1  -9  -3 2385.99 500.213   4
  -1  -9  -3 4017.93 212.253  12
  -1  -9  -3 2379.36 222.147   8
  -1  -9  -2 2120.75 202.775  40
  -1  -9  -2 1679.23 439.671   1
  -1  -9  -2 1285.11 170.427  12
  -1  -9  -2 1628.16 375.590   6
  -1  -9  -2 1457.63 187.678   8
  -1  -9  -1 89928.0 3112.78  44
  -1  -9  -1 97812.9 3148.70   8
  -1  -9  -1 94253.6 3616.95   6
  -1  -9  -1 100280. 3811.33   1
  -1  -9  -1 97707.7 3123.06  12
  -1  -9   0 6538.66 761.007  15
  -1  -9   0 5934.27 356.327  22
  -1  -9   0 7372.14 341.263  40
  -1  -9   0 6088.23 291.467  44
  -1  -9   0 6729.17 630.212   6
  -1  -9   0 6301.41 326.168   8
  -1  -9   1 28822.0 1028.24  22
  -1  -9   1 29679.4 1607.54  15
  -1  -9   1 27287.2 974.649  44
  -1  -9   1 31841.2 1019.61  40
  -1  -9   1 29947.0 1446.88   6
  -1  -9   2 1282.81 415.604  15
  -1  -9   2 966.766 134.023  44
  -1  -9   2 806.742 344.514   6
  -1  -9   2 637.831 387.793   1
  -1  -9   2 1290.30 173.112   8
  -1  -9   3 697.509 400.459  15
  -1  -9   3 1485.38 443.778   1
  -1  -9   3 1172.51 168.746   8
  -1  -9   3 920.233 123.302  44
  -1  -9   4 137.457 340.480   1
  -1  -9   4 84.8828 282.099   6
  -1  -9   4 177.743 139.140   8
  -1  -9   5 8095.69 676.623   6
  -1  -9   5 7661.56 802.716   1
  -1  -9   5 9176.22 393.649   8
  -1  -9   6 102.295 285.436   6
  -1  -9   6 177.296 335.613   1
  -1  -9   6-34.4856 144.039   8
  -1  -9   6 164.209 128.296  12
   1   9  -6-15.2441 98.2789  46
  -1  -9   7 1236.67 360.102   6
  -1  -9   7 1099.83 156.413  12
  -1  -9   7 1000.06 383.843   1
  -1  -9   7 1661.39 179.383   8
   1   9  -7 1343.06 142.916  46
  -1  -9   8 4858.48 286.356   8
  -1  -9   8 5147.88 537.858   6
  -1  -9   8 4966.04 252.418  12
  -1  -9   8 4276.08 582.607   1
  -1  -9   8 3640.59 565.896   4
   1   9  -8 5280.56 261.866  46
  -1  -9   9 139.708 146.610   8
  -1  -9   9 298.169 114.057  11
  -1  -9   9 137.441 306.753   4
  -1  -9   9 387.374 119.738  12
   1   9  -9 348.203 127.870  46
   1   9 -10 15096.5 596.784  46
   1   9 -10 16273.9 629.168  26
   1   9 -11 5291.22 319.060  23
   1   9 -11 5809.53 300.563  46
   1   9 -11 6128.48 323.060  26
   1   9 -12 12032.1 507.145  23
   1   9 -12 11693.0 488.138  46
   1   9 -12 11961.6 508.626  26
   1   9 -13 8565.70 396.326  23
   1   9 -13 9134.54 386.780  46
   1   9 -13 8157.20 394.303  26
   1   9 -14 1513.18 169.856  23
  -1  -9  14 902.995 206.666  21
   1   9 -14 1587.75 161.100  46
   1   9 -14 1506.48 164.365  26
   1   9 -14 1398.62 167.842  33
   1   9 -15 2620.37 188.426  23
   1   9 -15 3153.73 190.355  46
   1   9 -15 3070.41 190.088  33
   1   9 -16 6664.47 286.852  23
   1   9 -16 7029.40 266.026  33
  -1 -10 -10 44.0427 82.6911  44
  -1 -10 -10 71.3609 89.2621  39
  -1 -10  -9 34.1608 87.6130  42
  -1 -10  -9 25.4868 109.399  44
  -1 -10  -9 56.2459 111.109  39
  -1 -10  -8 9677.88 371.179  42
  -1 -10  -8 8956.88 371.513  44
  -1 -10  -7 885.169 173.415  22
  -1 -10  -7 887.526 137.387  42
  -1 -10  -7 752.023 153.934  44
  -1 -10  -6 2250.32 220.346  22
  -1 -10  -6 1888.97 177.610  42
  -1 -10  -6 2433.33 195.180  44
  -1 -10  -5-5.50064 191.200  22
  -1 -10  -5 42.2409 154.624  44
  -1 -10  -4 7606.08 388.319  22
  -1 -10  -4 7228.42 343.538  44
  -1 -10  -4 7633.89 316.451  11
  -1 -10  -3 1176.23 233.188  22
  -1 -10  -3 1220.83 144.328  11
  -1 -10  -3 1125.09 148.423  12
  -1 -10  -3 886.322 351.627   1
  -1 -10  -3 384.761 170.798   8
  -1 -10  -2 4958.56 253.460  12
  -1 -10  -2 3905.01 542.619   6
  -1 -10  -2 2979.24 563.867   4
  -1 -10  -2 5976.21 641.647   1
  -1 -10  -2 3137.86 264.240   8
  -1 -10  -2 5065.78 248.781  11
  -1 -10  -2 4789.16 258.898  44
  -1 -10  -1 21075.3 1186.10   6
  -1 -10  -1 18911.0 676.172  12
  -1 -10  -1 20250.1 1268.46   1
  -1 -10  -1 13614.8 1181.41   4
  -1 -10  -1 15779.7 696.470   8
  -1 -10  -1 22853.1 725.913  40
  -1 -10  -1 17650.7 667.081  44
  -1 -10   0 765.066 372.372   6
  -1 -10   0 905.963 389.141   1
  -1 -10   0 735.970 181.574   8
  -1 -10   0 722.294 162.441  12
  -1 -10   0 608.990 155.295  44
  -1 -10   0 1023.52 190.092  40
  -1 -10   1 1755.20 431.125   6
  -1 -10   1 1850.11 186.485  12
  -1 -10   1 1773.65 475.683   1
  -1 -10   1 1714.66 171.852  44
  -1 -10   1 2124.56 218.905  40
  -1 -10   2 3547.19 517.401   6
  -1 -10   2 3563.49 233.373  12
  -1 -10   2 3968.24 256.730  40
  -1 -10   2 3219.07 205.237  44
  -1 -10   3 2415.48 201.181  12
  -1 -10   3 2785.75 227.370   8
  -1 -10   3 2439.32 495.344   1
  -1 -10   3 2419.72 212.341  40
  -1 -10   3 2152.42 170.610  44
  -1 -10   4 1572.91 470.433   1
  -1 -10   4 2270.06 214.533   8
  -1 -10   5 3258.26 225.779  12
  -1 -10   5 3225.49 501.179   6
  -1 -10   5 4349.64 266.137   8
  -1 -10   5 3758.75 575.791   1
  -1 -10   6 134.441 300.148   6
  -1 -10   6 81.0994 160.062   8
  -1 -10   6 69.6811 321.117   1
  -1 -10   6 172.913 141.026  12
  -1 -10   7 3995.70 537.386   6
  -1 -10   7 4208.68 577.734   1
  -1 -10   7 4185.38 230.454  12
  -1 -10   7 3281.99 524.561   4
  -1 -10   7 4386.34 271.509   8
   1  10  -7 3040.46 203.736  46
  -1 -10   8 2520.95 466.614   6
  -1 -10   8 3109.65 251.166   8
  -1 -10   8 3622.05 208.866  11
  -1 -10   8 3771.14 212.047  12
  -1 -10   8 3941.74 534.357   1
  -1 -10   8 2778.59 525.391   4
   1  10  -8 2987.08 203.761  46
  -1 -10   9 170.524 119.002  11
  -1 -10   9 32.1806 117.637  12
  -1 -10   9-25.4949 148.186   8
   1  10  -9 90.5117 120.552  46
  -1 -10  10 333.263 110.772  11
  -1 -10  10 395.229 114.022  12
   1  10 -10 383.563 131.669  46
   1  10 -10 351.386 150.819  26
   1  10 -11 8134.61 389.353  23
   1  10 -11 7792.84 357.866  46
   1  10 -11 8393.84 381.309  26
   1  10 -12 2644.69 215.132  23
   1  10 -12 3184.41 203.940  46
   1  10 -12 2882.05 210.951  26
   1  10 -13 91.1251 120.845  23
  -1 -10  13 178.773 165.937  21
   1  10 -13 133.213 113.951  46
   1  10 -13 2.65002 117.034  26
   1  10 -14 5.36845 102.915  23
  -1 -10  14-38.5328 150.050  21
   1  10 -14 75.9554 104.009  46
   1  10 -14 105.848 116.229  33
   1  10 -14 140.470 101.213  26
   1  10 -15 1987.52 150.207  23
   1  10 -15 2250.67 148.037  46
   1  10 -15 2199.47 146.833  33
   1  10 -16 3698.34 182.054  46
  -1 -11  -9 3312.12 143.339  44
  -1 -11  -9 1633.94 160.934  52
  -1 -11  -8 5503.27 254.319  44
  -1 -11  -8 6447.11 248.044  42
  -1 -11  -7 2043.99 144.258  42
  -1 -11  -7 1702.75 158.082  44
  -1 -11  -6 10111.4 384.515  42
  -1 -11  -6 9028.81 385.979  44
  -1 -11  -5 1123.23 146.813  42
  -1 -11  -5 1276.28 166.660  44
  -1 -11  -4 904.352 105.007   9
  -1 -11  -3 128.919 114.368  11
  -1 -11  -3-66.0886 113.256  12
  -1 -11  -2 4193.53 215.486  12
  -1 -11  -2 3877.09 211.877  11
  -1 -11  -2 4015.97 231.949  44
  -1 -11  -1 3702.05 214.696  11
  -1 -11  -1 3550.46 214.888  12
  -1 -11  -1 3396.78 222.241  44
  -1 -11   0 1693.13 174.768  11
  -1 -11   0 1004.46 202.855   8
  -1 -11   0 1746.47 181.506  12
  -1 -11   0 1013.83 432.779   4
  -1 -11   0 2010.69 205.716  40
  -1 -11   0 1653.21 179.104  44
  -1 -11   1 2076.66 238.546   8
  -1 -11   1 2482.41 516.418   4
  -1 -11   1 2837.92 207.891  11
  -1 -11   1 2104.61 451.454   6
  -1 -11   1 2746.44 516.355   1
  -1 -11   1 2959.06 212.858  12
  -1 -11   1 2898.19 240.445  40
  -1 -11   1 3006.01 203.000  44
  -1 -11   2 2754.93 545.080   4
  -1 -11   2 3631.66 231.482  12
  -1 -11   2 3091.78 507.954   6
  -1 -11   2 3046.34 205.605  44
  -1 -11   2 3714.36 261.841  40
  -1 -11   3 3228.96 225.794  12
  -1 -11   3 3369.54 589.890   1
  -1 -11   3 3867.99 270.959   8
  -1 -11   3 2986.75 533.146   4
  -1 -11   3 3475.55 540.930   6
  -1 -11   3 3218.37 242.585  40
  -1 -11   3 2820.25 198.264  44
  -1 -11   4 12413.8 1050.15   1
  -1 -11   4 13796.0 577.092  40
  -1 -11   5 1408.56 208.253   8
  -1 -11   5 466.019 365.984   1
  -1 -11   5 912.570 360.391   6
  -1 -11   5 770.774 385.166   4
  -1 -11   5 994.215 160.540  11
  -1 -11   5 1111.12 169.195  12
  -1 -11   6 548.027 351.974   6
  -1 -11   6 1278.96 398.986   4
  -1 -11   6 693.798 150.053  11
  -1 -11   6 571.848 154.810  12
  -1 -11   6 1031.98 196.325   8
  -1 -11   7 423.531 142.048  12
  -1 -11   7 375.341 135.371  11
  -1 -11   7 511.966 177.805   8
  -1 -11   8 4959.58 241.287  11
  -1 -11   8 4573.06 295.888   8
  -1 -11   8 4998.14 242.913  12
  -1 -11   9 3378.98 200.319  11
  -1 -11   9 3735.87 201.112  12
   1  11 -10 2051.70 196.102  23
  -1 -11  10 2198.71 150.662  11
  -1 -11  10 2101.48 146.976  12
   1  11 -10 1829.40 162.117  46
   1  11 -10 2042.72 184.018  26
   1  11 -11 3914.64 234.118  23
   1  11 -11 3170.05 204.928  46
   1  11 -11 3513.02 215.555  26
   1  11 -12 133.944 111.695  23
   1  11 -12 82.8188 103.637  46
   1  11 -12 70.6698 104.158  26
   1  11 -13 893.739 129.313  23
   1  11 -13 852.107 114.965  46
   1  11 -13 1013.57 114.418  26
   1  11 -14 1367.54 127.049  23
   1  11 -14 1335.84 121.740  46
   1  11 -14 1367.93 131.106  33
   1  11 -15 5315.11 222.808  46
  -1 -12  -7 4987.89 218.778  39
  -1 -12  -7 4882.78 230.641  44
  -1 -12  -6 40.5138 109.039  44
  -1 -12  -6-4.00787 82.7594  42
  -1 -12  -6 66.8851 91.5757  39
  -1 -12  -5 1601.66 133.537  42
  -1 -12  -5 1656.11 136.310  39
  -1 -12  -5 1384.63 151.395  44
  -1 -12  -4 2873.77 177.266  42
  -1 -12  -4 2573.68 171.526  39
  -1 -12  -3 5693.54 245.937  11
  -1 -12  -3 5295.08 239.551   9
  -1 -12  -3 6015.19 239.525  12
  -1 -12  -3 5503.13 238.922   7
  -1 -12  -3 6214.65 275.429  42
  -1 -12  -2 22.1959 108.427  11
  -1 -12  -2 35.1029 109.137  12
  -1 -12  -2 129.730 91.9180   9
  -1 -12  -2-124.356 145.054  44
  -1 -12  -1 1369.93 149.052  11
  -1 -12  -1 1471.87 151.129  12
  -1 -12  -1 1352.67 167.196  44
  -1 -12   0 3350.50 215.159  11
  -1 -12   0 3802.80 220.286  12
  -1 -12   0 3825.22 222.969  44
  -1 -12   1 212.262 138.700  11
  -1 -12   1 216.377 138.572  12
  -1 -12   1 112.389 171.336   8
  -1 -12   1 27.2157 132.167  44
  -1 -12   1 212.207 154.044  40
  -1 -12   2 3505.86 223.257  12
  -1 -12   2 3478.86 222.193  11
  -1 -12   2 3440.95 244.832  40
  -1 -12   2 3367.65 209.054  44
  -1 -12   3 1441.28 173.677  11
  -1 -12   3 1538.04 175.217  12
  -1 -12   3 1731.76 222.589   8
  -1 -12   3 1466.87 203.835  40
  -1 -12   3 1307.68 149.777  44
  -1 -12   4 3229.82 256.881   8
  -1 -12   4 2274.06 221.917  40
  -1 -12   5 11530.3 475.234   8
  -1 -12   5 8842.61 422.944  40
  -1 -12   6-30.5232 135.648  11
  -1 -12   6 34.1046 136.844  12
  -1 -12   6 21.7420 169.878   8
  -1 -12   6 57.4029 149.410  40
  -1 -12   7 162.915 128.078  11
  -1 -12   7 76.1626 129.388  12
  -1 -12   8 10088.2 395.264  12
  -1 -12   8 9995.49 396.427  11
  -1 -12   9 216.743 113.358  12
  -1 -12   9 302.935 111.645  11
  -1 -12   9 126.847 91.5115   9
   1  12  -9 177.998 110.298  26
  -1 -12  10 12164.9 428.673  12
   1  12 -10 11792.7 485.280  23
   1  12 -10 12095.8 461.022  26
   1  12 -11 84.2212 97.5094  23
   1  12 -11 131.036 84.3348  46
   1  12 -11-26.0859 89.7446  26
   1  12 -12 1609.99 139.031  23
   1  12 -12 1458.86 114.086  46
   1  12 -13 9166.36 334.618  46
  -1 -13  -5 33.5200 63.0878  42
  -1 -13  -4 1101.61 98.7324  42
  -1 -13  -4 301.723 72.0495  39
  -1 -13  -3 708.513 121.177  44
  -1 -13  -3 206.021 75.6672  39
  -1 -13  -2 261.966 122.175  44
  -1 -13  -2 141.935 80.8870  12
  -1 -13  -2 258.929 76.2981   7
  -1 -13  -2 151.186 70.0568   9
  -1 -13  -1 118.794 121.689  44
  -1 -13  -1 92.4882 82.0439   9
  -1 -13  -1 190.334 99.5489  11
  -1 -13  -1 268.686 97.1019  12
  -1 -13  -1 148.514 86.2393   7
  -1 -13   0 2763.07 178.024  44
  -1 -13   0 2307.40 155.469   9
  -1 -13   0 2654.72 165.667  11
  -1 -13   0 2483.92 164.640  12
  -1 -13   1 884.342 135.942  44
  -1 -13   1 663.388 132.098  11
  -1 -13   1 656.292 110.925   9
  -1 -13   1 810.762 131.320  12
  -1 -13   2 1011.90 134.043  44
  -1 -13   2 1005.85 144.761  12
  -1 -13   2 961.954 143.965  11
  -1 -13   3 8575.41 342.733  12
  -1 -13   3 8204.68 343.669  11
  -1 -13   4 6287.03 312.402  40
  -1 -13   5-58.6208 141.757  40
  -1 -13   6 389.098 149.240  40
  -1 -13   6 369.439 125.253  12
  -1 -13   6 564.881 112.189   9
  -1 -13   6 419.640 124.019  11
  -1 -13   7 416.685 145.195  40
  -1 -13   7 423.488 117.275  11
  -1 -13   7 455.160 118.529  12
  -1 -13   7 434.536 103.755   9
  -1 -13   8 10071.5 377.813   7
  -1 -13   8 10451.0 380.071   9
  -1 -13   8 10923.6 382.654  11
  -1 -13   8 10661.2 378.840  12
   1  13  -9 119.207 92.3915  23
  -1 -13   9 58.8239 120.995  40
  -1 -13   9 1.30014 71.7848   9
  -1 -13   9 145.430 87.9192  12
  -1 -13   9 98.5010 80.0348   7
  -1 -13  10-17.1053 152.121  21
  -1 -13  10 828.708 129.815  40
  -1 -13  11 639.107 112.185  40
  -1 -13  12 43.2611 81.3668  40
  -1 -14  -2 249.789 84.7748  44
  -1 -14  -1 140.828 56.0834  12
  -1 -14  -1 117.085 74.7374  42
  -1 -14  -1 238.440 93.7872  44
  -1 -14   0-8.92581 71.5532  12
  -1 -14   0 118.342 96.8735  44
  -1 -14   0 10.7745 80.3085  42
  -1 -14   1 361.310 90.4160  12
  -1 -14   1 378.506 83.3082   7
  -1 -14   1 387.047 76.2384   9
  -1 -14   1 217.074 87.5430  42
  -1 -14   1 474.453 97.7753  44
  -1 -14   2 1616.73 124.098  12
  -1 -14   2 1404.79 115.093   9
  -1 -14   2 1503.43 118.351   7
  -1 -14   2 1769.19 131.828  11
  -1 -14   3 3658.36 183.849  12
  -1 -14   3 3797.35 190.026  11
  -1 -14   4 205.204 89.5264   7
  -1 -14   4 334.131 86.6471   9
  -1 -14   4 259.936 103.633  11
  -1 -14   4 284.811 101.938  12
  -1 -14   5 383.670 91.8030   7
  -1 -14   5 382.594 86.0687   9
  -1 -14   5 281.348 109.344  40
  -1 -14   6 310.547 95.8257  11
  -1 -14   6 298.592 93.7247  12
  -1 -14   6 391.709 88.9375   7
  -1 -14   6 378.875 78.1416   9
  -1 -14   6 174.028 107.502  40
  -1 -14   7 2698.51 135.465   7
  -1 -14   7 2659.60 136.248  12
  -1 -14   7 2461.38 131.632   9
  -1 -14   8 3287.14 131.851  12
  -1 -14   8 1334.99 145.951  40
  -1 -14   9 1658.91 128.692  40
  -1 -14  10 52.6818 71.1074  40
  -1 -15   3 2268.62 106.471  12
  -1 -15   4 59.1612 52.9605  12
   2 -16   8 106.073 65.7500  40
   2 -16   7 606.117 94.4185  40
   2 -16   6 820.216 74.4968  12
   2 -16   3 87.8478 68.8566  12
   2 -16   2 1696.99 103.462  12
   2 -16   1 1467.11 93.6393  12
   2 -15   8 2378.53 120.245  12
   2 -15   8 1874.54 169.774  40
  -2  15  -8 2082.54 148.111  26
   2 -15   7 24.1670 72.3967   9
   2 -15   7 31.2057 80.2363   7
   2 -15   7 93.2070 82.9966  12
   2 -15   7-50.9523 125.304  40
   2 -15   6 65.8751 87.1374   7
   2 -15   6 88.3601 91.5437  12
   2 -15   6-41.8975 78.0450   9
   2 -15   6 98.9105 131.603  40
   2 -15   5 42.3586 83.3904   9
   2 -15   5 189.313 95.8044   7
   2 -15   5 101.725 131.570  40
   2 -15   4 83.7283 88.7716   9
   2 -15   4 117.492 99.0193   7
   2 -15   4 97.9981 133.496  40
   2 -15   3 2058.38 147.098  12
   2 -15   3 2255.36 148.448   7
   2 -15   3 2245.88 142.846   9
   2 -15   3 2123.75 181.670  40
   2 -15   2 145.234 104.096  12
   2 -15   2 76.6767 80.2116  42
   2 -15   1 65.1069 84.9118   9
   2 -15   1 73.6971 100.191  12
   2 -15   1 168.762 93.3451   7
   2 -15   1 107.590 83.0702  42
   2 -15   1-10.8694 131.616  44
   2 -15   0 373.938 85.3929   9
   2 -15   0 395.608 92.9047   7
   2 -15   0 329.124 96.2228  12
   2 -15   0 492.074 92.1970  42
   2 -15   0 418.656 143.175  44
   2 -15  -1 75.5102 75.6791   7
   2 -15  -1 31.0944 78.0622  12
   2 -15  -1-14.0628 66.1591   9
   2 -15  -1 4.84030 128.476  44
   2 -15  -1 42.9688 81.0549  42
   2 -15  -2 72.8916 65.2095  12
   2 -15  -2 43.8587 77.4031  42
   2 -15  -2 30.9636 125.944  44
   2 -15  -3 1981.67 159.256  44
   2 -15  -3 1663.61 110.402  42
   2 -15  -4 3631.64 163.740  42
   2 -15  -4 4467.01 205.197  44
   2 -14  11 199.171 130.898  21
  -2  14 -11 1306.69 119.845  26
   2 -14  10 18.4508 125.237  21
  -2  14 -10 62.9855 103.922  26
   2 -14   9 1467.67 103.176  12
  -2  14  -9 1266.71 150.365  26
   2 -14   8 82.1646 129.011  21
   2 -14   8 141.789 84.5296   9
   2 -14   8 122.144 96.9097  12
   2 -14   8 127.477 95.4006   7
   2 -14   7 2104.83 187.578  40
   2 -14   7 1926.14 146.388  12
   2 -14   7 1883.71 137.637   9
   2 -14   7 1820.27 143.495   7
   2 -14   6 4927.15 221.848  12
   2 -14   6 5014.55 225.414   7
   2 -14   6 4999.31 223.890   9
   2 -14   5 2644.95 176.536   9
   2 -14   5 2469.89 179.807   7
   2 -14   5 2731.28 185.411  12
   2 -14   5 3094.06 230.598  40
   2 -14   4 435.714 126.075   7
   2 -14   4 372.181 117.120   9
   2 -14   4 275.215 176.871  40
   2 -14   3 5439.65 270.545  12
   2 -14   3 5241.25 269.527   9
   2 -14   3 5735.38 281.558  11
   2 -14   3 5632.93 271.459   7
   2 -14   2 1399.93 160.029  12
   2 -14   2 1600.79 173.381  11
   2 -14   2 1269.63 183.210  44
   2 -14   2 1754.28 203.724  40
   2 -14   1 19043.8 718.923  11
   2 -14   1 19193.2 711.284  12
   2 -14   1 19540.1 720.106   9
   2 -14   1 18835.0 715.085   7
   2 -14   0 4058.44 224.366  12
   2 -14   0 4038.01 224.276   7
   2 -14   0 4215.80 224.251   9
   2 -14   0 4432.36 225.306  42
   2 -14  -1 9819.06 397.130   7
   2 -14  -1 9731.11 392.388  12
   2 -14  -1 9642.61 397.760   9
   2 -14  -1 10435.1 403.685  42
   2 -14  -2 3539.84 192.636   7
   2 -14  -2 3683.44 191.004  12
   2 -14  -2 3706.29 191.236   9
   2 -14  -2 4131.75 210.378  42
   2 -14  -3 436.372 89.1609  12
   2 -14  -3 427.392 78.5116   9
   2 -14  -3 395.613 85.0998   7
   2 -14  -3 529.134 156.446  44
   2 -14  -3 488.796 114.034  42
   2 -14  -3 458.011 96.8694  39
   2 -14  -4 6963.92 291.432  39
   2 -14  -4 8467.51 313.285  42
   2 -14  -5-55.1137 92.3976  42
   2 -14  -5 113.466 85.0138  39
   2 -14  -6 7016.62 261.507  39
   2 -14  -6 6778.28 302.609  44
   2 -14  -7 136.522 91.4702  44
   2 -13  13 109.356 128.698  21
  -2  13 -13 10.6649 60.4602  46
  -2  13 -12 3196.82 151.903  46
  -2  13 -12 4345.80 209.800  26
   2 -13  11 57.8125 148.143  21
  -2  13 -11 224.340 120.866  26
   2 -13  10 400.244 165.495  21
  -2  13 -10 1544.20 167.978  26
   2 -13   9-8.39459 147.937  21
   2 -13   9 117.104 95.8884  12
   2 -13   9 66.7592 81.9963   9
   2 -13   9-43.9158 94.0469   7
   2 -13   8 5107.61 236.835  12
   2 -13   8 5136.78 239.840   7
   2 -13   8 4954.79 236.431   9
   2 -13   7 1209.39 148.471  12
   2 -13   7 1276.56 138.813   9
   2 -13   7 1278.62 146.248   7
   2 -13   6 17324.1 635.637  12
   2 -13   6 18429.5 646.344  11
   2 -13   6 17314.7 639.442   7
   2 -13   6 17314.0 642.555   9
   2 -13   5 15139.4 561.157  11
   2 -13   5 14596.8 560.670   9
   2 -13   5 14559.2 553.222  12
   2 -13   4 1205.97 156.189   9
   2 -13   4 982.551 196.800  40
   2 -13   3 70.5427 132.021   9
   2 -13   3 57.9206 155.662  44
   2 -13   3 345.781 180.611  40
   2 -13   2 16878.4 632.199  11
   2 -13   2 15784.0 620.886  12
   2 -13   2 16561.3 626.634  44
   2 -13   1 174.733 148.661  11
   2 -13   1 108.258 147.286  12
   2 -13   1 387.790 189.622  40
   2 -13   1 327.564 160.757  44
   2 -13   0 2699.49 202.544  11
   2 -13   0 2431.64 192.049   9
   2 -13   0 2519.36 195.912  12
   2 -13   0 2818.51 218.070  44
   2 -13   0 3170.77 250.601  40
   2 -13  -1 3788.86 221.742   7
   2 -13  -1 4106.01 232.966  11
   2 -13  -1 3906.76 226.495  12
   2 -13  -1 3810.18 220.833   9
   2 -13  -1 3125.10 197.623  39
   2 -13  -2 1588.35 154.028  12
   2 -13  -2 1424.35 145.760   7
   2 -13  -2 1325.83 139.634   9
   2 -13  -2 1313.08 143.528  39
   2 -13  -2 1640.05 164.136  42
   2 -13  -2 1815.75 196.565  44
   2 -13  -3 612.513 117.251  12
   2 -13  -3 545.228 114.408   7
   2 -13  -3 701.164 107.345   9
   2 -13  -3 685.666 142.718  42
   2 -13  -3 842.835 133.045  39
   2 -13  -4 119.191 90.3147   7
   2 -13  -4 18.5495 76.3336   9
   2 -13  -4 97.4965 122.727  42
   2 -13  -4 183.320 119.367  39
   2 -13  -5 15258.7 556.990  44
   2 -13  -5 14125.6 529.893  39
   2 -13  -6 123.243 148.756  44
   2 -13  -6-8.17150 110.867  39
   2 -13  -7 1023.19 153.738  44
   2 -13  -7 878.403 117.701  39
   2 -13  -8 238.283 119.210  44
   2 -13  -8 399.945 93.9874  39
  -2  12 -15 170.710 61.4072  46
   2 -12  14-54.8056 137.748  21
  -2  12 -14 141.017 79.8570  46
  -2  12 -14 183.198 93.4762  26
  -2  12 -13 2093.35 146.023  23
  -2  12 -13 2029.16 149.221  46
  -2  12 -13 2244.83 181.333  26
  -2  12 -13 2625.06 185.958  33
  -2  12 -12 321.196 99.9065  23
  -2  12 -12 385.115 105.711  46
  -2  12 -12 143.223 131.275  26
  -2  12 -11 3043.37 194.280  23
  -2  12 -11 2673.92 181.067  46
  -2  12 -10 1479.77 152.605  23
   2 -12  10 1041.19 217.231  21
  -2  12 -10 1283.92 134.700  46
  -2  12 -10 1438.72 190.049  26
  -2  12  -9 2558.23 192.233  23
  -2  12  -9 2410.78 171.283  46
   2 -12   9 2774.95 165.317  12
   2 -12   9 2796.15 166.793   7
   2 -12   9 2619.56 160.450   9
  -2  12  -8 49.9340 110.173  23
   2 -12   8 132.361 113.154   7
   2 -12   8 140.615 118.091  12
   2 -12   8 95.4756 103.093   9
   2 -12   7 286.146 118.133   9
   2 -12   7 317.707 132.854  12
   2 -12   7 340.035 127.183   7
   2 -12   7 398.565 136.531  11
   2 -12   6 11866.4 475.498  12
   2 -12   6 10674.5 945.876   1
   2 -12   6 12848.5 482.909  11
   2 -12   6 12120.3 941.959   4
   2 -12   6 12146.7 481.719   9
   2 -12   5 4922.30 262.735  12
   2 -12   5 4600.25 260.050   9
   2 -12   5 4497.47 625.079   1
   2 -12   5 4879.01 264.705  11
   2 -12   5 4926.16 648.381   4
   2 -12   4 7230.89 764.278   1
   2 -12   4 7072.05 745.509   4
   2 -12   3 6829.16 742.602   1
   2 -12   3 5811.00 295.961  44
   2 -12   2 28633.6 1645.45   1
   2 -12   2 27900.3 1020.11  11
   2 -12   2 29188.8 1623.45   4
   2 -12   2 28193.2 1016.95  12
   2 -12   2 33331.5 1068.18  40
   2 -12   2 30399.7 1020.24  44
   2 -12   1 2105.54 493.975   4
   2 -12   1 2154.76 198.339  11
   2 -12   1 2044.93 193.297  12
   2 -12   1 2519.60 238.525  40
   2 -12   1 2085.51 201.891  44
   2 -12   0-50.2524 347.357   1
   2 -12   0 47.0419 144.506  12
   2 -12   0 83.8336 144.325  11
   2 -12   0 509.865 402.440   4
   2 -12   0 256.471 189.993  40
   2 -12   0-21.2747 159.256  44
   2 -12  -1 430.306 149.531  11
   2 -12  -1 356.499 148.574  12
   2 -12  -1 641.136 366.663   1
   2 -12  -1 451.584 135.569   9
   2 -12  -1 90.0851 377.258   4
   2 -12  -1 743.416 195.983  40
   2 -12  -1 283.976 167.345  44
   2 -12  -1 308.205 129.857  39
   2 -12  -2 2070.36 181.345  12
   2 -12  -2 2047.44 172.049   9
   2 -12  -2 2012.41 475.821   4
   2 -12  -2 2254.71 185.447  11
   2 -12  -2 2186.22 181.556  39
   2 -12  -2 2236.59 209.733  44
   2 -12  -3 13851.0 535.370   9
   2 -12  -3 13943.4 540.452  11
   2 -12  -3 14320.1 534.983   7
   2 -12  -3 13833.6 529.019  12
   2 -12  -4 429.142 113.886  12
   2 -12  -4 458.849 110.731   7
   2 -12  -4 554.703 106.439   9
   2 -12  -4 472.983 149.960  42
   2 -12  -4 505.018 148.136  39
   2 -12  -5 2525.00 197.717  39
   2 -12  -5 2684.21 224.781  44
   2 -12  -6 5230.48 266.806  39
   2 -12  -6 4755.08 277.289  44
   2 -12  -7 103.302 121.958  42
   2 -12  -7 164.743 152.849  44
   2 -12  -7 74.1153 159.532  52
   2 -12  -7 262.688 133.993  39
   2 -12  -8 979.506 158.054  44
   2 -12  -8 772.312 176.870  52
   2 -12  -8 1139.48 130.761  42
   2 -12  -9 1191.79 149.331  44
   2 -12  -9 1136.91 172.752  52
   2 -12 -10 1520.73 113.230  39
   2 -12 -10 309.243 139.336  52
  -2  11 -16 1046.26 91.2657  46
   2 -11  15 1500.68 213.118  21
  -2  11 -15 3766.32 177.940  46
  -2  11 -14 292.601 96.9775  23
   2 -11  14 85.0584 164.677  21
  -2  11 -14 387.539 107.961  46
  -2  11 -14 257.942 119.197  26
  -2  11 -13 1701.48 155.383  23
  -2  11 -13 2158.33 167.447  46
  -2  11 -13 2041.98 190.916  26
  -2  11 -12 3615.59 230.602  23
  -2  11 -12 4006.55 229.380  46
  -2  11 -12 3932.61 262.402  26
  -2  11 -11 13577.1 530.858  23
  -2  11 -11 12168.1 507.264  46
  -2  11 -11 13956.4 562.763  26
  -2  11 -10 8114.27 373.580  23
  -2  11 -10 8262.71 359.986  46
  -2  11  -9 53.5677 119.296  23
  -2  11  -9 17.4347 112.159  46
   2 -11   9-18.1362 104.145  12
  -2  11  -8 2086.07 184.229  23
   2 -11   8 1788.01 410.525   4
   2 -11   8 1828.91 159.730   7
   2 -11   8 2165.13 164.412  11
   2 -11   8 2051.44 154.282   9
   2 -11   8 1831.94 158.236  12
  -2  11  -8 1928.55 158.400  46
   2 -11   7 717.338 127.913   9
   2 -11   7 798.819 362.987   4
   2 -11   7 667.352 138.537  12
   2 -11   7 704.509 136.949  11
   2 -11   7 943.980 351.138   1
   2 -11   6 4242.26 239.445  11
   2 -11   6 3823.78 574.054   1
   2 -11   6 4523.24 243.330  12
   2 -11   6 4708.26 613.690   4
   2 -11   5 8654.99 373.320  12
   2 -11   5 8810.44 374.829  11
   2 -11   5 9525.70 822.978   1
   2 -11   5 10007.4 833.229   4
   2 -11   4 3852.39 576.066   4
   2 -11   4 3667.98 550.993   1
   2 -11   4 3868.95 232.042  12
   2 -11   4 4000.61 232.416  11
   2 -11   3 14943.2 1074.19   1
   2 -11   3 14593.5 570.269  44
   2 -11   2 23992.7 855.761  11
   2 -11   2 23095.1 851.184  12
   2 -11   2 26359.9 1456.30   1
   2 -11   2 27767.5 1468.03   4
   2 -11   2 21985.9 839.259  44
   2 -11   1 43186.1 1417.73  12
   2 -11   1 42641.4 1418.71  11
   2 -11   1 41228.8 1407.86  44
   2 -11   0 5344.86 287.729  11
   2 -11   0 5542.56 286.189  12
   2 -11   0 5208.85 677.885   4
   2 -11   0 5203.86 658.314   1
   2 -11   0 6574.83 342.409  40
   2 -11   0 5822.34 291.847  44
   2 -11  -1 4891.97 265.472  11
   2 -11  -1 5622.20 658.036   1
   2 -11  -1 5651.89 660.033   4
   2 -11  -1 4736.23 263.358  12
   2 -11  -1 5668.39 319.357  40
   2 -11  -1 4678.45 268.682  44
   2 -11  -2 12148.0 988.600   1
   2 -11  -2 13039.6 513.365  12
   2 -11  -2 13053.1 517.125  11
   2 -11  -2 14338.9 1031.60   4
   2 -11  -2 15461.1 575.863  40
   2 -11  -2 13539.4 528.509  44
   2 -11  -3 660.942 144.108  12
   2 -11  -3 541.514 337.519   1
   2 -11  -3 468.886 371.593   4
   2 -11  -3 592.109 129.625   9
   2 -11  -3 759.272 145.860  11
   2 -11  -4 37186.6 1269.11   7
   2 -11  -4 39105.2 1275.75  11
   2 -11  -4 38516.9 1266.42  12
   2 -11  -4 36590.6 1273.87   9
   2 -11  -5 6634.22 288.994   7
   2 -11  -5 6660.16 290.718   9
   2 -11  -6 749.533 182.123  44
   2 -11  -6 451.388 162.510  39
   2 -11  -7 202.294 163.746  44
   2 -11  -7 200.740 143.192  42
   2 -11  -8 112.044 131.713  42
   2 -11  -8 53.6877 152.953  44
   2 -11  -9 92.6682 145.830  44
   2 -11  -9 46.4616 173.486  52
   2 -11  -9 184.936 121.688  42
   2 -11  -9 179.123 132.715  39
   2 -11 -10 1372.34 165.706  44
   2 -11 -10 1778.40 223.917  52
   2 -11 -11 1063.45 184.406  52
   2 -11 -11 1328.41 125.765  39
   2 -11 -12 40.5819 121.284  52
   2 -11 -12 1373.31 92.3462  39
  -2  10 -17 83.5887 55.0202  46
  -2  10 -16 423.028 93.3441  46
  -2  10 -15 1484.20 136.883  23
  -2  10 -15 1612.02 146.208  46
   2 -10  14 15803.8 696.432  21
  -2  10 -14 16569.5 624.442  23
  -2  10 -14 17204.6 625.657  46
  -2  10 -13 646.008 133.606  23
   2 -10  13 628.367 210.261  21
  -2  10 -12 4423.70 259.953  23
   2 -10  12 3963.94 329.614  21
  -2  10 -11 3675.85 239.692  23
  -2  10 -10 1308.28 164.573  23
  -2  10  -9 410.702 132.245  23
   2 -10   9 385.804 106.557  12
  -2  10  -8 21989.1 750.654  23
   2 -10   8 19893.4 697.313  11
   2 -10   8 17401.5 1148.10   1
   2 -10   8 20201.2 702.949   9
   2 -10   8 19018.1 692.631  12
   2 -10   8 21233.4 1149.05   4
   2 -10   7 5714.09 266.215   9
   2 -10   7 5447.76 264.316  12
   2 -10   7 5781.18 265.611  11
   2 -10   7 6884.93 643.720   4
   2 -10   7 5769.06 613.594   1
   2 -10   6 80.5812 316.263   1
   2 -10   6 152.131 120.327  12
   2 -10   6 469.680 355.979   4
   2 -10   6 344.422 121.475  11
   2 -10   5-18.9942 351.234   4
   2 -10   5 170.564 120.108  12
   2 -10   5 151.747 118.265  11
   2 -10   5 325.826 309.852   1
   2 -10   5 178.366 157.455   8
   2 -10   4 14778.3 541.243  11
   2 -10   4 13998.8 540.884  12
   2 -10   4 15295.6 1007.59   1
   2 -10   4 14480.8 991.332   4
   2 -10   4 16036.6 616.947   8
   2 -10   3 12366.9 877.124   1
   2 -10   3 14365.9 500.544   8
   2 -10   2 7168.01 328.112  44
   2 -10   2 8926.42 754.963   1
   2 -10   2 8080.19 343.213  12
   2 -10   2 7871.30 341.459  11
   2 -10   2 8477.51 707.751   6
   2 -10   2 9502.92 764.613   4
   2 -10   1 36854.3 1276.37  44
   2 -10   1 39101.1 1287.41  11
   2 -10   1 39687.2 1288.58  12
   2 -10   1 39177.3 1778.13   6
   2 -10   1 43368.6 1860.36   4
   2 -10   0 370.770 137.832  44
   2 -10   0 101.392 169.057   8
   2 -10   0 333.492 339.658   1
   2 -10   0 170.323 126.805  11
   2 -10   0 242.431 131.173  12
   2 -10   0 424.060 364.139   4
   2 -10  -1 2021.92 180.967  44
   2 -10  -1 2271.63 174.593  12
   2 -10  -1 2229.31 174.731  11
   2 -10  -1 1925.59 462.933   4
   2 -10  -1 2853.75 481.489   1
   2 -10  -1 2090.31 222.093   8
   2 -10  -2 10037.5 399.573  44
   2 -10  -2 10581.4 821.328   4
   2 -10  -2 9028.73 387.980  11
   2 -10  -2 9696.38 799.684   1
   2 -10  -2 9869.84 390.385  12
   2 -10  -3 4511.52 283.941  40
   2 -10  -3 3758.56 226.384  12
   2 -10  -3 4840.08 581.419   1
   2 -10  -3 4952.53 594.165   4
   2 -10  -3 4374.44 230.257  11
   2 -10  -4 204.179 186.219  22
   2 -10  -4 166.785 157.717  44
   2 -10  -4 272.964 124.688  11
   2 -10  -4 188.169 124.464  12
   2 -10  -4-239.401 368.963   4
   2 -10  -4 367.623 302.096   1
   2 -10  -4 152.720 105.217   9
   2 -10  -5 5849.58 309.743  22
   2 -10  -5 5911.93 296.061  44
   2 -10  -5 5455.96 249.838   7
   2 -10  -5 5180.88 246.724   9
   2 -10  -6 94.7848 171.899  22
   2 -10  -6 130.646 148.791  42
   2 -10  -6 55.1907 170.787  44
   2 -10  -7 2638.48 207.224  42
   2 -10  -7 2199.49 214.407  44
   2 -10  -8 1797.84 185.388  42
   2 -10  -8 1698.64 200.662  39
   2 -10  -8 1729.22 199.378  44
   2 -10  -9-22.4946 157.241  44
   2 -10  -9 116.406 137.536  42
   2 -10  -9 12.5736 159.186  39
   2 -10 -10 11306.8 386.708  39
   2 -10 -10 6669.26 350.839  44
   2 -10 -11 41.7559 171.779  52
   2 -10 -11-50.0242 127.407  44
   2 -10 -11 114.296 124.534  39
   2 -10 -12 3155.95 176.930  39
   2 -10 -13 158.908 78.5048  39
  -2   9 -16 325.994 95.9185  23
   2  -9  15 1172.33 217.879  21
  -2   9 -15 1554.83 151.962  23
  -2   9 -14 17780.4 689.991  23
   2  -9  14 19950.6 787.094  21
   2  -9  13 7703.77 443.722  21
  -2   9 -13 6942.08 346.695  23
  -2   9 -12 16744.0 699.065  23
   2  -9  12 22254.2 813.132  21
  -2   9 -11 71.7818 135.148  23
   2  -9  11 70.2856 205.154  21
  -2   9 -10 1234.28 163.981  23
  -2   9  -9-15.5456 124.983  23
  -2   9  -8 9999.75 408.775  23
   2  -9   8 8981.83 356.511  12
   2  -9   8 9305.49 361.796   9
   2  -9   8 9928.15 737.458   1
   2  -9   8 9623.73 711.529   4
   2  -9   8 9206.16 357.578  11
   2  -9   7 7064.14 301.466  12
   2  -9   7 7470.99 300.149  11
   2  -9   7 7352.43 631.892   1
   2  -9   7 7590.56 656.618   4
   2  -9   6 451.871 311.135   4
   2  -9   6 196.771 104.381  12
   2  -9   6 112.080 100.383  11
   2  -9   6 86.3543 265.198   1
   2  -9   5 383.790 147.814   8
   2  -9   5 649.758 111.942  12
   2  -9   5 618.749 111.102  11
   2  -9   5 739.585 333.511   4
   2  -9   5 897.062 309.474   1
   2  -9   4 7582.45 631.214   4
   2  -9   4 6183.17 280.883  12
   2  -9   4 7482.01 641.151   1
   2  -9   4 7094.49 330.901   8
   2  -9   4 6558.00 567.985   6
   2  -9   4 6492.89 279.115  11
   2  -9   3 5865.90 573.262   1
   2  -9   3 5055.62 241.070  11
   2  -9   3 6077.79 292.796   8
   2  -9   2 38851.1 1822.74   1
   2  -9   2 42477.4 1413.61   8
   2  -9   1 36500.1 1248.64  11
   2  -9   1 45441.8 1770.97   4
   2  -9   1 38630.3 1673.91   6
   2  -9   1 37992.5 1251.92  12
   2  -9   1 43984.3 1795.06   1
   2  -9   0 15210.9 554.220  44
   2  -9   0 15490.8 559.497  11
   2  -9   0 17331.9 958.921   6
   2  -9   0 16048.1 562.832  12
   2  -9   0 17285.8 985.761   4
   2  -9  -1 14347.7 553.554  44
   2  -9  -1 15333.2 967.708   4
   2  -9  -1 15733.0 557.795  12
   2  -9  -1 14887.3 554.546  11
   2  -9  -1 17735.3 1015.71   1
   2  -9  -1 18212.6 610.055   8
   2  -9  -1 15735.6 938.714   6
   2  -9  -2-125.864 170.055  22
   2  -9  -2-2.97312 143.035   8
   2  -9  -2 10.9792 108.934  11
   2  -9  -2 151.052 311.284   4
   2  -9  -2 41.1579 113.363  12
   2  -9  -2-18.1807 275.320   1
   2  -9  -3 45572.7 1584.72  22
   2  -9  -3 49953.3 1566.66  12
   2  -9  -3 54815.6 2136.78   1
   2  -9  -3 46443.4 1564.24  11
   2  -9  -3 52770.2 2089.89   4
   2  -9  -4 462.608 176.884  22
   2  -9  -4 491.780 146.813  44
   2  -9  -4 292.005 297.658   1
   2  -9  -4 435.304 314.641   4
   2  -9  -4 422.956 120.417  11
   2  -9  -4 456.238 121.116  12
   2  -9  -5 2460.96 215.916  22
   2  -9  -5 2761.91 201.662  44
   2  -9  -5 2436.33 158.638   9
   2  -9  -5 2309.93 414.485   1
   2  -9  -6 3873.16 249.109  22
   2  -9  -6 3576.55 244.899  44
   2  -9  -6 4100.13 243.545  42
   2  -9  -7 2031.04 198.492  22
   2  -9  -7 1778.44 192.045  42
   2  -9  -7 1615.77 198.782  44
   2  -9  -8 2280.70 198.601  22
   2  -9  -8 2172.90 199.676  42
   2  -9  -8 1996.09 206.422  44
   2  -9  -9 1811.89 201.719  44
   2  -9  -9 1805.97 212.845  39
   2  -9 -10 556.722 148.683  42
   2  -9 -10 393.312 155.174  44
   2  -9 -10 553.206 167.416  39
   2  -9 -11 109.215 142.103  44
   2  -9 -11 243.772 144.772  39
   2  -9 -12 494.349 198.558  52
   2  -9 -12 755.690 137.314  39
   2  -9 -13 7679.30 426.314  52
   2  -9 -13 8891.64 334.574  39
   2  -9 -14 44.8084 131.295  52
  -2   8 -17-36.9451 81.2907  46
  -2   8 -17 49.0050 81.1757  33
  -2   8 -16 1703.41 150.909  23
  -2   8 -15 5897.39 285.164  23
   2  -8  15 6787.19 371.955  21
  -2   8 -14 1611.76 179.987  23
   2  -8  14 1863.82 268.279  21
   2  -8  14 1879.76 135.726  38
  -2   8 -13 14453.5 595.236  23
   2  -8  13 14224.9 533.312  38
  -2   8 -12 14096.4 600.046  23
   2  -8  12 14556.1 537.883  38
  -2   8 -11 1453.31 184.261  23
   2  -8  11 1837.01 141.393  38
  -2   8 -10 7265.53 339.532  23
   2  -8  10 6772.93 282.267  38
  -2   8  -9 718.322 134.054  23
   2  -8   9 814.900 106.851  38
  -2   8  -8 3185.26 200.563  23
   2  -8   8 2555.35 376.654   4
   2  -8   8 3300.47 407.482   1
   2  -8   7 1804.40 322.821   1
   2  -8   7 982.895 316.269   4
   2  -8   6 7819.74 617.279   4
   2  -8   6 4994.72 286.586   8
   2  -8   5 40962.6 1551.02   1
   2  -8   5 36922.1 1458.16   6
   2  -8   5 37038.7 1525.05   4
   2  -8   4 11301.3 710.336   6
   2  -8   4 13752.8 799.153   1
   2  -8   4 12161.9 472.692   8
   2  -8   4 11411.7 779.216   4
   2  -8   3 535.692 270.952   6
   2  -8   3 1126.36 311.119   1
   2  -8   3 875.418 131.687   8
   2  -8   2 35018.1 1527.09   1
   2  -8   2 33820.2 1147.10   8
   2  -8   1 14688.1 886.200   1
   2  -8   1 14041.4 822.196   6
   2  -8   1 15019.4 857.953   4
   2  -8   1 15575.3 564.228   8
   2  -8   0 7514.35 584.666   6
   2  -8   0 8710.75 632.123   4
   2  -8  -1 397.613 149.044  22
   2  -8  -1 710.411 288.650   1
   2  -8  -1 753.337 131.113   8
   2  -8  -1 501.796 276.845   6
   2  -8  -1 730.928 316.159   4
   2  -8  -2 65007.7 2354.04   6
   2  -8  -2 67997.1 2429.49   1
   2  -8  -2 65129.8 1980.88   8
   2  -8  -2 62009.7 2354.29   4
   2  -8  -3 15193.9 580.865  22
   2  -8  -3 16427.2 570.682  44
   2  -8  -3 17354.3 963.497   1
   2  -8  -3 17529.3 951.513   4
   2  -8  -3 16349.3 605.843   8
   2  -8  -4 5360.07 271.254  22
   2  -8  -4 5422.64 255.433  44
   2  -8  -4 6069.42 552.608   4
   2  -8  -5 31650.5 1066.15  22
   2  -8  -5 32508.4 1063.10  44
   2  -8  -5 30354.6 1455.75   1
   2  -8  -5 30229.5 1046.16   9
   2  -8  -6 2087.76 189.903  22
   2  -8  -6 1833.21 350.560   1
   2  -8  -6 2354.07 181.747  44
   2  -8  -6 2058.73 184.993  42
   2  -8  -7 30102.2 982.462  22
   2  -8  -7 29470.6 1003.00  42
   2  -8  -7 26477.5 984.258  44
   2  -8  -7 28534.3 1039.76  35
   2  -8  -8 726.716 158.513  22
   2  -8  -8 616.879 162.192  42
   2  -8  -8 463.106 162.469  44
   2  -8  -8 611.666 185.266  35
   2  -8  -9 3082.09 223.487  44
   2  -8  -9 3521.58 229.915  42
   2  -8 -10 3519.21 264.022  39
   2  -8 -10 3993.41 240.940  42
   2  -8 -11 5004.26 283.881  39
   2  -8 -12 3423.38 218.583  39
   2  -8 -13 926.852 135.243  39
   2  -8 -13 1083.15 218.067  52
   2  -8 -14-73.6578 167.350  52
   2  -8 -14 174.990 98.4626  39
   2  -8 -15-134.525 163.406  52
  -2   7 -17 1373.65 125.531  46
  -2   7 -17 1601.62 133.096  33
  -2   7 -16 458.892 116.995  23
   2  -7  16 669.501 95.1340  38
   2  -7  15 5776.57 359.585  21
   2  -7  15 5192.04 228.018  38
   2  -7  14 1150.98 240.558  21
  -2   7 -14 967.266 160.401  23
  -2   7 -14 918.890 182.914  26
   2  -7  14 955.057 125.498  38
  -2   7 -13 7851.99 382.046  23
  -2   7 -13 8622.86 420.195  26
   2  -7  13 7571.81 326.589  38
   2  -7  12 595.615 227.583  21
  -2   7 -12 654.049 155.163  23
  -2   7 -12 802.092 191.422  26
   2  -7  12 854.012 128.639  38
  -2   7 -11 9239.07 419.197  23
  -2   7 -11 9386.73 441.575  26
   2  -7  11 8676.78 361.547  38
  -2   7 -10 182.692 125.281  23
  -2   7 -10 157.283 161.939  26
   2  -7  10 144.417 102.525  38
  -2   7  -9 6706.60 310.064  23
   2  -7   9 6543.32 268.287  38
   2  -7   8-103.792 205.171   4
  -2   7  -8 84.1187 95.9564  23
   2  -7   8 98.3566 82.1648  38
   2  -7   7 553.150 223.485   1
   2  -7   7 432.497 231.543   4
   2  -7   6 1758.10 318.747   4
   2  -7   6 1998.31 310.467   1
   2  -7   5 58138.7 1885.16   6
   2  -7   5 59059.4 1944.67   4
   2  -7   4 8902.61 554.523   6
   2  -7   4 7494.04 324.846   8
   2  -7   4 8221.15 588.813   4
   2  -7   3 58449.5 2085.58   1
   2  -7   3 52676.7 1994.63   6
   2  -7   3 51913.0 1730.63   8
   2  -7   3 56906.7 2048.85   4
   2  -7   2 8660.43 598.032   1
   2  -7   2 8287.26 337.306   8
   2  -7   1 521.179 292.960   1
   2  -7   1 140.008 113.264   8
   2  -7   1 337.516 259.251   6
   2  -7   0 1101.35 296.726   6
   2  -7   0 767.294 153.199  22
   2  -7  -1 32407.6 1331.75   4
   2  -7  -1 30960.8 1285.81   6
   2  -7  -1 34318.2 1376.88   1
   2  -7  -1 33753.7 1010.26   8
   2  -7  -2 88462.2 2890.26   1
   2  -7  -2 72309.1 2768.29   6
   2  -7  -2 83982.1 2494.35   8
   2  -7  -2 75784.1 2831.21   4
   2  -7  -2 72349.7 2471.67  22
   2  -7  -3 9925.06 641.814   1
   2  -7  -3 8393.30 583.210   6
   2  -7  -3 9678.83 368.442   8
   2  -7  -3 9823.89 631.289   4
   2  -7  -3 7988.33 346.501  22
   2  -7  -4 3009.48 370.578   1
   2  -7  -4 2773.94 389.251   4
   2  -7  -4 2479.22 169.826  22
   2  -7  -4 2041.46 185.599  35
   2  -7  -5 16835.3 596.406  22
   2  -7  -5 18234.9 924.553   1
   2  -7  -5 17758.4 595.453  44
   2  -7  -5 15772.4 617.054  35
   2  -7  -5 15989.2 596.485  31
   2  -7  -6 22515.5 764.547  22
   2  -7  -6 22008.0 1090.79   1
   2  -7  -6 21743.7 762.564  44
   2  -7  -6 21784.0 779.726  42
   2  -7  -6 21223.8 767.383  31
   2  -7  -6 23920.9 792.172  35
   2  -7  -7 5995.84 280.950  22
   2  -7  -7 5620.44 290.435  42
   2  -7  -7 6409.57 285.310  44
   2  -7  -7 6017.06 287.365  31
   2  -7  -8 16773.9 587.153  22
  -2   7   8 15464.3 570.600  24
   2  -7  -8 15599.6 607.786  42
   2  -7  -8 15492.0 593.739  44
   2  -7  -8 16035.7 598.365  31
  -2   7   9 7721.62 328.932  24
   2  -7  -9 8284.60 371.999  42
   2  -7  -9 7957.53 358.583  44
   2  -7  -9 8306.48 362.003  31
   2  -7  -9 9031.30 389.874  35
  -2   7  10 5826.43 258.422  24
   2  -7 -10 4863.33 281.150  44
   2  -7 -10 5200.81 291.413  42
   2  -7 -10 5533.80 321.239  35
   2  -7 -10 6159.73 288.997  31
   2  -7 -11 141.705 170.181  35
   2  -7 -11 165.263 141.663  31
   2  -7 -11 496.580 163.461  39
   2  -7 -12 5305.62 270.869  39
   2  -7 -12 4533.23 242.947  31
   2  -7 -13 21669.7 546.501  39
   2  -7 -13 7113.90 525.839  35
   2  -7 -14 208.641 185.093  52
   2  -7 -14 247.253 107.232  39
   2  -7 -15 50.3452 164.302  52
  -2   6 -17 369.134 100.289  46
   2  -6  17 767.393 87.9310  38
   2  -6  16 12818.6 458.848  38
  -2   6 -15 2225.73 196.976  23
   2  -6  15 2591.66 160.042  38
  -2   6 -14 378.147 144.726  23
   2  -6  14 506.441 102.318  24
   2  -6  14 468.631 210.494  21
   2  -6  14 513.482 125.046  38
  -2   6 -13 2391.54 211.572  23
   2  -6  13 2232.02 156.825  24
  -2   6 -13 2441.00 241.958  26
   2  -6  13 2587.24 177.259  38
   2  -6  12 57.6713 326.690  16
   2  -6  12 47.9756 197.902  21
  -2   6 -12 51.1870 133.174  23
   2  -6  12 100.123 101.451  24
  -2   6 -12 121.888 163.356  26
   2  -6  12 63.1824 117.905  38
   2  -6  11 2062.98 145.762  24
  -2   6 -11 2127.42 194.376  23
   2  -6  11 1735.68 413.207  16
  -2   6 -11 2544.31 224.947  26
   2  -6  11 2115.67 158.990  38
  -2   6 -10 10914.5 473.664  23
   2  -6  10 11134.9 792.658  16
   2  -6  10 10701.9 429.153  38
  -2   6 -10 12195.4 494.514  26
  -2   6  -9 1496.58 144.362  23
   2  -6   9 2067.44 359.174  16
   2  -6   9 1210.36 116.905  47
   2  -6   9 1535.17 124.994  38
  -2   6  -9 1743.80 172.872  26
  -2   6  -8 43303.5 1407.87  23
   2  -6   8 47050.9 1766.31  16
   2  -6   7 48749.1 1855.50   1
   2  -6   7 53408.6 1851.94   4
  -2   6  -7 48332.6 1615.03  23
   2  -6   7 50409.2 1907.05  16
   2  -6   6 493.610 216.890   1
   2  -6   6 550.937 239.506   4
   2  -6   6 816.423 256.673  16
   2  -6   5 126479. 4313.52   1
   2  -6   5 128875. 4310.85   4
   2  -6   4 6154.21 448.805   6
   2  -6   4 5004.35 473.960   4
   2  -6   3 84690.3 2823.57   1
   2  -6   3 75614.3 2748.63   6
   2  -6   3 79472.9 2784.92   4
   2  -6   2 1433.18 281.585   1
   2  -6   1 33963.2 1389.40   6
   2  -6   1 39504.0 1477.98   1
   2  -6   0 14127.9 709.749   6
   2  -6  -1 165474. 5058.44   4
   2  -6  -1 159366. 5033.40   6
   2  -6  -2 87455.6 3184.74   6
   2  -6  -2 89512.0 3234.52   4
  -2   6   2 93150.6 3066.31  17
   2  -6  -3 62531.3 2151.73   6
  -2   6   3 65035.0 2048.19  17
   2  -6  -4 2234.75 340.649   4
   2  -6  -4 2201.46 309.063   1
   2  -6  -4 1498.57 148.045  35
   2  -6  -4 1528.00 137.360  31
   2  -6  -5 122.908 226.411   4
   2  -6  -5 73.4133 204.501   1
   2  -6  -5 251.997 223.970  20
   2  -6  -5 156.808 117.478  22
   2  -6  -5 154.702 112.493  35
   2  -6  -5 55.0440 104.076  31
   2  -6  -6 24455.6 1127.84   1
   2  -6  -6 30261.6 1143.66   4
   2  -6  -6 23481.7 847.993  22
   2  -6  -6 28370.9 1225.65  20
   2  -6  -6 25630.6 859.577  31
   2  -6  -6 26803.9 874.961  35
  -2   6   7 4.43686 85.0874  24
   2  -6  -7 156.399 245.152  20
   2  -6  -7 110.008 119.394  22
   2  -6  -7 111.180 111.893  44
   2  -6  -7 105.197 108.364  42
   2  -6  -7 81.8083 121.954  35
   2  -6  -7-9.38469 112.054  31
   2  -6  -8 14420.3 887.452  20
  -2   6   8 13913.1 495.918  24
   2  -6  -8 13454.5 522.665  42
   2  -6  -8 13834.7 506.818  44
   2  -6  -8 13242.4 532.429  35
   2  -6  -8 14072.1 517.419  31
  -2   6   9 101.283 105.559  24
   2  -6  -9 34.6603 270.843  20
   2  -6  -9 96.7154 137.134  42
   2  -6  -9 228.842 134.058  44
   2  -6  -9 114.488 135.770  31
   2  -6  -9 178.581 152.813  35
  -2   6  10 1081.89 132.401  24
   2  -6 -10 579.882 323.728  20
   2  -6 -10 798.002 159.853  42
   2  -6 -10 829.290 160.332  31
   2  -6 -10 834.026 178.020  35
  -2   6  11 161.310 115.847  24
   2  -6 -11-154.431 299.031  20
   2  -6 -11 135.849 162.813  35
   2  -6 -11 2.61339 151.300  39
   2  -6 -11 80.9586 142.496  31
  -2   6  12 195.077 113.973  24
   2  -6 -12 115.289 135.683  31
   2  -6 -12 138.668 157.891  35
   2  -6 -12 260.435 152.118  39
  -2   6  13 1005.83 124.540  24
   2  -6 -13 870.312 145.473  31
   2  -6 -13 544.158 162.910  35
   2  -6 -13 910.637 150.386  39
   2  -6 -14 426.623 207.212  52
   2  -6 -14 301.121 140.234  35
   2  -6 -14 545.583 122.530  39
   2  -6 -14 238.181 114.566  31
   2  -6 -15 107.726 182.857  52
   2  -6 -15 34.3423 112.685  35
   2  -6 -16 1249.31 217.752  52
   2  -5  18 1847.79 89.1510  38
  -2   5 -18 423.189 95.8337  35
  -2   5 -17 948.933 110.347  46
   2  -5  17 1514.72 112.532  38
   2  -5  16 3586.76 184.170  24
   2  -5  16 4583.07 205.077  38
  -2   5 -15 6726.56 338.198  23
   2  -5  15 7376.16 295.036  38
  -2   5 -14 14333.0 568.523  23
   2  -5  14 14151.0 511.851  38
   2  -5  13 1876.63 157.445  24
  -2   5 -13 2117.74 203.834  23
   2  -5  13 2112.99 170.910  38
  -2   5 -13 1907.04 222.070  26
   2  -5  12 1207.74 140.304  24
  -2   5 -12 1501.26 175.278  23
   2  -5  12 1551.30 421.577  16
   2  -5  12 2149.07 267.680  21
  -2   5 -12 1529.02 201.155  26
  -2   5 -11 72.0621 122.100  23
   2  -5  11 65.9363 98.7306  24
   2  -5  11 17.8581 315.515  16
   2  -5  11 144.679 171.793  21
   2  -5  11 67.8396 93.7252  47
  -2   5 -11-50.6028 151.470  33
  -2   5 -11 144.536 147.074  26
   2  -5  10 15844.3 533.547  21
  -2   5 -10 12082.6 446.780  23
   2  -5  10 12223.1 794.112  16
   2  -5  10 8395.84 376.244  47
  -2   5 -10 11905.0 461.342  26
   2  -5   9 16910.2 959.174  16
  -2   5  -9 16700.7 640.336  23
  -2   5  -9 15731.9 646.356  26
   2  -5   8 514.735 185.656   4
   2  -5   8 1282.81 314.710  16
  -2   5  -8 1034.33 117.170  23
   2  -5   7 6034.90 404.302   1
   2  -5   7 5943.91 397.445   4
  -2   5  -7 6695.78 275.607  23
   2  -5   7 6862.99 506.838  16
   2  -5   6 7018.95 446.006   1
   2  -5   6 6806.90 442.099   4
   2  -5   6 6529.21 500.085  16
   2  -5   5 509.770 234.359   4
   2  -5   5 314.655 204.016   1
   2  -5   5 365.429 240.866  16
   2  -5   4 79182.1 2722.33   1
   2  -5   4 75379.4 2698.24   4
   2  -5   4 81759.2 2690.77  16
   2  -5   3 1116.44 229.903   4
   2  -5   3 996.424 197.737   6
   2  -5   3 929.558 202.142   1
   2  -5   2 2156.25 261.767   1
   2  -5   1 21303.0 911.148   1
   2  -5   0 95079.5 3196.35   6
   2  -5  -1 165446. 5461.58   6
   2  -5  -1 176764. 5494.01   4
  -2   5   1 165106. 5311.75  17
   2  -5  -2 1560.84 240.298   6
   2  -5  -2 1439.35 259.874   4
   2  -5  -2 1848.60 257.108   1
  -2   5   2 1316.37 149.626  16
   2  -5  -3 60274.7 2096.20   4
  -2   5   3 53883.2 1953.46  16
   2  -5  -4 89218.6 2957.95   1
   2  -5  -4 94174.6 2956.32   4
   2  -5  -4 90111.1 2964.99  20
   2  -5  -5 67818.1 2329.18   4
   2  -5  -5 76710.8 2390.20   1
  -2   5   5 67691.1 2273.18  16
   2  -5  -5 71951.1 2408.38  20
   2  -5  -5 62858.1 2121.57  35
   2  -5  -6 3339.51 329.061   4
   2  -5  -6 4457.44 360.470   1
  -2   5   6 4219.77 342.716  16
  -2   5   6 3907.37 178.248  24
   2  -5  -6 3853.48 395.839  20
   2  -5  -6 3600.05 202.522  35
   2  -5  -6 3961.42 196.275  31
  -2   5   7 130.962 82.9093  24
   2  -5  -7 233.830 229.702  20
  -2   5   7 109.919 197.185  16
   2  -5  -7 79.9045 112.434  35
   2  -5  -7 209.229 109.768  31
  -2   5   8 22757.6 774.660  24
  -2   5   8 20878.7 1008.36  16
   2  -5  -8 22635.5 1130.48  20
   2  -5  -8 22779.5 793.337  42
   2  -5  -8 22791.2 785.830  31
   2  -5  -8 23272.7 801.539  35
   2  -5  -9 94.3977 254.262  20
  -2   5   9 34.2586 100.706  24
  -2   5   9 11.4152 231.688  16
   2  -5  -9 43.0444 122.264  42
   2  -5  -9-47.7127 129.388  31
   2  -5  -9 62.9599 131.228  35
  -2   5  10 2038.90 163.105  24
   2  -5 -10 2233.65 411.978  20
   2  -5 -10 1888.81 181.498  42
   2  -5 -10 2182.83 197.441  35
   2  -5 -10 2185.42 185.365  31
  -2   5  11 6007.66 276.090  24
   2  -5 -11 5521.37 301.674  39
   2  -5 -11 5565.98 286.387  31
   2  -5 -11 5794.69 305.385  35
  -2   5  12 14931.3 581.893  24
   2  -5 -12 12814.8 964.597  20
   2  -5 -12 18059.6 610.175  39
   2  -5 -12 15413.2 596.303  31
   2  -5 -12 16640.2 622.269  35
  -2   5  13 736.040 133.052  24
   2  -5 -13 940.073 151.872  31
   2  -5 -13 778.520 147.064  39
   2  -5 -13 736.308 170.399  35
  -2   5  14 23.1514 107.072  24
   2  -5 -14 22.0451 207.265  52
   2  -5 -14 91.3794 142.060  35
   2  -5 -14 115.297 121.023  31
   2  -5 -15 379.596 202.192  52
   2  -5 -15 431.867 108.324  31
   2  -5 -15 144.830 127.402  35
   2  -5 -16 530.850 207.072  52
   2  -5 -16 354.413 125.095  35
  -2   4 -18 2.48379 75.0570  35
   2  -4  18 45.3973 64.9670  38
  -2   4 -17 3550.09 191.568  46
  -2   4 -17 5395.15 232.818  31
  -2   4 -17 3137.16 216.584  35
   2  -4  17 5757.20 208.091  38
   2  -4  16 902.339 109.405  24
   2  -4  16 1010.80 128.169  38
   2  -4  15 4370.29 221.695  24
   2  -4  15 4544.18 237.892  38
  -2   4 -14 142.286 136.602  23
   2  -4  14 104.500 112.535  24
  -2   4 -14 115.850 129.858  27
  -2   4 -13 2084.11 207.980  23
   2  -4  13 2449.40 176.244  24
  -2   4 -12 695.005 151.287  23
   2  -4  12 1077.27 227.071  21
   2  -4  12 758.564 130.654  24
  -2   4 -12 794.225 173.198  26
  -2   4 -11 193.155 120.222  23
   2  -4  11 356.779 180.406  21
   2  -4  11 160.086 106.745  24
  -2   4 -11 235.219 143.194  26
  -2   4 -11 191.552 147.623  33
  -2   4 -10 52612.1 1818.22  23
  -2   4 -10 53064.4 1828.31  26
  -2   4 -10 48305.8 1814.10  33
  -2   4  -9 22956.6 960.047  23
  -2   4  -9 27039.2 976.202  26
  -2   4  -8 1271.00 127.806  23
   2  -4   8 1159.76 171.166  21
  -2   4  -8 1210.01 143.991  26
   2  -4   7 20529.3 850.209   4
  -2   4  -7 22328.6 761.797  23
   2  -4   6 73134.2 2379.99   1
   2  -4   6 72498.6 2489.13  16
   2  -4   5 8135.12 444.852   1
   2  -4   5 8200.55 437.507   4
   2  -4   5 8573.73 498.260  16
   2  -4   4 44594.2 1588.55   1
   2  -4   4 43739.7 1577.34   4
   2  -4   4 45408.2 1604.81  16
   2  -4   3 3989.72 294.863   1
   2  -4   3 3928.31 304.650   4
   2  -4   3 4392.30 304.368  16
   2  -4   2 17279.5 725.126   1
   2  -4   2 17317.1 707.140   6
   2  -4   1 2035.51 215.182   1
   2  -4   0 84965.5 2860.90   1
   2  -4  -1 10866.6 482.208   6
   2  -4  -1 9923.18 480.549   4
  -2   4   1 9381.38 350.348  17
   2  -4  -2 177.493 168.217   4
   2  -4  -2 83.7454 139.635   6
   2  -4  -2 53.7852 145.493   1
   2  -4  -2 113.118 129.075  20
   2  -4  -3 24831.5 945.881   1
   2  -4  -3 25566.1 945.864   4
   2  -4  -3 23611.4 915.225  20
   2  -4  -4 33217.6 1265.52   1
   2  -4  -4 33276.7 1278.32  20
  -2   4   4 31942.0 1219.47  16
   2  -4  -5 38554.6 1473.11   1
   2  -4  -5 43948.9 1476.13   4
   2  -4  -5 36533.1 1516.50  20
  -2   4   5 41440.2 1473.33  16
   2  -4  -6 10930.7 551.119   1
   2  -4  -6 11678.9 544.943   4
   2  -4  -6 12685.7 673.988  20
  -2   4   6 10494.8 585.240  16
  -2   4   7 6113.07 459.495  16
   2  -4  -7 6619.67 261.211  36
   2  -4  -7 6329.80 271.637  31
  -2   4   8 21943.4 1025.40  16
   2  -4  -8 22048.4 766.231  36
   2  -4  -8 23241.2 777.529  31
  -2   4   9 794.156 268.184  16
   2  -4  -9 1175.46 314.639  20
   2  -4  -9 766.937 126.776  42
   2  -4  -9 767.538 131.932  31
   2  -4 -10 2465.78 417.279  20
  -2   4  10 2491.44 388.514  16
  -2   4  10 2786.18 178.014  24
   2  -4 -10 2966.84 197.707  31
   2  -4 -11 44625.9 2087.20  20
  -2   4  11 48737.1 2035.18  16
  -2   4  11 47547.2 1620.03  24
   2  -4 -11 50907.6 1634.14  39
   2  -4 -11 50262.3 1630.92  31
  -2   4  12 189.074 133.445  24
  -2   4  12 297.537 294.139  16
   2  -4 -12 408.781 310.852  20
   2  -4 -12 183.880 156.138  31
   2  -4 -12 441.212 144.314  39
  -2   4  13 28809.4 966.201  24
   2  -4 -13 28192.6 966.555  31
  -2   4  14 11315.0 421.969  24
   2  -4 -14 10448.4 421.848  31
  -2   4  15 994.602 127.905  24
   2  -4 -15 736.694 228.591  52
   2  -4 -15 739.335 150.069  35
   2  -4 -15 1160.12 135.654  31
  -2   4  16 6275.06 239.190  24
   2  -4 -16 5710.78 228.901  31
   2  -3  18 3167.52 141.440  38
   2  -3  17 8325.65 292.971  38
  -2   3 -17 7656.69 307.834  31
   2  -3  16 1462.41 126.115  24
   2  -3  16 1232.65 139.190  38
   2  -3  15 4101.41 217.077  24
   2  -3  14-54.2673 121.815  24
  -2   3 -14-11.2720 125.396  27
   2  -3  13 12752.7 471.593  24
   2  -3  13 13437.3 945.441  16
  -2   3 -13 12344.7 516.497  23
  -2   3 -13 11219.9 465.624  27
   2  -3  12 6875.87 318.241  24
   2  -3  12 7344.10 681.314  16
  -2   3 -12 6306.14 348.644  23
   2  -3  11 8323.59 688.330  16
  -2   3 -11 8356.36 375.833  23
  -2   3 -11 8415.35 384.645  26
   2  -3  10 3004.18 436.214  16
  -2   3 -10 2843.18 193.817  23
  -2   3 -10 2474.71 194.958  33
  -2   3 -10 2822.24 205.856  26
   2  -3   9 13931.0 859.626  16
  -2   3  -9 14856.6 575.760  23
  -2   3  -9 14021.3 575.918  33
  -2   3  -9 15210.5 587.220  26
  -2   3  -8 92341.5 3113.91  23
  -2   3  -8 89744.0 3112.98  33
  -2   3  -8 88192.2 3115.56  26
  -2   3  -7 27147.8 1023.02  23
  -2   3  -7 28198.1 1028.99  26
   2  -3   6 647.251 168.860   4
   2  -3   5 171625. 5944.13   4
   2  -3   5 204527. 5984.44   1
   2  -3   4 94246.0 3044.60   1
   2  -3   4 90481.8 3022.52   4
   2  -3   3 34917.8 1255.85   1
   2  -3   3 35633.5 1243.50   4
   2  -3   2 229510. 7523.20   5
   2  -3   2 242552. 7559.43   1
   2  -3   2 239681. 7547.90   4
   2  -3   1 5946.27 325.195   1
   2  -3   0 67689.0 2269.10   1
   2  -3  -1 24924.5 923.557   4
   2  -3  -2 19423.4 715.936   1
   2  -3  -2 18123.9 701.418   4
   2  -3  -3 618.359 144.778   1
   2  -3  -3 496.424 150.064   4
  -2   3   3 469.055 137.206  16
   2  -3  -4 25285.3 953.985   1
   2  -3  -4 24344.2 935.619   4
  -2   3   4 25906.4 960.506  16
   2  -3  -5 54417.6 1917.97   1
  -2   3   5 51737.7 1956.61  16
  -2   3   6 7766.07 496.835  16
  -2   3   7 707.405 260.912  16
   2  -3  -7 545.203 87.2350  36
  -2   3   8 71.2176 237.670  16
   2  -3  -8 19.5821 78.5207  36
  -2   3   9 5510.87 494.655  16
   2  -3  -9 5282.39 234.799  36
   2  -3  -9 5775.85 254.308  31
  -2   3  10 15322.5 896.359  16
   2  -3 -10 15726.5 576.429  36
   2  -3 -10 17276.1 595.654  31
   2  -3 -11 8048.82 350.491  31
   2  -3 -11 8398.84 332.969  36
  -2   3  12 2190.36 417.425  16
   2  -3 -12 2727.87 468.731  20
  -2   3  12 2089.52 181.943  24
   2  -3 -12 2084.73 193.309  31
  -2   3  13 5606.20 285.086  24
  -2   3  13 4563.89 552.226  16
   2  -3 -13 4725.49 606.527  20
   2  -3 -13 5919.38 297.745  31
  -2   3  14 725.541 150.292  24
   2  -3 -14 626.596 239.060  52
   2  -3 -14 764.863 154.547  31
  -2   3  15 1020.20 138.095  24
   2  -3 -15 1087.69 143.323  31
  -2   3  16 12.5590 101.626  24
   2  -3 -16 6.44764 101.356  31
  -2   3  17 8448.70 324.754  24
   2  -2  18 84.1615 61.7395  38
   2  -2  17 21.8221 88.6662  38
  -2   2 -17-9.71573 93.0184  35
  -2   2 -17 25.8735 103.736  31
   2  -2  16 8963.23 351.860  24
  -2   2 -16 8754.46 372.875  35
   2  -2  15 1710.16 151.877  24
  -2   2 -15 1376.74 178.287  35
   2  -2  14 3164.19 194.821  24
  -2   2 -14 2602.23 188.345  27
   2  -2  13 2377.00 182.316  24
   2  -2  13 2207.30 461.707  16
  -2   2 -13 2118.79 184.142  27
  -2   2 -12 1978.78 194.304  23
   2  -2  12 2439.49 451.875  16
   2  -2  12 2236.73 172.946  24
  -2   2 -12 2086.53 182.075  27
   2  -2  11 830.945 355.194  16
   2  -2  11 910.003 134.005  24
  -2   2 -11 913.238 153.641  23
   2  -2  10 989.653 122.723  24
   2  -2  10 1188.86 354.225  16
  -2   2 -10 946.818 138.467  23
  -2   2 -10 944.432 142.858  33
   2  -2   9 291.082 274.047  16
  -2   2  -9 185.870 103.523  23
   2  -2   9 276.408 152.584  21
  -2   2  -9 225.746 111.136  33
  -2   2  -9 102.688 111.041  26
  -2   2  -8 52739.2 1830.79  23
  -2   2  -8 53905.8 1836.21  26
  -2   2  -8 48415.1 1824.51  33
  -2   2  -7 4987.33 228.703  23
  -2   2  -7 4647.53 232.719  33
  -2   2  -7 5168.19 239.820  26
   2  -2   6 12292.7 659.293  16
   2  -2   5 32854.8 1270.92  16
   2  -2   4 13513.5 503.090   5
   2  -2   4 14274.8 616.816  16
   2  -2   3 225.208 103.540   3
   2  -2   3 227.362 116.347   5
   2  -2   3 247.211 129.258   4
   2  -2   3 243.964 116.341   1
   2  -2   3 358.242 156.986  16
   2  -2   2 263481. 8425.12   3
   2  -2   2 269505. 8422.78   4
   2  -2   2 270490. 8411.33   5
   2  -2   2 257868. 8430.20   1
   2  -2   1 13360.8 522.055   5
   2  -2   1 13400.0 538.120   1
   2  -2   0 63348.2 2015.78   2
   2  -2   0 66722.3 2024.96   3
   2  -2   0 68321.1 2038.88   1
   2  -2  -1 58794.6 1931.75   3
   2  -2  -1 57719.6 1930.45   2
   2  -2  -2 6572.42 325.732   4
   2  -2  -2 6124.35 296.979   3
   2  -2  -2 5813.48 315.608   1
   2  -2  -2 5612.70 283.229   5
   2  -2  -3 3761.06 221.696   3
   2  -2  -3 3963.18 218.809   5
   2  -2  -3 4321.14 256.875   4
   2  -2  -3 4295.58 256.389   1
  -2   2   3 3909.64 262.081  16
   2  -2  -4 298083. 8980.69   1
   2  -2  -4 296533. 8963.59   4
  -2   2   4 300276. 9026.56  16
  -2   2   5 23317.0 928.852  16
  -2   2   6 50606.8 1834.75  16
  -2   2   7 1637.94 312.882  16
   2  -2  -7 1470.93 110.269  36
  -2   2   8 19413.5 994.061  16
   2  -2  -8 21186.5 738.853  23
   2  -2  -8 20130.1 719.408  36
   2  -2  -9 95.7295 88.0716  23
  -2   2   9 107.325 251.831  16
   2  -2  -9 105.422 76.6964  36
   2  -2  -9 44.0143 92.1037  33
   2  -2 -10 3178.57 189.277  23
  -2   2  10 2934.16 424.481  16
   2  -2 -10 3051.33 184.520  33
   2  -2 -10 2583.57 157.733  36
  -2   2  11 1127.98 343.472  16
   2  -2 -11 904.345 134.838  23
   2  -2 -11 789.023 112.564  36
  -2   2  12 564.430 335.782  16
   2  -2 -12 499.878 148.947  31
   2  -2 -12 607.170 115.515  36
  -2   2  13 241.763 141.872  24
  -2   2  13 256.996 336.364  16
   2  -2 -13 363.311 225.770  52
   2  -2 -13 340.829 156.377  31
  -2   2  14 422.380 146.331  24
  -2   2  14 371.741 327.438  16
   2  -2 -14 288.966 331.016  20
   2  -2 -14 158.235 221.741  52
   2  -2 -14 336.741 155.333  31
  -2   2  15 52.4280 131.312  24
   2  -2 -15 143.887 137.684  31
  -2   2  16 416.929 118.452  24
   2  -2 -16 349.125 117.931  31
  -2   2  17 14164.1 500.858  24
   2  -2 -17 13498.8 484.332  31
   2  -1  18 462.112 60.6391  38
  -2   1 -17 4323.49 213.518  31
   2  -1  17 4270.87 201.583  38
  -2   1 -16 773.061 127.415  35
   2  -1  15 903.411 131.381  24
  -2   1 -15 681.078 147.935  35
   2  -1  14 6779.43 296.517  24
  -2   1 -14 5951.72 318.655  35
  -2   1 -14 5924.29 279.984  27
   2  -1  13 94.4269 127.602  24
   2  -1  13-97.1198 317.727  16
  -2   1 -13 116.123 135.743  27
   2  -1  12 12259.9 454.503  24
   2  -1  12 11895.1 847.214  16
  -2   1 -12 10544.3 443.089  27
   2  -1  11 4114.66 220.673  24
  -2   1 -11 4018.01 246.699  23
  -2   1 -11 3540.85 221.240  27
   2  -1  10 44.0324 106.057  24
   2  -1  10 202.841 286.703  16
  -2   1 -10 60.9940 111.428  23
  -2   1 -10-2.60247 124.290  33
  -2   1 -10 71.5916 125.675  27
   2  -1   9 14453.5 514.738  24
   2  -1   9 15020.6 839.573  16
  -2   1  -9 13964.5 541.041  23
  -2   1  -9 14238.8 536.789  33
  -2   1  -8 7518.70 319.756  23
   2  -1   8 6635.99 293.129  24
   2  -1   8 7817.83 565.499  16
  -2   1  -8 6440.76 309.911  33
  -2   1  -7 10272.0 407.513  23
   2  -1   7 11181.2 392.781  24
   2  -1   7 11853.8 672.691  16
  -2   1  -7 10826.6 411.045  26
  -2   1  -7 10546.8 406.431  33
   2  -1   6 7190.76 341.723  19
   2  -1   6 10294.4 553.512  16
   2  -1   5 11918.8 447.836   5
   2  -1   5 11432.1 481.705  19
   2  -1   4 7322.40 324.927   3
   2  -1   4 7655.91 323.808   5
   2  -1   4 7467.79 334.660  19
   2  -1   4 8150.66 431.136  16
   2  -1   3 31070.3 1100.96   2
   2  -1   3 31983.5 1105.71  19
   2  -1   3 34146.0 1186.13  16
   2  -1   2 107167. 3517.94  19
   2  -1   2 112552. 3562.23  16
   2  -1   1 182902. 5800.49  18
  -2   1   0 11034.1 391.779  20
   2  -1  -1 108.381 101.759  18
   2  -1  -1 174.223 98.8091  19
   2  -1  -2 101879. 3316.82  18
  -2   1   3 1101.62 218.032  16
   2  -1  -3 895.401 168.387  18
   2  -1  -4 843.964 125.570   2
   2  -1  -4 917.280 128.592   5
  -2   1   4 1062.64 216.746  16
   2  -1  -4 846.784 164.933  18
   2  -1  -5 58515.0 1887.05   3
   2  -1  -5 61284.4 2004.28  18
  -2   1   6 41890.2 1559.41  16
  -2   1   7 25741.6 1098.05  16
  -2   1   8 6803.10 514.239  16
   2  -1  -8 6520.72 273.927  23
  -2   1   9 2119.62 356.867  16
   2  -1  -9 2419.77 151.005  23
   2  -1  -9 1897.49 131.257  36
   2  -1  -9 2123.97 147.559  33
   2  -1 -10 25638.0 891.385  23
  -2   1  10 27625.7 1259.87  16
   2  -1 -10 28370.5 886.011  33
  -2   1  11 758.224 320.618  16
   2  -1 -11 635.749 125.005  23
   2  -1 -11 803.989 126.318  33
   2  -1 -11 768.607 104.652  36
   2  -1 -12 3259.18 220.230  23
  -2   1  12 2895.77 484.127  16
   2  -1 -12 3237.72 289.247  52
   2  -1 -12 3262.27 182.400  36
   2  -1 -12 3168.73 211.131  33
   2  -1 -13 5614.89 294.787  23
   2  -1 -13 5389.87 252.259  36
  -2   1  14 19746.3 704.472  24
  -2   1  14 18177.2 1162.64  16
   2  -1 -14 18637.1 695.702  31
  -2   1  15 4803.37 256.620  24
   2  -1 -15 4354.14 250.245  31
  -2   1  16 705.278 134.645  24
   2  -1 -16 746.844 135.601  31
  -2   1  17 2315.90 156.812  24
   2  -1 -17 1971.17 143.916  31
  -2   1  18 200.555 79.4300  24
   2  -1 -18 284.879 91.6401  35
  -2   0 -17 1419.43 115.866  31
  -2   0 -17 1398.64 111.088  35
  -2   0 -16 1471.73 134.000  35
  -2   0 -16 1161.23 144.015  31
  -2   0 -15 1074.36 147.133  35
  -2   0 -14 4960.71 269.653  35
  -2   0 -13 1408.96 163.182  27
  -2   0 -13 1398.33 180.079  35
  -2   0 -12-21.3701 331.058  20
   2   0  12 199.113 309.891  16
  -2   0 -12 169.008 145.317  27
   2   0  11 1618.89 374.211  16
  -2   0 -11 1356.06 165.777  27
   2   0  10 32713.2 1377.20  16
  -2   0 -10 26438.3 921.742  27
   2   0   9 13.6474 252.339  16
  -2   0  -9 46.8533 113.007  27
  -2   0  -9 38.4498 109.798  33
  -2   0  -8 24712.8 798.464  23
   2   0   8 24625.0 1089.80  16
  -2   0  -8 21294.7 777.055  33
  -2   0  -8 21744.9 764.620  27
   2   0   7 2119.28 326.111  16
  -2   0  -7 1368.85 191.247  15
   2   0   7 1712.96 188.814  19
  -2   0  -7 1897.83 140.727  23
  -2   0  -7 1725.22 142.737  33
   2   0   6 291.413 266.859  16
   2   0   5 34.5649 100.431   2
   2   0   5 186.505 219.268  16
   2   0   4 4783.80 335.143  16
   2   0   3 7.34140 3.57489  18
   2   0   3 8216.08 369.136  16
   2   0   2 253416. 7602.44  16
   2   0   2 231884. 7520.35  18
  -2   0  -1 8399.51 385.989  20
  -2   0   0 641.660 127.656  20
   2   0  -1 41803.9 1412.35  19
   2   0  -2 999999. 31220.2  18
   2   0  -2 988362. 31186.7  19
   2   0  -3 220482. 7052.45  19
   2   0  -3 224258. 7103.19  18
   2   0  -4 32585.2 1196.49  18
   2   0  -5 151069. 4621.04  18
  -2   0   5 131271. 4613.28  16
  -2   0   6 6783.86 426.558  16
   2   0  -6 5210.21 361.041  18
   2   0  -7 16647.3 736.834  18
  -2   0   7 16044.8 804.817  16
   2   0  -8 5523.04 241.690  23
   2   0  -8 5319.07 376.945  18
  -2   0   8 5235.99 467.284  16
  -2   0   9 12098.5 753.820  16
   2   0  -9 11437.7 463.117  33
   2   0 -10 9671.67 400.239  23
   2   0 -10 10219.2 396.153  33
   2   0 -11 5762.98 277.145  23
  -2   0  11 4835.62 560.700  16
   2   0 -11 5729.77 273.422  33
   2   0 -11 5595.39 251.136  36
   2   0 -12 894.983 145.930  23
  -2   0  12 1079.57 380.085  16
   2   0 -12 950.534 116.724  36
   2   0 -12 839.270 139.393  33
   2   0 -13 18214.6 695.255  23
   2   0 -13 17628.6 676.755  33
   2   0 -13 18343.1 645.803  36
   2   0 -14 21268.5 828.959  23
  -2   0  14 21036.6 1282.57  16
   2   0 -14 23552.8 785.724  36
   2   0 -15 77.5216 155.906  35
   2   0 -16 2273.33 202.936  35
   2   0 -16 2514.60 188.029  31
   2   0 -17 120.725 106.526  31
   2   0 -17 86.0109 117.529  35
   2   0 -18 3005.76 174.703  35
   2   1  17 210.724 67.7469  38
  -2  -1 -16 445.774 101.288  35
  -2  -1 -16 506.369 112.781  31
  -2  -1 -15 807.668 129.957  35
   2   1  14 12637.0 475.763  24
  -2  -1 -14 12038.0 479.878  35
   2   1  13 138.669 129.764  24
  -2  -1 -13 142.224 139.334  35
  -2  -1 -13 132.187 132.763  27
   2   1  12 8775.66 373.819  24
  -2  -1 -12 8462.42 368.543  27
  -2  -1 -12 8617.72 382.846  35
   2   1  11 49.3781 131.168  24
   2   1  11 16.4422 308.703  16
  -2  -1 -11 20.8749 354.746  20
  -2  -1 -11 45.5456 145.879  35
  -2  -1 -11 137.780 142.398  27
   2   1  10 8415.37 646.575  16
   2   1  10 8059.24 331.084  24
  -2  -1 -10 8708.60 732.249  20
  -2  -1 -10 7670.34 341.792  35
  -2  -1 -10 7245.63 335.490  27
   2   1   9 3654.43 199.178  24
  -2  -1  -9 3702.28 485.159  20
  -2  -1  -9 3552.75 207.721  27
   2   1   8 314.198 100.703  24
   2   1   8 416.271 259.023  16
  -2  -1  -8 355.202 116.261  27
   2   1   7 3629.52 176.313  24
  -2  -1  -7 3760.74 306.237  15
   2   1   7 3269.95 370.543  16
  -2  -1  -7 3189.49 190.812  33
  -2  -1  -7 3118.11 186.233  27
   2   1   6 6235.66 247.473  24
  -2  -1  -6 5815.60 414.088  15
  -2  -1  -6 6180.26 263.411  33
  -2  -1  -6 5529.77 255.093  27
   2   1   5 71838.2 2499.00  16
  -2  -1  -4 56939.8 1872.91  20
   2   1   4 45461.0 1742.17  16
  -2  -1  -3 50256.0 1657.96  20
   2   1   3 41068.6 1546.87  16
  -2  -1  -2 400503. 12742.8  20
  -2  -1  -1 53605.6 1852.41  20
   2   1   0 120965. 3965.46  17
   2   1  -1 80853.1 2709.96  17
   2   1  -2 214951. 6901.85  17
  -2  -1   3 322635. 10237.6  16
   2   1  -4 128109. 4127.31  19
  -2  -1   4 128010. 4182.22  16
   2   1  -5 9062.28 407.614  19
   2   1  -5 11042.3 516.347  18
   2   1  -6 12076.9 604.720  18
   2   1  -7 13615.2 669.199  18
   2   1  -8 1048.75 236.294  18
   2   1  -8 1248.81 118.738  23
   2   1  -8 1071.78 129.553  26
   2   1  -9 15178.3 586.095  23
   2   1  -9 16871.6 776.762  18
   2   1  -9 16247.7 586.849  33
   2   1  -9 17984.4 604.258  26
   2   1 -10 5195.24 251.871  23
   2   1 -10 4784.18 240.859  33
   2   1 -11 2369.06 174.051  23
   2   1 -11 2109.58 169.324  33
  -2  -1  12 605.999 359.401  16
   2   1 -12 462.104 130.665  23
   2   1 -12 589.993 135.061  33
   2   1 -12 655.510 112.299  36
  -2  -1  13 3512.47 537.713  16
   2   1 -13 3204.40 232.675  23
   2   1 -13 3300.73 224.990  33
   2   1 -13 3453.54 191.006  36
   2   1 -14 972.201 169.226  23
  -2  -1  14 1099.46 403.559  16
   2   1 -14 1003.94 125.423  36
   2   1 -14 840.137 159.312  33
   2   1 -15 22617.5 780.673  23
   2   1 -15 20900.8 713.108  36
   2   1 -15 21579.7 755.065  33
   2   1 -16 20.4541 139.950  35
   2   1 -17 1423.92 155.650  35
   2   1 -17 1374.20 138.619  31
  -2  -1  18 156.876 84.1547  24
   2   1 -18 109.312 96.8948  35
  -2  -1  18 120.031 79.6978  38
  -2  -2 -16-23.6518 81.0876  35
  -2  -2 -16 129.313 90.0141  31
  -2  -2 -15 1660.57 143.143  35
  -2  -2 -14 3448.61 207.849  35
  -2  -2 -13-45.7547 128.799  27
  -2  -2 -13-22.1474 130.631  35
   2   2  12 6034.19 288.881  24
  -2  -2 -12 5921.30 294.126  35
  -2  -2 -12 5245.81 283.639  27
   2   2  11 41581.7 1322.26  24
  -2  -2 -11 36976.8 1319.20  35
  -2  -2 -11 39188.0 1316.27  27
   2   2  10 979.143 148.256  24
  -2  -2 -10 872.590 162.740  27
  -2  -2 -10 815.829 151.561  35
   2   2   9 29990.0 996.387  24
   2   2   9 30452.2 1353.26  16
  -2  -2  -9 27902.5 996.287  35
  -2  -2  -9 29877.3 998.660  27
   2   2   8 1607.62 306.080  16
  -2  -2  -8 1401.01 358.143  20
   2   2   8 1881.40 139.329  24
  -2  -2  -8 1536.32 144.769  35
  -2  -2  -8 1384.49 150.612  27
  -2  -2  -8 1584.59 162.255  31
   2   2   7 1732.90 291.241  16
  -2  -2  -7 1629.92 256.250  15
  -2  -2  -7 1602.90 345.865  20
   2   2   7 1444.52 124.691  24
  -2  -2  -7 1208.56 140.268  27
  -2  -2  -7 1416.22 134.371  35
  -2  -2  -7 1393.91 150.915  31
  -2  -2  -6 13015.8 650.040  15
  -2  -2  -6 11122.4 715.205  20
   2   2   6 11767.2 401.860  24
   2   2   6 11709.3 619.535  16
  -2  -2  -6 10122.5 409.178  31
  -2  -2  -6 10197.6 406.138  27
  -2  -2  -6 10912.3 404.162  35
  -2  -2  -5 12823.1 733.629  20
   2   2   5 13258.5 622.668  16
   2   2   5 12679.1 413.603  24
  -2  -2  -5 13414.7 675.833  15
  -2  -2  -5 10660.2 420.086  31
  -2  -2  -5 10187.6 415.950  27
  -2  -2  -4 4312.07 427.277  20
   2   2   4 4385.66 340.080  16
  -2  -2  -3 290509. 9381.56  20
  -2  -2  -2 40609.9 1526.90  20
   2   2   1 67883.5 2225.94  17
  -2  -2  -1 58512.8 2191.93  20
   2   2   0 114929. 3831.98  17
   2   2  -1 132.808 157.871  17
  -2  -2   2 328527. 10312.7  16
   2   2  -2 320800. 10425.1  17
  -2  -2   3 334269. 10595.2  16
  -2  -2   4 46968.5 1640.04  16
   2   2  -5 95802.5 3237.79  19
  -2  -2   5 104964. 3323.96  16
  -2  -2   6 8585.99 497.934  16
   2   2  -6 7766.67 357.858  19
   2   2  -7 607.689 249.347  18
  -2  -2   7 686.918 288.396  16
  -2  -2   8 11709.8 690.115  16
   2   2  -8 11096.6 654.205  18
   2   2  -8 12126.4 451.344  26
   2   2  -9 4145.07 207.446  23
   2   2  -9 3675.62 355.548  18
  -2  -2   9 3842.58 438.873  16
   2   2  -9 3608.96 211.837  26
   2   2 -10 14076.5 507.001  23
   2   2 -10 12369.9 492.300  33
   2   2 -10 12878.8 508.336  26
   2   2 -11 3527.29 219.797  23
   2   2 -11 3521.25 213.379  33
   2   2 -11 3268.85 226.831  26
  -2  -2  12 148.375 137.289  21
   2   2 -12 71.0567 126.077  23
   2   2 -12 131.330 123.968  33
   2   2 -13 20218.3 765.506  23
   2   2 -13 20346.4 718.255  36
   2   2 -13 20853.3 753.483  33
   2   2 -14 31862.2 1184.12  23
   2   2 -14 34579.4 1171.08  33
   2   2 -14 34298.3 1130.62  36
   2   2 -15 11038.2 442.057  46
   2   2 -15 10624.7 414.573  36
   2   2 -15 10383.6 452.705  33
  -2  -2  16 955.859 142.410  24
   2   2 -16 1013.43 155.708  23
   2   2 -16 1070.76 122.268  46
  -2  -2  17 86.9258 105.149  24
   2   2 -17 97.3307 125.402  35
   2   2 -17 347.121 114.881  31
  -2  -2  18 610.915 95.5869  24
   2   2 -18 521.627 105.945  35
   2   3  16 121.397 58.4428  38
  -2  -3 -15 5832.11 310.000  52
  -2  -3 -15 4475.85 253.785  35
  -2  -3 -14 629.342 122.194  35
  -2  -3 -13 1443.63 161.512  35
  -2  -3 -13 1549.00 158.114  27
  -2  -3 -12 12551.3 498.807  35
  -2  -3 -12 12832.5 495.787  27
  -2  -3 -11 28715.6 987.173  35
  -2  -3 -11 28031.6 980.949  27
   2   3  10 48535.2 1556.69  24
  -2  -3 -10 44672.9 1555.46  35
  -2  -3 -10 47469.5 1559.96  27
   2   3   9 28346.2 915.491  24
  -2  -3  -9 27161.4 918.631  35
   2   3   8 18694.0 683.059  24
  -2  -3  -8 20556.6 687.686  42
  -2  -3  -8 19066.5 689.192  35
  -2  -3  -8 20358.4 698.303  27
  -2  -3  -8 18861.7 704.188  31
   2   3   7 794.552 115.311  24
  -2  -3  -7 1244.52 276.359  15
  -2  -3  -7 862.551 123.099  35
  -2  -3  -7 1016.01 140.577  27
  -2  -3  -7 972.468 148.485  31
   2   3   6 82327.1 2655.22  24
  -2  -3  -6 95368.0 3016.12  15
  -2  -3  -6 82027.6 2658.00  35
  -2  -3  -6 91435.7 2675.71  31
  -2  -3  -6 90803.7 2668.18  27
   2   3   5 93294.4 2828.13  24
  -2  -3  -5 100154. 3191.30  15
  -2  -3  -5 99310.9 3247.26  20
  -2  -3  -5 84046.6 2829.94  27
  -2  -3  -5 83358.1 2833.41  31
  -2  -3  -5 90795.4 2827.80  35
   2   3   4 2942.64 156.203  24
  -2  -3  -4 3522.85 400.982  15
  -2  -3  -4 3433.89 422.020  20
  -2  -3  -4 2604.85 176.891  31
  -2  -3  -3 82280.1 2937.14  20
  -2  -3  -2 149244. 5087.23  20
   2   3   2 155113. 5104.93  17
   2   3   1 153027. 5096.99  17
   2   3   0 28240.2 1164.77  17
  -2  -3   1 62116.6 2119.51  16
   2   3  -1 90238.0 2434.61  17
   2   3  -2 53858.1 1855.41  17
  -2  -3   2 48968.9 1657.65  16
  -2  -3   3 94992.1 3098.75  16
  -2  -3   4 54219.8 1864.16  16
  -2  -3   5 90052.2 3109.35  15
  -2  -3   5 96350.1 3129.93  16
  -2  -3   6 122324. 3870.44  16
   2   3  -6 118813. 3769.64  19
  -2  -3   7 52556.4 1954.97  16
  -2  -3   8 13320.7 669.416  16
   2   3  -8 13388.6 676.889  18
   2   3  -8 11642.6 362.717  26
  -2  -3   9 171.994 263.729  16
   2   3  -9 69.5287 213.614  18
   2   3  -9 88.4330 105.984  26
   2   3 -10 302.461 211.772  18
  -2  -3  10 325.350 294.444  16
   2   3 -10 67.0742 113.396  26
  -2  -3  11 1215.75 358.676  16
   2   3 -11 1269.96 153.630  23
   2   3 -11 1047.47 164.464  26
   2   3 -11 1385.14 159.132  33
   2   3 -12 12573.3 518.274  23
  -2  -3  12 11287.5 846.288  16
   2   3 -12 12409.2 506.130  33
   2   3 -12 12904.5 524.315  26
  -2  -3  13 126.724 155.273  21
  -2  -3  13-329.540 378.975  16
   2   3 -13-105.510 152.720  23
   2   3 -13 6.00465 149.967  33
  -2  -3  14 101.851 341.040  16
   2   3 -14 60.9824 147.303  23
   2   3 -14 117.599 103.440  36
   2   3 -14-68.8620 144.907  33
   2   3 -15 216.295 142.877  23
   2   3 -15 283.726 125.282  46
   2   3 -15 172.715 91.5485  36
   2   3 -15 212.327 133.586  33
  -2  -3  16 346.039 120.001  24
   2   3 -16 240.084 132.082  23
   2   3 -16 218.167 111.557  46
   2   3 -16 230.554 121.235  33
   2   3 -16 223.348 84.6039  36
  -2  -3  17 2510.52 157.660  24
   2   3 -17 2173.01 176.652  23
   2   3 -17 2383.46 144.044  46
   2   3 -17 933.929 167.978  35
  -2  -3  17 1153.97 117.682  38
  -2  -3  18 1096.15 105.405  24
   2   3 -18 796.149 121.375  35
  -2  -4 -15 1899.75 204.078  52
   2   4  15 3968.01 154.872  32
  -2  -4 -14 1168.40 142.388  35
  -2  -4 -13 850.239 139.251  35
  -2  -4 -12 5587.95 286.521  35
  -2  -4 -11 6951.99 332.899  35
  -2  -4 -11 7595.76 342.332  27
  -2  -4 -10 12704.8 480.257  35
  -2  -4 -10 12526.5 483.353  27
  -2  -4  -9 1361.36 160.139  44
  -2  -4  -9 946.170 150.699  42
  -2  -4  -9 1095.89 191.816  27
  -2  -4  -9 1339.51 175.121  35
  -2  -4  -8 88984.2 2939.12  44
  -2  -4  -8 88378.5 2944.33  42
  -2  -4  -8 92268.0 2951.79  35
  -2  -4  -8 94451.4 2955.89  27
  -2  -4  -8 95640.0 2963.18  31
  -2  -4  -7 5552.41 523.687  15
  -2  -4  -7 5865.04 270.319  42
  -2  -4  -7 5928.80 265.040  44
  -2  -4  -7 5855.13 287.379  27
  -2  -4  -7 5936.37 274.134  35
  -2  -4  -7 5896.65 289.815  31
  -2  -4  -6 14278.7 789.930  15
  -2  -4  -6 12591.2 469.543  31
  -2  -4  -6 13433.3 461.295  35
  -2  -4  -6 11899.2 465.833  27
  -2  -4  -5 9790.53 660.258  15
  -2  -4  -5 9764.06 387.478  27
  -2  -4  -5 9887.36 374.798  35
  -2  -4  -5 9822.19 384.557  31
  -2  -4  -4 108920. 3405.07  35
  -2  -4  -4 103024. 3409.44  31
  -2  -4  -3 26140.5 1128.95  15
  -2  -4  -3 20628.5 749.508  31
  -2  -4  -2 1989.24 365.529  15
   2   4   2 1854.26 321.930  17
  -2  -4  -2 1436.27 141.845  31
   2   4   1 8643.52 589.111  17
   2   4   0 41062.0 1640.39  17
   2   4  -1 22238.0 1013.33  17
  -2  -4   2 427.754 99.3886  16
   2   4  -2 280.115 221.570  17
  -2  -4   3 21265.9 782.340  16
  -2  -4   4 22341.3 957.016  15
  -2  -4   4 20853.4 832.288  16
  -2  -4   5 567.923 223.966  16
  -2  -4   5 669.929 230.045  15
  -2  -4   6 9491.98 521.559  15
  -2  -4   6 10997.8 573.149  16
  -2  -4   7 81881.4 2873.80  16
  -2  -4   8-9.49337 194.895   1
  -2  -4   8 1021.57 289.719  16
  -2  -4   9 20294.1 988.668  16
   2   4  -9 19214.3 1001.49  18
   2   4  -9 21200.7 691.627  26
  -2  -4  10 8745.75 652.477  16
   2   4 -10 7335.66 604.468  18
   2   4 -10 8703.68 376.164  26
  -2  -4  11 10609.3 788.658  16
   2   4 -11 12276.8 495.772  26
   2   4 -12 17967.7 707.478  26
   2   4 -12 19213.2 698.581  33
  -2  -4  13 1478.26 430.389  16
   2   4 -13 1462.06 191.687  33
  -2  -4  14 697.478 366.797  16
  -2  -4  14 880.165 189.896  21
   2   4 -14 639.904 113.141  36
   2   4 -14 651.896 151.062  33
   2   4 -15 1071.73 165.265  23
   2   4 -15 1159.77 156.354  46
   2   4 -15 808.657 106.512  36
   2   4 -15 888.288 153.488  33
   2   4 -16 156.488 126.655  23
   2   4 -16 341.556 121.433  46
   2   4 -16 376.317 123.113  33
  -2  -4  17 1577.74 130.806  24
   2   4 -17 1402.38 157.756  23
   2   4 -17 1403.23 134.068  46
   2   4 -17 1193.82 132.748  33
  -2  -4  18 1734.14 111.683  24
   2   4 -18 1658.52 110.094  46
   2   5  14 386.513 62.5417  32
   2   5  13-80.5369 70.7548  32
  -2  -5 -13 18.0402 98.9123  39
  -2  -5 -12 2457.63 168.088  22
  -2  -5 -12 353.779 164.539  35
  -2  -5 -11 531.264 148.767  35
   2   5  10 387.735 314.014  17
  -2  -5 -10 532.110 134.873  44
  -2  -5 -10 554.945 129.029  42
  -2  -5 -10 603.538 150.903  35
   2   5   9 62540.2 2725.02  17
  -2  -5  -9 56452.4 2068.24  42
  -2  -5  -9 69164.4 2064.96  44
  -2  -5  -9 61804.4 2088.04  27
  -2  -5  -9 67000.5 2088.05  35
   2   5   8 32067.7 1709.67  17
  -2  -5  -8 31237.4 1175.35  42
  -2  -5  -8 39005.7 1177.32  44
  -2  -5  -8 36527.7 1190.13  35
  -2  -5  -8 33218.2 1193.77  27
   2   5   7 22455.6 1258.01  17
  -2  -5  -7 19471.8 743.826  44
  -2  -5  -7 23589.5 758.206  35
  -2  -5  -7 21614.9 765.219  27
  -2  -5  -7 20637.7 759.158  31
  -2  -5  -6 20313.3 1139.42  15
  -2  -5  -6 19905.7 744.102  44
  -2  -5  -6 21449.5 763.084  31
  -2  -5  -6 22631.9 758.896  35
  -2  -5  -6 21537.2 766.310  27
  -2  -5  -5 18668.1 1221.11   1
  -2  -5  -5 22676.4 1104.62   6
   2   5   5 28767.9 1374.55  17
  -2  -5  -5 28636.6 1321.86  15
  -2  -5  -5 25087.7 910.879  31
  -2  -5  -5 26915.8 921.080  27
  -2  -5  -5 29937.3 917.574  35
  -2  -5  -4 2620.46 162.170   8
  -2  -5  -4 3206.28 414.032  15
   2   5   4 3714.40 454.680  17
  -2  -5  -4 3243.58 186.694  35
  -2  -5  -4 2904.47 188.615  31
   2   5   3 24872.3 1077.06  17
  -2  -5  -3 22194.6 1023.56  15
  -2  -5  -3 17845.9 590.094  31
  -2  -5  -3 20338.1 605.900  35
  -2  -5  -2 113.774 101.973   8
   2   5   2 142.654 241.553  17
   2   5   2 112.791 63.6184  32
  -2  -5  -2 93.2639 120.191  31
  -2  -5  -1 1058.45 128.598   8
   2   5   1 1523.45 324.695  17
  -2  -5   0 72262.3 3027.06  15
   2   5   0 101895. 3153.90  17
  -2  -5   1 10461.5 683.152  15
  -2  -5   1 9707.81 391.169  22
  -2  -5   2 263.630 140.650  22
  -2  -5   2 255.948 288.815  15
  -2  -5   3 224.982 144.868  22
  -2  -5   3 65.9742 272.924  15
  -2  -5   4 6178.50 481.978  15
  -2  -5   4 5268.89 307.556  16
  -2  -5   5 653.634 115.637   8
  -2  -5   5 696.326 195.544  16
  -2  -5   5 680.554 251.892  15
  -2  -5   6 36652.6 1200.67   8
  -2  -5   6 37576.6 1387.37  16
  -2  -5   6 33988.1 1416.65  15
  -2  -5   7 34516.0 1150.07   8
  -2  -5   7 33295.7 1395.15  15
  -2  -5   8 234.701 216.118   1
  -2  -5   8 217.846 227.860  16
  -2  -5   9 605.005 205.222   6
  -2  -5   9 952.806 293.090  16
   2   5  -9 1214.61 145.455  26
  -2  -5  10 14589.8 904.154  16
   2   5 -10 13671.0 934.440  18
  -2  -5  11 1571.88 383.083  16
   2   5 -11 1978.16 197.127  26
  -2  -5  12 4615.98 601.481  16
   2   5 -12 7010.16 350.927  26
   2   5 -13 17024.6 638.150  26
   2   5 -13 15832.3 622.604  33
   2   5 -14 13358.0 518.181  46
   2   5 -14 12871.7 515.845  33
  -2  -5  15 94.5336 158.662  21
   2   5 -15-2.84393 125.983  46
   2   5 -15 93.5504 132.909  33
   2   5 -16 750.581 132.677  46
   2   5 -16 690.916 132.018  33
  -2  -5  17 316.376 87.9186  24
   2   5 -17 246.085 114.423  23
   2   5 -17 317.627 104.847  46
   2   5 -17 274.604 97.8751  33
   2   5 -18 6464.04 187.525  46
   2   5 -18 1054.13 148.584  35
  -2  -6 -14 251.171 120.785  52
   2   6  13 403.943 64.1054  32
  -2  -6 -13 179.086 86.8415  39
  -2  -6 -12 8449.32 339.139  39
   2   6  12 7841.78 308.086  32
  -2  -6 -11 119.530 138.134  22
   2   6  11 130.253 75.1535  32
  -2  -6 -10 2008.08 197.924  22
  -2  -6 -10 2027.39 163.016  44
  -2  -6 -10 1542.07 152.802  42
   2   6  10 1761.21 131.898  32
  -2  -6  -9 7580.57 321.900  44
  -2  -6  -9 6771.01 323.571  42
   2   6   8 21974.7 1388.67  17
  -2  -6  -8 22219.1 834.357  42
  -2  -6  -8 25284.1 828.872  44
  -2  -6  -8 23446.7 846.079  35
   2   6   7 31124.4 1609.90  17
  -2  -6  -7 31639.7 1020.28  44
  -2  -6  -7 28761.8 1027.36  42
  -2  -6  -7 28007.1 1032.53  35
  -2  -6  -7 30572.8 1043.27  31
   2   6   6 869.836 340.943  17
  -2  -6  -6 1159.29 379.790  15
  -2  -6  -6 1045.13 163.534  44
  -2  -6  -6 1462.66 170.275  35
  -2  -6  -6 1433.44 185.156  31
   2   6   5 343.050 285.168  17
  -2  -6  -5 55.8190 303.201  15
  -2  -6  -5 364.554 256.306   1
  -2  -6  -5 163.234 103.414   8
  -2  -6  -5 257.988 135.801  44
  -2  -6  -5 188.842 152.139  31
  -2  -6  -4 99.8710 101.071   8
  -2  -6  -4 139.434 216.849   6
  -2  -6  -4 49.0254 258.689   1
   2   6   4-208.051 270.053  17
  -2  -6  -4-70.8425 294.265  15
   2   6   4 79.4749 72.7895  32
  -2  -6  -4 191.434 142.338  31
  -2  -6  -3 1550.08 141.652   8
   2   6   3 2342.39 400.183  17
  -2  -6  -3 2292.00 402.444  15
   2   6   3 1685.44 113.935  32
  -2  -6  -2 363.535 109.416   8
   2   6   2 502.066 77.3725  32
  -2  -6  -1 2071.74 160.895   8
  -2  -6  -1 2470.65 197.026  22
   2   6   1 2628.58 134.070  32
  -2  -6   0 5626.82 278.652   8
  -2  -6   0 7049.00 595.555  15
  -2  -6   0 6301.39 295.273  22
   2   6   0 6631.85 249.739  32
   2   6  -1 7374.43 568.275  17
  -2  -6   1 6118.95 289.267  22
  -2  -6   1 6499.72 567.653  15
  -2  -6   2 1921.45 357.563  15
  -2  -6   2 2126.34 181.478  22
  -2  -6   2 2006.50 160.074   8
  -2  -6   3 30004.7 1404.05  15
  -2  -6   3 31918.5 1092.56  22
  -2  -6   3 33911.7 1099.03   8
  -2  -6   4 1427.84 305.041  15
  -2  -6   4 1450.56 138.496   8
  -2  -6   5 56403.1 2346.38  15
  -2  -6   5 65137.4 2066.79   8
  -2  -6   6 44871.0 1847.41  15
  -2  -6   6 47788.8 1552.47   8
  -2  -6   7 118.091 176.289  16
   2   6  -7 22.5911 89.6841  46
  -2  -6   7 91.8318 260.128   1
  -2  -6   7 290.985 98.7020   8
  -2  -6   8 14418.8 522.609   8
  -2  -6   8 12880.5 874.782   1
  -2  -6   8 16466.3 809.696   6
  -2  -6   8 14873.7 774.897  16
  -2  -6   9 4611.54 417.145   6
  -2  -6   9 4882.27 450.559  16
   2   6 -10 6080.93 638.166  18
  -2  -6  10 6275.53 550.942  16
   2   6 -10 6131.55 316.216  26
  -2  -6  11 2177.06 398.081  16
   2   6 -11 2436.70 213.414  23
   2   6 -11 2258.04 209.618  26
   2   6 -12 10685.7 462.693  23
   2   6 -12 10791.2 445.397  46
   2   6 -12 10175.6 458.063  26
   2   6 -13 28003.4 934.551  23
   2   6 -13 25675.2 919.648  26
   2   6 -13 25287.9 911.590  33
  -2  -6  14 10655.7 490.554  21
   2   6 -14 8084.14 402.548  33
  -2  -6  15 2903.86 262.904  21
   2   6 -15 3496.30 226.101  46
   2   6 -15 3314.75 219.878  33
  -2  -6  16 1239.46 118.405  24
  -2  -6  16 1090.60 184.300  21
   2   6 -16 1239.65 105.352  49
   2   6 -16 1803.80 162.429  46
   2   6 -16 1583.93 151.006  33
   2   6 -17 5135.17 233.553  46
   2   6 -17 3943.58 207.375  33
   2   6 -18 532.486 82.8614  46
  -2  -7 -13 273.190 127.772  52
  -2  -7 -12 10160.7 388.658  39
   2   7  12 10697.7 367.229  32
  -2  -7 -11 2101.82 161.650  22
   2   7  11 1871.10 115.238  32
  -2  -7 -10 8806.40 377.650  42
  -2  -7 -10 9973.53 385.410  44
   2   7  10 9719.52 368.133  32
  -2  -7  -9 820.997 178.196  22
  -2  -7  -9 717.057 138.299  42
  -2  -7  -9 873.934 148.846  44
   2   7   9 800.088 98.6116  32
  -2  -7  -8 16879.9 628.433  22
  -2  -7  -8 16802.3 598.937  44
  -2  -7  -8 16692.7 609.312  42
   2   7   8 15231.5 577.331  32
  -2  -7  -7 2330.08 235.231  22
  -2  -7  -7 1791.57 181.179  42
  -2  -7  -7 2230.74 191.357  44
   2   7   7 1674.02 136.315  32
  -2  -7  -6 486.601 205.556  22
  -2  -7  -6 544.182 159.497  44
   2   7   6 391.521 94.2244  32
  -2  -7  -5 3757.26 272.493  22
   2   7   5 3425.69 514.990  17
  -2  -7  -5 3342.72 210.713   8
  -2  -7  -5 4266.77 234.486  44
   2   7   5 3559.69 186.197  32
   2   7   4 371.019 273.757  17
  -2  -7  -4 126.568 331.166  15
  -2  -7  -4 364.512 294.653   1
  -2  -7  -4 410.580 261.674   6
  -2  -7  -4 264.186 121.483   8
  -2  -7  -4 185.005 142.580  44
   2   7   4 250.673 81.8597  32
  -2  -7  -3 987.627 374.125  15
   2   7   3 1385.48 348.657  17
  -2  -7  -3 694.379 345.809   1
  -2  -7  -3 815.744 301.319   6
  -2  -7  -3 921.961 142.239   8
  -2  -7  -3 1148.40 152.934  44
   2   7   3 1111.26 104.347  32
   2   7   2-90.9342 248.617  17
  -2  -7  -2 26.1017 113.180   8
  -2  -7  -2 19.1742 300.935   1
  -2  -7  -2 214.486 133.813  40
   2   7   2 65.7347 70.9738  32
   2   7   1 869.143 313.802  17
  -2  -7  -1 1019.03 188.023  22
  -2  -7  -1 1287.44 157.936  40
  -2  -7  -1 826.624 138.492   8
  -2  -7  -1 1314.70 395.068   1
  -2  -7   0 21251.1 770.566  22
   2   7   0 21480.6 1145.17  17
  -2  -7   0 21070.0 1173.67  15
  -2  -7   0 22988.3 769.788  40
  -2  -7   0 20747.4 764.893   8
  -2  -7   1 205087. 7206.22  15
  -2  -7   1 210291. 6732.27  22
  -2  -7   1 215596. 6727.35  40
  -2  -7   2 258.428 171.356  22
  -2  -7   2-16.1494 293.051  15
  -2  -7   2 216.040 121.392   8
  -2  -7   3 4472.84 260.173  22
  -2  -7   3 4732.41 239.944   8
  -2  -7   4 367.716 282.537  15
  -2  -7   4 845.062 130.023   8
  -2  -7   5 7424.17 616.070  15
   2   7  -5 6848.13 316.859  46
  -2  -7   5 10106.4 356.319   8
  -2  -7   5 10179.6 764.487   1
  -2  -7   6 7108.10 635.401  15
  -2  -7   6 7159.26 715.594   1
   2   7  -6 7659.97 331.412  46
  -2  -7   7 15571.0 870.676   6
  -2  -7   7 18046.1 1049.91   1
  -2  -7   7 17320.2 583.191   8
   2   7  -7 14106.0 571.070  46
  -2  -7   8 78.6149 235.413   6
  -2  -7   8 83.2618 107.044   8
  -2  -7   8-109.378 293.427   1
   2   7  -8 169.856 109.909  46
  -2  -7   9 10464.3 407.990  12
  -2  -7   9 10065.7 694.742   6
   2   7  -9 11544.4 446.415  46
   2   7 -10 2958.37 208.581  46
   2   7 -10 2808.54 217.746  26
   2   7 -11 167.368 153.972  23
   2   7 -11 165.733 138.486  46
   2   7 -11 216.141 150.829  26
   2   7 -12 3413.01 246.197  46
   2   7 -12 3130.80 241.508  26
   2   7 -13 10465.8 489.976  23
   2   7 -13 12063.4 488.452  46
   2   7 -13 11490.0 488.474  26
  -2  -7  14 1507.50 243.297  21
   2   7 -14 1790.71 198.293  23
   2   7 -14 2016.17 194.702  33
   2   7 -15 1098.12 158.192  23
  -2  -7  15 1150.71 199.060  21
   2   7 -15 1407.37 158.492  33
   2   7 -16 3066.21 202.481  23
   2   7 -16 3131.19 180.617  33
   2   7 -17 1122.95 117.922  46
   2   7 -18 3011.90 148.719  46
  -2  -8 -12 1495.07 99.9104  39
  -2  -8 -11 8302.81 326.731  39
  -2  -8 -10 75.8218 129.756  22
  -2  -8 -10 112.898 115.258  44
  -2  -8  -9 5083.07 248.172  42
  -2  -8  -9 4992.42 253.368  44
  -2  -8  -8-18.5685 166.121  22
  -2  -8  -8-89.3969 122.999  42
  -2  -8  -8 173.987 140.123  44
   2   8   8 114.202 71.4306  32
  -2  -8  -7 2085.28 218.976  22
  -2  -8  -7 1934.82 179.623  42
  -2  -8  -7 1947.92 182.907  44
   2   8   7 1816.48 127.902  32
  -2  -8  -6 12824.9 512.823  22
  -2  -8  -6 13921.2 484.631  44
  -2  -8  -5 11609.0 500.264  22
  -2  -8  -5 12657.6 472.170  44
   2   8   5 11204.1 432.996  32
  -2  -8  -4 3487.06 610.007  15
  -2  -8  -4 4936.35 255.823  44
  -2  -8  -4 4876.92 552.841   1
  -2  -8  -4 3591.09 237.514   8
  -2  -8  -3 18166.2 1283.45  15
  -2  -8  -3 18689.2 1199.27   1
  -2  -8  -3 18573.0 1049.37   6
  -2  -8  -3 17620.1 674.666  12
  -2  -8  -3 20419.2 699.578   8
  -2  -8  -2 319.151 380.399  15
  -2  -8  -2 320.604 138.607   8
  -2  -8  -2 577.853 291.455   6
  -2  -8  -2 614.719 370.526   1
  -2  -8  -1 7.93576 196.851  22
  -2  -8  -1 183.154 141.561  44
  -2  -8  -1 46.7716 145.213  40
  -2  -8  -1 168.061 134.819   8
  -2  -8  -1 271.929 341.593   1
  -2  -8  -1 144.197 277.257   6
  -2  -8   0 3357.88 272.969  22
  -2  -8   0 3725.60 552.802  15
  -2  -8   0 4313.49 250.357  40
  -2  -8   0 3505.89 216.458  44
  -2  -8   0 4070.77 588.203   1
  -2  -8   0 3685.89 233.571   8
  -2  -8   0 3515.74 471.431   6
  -2  -8   1 30913.3 1538.58  15
  -2  -8   1 28848.7 1027.23  22
  -2  -8   1 27389.3 985.822  44
  -2  -8   1 32718.4 1023.92  40
  -2  -8   2-178.275 316.214  15
  -2  -8   2 54.8342 197.670  22
  -2  -8   2 178.507 119.348  44
  -2  -8   2 144.186 139.022   8
  -2  -8   2-66.3302 372.974   1
  -2  -8   3 328.887 338.311  15
  -2  -8   3 116.028 106.428  44
  -2  -8   3 73.0674 132.836   8
  -2  -8   3-22.0674 344.854   1
  -2  -8   4 3296.50 215.328   8
  -2  -8   4 3599.14 560.375   1
  -2  -8   5 236.269 310.006  15
  -2  -8   5 167.916 130.841   8
  -2  -8   5 233.481 278.742   6
  -2  -8   5 22.2892 319.908   1
   2   8  -5 76.4715 92.7045  46
  -2  -8   6 10001.2 384.388   8
  -2  -8   6 9912.95 856.485   1
  -2  -8   6 9241.65 688.274   6
   2   8  -6 7741.56 350.665  46
  -2  -8   7 950.876 406.995   1
  -2  -8   7 1402.10 347.202   6
  -2  -8   7 1747.87 160.423   8
   2   8  -7 1258.87 141.521  46
  -2  -8   8 1571.27 347.706   6
  -2  -8   8 1224.83 416.782   1
  -2  -8   8 1716.43 166.478   8
   2   8  -8 1536.98 158.401  46
  -2  -8   9 6464.31 291.054  12
  -2  -8   9 6599.60 577.221   6
  -2  -8   9 6376.94 315.834   8
   2   8  -9 6688.12 318.011  46
   2   8 -10 894.400 155.773  46
   2   8 -10 848.872 164.376  26
   2   8 -11 23007.1 833.587  23
   2   8 -11 20732.0 798.731  46
   2   8 -11 22364.9 813.220  26
   2   8 -12 2810.84 233.637  23
   2   8 -12 2720.61 213.802  46
   2   8 -12 2684.75 217.616  26
   2   8 -13 17478.2 687.708  23
   2   8 -13 16526.4 669.571  26
   2   8 -14 892.378 160.067  23
  -2  -8  14 399.340 193.862  21
   2   8 -14 847.976 149.992  46
   2   8 -14 858.494 151.110  33
   2   8 -15 885.815 142.913  23
  -2  -8  15 513.073 171.928  21
   2   8 -15 762.025 137.950  46
   2   8 -15 803.242 128.362  33
   2   8 -16 4816.74 236.028  23
   2   8 -16 4831.15 210.185  33
   2   8 -17 48.8415 76.4130  23
  -2  -9 -11 257.511 71.5433  39
  -2  -9 -10 160.783 87.6748  44
  -2  -9 -10 105.246 97.0423  39
  -2  -9  -9 6253.56 259.895  42
  -2  -9  -9 5832.24 268.261  44
  -2  -9  -8 10209.1 411.022  22
  -2  -9  -8 9894.07 394.014  44
  -2  -9  -8 9959.84 390.524  42
  -2  -9  -7 7480.71 351.725  22
  -2  -9  -7 7122.85 324.627  44
  -2  -9  -7 7441.15 322.902  42
  -2  -9  -6 6002.09 325.470  22
  -2  -9  -6 5969.80 285.794  44
  -2  -9  -6 5326.65 280.692  42
  -2  -9  -5 343.975 201.426  22
  -2  -9  -5 268.933 152.866  44
  -2  -9  -4 10851.3 377.533  44
  -2  -9  -4 5887.84 356.650   8
  -2  -9  -3 4151.79 226.693  12
  -2  -9  -3 4648.97 541.050   6
  -2  -9  -3 3231.55 242.120   8
  -2  -9  -3 4646.07 575.556   1
  -2  -9  -2 3979.92 681.539  15
  -2  -9  -2 3525.21 235.034  12
  -2  -9  -2 4745.64 538.515   6
  -2  -9  -2 4256.60 613.994   1
  -2  -9  -2 3899.43 252.580   8
  -2  -9  -1 683.314 232.394  22
  -2  -9  -1 510.124 153.552  44
  -2  -9  -1 484.632 167.802  40
  -2  -9  -1 544.794 343.380   6
  -2  -9  -1 628.494 379.731   1
  -2  -9  -1 475.310 157.948   8
  -2  -9   0 39.1853 223.109  22
  -2  -9   0 343.321 393.083  15
  -2  -9   0 24.0489 140.062  44
  -2  -9   0 115.527 162.610  40
  -2  -9   0 18.3690 149.840   8
  -2  -9   0-90.7470 292.122   6
  -2  -9   0 100.187 357.607   1
  -2  -9   1 22855.4 787.906  22
  -2  -9   1 20877.3 1331.15  15
  -2  -9   1 18260.1 719.603  44
  -2  -9   1 22644.6 770.243  40
  -2  -9   1 19404.9 1157.73   6
  -2  -9   1 23067.9 1371.11   1
  -2  -9   2 5240.39 686.097  15
  -2  -9   2 5847.66 294.059  40
  -2  -9   2 4922.12 254.708  44
  -2  -9   2 5275.74 592.161   6
  -2  -9   3 1381.92 440.159  15
  -2  -9   3 1353.03 146.185  44
  -2  -9   3 1577.69 185.280   8
  -2  -9   3 1056.22 375.989   6
  -2  -9   3 1486.95 474.594   1
  -2  -9   4 1774.87 445.946  15
  -2  -9   4 1450.93 449.938   1
  -2  -9   4 1844.62 192.062   8
  -2  -9   5 307.446 300.774   6
  -2  -9   5 460.913 151.518   8
  -2  -9   5 424.760 385.552   1
  -2  -9   6 89.3808 282.971   6
  -2  -9   6 169.135 352.093   1
  -2  -9   6-36.0946 145.186   8
   2   9  -6 110.755 101.283  46
  -2  -9   7 2855.42 200.980  12
  -2  -9   7 2948.62 458.380   6
  -2  -9   7 2354.00 505.429   1
  -2  -9   7 3592.40 224.931   8
   2   9  -7 2369.70 182.371  46
  -2  -9   8 1294.63 158.892  12
  -2  -9   8 1767.14 406.123   1
  -2  -9   8 1472.84 370.707   6
  -2  -9   8 1820.97 187.787   8
   2   9  -8 1514.66 156.484  46
  -2  -9   9 372.819 307.650   4
  -2  -9   9 392.826 150.536   8
  -2  -9   9 593.726 294.820   6
  -2  -9   9 604.946 131.975  12
   2   9  -9 609.836 136.050  46
  -2  -9  10 4841.25 228.177  12
  -2  -9  10 4774.34 224.925  11
   2   9 -10 4279.23 255.202  46
   2   9 -10 4387.47 269.750  26
   2   9 -11 15998.7 633.562  23
   2   9 -11 15365.9 597.314  46
   2   9 -11 15506.6 606.204  26
   2   9 -12 663.616 156.711  23
   2   9 -12 813.355 144.560  46
   2   9 -12 697.479 141.073  26
   2   9 -13 567.258 147.158  23
   2   9 -13 573.126 134.374  46
   2   9 -13 451.902 125.093  26
   2   9 -14 167.286 124.238  23
  -2  -9  14-44.8745 152.640  21
   2   9 -14 259.239 121.295  46
   2   9 -14 2.49970 118.862  33
   2   9 -15 639.361 121.062  23
   2   9 -15 799.692 123.014  46
   2   9 -15 869.833 116.651  33
   2   9 -16 315.889 94.5411  23
   2   9 -16 468.870 96.9098  46
   2   9 -16 212.683 64.9125  49
   2   9 -17 715.810 83.2317  46
  -2 -10 -10 66.2688 53.3808  39
  -2 -10  -9 646.840 93.2045  44
  -2 -10  -9 663.364 98.1537  39
  -2 -10  -8 84.0647 84.2103  42
  -2 -10  -8 126.141 107.460  44
  -2 -10  -7 14121.4 504.364  42
  -2 -10  -7 13578.7 507.586  44
  -2 -10  -6 635.855 173.757  22
  -2 -10  -6 629.624 147.458  44
  -2 -10  -6 698.958 129.363  42
  -2 -10  -5 340.301 187.788  22
  -2 -10  -5 295.968 148.713  44
  -2 -10  -5 254.946 124.428  42
  -2 -10  -4 2010.33 237.840  22
  -2 -10  -3 8293.40 312.989  11
  -2 -10  -3 8029.54 307.824  12
  -2 -10  -2 3561.59 222.368  44
  -2 -10  -2 3561.46 210.454  11
  -2 -10  -2 3565.64 213.430  12
  -2 -10  -1 11785.5 492.019  22
  -2 -10  -1 10201.2 421.079  12
  -2 -10  -1 9100.17 866.975   1
  -2 -10  -1 7457.76 428.881   8
  -2 -10  -1 9803.06 820.630   6
  -2 -10  -1 11515.8 421.157  44
  -2 -10   0 10012.9 409.611  12
  -2 -10   0 8166.38 754.772   6
  -2 -10   0 8090.91 853.081   1
  -2 -10   0 8282.24 427.522   8
  -2 -10   0 9601.53 396.283  44
  -2 -10   0 10800.9 433.668  40
  -2 -10   1 111.558 152.278  12
  -2 -10   1-24.9766 352.875   1
  -2 -10   1 79.9909 291.412   6
  -2 -10   1-66.7401 160.379  40
  -2 -10   1 143.949 134.240  44
  -2 -10   2 6448.73 310.144  12
  -2 -10   2 5483.17 636.689   6
  -2 -10   2 7034.89 335.063  40
  -2 -10   2 5373.06 279.368  44
  -2 -10   3 2694.88 473.294   6
  -2 -10   3 2915.96 222.367  12
  -2 -10   3 3661.74 607.725   1
  -2 -10   3 3532.32 251.656   8
  -2 -10   3 2972.29 234.689  40
  -2 -10   3 2615.62 189.660  44
  -2 -10   4 13355.8 1088.22   1
  -2 -10   4 15469.0 558.732   8
  -2 -10   4 14087.3 532.072  40
  -2 -10   5 1416.40 392.523   6
  -2 -10   5 1927.37 486.286   1
  -2 -10   5 1817.81 189.844  12
  -2 -10   5 2228.45 213.386   8
  -2 -10   6 1374.18 380.409   6
  -2 -10   6 1345.14 429.491   1
  -2 -10   6 1588.68 180.385  12
  -2 -10   6 2299.27 209.408   8
  -2 -10   7 5702.33 283.070  12
  -2 -10   7 4549.47 652.576   1
  -2 -10   7 5220.16 594.345   6
   2  10  -7 4844.68 259.213  46
  -2 -10   8 16934.1 583.198  12
  -2 -10   8 16039.5 575.399  11
  -2 -10   8 17952.5 631.573   8
  -2 -10   9 19697.5 681.203  11
  -2 -10   9 20741.9 688.107  12
   2  10  -9 18723.3 698.278  46
   2  10  -9 19419.3 716.876  26
  -2 -10  10 16349.9 583.471  11
  -2 -10  10 16896.6 585.596  12
   2  10 -10 16081.8 612.562  46
   2  10 -10 16489.7 623.475  26
   2  10 -11 13111.4 522.317  23
   2  10 -11 11889.8 480.747  46
   2  10 -11 11790.5 482.147  26
   2  10 -12 2869.78 209.813  23
   2  10 -12 2841.97 189.947  46
   2  10 -12 2687.39 183.770  26
   2  10 -13 116.666 110.753  23
   2  10 -13 24.2307 105.034  46
   2  10 -13 116.027 92.1770  26
  -2 -10  14 113.907 142.422  21
   2  10 -14 452.587 115.343  23
   2  10 -14 397.050 107.217  46
   2  10 -14 352.083 110.126  33
   2  10 -15 3985.96 194.706  23
   2  10 -15 4530.74 188.348  46
   2  10 -16 283.246 70.5067  46
  -2 -11  -8 377.451 79.2226  44
  -2 -11  -7 1882.29 115.458  42
  -2 -11  -7 1998.68 131.602  39
  -2 -11  -6 1385.37 121.663  42
  -2 -11  -6 1416.45 139.582  44
  -2 -11  -5 1832.46 146.416  42
  -2 -11  -5 1874.04 163.235  44
  -2 -11  -4 18.0657 114.377  42
  -2 -11  -3 1535.65 133.186  12
  -2 -11  -3 1615.66 132.664  11
  -2 -11  -2 2314.52 165.145  11
  -2 -11  -2 2231.48 165.966  12
  -2 -11  -2 2306.93 189.127  44
  -2 -11  -1 3274.97 197.538  11
  -2 -11  -1 2960.59 196.781  12
  -2 -11  -1 3374.10 208.558  44
  -2 -11   0 229.094 165.969   8
  -2 -11   0 325.799 143.965  12
  -2 -11   0 300.667 137.731  11
  -2 -11   0 476.701 142.873  44
  -2 -11   1 454.413 149.274  11
  -2 -11   1 337.701 153.616  12
  -2 -11   1 377.398 172.278   8
  -2 -11   1 443.532 155.348  40
  -2 -11   1 332.867 136.957  44
  -2 -11   2 1272.02 175.982  12
  -2 -11   2 1346.10 153.792  44
  -2 -11   2 1363.44 186.942  40
  -2 -11   3 7205.18 337.881  12
  -2 -11   3 6724.93 309.161  44
  -2 -11   3 7595.76 360.882  40
  -2 -11   4 7323.30 361.037   8
  -2 -11   4 5966.49 327.571  40
  -2 -11   5 1870.10 212.197   8
  -2 -11   5 1123.33 178.115  40
  -2 -11   6 380.270 144.159  12
  -2 -11   6 237.185 139.102  11
  -2 -11   6 396.103 169.231   8
  -2 -11   6 262.329 148.615  40
  -2 -11   7 1184.83 192.021   8
  -2 -11   7 1093.19 154.257  12
  -2 -11   7 1171.70 153.614  11
  -2 -11   8 1325.51 194.812   8
  -2 -11   8 1636.60 159.593  12
  -2 -11   8 1574.98 156.355  11
  -2 -11   9 4310.13 216.348  12
  -2 -11   9 4240.46 212.918  11
   2  11  -9 3605.18 207.206  46
   2  11  -9 3606.50 215.052  26
   2  11 -10 4229.33 248.347  23
  -2 -11  10 3916.61 192.119  12
  -2 -11  10 3715.54 188.982  11
   2  11 -11 2407.48 189.654  23
   2  11 -11 2310.94 160.555  46
   2  11 -12-12.8895 104.381  23
   2  11 -12-62.2758 92.7749  46
   2  11 -13 658.098 113.052  23
   2  11 -13 637.289 103.132  46
   2  11 -13 751.223 114.336  33
   2  11 -14 10250.1 295.339  23
   2  11 -14 9685.35 273.518  46
  -2 -12  -6 595.930 88.7892  44
  -2 -12  -6 565.927 66.2369  42
  -2 -12  -5 1917.63 116.333  42
  -2 -12  -5 1709.68 132.936  44
  -2 -12  -5 1579.16 112.610  39
  -2 -12  -4 1125.41 112.863  42
  -2 -12  -4 965.329 108.143  39
  -2 -12  -3 4469.02 211.669  42
  -2 -12  -3 4554.67 222.124  44
  -2 -12  -2-29.7177 122.462  44
  -2 -12  -2 97.4253 90.9071  12
  -2 -12  -2 53.2576 90.0699  11
  -2 -12  -2-19.3890 77.2116   9
  -2 -12  -1 7634.98 312.726  44
  -2 -12  -1 7000.31 296.481  11
  -2 -12  -1 7039.65 294.367  12
  -2 -12   0 606.256 137.589  44
  -2 -12   0 550.029 126.124  11
  -2 -12   0 413.917 126.410  12
  -2 -12   1 2240.24 167.730  44
  -2 -12   1 2010.29 168.187  12
  -2 -12   1 2194.46 171.937  11
  -2 -12   2 38.9469 119.964  44
  -2 -12   2 115.969 132.638  12
  -2 -12   2 36.7896 125.775  11
  -2 -12   3 222.106 142.700  40
  -2 -12   3 202.009 116.578  44
  -2 -12   3 231.378 142.190  12
  -2 -12   3 37.7632 167.972   8
  -2 -12   3 213.062 135.677  11
  -2 -12   4 143.572 146.958  40
  -2 -12   4 207.357 170.117   8
  -2 -12   5 1518.64 185.861  40
  -2 -12   5 2806.53 229.827   8
  -2 -12   6 1775.15 190.173  40
  -2 -12   6 2297.52 178.489  12
  -2 -12   6 2297.22 178.094  11
  -2 -12   7 11783.5 437.949  11
  -2 -12   7 11906.4 437.019  12
  -2 -12   8 217.269 137.667  40
  -2 -12   8 404.575 122.207  12
  -2 -12   8 412.458 118.332  11
  -2 -12   9-52.9352 129.217  40
  -2 -12   9 43.5130 100.515  12
  -2 -12   9 65.0425 100.856  11
  -2 -12   9-70.9476 82.7397   9
   2  12 -10 199.716 103.873  23
  -2 -12  10 119.408 114.852  40
  -2 -12  10 118.563 82.7400  12
   2  12 -11 1947.37 145.334  23
  -2 -12  11 966.135 130.785  40
   2  12 -12 67.9010 83.7311  23
  -2 -12  12 33.4148 92.7897  40
  -2 -12  13 178.570 76.5072  40
  -2 -13  -4 4140.45 164.662  42
  -2 -13  -3 144.614 86.3178  44
  -2 -13  -3 7.98445 68.4876  42
  -2 -13  -2 1729.28 126.495  44
  -2 -13  -2 1594.80 115.532  42
  -2 -13  -1 273.069 100.425  44
  -2 -13  -1 166.597 72.9140  12
  -2 -13   0 4609.51 198.273  44
  -2 -13   0 4279.78 190.080  11
  -2 -13   1 154.510 103.889  44
  -2 -13   1 74.5981 99.3319  12
  -2 -13   1 210.587 101.443  11
  -2 -13   1 82.6219 83.7210   9
  -2 -13   2 4648.61 199.814  44
  -2 -13   2 4297.84 216.487  11
  -2 -13   2 4384.49 213.743  12
  -2 -13   3 249.909 114.704  12
  -2 -13   3 3.30010 109.935  11
  -2 -13   4 324.649 115.466  12
  -2 -13   4 374.601 115.929  11
  -2 -13   5 36.0054 111.212  40
  -2 -13   6 35.6400 117.462  40
  -2 -13   6 70.8770 106.260  12
  -2 -13   6 34.5454 104.186  11
  -2 -13   6 13.9854 85.4123   9
  -2 -13   7 9470.89 314.340  12
  -2 -13   7 9549.16 316.719  11
  -2 -13   7 8557.38 312.850   9
   2  13  -8 3230.28 212.545  23
  -2 -13   8 2371.20 203.931  40
  -2 -13   8 4962.73 202.191   7
  -2 -13   8 5583.18 210.839  11
  -2 -13   8 5037.09 203.173   9
  -2 -13   8 5622.49 207.700  12
   2  13  -9 2928.50 168.694  23
  -2 -13   9 3992.20 148.195  12
  -2 -13  10 118.421 89.4891  40
  -2 -14   0 371.980 61.0112  42
  -2 -14   1 3944.74 152.683  12
  -2 -14   1 3538.15 160.063  42
  -2 -14   2 5245.68 195.969  12
  -2 -14   2 4520.72 194.865  42
  -2 -14   3-60.1832 74.5501  12
  -2 -14   4 123.705 75.9225  12
  -2 -14   4 155.484 78.0482  11
  -2 -14   6 1709.47 107.079  12
  -2 -14   7 1886.91 103.603  12
   3 -16   7 1572.22 93.9814  12
   3 -16   6-1.80257 71.9229  12
   3 -16   5 2094.91 129.966   7
   3 -16   5 2543.11 132.482  12
   3 -16   4 151.866 79.3740   7
   3 -16   4 124.415 68.5125   9
   3 -16   3 157.391 80.1164   7
   3 -16   3 47.8565 81.6580  12
   3 -16   3 111.205 69.1345   9
   3 -16   2 501.297 90.0749  12
   3 -16   1 388.057 82.4363  12
   3 -16   1 360.682 80.7117   7
   3 -16   0 150.489 70.5762  12
   3 -16  -1 2134.05 106.183  12
   3 -15  11 219.592 85.3434  40
   3 -15   9 247.723 52.2035  12
  -3  15  -9 168.550 95.2075  26
   3 -15   8 4228.85 173.876  12
   3 -15   8 3780.23 177.353   7
   3 -15   7-47.6399 88.6674  12
   3 -15   7-2.84258 86.4972   7
   3 -15   7 121.972 75.5305   9
   3 -15   6 6547.65 278.913   9
   3 -15   6 6798.47 282.472   7
   3 -15   6 6777.83 275.972  12
   3 -15   5 961.315 122.752   7
   3 -15   5 901.299 112.468   9
   3 -15   5 934.576 122.452  12
   3 -15   4 3693.56 199.644   7
   3 -15   4 3568.76 195.647   9
   3 -15   3 2509.03 170.465   7
   3 -15   3 2505.78 169.126  12
   3 -15   3 2636.93 166.804   9
   3 -15   2-9.94543 113.270  12
   3 -15   2 48.8624 79.6445  42
   3 -15   1 8668.25 346.487  12
   3 -15   1 8969.84 355.275   7
   3 -15   1 9136.04 354.547   9
   3 -15   1 9363.96 334.116  42
   3 -15   0 132.488 104.620  12
   3 -15   0 210.978 90.2820   9
   3 -15   0 137.151 98.4627   7
   3 -15   0 116.861 86.7280  42
   3 -15   0 124.917 156.088  44
   3 -15  -1 1553.41 120.605   9
   3 -15  -1 1500.48 126.606  12
   3 -15  -1 1521.30 125.941   7
   3 -15  -1 1883.65 189.609  44
   3 -15  -1 1857.91 127.698  42
   3 -15  -2 205.453 82.3881  12
   3 -15  -2 131.960 79.3073   7
   3 -15  -2 313.240 92.4418  42
   3 -15  -2 344.707 150.951  44
   3 -15  -3 429.631 90.7473  42
   3 -15  -3 384.083 145.331  44
   3 -15  -4 1413.84 107.867  42
   3 -14  13 606.434 88.2640  40
  -3  14 -12 6321.61 275.860  33
   3 -14  11 19.0936 134.261  21
  -3  14 -11 118.154 102.955  26
   3 -14  10 787.108 176.444  21
  -3  14 -10 3191.99 191.561  26
   3 -14   9 78.6545 136.625  21
   3 -14   9 469.319 84.3808  12
   3 -14   8 42.9305 130.973  21
   3 -14   8 167.741 94.4591   7
   3 -14   8 87.4146 96.2641  12
   3 -14   8 3.25390 83.2114   9
   3 -14   7 9281.66 317.256  12
   3 -14   7 9144.95 324.281   7
   3 -14   7 8974.55 321.073   9
   3 -14   6 7855.40 286.477  12
   3 -14   6 7706.84 291.148   7
   3 -14   6 7591.06 288.849   9
   3 -14   5 1302.48 149.344   7
   3 -14   5 1181.73 151.896  12
   3 -14   5 1182.13 137.231   9
   3 -14   4 221.330 124.193   7
   3 -14   4 98.6449 117.539   9
   3 -14   3 4310.48 241.635   7
   3 -14   3 4221.58 237.928   9
   3 -14   2 4589.84 238.142  12
   3 -14   2 3597.29 265.653  44
   3 -14   1 16.4776 136.305  12
   3 -14   1 155.571 168.639  44
   3 -14   1 160.760 106.241  42
   3 -14   0 12463.1 510.914  12
   3 -14   0 13396.6 523.943   9
   3 -14   0 13749.1 523.916   7
   3 -14   0 14102.4 514.365  42
   3 -14  -1 724.183 129.324   7
   3 -14  -1 663.644 118.752   9
   3 -14  -1 563.603 129.724  12
   3 -14  -1 681.862 128.410  42
   3 -14  -1 980.347 184.354  44
   3 -14  -2 590.904 116.093   7
   3 -14  -2 589.757 106.379   9
   3 -14  -2 635.174 118.369  12
   3 -14  -2 808.878 180.155  44
   3 -14  -2 736.402 127.962  42
   3 -14  -2 670.921 113.152  39
   3 -14  -3 4908.47 248.148   7
   3 -14  -3 5357.85 248.661   9
   3 -14  -3 5283.76 245.372  12
   3 -14  -3 6947.09 279.698  42
   3 -14  -3 6887.48 263.639  39
   3 -14  -3 8630.48 330.850  44
   3 -14  -4 1069.24 126.355  42
   3 -14  -4 1004.32 122.114  39
   3 -14  -5 3787.55 196.197  42
   3 -14  -5 3681.00 187.754  39
   3 -14  -6 2627.34 198.234  44
   3 -14  -6 2517.09 150.689  39
   3 -14  -6 2319.68 148.592  42
   3 -14  -7-38.1194 122.933  44
   3 -14  -7 131.381 84.1156  39
  -3  13 -13 2841.03 134.690  46
  -3  13 -13 3424.14 183.107  33
  -3  13 -13 3125.59 183.040  26
   3 -13  12 352.806 160.400  21
  -3  13 -12 574.502 88.5214  46
  -3  13 -12 714.890 129.519  26
  -3  13 -12 805.421 134.026  33
  -3  13 -11 2321.08 143.275  46
  -3  13 -11 3097.00 203.430  26
   3 -13  10 130.683 164.890  21
  -3  13 -10 382.193 146.605  26
   3 -13   9 2785.78 295.955  21
   3 -13   9 6406.69 234.825  12
   3 -13   8 683.690 120.962   7
   3 -13   8 758.337 119.521  12
   3 -13   8 699.774 110.298   9
   3 -13   7 15960.7 547.354  12
   3 -13   7 16451.5 555.884   7
   3 -13   7 16463.3 556.698   9
   3 -13   6 37.6725 152.265  21
   3 -13   6 203.700 135.673  12
   3 -13   6-14.6356 115.479   9
   3 -13   6 121.414 127.969   7
   3 -13   5 22088.9 784.415  12
   3 -13   5 22374.8 790.680   7
   3 -13   5 22030.3 793.839  11
   3 -13   5 22510.0 795.930   9
   3 -13   4 52.1357 137.645   7
   3 -13   4 130.851 131.476   9
   3 -13   3 1457.24 170.177   9
   3 -13   3 1386.04 173.016   7
   3 -13   3 1234.65 191.397  44
   3 -13   2 6773.81 321.513  12
   3 -13   2 6926.29 327.574  11
   3 -13   2 6998.95 328.293   9
   3 -13   2 7333.54 759.114   4
   3 -13   2 6314.76 333.985  44
   3 -13   1 15.0715 146.563  11
   3 -13   1 165.178 145.589  12
   3 -13   1-9.83321 167.151  44
   3 -13   0 1784.43 185.899  11
   3 -13   0 1624.12 166.658   9
   3 -13   0 1747.02 176.654  12
   3 -13   0 1584.80 173.764   7
   3 -13   0 1999.36 205.451  44
   3 -13  -1 5365.33 265.870  12
   3 -13  -1 5233.38 274.219  11
   3 -13  -1 5342.82 265.020   9
   3 -13  -1 5337.51 265.602   7
   3 -13  -1 5899.45 298.847  44
   3 -13  -2 13467.2 525.038   7
   3 -13  -2 12918.8 517.249  12
   3 -13  -2 13901.1 528.083   9
   3 -13  -2 14788.2 536.813  42
   3 -13  -2 13158.9 513.861  39
   3 -13  -3 14.9714 99.1021   9
   3 -13  -3 128.841 110.470   7
   3 -13  -3 64.2228 115.825  12
   3 -13  -3 28.7882 130.479  42
   3 -13  -3-80.2508 124.863  39
   3 -13  -4 7238.49 326.793   7
   3 -13  -4 7759.82 328.248   9
   3 -13  -4 8012.07 325.528  12
   3 -13  -4 10126.0 361.296  39
   3 -13  -4 9977.11 372.659  42
   3 -13  -5 451.111 132.062  42
   3 -13  -5 461.655 174.594  44
   3 -13  -5 534.961 132.765  39
   3 -13  -6 59.5193 160.260  52
   3 -13  -6 143.257 162.156  44
   3 -13  -6 45.2084 120.891  39
   3 -13  -7 9130.39 341.945  44
   3 -13  -7 7750.15 298.075  39
   3 -13  -8-1.79167 144.410  44
   3 -13  -8 168.179 146.495  52
   3 -13  -8 124.040 104.600  39
  -3  12 -15 2519.10 134.010  46
  -3  12 -14 563.292 96.9492  46
  -3  12 -14 701.138 112.066  33
  -3  12 -13 1134.33 125.530  46
  -3  12 -13 1314.49 151.516  33
  -3  12 -12 690.858 104.762  23
  -3  12 -12 556.367 115.151  46
   3 -12  11 48.6472 178.639  21
  -3  12 -11 41.3641 97.0475  23
  -3  12 -11 56.7895 103.977  46
  -3  12 -10 320.330 111.397  23
   3 -12  10 104.073 184.185  21
  -3  12 -10 305.151 109.385  46
   3 -12   9 290.803 192.522  21
  -3  12  -9 538.608 115.586  46
   3 -12   9 590.815 106.962  12
  -3  12  -8 1545.63 152.419  23
   3 -12   8 1964.78 237.926  21
   3 -12   8 1897.27 152.672  12
   3 -12   8 1891.73 156.402   7
   3 -12   8 1879.00 146.785   9
   3 -12   7 899.979 393.860   4
   3 -12   7 668.818 123.100   9
   3 -12   7 793.667 137.556  12
   3 -12   7 757.667 343.628   1
   3 -12   7 786.524 135.382   7
   3 -12   6 5630.86 278.933   9
   3 -12   6 5535.10 278.526   7
   3 -12   6 5685.19 283.788  11
   3 -12   6 6587.71 681.436   4
   3 -12   6 5902.32 278.141  12
   3 -12   5 31795.8 1112.13  12
   3 -12   5 33607.3 1121.44  11
   3 -12   5 33111.8 1124.22   9
   3 -12   5 30703.4 1738.26   1
   3 -12   5 34410.2 1726.37   4
   3 -12   4 1455.21 463.080   1
   3 -12   4 2322.50 508.812   4
   3 -12   4 2256.99 194.118  12
   3 -12   4 2161.13 194.585  11
   3 -12   4 2167.31 186.031   9
   3 -12   3 31297.6 922.936   9
   3 -12   3 31535.4 1619.40   1
   3 -12   2 966.328 155.662   9
   3 -12   2 688.565 401.053   1
   3 -12   2 839.618 165.000  12
   3 -12   2 852.900 166.847  11
   3 -12   2 861.875 440.695   4
   3 -12   2 583.390 169.255  44
   3 -12   1 415.998 405.600   4
   3 -12   1 229.855 150.674  12
   3 -12   1 194.280 147.055  11
   3 -12   1 306.580 163.025  44
   3 -12   0 279.323 351.036   1
   3 -12   0-9.93181 145.583  11
   3 -12   0 90.1663 129.568   9
   3 -12   0 4.71492 146.273  12
   3 -12   0 92.0524 396.785   4
   3 -12   0-93.7699 161.281  44
   3 -12  -1 8573.61 809.953   4
   3 -12  -1 6452.51 744.008   1
   3 -12  -1 7297.94 332.964  12
   3 -12  -1 7107.79 335.948   9
   3 -12  -1 7290.00 339.584  11
   3 -12  -1 8420.78 358.757  44
   3 -12  -1 6947.61 321.577  39
   3 -12  -2 8776.43 390.907   7
   3 -12  -2 8167.20 841.051   1
   3 -12  -2 9444.54 399.449  11
   3 -12  -2 9108.04 393.210   9
   3 -12  -2 9266.22 389.570  12
   3 -12  -2 9513.13 842.499   4
   3 -12  -2 9650.10 393.680  39
   3 -12  -2 10792.5 424.537  44
   3 -12  -3 1238.16 461.957   4
   3 -12  -3 2668.54 184.844  12
   3 -12  -3 1509.04 443.621   1
   3 -12  -3 2527.23 183.568   7
   3 -12  -3 2625.81 180.961   9
   3 -12  -3 2885.95 204.840  39
   3 -12  -3 2887.59 205.971  42
   3 -12  -4 22378.0 815.721   7
   3 -12  -4 22649.2 809.800  12
   3 -12  -4 21989.8 817.071   9
   3 -12  -4 24616.8 907.655  52
   3 -12  -4 25089.3 849.489  42
   3 -12  -5 594.327 108.537   7
   3 -12  -5 516.538 96.4175   9
   3 -12  -5 571.035 184.803  44
   3 -12  -5 528.264 186.414  52
   3 -12  -5 573.030 152.506  42
   3 -12  -5 722.542 157.171  39
   3 -12  -6 4435.20 273.853  44
   3 -12  -6 4599.47 251.361  39
   3 -12  -7 2566.90 218.657  44
   3 -12  -7 2443.45 197.513  39
   3 -12  -7 2384.27 252.567  52
   3 -12  -8 4040.10 248.146  44
   3 -12  -8 3744.52 292.360  52
   3 -12  -9 36.3805 143.383  44
   3 -12  -9 134.208 160.164  52
   3 -12 -10 198.441 154.805  52
   3 -12 -10 249.499 106.689  39
   3 -12 -11 27.2890 129.362  52
   3 -12 -11 592.362 93.2905  39
  -3  11 -16 293.406 69.1106  46
  -3  11 -15 860.180 109.198  46
  -3  11 -15 866.198 114.800  33
  -3  11 -14 12507.4 426.839  46
  -3  11 -14 13250.1 443.926  33
  -3  11 -13 2875.57 191.191  23
   3 -11  13 2276.00 278.659  21
  -3  11 -12 1170.92 140.552  23
  -3  11 -11 1254.03 152.094  23
  -3  11 -10 4153.30 239.293  23
   3 -11  10 2959.90 316.882  21
  -3  11  -9 1757.56 163.203  23
   3 -11   9 1734.57 245.859  21
   3 -11   9 1397.32 128.412  12
  -3  11  -8 231.562 115.560  23
   3 -11   8 130.498 110.320   7
   3 -11   8 217.710 111.357  12
   3 -11   8 384.928 298.707   4
   3 -11   8 265.172 100.899   9
  -3  11  -7 14649.4 559.014  23
   3 -11   7 14310.4 532.228  12
   3 -11   7 14669.1 538.134  11
   3 -11   7 14352.1 537.068   9
   3 -11   7 14725.1 988.349   4
   3 -11   7 14788.0 537.960   7
   3 -11   6 891.295 131.187   9
   3 -11   6 695.981 140.047  12
   3 -11   6 978.802 387.273   1
   3 -11   6 1019.81 146.111  11
   3 -11   6 1282.04 393.691   4
   3 -11   5 5802.12 286.526  12
   3 -11   5 6148.38 286.284  11
   3 -11   5 5749.13 661.182   1
   3 -11   5 6085.00 287.888   9
   3 -11   5 7230.50 690.327   4
   3 -11   4 33349.3 1127.10  12
   3 -11   4 33422.9 1129.00  11
   3 -11   4 33800.7 1718.08   1
   3 -11   4 32803.4 1132.96   9
   3 -11   4 35848.0 1708.69   4
   3 -11   3 16649.9 1031.47   1
   3 -11   3 10125.7 421.756  44
   3 -11   2 7748.66 332.728  11
   3 -11   2 7992.06 332.573  12
   3 -11   2 8263.88 783.607   1
   3 -11   2 8455.74 772.058   4
   3 -11   1 1553.79 169.549  11
   3 -11   1 1442.53 166.591  12
   3 -11   1 1758.90 447.683   4
   3 -11   1 1350.67 170.115  44
   3 -11   0-24.6081 145.936  12
   3 -11   0 23.2702 141.124  11
   3 -11   0-64.5788 406.575   4
   3 -11   0-23.3630 368.246   1
   3 -11   0 70.8035 152.327  44
   3 -11   0 69.8708 114.069  39
   3 -11  -1 115309. 3687.52  12
   3 -11  -1 119049. 4404.80   1
   3 -11  -1 113723. 3691.18  11
   3 -11  -1 112610. 3695.59   9
   3 -11  -1 118741. 3682.78  39
   3 -11  -1 113003. 3690.27  44
   3 -11  -2 223.463 125.171   9
   3 -11  -2 202.087 141.486  12
   3 -11  -2 372.433 352.562   1
   3 -11  -2 250.137 141.365  11
   3 -11  -2 42.1273 384.650   4
   3 -11  -2 243.169 164.022  44
   3 -11  -2 172.047 138.021  39
   3 -11  -3 3610.28 214.285  11
   3 -11  -3 3213.25 538.643   1
   3 -11  -3 3555.50 544.613   4
   3 -11  -3 3408.77 205.498   9
   3 -11  -3 3357.96 207.655  12
   3 -11  -3 2638.39 218.331  39
   3 -11  -4 962.878 404.757   4
   3 -11  -4 1328.65 144.056  12
   3 -11  -4 575.150 359.564   1
   3 -11  -4 1243.55 141.801   7
   3 -11  -4 1256.06 136.917   9
   3 -11  -4 1412.03 193.578  44
   3 -11  -4 991.835 172.422  39
   3 -11  -4 1309.83 171.659  42
   3 -11  -5 10274.4 418.013   7
   3 -11  -5 10802.1 420.083   9
   3 -11  -5 9941.57 470.476  39
   3 -11  -5 11929.3 462.010  42
   3 -11  -5 12466.7 473.532  44
   3 -11  -6 508.115 184.189  44
   3 -11  -6 371.494 163.053  39
   3 -11  -7 931.050 188.008  44
   3 -11  -8 1397.86 172.118  42
   3 -11  -8 1479.07 198.934  44
   3 -11  -9 61.9435 183.046  52
   3 -11  -9 6.80990 156.692  44
   3 -11  -9-106.321 131.237  42
   3 -11  -9 62.2839 139.288  39
   3 -11 -10 6017.96 249.998  39
   3 -11 -10 4883.09 329.504  52
   3 -11 -11 168.718 170.286  52
   3 -11 -11 431.391 117.589  39
   3 -11 -12 902.670 104.131  39
   3 -11 -12-24.7272 162.575  52
  -3  10 -16 2164.86 144.001  46
  -3  10 -16 2117.41 147.131  33
  -3  10 -15 776.486 106.826  23
  -3  10 -15 784.287 122.349  46
  -3  10 -15 931.613 127.340  33
  -3  10 -14 465.271 113.825  23
   3 -10  14 186.550 200.699  21
  -3  10 -14 681.315 144.354  33
  -3  10 -14 386.446 143.563  26
  -3  10 -13 4741.97 269.200  33
  -3  10 -13 4770.67 276.520  26
   3 -10  12 139.955 203.800  21
  -3  10 -12 90.2551 116.936  23
  -3  10 -12 82.7630 164.484  26
  -3  10 -11 13447.9 576.618  23
  -3  10 -11 17089.1 633.064  26
  -3  10 -10 2223.26 190.924  23
  -3  10  -9 5104.72 272.069  23
   3 -10   8 4301.49 207.306  12
   3 -10   8 4303.68 207.599   9
   3 -10   8 4491.47 212.546   7
   3 -10   8 3560.52 500.821   4
  -3  10  -8 4491.42 241.582  23
   3 -10   8 3183.72 216.558  37
  -3  10  -7 15351.4 552.069  23
   3 -10   7 14134.6 521.648   7
   3 -10   7 13566.7 517.353  12
   3 -10   7 14388.5 521.738  11
   3 -10   7 11565.1 910.203   1
   3 -10   7 14226.4 524.796   9
   3 -10   7 17482.0 991.738   4
   3 -10   6 1442.85 145.048  11
   3 -10   6 1083.59 140.975  12
   3 -10   6 1531.91 140.213   9
   3 -10   6 1373.35 388.721   4
   3 -10   6 1706.29 391.059   1
   3 -10   5 9969.79 387.318  12
   3 -10   5 9918.59 388.803  11
   3 -10   5 9393.81 389.386   9
   3 -10   5 10295.7 798.286   1
   3 -10   5 11163.4 807.294   4
   3 -10   4 11297.7 431.797  11
   3 -10   4 12405.0 878.094   1
   3 -10   4 10993.7 430.616  12
   3 -10   4 11967.3 848.678   4
   3 -10   3 399.376 314.832   1
   3 -10   3 213.036 117.614  44
   3 -10   2 1551.65 373.841   1
   3 -10   2 909.132 133.791  44
   3 -10   1 912.506 346.914   1
   3 -10   1 827.864 132.316  11
   3 -10   1 1163.41 387.642   4
   3 -10   1 925.717 135.005  12
   3 -10   1 795.171 139.556  44
   3 -10   0 1326.25 404.559   4
   3 -10   0 1286.85 146.970  11
   3 -10   0 1176.46 144.786  12
   3 -10   0 1168.38 149.597  44
   3 -10   0 1151.30 299.412  50
   3 -10   0 999.414 125.800  39
   3 -10   0 1234.44 169.715  40
   3 -10  -1 21831.7 761.215  11
   3 -10  -1 24800.8 1307.53   1
   3 -10  -1 21299.2 756.759  12
   3 -10  -1 23879.0 1253.15   4
   3 -10  -1 21613.2 761.350  44
   3 -10  -2 17210.5 613.164  12
   3 -10  -2 16635.0 613.811  11
   3 -10  -2 18805.4 1124.52   1
   3 -10  -2 17552.6 1074.53   4
   3 -10  -3 896.092 357.719   1
   3 -10  -3 979.372 379.234   4
   3 -10  -3 771.046 123.777   9
   3 -10  -3 789.454 136.893  11
   3 -10  -3 988.916 139.644  12
   3 -10  -4 6386.33 282.037  12
   3 -10  -4 6042.27 288.217  11
   3 -10  -4 5958.75 281.391   7
   3 -10  -4 5563.01 641.181   1
   3 -10  -4 6068.86 283.341   9
   3 -10  -4 5823.24 622.763   4
   3 -10  -5 6128.55 276.865   7
   3 -10  -5 6421.59 279.075   9
   3 -10  -6 1131.13 194.632  44
   3 -10  -7 492.549 180.757  44
   3 -10  -8 8948.19 392.613  39
   3 -10  -8 8512.99 377.290  42
   3 -10  -9 3467.39 239.939  39
   3 -10  -9 2758.53 231.704  44
   3 -10  -9 3149.60 222.657  42
   3 -10 -10-26.5442 153.878  44
   3 -10 -10 9.72651 148.609  39
   3 -10 -11 287.681 150.493  44
   3 -10 -11 961.783 148.387  39
   3 -10 -12-57.6735 113.771  39
   3 -10 -13 1581.93 127.198  39
  -3   9 -16 5256.87 250.199  33
  -3   9 -15 870.742 123.099  23
  -3   9 -15 974.492 143.636  33
  -3   9 -14 1427.24 156.161  23
   3  -9  14 1226.74 246.304  21
  -3   9 -14 1743.12 180.407  33
  -3   9 -14 1797.25 187.545  26
  -3   9 -13 365.266 132.261  23
   3  -9  13 619.616 227.247  21
   3  -9  13 374.320 113.385  38
  -3   9 -13 737.797 174.318  26
  -3   9 -13 755.370 173.607  33
   3  -9  12 885.919 253.861  21
  -3   9 -12 1362.46 164.046  23
   3  -9  12 1001.84 132.766  38
  -3   9 -12 1615.89 213.178  26
  -3   9 -12 1262.00 193.212  33
   3  -9  11 12383.2 550.008  21
  -3   9 -11 9653.45 432.023  23
  -3   9 -11 12450.8 487.610  26
   3  -9  11 8516.82 374.623  38
  -3   9 -10 7160.89 323.060  23
  -3   9 -10 7306.53 368.785  26
  -3   9  -9 4053.81 235.552  23
   3  -9   9 3603.05 198.128  38
   3  -9   8 15729.3 546.624  12
   3  -9   8 14004.5 910.619   4
   3  -9   8 14289.3 550.335  38
   3  -9   7 24327.4 804.564   9
   3  -9   7 22579.7 793.365  12
   3  -9   7 23392.6 799.821   7
   3  -9   7 21993.1 1215.84   1
   3  -9   7 21777.7 795.131  11
   3  -9   7 28129.1 1261.20   4
  -3   9  -7 27238.6 842.817  23
   3  -9   6 622.244 285.580   1
   3  -9   6 700.699 110.518  12
   3  -9   6 747.882 109.734  11
   3  -9   6 734.375 303.208   4
   3  -9   6 664.062 105.812   9
   3  -9   5 31903.3 1445.57   1
   3  -9   5 30436.8 979.037  12
   3  -9   5 32448.8 979.988  11
   3  -9   4 883.727 112.614  11
   3  -9   4 991.822 308.111   1
   3  -9   4 1252.53 347.045   4
   3  -9   4 779.824 113.079  12
   3  -9   3 109.436 97.0874  12
   3  -9   3 94.8305 93.6560  11
   3  -9   3 33.6629 251.341   1
   3  -9   2 724.421 150.365   8
   3  -9   2 522.893 295.725   1
   3  -9   1 126.627 296.373   4
   3  -9   1 284.829 104.179  12
   3  -9   1 230.044 101.101  11
   3  -9   1 211.396 132.618   8
   3  -9   1 323.614 286.332   1
   3  -9   0 18526.9 651.286  12
   3  -9   0 18591.8 652.364  11
   3  -9  -1 26748.7 973.022  44
   3  -9  -1 33027.5 1013.39  40
   3  -9  -1 28634.9 975.504  12
   3  -9  -1 33308.2 1481.22   1
   3  -9  -1 28977.6 977.936  11
   3  -9  -1 32880.3 1451.15   4
   3  -9  -2 88508.6 2537.55  40
   3  -9  -2 73414.8 2486.66  12
   3  -9  -2 74470.6 2490.03  11
   3  -9  -2 87483.2 3063.58   1
   3  -9  -2 81541.9 2986.63   4
   3  -9  -3 512.644 116.575  12
   3  -9  -3 452.535 289.405   1
   3  -9  -3 708.495 339.936   4
   3  -9  -3 516.862 115.896  11
   3  -9  -4 18726.8 684.487  22
   3  -9  -4 19970.8 681.273  44
   3  -9  -4 18087.2 663.469  11
   3  -9  -4 19853.1 1122.57   1
   3  -9  -4 18937.0 667.230   9
   3  -9  -4 19056.5 660.523  12
   3  -9  -4 20367.2 1103.81   4
   3  -9  -5 26319.8 844.300  22
   3  -9  -5 24957.6 840.235  44
   3  -9  -5 22928.3 1254.77   4
   3  -9  -5 23976.4 816.690   9
   3  -9  -5 22285.6 810.376   7
   3  -9  -6 1116.30 174.162  22
   3  -9  -6 989.613 173.948  44
   3  -9  -7 3492.51 227.714  22
   3  -9  -7 3708.67 235.137  42
   3  -9  -7 3210.24 237.764  44
   3  -9  -8 450.342 158.945  42
   3  -9  -8 449.677 173.600  44
   3  -9  -8 201.562 167.402  39
   3  -9  -9 949.524 168.454  42
   3  -9  -9 791.905 188.356  39
   3  -9  -9 727.004 174.861  44
   3  -9 -10 1639.52 194.730  44
   3  -9 -10 1939.82 195.352  42
   3  -9 -10 2138.14 215.195  39
   3  -9 -11 1592.53 202.454  44
   3  -9 -11 4290.88 231.600  39
   3  -9 -12 122.607 195.686  52
   3  -9 -12-39.5908 133.359  39
   3  -9 -13 6621.71 278.704  39
   3  -9 -13 5337.27 365.008  52
   3  -9 -14 1005.46 117.438  39
   3  -9 -14 162.351 190.978  52
  -3   8 -17 1341.34 120.361  46
  -3   8 -16 8170.01 281.888  33
   3  -8  16 3962.35 212.307  38
  -3   8 -15 108.625 105.398  23
  -3   8 -15 112.782 123.629  33
   3  -8  15 13.2818 94.6425  38
  -3   8 -14 181.377 123.798  23
   3  -8  14 268.065 213.190  21
   3  -8  14 393.733 107.691  38
  -3   8 -14 181.792 149.385  26
  -3   8 -14 285.533 149.508  33
  -3   8 -13 373.581 137.823  23
   3  -8  13 444.424 230.317  21
  -3   8 -13 360.709 174.524  26
   3  -8  13 508.115 116.471  38
  -3   8 -13 418.646 167.890  33
  -3   8 -12 2479.08 209.076  23
   3  -8  12 2732.78 311.341  21
  -3   8 -12 3072.96 251.872  26
  -3   8 -12 3156.64 248.998  33
   3  -8  12 2818.34 180.348  38
  -3   8 -11 24395.3 868.248  23
  -3   8 -11 25224.5 897.015  26
   3  -8  10 17291.7 656.528  21
  -3   8 -10 14060.7 553.638  23
   3  -8  10 12251.0 495.941  38
  -3   8 -10 15846.0 591.644  26
  -3   8  -9 18788.8 661.393  23
   3  -8   9 15929.7 608.943  38
   3  -8   8 1095.50 301.586   4
  -3   8  -8 1132.29 134.058  23
   3  -8   8 1087.65 113.579  38
   3  -8   7 1245.03 107.758   7
   3  -8   7 1290.53 310.382   4
   3  -8   7 1204.50 301.025   1
   3  -8   7 1296.85 104.453   9
  -3   8  -7 1164.43 124.165  23
   3  -8   7 1218.57 111.450  38
   3  -8   6 30194.4 1299.28   4
   3  -8   6 30598.7 1313.75   1
   3  -8   6 26335.9 901.329   9
   3  -8   5 11972.6 753.666   1
   3  -8   5 12153.8 744.560   4
   3  -8   4 531.599 255.686   1
   3  -8   4 182.411 272.748   4
   3  -8   3 180.611 126.284   8
   3  -8   3 286.065 264.016   4
   3  -8   3 432.404 261.192   1
   3  -8   2 488.424 283.520   1
   3  -8   2 390.731 129.499   8
   3  -8   1 1581.26 350.959   4
   3  -8   1 1644.21 352.012   1
   3  -8   1 1866.94 171.534   8
   3  -8   0 79.5284 296.098   4
   3  -8  -1 70526.0 2816.94   1
   3  -8  -1 70059.9 2791.46   4
   3  -8  -1 77817.1 2461.90   8
   3  -8  -2 14703.9 890.012   1
   3  -8  -2 16532.5 904.174   4
   3  -8  -3 7008.07 308.436  22
   3  -8  -3 7485.16 618.356   1
   3  -8  -3 8189.49 615.924   4
   3  -8  -4 7290.61 319.422  22
   3  -8  -4 7751.88 315.549  44
   3  -8  -4 7406.61 301.266   9
   3  -8  -5 1951.12 170.372  22
   3  -8  -5 2039.57 369.796   1
   3  -8  -5 2361.14 377.224   4
   3  -8  -5 1811.10 126.823   9
   3  -8  -5 1862.93 132.172   7
   3  -8  -5 1827.88 164.281  44
   3  -8  -6 26811.1 967.506  22
   3  -8  -6 29266.9 982.152  44
   3  -8  -7 78.8191 138.257  22
   3  -8  -7 43.9906 144.380  44
   3  -8  -7 44.5882 130.066  42
   3  -8  -7-5.89224 166.441  35
   3  -8  -8 4920.72 280.117  44
   3  -8  -8 5678.65 287.018  42
   3  -8  -8 4750.33 314.624  35
   3  -8  -9 752.011 174.495  44
   3  -8  -9 865.364 168.315  42
   3  -8  -9 401.021 193.008  35
   3  -8  -9 936.916 180.177  39
   3  -8 -10 4805.77 281.348  39
   3  -8 -10 4330.69 256.866  42
   3  -8 -11 527.422 165.731  39
   3  -8 -11 198.693 174.898  35
   3  -8 -12 12844.7 516.865  39
   3  -8 -12 14718.3 657.209  52
   3  -8 -13 16531.4 630.211  52
   3  -8 -13 10687.4 457.552  39
   3  -8 -14 3428.20 300.248  52
   3  -8 -14 3787.80 198.959  39
   3  -8 -15-137.202 165.853  52
  -3   7 -17 692.786 102.357  46
   3  -7  17 882.507 87.7588  38
   3  -7  16 4329.48 195.390  38
  -3   7 -15 667.218 133.099  23
  -3   7 -15 628.544 122.462  27
   3  -7  15 730.120 114.311  38
  -3   7 -15 684.376 144.802  33
  -3   7 -14 7293.73 365.016  23
   3  -7  14 7635.51 318.677  38
  -3   7 -14 7772.85 367.427  33
   3  -7  13 1716.27 273.529  21
  -3   7 -13 1593.19 183.002  23
  -3   7 -13 1800.97 205.927  33
   3  -7  13 1791.63 155.173  38
  -3   7 -13 1721.69 211.356  26
   3  -7  12 2621.18 300.967  21
  -3   7 -12 2397.42 208.998  23
  -3   7 -12 2871.78 240.708  33
   3  -7  12 2954.29 183.733  38
  -3   7 -12 2804.58 252.481  26
  -3   7 -11 4586.67 267.781  23
  -3   7 -11 4768.03 300.699  26
  -3   7 -11 5072.30 293.118  33
   3  -7  11 4553.27 233.426  38
  -3   7 -10 3881.34 238.090  23
   3  -7  10 3593.09 299.069  21
   3  -7  10 3951.99 201.102  38
  -3   7 -10 3283.20 256.530  26
  -3   7  -9 6485.58 295.126  23
   3  -7   9 5959.91 253.736  38
  -3   7  -8 1580.14 143.439  23
   3  -7   8 1129.77 272.583   4
   3  -7   8 1282.62 120.332  47
   3  -7   8 1674.91 123.761  38
  -3   7  -7 2615.38 155.734  23
   3  -7   7 1841.75 130.787  47
   3  -7   7 2095.70 315.520   4
   3  -7   7 1963.01 317.298   1
   3  -7   6 10198.9 393.021   7
   3  -7   6 11834.3 705.942   1
   3  -7   6 11420.0 397.850   9
   3  -7   6 12614.0 678.316   4
  -3   7  -6 12044.7 424.078  23
   3  -7   5 1659.21 305.930   1
   3  -7   5 1368.75 302.141   4
   3  -7   5 1277.89 102.765   9
   3  -7   4 61071.6 2280.49   1
   3  -7   4 60339.7 2266.63   4
   3  -7   3 3451.51 397.273   1
   3  -7   3 3368.47 404.813   4
   3  -7   2 2351.86 354.224   1
   3  -7   2 1926.43 169.591   8
   3  -7   1 22409.8 1100.23   1
   3  -7   1 22246.8 1083.04   4
   3  -7   1 24639.5 830.434   8
   3  -7   0 2171.34 377.187   4
   3  -7  -1 27361.9 1232.13   4
   3  -7  -1 28132.8 955.266   8
   3  -7  -2 339.664 303.031   4
   3  -7  -2 293.628 273.475   1
   3  -7  -3 925.325 281.463   1
   3  -7  -3 783.345 304.893   4
   3  -7  -3 690.707 134.521  22
   3  -7  -4 578.875 282.189   4
   3  -7  -4 473.470 261.482   1
   3  -7  -4 468.085 85.3435   9
   3  -7  -5 18046.6 610.853   7
   3  -7  -5 16570.6 608.850   9
   3  -7  -5 18489.2 622.859  22
   3  -7  -6 14928.0 881.108   4
   3  -7  -6 14857.2 889.049   1
   3  -7  -6 17933.8 611.002  44
   3  -7  -6 17230.4 606.602  31
   3  -7  -7 18487.2 639.972  44
   3  -7  -7 16673.3 647.269  42
   3  -7  -7 18407.8 636.339  31
   3  -7  -8 5878.06 283.491  44
   3  -7  -8 5407.08 284.291  42
   3  -7  -8 6000.03 275.760  31
  -3   7   9 88.7335 100.006  24
   3  -7  -9 52.6597 140.820  42
   3  -7  -9 103.894 147.878  44
   3  -7  -9 213.853 132.737  31
  -3   7  10 1964.49 148.075  24
   3  -7 -10 1484.72 186.408  44
   3  -7 -10 1674.92 189.795  42
   3  -7 -10 1791.54 206.688  39
   3  -7 -10 2202.55 178.361  31
  -3   7  11 41.2621 104.255  24
   3  -7 -11 150.264 134.813  31
   3  -7 -11 114.211 167.772  35
   3  -7 -11 118.549 156.333  39
  -3   7  12 204.733 104.001  24
   3  -7 -12 308.375 152.262  39
   3  -7 -12-47.2049 161.786  35
   3  -7 -12 277.923 128.096  31
   3  -7 -13 1362.19 163.031  39
   3  -7 -13 1167.92 261.977  52
   3  -7 -14 103.484 203.745  52
   3  -7 -14 118.179 117.952  39
   3  -7 -15 399.104 211.249  52
   3  -7 -16-298.605 216.287  52
  -3   6 -17 174.805 104.048  35
   3  -6  17 1410.86 99.2869  38
   3  -6  16 368.585 98.8855  38
   3  -6  15 3809.08 196.657  38
  -3   6 -15 3158.04 194.004  27
  -3   6 -15 3597.62 227.779  33
  -3   6 -14 699.059 148.964  23
   3  -6  14 628.827 102.534  24
  -3   6 -14 692.331 161.723  33
   3  -6  14 958.959 134.983  38
   3  -6  13 112.931 90.2905  24
  -3   6 -13 41.7407 130.830  23
   3  -6  13 104.837 210.828  21
  -3   6 -13-64.2710 161.859  26
   3  -6  13 98.3568 124.279  38
  -3   6 -13 117.416 156.145  33
   3  -6  12 252.791 99.5514  24
   3  -6  12 121.873 221.424  21
  -3   6 -12 146.087 139.201  23
   3  -6  12 206.853 126.435  38
  -3   6 -12 157.793 167.609  26
  -3   6 -12 209.044 165.667  33
   3  -6  11 10184.2 485.185  21
   3  -6  11 7905.77 324.603  24
  -3   6 -11 8213.63 377.911  23
   3  -6  11 6691.76 320.679  47
  -3   6 -11 9171.94 398.169  33
   3  -6  11 9037.36 345.953  38
  -3   6 -11 9832.62 412.029  26
  -3   6 -10 14917.6 537.039  23
   3  -6  10 12564.3 476.916  24
   3  -6  10 11419.3 476.802  47
   3  -6  10 13586.0 493.947  38
  -3   6 -10 15665.2 560.687  26
  -3   6  -9 117.135 107.152  23
   3  -6   9 150.722 156.708  21
   3  -6   9 189.753 94.2964  47
  -3   6  -9 199.443 132.960  26
   3  -6   9 196.189 98.9365  38
  -3   6  -8 6699.53 289.107  23
   3  -6   8 6188.36 428.237   4
   3  -6   8 5503.16 254.756  47
   3  -6   8 6504.73 264.259  38
   3  -6   7 6954.04 486.650   4
   3  -6   7 6656.65 485.552   1
  -3   6  -7 7835.42 312.008  23
   3  -6   6 1569.05 274.204   4
   3  -6   6 1384.65 268.221   1
  -3   6  -6 1150.24 111.123  23
   3  -6   5 1225.14 269.803   1
   3  -6   5 1553.15 292.067   4
   3  -6   4 513.846 245.757   1
   3  -6   4 417.573 267.820   4
   3  -6   3 61196.0 2244.03   1
   3  -6   3 62147.1 2234.47   4
   3  -6   2 34335.2 1383.61   1
   3  -6   1 26129.2 1120.44   1
   3  -6   0 82894.0 2996.80   1
   3  -6   0 88666.3 3001.53   4
   3  -6  -1 202341. 6648.23   4
   3  -6  -2 4073.19 396.189   1
   3  -6  -2 3916.58 405.170   4
  -3   6   2 3133.35 273.023  16
   3  -6  -3 5072.45 436.260   1
   3  -6  -3 5575.00 452.286   4
   3  -6  -4 66001.9 2310.04   1
   3  -6  -4 75863.1 2318.32   4
   3  -6  -5 18528.8 870.200   1
   3  -6  -5 19342.8 854.146   4
  -3   6   5 15623.5 712.573  16
   3  -6  -5 17050.4 817.043  20
   3  -6  -5 15653.6 558.830  31
   3  -6  -6 501.886 241.342   4
   3  -6  -6 188.644 217.346   1
  -3   6   6 500.484 200.887  16
   3  -6  -6 856.199 248.301  20
   3  -6  -6 715.743 109.389  31
   3  -6  -7 427.368 228.922  20
  -3   6   7 321.968 203.296  16
  -3   6   7 385.009 86.7077  24
   3  -6  -7 506.975 118.160  42
   3  -6  -7 404.563 108.145  31
   3  -6  -8 19623.7 1023.23  20
  -3   6   8 20258.0 675.859  24
   3  -6  -8 19226.7 702.439  42
   3  -6  -8 19539.6 685.051  44
   3  -6  -8 19270.6 685.171  31
  -3   6   9 6212.42 264.853  24
   3  -6  -9 5785.77 551.481  20
   3  -6  -9 5529.69 287.828  42
   3  -6  -9 6023.86 278.973  31
  -3   6  10 7061.93 304.609  24
   3  -6 -10 6702.47 610.780  20
   3  -6 -10 8064.82 350.440  39
   3  -6 -10 6643.59 338.032  42
   3  -6 -10 6841.23 316.735  31
  -3   6  11 5299.45 266.718  24
   3  -6 -11 4915.21 567.024  20
   3  -6 -11 6475.88 312.765  39
   3  -6 -11 6033.12 284.456  31
  -3   6  12 8657.40 352.417  24
   3  -6 -12 9356.98 382.363  39
  -3   6  13 78.0675 109.511  24
   3  -6 -13 123.529 223.394  52
   3  -6 -13 86.5007 134.024  39
   3  -6 -13 55.7505 121.051  31
  -3   6  14 288.562 101.097  24
   3  -6 -14 186.490 214.849  52
   3  -6 -14 223.764 128.559  39
   3  -6 -14 143.045 109.306  31
   3  -6 -15 2117.37 280.238  52
   3  -6 -16 618.154 216.759  52
   3  -5  18 4411.80 170.218  38
  -3   5 -17 2048.00 185.178  35
   3  -5  17 5706.45 187.346  38
   3  -5  16 1545.04 132.179  38
   3  -5  15 135.418 88.8766  24
  -3   5 -15 241.023 117.731  27
  -3   5 -15 241.698 136.550  33
   3  -5  15 191.107 116.640  38
   3  -5  14 99.4892 98.4818  24
  -3   5 -14 108.284 130.490  23
   3  -5  14 118.322 124.661  38
  -3   5 -14 50.2463 141.665  33
  -3   5 -14 44.5692 131.056  27
   3  -5  13 1732.32 149.345  24
  -3   5 -13 2078.60 198.076  23
   3  -5  13 2200.17 175.530  38
  -3   5 -13 2031.21 208.097  33
   3  -5  12 5472.47 262.858  24
  -3   5 -12 5959.87 313.568  23
  -3   5 -12 6502.92 337.634  26
  -3   5 -12 5724.75 315.857  33
   3  -5  11 4778.65 221.663  24
  -3   5 -11 4336.19 261.291  23
  -3   5 -11 4669.54 274.370  33
  -3   5 -11 5209.59 289.594  26
   3  -5  10 4530.84 221.351  24
  -3   5 -10 5350.15 265.329  23
   3  -5  10 6164.07 594.284  16
   3  -5  10 4073.05 213.123  47
  -3   5 -10 5264.20 279.166  33
  -3   5 -10 5457.08 284.650  26
   3  -5   9 1319.27 114.553  24
   3  -5   9 1734.21 360.220  16
  -3   5  -9 1407.70 141.158  23
   3  -5   9 1202.59 113.012  47
  -3   5  -9 1727.23 165.213  26
  -3   5  -8 6871.67 287.969  23
   3  -5   8 7878.91 352.450  21
   3  -5   8 7464.08 568.723  16
  -3   5  -8 6560.84 299.167  26
   3  -5   7 24863.7 1167.32   1
   3  -5   7 27057.0 1147.48   4
  -3   5  -7 28475.1 1011.20  23
   3  -5   7 30788.2 1318.81  16
   3  -5   6 4098.50 350.566   4
   3  -5   6 4114.35 355.345   1
   3  -5   6 4843.97 438.132  16
  -3   5  -6 4434.59 203.510  23
   3  -5   5 109238. 3697.70   4
   3  -5   5 111540. 3726.48   1
   3  -5   4 45417.5 1722.29   1
   3  -5   4 47844.4 1707.72   4
   3  -5   3 789.886 232.799   4
   3  -5   3 848.261 224.801   1
   3  -5   2 83829.9 2884.99   1
   3  -5   1 1490.12 235.304   1
   3  -5   0 39161.6 1471.89   1
   3  -5   0 38484.0 1454.40   4
   3  -5  -1 862.779 238.480   4
   3  -5  -2 124817. 4308.67   1
   3  -5  -2 133476. 4307.65   4
   3  -5  -3 132.616 208.897   1
   3  -5  -3 186.997 228.418   4
  -3   5   3 132.340 174.866  16
   3  -5  -4 19642.0 896.034   1
  -3   5   4 17108.3 787.375  16
   3  -5  -4 18829.6 812.798  20
   3  -5  -5 103947. 3349.38   4
   3  -5  -5 111812. 3390.68   1
   3  -5  -5 103255. 3326.15  20
  -3   5   5 105454. 3291.47  16
   3  -5  -5 92335.9 3083.57  36
   3  -5  -5 98247.0 3098.57  35
   3  -5  -6 15248.1 699.368   4
   3  -5  -6 13588.5 712.501   1
   3  -5  -6 14728.8 731.418  20
  -3   5   6 16169.6 712.941  16
   3  -5  -6 13189.7 480.148  36
   3  -5  -7 3663.35 385.068  20
  -3   5   7 3754.52 357.449  16
   3  -5  -7 3842.04 189.369  31
   3  -5  -8 37834.1 1594.91  20
  -3   5   8 36860.4 1536.30  16
   3  -5  -8 37984.2 1267.80  42
   3  -5  -8 38318.4 1253.12  31
   3  -5  -9 2741.15 390.929  20
  -3   5   9 3276.13 389.118  16
   3  -5  -9 2518.87 191.127  42
   3  -5  -9 3246.19 187.348  31
  -3   5  10 12721.4 494.833  24
  -3   5  10 12010.4 780.477  16
   3  -5 -10 12745.1 847.386  20
   3  -5 -10 14790.8 525.326  39
   3  -5 -10 13396.4 502.872  31
  -3   5  11 4244.67 481.703  16
   3  -5 -11 4356.01 519.410  20
  -3   5  11 4482.14 238.920  24
   3  -5 -11 5318.31 265.764  39
   3  -5 -11 4262.71 244.076  31
  -3   5  12 30538.0 1052.99  24
   3  -5 -12 27136.8 1477.41  20
   3  -5 -12 29083.4 1052.19  31
  -3   5  13 26.0207 120.280  24
   3  -5 -13 294.432 231.298  52
   3  -5 -13 4.52201 132.160  39
   3  -5 -13-38.2068 125.680  31
  -3   5  14 7.98427 108.686  24
   3  -5 -14-23.8874 227.281  52
   3  -5 -14 251.960 116.066  31
  -3   5  15 5623.06 258.835  24
   3  -5 -15 6241.12 253.325  31
   3  -5 -16 182.119 207.257  52
   3  -4  18 3382.48 140.642  38
  -3   4 -17 280.953 59.5154  46
   3  -4  17 423.868 86.8843  38
  -3   4 -17 231.355 92.8518  35
  -3   4 -16 934.607 150.297  35
   3  -4  16 2221.25 143.616  38
   3  -4  15 767.958 110.217  24
  -3   4 -15 665.530 124.200  27
  -3   4 -15 767.217 151.006  33
   3  -4  15 740.538 133.254  38
   3  -4  14 1551.85 140.282  24
   3  -4  14 1410.87 160.497  38
  -3   4 -14 1647.78 183.143  33
  -3   4 -14 1549.64 166.214  27
  -3   4 -13 4357.46 261.004  23
  -3   4 -13 4040.10 256.894  33
  -3   4 -12 8899.47 405.893  23
   3  -4  12 8461.21 354.696  24
  -3   4 -12 8721.74 400.591  33
  -3   4 -11 115.440 124.412  23
   3  -4  11 145.938 106.985  24
   3  -4  11 270.206 201.525  21
  -3   4 -11 150.254 145.952  26
  -3   4 -11 96.9219 139.708  33
   3  -4  10 7609.52 312.775  24
  -3   4 -10 7786.88 350.821  23
   3  -4  10 6725.13 294.294  47
  -3   4 -10 8472.63 367.184  26
  -3   4 -10 7400.08 351.594  33
   3  -4   9 4809.68 223.193  24
  -3   4  -9 5225.99 253.275  23
  -3   4  -9 4674.42 262.898  26
  -3   4  -9 5073.56 263.522  33
  -3   4  -8 12597.6 468.802  23
   3  -4   8 11123.1 436.266  24
  -3   4  -8 11869.5 470.181  33
  -3   4  -8 12411.1 476.514  26
  -3   4  -7 71633.6 2622.20  23
  -3   4  -7 84487.2 2636.67  26
   3  -4   6 46938.5 1974.51   4
   3  -4   6 49978.1 2015.16   1
   3  -4   5 65030.1 2331.05   4
   3  -4   5 72120.8 2372.85   1
   3  -4   4 23082.7 922.843   1
   3  -4   4 21998.1 904.648   4
   3  -4   3 227.803 165.259   4
   3  -4   3 168.703 154.166   5
   3  -4   3 198.222 155.478   1
   3  -4   2 5403.72 340.217   4
   3  -4   2 5081.21 317.145   5
   3  -4   2 4776.13 339.380   1
   3  -4   1 103221. 3467.02   5
   3  -4   1 108783. 3526.19   1
   3  -4   0 126687. 4184.33   1
   3  -4  -1 8746.75 462.001   4
   3  -4  -2 4461.21 292.077   5
   3  -4  -2 5017.89 338.432   1
   3  -4  -2 4619.06 332.704   4
   3  -4  -3 61085.2 2146.44   1
   3  -4  -3 64819.2 2140.00   4
   3  -4  -3 59389.5 2045.37  20
   3  -4  -4 19260.2 799.805   4
   3  -4  -4 18705.0 808.306   1
  -3   4   4 16728.2 760.131  16
   3  -4  -4 17643.0 736.589  20
   3  -4  -5 21210.6 886.566   4
   3  -4  -5 19477.1 894.191   1
  -3   4   5 21013.4 897.884  16
   3  -4  -5 22531.9 897.358  20
   3  -4  -6 67111.5 2329.59   1
   3  -4  -6 69217.5 2295.95   4
  -3   4   6 65888.6 2342.19  16
   3  -4  -6 65410.9 2122.85  35
  -3   4   7 12941.4 697.635  16
   3  -4  -7 12987.9 473.651  35
  -3   4   8 61.8136 228.723  16
   3  -4  -8 191.377 110.739  35
   3  -4  -8 173.927 102.548  31
  -3   4   9 740.888 280.704  16
   3  -4  -9 340.433 250.553  20
   3  -4  -9 422.472 94.5662  36
   3  -4  -9 359.411 114.356  31
   3  -4  -9 356.721 125.473  35
   3  -4  -9 488.897 117.805  39
   3  -4 -10 24769.2 1321.85  20
  -3   4  10 27745.0 1325.61  16
   3  -4 -10 28328.2 958.730  36
   3  -4 -10 26715.3 958.352  31
  -3   4  11 750.450 324.967  16
   3  -4 -11 1036.32 346.361  20
   3  -4 -11 1563.07 158.984  39
   3  -4 -11 1078.19 155.158  31
  -3   4  12 1204.79 362.874  16
  -3   4  12 1514.15 163.836  24
   3  -4 -12 862.899 343.763  20
   3  -4 -12 1701.55 168.956  39
   3  -4 -12 1511.61 166.448  31
  -3   4  13 3309.49 211.506  24
   3  -4 -13 2421.74 451.488  20
  -3   4  13 3242.20 468.527  16
   3  -4 -13 3084.99 334.084  52
   3  -4 -13 3262.44 209.698  31
  -3   4  14-85.0568 123.054  24
   3  -4 -14 144.445 218.030  52
   3  -4 -14-98.1960 127.956  31
  -3   4  15 244.341 113.937  24
   3  -4 -15 196.600 223.028  52
   3  -4 -15 185.461 108.498  31
  -3   4  16 104.748 97.5098  24
   3  -4 -16 96.1293 219.597  52
  -3   4  17 164.637 77.8393  24
   3  -3  18 354.213 56.4893  38
   3  -3  17 779.275 91.6754  38
  -3   3 -17 558.865 95.7289  35
   3  -3  16 2256.96 148.032  38
  -3   3 -16 1563.48 151.767  35
   3  -3  15 38.0334 97.6161  24
  -3   3 -15 3.21218 111.140  27
   3  -3  15 41.3076 118.236  38
   3  -3  14 628.473 125.352  24
  -3   3 -14 637.292 154.643  33
  -3   3 -14 526.759 142.309  27
   3  -3  13 297.063 123.939  24
  -3   3 -13 399.135 151.337  27
  -3   3 -13 353.991 153.696  33
  -3   3 -12 12038.7 495.432  23
   3  -3  12 11194.3 448.117  24
  -3   3 -12 11720.2 485.844  33
   3  -3  11 301.286 117.650  24
  -3   3 -11 219.224 128.518  23
   3  -3  11 683.895 343.981  16
  -3   3 -11 240.690 143.936  33
   3  -3  10 51603.6 1706.78  24
  -3   3 -10 48991.7 1737.38  23
   3  -3  10 54023.4 2185.14  16
  -3   3 -10 47155.9 1728.57  33
  -3   3 -10 51931.1 1744.85  26
  -3   3  -9 1981.74 159.570  23
   3  -3   9 1812.74 136.739  24
   3  -3   9 2181.95 387.066  16
  -3   3  -9 2000.94 168.074  26
  -3   3  -9 1718.97 160.229  33
   3  -3   8 2394.64 141.760  24
  -3   3  -8 2091.37 158.281  23
  -3   3  -8 2097.92 165.817  33
  -3   3  -8 2200.76 168.739  26
   3  -3   7 74031.1 2651.65  24
  -3   3  -7 76836.4 2674.97  33
  -3   3  -7 80170.7 2678.59  26
   3  -3   6 638.637 295.996  16
   3  -3   6 306.120 149.223  21
   3  -3   5 974.005 284.315  16
   3  -3   4 25475.1 924.618   5
   3  -3   4 26163.4 972.864   1
   3  -3   4 22947.9 934.310   4
   3  -3   3 7208.97 377.213   5
   3  -3   3 7141.69 397.179   1
   3  -3   3 6989.25 384.250   3
   3  -3   3 7437.45 390.317   4
   3  -3   2 87908.2 2973.50   4
   3  -3   2 86983.0 2951.39   5
   3  -3   2 90698.8 2979.18   3
   3  -3   2 93868.8 2999.56   1
   3  -3   1 69345.9 2370.32   5
   3  -3   1 73496.6 2416.15   1
   3  -3   0 46161.3 1336.01   3
   3  -3   0 47831.8 1360.20   1
   3  -3  -1 13123.0 568.417   3
   3  -3  -2 21325.4 814.344   5
   3  -3  -2 20704.4 846.314   4
   3  -3  -2 21097.4 832.684   3
   3  -3  -2 23691.7 876.999   1
   3  -3  -2 21829.7 734.347  20
   3  -3  -3 8969.34 447.111   3
   3  -3  -3 9137.16 436.791   5
   3  -3  -4 378.960 134.866   5
   3  -3  -4 387.616 174.672   4
   3  -3  -4 383.705 169.058   1
  -3   3   4 539.078 184.680  16
   3  -3  -5 9160.81 496.567   4
  -3   3   5 11750.8 568.865  16
  -3   3   6 69974.1 2461.62  16
  -3   3   7 15085.5 767.243  16
   3  -3  -7 15035.1 531.220  35
  -3   3   8 8677.80 575.038  16
   3  -3  -8 8680.55 328.867  23
   3  -3  -8 7801.63 313.623  36
   3  -3  -8 8418.05 333.597  35
   3  -3  -9 15614.2 572.050  23
  -3   3   9 14454.2 852.171  16
   3  -3  -9 15482.5 555.817  36
   3  -3  -9 16984.0 579.473  35
  -3   3  10 16676.3 940.810  16
   3  -3 -10 17941.1 606.491  35
   3  -3 -10 17240.6 589.142  31
  -3   3  11 17275.0 1055.25  16
   3  -3 -11 18318.0 676.287  36
   3  -3 -11 20887.1 708.226  35
   3  -3 -11 19633.3 687.425  31
  -3   3  12 7024.21 646.851  16
   3  -3 -12 6428.73 282.077  36
   3  -3 -12 6074.86 312.079  35
   3  -3 -12 5932.23 291.647  31
   3  -3 -13-116.271 323.247  20
  -3   3  13 303.533 137.477  24
  -3   3  13 18.0834 343.620  16
   3  -3 -13 153.454 230.842  52
   3  -3 -13 180.720 139.721  31
   3  -3 -13 155.350 155.404  35
  -3   3  14 23613.7 781.919  24
   3  -3 -14 22624.5 791.918  35
   3  -3 -14 21021.4 764.289  31
  -3   3  15 9494.82 372.055  24
   3  -3 -15 9419.02 357.637  31
   3  -3 -15 8792.91 385.661  35
  -3   3  16 6432.14 274.022  24
   3  -3 -16 5476.90 251.816  31
   3  -3 -16 6054.47 290.599  35
  -3   3  17 10577.0 360.787  24
   3  -3 -17 7745.05 359.867  35
   3  -2  18 231.192 47.3425  38
   3  -2  17 2576.07 130.525  38
  -3   2 -17 2159.49 134.983  35
  -3   2 -16 49.6280 97.3053  35
   3  -2  16 55.1344 97.4250  38
  -3   2 -15 170.730 124.581  35
   3  -2  14 3342.12 193.758  24
  -3   2 -14 2767.83 210.673  35
  -3   2 -14 2921.70 195.951  27
  -3   2 -13 5758.61 663.247  20
   3  -2  13 6402.38 287.862  24
  -3   2 -13 5703.34 292.640  27
  -3   2 -13 6179.62 327.218  33
  -3   2 -12 18777.2 721.719  27
  -3   2 -12 20024.9 751.705  33
   3  -2  11 146.608 332.469  16
   3  -2  11 14.7603 116.641  24
  -3   2 -11 47.6243 141.213  27
  -3   2 -11-8.88051 136.476  33
   3  -2  10-5.77525 107.994  24
   3  -2  10 16.6612 300.308  16
  -3   2 -10 32.7447 114.276  23
  -3   2 -10-119.300 126.741  33
   3  -2   9 7662.16 307.759  24
  -3   2  -9 7942.83 339.899  23
   3  -2   9 8482.93 640.115  16
  -3   2  -9 6896.79 325.055  33
  -3   2  -8 10546.0 438.250  23
   3  -2   8 11129.7 415.462  24
   3  -2   8 12196.1 737.590  16
  -3   2  -8 11921.4 445.133  26
  -3   2  -8 10290.1 432.010  33
  -3   2  -7 28202.8 960.660  23
   3  -2   7 25798.2 933.845  24
  -3   2  -7 24733.7 949.906  33
  -3   2  -7 28595.6 960.507  26
   3  -2   6 55452.6 2063.56  16
   3  -2   5 45275.5 1592.25   3
   3  -2   5 45563.0 1574.72   5
   3  -2   4 24411.9 959.473   3
   3  -2   4 24011.3 947.225   5
   3  -2   4 29330.8 975.025  19
   3  -2   4 27289.1 1065.57  16
   3  -2   3 14904.5 619.267   3
   3  -2   3 14505.1 608.924   2
   3  -2   3 14415.8 606.958   5
   3  -2   3 15620.3 613.243  19
   3  -2   2 202162. 6634.80   5
   3  -2   2 199853. 6642.13   2
   3  -2   2 221071. 6648.90  19
   3  -2   1 61290.1 2062.18  19
   3  -2   0 133112. 4548.17   1
   3  -2   0 119044. 4484.66  17
   3  -2  -1 9387.95 432.382   2
   3  -2  -1 8366.26 376.527  17
   3  -2  -2 15702.6 677.135   2
   3  -2  -2 16849.2 689.083   4
   3  -2  -3 1856.39 201.376   5
   3  -2  -3 1771.78 188.644   2
   3  -2  -3 2402.19 240.469  18
   3  -2  -4 108.334 109.976   3
   3  -2  -4 116.610 128.446   5
   3  -2  -4 16.4386 112.209   2
  -3   2   4 57.2786 154.816  16
   3  -2  -4-38.2070 156.385  18
   3  -2  -5 55117.8 1925.43   5
   3  -2  -5 59499.7 1951.45   3
  -3   2   5 61712.7 2060.64  16
   3  -2  -6 9388.01 412.125   5
  -3   2   6 11206.2 588.847  16
  -3   2   7 5159.62 446.844  16
  -3   2   8 588.431 298.184  16
   3  -2  -8 448.447 88.8806  23
   3  -2  -9 70829.7 2236.81  23
  -3   2   9 72293.6 2581.88  16
   3  -2  -9 66644.3 2218.50  36
   3  -2  -9 69875.7 2225.95  33
  -3   2  10 8489.00 657.671  16
   3  -2 -10 8748.66 357.755  23
   3  -2 -10 8353.85 334.987  36
   3  -2 -10 8626.12 345.650  33
  -3   2  11 5268.43 562.196  16
   3  -2 -11 5170.10 269.761  23
   3  -2 -11 5518.62 248.093  36
   3  -2 -11 5767.01 273.743  35
   3  -2 -12 5643.27 303.509  23
   3  -2 -12 6500.03 282.523  36
   3  -2 -12 6646.48 315.190  35
   3  -2 -13 9278.81 530.288  52
   3  -2 -13 10635.9 402.889  36
   3  -2 -13 10835.6 437.868  35
   3  -2 -13 9706.55 408.732  31
  -3   2  14 11045.5 919.424  16
   3  -2 -14 8741.67 613.075  52
   3  -2 -14 14668.7 522.667  31
   3  -2 -14 15480.3 550.158  35
   3  -2 -15 7847.04 359.835  31
   3  -2 -15 8562.21 384.515  35
   3  -2 -16 3680.07 199.658  31
   3  -2 -16 3679.81 229.021  35
  -3   2  17 75.5659 96.4947  24
   3  -2 -17 87.7980 110.836  35
  -3   2  18 991.489 99.0156  24
   3  -2 -18 1052.19 109.311  35
  -3   1 -16 112.537 93.9484  35
  -3   1 -15 6950.18 308.818  35
   3  -1  14-23.3106 115.791  24
  -3   1 -14 11.9941 130.184  35
  -3   1 -14-43.9053 125.547  27
   3  -1  13 13279.9 505.382  24
  -3   1 -13 12855.8 521.445  35
  -3   1 -13 12977.7 529.909  31
  -3   1 -13 14053.6 512.089  27
  -3   1 -12 276.681 320.806  20
   3  -1  12 4.55739 127.655  24
  -3   1 -12-65.4565 149.534  27
   3  -1  11 28.1460 121.459  24
  -3   1 -11 70.2503 143.852  27
  -3   1 -11 9.16507 141.902  33
   3  -1  10 57.0514 113.654  24
   3  -1  10 263.576 305.538  16
  -3   1 -10 117.288 133.902  27
  -3   1 -10-55.7313 130.517  33
   3  -1   9 62490.3 2022.04  24
  -3   1  -9 61070.2 2041.36  33
  -3   1  -8 5518.89 253.172  23
   3  -1   8 4748.91 222.624  24
   3  -1   8 5586.85 502.818  16
  -3   1  -8 4566.19 239.939  33
   3  -1   7 1813.59 128.475  24
  -3   1  -7 1799.62 142.483  23
   3  -1   7 1897.71 333.314  16
  -3   1  -7 1479.12 140.602  33
   3  -1   6 12348.2 406.158  24
  -3   1  -6 11566.1 423.783  23
   3  -1   6 12426.6 531.772  19
   3  -1   6 12707.3 679.188  16
   3  -1   5 4037.45 266.745   2
   3  -1   5 4111.51 285.862   5
   3  -1   5 4017.85 292.792  19
   3  -1   5 4603.98 400.251  16
   3  -1   4 84390.9 2977.18  19
   3  -1   4 87871.2 3059.18  16
   3  -1   3 13939.9 592.108  19
   3  -1   2 362548. 11632.8  18
   3  -1   2 377804. 11690.4  19
  -3   1  -1 15469.2 641.612  20
   3  -1   1 17759.7 652.775  18
   3  -1   0 713959. 21297.8  18
  -3   1   0 652795. 21237.5  20
   3  -1  -1 324912. 10250.9  19
   3  -1  -1 320399. 10253.9  17
   3  -1  -2 954.374 200.308  18
   3  -1  -2 807.191 178.110  19
   3  -1  -3 264030. 7928.42  18
   3  -1  -3 234606. 7863.87  19
  -3   1   4 3973.90 308.229  16
   3  -1  -4 3271.23 279.324  18
  -3   1   5 6329.59 414.373  16
   3  -1  -5 7159.35 423.680  18
   3  -1  -6 14505.9 553.539   2
   3  -1  -6 11511.5 518.408   5
   3  -1  -6 14796.2 673.496  18
  -3   1   6 12421.8 660.222  16
   3  -1  -7 13166.0 508.861   3
   3  -1  -7 11547.7 484.481   5
   3  -1  -7 16322.2 710.586  18
  -3   1   7 14698.9 730.296  16
   3  -1  -8 32397.0 1082.60  23
  -3   1   8 34133.1 1388.01  16
   3  -1  -9 1545.77 125.837  23
  -3   1   9 1537.22 339.590  16
   3  -1  -9 1247.46 119.596  33
  -3   1  10 250.997 277.139  16
   3  -1 -10 120.895 91.1467  23
   3  -1 -10 72.8435 88.7447  33
   3  -1 -11 2982.38 196.610  23
  -3   1  11 3352.51 471.073  16
   3  -1 -11 2967.62 267.606  52
   3  -1 -11 3488.59 185.740  36
   3  -1 -11 3209.87 191.149  33
  -3   1  12 1760.20 425.659  16
   3  -1 -12 2146.70 179.344  23
   3  -1 -12 1458.76 250.387  52
   3  -1 -12 2189.31 155.220  36
   3  -1 -12 1966.01 166.576  33
   3  -1 -13 1761.61 183.500  23
  -3   1  13 2059.57 465.733  16
   3  -1 -13 1538.13 147.664  36
   3  -1 -13 1986.63 196.397  35
  -3   1  14 1768.21 449.735  16
   3  -1 -14 2259.68 189.791  23
   3  -1 -14 1801.75 154.307  36
   3  -1 -14 1790.21 200.490  35
   3  -1 -15 641.122 142.444  31
   3  -1 -15 573.171 159.464  35
  -3   1  16 461.164 136.423  24
   3  -1 -16 522.408 126.569  31
   3  -1 -16 534.563 144.347  35
  -3   1  17 382.414 109.964  24
   3  -1 -17 244.638 116.168  35
  -3   1  18 220.897 86.9634  24
   3  -1 -18 368.796 98.9829  35
   3   0  17 82.3144 57.0945  38
   3   0  16 42.4537 81.6833  38
  -3   0 -16 32.3521 83.2926  35
  -3   0 -15 262.461 107.687  35
  -3   0 -14 7248.14 312.270  35
  -3   0 -14 6420.34 295.823  27
  -3   0 -13 12906.4 494.612  27
  -3   0 -13 13464.7 521.190  31
  -3   0 -13 12204.5 499.005  35
  -3   0 -12 1180.68 388.976  20
  -3   0 -12 842.628 160.852  27
  -3   0 -12 792.532 185.065  31
  -3   0 -12 677.333 153.677  35
  -3   0 -11 10961.2 871.411  20
  -3   0 -11 11353.1 459.321  35
  -3   0 -11 11444.3 459.583  27
  -3   0 -10 173.793 319.871  20
  -3   0 -10 482.524 148.295  27
   3   0   9 5426.81 518.728  16
  -3   0  -9 5682.87 564.173  20
  -3   0  -9 4695.80 251.062  27
  -3   0  -9 4859.65 260.592  33
  -3   0  -8 890.101 137.418  27
  -3   0  -8 906.950 128.354  33
   3   0   7 66379.3 2118.27  19
   3   0   7 71418.1 2313.47  16
  -3   0  -7 57758.5 1937.24  27
  -3   0  -7 59293.1 1952.55  33
   3   0   6 5732.17 299.744   2
   3   0   6 6104.98 391.833  19
  -3   0  -6 5518.12 253.961  33
   3   0   5 15493.6 767.585  16
  -3   0  -3 140453. 4768.21  20
   3   0   3 145832. 4609.50  18
  -3   0  -2 615392. 17983.4  20
   3   0   2 543657. 17869.6  18
  -3   0  -1 87851.8 2701.53  20
   3   0   1 75103.6 2646.85  18
   3   0   0 3375.98 250.459  18
   3   0  -1 49303.2 1709.20  19
   3   0  -2 308743. 9887.17  19
   3   0  -2 313085. 9917.85  18
   3   0  -3 38111.6 1426.50  19
   3   0  -3 44481.0 1499.03  18
   3   0  -4 107871. 3028.44  18
   3   0  -4 77761.7 2893.92  19
   3   0  -5 12398.6 620.290  18
   3   0  -6 2969.32 318.144  18
   3   0  -7 26811.8 1127.18  18
   3   0  -8 32452.8 1078.20  23
  -3   0   8 33023.0 1378.13  16
   3   0  -8 32419.2 1319.84  18
   3   0  -9 29736.9 1230.48  18
   3   0  -9 30148.4 988.162  23
  -3   0   9 30612.7 1320.34  16
   3   0  -9 28096.3 973.450  33
  -3   0  10 13.9861 272.675  16
   3   0 -10-2.36632 92.9182  23
   3   0 -10 87.8658 91.1026  33
  -3   0  11 485.344 323.109  16
   3   0 -11 585.599 120.732  23
   3   0 -11 831.629 121.612  33
   3   0 -12 899.431 140.390  23
  -3   0  12 1001.46 383.069  16
   3   0 -12 836.486 132.509  33
   3   0 -12 862.238 125.312  36
   3   0 -13 15758.9 593.527  23
   3   0 -13 15617.4 552.182  36
   3   0 -13 14719.2 564.810  33
   3   0 -14 4067.80 257.635  23
  -3   0  14 3885.92 585.010  16
   3   0 -14 3815.31 213.580  46
   3   0 -14 4371.63 243.655  33
   3   0 -14 3776.91 213.469  36
   3   0 -15 10967.4 462.604  23
   3   0 -15 11331.6 422.596  36
   3   0 -15 10059.1 456.284  35
  -3   0  16 13964.7 516.527  24
   3   0 -16 13164.8 526.069  35
   3   0 -16 12858.7 494.250  31
   3   0 -17 132.650 116.265  35
   3   0 -18 1281.16 124.979  35
   3   1  16 916.730 91.4429  38
  -3  -1 -15 194.393 97.7009  35
  -3  -1 -14 12003.1 435.880  35
  -3  -1 -14 10276.8 417.399  27
  -3  -1 -13 198.798 126.715  35
  -3  -1 -13 148.844 160.389  31
  -3  -1 -13 115.331 134.883  27
  -3  -1 -12 612.051 319.915  20
   3   1  12 418.572 137.568  24
  -3  -1 -12 534.728 140.058  35
  -3  -1 -12 430.973 152.775  27
  -3  -1 -12 336.036 172.954  31
  -3  -1 -11 316.532 334.238  20
   3   1  11 471.909 143.792  24
  -3  -1 -11 427.059 175.344  31
  -3  -1 -11 216.088 140.097  35
  -3  -1 -11 452.752 162.225  27
   3   1  10 5995.13 294.122  24
  -3  -1 -10 6261.56 306.586  27
  -3  -1 -10 6683.76 301.159  35
  -3  -1 -10 6926.67 324.040  31
   3   1   9 1418.10 144.301  24
  -3  -1  -9 1242.79 363.799  20
  -3  -1  -9 1139.53 142.488  35
  -3  -1  -9 1279.99 166.153  27
  -3  -1  -9 1234.45 170.451  31
  -3  -1  -8 9618.32 712.916  20
   3   1   8 9299.48 342.923  24
  -3  -1  -8 7978.97 336.703  35
  -3  -1  -8 8430.30 348.599  27
  -3  -1  -8 7643.61 349.382  31
   3   1   7 2046.20 140.392  24
  -3  -1  -7 2165.55 374.640  20
  -3  -1  -7 1841.74 155.775  27
   3   1   6 5431.01 222.210  24
  -3  -1  -6 5130.50 495.314  20
  -3  -1  -6 4333.04 230.059  27
   3   1   5 693.760 101.845  24
  -3  -1  -5 645.259 283.184  20
   3   1   4 21408.5 797.050  18
  -3  -1  -4 31109.6 1120.63  20
  -3  -1  -3 55710.5 2040.30  20
  -3  -1  -2 3243.31 320.373  20
  -3  -1  -1 16978.4 823.236  20
   3   1   1 25023.3 926.975  17
   3   1   0 231304. 7507.12  17
   3   1  -1 1133.96 210.473  17
   3   1  -2 91285.7 3111.00  17
   3   1  -3 18107.1 747.113  19
  -3  -1   4 10090.1 517.825  16
   3   1  -4 10634.7 496.327  19
  -3  -1   5 316287. 10466.0  16
   3   1  -5 321944. 10414.3  19
   3   1  -5 351288. 10546.3  18
  -3  -1   6 84256.4 2866.52  16
   3   1  -6 82153.4 2749.30  19
   3   1  -6 81751.7 2887.85  18
   3   1  -7 37274.2 1483.30  18
  -3  -1   7 36546.1 1471.22  16
   3   1  -8 41839.1 1316.83  23
   3   1  -8 40291.8 1587.76  18
   3   1  -8 37961.8 1311.99  26
   3   1  -9 17464.1 879.498  18
   3   1  -9 19253.7 641.378  23
   3   1  -9 17365.7 627.384  33
   3   1  -9 17485.2 641.813  26
   3   1 -10 120.595 195.103  18
   3   1 -10 221.104 100.180  23
   3   1 -10 194.951 104.611  33
   3   1 -11 245.428 114.712  23
   3   1 -11 195.584 113.270  33
   3   1 -12 7844.73 358.675  23
   3   1 -12 7634.75 339.313  33
   3   1 -13 2800.32 216.534  23
   3   1 -13 2824.05 185.395  36
   3   1 -13 2815.09 201.881  33
   3   1 -14 23889.0 912.755  46
   3   1 -14 27133.3 910.186  36
   3   1 -14 26042.4 927.707  33
   3   1 -15 68.0442 134.042  23
   3   1 -15 202.292 105.611  46
   3   1 -15 126.087 106.265  36
   3   1 -15 225.672 124.950  33
   3   1 -16 5845.60 297.305  23
   3   1 -16 5721.06 247.991  36
   3   1 -17 2669.83 162.100  31
   3   1 -17 2627.69 192.044  35
  -3  -1  18 12.1119 71.9673  38
   3   1 -18 506.691 102.999  35
   3   2  16 123.895 51.6543  38
  -3  -2 -15 5114.16 226.673  35
  -3  -2 -14 2995.44 178.835  35
  -3  -2 -13 341.409 134.492  27
  -3  -2 -13 174.379 119.462  35
  -3  -2 -12 10425.4 410.663  27
  -3  -2 -12 9650.80 397.608  35
  -3  -2 -11 1736.15 424.929  20
  -3  -2 -11 1848.08 196.515  27
  -3  -2 -11 2093.61 179.318  35
  -3  -2 -11 2190.47 214.767  31
  -3  -2 -10 11890.3 501.157  31
  -3  -2 -10 12147.4 479.750  35
  -3  -2 -10 12832.9 494.037  27
   3   2   9 6028.65 284.305  24
  -3  -2  -9 6120.47 283.292  35
  -3  -2  -9 5712.07 308.692  31
  -3  -2  -9 6218.30 303.532  27
   3   2   8 5357.79 246.274  24
  -3  -2  -8 4586.34 264.420  31
  -3  -2  -8 4816.71 240.335  35
  -3  -2  -8 4949.56 262.247  27
   3   2   7 22873.1 756.063  24
  -3  -2  -7 23696.7 1196.55  20
  -3  -2  -7 21471.9 765.496  31
  -3  -2  -7 21560.2 761.277  27
  -3  -2  -7 21789.2 751.135  35
  -3  -2  -6-91.2283 236.772  15
   3   2   6 17.6662 94.5501  24
  -3  -2  -6 14.3463 266.094  20
  -3  -2  -6 90.2238 120.116  27
  -3  -2  -6 123.397 121.259  31
  -3  -2  -6 163.834 94.9066  35
   3   2   5 43252.7 1322.30  24
  -3  -2  -5 37538.3 1650.81  20
  -3  -2  -5 38945.3 1326.21  31
  -3  -2  -5 39418.3 1312.53  35
  -3  -2  -4 1231.32 325.261  20
  -3  -2  -4 922.763 134.365  31
  -3  -2  -3 6661.36 517.532  20
   3   2   2 289.795 231.935  17
  -3  -2  -2 409.567 263.926  20
   3   2   1 299.595 205.745  17
   3   2   0 1659.41 262.226  17
   3   2  -1 5726.85 430.205  17
   3   2  -2 586.196 209.130  17
  -3  -2   3 33100.9 1204.55  16
  -3  -2   4 110482. 3655.58  16
  -3  -2   5 147842. 4829.73  16
   3   2  -5 145916. 4802.40  19
  -3  -2   6 21213.1 944.826  16
   3   2  -6 21984.3 873.835  19
  -3  -2   7 248560. 7679.68  16
   3   2  -7 246715. 7743.83  18
   3   2  -8 41453.3 1689.84  18
  -3  -2   8 42029.7 1656.02  16
   3   2  -8 41528.0 1371.38  26
   3   2  -9 1672.73 306.853  18
   3   2  -9 1670.15 141.385  23
  -3  -2   9 1522.99 346.189  16
   3   2  -9 1603.13 143.965  26
   3   2 -10 984.244 274.392  18
  -3  -2  10 1406.23 358.906  16
   3   2 -10 1474.55 141.386  23
   3   2 -10 1128.21 139.867  26
  -3  -2  11 16.3709 299.872  16
   3   2 -11 166.879 114.109  23
   3   2 -11 26.9575 115.477  33
  -3  -2  12 5641.79 611.127  16
   3   2 -12 7092.81 335.382  23
   3   2 -12 6337.43 308.935  33
  -3  -2  13 1429.26 445.708  16
   3   2 -13 1680.78 185.793  23
   3   2 -13 1547.64 169.018  33
  -3  -2  14 7136.04 752.580  16
   3   2 -14 9518.17 404.200  23
   3   2 -14 8533.06 369.394  46
   3   2 -14 8232.78 349.095  36
   3   2 -14 7432.32 366.356  33
   3   2 -15 359.705 142.767  23
   3   2 -15 621.920 124.910  46
   3   2 -15 492.899 129.480  33
   3   2 -15 312.399 106.049  36
   3   2 -16 464.187 140.497  23
   3   2 -16 365.852 108.253  46
   3   2 -16 385.260 98.9748  36
   3   2 -16 315.312 146.258  35
  -3  -2  17 299.268 112.430  24
   3   2 -17 314.441 85.2603  46
  -3  -2  17 12.1461 84.7852  38
   3   2 -17 121.343 116.284  35
   3   2 -17 311.483 104.482  31
  -3  -2  18 2631.32 156.081  24
   3   2 -18 2568.43 159.257  35
   3   2 -19 48.2686 53.4824  45
   3   3  15 116.131 58.4435  38
   3   3  15 635.491 63.9727  32
  -3  -3 -14 888.673 113.636  35
  -3  -3 -13 963.036 130.929  35
  -3  -3 -12 469.814 149.503  27
  -3  -3 -12 605.175 129.408  35
  -3  -3 -12 413.207 159.910  31
  -3  -3 -11 7781.67 365.256  31
  -3  -3 -11 7403.90 342.780  35
  -3  -3 -11 8057.74 358.293  27
  -3  -3 -10 1244.50 407.347  20
  -3  -3 -10 1194.92 186.464  27
  -3  -3 -10 1136.37 159.373  35
  -3  -3 -10 1091.31 193.893  31
  -3  -3  -9 850.897 417.568  20
  -3  -3  -9 705.680 153.556  35
  -3  -3  -9 626.074 194.478  31
  -3  -3  -9 636.789 184.962  27
  -3  -3  -8 15214.0 1008.18  20
  -3  -3  -8 14891.7 580.635  31
  -3  -3  -8 14949.7 560.525  35
  -3  -3  -8 15987.2 582.169  27
  -3  -3  -7 15335.2 1000.45  20
  -3  -3  -7 16849.0 907.513  15
  -3  -3  -7 16539.1 610.057  27
  -3  -3  -7 16288.6 593.796  35
  -3  -3  -7 17153.5 617.345  31
  -3  -3  -6 62137.2 2093.93  35
  -3  -3  -6 65942.8 2108.57  27
  -3  -3  -6 67818.2 2112.24  31
  -3  -3  -5 3557.82 437.323  15
  -3  -3  -5 4008.83 480.594  20
  -3  -3  -5 4152.00 193.029  35
  -3  -3  -5 3376.56 210.848  31
  -3  -3  -4 139191. 4276.48  35
  -3  -3  -4 127895. 4284.95  31
   3   3   3 1878.33 363.114  17
  -3  -3  -3 2063.47 157.537  31
  -3  -3  -3 2105.99 162.942  27
   3   3   2 30297.2 1157.36  17
  -3  -3  -2 20063.3 710.849  27
   3   3   1 239.221 252.688  17
   3   3   0 15289.4 826.214  17
   3   3  -1 8003.16 564.066  17
   3   3  -2 145446. 3856.53  17
  -3  -3   2 98783.0 3501.91  16
  -3  -3   3 9062.22 463.775  16
  -3  -3   4 3758.48 332.220  16
  -3  -3   5 7925.09 478.646  16
  -3  -3   6 436.619 249.592  16
   3   3  -6 310.042 196.289  19
  -3  -3   7 53448.7 1847.58  16
   3   3  -7 52449.8 1746.37  19
  -3  -3   8 22851.4 1083.88  16
   3   3  -8 22228.6 1138.14  18
   3   3  -8 24351.2 822.122  26
  -3  -3   9 10204.9 675.926  16
   3   3  -9 9690.74 398.045  26
   3   3 -10 2887.27 394.651  18
   3   3 -10 3325.80 208.680  23
  -3  -3  10 3039.37 431.074  16
   3   3 -10 3179.97 206.023  26
   3   3 -11 4225.90 245.026  23
  -3  -3  11 4014.84 523.492  16
   3   3 -11 4159.35 247.151  26
   3   3 -12 5350.23 288.144  23
   3   3 -12 5048.50 275.853  33
   3   3 -13 9336.87 419.914  23
   3   3 -13 8761.88 392.921  46
   3   3 -13 9247.25 397.952  33
  -3  -3  14 503.998 361.228  16
   3   3 -14 447.416 150.750  23
   3   3 -14 392.874 130.323  46
   3   3 -14 499.266 139.768  33
   3   3 -14 364.208 116.585  36
   3   3 -15 1630.86 179.704  23
   3   3 -15 1692.61 166.075  46
   3   3 -15 1579.62 161.465  33
   3   3 -15 1538.33 138.324  36
   3   3 -16 1164.57 159.975  23
   3   3 -16 1292.57 140.595  46
   3   3 -16 1078.83 136.149  33
   3   3 -16 1121.48 115.269  36
   3   3 -17 537.551 123.912  23
  -3  -3  17 608.110 119.202  24
   3   3 -17 586.331 103.885  46
   3   3 -17 677.076 128.151  35
  -3  -3  18 7277.84 256.809  24
   3   3 -18 4721.06 248.407  35
   3   4  14 10.2104 54.2436  38
   3   4  14 285.364 59.9537  32
  -3  -4 -13-13.6047 110.363  22
   3   4  13 31.9145 69.4699  32
  -3  -4 -12-74.2999 114.571  35
  -3  -4 -12 94.6061 133.612  31
  -3  -4 -11 2450.08 204.931  31
  -3  -4 -11 2317.09 203.451  27
  -3  -4 -11 2468.45 183.405  35
   3   4  10 991.976 362.718  17
  -3  -4 -10 1132.64 183.894  31
  -3  -4 -10 1236.90 185.759  27
  -3  -4 -10 1104.23 150.742  35
   3   4   9 7375.82 781.310  17
  -3  -4  -9 7864.67 364.484  35
  -3  -4  -9 8150.64 392.512  27
  -3  -4  -9 7806.59 386.924  31
  -3  -4  -8 42052.1 1473.64  42
  -3  -4  -8 46212.6 1478.08  44
  -3  -4  -8 43830.3 1483.50  35
  -3  -4  -8 44654.9 1498.82  31
  -3  -4  -8 46279.5 1501.10  27
   3   4   7 752.403 352.768  17
  -3  -4  -7 779.985 325.908  15
  -3  -4  -7 1064.63 136.683  42
  -3  -4  -7 1017.93 192.929  27
  -3  -4  -7 786.350 144.120  35
  -3  -4  -7 790.189 179.605  31
  -3  -4  -6 17150.4 1016.34  15
  -3  -4  -6 19270.4 704.781  31
  -3  -4  -6 19255.2 704.808  27
  -3  -4  -6 19761.4 686.830  35
  -3  -4  -5 40106.5 1844.64  15
  -3  -4  -5 40919.1 1476.81  31
   3   4   4 12757.6 789.674  17
  -3  -4  -4 11497.2 734.517  15
  -3  -4  -4 12988.5 369.113  35
  -3  -4  -4 11999.9 382.321  31
  -3  -4  -3 17140.5 956.368  15
  -3  -4  -3 16685.4 604.036  31
  -3  -4  -3 16903.9 610.897  27
   3   4   2 13428.9 444.720  32
  -3  -4  -2 12535.1 468.250  27
   3   4   1 10587.8 377.064  32
  -3  -4  -1 10506.7 397.083  31
  -3  -4  -1 9961.00 404.065  27
   3   4   0 21849.8 984.817  17
  -3  -4   0 14721.6 546.130  27
   3   4  -1 28145.8 1290.84  17
  -3  -4   2 1927.00 171.048  16
   3   4  -2 4287.56 434.662  17
  -3  -4   3 5958.42 330.918  16
  -3  -4   4 13984.7 608.759  16
  -3  -4   5 28266.4 1093.75  16
  -3  -4   6 14433.1 669.530  16
   3   4  -6 14025.1 698.191  19
  -3  -4   7-63.5351 232.133  16
  -3  -4   7 198.482 175.203  15
   3   4  -7 77.7375 171.817  19
  -3  -4   8 12315.7 742.257  16
   3   4  -8 14347.5 520.081  26
  -3  -4   9 16691.0 918.179  16
   3   4  -9 18037.6 1011.52  18
   3   4  -9 17596.4 637.510  26
  -3  -4  10-214.738 303.023  16
   3   4 -10 50.1904 271.473  18
   3   4 -10 67.5022 119.148  26
  -3  -4  11 19024.4 1108.86  16
   3   4 -11 19417.4 757.016  26
   3   4 -12 30276.9 1041.71  23
   3   4 -12 28604.4 1018.88  46
   3   4 -12 30111.6 1024.50  33
   3   4 -12 29207.6 1031.47  26
  -3  -4  13 93.6147 340.800  16
   3   4 -13 131.446 148.967  23
   3   4 -13 151.772 130.265  46
   3   4 -13 217.604 150.016  33
   3   4 -14 793.507 169.238  23
  -3  -4  14 1006.44 189.861  21
   3   4 -14 1085.37 159.270  46
   3   4 -14 813.262 151.975  33
   3   4 -15 1470.63 172.672  23
   3   4 -15 1261.45 159.171  46
   3   4 -15 1058.30 122.461  36
   3   4 -15 1259.11 152.930  33
   3   4 -16 450.478 140.780  23
   3   4 -16 447.038 124.318  46
   3   4 -16 599.338 92.3945  36
   3   4 -16 498.274 117.035  33
  -3  -4  17 14797.5 489.922  24
   3   4 -17 15678.8 537.238  23
   3   4 -17 16643.1 504.394  46
  -3  -4  18 3302.27 160.637  24
   3   4 -18 3284.58 161.141  46
  -3  -5 -14 264.126 114.485  52
   3   5  13 423.222 68.2058  32
  -3  -5 -12 8808.18 348.421  22
   3   5  12 8641.74 332.975  32
  -3  -5 -11 177.029 147.258  22
  -3  -5 -11 277.495 143.584  31
   3   5  11 143.663 80.3894  32
  -3  -5 -10 10189.5 361.153  44
   3   5  10 9594.56 356.927  32
  -3  -5 -10 9095.10 389.680  31
   3   5   9 428.234 306.209  17
  -3  -5  -9 91.4218 139.366  44
  -3  -5  -9 136.943 120.762  42
  -3  -5  -9 226.375 172.132  31
  -3  -5  -9 151.889 139.707  35
  -3  -5  -9 35.5567 182.785  27
  -3  -5  -8 19446.8 732.626  42
  -3  -5  -8 20807.8 737.309  44
  -3  -5  -8 21065.6 767.954  27
  -3  -5  -8 21095.6 760.714  31
  -3  -5  -8 20366.6 741.670  35
  -3  -5  -7 155174. 4799.07  42
  -3  -5  -7 152884. 4794.89  44
  -3  -5  -7 149237. 4796.76  35
  -3  -5  -7 144441. 4805.58  31
  -3  -5  -7 152836. 4815.35  27
   3   5   6 10842.7 876.278  17
  -3  -5  -6 11068.5 461.865  27
  -3  -5  -6 11845.4 438.875  35
  -3  -5  -6 10082.0 446.798  31
  -3  -5  -5 2549.89 450.849   1
  -3  -5  -5 3865.97 205.334   8
   3   5   5 5125.06 586.582  17
  -3  -5  -5 4244.64 516.087  15
  -3  -5  -5 4939.07 250.885  31
  -3  -5  -5 3528.56 230.105  35
  -3  -5  -4 7768.41 630.644  15
  -3  -5  -4 7321.61 298.532  31
   3   5   4 6553.45 256.359  32
  -3  -5  -3 4019.83 248.383   8
  -3  -5  -3 6205.94 575.433  15
   3   5   3 8827.61 675.180  17
  -3  -5  -3 6501.82 279.004  31
   3   5   3 6438.70 246.292  32
  -3  -5  -3 6190.02 290.902  27
  -3  -5  -2 665.729 123.324   8
   3   5   2 1459.82 349.105  17
  -3  -5  -2 1300.36 370.377  15
  -3  -5  -2 1338.31 166.927  27
   3   5   2 1487.60 103.528  32
   3   5   1 22524.3 1140.39  17
   3   5   1 19032.8 655.728  32
  -3  -5   0 100587. 3983.18  15
   3   5   0 111704. 3572.24  32
  -3  -5   1 27001.3 936.621  22
  -3  -5   1 28852.3 1322.70  15
  -3  -5   2 26663.4 1253.67  15
  -3  -5   2 25384.3 887.956  22
  -3  -5   3 13336.6 793.568  15
  -3  -5   3 13031.2 481.421  22
  -3  -5   4 5094.83 501.432  15
  -3  -5   4 6777.20 292.177  22
  -3  -5   5 9969.65 644.873  15
  -3  -5   5 10044.6 488.964  16
  -3  -5   6 4441.75 420.946  15
  -3  -5   6 5015.61 357.683  16
  -3  -5   7 111.802 196.584  16
  -3  -5   7-19.6341 185.447  15
   3   5  -7 133.787 94.6166  46
  -3  -5   7 110.098 91.5869   8
  -3  -5   8 281.388 236.439  16
  -3  -5   8 301.456 98.5429   8
   3   5  -8 314.053 105.342  46
  -3  -5   9 15029.1 840.391  16
   3   5  -9 14414.3 957.631  18
   3   5  -9 14135.6 563.076  46
   3   5  -9 16029.7 574.219  26
   3   5 -10 68526.8 2656.16  18
   3   5 -10 66309.4 2109.99  46
   3   5 -10 64643.7 2109.71  26
  -3  -5  11 1582.22 378.031  16
   3   5 -11 2044.19 414.076  18
   3   5 -11 1903.01 189.204  26
  -3  -5  12 20087.7 1316.60  16
   3   5 -12 29046.5 983.402  26
   3   5 -13 6080.96 316.574  33
   3   5 -13 6253.50 324.636  26
   3   5 -14 2374.20 217.278  23
   3   5 -14 2359.77 202.464  46
   3   5 -14 2029.73 194.292  33
   3   5 -15 2323.98 203.733  23
  -3  -5  15 1914.29 216.905  21
   3   5 -15 2467.60 193.192  46
   3   5 -15 1945.87 147.666  36
   3   5 -15 2375.09 180.152  33
   3   5 -16 345.337 129.959  23
   3   5 -16 405.639 86.3662  49
   3   5 -16 417.315 124.605  46
   3   5 -16 388.744 112.905  33
  -3  -5  17 868.307 104.190  24
   3   5 -17 949.524 131.115  23
   3   5 -17 1188.28 124.879  46
   3   5 -18 479.952 92.1233  23
   3   5 -18 443.422 81.6911  46
  -3  -6 -12 3666.97 193.673  39
   3   6  12 4461.56 180.152  32
  -3  -6 -11 1317.29 152.402  22
   3   6  11 1254.57 101.580  32
  -3  -6 -10 3606.33 234.329  22
  -3  -6 -10 4115.44 204.223  44
   3   6  10 3421.00 181.387  32
  -3  -6  -9 1101.46 192.639  22
  -3  -6  -9 1147.30 148.308  44
  -3  -6  -9 998.604 130.991  42
   3   6   9 870.148 107.810  32
  -3  -6  -8 32562.4 1162.30  42
  -3  -6  -8 32310.0 1184.01  31
   3   6   8 34680.6 1154.58  32
   3   6   7 2662.81 507.809  17
  -3  -6  -7 3378.55 218.385  42
  -3  -6  -7 3927.41 235.223  44
   3   6   7 3130.89 188.968  32
  -3  -6  -7 3727.33 259.324  31
   3   6   6 75366.6 3127.56  17
  -3  -6  -6 82371.9 2449.32  44
  -3  -6  -6 71503.2 2460.28  31
   3   6   6 75137.7 2433.87  32
   3   6   5 25799.0 1444.62  17
  -3  -6  -5 24050.1 834.202   8
  -3  -6  -5 26056.9 845.332  44
   3   6   5 23215.4 826.572  32
  -3  -6  -4 9139.52 625.686   6
  -3  -6  -4 7565.28 337.573   8
  -3  -6  -4 8054.69 708.197  15
   3   6   4 9231.49 792.947  17
   3   6   4 8425.42 325.288  32
  -3  -6  -3 118.979 117.493   8
   3   6   3 297.856 302.207  17
  -3  -6  -3 75.8653 305.299  15
   3   6   3 149.023 80.8418  32
  -3  -6  -2 859.305 134.437   8
  -3  -6  -2 1462.21 387.015  15
   3   6   2 1671.17 391.011  17
   3   6   2 1342.08 108.729  32
   3   6   1 34286.8 1562.91  17
  -3  -6  -1 29926.7 1053.32  22
  -3  -6  -1 27841.3 1047.07   8
  -3  -6  -1 31607.7 1051.84  40
   3   6   1 32936.0 1029.49  32
  -3  -6   0 1057.62 353.784  15
  -3  -6   0 1104.71 176.653  22
   3   6   0 1713.31 369.315  17
  -3  -6   0 971.603 137.983   8
  -3  -6   1 48303.5 2028.75  15
  -3  -6   1 46714.9 1570.17  22
  -3  -6   2 257.452 150.378  22
  -3  -6   2 521.907 305.366  15
  -3  -6   2 167.598 120.235   8
  -3  -6   3 6757.72 308.090  22
  -3  -6   3 6608.78 298.645   8
  -3  -6   4 14376.5 539.929  22
  -3  -6   4 14879.4 540.796   8
  -3  -6   5 18853.2 1060.56  15
   3   6  -5 20187.9 755.650  46
  -3  -6   6 16408.7 914.158  15
   3   6  -6 14866.2 611.173  46
  -3  -6   7 349.302 238.091  15
  -3  -6   7 523.849 117.669   8
   3   6  -7 366.531 104.632  46
  -3  -6   8 26606.8 831.207   8
   3   6  -8 23364.8 840.111  46
  -3  -6   9 17920.1 949.911   6
   3   6  -9 18196.8 679.195  46
   3   6  -9 18963.1 686.079  26
   3   6 -10 26019.9 1466.33  18
   3   6 -10 27619.2 970.956  46
   3   6 -10 27748.3 973.323  26
   3   6 -11 4706.16 596.534  18
   3   6 -11 5505.36 289.232  46
   3   6 -11 4943.21 284.859  26
   3   6 -12 20312.2 739.460  46
   3   6 -12 19010.6 734.489  26
   3   6 -13 147.581 137.732  26
   3   6 -13 279.194 148.268  33
   3   6 -14 4526.67 265.261  33
   3   6 -15 1829.67 177.368  46
   3   6 -15 1612.91 159.265  33
   3   6 -16 4583.39 213.644  49
   3   6 -16 4300.39 226.638  33
   3   6 -17 214.259 97.8986  23
   3   6 -17 330.326 99.9005  46
   3   6 -18 668.225 84.8018  46
  -3  -7 -12 2614.64 128.694  39
   3   7  11 5963.94 228.842  32
  -3  -7 -10 469.221 142.103  22
  -3  -7 -10 707.056 118.994  44
   3   7  10 443.542 77.8363  32
  -3  -7  -9 3339.75 227.067  22
  -3  -7  -9 2728.51 174.175  42
  -3  -7  -9 3157.82 196.863  44
   3   7   9 3306.47 165.147  32
  -3  -7  -8 7742.13 355.195  22
  -3  -7  -8 7056.77 316.322  42
  -3  -7  -8 7556.28 322.763  44
   3   7   8 7075.22 297.541  32
  -3  -7  -7 2993.37 252.308  22
  -3  -7  -7 2773.45 195.808  42
  -3  -7  -7 3213.54 213.566  44
   3   7   7 2610.44 162.977  32
  -3  -7  -6 3200.59 270.629  22
  -3  -7  -6 3927.36 237.827  44
   3   7   6 3230.64 184.217  32
  -3  -7  -5 6802.76 318.746  44
   3   7   5 6578.31 282.492  32
   3   7   4 47001.0 2332.18  17
  -3  -7  -4 44515.6 2286.27  15
  -3  -7  -4 42056.0 2219.77   1
  -3  -7  -4 52567.2 1758.25   8
  -3  -7  -4 57403.1 1766.89  44
   3   7   4 53995.9 1744.59  32
   3   7   3 795.455 356.742  17
  -3  -7  -3 676.124 382.412  15
  -3  -7  -3 811.145 142.515   8
  -3  -7  -3 690.226 370.593   1
  -3  -7  -3 755.337 300.356   6
  -3  -7  -3 1079.79 165.370  44
   3   7   3 927.234 107.760  32
  -3  -7  -2 103.929 317.724   1
  -3  -7  -2 96.4024 127.191   8
  -3  -7  -2 86.8806 196.941  22
   3   7   2 296.230 295.797  17
  -3  -7  -2 189.392 337.358  15
   3   7   2 239.831 85.1882  32
   3   7   1 544.753 306.230  17
  -3  -7  -1 857.315 203.397  22
  -3  -7  -1 686.057 147.688  40
  -3  -7  -1 551.868 147.807   8
  -3  -7   0 128.263 185.452  22
   3   7   0 174.285 282.212  17
  -3  -7   0 97.6109 320.610  15
  -3  -7   0 249.356 140.729  40
  -3  -7   0 7.93034 130.742   8
  -3  -7   1 14105.5 948.611  15
  -3  -7   1 13297.7 550.909  22
  -3  -7   1 14736.7 534.586  40
  -3  -7   2 9055.32 416.973  22
  -3  -7   2 9845.83 390.225  40
  -3  -7   2 10204.2 413.191   8
  -3  -7   3 36047.8 1222.38  22
  -3  -7   3 36795.0 1227.46   8
  -3  -7   4 1521.08 373.939  15
   3   7  -4 1306.09 127.031  46
  -3  -7   4 1811.43 170.184   8
  -3  -7   5 6597.09 610.031  15
   3   7  -5 5508.77 277.877  46
  -3  -7   6 1077.02 328.888  15
  -3  -7   6 980.028 148.063   8
   3   7  -6 665.999 112.584  46
  -3  -7   7 451.086 359.401   1
  -3  -7   7 972.253 143.886   8
   3   7  -7 705.167 125.397  46
  -3  -7   8 1599.70 155.395   8
  -3  -7   8 1621.95 331.321   6
   3   7  -8 1487.78 157.789  46
  -3  -7   9 51532.5 1652.46   8
   3   7  -9 49260.0 1666.93  46
   3   7  -9 51809.1 1674.30  26
   3   7 -10 6194.32 308.067  46
   3   7 -10 5879.60 302.262  26
   3   7 -11 4096.49 601.432  18
   3   7 -11 4293.79 259.952  46
   3   7 -11 4318.78 256.133  26
   3   7 -12 7982.12 386.782  23
   3   7 -12 7548.59 360.991  46
   3   7 -12 7169.59 352.036  26
   3   7 -13 5970.51 314.272  46
   3   7 -13 6037.11 306.940  26
   3   7 -14 9724.96 414.363  46
   3   7 -14 9048.26 401.622  33
  -3  -7  15 189.619 155.752  21
   3   7 -15 212.436 109.158  33
   3   7 -16 3471.15 163.958  49
   3   7 -16 3540.82 172.592  33
   3   7 -17 389.427 97.2358  46
   3   7 -18 336.448 66.3795  46
  -3  -8 -11 37.4251 73.0586  39
  -3  -8 -10 999.671 104.075  44
  -3  -8  -9 14546.5 475.355  22
  -3  -8  -9 12731.0 452.274  44
  -3  -8  -8 193.278 156.220  22
  -3  -8  -8 138.683 130.578  44
  -3  -8  -8 236.699 103.945  42
  -3  -8  -7 3049.91 233.925  22
  -3  -8  -7 2716.60 196.869  44
  -3  -8  -7 2624.90 183.273  42
   3   8   7 2605.81 149.523  32
  -3  -8  -6 2975.66 247.512  22
  -3  -8  -6 2813.76 196.340  42
  -3  -8  -6 3109.68 209.395  44
   3   8   6 2644.63 157.611  32
  -3  -8  -5 10860.1 428.033  44
   3   8   5 9868.68 390.588  32
  -3  -8  -4 23.9978 349.718  15
  -3  -8  -4 243.756 130.853   8
  -3  -8  -4 124.840 164.766  44
   3   8   4 90.2511 86.1604  32
  -3  -8  -3 23324.6 1512.47  15
  -3  -8  -3 25693.3 1469.11   1
  -3  -8  -3 25037.6 1258.40   6
  -3  -8  -3 26884.1 862.389   8
  -3  -8  -2 5902.92 339.751  22
  -3  -8  -2 5856.17 700.433  15
  -3  -8  -2 6407.81 703.076   1
  -3  -8  -2 4478.67 554.825   6
  -3  -8  -2 5486.19 292.579   8
  -3  -8  -1 2379.62 255.585  22
  -3  -8  -1 2270.22 197.011  44
  -3  -8  -1 2215.96 525.469   1
  -3  -8  -1 2493.81 428.418   6
  -3  -8  -1 2205.21 197.722   8
  -3  -8   0 12923.2 539.291  22
  -3  -8   0 12428.2 978.475  15
  -3  -8   0 12953.5 512.761  40
  -3  -8   0 12585.6 490.276  44
  -3  -8   0 12215.6 511.892   8
  -3  -8   1 15758.0 613.198  22
  -3  -8   1 13291.7 1019.18  15
  -3  -8   1 16115.2 593.304  40
  -3  -8   1 14493.9 560.867  44
  -3  -8   1 17948.2 1177.43   1
  -3  -8   2 1212.85 233.355  22
  -3  -8   2 887.425 395.466  15
  -3  -8   2 1008.26 150.138  44
  -3  -8   2 1220.11 162.653  40
  -3  -8   3 12048.8 910.300  15
  -3  -8   3 14532.8 495.321   8
  -3  -8   3 13530.8 1015.50   1
  -3  -8   4 43438.5 2049.40  15
  -3  -8   4 41554.3 1458.61  44
  -3  -8   4 51576.1 2262.99   1
  -3  -8   4 52785.9 1533.41   8
  -3  -8   5 3694.42 529.675  15
   3   8  -5 3739.08 213.872  46
  -3  -8   5 4806.91 260.282   8
  -3  -8   6 608.178 348.620  15
  -3  -8   6 434.103 387.023   1
  -3  -8   6 437.915 306.134   6
  -3  -8   6 735.479 156.250   8
   3   8  -6 554.914 124.347  46
  -3  -8   7 176.042 138.920   8
  -3  -8   7 234.468 277.242   6
  -3  -8   7 544.712 370.131   1
   3   8  -7 145.100 113.268  46
  -3  -8   8 21983.9 1178.21   6
   3   8  -8 19671.3 769.794  46
  -3  -8   9 2718.70 418.618   6
  -3  -8   9 2791.88 193.821  12
  -3  -8   9 3490.86 215.126   8
   3   8  -9 2856.64 208.107  46
   3   8  -9 2891.42 205.302  26
   3   8 -10-262.330 367.790  18
  -3  -8  10 187.052 116.064  12
   3   8 -10 133.982 131.756  46
   3   8 -10 79.8016 123.529  26
   3   8 -11 9315.56 400.266  46
   3   8 -11 8730.61 389.227  26
   3   8 -12 1301.43 187.646  23
   3   8 -12 1338.26 168.152  46
   3   8 -12 1218.34 149.872  26
   3   8 -13 2648.01 212.779  23
   3   8 -13 2755.17 204.584  46
   3   8 -13 2270.44 177.196  26
   3   8 -14 108.131 126.879  23
   3   8 -14 115.788 124.007  46
   3   8 -14 107.642 119.938  33
   3   8 -15 6683.01 308.213  23
   3   8 -15 6354.15 268.561  33
   3   8 -16 3668.55 175.188  49
  -3  -9 -10 1805.88 107.194  39
  -3  -9  -9 1915.62 123.410  44
  -3  -9  -9 1649.22 133.236  39
  -3  -9  -8 147.228 129.218  22
  -3  -9  -8 126.861 110.891  44
  -3  -9  -8 54.9354 82.8494  42
  -3  -9  -7 4607.35 259.811  22
  -3  -9  -7 4129.41 218.825  42
  -3  -9  -6 2447.33 216.344  22
  -3  -9  -6 2239.69 180.737  44
  -3  -9  -6 2126.98 167.884  42
  -3  -9  -5 1502.95 169.967  44
  -3  -9  -4 633.300 161.269  44
  -3  -9  -4 378.273 138.621   8
  -3  -9  -3 227.488 124.370  12
  -3  -9  -3 70.4263 136.048   8
  -3  -9  -2 9742.71 758.656   6
  -3  -9  -2 8765.85 397.083  12
  -3  -9  -2 8892.18 411.816   8
  -3  -9  -1 3739.72 296.297  22
  -3  -9  -1 3626.84 225.788  44
  -3  -9  -1 3344.70 578.119   1
  -3  -9  -1 3684.46 489.864   6
  -3  -9  -1 2463.26 227.014   8
  -3  -9   0 3125.12 288.304  22
  -3  -9   0 2689.30 587.993  15
  -3  -9   0 2889.90 221.188  40
  -3  -9   0 2979.82 208.183  44
  -3  -9   0 2660.12 457.534   6
  -3  -9   0 3058.95 571.524   1
  -3  -9   0 2667.16 227.413   8
  -3  -9   1 419.418 235.846  22
  -3  -9   1 755.170 418.420  15
  -3  -9   1 409.033 164.713  40
  -3  -9   1 296.345 148.006  44
  -3  -9   1 663.085 332.675   6
  -3  -9   1 479.543 376.603   1
  -3  -9   2 1307.38 478.456  15
  -3  -9   2 977.231 164.744  44
  -3  -9   2 1593.12 190.558  40
  -3  -9   2 1278.35 400.945   6
  -3  -9   3 63409.3 2731.46  15
  -3  -9   3 55277.7 1997.42  44
  -3  -9   3 63445.3 2038.21  40
  -3  -9   3 75243.9 2928.20   1
  -3  -9   3 56161.6 2524.82   6
  -3  -9   3 74474.6 2075.17   8
  -3  -9   4 21558.9 1364.63  15
  -3  -9   4 20124.6 773.610  44
  -3  -9   4 24267.9 822.865  40
  -3  -9   4 24980.3 1516.27   1
  -3  -9   4 27334.8 855.636   8
  -3  -9   5 25583.3 1627.12  15
  -3  -9   5 22890.6 1479.62   6
  -3  -9   5 32420.1 1814.12   1
  -3  -9   5 35584.9 1136.14   8
  -3  -9   6 1088.10 375.773   6
  -3  -9   6 1036.05 422.819   1
  -3  -9   6 1030.52 169.287   8
   3   9  -6 709.160 127.879  46
  -3  -9   7 1830.36 398.357   6
  -3  -9   7 2346.82 201.584   8
   3   9  -7 1812.64 161.276  46
  -3  -9   8 2838.18 442.511   6
  -3  -9   8 3298.05 206.874  12
   3   9  -8 2613.50 195.837  46
  -3  -9   9 355.183 135.118  12
  -3  -9   9 736.791 151.821   8
   3   9  -9 360.068 130.540  46
   3   9  -9 419.622 124.798  26
  -3  -9  10 15938.4 559.808  12
  -3  -9  10 15905.9 557.864  11
   3   9 -10 15386.2 591.500  46
   3   9 -10 14530.9 576.789  26
   3   9 -11 1089.64 149.768  46
   3   9 -12 221.422 135.237  23
   3   9 -12 139.615 122.959  46
   3   9 -13 329.360 128.400  23
   3   9 -13 267.727 120.620  46
   3   9 -14 4235.78 234.591  23
   3   9 -14 4417.05 218.984  46
   3   9 -14 4328.01 208.090  33
  -3  -9  15 62.9958 129.822  21
   3   9 -15 317.764 102.257  23
   3   9 -15 164.604 101.676  46
   3   9 -16 520.271 69.6412  49
   3   9 -16 771.239 96.7460  46
  -3 -10  -8 2824.43 144.355  44
  -3 -10  -7 2991.59 146.635  42
  -3 -10  -7 2628.52 162.095  44
  -3 -10  -6 1669.84 147.227  44
  -3 -10  -6 1494.38 128.328  42
  -3 -10  -5 306.520 166.580  22
  -3 -10  -5 600.299 118.370  42
  -3 -10  -5 548.199 138.541  44
  -3 -10  -3 1925.47 144.700  12
  -3 -10  -3 2255.93 146.603  11
  -3 -10  -2 244.913 208.205  22
  -3 -10  -2 382.022 150.105  44
  -3 -10  -2 382.469 124.779  11
  -3 -10  -2 93.8537 142.893   8
  -3 -10  -2 350.912 126.091  12
  -3 -10  -1 2732.07 204.479  12
  -3 -10  -1 2407.73 219.665   8
  -3 -10   0-9.90731 137.082  44
  -3 -10   0 15.4828 141.117  12
  -3 -10   0 35.4935 152.866   8
  -3 -10   1 193.425 145.762  40
  -3 -10   1 484.530 141.142  44
  -3 -10   1 318.748 165.784   8
  -3 -10   1 314.005 152.164  12
  -3 -10   2 363.364 135.142  44
  -3 -10   2 568.098 156.785  40
  -3 -10   2 278.282 157.002  12
  -3 -10   3 21982.4 828.141  44
  -3 -10   3 24311.3 873.545  40
  -3 -10   3 25575.2 863.899  12
  -3 -10   3 20447.2 1296.49   6
  -3 -10   4 635.499 168.795  40
  -3 -10   4 365.355 127.758  44
  -3 -10   4 571.409 173.314   8
  -3 -10   5 85.3786 144.962  40
  -3 -10   5 19.8913 160.232   8
  -3 -10   6 135.319 156.675   8
  -3 -10   6 27.9773 147.560  12
  -3 -10   7 1424.08 165.859  12
  -3 -10   7 1497.23 186.955   8
   3  10  -8 308.766 113.748  46
  -3 -10   8 428.192 136.110  12
  -3 -10   8 681.825 160.554   8
   3  10  -9 2381.79 182.944  46
  -3 -10   9 2902.00 182.342  11
  -3 -10   9 2827.42 184.657  12
  -3 -10   9 2824.34 220.406   8
   3  10 -10 57.0850 112.183  46
  -3 -10  10 33.1420 106.742  12
  -3 -10  10 161.764 104.132  11
   3  10 -11 1889.74 187.182  23
   3  10 -11 1888.73 160.646  46
   3  10 -12 499.657 131.023  23
   3  10 -12 576.703 120.167  46
   3  10 -13 3384.53 208.234  23
   3  10 -13 3123.99 189.593  46
   3  10 -13 3211.63 188.424  33
   3  10 -14 6688.21 267.491  23
   3  10 -14 7946.93 252.596  46
   3  10 -15 1415.30 111.666  46
  -3 -11  -6 303.604 90.6643  44
  -3 -11  -6 261.987 65.7764  42
  -3 -11  -6 164.135 78.5714  39
  -3 -11  -5 1057.35 122.918  44
  -3 -11  -5 1131.29 103.899  42
  -3 -11  -4 17431.7 608.446  42
  -3 -11  -2 7229.95 297.043  44
  -3 -11  -2 6630.52 275.056  11
  -3 -11  -2 6250.87 270.760  12
  -3 -11  -1 7514.49 295.823  44
  -3 -11  -1 6652.79 279.838  12
  -3 -11  -1 7474.66 285.825  11
  -3 -11   0 1820.27 163.138  44
  -3 -11   0 1967.17 164.067  12
  -3 -11   0 1718.22 156.891  11
  -3 -11   1 7180.27 304.081  44
  -3 -11   1 7270.54 317.558  12
  -3 -11   1 7063.22 314.075  11
  -3 -11   2 180.894 124.835  44
  -3 -11   2 204.595 144.323  12
  -3 -11   3 3100.90 177.725  44
  -3 -11   3 2848.84 207.565  12
  -3 -11   3 2907.32 240.541   8
  -3 -11   4 62.7347 141.547  40
  -3 -11   4 26.6740 161.599   8
  -3 -11   4 135.920 151.211  12
  -3 -11   5 197.788 145.034  40
  -3 -11   5 92.5806 162.533   8
  -3 -11   6 2471.91 189.526  12
  -3 -11   6 2368.54 183.531  11
  -3 -11   6 2968.66 226.445   8
  -3 -11   7 199.426 136.899  40
  -3 -11   7 490.856 138.680  12
  -3 -11   7 275.037 131.169  11
  -3 -11   7 395.923 161.109   8
  -3 -11   8 1553.67 151.059  12
  -3 -11   8 1553.39 148.877  11
  -3 -11   8 1884.69 189.625   8
  -3 -11   9 6.18111 120.601  40
  -3 -11   9 78.3201 108.521  12
  -3 -11   9 116.279 108.965  11
   3  11 -10 111.916 87.5705  46
  -3 -11  10 137.792 94.0948  12
  -3 -11  10 85.6533 92.9417  11
   3  11 -11 84.2939 106.601  23
   3  11 -11 238.408 87.5009  46
   3  11 -12 24.6957 95.8550  23
   3  11 -12 109.252 80.8905  46
   3  11 -13 1889.77 137.705  23
   3  11 -13 2113.10 114.260  46
  -3 -12  -4 938.113 80.8110  42
  -3 -12  -3 7870.60 230.996  44
  -3 -12  -3 7155.31 220.760  42
  -3 -12  -2 2392.70 142.098  44
  -3 -12  -2 2405.90 135.377  42
  -3 -12  -1 1499.48 132.544  44
  -3 -12  -1 1055.65 99.3918   9
  -3 -12  -1 1256.33 109.729  12
  -3 -12  -1 1448.71 114.094  11
  -3 -12   0 13.8176 108.561  44
  -3 -12   0 2.71664 101.237  12
  -3 -12   0 20.0703 98.6501  11
  -3 -12   1 2005.19 146.840  44
  -3 -12   1 2065.01 151.621  11
  -3 -12   1 1842.15 148.815  12
  -3 -12   2 1257.26 125.512  44
  -3 -12   2 1197.42 138.887  12
  -3 -12   2 1196.00 137.338  11
  -3 -12   3 82.4966 121.627  12
  -3 -12   3 100.414 116.975  11
  -3 -12   4 2740.82 180.263  11
  -3 -12   4 2488.72 179.323  12
  -3 -12   4 2882.10 222.113   8
  -3 -12   5 339.818 124.785  40
  -3 -12   5 1316.92 173.241   8
  -3 -12   6 1915.16 154.529  12
  -3 -12   6 1896.34 153.361  11
  -3 -12   7 2933.91 168.137  12
  -3 -12   7 2628.48 165.273  11
  -3 -12   8 17439.6 488.523  12
  -3 -12   8 17130.5 489.396  11
  -3 -12   9 6.23052 101.316  40
  -3 -12   9 79.2849 93.5052  12
  -3 -12   9 77.8032 87.0152  11
  -3 -12   9 35.9965 72.6812   9
   3  12 -10 187.418 92.1709  23
  -3 -12  10 114.019 94.5969  40
  -3 -12  10 282.167 71.1444  12
   3  12 -11 83.5571 77.5180  23
  -3 -12  11 67.3792 83.0644  40
  -3 -13  -1 1007.40 83.6759  42
  -3 -13   0 1964.40 102.174  12
  -3 -13   1 1557.62 107.352  12
  -3 -13   1 1756.10 113.445  11
  -3 -13   2 598.342 92.1510  12
  -3 -13   2 566.284 92.9969  11
  -3 -13   2 504.059 79.4194   9
  -3 -13   3 638.898 100.935  12
  -3 -13   3 706.505 100.748  11
  -3 -13   4 5282.02 222.093  11
  -3 -13   4 4569.28 215.288   9
  -3 -13   4 5242.54 220.009  12
  -3 -13   5 1337.67 110.248   9
  -3 -13   6 2027.36 132.762  12
  -3 -13   6 2354.84 136.959  11
  -3 -13   6 1920.84 125.429   9
  -3 -13   7 95.8837 83.6301  11
  -3 -13   7 206.534 83.1952  12
  -3 -13   8 8087.15 279.415  12
  -3 -13   8 7127.37 279.292  11
   4 -17   5 1653.03 87.3862  12
   4 -17   3 205.910 59.2063  12
   4 -17   2 446.668 62.5367  12
   4 -17   1 1531.68 86.1709  12
   4 -16   9 128.322 80.0966  40
   4 -16   8 217.010 99.0316  40
   4 -16   7 55.3731 63.4383  12
   4 -16   7 40.1109 102.910  40
   4 -16   6 4523.17 174.557  12
   4 -16   6 2625.30 199.607  40
   4 -16   5 130.458 83.2812   7
   4 -16   5 86.8423 84.2214  12
   4 -16   5-9.26304 113.638  40
   4 -16   4 16.0535 83.3468   7
   4 -16   4-20.8285 115.326  40
   4 -16   3 213.432 88.7130   7
   4 -16   3 169.961 93.5269  12
   4 -16   2 1341.30 117.845  12
   4 -16   1 1705.49 125.217  12
   4 -16   1 1648.41 124.285   7
   4 -16   0 404.223 84.9436   7
   4 -16   0 434.107 87.2212  12
   4 -16  -1 44.2524 71.2600  12
   4 -16  -2 62.2116 57.6233  12
   4 -15  11 971.934 106.408  40
   4 -15  10 129.528 99.8112  40
  -4  15 -10 157.871 95.8391  26
   4 -15   9 305.460 116.975  40
   4 -15   8 248.327 79.2156  12
   4 -15   8 121.410 123.631  40
   4 -15   7 997.466 108.410   7
   4 -15   7 983.758 106.948  12
   4 -15   7 833.522 146.323  40
   4 -15   6 1809.93 136.883   9
   4 -15   6 2047.13 143.348  12
   4 -15   6 1844.82 145.212   7
   4 -15   6 1696.64 186.823  40
   4 -15   5 546.868 115.312   7
   4 -15   5 442.231 114.265  12
   4 -15   5 416.424 103.291   9
   4 -15   5 346.739 155.275  40
   4 -15   4 34.9703 99.5639   9
   4 -15   4 21.8908 110.245   7
   4 -15   4 126.305 153.381  40
   4 -15   3 3438.15 200.617   7
   4 -15   3 3309.75 193.878   9
   4 -15   3 3450.37 241.843  40
   4 -15   2 1314.43 143.852  12
   4 -15   2 1363.72 180.239  40
   4 -15   1 2355.38 166.196  12
   4 -15   0 2164.03 158.878  12
   4 -15   0 2045.45 159.022   7
   4 -15   0 2242.46 154.316   9
   4 -15   0 2413.80 140.705  42
   4 -15   0 1763.76 219.361  44
   4 -15  -1 922.512 116.361   7
   4 -15  -1 643.908 113.260  12
   4 -15  -1 857.826 106.503   9
   4 -15  -1 1094.50 108.474  42
   4 -15  -1 939.130 186.655  44
   4 -15  -2 245.115 92.5153   7
   4 -15  -2 176.334 92.6461  12
   4 -15  -2 286.520 173.227  44
   4 -15  -2 340.674 94.5727  42
   4 -15  -3 584.150 85.9860  12
   4 -15  -3 682.680 99.2631  42
   4 -15  -3 682.143 177.029  44
   4 -15  -4 4812.33 220.001  39
   4 -15  -4 6072.15 232.322  42
   4 -15  -5 302.655 99.1005  39
   4 -14  13 585.554 78.4297  40
  -4  14 -12 1430.37 125.642  33
   4 -14  11 70.9074 137.340  21
  -4  14 -11 567.331 117.492  33
   4 -14  10-7.46730 158.153  21
   4 -14   9 50.8240 152.227  21
   4 -14   9-17.1351 75.9371  12
   4 -14   8 157.191 150.437  21
   4 -14   8 66.5631 92.6912   7
   4 -14   8 41.8388 94.7336  12
   4 -14   7 549.739 117.033   7
   4 -14   7 591.333 105.544   9
   4 -14   7 454.182 113.101  12
   4 -14   6 1027.50 135.508  12
   4 -14   6 984.742 127.656   9
   4 -14   6 985.013 134.629   7
   4 -14   6 914.201 173.186  40
   4 -14   5 1324.97 152.394   7
   4 -14   5 1169.27 147.828  12
   4 -14   5 1237.75 141.770   9
   4 -14   5 1268.19 187.287  40
   4 -14   4 1126.96 144.938   9
   4 -14   4 1263.05 156.721   7
   4 -14   4 1296.16 198.891  40
   4 -14   3 532.697 143.727   7
   4 -14   3 405.259 130.091   9
   4 -14   3 551.467 181.214  40
   4 -14   2 20235.2 675.871  12
   4 -14   2 20781.9 686.926   7
   4 -14   2 19998.6 685.801   9
   4 -14   1 6398.19 301.262  12
   4 -14   1 6169.45 274.344  42
   4 -14   1 6976.00 351.092  40
   4 -14   1 6110.72 341.944  44
   4 -14   0 3025.71 202.448  12
   4 -14   0 3141.30 204.152   9
   4 -14   0 3363.86 209.267   7
   4 -14   0 3378.29 191.014  42
   4 -14   0 3534.51 256.267  40
   4 -14   0 3077.49 256.440  44
   4 -14  -1 1312.65 153.539  12
   4 -14  -1 1398.19 154.790   7
   4 -14  -1 1450.93 146.892   9
   4 -14  -1 1549.81 213.642  44
   4 -14  -1 1538.91 145.636  42
   4 -14  -2 4973.49 259.219  12
   4 -14  -2 5598.79 266.362   9
   4 -14  -2 5146.00 265.881   7
   4 -14  -2 6468.44 275.967  42
   4 -14  -2 6198.53 261.618  39
   4 -14  -3 487.967 98.5895   9
   4 -14  -3 356.233 108.600  12
   4 -14  -3 416.005 108.988   7
   4 -14  -3 631.729 124.810  42
   4 -14  -3 651.667 194.649  44
   4 -14  -3 620.826 121.915  39
   4 -14  -4 6078.44 292.284   7
   4 -14  -4 6936.09 290.862  12
   4 -14  -4 9569.93 336.131  42
   4 -14  -4 10182.7 331.000  39
   4 -14  -5 3741.52 204.965  42
   4 -14  -5 3845.76 203.795  39
   4 -14  -5 4434.30 266.669  44
   4 -14  -6 1093.64 127.106  39
   4 -14  -6 1010.51 180.388  44
   4 -14  -6 818.629 118.200  42
   4 -14  -7 233.331 148.598  44
   4 -14  -7 335.926 103.673  39
   4 -14  -8 1747.51 133.956  39
  -4  13 -13 255.964 71.6169  46
  -4  13 -13 335.437 96.1865  33
  -4  13 -12 630.062 92.0512  46
  -4  13 -12 607.387 125.538  33
   4 -13  11-49.6070 167.801  21
  -4  13 -11-21.0989 84.9140  46
   4 -13  10 312.345 181.915  21
  -4  13 -10 905.078 108.490  46
   4 -13   9 4.77399 171.676  21
   4 -13   9 27.5156 84.2933  12
   4 -13   8 32.9299 167.600  21
   4 -13   8 180.672 105.375   7
   4 -13   8 239.762 107.464  12
   4 -13   8 214.119 93.5706   9
   4 -13   7 137.864 165.819  21
   4 -13   7-14.6499 111.836   7
   4 -13   7-20.1220 114.963  12
   4 -13   7 256.097 105.969   9
   4 -13   6 2083.13 166.816  12
   4 -13   6 1905.00 159.293   9
   4 -13   6 1912.31 171.600   7
   4 -13   5 321.018 149.496  21
   4 -13   5 457.987 129.187   9
   4 -13   5 479.346 143.898   7
   4 -13   5 509.992 143.519  12
   4 -13   4 2981.91 566.376   4
   4 -13   4 2948.68 210.989  12
   4 -13   4 2956.83 564.056   1
   4 -13   4 2895.25 211.446   7
   4 -13   4 3097.10 208.120   9
   4 -13   4 2376.32 425.083  50
   4 -13   3 50242.1 1329.71   7
   4 -13   3 47003.1 2152.78   1
   4 -13   3 50710.2 1335.85   9
   4 -13   3 52779.3 1368.43  40
   4 -13   3 46458.8 1502.31  50
   4 -13   2 118.192 145.754   7
   4 -13   2 453.250 409.841   4
   4 -13   2 21.1545 153.121  12
   4 -13   2 115.769 158.672  11
   4 -13   2 106.302 135.998   9
   4 -13   2-134.091 378.894   1
   4 -13   2 143.755 184.730  44
   4 -13   2 22.8289 318.978  50
   4 -13   2-33.9031 193.132  40
   4 -13   1 2804.61 207.132  12
   4 -13   1 2501.36 534.467   4
   4 -13   1 2702.77 244.494  44
   4 -13   1 2683.74 251.226  40
   4 -13   0 401.249 373.612   4
   4 -13   0 17.6901 137.690   7
   4 -13   0-45.7279 140.486  12
   4 -13   0-238.519 364.327   1
   4 -13   0-139.993 131.756   9
   4 -13   0 27.5721 113.850  42
   4 -13   0 92.9199 179.698  40
   4 -13   0 131.922 176.521  44
   4 -13  -1 1970.34 173.002   9
   4 -13  -1 1963.76 180.607  12
   4 -13  -1 1963.09 180.281   7
   4 -13  -1 1813.27 162.514  39
   4 -13  -1 2207.93 173.839  42
   4 -13  -1 2472.97 230.691  44
   4 -13  -1 1754.23 228.618  40
   4 -13  -2 6709.02 312.835  12
   4 -13  -2 6759.52 320.836   7
   4 -13  -2 6923.90 318.860   9
   4 -13  -2 7540.36 326.093  42
   4 -13  -2 6670.00 311.258  39
   4 -13  -3 12300.6 490.668   7
   4 -13  -3 11672.6 481.349  12
   4 -13  -3 12720.2 491.046   9
   4 -13  -3 14421.5 509.684  42
   4 -13  -3 14185.8 499.085  39
   4 -13  -4 7.66822 104.894   7
   4 -13  -4 131.096 109.226  12
   4 -13  -4 136.823 91.9811   9
   4 -13  -4 50.4784 126.223  42
   4 -13  -4 84.2641 128.344  39
   4 -13  -5 5137.83 261.201  42
   4 -13  -5 5921.10 265.066  39
   4 -13  -6 2085.48 168.315  42
   4 -13  -6 2065.29 173.356  39
   4 -13  -6 2273.31 218.484  44
   4 -13  -7 1363.69 144.363  42
   4 -13  -7 1427.14 154.154  39
   4 -13  -7 1370.35 202.333  44
   4 -13  -8 4786.16 267.764  44
   4 -13  -8 6318.80 249.375  39
   4 -13  -9 121.283 157.563  52
  -4  12 -15 1423.34 103.572  46
  -4  12 -14 1966.06 143.689  46
  -4  12 -14 2032.43 166.156  26
  -4  12 -13 1852.98 147.499  46
  -4  12 -13 2270.07 173.500  33
  -4  12 -13 2037.22 180.310  26
  -4  12 -12 2915.56 211.123  26
  -4  12 -12 2768.64 203.846  33
   4 -12  11 696.420 206.869  21
  -4  12 -11 1272.99 178.305  26
   4 -12  10 2731.83 290.846  21
  -4  12 -10 5156.00 292.805  26
   4 -12   9 73.0484 189.526  21
   4 -12   9 161.416 92.4096  12
   4 -12   8 752.818 119.902   7
   4 -12   8 743.004 116.842  12
   4 -12   8 780.505 110.670   9
   4 -12   7 2584.25 272.005  21
   4 -12   7 4363.89 224.179   7
   4 -12   7 4254.25 214.758  12
   4 -12   7 2486.41 533.473   4
   4 -12   7 4146.50 215.379   9
   4 -12   7 2187.09 522.293   1
   4 -12   6-69.3655 161.688  21
   4 -12   6 42.6540 347.504   4
   4 -12   6 270.002 129.327   7
   4 -12   6 211.961 127.884  12
   4 -12   6 212.987 330.815   1
   4 -12   6 244.621 116.735   9
   4 -12   5 15212.9 536.431   7
   4 -12   5 15184.0 532.141  12
   4 -12   5 15597.2 541.290   9
   4 -12   5 13149.6 1063.41   1
   4 -12   5 15407.9 1075.93   4
   4 -12   4 46266.0 1385.09   7
   4 -12   4 44333.7 1375.62  12
   4 -12   4 45240.5 1385.42  11
   4 -12   4 44869.8 1388.25   9
   4 -12   4 46085.7 2045.47   4
   4 -12   4 43496.4 2088.63   1
   4 -12   3 4690.62 639.760   1
   4 -12   3 4232.95 227.151   9
   4 -12   3 3979.74 227.553   7
   4 -12   2 29902.1 1011.72   7
   4 -12   2 29633.1 1005.05  12
   4 -12   2 30453.0 1015.26  11
   4 -12   2 30766.1 1675.80   1
   4 -12   2 30386.3 1018.42   9
   4 -12   2 33703.2 1658.09   4
   4 -12   2 32011.1 1041.86  40
   4 -12   1 7033.10 326.522  12
   4 -12   1 7032.78 331.879  11
   4 -12   1 7570.70 365.680  40
   4 -12   1 6418.18 499.904  50
   4 -12   1 6201.57 337.406  44
   4 -12   0 2210.47 192.506  12
   4 -12   0 2105.80 197.914  11
   4 -12   0 2272.09 524.168   1
   4 -12   0 2326.53 512.249   4
   4 -12   0 2114.48 216.334  44
   4 -12   0 2373.31 241.700  40
   4 -12   0 1007.66 368.254  50
   4 -12  -1 192.442 136.909   7
   4 -12  -1 51.2703 348.467   1
   4 -12  -1 210.870 144.724  12
   4 -12  -1 154.377 149.914  11
   4 -12  -1 194.552 134.803   9
   4 -12  -1 524.640 386.240   4
   4 -12  -1 166.118 174.681  44
   4 -12  -1 209.883 187.002  40
   4 -12  -1 79.4832 122.826  39
   4 -12  -2 448.226 370.978   4
   4 -12  -2 269.792 136.519   7
   4 -12  -2 166.354 137.278  12
   4 -12  -2-75.5759 398.822   1
   4 -12  -2 187.532 123.089   9
   4 -12  -2 99.2823 129.004  42
   4 -12  -2 351.606 183.777  44
   4 -12  -2 355.445 179.751  40
   4 -12  -2 222.070 135.435  39
   4 -12  -3 3158.92 651.438   4
   4 -12  -3 6264.07 292.960  12
   4 -12  -3 6259.34 295.525   7
   4 -12  -3 6440.81 295.451   9
   4 -12  -3 2897.00 633.057   1
   4 -12  -3 6945.48 310.499  39
   4 -12  -3 6861.31 309.900  42
   4 -12  -4 391.597 121.195   7
   4 -12  -4 271.034 120.031  12
   4 -12  -4 386.042 112.206   9
   4 -12  -4 424.628 188.654  52
   4 -12  -4 234.182 142.244  42
   4 -12  -4 284.444 143.752  39
   4 -12  -5 43.4161 104.404   7
   4 -12  -5 159.799 93.2399   9
   4 -12  -5 123.861 104.002  12
   4 -12  -5 109.840 186.311  52
   4 -12  -5 233.545 142.425  42
   4 -12  -5 188.221 184.933  44
   4 -12  -5 247.104 154.290  39
   4 -12  -6 1936.89 219.649  44
   4 -12  -6 1380.57 239.520  52
   4 -12  -6 1665.84 177.882  42
   4 -12  -6 2116.30 193.706  39
   4 -12  -7 92.2864 179.615  44
   4 -12  -7 76.0733 183.842  52
   4 -12  -7 50.7176 147.028  39
   4 -12  -8 1747.89 207.807  44
   4 -12  -8 1459.58 236.759  52
   4 -12  -9 6166.11 328.886  44
   4 -12  -9 7373.42 398.556  52
   4 -12 -10 390.138 192.918  52
   4 -12 -10 973.311 134.657  39
   4 -12 -11-115.679 164.135  52
   4 -12 -11 83.7942 100.366  39
   4 -12 -12 1893.07 132.471  39
  -4  11 -16 219.034 64.5657  46
  -4  11 -15 1859.11 150.451  46
  -4  11 -15 2809.08 160.823  33
  -4  11 -14 45.5654 110.664  26
  -4  11 -14-2.19950 105.721  33
  -4  11 -13 273.933 95.6902  23
   4 -11  13 75.2082 192.196  21
  -4  11 -13 240.542 138.381  26
  -4  11 -13 225.448 134.542  33
  -4  11 -12 3822.13 203.321  23
  -4  11 -12 4246.89 246.542  33
  -4  11 -12 4442.87 258.524  26
  -4  11 -11 4104.98 222.010  23
   4 -11  11 2864.82 194.413  37
   4 -11  10 4763.17 367.864  21
  -4  11 -10 5871.48 280.878  23
   4 -11  10 5090.40 255.542  37
  -4  11  -9 20201.6 678.978  23
   4 -11   9 19223.3 648.057  37
   4 -11   8 2557.19 160.414   9
   4 -11   8 2378.48 159.035  12
   4 -11   8 2691.62 167.593   7
   4 -11   8 1815.42 428.791   4
   4 -11   8 1724.76 250.478  21
   4 -11   8 2964.77 174.299  37
   4 -11   7 1099.84 137.423   7
   4 -11   7 1302.71 137.012  12
   4 -11   7 608.538 371.462   4
   4 -11   7 1171.06 132.355   9
   4 -11   7 587.444 346.406   1
   4 -11   7 676.668 211.647  21
   4 -11   7 1342.48 129.208  37
   4 -11   6 230.346 111.550   9
   4 -11   6 78.3996 336.785   4
   4 -11   6 135.432 119.513   7
   4 -11   6 144.060 117.091  12
   4 -11   6-21.8878 329.981   1
   4 -11   6 307.157 103.071  37
   4 -11   5 60.2557 341.322   4
   4 -11   5 56.5870 120.188   7
   4 -11   5-75.0166 121.425  12
   4 -11   5 112.315 317.359   1
   4 -11   5 128.138 129.684  11
   4 -11   5 101.116 113.552   9
   4 -11   5 3.66167 95.6059  37
   4 -11   4 1155.24 149.334   7
   4 -11   4 1234.37 153.284  11
   4 -11   4 1178.35 151.330  12
   4 -11   4 1212.11 145.269   9
   4 -11   4 1018.95 381.049   1
   4 -11   4 1303.52 417.298   4
   4 -11   4 1347.39 123.479  37
   4 -11   3 5785.00 649.185   1
   4 -11   3 5564.58 249.920   9
   4 -11   3 4469.80 212.716  37
   4 -11   2 3188.66 195.837   9
   4 -11   2 3698.90 543.340   1
   4 -11   2 1892.72 196.760  44
   4 -11   2 2338.30 165.734  37
   4 -11   1 268.849 138.332  11
   4 -11   1 138.858 352.118   1
   4 -11   1 134.636 135.079  12
   4 -11   1 356.550 366.779   4
   4 -11   1 79.4666 148.389  44
   4 -11   1 66.4499 148.445  40
   4 -11   1 210.955 319.012  50
   4 -11   0 135.983 131.268  12
   4 -11   0 149.140 136.820  11
   4 -11   0 335.785 385.640   4
   4 -11   0 17.7841 316.004  50
   4 -11   0 145.794 152.418  44
   4 -11   0 96.5444 161.408  40
   4 -11  -1 70.5037 337.283   1
   4 -11  -1 28.1896 135.213  12
   4 -11  -1-6.92666 136.504  11
   4 -11  -1 52.5379 119.311   9
   4 -11  -1-210.891 373.858   4
   4 -11  -1 84.8642 160.757  44
   4 -11  -1 213.967 340.037  50
   4 -11  -1 78.1497 174.150  40
   4 -11  -1 1.94947 120.259  39
   4 -11  -2 1196.84 156.218   7
   4 -11  -2 992.213 419.179   1
   4 -11  -2 1290.60 160.891  12
   4 -11  -2 1230.49 163.708  11
   4 -11  -2 1342.56 147.523   9
   4 -11  -2 1263.61 438.966   4
   4 -11  -2 1255.21 156.273  39
   4 -11  -2 1002.00 202.244  40
   4 -11  -2 1306.23 188.295  44
   4 -11  -3 1239.33 152.317  12
   4 -11  -3 1142.22 412.253   4
   4 -11  -3 934.909 406.201   1
   4 -11  -3 1173.79 144.299   9
   4 -11  -3 1200.40 149.743   7
   4 -11  -3 899.688 205.280  52
   4 -11  -3 1241.63 167.260  39
   4 -11  -3 1472.83 161.127  42
   4 -11  -4 485.511 387.402   4
   4 -11  -4 739.324 134.837   7
   4 -11  -4 811.054 133.061  12
   4 -11  -4 740.752 375.201   1
   4 -11  -4 925.526 124.378   9
   4 -11  -4 735.091 152.543  42
   4 -11  -4 1125.79 193.427  44
   4 -11  -4 537.609 156.920  39
   4 -11  -5 3928.23 211.324   7
   4 -11  -5 3602.43 203.062   9
   4 -11  -5 3728.01 203.159  12
   4 -11  -5 4503.70 252.218  42
   4 -11  -5 3995.09 263.891  39
   4 -11  -6 9734.28 435.769  42
   4 -11  -6 10135.1 455.383  39
   4 -11  -7 15550.7 684.592  52
   4 -11  -7 14668.7 590.880  44
   4 -11  -8 1685.75 213.876  44
   4 -11  -8 1436.91 256.725  52
   4 -11  -9 2425.59 197.062  39
   4 -11  -9 1828.90 265.224  52
   4 -11 -10 1804.02 172.427  39
   4 -11 -10 1624.92 257.521  52
   4 -11 -11 257.670 191.379  52
   4 -11 -11 401.740 131.762  39
   4 -11 -12 20.0313 178.273  52
   4 -11 -12 182.001 109.765  39
   4 -11 -13 2708.74 145.756  39
   4 -11 -13-307.201 190.296  52
  -4  10 -16 93.9312 76.9036  46
   4 -10  15 133.567 74.9143  37
  -4  10 -15 2616.43 156.979  33
  -4  10 -14 385.297 101.914  23
  -4  10 -14 422.777 137.036  26
  -4  10 -14 662.592 136.058  33
  -4  10 -13 1067.91 133.712  23
  -4  10 -13 1294.42 170.066  33
  -4  10 -13 1074.18 174.636  26
  -4  10 -12 115.492 109.017  23
   4 -10  12 136.588 218.937  21
  -4  10 -12-29.2977 155.423  26
  -4  10 -12 96.5353 152.490  33
  -4  10 -11 87.3687 113.339  23
  -4  10 -11 38.2258 161.071  26
  -4  10 -10 1726.18 166.645  23
  -4  10 -10 1715.04 219.821  26
  -4  10  -9 1290.39 150.479  23
   4 -10   9 639.503 221.746  21
   4 -10   8 2492.57 469.198   4
   4 -10   8 3533.99 189.443   9
   4 -10   8 3850.06 196.265   7
   4 -10   8 3926.62 189.252  12
  -4  10  -8 4363.43 226.455  23
   4 -10   8 2767.65 300.757  21
   4 -10   7 3573.01 195.307   7
   4 -10   7 3597.91 188.413  12
   4 -10   7 3229.00 495.711   4
   4 -10   7 3450.95 189.138   9
  -4  10  -7 3767.71 206.602  23
   4 -10   7 3203.45 294.917  21
   4 -10   6 417.769 314.866   4
   4 -10   6 289.354 113.810   7
   4 -10   6 275.824 103.619   9
   4 -10   6 204.074 110.608  12
   4 -10   6 156.160 314.269   1
   4 -10   6 189.454 105.930  37
   4 -10   5 14412.6 978.791   1
   4 -10   5 14751.1 545.685   7
   4 -10   5 14690.9 542.467  12
   4 -10   5 14236.1 545.255  11
   4 -10   5 15564.1 551.236   9
   4 -10   5 15623.5 545.525  37
   4 -10   4 17646.3 653.392  12
   4 -10   4 18344.7 658.716  11
   4 -10   4 19208.8 1131.18   1
   4 -10   4 19112.3 664.580   9
   4 -10   4 19220.7 651.491  37
   4 -10   3 10137.4 367.136  12
   4 -10   3 10982.1 373.093  11
   4 -10   3 12218.2 839.803   1
   4 -10   3 10662.5 373.763   9
   4 -10   3 11987.7 813.085   4
   4 -10   3 9826.96 349.670  37
   4 -10   2 317.879 314.534   1
   4 -10   2 194.636 104.481   9
   4 -10   2 90.0188 123.045  44
   4 -10   2 208.260 88.8194  37
   4 -10   1 7472.60 304.667  12
   4 -10   1 7974.87 309.270  11
   4 -10   1 7794.75 697.071   1
   4 -10   1 7552.69 308.947   9
   4 -10   1 9604.88 727.521   4
   4 -10   1 5123.06 297.004  44
   4 -10   1 6830.81 288.335  37
   4 -10   0 42677.0 1385.12  12
   4 -10   0 44371.7 1392.67  11
   4 -10   0 50855.3 1983.42   4
   4 -10   0 38571.8 1384.89  44
   4 -10   0 43589.6 1410.71  40
   4 -10   0 35872.5 1374.39  37
   4 -10  -1 349.614 304.324   1
   4 -10  -1 363.518 124.443  12
   4 -10  -1 255.338 125.146  11
   4 -10  -1 521.724 356.249   4
   4 -10  -1 267.892 110.632   9
   4 -10  -1 402.353 309.298  50
   4 -10  -1 431.505 151.055  40
   4 -10  -1 377.293 140.699  44
   4 -10  -1 350.337 112.619  39
   4 -10  -2 9525.69 370.048  12
   4 -10  -2 9155.29 373.359  11
   4 -10  -2 9179.10 372.399   9
   4 -10  -2 9564.53 785.456   1
   4 -10  -2 11762.4 829.041   4
   4 -10  -2 7353.27 375.986  39
   4 -10  -2 10761.3 421.719  40
   4 -10  -3 150.807 112.556   7
   4 -10  -3 151.402 117.121  12
   4 -10  -3-21.0976 318.018   1
   4 -10  -3 60.3925 121.746  11
   4 -10  -3 19.8535 102.888   9
   4 -10  -3 131.205 311.424   4
   4 -10  -3 87.5291 153.259  40
   4 -10  -3-28.0926 124.792  39
   4 -10  -4 2512.39 172.425  12
   4 -10  -4 2802.47 177.529   7
   4 -10  -4 2457.26 474.349   1
   4 -10  -4 1597.47 475.998   4
   4 -10  -4 2758.13 173.252   9
   4 -10  -4 2690.01 195.854  42
   4 -10  -4 3144.00 217.526  44
   4 -10  -4 2065.22 204.324  39
   4 -10  -5 906.088 126.958   7
   4 -10  -5 870.270 372.946   4
   4 -10  -5 926.637 124.135  12
   4 -10  -5 971.293 118.776   9
   4 -10  -5 799.221 169.177  39
   4 -10  -5 1293.78 162.519  42
   4 -10  -5 1270.36 184.098  44
   4 -10  -6 3661.03 206.386   7
   4 -10  -6 4205.77 208.226   9
   4 -10  -6 5014.79 285.265  44
   4 -10  -6 5642.26 272.236  42
   4 -10  -7 6324.21 341.001  44
   4 -10  -8 11355.7 487.368  44
   4 -10  -8 11759.3 490.157  39
   4 -10  -9 1422.89 208.374  44
   4 -10  -9 1777.83 189.015  42
   4 -10  -9 2056.07 205.541  39
   4 -10  -9 1678.85 272.662  52
   4 -10 -10 4228.91 363.245  52
   4 -10 -10 3061.72 265.019  44
   4 -10 -11 1209.28 204.048  44
   4 -10 -11 3882.78 217.628  39
   4 -10 -12 3357.98 207.896  39
   4 -10 -13 5639.48 260.073  39
   4 -10 -14-84.2354 160.398  52
  -4   9 -17 145.653 68.4911  46
   4  -9  16 110.369 88.8268  37
  -4   9 -16 9628.48 239.533  33
  -4   9 -15 313.133 113.093  33
  -4   9 -14 516.110 119.078  23
  -4   9 -14 815.306 143.905  33
  -4   9 -14 800.468 156.712  26
  -4   9 -13 8788.16 392.069  23
   4  -9  13 8880.60 494.324  21
  -4   9 -13 9971.22 430.492  26
  -4   9 -13 10985.3 425.731  33
   4  -9  13 7637.76 350.227  38
  -4   9 -12 97.6864 119.225  23
   4  -9  12 250.758 228.454  21
  -4   9 -12 137.293 158.816  33
  -4   9 -12 139.889 169.740  26
   4  -9  12-23.0603 117.093  38
   4  -9  11 6472.71 421.900  21
  -4   9 -11 5783.94 305.785  23
   4  -9  11 6516.64 283.313  38
  -4   9 -11 6555.86 356.600  26
  -4   9 -10 25987.2 941.961  23
   4  -9  10 26273.6 904.530  38
  -4   9 -10 28436.8 985.293  26
  -4   9  -9 32676.2 1106.24  23
   4  -9   9 31381.1 1065.32  38
   4  -9   8 197.204 275.571   4
  -4   9  -8 425.673 113.958  23
   4  -9   8 95.8851 183.922  21
   4  -9   8 328.847 113.659  38
   4  -9   7 1302.90 120.552   7
   4  -9   7 1175.15 344.730   4
   4  -9   7 1207.51 113.220  12
   4  -9   7 1305.75 112.320   9
   4  -9   7 754.520 295.072   1
  -4   9  -7 1350.90 133.593  23
   4  -9   7 963.082 207.560  21
   4  -9   7 884.706 123.429  38
   4  -9   6 11539.6 427.041  12
   4  -9   6 12895.4 810.650   4
   4  -9   6 11704.5 433.229   7
   4  -9   6 12096.8 435.491   9
   4  -9   5 2923.20 163.925  12
   4  -9   5 2883.31 429.829   1
   4  -9   5 2757.34 166.535  11
   4  -9   5 3051.16 168.548   7
   4  -9   5 2823.46 164.079   9
   4  -9   5 3367.21 436.949   4
   4  -9   4 3491.94 177.147  12
   4  -9   4 3431.76 179.159  11
   4  -9   4 3622.85 459.777   1
   4  -9   4 3507.45 178.185   9
   4  -9   4 3092.94 151.748  13
   4  -9   4 2979.98 171.487  37
   4  -9   3 1562.78 103.052  13
   4  -9   3 2238.54 382.699   4
   4  -9   3 2046.17 378.997   1
   4  -9   3 1848.38 135.711  11
   4  -9   3 1484.79 132.469  12
   4  -9   3 1706.50 131.726   9
   4  -9   2 978.190 85.9796  13
   4  -9   2 1144.27 323.325   1
   4  -9   2 1248.35 117.110   9
   4  -9   1 10980.4 426.898  13
   4  -9   1 13429.8 459.587  12
   4  -9   1 13347.7 461.447  11
   4  -9   1 13140.5 463.665   9
   4  -9   1 16112.0 909.394   1
   4  -9   1 15870.1 882.616   4
   4  -9   0 4090.33 203.821  12
   4  -9   0 4170.81 206.102  11
   4  -9  -1 15772.0 620.977  13
   4  -9  -1 20024.4 655.839  12
   4  -9  -1 21012.1 661.663  11
   4  -9  -1 23536.0 1157.69   1
   4  -9  -1 19371.3 660.751   9
   4  -9  -1 23750.8 1128.97   4
   4  -9  -1 20654.3 662.469  44
   4  -9  -2 312.105 74.3616  13
   4  -9  -2 160.345 271.323   1
   4  -9  -2 507.642 111.831  12
   4  -9  -2 456.788 112.626  11
   4  -9  -2 641.627 329.963   4
   4  -9  -2 389.958 98.9011   9
   4  -9  -2 422.458 140.276  40
   4  -9  -3 2584.80 163.562   7
   4  -9  -3 2620.98 163.280  12
   4  -9  -3 2565.96 159.688   9
   4  -9  -3 2723.22 169.300  11
   4  -9  -3 2612.41 440.862   1
   4  -9  -3 3256.57 467.767   4
   4  -9  -3 2222.37 172.132  39
   4  -9  -3 2823.98 207.940  40
   4  -9  -4 1455.91 384.933   4
   4  -9  -4 1683.15 136.927  12
   4  -9  -4 1749.54 386.810   1
   4  -9  -4 1620.88 137.315   7
   4  -9  -4 1636.53 133.433   9
   4  -9  -4 1658.86 153.644  42
   4  -9  -4 1773.09 170.531  44
   4  -9  -5 3341.29 511.590   1
   4  -9  -5 4205.78 210.356   7
   4  -9  -5 4472.66 211.192   9
   4  -9  -5 3489.83 512.271   4
   4  -9  -5 4799.62 252.241  44
   4  -9  -5 4504.35 238.618  42
   4  -9  -5 3652.60 244.839  39
   4  -9  -6 4633.14 220.441   9
   4  -9  -6 4679.31 223.592   7
   4  -9  -7 59.7672 165.749  44
   4  -9  -8 4256.97 287.904  44
   4  -9  -8 4751.20 291.795  39
   4  -9  -9 3961.17 263.773  39
   4  -9  -9 3751.78 245.465  42
   4  -9 -10 86.9745 174.667  44
   4  -9 -10 69.5202 159.655  39
   4  -9 -11 30.8002 160.495  44
   4  -9 -11-92.5615 150.384  39
   4  -9 -12 12747.3 529.966  39
   4  -9 -12 17952.2 698.047  52
   4  -9 -13 425.927 217.565  52
   4  -9 -13 766.773 139.359  39
   4  -9 -14 124.756 196.493  52
   4  -9 -14 347.124 119.891  39
   4  -9 -15-9.71937 154.283  52
  -4   8 -17 1787.78 128.195  46
  -4   8 -16 989.598 118.165  33
   4  -8  16 22.7827 88.9968  38
  -4   8 -15 67.2627 113.227  33
   4  -8  15 84.4298 95.3887  38
  -4   8 -15 10.3014 107.493  27
   4  -8  14 3377.62 184.758  38
  -4   8 -14 3575.38 229.606  33
  -4   8 -13 18830.5 765.057  23
   4  -8  13 21003.7 872.913  21
   4  -8  13 21157.1 728.490  38
  -4   8 -13 21019.1 780.107  33
  -4   8 -13 23386.8 807.782  26
  -4   8 -12 337.204 132.454  23
   4  -8  12 415.224 242.091  21
   4  -8  12 344.030 124.952  38
  -4   8 -12 541.814 174.659  33
  -4   8 -12 291.326 164.512  26
  -4   8 -11 3116.80 220.110  23
   4  -8  11 3394.75 198.977  38
  -4   8 -11 3644.26 259.494  33
  -4   8 -11 3669.28 264.429  26
  -4   8 -10 11345.4 472.995  23
  -4   8 -10 11580.0 508.002  26
   4  -8  10 11109.3 438.420  38
  -4   8  -9 6121.42 305.634  23
   4  -8   9 5804.50 273.799  47
  -4   8  -8 11974.1 429.816  23
   4  -8   8 9290.54 653.175   4
   4  -8   8 8959.58 388.081  47
   4  -8   8 11029.8 393.999  38
  -4   8  -7 17194.9 605.694  23
   4  -8   7 17884.7 931.076   4
   4  -8   7 16957.6 580.509  38
  -4   8  -6 3833.44 183.127  23
[truncated: 664,635 more chars]
