# Supplementary material for: Isolation of Anionic N‐Heterocyclic Olefins and Their Versatile Reactivity
Source: Angew Chem Int Ed Engl. 2025 Oct 6;64(48):e202516374. doi: 10.1002/anie.202516374 (PMC12643338; doi:10.1002/anie.202516374)
Supplement: Supplementary file 2 — Supporting Information [file ANIE-64-e202516374-s001.zip › 4PO with THF.cif]

data_PD-638_auto_a                                  
_publ_contact_author_name                           'Professor Viktoria H. Gessner'
_publ_contact_author_address
;
Lehrstuhl fuer Anorganische Chemie II
Ruhr-Universitaet Bochum
Universitaetsstr. 150
44801 Bochum
Germany
;

_publ_contact_author_phone                          '+49 234 32-24174'
_publ_contact_author_fax                            '+49 234 32-14174'
_publ_contact_author_email                          viktoria.gessner@rub.de
_publ_requested_journal                             'journal xy'
_publ_requested_category                            chemistry
_publ_section_title                                 'section xy'
_publ_contact_letter
;
Please consider this CIF for submission to the Cambridge Crystallographic
Data Centre. I certify that all authors have seen and approved of this
submission, that all have made significant scientific contributions to the
work reported, and that all share responsibility and accountability for
the results.
This CIF  is submitted as a personal communication
This CIF is submitted as part of a journal submission
;

_publ_section_abstract
;
abstract of publication
;

_publ_section_references
;
references
;

loop_

 _publ_author_name
 _publ_author_address
 _publ_author_email
 _publ_author_footnote
'Author 1'
;
Lehrstuhl fuer Anorganische Chemie II
Ruhr-Universitaet Bochum
Universitaetsstr. 150
44801 Bochum
Germany
;
?
''
'Author 2'
;
Lehrstuhl fuer Anorganische Chemie II
Ruhr-Universitaet Bochum
Universitaetsstr. 150
44801 Bochum
Germany
;
?
''
'Author 3'
;
Lehrstuhl fuer Organische Chemie I
Ruhr-Universitaet Bochum
Universitaetsstr. 150
44801 Bochum
Germany
;
?
''
#

_audit_creation_method                              SHELXL-2019/3
_shelx_SHELXL_version_number                        2019/3
_chemical_name_systematic                           ?
_chemical_name_common                               ?
_chemical_melting_point                             ?
_chemical_formula_moiety                            'C41 H46 K N2 O4 P'
_chemical_formula_sum                               'C41 H46 K N2 O4 P'
_chemical_formula_weight                            700.87
loop_
 _atom_type_symbol
 _atom_type_description
 _atom_type_scat_dispersion_real
 _atom_type_scat_dispersion_imag
 _atom_type_scat_source
 'C'  'C'   0.0181   0.0091
 'International Tables Vol C Tables 4.2.6.8 and 6.1.1.4'
 'H'  'H'   0.0000   0.0000
 'International Tables Vol C Tables 4.2.6.8 and 6.1.1.4'
 'N'  'N'   0.0311   0.0180
 'International Tables Vol C Tables 4.2.6.8 and 6.1.1.4'
 'O'  'O'   0.0492   0.0322
 'International Tables Vol C Tables 4.2.6.8 and 6.1.1.4'
 'P'  'P'   0.2955   0.4335
 'International Tables Vol C Tables 4.2.6.8 and 6.1.1.4'
 'K'  'K'   0.3868   1.0657
 'International Tables Vol C Tables 4.2.6.8 and 6.1.1.4'

#

_space_group_crystal_system                         monoclinic
_space_group_IT_number                              14
_space_group_name_H-M_alt                           'P 21/n'
_space_group_name_Hall                              '-P 2yn'
_shelx_space_group_comment
;
The symmetry employed for this shelxl refinement is uniquely defined
by the following loop, which should always be used as a source of
symmetry information in preference to the above space-group names.
They are only intended as comments.
;
loop_
 _space_group_symop_operation_xyz
 'x, y, z'
 '-x+1/2, y+1/2, -z+1/2'
 '-x, -y, -z'
 'x-1/2, -y-1/2, z-1/2'

#

_cell_length_a                                      10.13640(10)
_cell_length_b                                      23.0936(2)
_cell_length_c                                      15.8344(2)
_cell_angle_alpha                                   90
_cell_angle_beta                                    90.4170(10)
_cell_angle_gamma                                   90
_cell_volume                                        3706.51(7)
_cell_formula_units_Z                               4
_cell_measurement_temperature                       100(2)
_cell_measurement_reflns_used                       20413
_cell_measurement_theta_min                         3.3760
_cell_measurement_theta_max                         76.7740
_exptl_crystal_description                          block
_exptl_crystal_colour                               yellow
_exptl_crystal_density_meas                         ?
_exptl_crystal_density_method                       ?
_exptl_crystal_density_diffrn                       1.256          
_exptl_crystal_F_000                                1488
_exptl_transmission_factor_min                      ?
_exptl_transmission_factor_max                      ?
_exptl_crystal_size_max                             0.150
_exptl_crystal_size_mid                             0.090
_exptl_crystal_size_min                             0.060
_exptl_absorpt_coefficient_mu                       2.003
_shelx_estimated_absorpt_T_min                      0.753
_shelx_estimated_absorpt_T_max                      0.889
_exptl_absorpt_correction_type                      gaussian
_exptl_absorpt_correction_T_min                     0.653
_exptl_absorpt_correction_T_max                     1.000
_exptl_absorpt_process_details
;
CrysAlisPro 1.171.41.93a (Rigaku Oxford Diffraction, 2020)
Numerical absorption correction based on gaussian integration over
a multifaceted crystal model
Empirical absorption correction using spherical harmonics,
implemented in SCALE3 ABSPACK scaling algorithm.
;
_exptl_absorpt_special_details                      ?
_diffrn_ambient_temperature                         100(2)
_diffrn_radiation_wavelength                        1.54184
_diffrn_radiation_type                              CuK\a
_diffrn_source                                      'micro-focus sealed X-ray tube'
_diffrn_measurement_device_type                     'XtaLAB Synergy, Dualflex, HyPix'
_diffrn_measurement_method                          '\w scans'
_diffrn_detector_area_resol_mean                    10.0000
_diffrn_reflns_number                               44530
_diffrn_reflns_av_unetI/netI                        0.0262
_diffrn_reflns_av_R_equivalents                     0.0419
_diffrn_reflns_limit_h_min                          -12
_diffrn_reflns_limit_h_max                          12
_diffrn_reflns_limit_k_min                          -17
_diffrn_reflns_limit_k_max                          27
_diffrn_reflns_limit_l_min                          -19
_diffrn_reflns_limit_l_max                          19
_diffrn_reflns_theta_min                            3.384
_diffrn_reflns_theta_max                            67.964
_diffrn_reflns_theta_full                           67.684
_diffrn_measured_fraction_theta_max                 1.000
_diffrn_measured_fraction_theta_full                1.000
_diffrn_reflns_Laue_measured_fraction_max           1.000
_diffrn_reflns_Laue_measured_fraction_full          1.000
_diffrn_reflns_point_group_measured_fraction_max    1.000
_diffrn_reflns_point_group_measured_fraction_full   1.000
_reflns_number_total                                6743
_reflns_number_gt                                   6350
_reflns_threshold_expression                        'I > 2\s(I)'
_reflns_Friedel_coverage                            0.000
_reflns_Friedel_fraction_max                        .
_reflns_Friedel_fraction_full                       .
_reflns_special_details
;
 Reflections were merged by SHELXL according to the crystal
 class for the calculation of statistics and refinement.
 _reflns_Friedel_fraction is defined as the number of unique
 Friedel pairs measured divided by the number that would be
 possible theoretically, ignoring centric projections and
 systematic absences.
;
_computing_data_collection                          'CrysAlisPro 1.171.41.93a (Rigaku OD, 2020)'
_computing_cell_refinement                          'CrysAlisPro 1.171.41.93a (Rigaku OD, 2020)'
_computing_data_reduction                           'CrysAlisPro 1.171.41.93a (Rigaku OD, 2020)'
_computing_structure_solution                       'SHELXT 2018/2 (Sheldrick, 2018)'
_computing_structure_refinement                     'SHELXL-2019/2 (Sheldrick, 2019)'
_computing_molecular_graphics                       ?
_computing_publication_material                     ?
_refine_special_details                             ?
_refine_ls_structure_factor_coef                    Fsqd
_refine_ls_matrix_type                              full
_refine_ls_weighting_scheme                         calc
_refine_ls_weighting_details                        'w=1/[\s^2^(Fo^2^)+(0.0531P)^2^+2.3608P] where P=(Fo^2^+2Fc^2^)/3'
_atom_sites_solution_primary                        dual
_atom_sites_solution_secondary                      ?
_atom_sites_solution_hydrogens                      geom
_refine_ls_hydrogen_treatment                       constr
_refine_ls_extinction_method                        none
_refine_ls_extinction_coef                          .
_refine_ls_number_reflns                            6743
_refine_ls_number_parameters                        450
_refine_ls_number_restraints                        0
_refine_ls_R_factor_all                             0.0472
_refine_ls_R_factor_gt                              0.0444
_refine_ls_wR_factor_ref                            0.1140
_refine_ls_wR_factor_gt                             0.1122
_refine_ls_goodness_of_fit_ref                      1.081
_refine_ls_restrained_S_all                         1.081
_refine_ls_shift/su_max                             0.001
_refine_ls_shift/su_mean                            0.000
loop_
 _atom_site_label
 _atom_site_type_symbol
 _atom_site_fract_x
 _atom_site_fract_y
 _atom_site_fract_z
 _atom_site_U_iso_or_equiv
 _atom_site_adp_type
 _atom_site_occupancy
 _atom_site_site_symmetry_order  
 _atom_site_calc_flag
 _atom_site_refinement_flags_posn
 _atom_site_refinement_flags_adp
 _atom_site_refinement_flags_occupancy
 _atom_site_disorder_assembly
 _atom_site_disorder_group
P1 P 0.37776(5) 0.38451(2) 0.68450(3) 0.02586(13) Uani 1 1 d . . . . .
K1 K 0.68287(4) 0.28293(2) 0.63927(2) 0.02999(12) Uani 1 1 d . . . . .
O1 O 0.50154(14) 0.34889(6) 0.68866(8) 0.0331(3) Uani 1 1 d . . . . .
N1 N 0.20768(15) 0.31213(7) 0.85683(9) 0.0258(3) Uani 1 1 d . . . . .
C1 C 0.22990(19) 0.35930(8) 0.71643(12) 0.0290(4) Uani 1 1 d . . . . .
O2 O 0.18265(14) 0.26273(6) 0.97941(8) 0.0346(3) Uani 1 1 d . . . . .
N2 N 0.02649(15) 0.31708(7) 0.75943(9) 0.0248(3) Uani 1 1 d . . . . .
C2 C 0.16514(18) 0.33094(8) 0.77378(11) 0.0246(4) Uani 1 1 d . . . . .
O3 O -0.16268(14) 0.26767(6) 0.78151(9) 0.0338(3) Uani 1 1 d . . . . .
C3 C 0.14181(19) 0.27454(8) 0.90836(12) 0.0273(4) Uani 1 1 d . . . . .
O4 O 0.60875(17) 0.17339(7) 0.66662(10) 0.0464(4) Uani 1 1 d . . . . .
C4 C 0.01978(19) 0.24460(8) 0.87264(12) 0.0282(4) Uani 1 1 d . . . . .
C5 C -0.04778(19) 0.27815(8) 0.80185(11) 0.0262(4) Uani 1 1 d . . . . .
C6 C 0.0680(2) 0.18746(9) 0.83279(14) 0.0392(5) Uani 1 1 d . . . . .
H6A H -0.007341 0.166609 0.808347 0.059 Uiso 1 1 calc R U . . .
H6B H 0.110003 0.163441 0.876353 0.059 Uiso 1 1 calc R U . . .
H6C H 0.131920 0.196041 0.788380 0.059 Uiso 1 1 calc R U . . .
C7 C -0.0790(2) 0.23190(9) 0.94277(13) 0.0349(4) Uani 1 1 d . . . . .
H7A H -0.155024 0.211148 0.919087 0.052 Uiso 1 1 calc R U . . .
H7B H -0.108565 0.268407 0.967846 0.052 Uiso 1 1 calc R U . . .
H7C H -0.036594 0.207995 0.986318 0.052 Uiso 1 1 calc R U . . .
C8 C -0.03073(19) 0.34266(8) 0.68409(11) 0.0282(4) Uani 1 1 d . . . . .
C9 C -0.0215(2) 0.31307(9) 0.60755(12) 0.0349(5) Uani 1 1 d . . . . .
C10 C -0.0746(2) 0.34021(11) 0.53565(13) 0.0413(5) Uani 1 1 d . . . . .
H10 H -0.052773 0.323938 0.478927 0.050 Uiso 1 1 calc R U . . .
C11 C -0.1328(2) 0.39426(11) 0.53929(14) 0.0409(5) Uani 1 1 d . . . . .
C12 C -0.1449(2) 0.42091(10) 0.61733(14) 0.0392(5) Uani 1 1 d . . . . .
H12 H -0.188487 0.457233 0.620930 0.047 Uiso 1 1 calc R U . . .
C13 C -0.0943(2) 0.39550(9) 0.69076(12) 0.0316(4) Uani 1 1 d . . . . .
C14 C -0.1060(2) 0.42476(10) 0.77489(14) 0.0422(5) Uani 1 1 d . . . . .
H14A H -0.018414 0.437092 0.794381 0.063 Uiso 1 1 calc R U . . .
H14B H -0.143622 0.397666 0.815800 0.063 Uiso 1 1 calc R U . . .
H14C H -0.163603 0.458658 0.769468 0.063 Uiso 1 1 calc R U . . .
C15 C 0.0462(3) 0.25549(11) 0.60226(15) 0.0536(7) Uani 1 1 d . . . . .
H15A H 0.037707 0.240247 0.544720 0.080 Uiso 1 1 calc R U . . .
H15B H 0.005371 0.228466 0.641990 0.080 Uiso 1 1 calc R U . . .
H15C H 0.139840 0.260105 0.616619 0.080 Uiso 1 1 calc R U . . .
C16 C -0.1791(2) 0.42507(14) 0.45985(15) 0.0570(7) Uani 1 1 d . . . . .
H16A H -0.107393 0.449165 0.438033 0.085 Uiso 1 1 calc R U . . .
H16B H -0.255104 0.449588 0.473031 0.085 Uiso 1 1 calc R U . . .
H16C H -0.204594 0.396382 0.417161 0.085 Uiso 1 1 calc R U . . .
C17 C 0.33237(19) 0.33475(8) 0.88735(11) 0.0274(4) Uani 1 1 d . . . . .
C18 C 0.3340(2) 0.38694(9) 0.93155(11) 0.0306(4) Uani 1 1 d . . . . .
C19 C 0.4543(2) 0.40618(10) 0.96396(12) 0.0365(5) Uani 1 1 d . . . . .
H19 H 0.456744 0.441098 0.995652 0.044 Uiso 1 1 calc R U . . .
C20 C 0.5708(2) 0.37581(11) 0.95131(12) 0.0397(5) Uani 1 1 d . . . . .
C21 C 0.5655(2) 0.32462(10) 0.90494(13) 0.0380(5) Uani 1 1 d . . . . .
H21 H 0.644832 0.303908 0.894775 0.046 Uiso 1 1 calc R U . . .
C22 C 0.4471(2) 0.30306(9) 0.87316(12) 0.0327(4) Uani 1 1 d . . . . .
C23 C 0.4427(2) 0.24789(10) 0.82318(14) 0.0391(5) Uani 1 1 d . . . . .
H23A H 0.413097 0.256238 0.765393 0.059 Uiso 1 1 calc R U . . .
H23B H 0.381129 0.220800 0.849650 0.059 Uiso 1 1 calc R U . . .
H23C H 0.530949 0.230604 0.821847 0.059 Uiso 1 1 calc R U . . .
C24 C 0.7000(2) 0.39804(15) 0.98654(15) 0.0577(7) Uani 1 1 d . . . . .
H24A H 0.768857 0.368832 0.978281 0.087 Uiso 1 1 calc R U . . .
H24B H 0.690533 0.405938 1.046998 0.087 Uiso 1 1 calc R U . . .
H24C H 0.724500 0.433780 0.957196 0.087 Uiso 1 1 calc R U . . .
C25 C 0.2107(2) 0.42240(10) 0.94179(14) 0.0383(5) Uani 1 1 d . . . . .
H25A H 0.183098 0.437748 0.886736 0.058 Uiso 1 1 calc R U . . .
H25B H 0.228279 0.454574 0.980626 0.058 Uiso 1 1 calc R U . . .
H25C H 0.140459 0.397980 0.964676 0.058 Uiso 1 1 calc R U . . .
C26 C 0.35658(19) 0.40524(8) 0.57366(11) 0.0273(4) Uani 1 1 d . . . . .
C27 C 0.4656(2) 0.42135(8) 0.52627(12) 0.0291(4) Uani 1 1 d . . . . .
H27 H 0.550652 0.421835 0.551841 0.035 Uiso 1 1 calc R U . . .
C28 C 0.4512(2) 0.43677(8) 0.44165(12) 0.0307(4) Uani 1 1 d . . . . .
H28 H 0.526031 0.448276 0.409994 0.037 Uiso 1 1 calc R U . . .
C29 C 0.3280(2) 0.43532(9) 0.40382(12) 0.0356(5) Uani 1 1 d . . . . .
H29 H 0.318204 0.445286 0.345909 0.043 Uiso 1 1 calc R U . . .
C30 C 0.2191(2) 0.41934(11) 0.45032(13) 0.0438(5) Uani 1 1 d . . . . .
H30 H 0.134409 0.418170 0.424289 0.053 Uiso 1 1 calc R U . . .
C31 C 0.2334(2) 0.40493(10) 0.53551(12) 0.0375(5) Uani 1 1 d . . . . .
H31 H 0.157886 0.394833 0.567532 0.045 Uiso 1 1 calc R U . . .
C32 C 0.40602(19) 0.45459(8) 0.73451(11) 0.0281(4) Uani 1 1 d . . . . .
C33 C 0.5259(2) 0.46375(9) 0.77540(12) 0.0334(4) Uani 1 1 d . . . . .
H33 H 0.589665 0.433607 0.777390 0.040 Uiso 1 1 calc R U . . .
C34 C 0.5533(2) 0.51661(10) 0.81338(13) 0.0383(5) Uani 1 1 d . . . . .
H34 H 0.635010 0.522220 0.841996 0.046 Uiso 1 1 calc R U . . .
C35 C 0.4624(2) 0.56110(10) 0.80976(13) 0.0405(5) Uani 1 1 d . . . . .
H35 H 0.481675 0.597338 0.835408 0.049 Uiso 1 1 calc R U . . .
C36 C 0.3427(2) 0.55261(9) 0.76851(13) 0.0392(5) Uani 1 1 d . . . . .
H36 H 0.280225 0.583209 0.765606 0.047 Uiso 1 1 calc R U . . .
C37 C 0.3140(2) 0.49956(9) 0.73147(12) 0.0328(4) Uani 1 1 d . . . . .
H37 H 0.231460 0.493833 0.703937 0.039 Uiso 1 1 calc R U . . .
C38 C 0.4994(3) 0.14571(11) 0.62575(15) 0.0476(6) Uani 1 1 d . . . . .
H38A H 0.507515 0.148658 0.563630 0.057 Uiso 1 1 calc R U . . .
H38B H 0.415498 0.164162 0.642780 0.057 Uiso 1 1 calc R U . . .
C39 C 0.5021(3) 0.08318(11) 0.65298(15) 0.0468(6) Uani 1 1 d . . . . .
H39A H 0.560707 0.059695 0.616796 0.056 Uiso 1 1 calc R U . . .
H39B H 0.412664 0.065968 0.652920 0.056 Uiso 1 1 calc R U . . .
C40 C 0.5575(3) 0.08928(11) 0.74237(15) 0.0499(6) Uani 1 1 d . . . . .
H40A H 0.489152 0.102435 0.782351 0.060 Uiso 1 1 calc R U . . .
H40B H 0.596168 0.052451 0.762858 0.060 Uiso 1 1 calc R U . . .
C41 C 0.6622(3) 0.13492(10) 0.72968(17) 0.0490(6) Uani 1 1 d . . . . .
H41A H 0.679994 0.155991 0.783008 0.059 Uiso 1 1 calc R U . . .
H41B H 0.745350 0.117167 0.709950 0.059 Uiso 1 1 calc R U . . .

#

loop_
 _atom_site_aniso_label
 _atom_site_aniso_U_11
 _atom_site_aniso_U_22
 _atom_site_aniso_U_33
 _atom_site_aniso_U_23
 _atom_site_aniso_U_13
 _atom_site_aniso_U_12
P1 0.0276(3) 0.0319(3) 0.0182(2) 0.00310(18) 0.00157(17) 0.00038(18)
K1 0.0310(2) 0.0348(2) 0.0242(2) -0.00359(15) -0.00255(15) 0.00106(16)
O1 0.0327(7) 0.0399(8) 0.0268(7) 0.0055(6) 0.0036(5) 0.0047(6)
N1 0.0300(8) 0.0294(8) 0.0180(7) 0.0017(6) -0.0004(6) -0.0003(6)
C1 0.0334(10) 0.0316(10) 0.0218(9) 0.0008(7) -0.0001(7) 0.0005(8)
O2 0.0378(8) 0.0441(8) 0.0220(7) 0.0103(6) -0.0019(6) -0.0021(6)
N2 0.0290(8) 0.0281(8) 0.0174(7) 0.0013(6) -0.0002(6) -0.0017(6)
C2 0.0297(9) 0.0259(9) 0.0182(8) -0.0002(7) 0.0005(7) 0.0016(7)
O3 0.0338(8) 0.0400(8) 0.0274(7) 0.0044(6) -0.0023(6) -0.0082(6)
C3 0.0316(10) 0.0277(9) 0.0227(9) 0.0026(7) 0.0032(7) 0.0027(7)
O4 0.0561(10) 0.0406(8) 0.0423(9) 0.0018(7) -0.0022(7) -0.0047(7)
C4 0.0353(10) 0.0262(9) 0.0231(9) 0.0029(7) 0.0017(8) -0.0016(8)
C5 0.0323(10) 0.0258(9) 0.0206(9) -0.0023(7) 0.0008(7) -0.0018(7)
C6 0.0498(13) 0.0276(10) 0.0402(12) -0.0002(9) 0.0035(10) 0.0016(9)
C7 0.0388(11) 0.0394(11) 0.0266(10) 0.0074(8) 0.0016(8) -0.0053(9)
C8 0.0294(10) 0.0360(10) 0.0191(9) 0.0045(7) -0.0013(7) -0.0065(8)
C9 0.0392(11) 0.0439(12) 0.0217(9) -0.0015(8) -0.0008(8) -0.0098(9)
C10 0.0418(12) 0.0627(15) 0.0196(10) 0.0004(9) -0.0028(8) -0.0171(11)
C11 0.0269(10) 0.0654(15) 0.0304(11) 0.0153(10) -0.0050(8) -0.0106(10)
C12 0.0329(11) 0.0485(12) 0.0361(11) 0.0147(10) -0.0006(9) 0.0002(9)
C13 0.0305(10) 0.0378(11) 0.0264(10) 0.0069(8) 0.0000(8) -0.0017(8)
C14 0.0531(14) 0.0393(12) 0.0342(11) 0.0023(9) 0.0024(10) 0.0135(10)
C15 0.0835(19) 0.0487(14) 0.0287(11) -0.0124(10) 0.0011(11) 0.0009(13)
C16 0.0356(12) 0.101(2) 0.0342(12) 0.0282(13) -0.0051(10) -0.0073(13)
C17 0.0288(10) 0.0364(10) 0.0170(8) 0.0055(7) 0.0006(7) -0.0027(8)
C18 0.0353(10) 0.0395(11) 0.0170(9) 0.0020(8) 0.0022(7) -0.0046(8)
C19 0.0422(12) 0.0494(12) 0.0181(9) 0.0000(8) 0.0024(8) -0.0115(10)
C20 0.0349(11) 0.0641(14) 0.0201(9) 0.0092(9) -0.0014(8) -0.0104(10)
C21 0.0310(11) 0.0595(14) 0.0236(10) 0.0131(9) 0.0005(8) 0.0048(9)
C22 0.0349(11) 0.0426(11) 0.0206(9) 0.0098(8) 0.0020(8) 0.0030(9)
C23 0.0437(12) 0.0415(12) 0.0321(11) 0.0065(9) 0.0065(9) 0.0104(9)
C24 0.0375(13) 0.103(2) 0.0322(12) 0.0001(13) -0.0030(10) -0.0150(13)
C25 0.0419(12) 0.0413(11) 0.0319(11) -0.0077(9) 0.0060(9) -0.0029(9)
C26 0.0341(10) 0.0292(9) 0.0187(9) 0.0004(7) 0.0037(7) 0.0001(8)
C27 0.0324(10) 0.0310(10) 0.0238(9) -0.0004(7) 0.0027(7) -0.0016(8)
C28 0.0396(11) 0.0300(10) 0.0225(9) 0.0001(7) 0.0095(8) -0.0019(8)
C29 0.0447(12) 0.0426(11) 0.0195(9) 0.0051(8) 0.0038(8) 0.0024(9)
C30 0.0366(12) 0.0698(16) 0.0249(10) 0.0112(10) -0.0034(9) -0.0004(11)
C31 0.0324(11) 0.0578(13) 0.0225(10) 0.0089(9) 0.0039(8) -0.0014(9)
C32 0.0320(10) 0.0350(10) 0.0172(8) 0.0050(7) 0.0051(7) -0.0030(8)
C33 0.0366(11) 0.0418(11) 0.0219(9) 0.0060(8) 0.0019(8) -0.0032(9)
C34 0.0435(12) 0.0477(12) 0.0237(10) 0.0029(9) -0.0010(8) -0.0136(10)
C35 0.0591(14) 0.0398(12) 0.0228(10) -0.0014(8) 0.0093(9) -0.0116(10)
C36 0.0508(13) 0.0354(11) 0.0317(11) 0.0022(9) 0.0133(9) 0.0025(9)
C37 0.0341(11) 0.0396(11) 0.0249(9) 0.0033(8) 0.0054(8) -0.0007(8)
C38 0.0535(14) 0.0521(14) 0.0373(12) -0.0014(10) -0.0051(10) 0.0013(11)
C39 0.0542(14) 0.0491(13) 0.0372(12) -0.0027(10) 0.0050(10) -0.0072(11)
C40 0.0655(16) 0.0469(13) 0.0374(12) 0.0002(10) 0.0003(11) 0.0013(12)
C41 0.0496(14) 0.0419(13) 0.0552(15) -0.0039(11) -0.0056(11) 0.0089(11)

#

_geom_special_details
;
 All esds (except the esd in the dihedral angle between two l.s. planes)
 are estimated using the full covariance matrix.  The cell esds are taken
 into account individually in the estimation of esds in distances, angles
 and torsion angles; correlations between esds in cell parameters are only
 used when they are defined by crystal symmetry.  An approximate (isotropic)
 treatment of cell esds is used for estimating esds involving l.s. planes.
;
loop_
 _geom_bond_atom_site_label_1
 _geom_bond_atom_site_label_2
 _geom_bond_distance
 _geom_bond_site_symmetry_2
 _geom_bond_publ_flag
P1 O1 1.5013(14) . ?
P1 C1 1.689(2) . ?
P1 C32 1.824(2) . ?
P1 C26 1.8302(18) . ?
K1 O1 2.5162(14) . ?
K1 O4 2.6750(16) . ?
K1 O2 2.7421(13) 4_665 ?
K1 O3 2.7562(14) 1_655 ?
K1 C9 3.121(2) 1_655 ?
K1 C10 3.247(2) 1_655 ?
K1 C8 3.2869(19) 1_655 ?
K1 C13 3.536(2) 1_655 ?
N1 C3 1.369(2) . ?
N1 C17 1.447(2) . ?
N1 C2 1.448(2) . ?
C1 C2 1.301(3) . ?
O2 C3 1.227(2) . ?
N2 C5 1.354(2) . ?
N2 C8 1.449(2) . ?
N2 C2 1.458(2) . ?
O3 C5 1.230(2) . ?
C3 C4 1.522(3) . ?
O4 C38 1.431(3) . ?
O4 C41 1.439(3) . ?
C4 C5 1.521(3) . ?
C4 C7 1.529(3) . ?
C4 C6 1.544(3) . ?
C6 H6A 0.9800 . ?
C6 H6B 0.9800 . ?
C6 H6C 0.9800 . ?
C7 H7A 0.9800 . ?
C7 H7B 0.9800 . ?
C7 H7C 0.9800 . ?
C8 C13 1.384(3) . ?
C8 C9 1.395(3) . ?
C9 C10 1.404(3) . ?
C9 C15 1.499(3) . ?
C10 C11 1.382(4) . ?
C10 H10 1.0000 . ?
C11 C12 1.387(3) . ?
C11 C16 1.516(3) . ?
C12 C13 1.397(3) . ?
C12 H12 0.9500 . ?
C13 C14 1.499(3) . ?
C14 H14A 0.9800 . ?
C14 H14B 0.9800 . ?
C14 H14C 0.9800 . ?
C15 H15A 0.9800 . ?
C15 H15B 0.9800 . ?
C15 H15C 0.9800 . ?
C16 H16A 0.9800 . ?
C16 H16B 0.9800 . ?
C16 H16C 0.9800 . ?
C17 C18 1.394(3) . ?
C17 C22 1.394(3) . ?
C18 C19 1.392(3) . ?
C18 C25 1.504(3) . ?
C19 C20 1.390(3) . ?
C19 H19 0.9500 . ?
C20 C21 1.392(3) . ?
C20 C24 1.510(3) . ?
C21 C22 1.390(3) . ?
C21 H21 0.9500 . ?
C22 C23 1.500(3) . ?
C23 H23A 0.9800 . ?
C23 H23B 0.9800 . ?
C23 H23C 0.9800 . ?
C24 H24A 0.9800 . ?
C24 H24B 0.9800 . ?
C24 H24C 0.9800 . ?
C25 H25A 0.9800 . ?
C25 H25B 0.9800 . ?
C25 H25C 0.9800 . ?
C26 C31 1.383(3) . ?
C26 C27 1.391(3) . ?
C27 C28 1.393(3) . ?
C27 H27 0.9500 . ?
C28 C29 1.381(3) . ?
C28 H28 0.9500 . ?
C29 C30 1.382(3) . ?
C29 H29 0.9500 . ?
C30 C31 1.396(3) . ?
C30 H30 0.9500 . ?
C31 H31 0.9500 . ?
C32 C33 1.389(3) . ?
C32 C37 1.396(3) . ?
C33 C34 1.388(3) . ?
C33 H33 0.9500 . ?
C34 C35 1.381(3) . ?
C34 H34 0.9500 . ?
C35 C36 1.387(3) . ?
C35 H35 0.9500 . ?
C36 C37 1.388(3) . ?
C36 H36 0.9500 . ?
C37 H37 0.9500 . ?
C38 C39 1.507(4) . ?
C38 H38A 0.9900 . ?
C38 H38B 0.9900 . ?
C39 C40 1.525(3) . ?
C39 H39A 0.9900 . ?
C39 H39B 0.9900 . ?
C40 C41 1.510(4) . ?
C40 H40A 0.9900 . ?
C40 H40B 0.9900 . ?
C41 H41A 0.9900 . ?
C41 H41B 0.9900 . ?

#

loop_
 _geom_angle_atom_site_label_1
 _geom_angle_atom_site_label_2
 _geom_angle_atom_site_label_3
 _geom_angle
 _geom_angle_site_symmetry_1
 _geom_angle_site_symmetry_3
 _geom_angle_publ_flag
O1 P1 C1 122.77(9) . . ?
O1 P1 C32 109.79(9) . . ?
C1 P1 C32 108.23(9) . . ?
O1 P1 C26 106.12(8) . . ?
C1 P1 C26 106.20(9) . . ?
C32 P1 C26 101.61(8) . . ?
O1 K1 O4 108.39(5) . . ?
O1 K1 O2 121.61(5) . 4_665 ?
O4 K1 O2 77.73(5) . 4_665 ?
O1 K1 O3 103.60(5) . 1_655 ?
O4 K1 O3 84.57(5) . 1_655 ?
O2 K1 O3 134.57(5) 4_665 1_655 ?
O1 K1 C9 128.28(5) . 1_655 ?
O4 K1 C9 120.54(6) . 1_655 ?
O2 K1 C9 86.07(5) 4_665 1_655 ?
O3 K1 C9 67.64(5) 1_655 1_655 ?
O1 K1 C10 117.89(6) . 1_655 ?
O4 K1 C10 132.97(6) . 1_655 ?
O2 K1 C10 71.68(5) 4_665 1_655 ?
O3 K1 C10 92.14(5) 1_655 1_655 ?
C9 K1 C10 25.37(5) 1_655 1_655 ?
O1 K1 C8 108.96(5) . 1_655 ?
O4 K1 C8 127.62(5) . 1_655 ?
O2 K1 C8 110.82(5) 4_665 1_655 ?
O3 K1 C8 51.80(4) 1_655 1_655 ?
C9 K1 C8 24.98(5) 1_655 1_655 ?
C10 K1 C8 42.90(5) 1_655 1_655 ?
O1 K1 C13 87.14(5) . 1_655 ?
O4 K1 C13 146.90(5) . 1_655 ?
O2 K1 C13 119.46(5) 4_665 1_655 ?
O3 K1 C13 63.09(4) 1_655 1_655 ?
C9 K1 C13 42.30(5) 1_655 1_655 ?
C10 K1 C13 48.10(5) 1_655 1_655 ?
C8 K1 C13 23.04(5) 1_655 1_655 ?
P1 O1 K1 158.46(8) . . ?
C3 N1 C17 117.29(15) . . ?
C3 N1 C2 126.05(16) . . ?
C17 N1 C2 116.66(14) . . ?
C2 C1 P1 146.70(16) . . ?
C3 O2 K1 158.45(13) . 4_566 ?
C5 N2 C8 117.29(15) . . ?
C5 N2 C2 127.40(15) . . ?
C8 N2 C2 114.75(14) . . ?
C1 C2 N1 129.53(17) . . ?
C1 C2 N2 119.51(16) . . ?
N1 C2 N2 110.87(14) . . ?
C5 O3 K1 136.04(12) . 1_455 ?
O2 C3 N1 121.66(18) . . ?
O2 C3 C4 120.51(17) . . ?
N1 C3 C4 117.72(16) . . ?
C38 O4 C41 108.94(18) . . ?
C38 O4 K1 124.54(14) . . ?
C41 O4 K1 126.25(14) . . ?
C5 C4 C3 113.74(15) . . ?
C5 C4 C7 109.83(16) . . ?
C3 C4 C7 110.59(16) . . ?
C5 C4 C6 106.04(16) . . ?
C3 C4 C6 106.35(16) . . ?
C7 C4 C6 110.11(16) . . ?
O3 C5 N2 121.97(17) . . ?
O3 C5 C4 120.86(17) . . ?
N2 C5 C4 117.05(16) . . ?
C4 C6 H6A 109.5 . . ?
C4 C6 H6B 109.5 . . ?
H6A C6 H6B 109.5 . . ?
C4 C6 H6C 109.5 . . ?
H6A C6 H6C 109.5 . . ?
H6B C6 H6C 109.5 . . ?
C4 C7 H7A 109.5 . . ?
C4 C7 H7B 109.5 . . ?
H7A C7 H7B 109.5 . . ?
C4 C7 H7C 109.5 . . ?
H7A C7 H7C 109.5 . . ?
H7B C7 H7C 109.5 . . ?
C13 C8 C9 122.17(18) . . ?
C13 C8 N2 118.71(17) . . ?
C9 C8 N2 119.12(18) . . ?
C13 C8 K1 88.61(12) . 1_455 ?
C9 C8 K1 70.85(11) . 1_455 ?
N2 C8 K1 110.76(11) . 1_455 ?
C8 C9 C10 117.2(2) . . ?
C8 C9 C15 121.12(19) . . ?
C10 C9 C15 121.60(19) . . ?
C8 C9 K1 84.18(12) . 1_455 ?
C10 C9 K1 82.33(13) . 1_455 ?
C15 C9 K1 104.57(15) . 1_455 ?
C11 C10 C9 122.1(2) . . ?
C11 C10 K1 91.26(13) . 1_455 ?
C9 C10 K1 72.30(12) . 1_455 ?
C11 C10 H10 118.3 . . ?
C9 C10 H10 118.3 . . ?
K1 C10 H10 118.3 1_455 . ?
C10 C11 C12 118.59(19) . . ?
C10 C11 C16 121.2(2) . . ?
C12 C11 C16 120.1(2) . . ?
C11 C12 C13 121.4(2) . . ?
C11 C12 H12 119.3 . . ?
C13 C12 H12 119.3 . . ?
C8 C13 C12 118.38(19) . . ?
C8 C13 C14 120.34(17) . . ?
C12 C13 C14 121.28(19) . . ?
C8 C13 K1 68.34(11) . 1_455 ?
C12 C13 K1 83.50(13) . 1_455 ?
C14 C13 K1 118.80(14) . 1_455 ?
C13 C14 H14A 109.5 . . ?
C13 C14 H14B 109.5 . . ?
H14A C14 H14B 109.5 . . ?
C13 C14 H14C 109.5 . . ?
H14A C14 H14C 109.5 . . ?
H14B C14 H14C 109.5 . . ?
C9 C15 H15A 109.5 . . ?
C9 C15 H15B 109.5 . . ?
H15A C15 H15B 109.5 . . ?
C9 C15 H15C 109.5 . . ?
H15A C15 H15C 109.5 . . ?
H15B C15 H15C 109.5 . . ?
C11 C16 H16A 109.5 . . ?
C11 C16 H16B 109.5 . . ?
H16A C16 H16B 109.5 . . ?
C11 C16 H16C 109.5 . . ?
H16A C16 H16C 109.5 . . ?
H16B C16 H16C 109.5 . . ?
C18 C17 C22 121.88(18) . . ?
C18 C17 N1 119.13(17) . . ?
C22 C17 N1 118.98(17) . . ?
C19 C18 C17 117.92(19) . . ?
C19 C18 C25 120.84(19) . . ?
C17 C18 C25 121.21(18) . . ?
C20 C19 C18 121.9(2) . . ?
C20 C19 H19 119.0 . . ?
C18 C19 H19 119.0 . . ?
C19 C20 C21 118.4(2) . . ?
C19 C20 C24 120.7(2) . . ?
C21 C20 C24 120.9(2) . . ?
C22 C21 C20 121.6(2) . . ?
C22 C21 H21 119.2 . . ?
C20 C21 H21 119.2 . . ?
C21 C22 C17 118.2(2) . . ?
C21 C22 C23 121.2(2) . . ?
C17 C22 C23 120.59(19) . . ?
C22 C23 H23A 109.5 . . ?
C22 C23 H23B 109.5 . . ?
H23A C23 H23B 109.5 . . ?
C22 C23 H23C 109.5 . . ?
H23A C23 H23C 109.5 . . ?
H23B C23 H23C 109.5 . . ?
C20 C24 H24A 109.5 . . ?
C20 C24 H24B 109.5 . . ?
H24A C24 H24B 109.5 . . ?
C20 C24 H24C 109.5 . . ?
H24A C24 H24C 109.5 . . ?
H24B C24 H24C 109.5 . . ?
C18 C25 H25A 109.5 . . ?
C18 C25 H25B 109.5 . . ?
H25A C25 H25B 109.5 . . ?
C18 C25 H25C 109.5 . . ?
H25A C25 H25C 109.5 . . ?
H25B C25 H25C 109.5 . . ?
C31 C26 C27 118.94(17) . . ?
C31 C26 P1 121.11(14) . . ?
C27 C26 P1 119.95(15) . . ?
C26 C27 C28 120.63(19) . . ?
C26 C27 H27 119.7 . . ?
C28 C27 H27 119.7 . . ?
C29 C28 C27 119.91(18) . . ?
C29 C28 H28 120.0 . . ?
C27 C28 H28 120.0 . . ?
C28 C29 C30 119.92(18) . . ?
C28 C29 H29 120.0 . . ?
C30 C29 H29 120.0 . . ?
C29 C30 C31 120.1(2) . . ?
C29 C30 H30 120.0 . . ?
C31 C30 H30 120.0 . . ?
C26 C31 C30 120.51(19) . . ?
C26 C31 H31 119.7 . . ?
C30 C31 H31 119.7 . . ?
C33 C32 C37 119.00(19) . . ?
C33 C32 P1 118.14(15) . . ?
C37 C32 P1 122.85(15) . . ?
C34 C33 C32 120.5(2) . . ?
C34 C33 H33 119.8 . . ?
C32 C33 H33 119.8 . . ?
C35 C34 C33 120.3(2) . . ?
C35 C34 H34 119.8 . . ?
C33 C34 H34 119.8 . . ?
C34 C35 C36 119.7(2) . . ?
C34 C35 H35 120.2 . . ?
C36 C35 H35 120.2 . . ?
C35 C36 C37 120.2(2) . . ?
C35 C36 H36 119.9 . . ?
C37 C36 H36 119.9 . . ?
C36 C37 C32 120.3(2) . . ?
C36 C37 H37 119.9 . . ?
C32 C37 H37 119.9 . . ?
O4 C38 C39 106.61(19) . . ?
O4 C38 H38A 110.4 . . ?
C39 C38 H38A 110.4 . . ?
O4 C38 H38B 110.4 . . ?
C39 C38 H38B 110.4 . . ?
H38A C38 H38B 108.6 . . ?
C38 C39 C40 100.54(19) . . ?
C38 C39 H39A 111.7 . . ?
C40 C39 H39A 111.7 . . ?
C38 C39 H39B 111.7 . . ?
C40 C39 H39B 111.7 . . ?
H39A C39 H39B 109.4 . . ?
C41 C40 C39 101.3(2) . . ?
C41 C40 H40A 111.5 . . ?
C39 C40 H40A 111.5 . . ?
C41 C40 H40B 111.5 . . ?
C39 C40 H40B 111.5 . . ?
H40A C40 H40B 109.3 . . ?
O4 C41 C40 105.2(2) . . ?
O4 C41 H41A 110.7 . . ?
C40 C41 H41A 110.7 . . ?
O4 C41 H41B 110.7 . . ?
C40 C41 H41B 110.7 . . ?
H41A C41 H41B 108.8 . . ?

#

loop_
 _geom_torsion_atom_site_label_1
 _geom_torsion_atom_site_label_2
 _geom_torsion_atom_site_label_3
 _geom_torsion_atom_site_label_4
 _geom_torsion
 _geom_torsion_site_symmetry_1
 _geom_torsion_site_symmetry_2
 _geom_torsion_site_symmetry_3
 _geom_torsion_site_symmetry_4
 _geom_torsion_publ_flag
C1 P1 O1 K1 96.1(2) . . . . ?
C32 P1 O1 K1 -135.1(2) . . . . ?
C26 P1 O1 K1 -26.0(3) . . . . ?
O1 P1 C1 C2 43.8(3) . . . . ?
C32 P1 C1 C2 -85.7(3) . . . . ?
C26 P1 C1 C2 165.9(3) . . . . ?
P1 C1 C2 N1 11.0(4) . . . . ?
P1 C1 C2 N2 -172.9(2) . . . . ?
C3 N1 C2 C1 -168.7(2) . . . . ?
C17 N1 C2 C1 10.4(3) . . . . ?
C3 N1 C2 N2 14.9(2) . . . . ?
C17 N1 C2 N2 -165.96(15) . . . . ?
C5 N2 C2 C1 164.52(18) . . . . ?
C8 N2 C2 C1 -6.6(2) . . . . ?
C5 N2 C2 N1 -18.7(2) . . . . ?
C8 N2 C2 N1 170.19(15) . . . . ?
K1 O2 C3 N1 171.2(2) 4_566 . . . ?
K1 O2 C3 C4 -12.7(5) 4_566 . . . ?
C17 N1 C3 O2 3.8(3) . . . . ?
C2 N1 C3 O2 -177.05(17) . . . . ?
C17 N1 C3 C4 -172.40(16) . . . . ?
C2 N1 C3 C4 6.7(3) . . . . ?
O2 C3 C4 C5 158.10(17) . . . . ?
N1 C3 C4 C5 -25.6(2) . . . . ?
O2 C3 C4 C7 34.0(2) . . . . ?
N1 C3 C4 C7 -149.77(17) . . . . ?
O2 C3 C4 C6 -85.6(2) . . . . ?
N1 C3 C4 C6 90.70(19) . . . . ?
K1 O3 C5 N2 19.0(3) 1_455 . . . ?
K1 O3 C5 C4 -156.86(13) 1_455 . . . ?
C8 N2 C5 O3 -5.2(3) . . . . ?
C2 N2 C5 O3 -176.12(17) . . . . ?
C8 N2 C5 C4 170.80(16) . . . . ?
C2 N2 C5 C4 -0.1(3) . . . . ?
C3 C4 C5 O3 -161.50(17) . . . . ?
C7 C4 C5 O3 -37.0(2) . . . . ?
C6 C4 C5 O3 82.0(2) . . . . ?
C3 C4 C5 N2 22.5(2) . . . . ?
C7 C4 C5 N2 147.00(17) . . . . ?
C6 C4 C5 N2 -94.05(19) . . . . ?
C5 N2 C8 C13 94.9(2) . . . . ?
C2 N2 C8 C13 -93.0(2) . . . . ?
C5 N2 C8 C9 -84.4(2) . . . . ?
C2 N2 C8 C9 87.7(2) . . . . ?
C5 N2 C8 K1 -5.35(19) . . . 1_455 ?
C2 N2 C8 K1 166.72(11) . . . 1_455 ?
C13 C8 C9 C10 2.7(3) . . . . ?
N2 C8 C9 C10 -178.08(17) . . . . ?
K1 C8 C9 C10 78.26(17) 1_455 . . . ?
C13 C8 C9 C15 -179.1(2) . . . . ?
N2 C8 C9 C15 0.1(3) . . . . ?
K1 C8 C9 C15 -103.5(2) 1_455 . . . ?
C13 C8 C9 K1 -75.60(18) . . . 1_455 ?
N2 C8 C9 K1 103.65(16) . . . 1_455 ?
C8 C9 C10 C11 0.7(3) . . . . ?
C15 C9 C10 C11 -177.5(2) . . . . ?
K1 C9 C10 C11 80.1(2) 1_455 . . . ?
C8 C9 C10 K1 -79.37(17) . . . 1_455 ?
C15 C9 C10 K1 102.4(2) . . . 1_455 ?
C9 C10 C11 C12 -3.4(3) . . . . ?
K1 C10 C11 C12 66.37(19) 1_455 . . . ?
C9 C10 C11 C16 174.7(2) . . . . ?
K1 C10 C11 C16 -115.52(19) 1_455 . . . ?
C10 C11 C12 C13 3.0(3) . . . . ?
C16 C11 C12 C13 -175.1(2) . . . . ?
C9 C8 C13 C12 -3.1(3) . . . . ?
N2 C8 C13 C12 177.65(17) . . . . ?
K1 C8 C13 C12 -69.34(18) 1_455 . . . ?
C9 C8 C13 C14 177.8(2) . . . . ?
N2 C8 C13 C14 -1.4(3) . . . . ?
K1 C8 C13 C14 111.60(19) 1_455 . . . ?
C9 C8 C13 K1 66.24(17) . . . 1_455 ?
N2 C8 C13 K1 -113.01(16) . . . 1_455 ?
C11 C12 C13 C8 0.2(3) . . . . ?
C11 C12 C13 C14 179.2(2) . . . . ?
C11 C12 C13 K1 -60.89(19) . . . 1_455 ?
C3 N1 C17 C18 -92.2(2) . . . . ?
C2 N1 C17 C18 88.6(2) . . . . ?
C3 N1 C17 C22 86.5(2) . . . . ?
C2 N1 C17 C22 -92.7(2) . . . . ?
C22 C17 C18 C19 -1.9(3) . . . . ?
N1 C17 C18 C19 176.74(16) . . . . ?
C22 C17 C18 C25 176.25(18) . . . . ?
N1 C17 C18 C25 -5.1(3) . . . . ?
C17 C18 C19 C20 1.8(3) . . . . ?
C25 C18 C19 C20 -176.38(19) . . . . ?
C18 C19 C20 C21 -0.2(3) . . . . ?
C18 C19 C20 C24 179.4(2) . . . . ?
C19 C20 C21 C22 -1.4(3) . . . . ?
C24 C20 C21 C22 179.0(2) . . . . ?
C20 C21 C22 C17 1.3(3) . . . . ?
C20 C21 C22 C23 179.92(18) . . . . ?
C18 C17 C22 C21 0.4(3) . . . . ?
N1 C17 C22 C21 -178.24(16) . . . . ?
C18 C17 C22 C23 -178.21(18) . . . . ?
N1 C17 C22 C23 3.1(3) . . . . ?
O1 P1 C26 C31 139.40(17) . . . . ?
C1 P1 C26 C31 7.3(2) . . . . ?
C32 P1 C26 C31 -105.82(18) . . . . ?
O1 P1 C26 C27 -40.25(18) . . . . ?
C1 P1 C26 C27 -172.37(16) . . . . ?
C32 P1 C26 C27 74.53(17) . . . . ?
C31 C26 C27 C28 -0.2(3) . . . . ?
P1 C26 C27 C28 179.46(15) . . . . ?
C26 C27 C28 C29 -0.9(3) . . . . ?
C27 C28 C29 C30 0.9(3) . . . . ?
C28 C29 C30 C31 0.3(4) . . . . ?
C27 C26 C31 C30 1.4(3) . . . . ?
P1 C26 C31 C30 -178.27(18) . . . . ?
C29 C30 C31 C26 -1.4(4) . . . . ?
O1 P1 C32 C33 -6.18(17) . . . . ?
C1 P1 C32 C33 130.22(15) . . . . ?
C26 P1 C32 C33 -118.21(15) . . . . ?
O1 P1 C32 C37 172.12(15) . . . . ?
C1 P1 C32 C37 -51.48(18) . . . . ?
C26 P1 C32 C37 60.09(17) . . . . ?
C37 C32 C33 C34 0.6(3) . . . . ?
P1 C32 C33 C34 179.00(15) . . . . ?
C32 C33 C34 C35 -1.1(3) . . . . ?
C33 C34 C35 C36 0.5(3) . . . . ?
C34 C35 C36 C37 0.4(3) . . . . ?
C35 C36 C37 C32 -0.8(3) . . . . ?
C33 C32 C37 C36 0.3(3) . . . . ?
P1 C32 C37 C36 -177.99(15) . . . . ?
C41 O4 C38 C39 -11.3(3) . . . . ?
K1 O4 C38 C39 174.37(14) . . . . ?
O4 C38 C39 C40 32.8(2) . . . . ?
C38 C39 C40 C41 -40.7(2) . . . . ?
C38 O4 C41 C40 -15.5(3) . . . . ?
K1 O4 C41 C40 158.71(14) . . . . ?
C39 C40 C41 O4 35.3(2) . . . . ?

#

_refine_diff_density_max                            0.459
_refine_diff_density_min                            -0.246
_refine_diff_density_rms                            0.051
######### additional information out of the cif_od #######  
_audit_creation_date                                2024-09-27
_cell_oxdiff_length_a                               10.13624(16) 
_cell_oxdiff_length_b                               23.09700(19) 
_cell_oxdiff_length_c                               15.83241(17) 
_cell_oxdiff_angle_alpha                            90.0331(8) 
_cell_oxdiff_angle_beta                             90.4148(11) 
_cell_oxdiff_angle_gamma                            90.1021(10) 
_cell_oxdiff_volume                                 3706.53(8) 
_cell_oxdiff_measurement_reflns_used                20413
loop_
 _exptl_crystal_face_index_h
 _exptl_crystal_face_index_k
 _exptl_crystal_face_index_l
 _exptl_crystal_face_perp_dist
-2  -12   -5 0.0521
2  -14    3 0.0478
3   11    5 0.0282
-1  -12   -5 0.0480
1  -14    4 0.0506
1   13    5 0.0372
-2   13   -5 0.0379
6    3   -3 0.0144
-6    0    3 0.0404

#

loop_
 _exptl_oxdiff_crystal_face_indexfrac_h
 _exptl_oxdiff_crystal_face_indexfrac_k
 _exptl_oxdiff_crystal_face_indexfrac_l
 _exptl_oxdiff_crystal_face_x
 _exptl_oxdiff_crystal_face_y
 _exptl_oxdiff_crystal_face_z
-2.3996 -11.8801 -4.9822 -0.1266  0.4224 -0.8975
2.1999 -13.6048  2.6177  0.1650 -0.5593 -0.8124
2.6789 11.1595  5.3946  0.1455 -0.4863  0.8616
-1.4905 -12.3447 -5.3186  0.0105  0.3830 -0.9237
1.2140 -13.7313  3.6648 -0.0142 -0.5832 -0.8122
1.3939 12.6797  5.0055 -0.0096 -0.3452  0.9385
-1.5029 12.9198 -4.6516  0.0167  0.6755  0.7372
6.1950  2.6423 -3.0108  0.9741 -0.1274  0.1869
-6.2212 -0.1030  3.4145 -0.9914  0.1299 -0.0139

#

_oxdiff_exptl_absorpt_empirical_full_min            0.745
_oxdiff_exptl_absorpt_empirical_full_max            1.615
_oxdiff_exptl_absorpt_empirical_details
;
Empirical correction (ABSPACK) includes:
- Absorption correction using spherical harmonics
- Frame scaling
;
_diffrn_ambient_environment                         N~2~
_diffrn_source_type                                 'PhotonJet (Cu) X-ray Source'
_diffrn_radiation_probe                             x-ray
_diffrn_radiation_monochromator                     mirror
_diffrn_measurement_device                          'four-circle diffractometer'
_diffrn_detector                                    'Hybrid Pixel Array Detector'
_diffrn_detector_type                               HyPix
_diffrn_reflns_av_sigmaI/netI                       0.0594
_diffrn_orient_matrix_type                          'CrysAlisPro convention (1999,Acta A55,543-557)'
_diffrn_orient_matrix_UB_11                         0.1355510000
_diffrn_orient_matrix_UB_12                         0.0014534000
_diffrn_orient_matrix_UB_13                         -0.0433418000
_diffrn_orient_matrix_UB_21                         -0.0677696000
_diffrn_orient_matrix_UB_22                         0.0137890000
_diffrn_orient_matrix_UB_23                         -0.0850255000
_diffrn_orient_matrix_UB_31                         0.0115807000
_diffrn_orient_matrix_UB_32                         0.0652427000
_diffrn_orient_matrix_UB_33                         0.0189942000
_diffrn_measurement_details
;
List of Runs (angles in degrees, time in seconds):

  # Type    Start    End  Width  t~exp~   \w     \q     \k     \f   Frames
--------------------------------------------------------------------------
  1  \w    -69.00 -44.00   0.50    1.60    --  -47.28 -16.00 179.00   50
  2  \w    -22.00   3.00   0.50    1.60    --  -47.28  16.00 -11.00   50
  3  \w    -25.00  16.00   0.50    1.60    --   47.28 -16.00 179.00   82
  4  \w     63.00 116.00   0.50    1.60    --   47.28  16.00 -11.00  106
  5  \w   -165.00 -79.00   0.50   10.60    --  -91.75 -16.00 179.00  172
  6  \w     94.00 165.00   0.50   10.60    --  105.91  16.00 -11.00  142
  7  \w    -80.00 -53.00   0.50    1.60    --  -47.28 125.00-180.00   54
  8  \w   -110.00 -73.00   0.50    1.60    --  -47.28-125.00 -90.00   74
  9  \w    -38.00  25.00   0.50    1.60    --  -47.28  38.00-180.00  126
 10  \w    -42.00 -15.00   0.50    1.60    --  -47.28 125.00-180.00   54
 11  \w    -40.00  26.00   0.50    1.60    --  -47.28  38.00  60.00  132
 12  \w    -23.00  27.00   0.50    1.60    --  -47.28  19.00 120.00  100
 13  \w     42.00  95.00   0.50    1.60    --   47.28-125.00-120.00  106
 14  \w    -67.00 -32.00   0.50   10.60    --  -91.75  61.00 120.00   70
 15  \w   -146.00 -79.00   0.50   10.60    --  -91.75 -15.00  90.00  134
 16  \w    -68.00 -43.00   0.50   10.60    --  -91.75  61.00-150.00   50
 17  \w   -163.00-117.00   0.50   10.60    --  -91.75 -94.00 -60.00   92
 18  \w    -85.00 -48.00   0.50   10.60    --  -91.75 125.00 -30.00   74
 19  \w    -64.00 -28.00   0.50   10.60    --  -91.75  77.00 120.00   72
 20  \w     37.00 109.00   0.50   10.60    --  105.91-116.00 -56.39  144
 21  \w     57.00 107.00   0.50   10.60    --  105.91-125.00  90.00  100
 22  \w     36.00 112.00   0.50   10.60    --  105.91-125.00-150.00  152
 23  \w     79.00 107.00   0.50   10.60    --  105.91-104.00 -36.27   56
 24  \w     42.00  74.00   0.50   10.60    --  105.91 -61.00-180.00   64
 25  \w     40.00  65.00   0.50   10.60    --  105.91 -61.00 -30.00   50
 26  \w     67.00  92.00   0.50   10.60    --  105.91 -94.00 -90.00   50
 27  \w     64.00 112.00   0.50   10.60    --  105.91-125.00  60.00   96
 28  \w     92.00 178.00   0.50   10.60    --  105.91  15.00  60.00  172
 29  \w     92.00 178.00   0.50   10.60    --  105.91  15.00  90.00  172
 30  \w     33.00  73.00   0.50   10.60    --  105.91-104.00 -36.27   80
 31  \w     58.00 106.00   0.50   10.60    --  105.91-101.00 118.15   96
 32  \w     33.00  70.00   0.50   10.60    --  105.91 -94.00-150.00   74
 33  \w     76.00 104.00   0.50   10.60    --  105.91 -94.00-150.00   56
 34  \w    102.00 157.00   0.50   10.60    --  105.91 125.00 -90.00  110
 35  \w     43.00  73.00   0.50   10.60    --  105.91 -61.00 -60.00   60
 36  \w     54.00  81.00   0.50   10.60    --  105.91 -77.00 -90.00   54
 37  \w     51.00 105.00   0.50   10.60    --  105.91 -94.00  90.00  108
 38  \w     79.00 104.00   0.50   10.60    --  105.91 -94.00-180.00   50
 39  \w     41.00  69.00   0.50   10.60    --  105.91 -61.00   0.00   56
 40  \w     36.00  63.00   0.50   10.60    --  105.91 -94.00 -90.00   54
;
_diffrn_oxdiff_digest_frames
;
01105cd95eee205c95032e2fdae83ccc6903594be61
;
_diffrn_oxdiff_digest_hkl
;
017f01135ee1569aef353710d20fbe69639634
;
_reflns_odcompleteness_completeness                 99.99
_reflns_odcompleteness_theta                        66.97
_reflns_odcompleteness_iscentric                    1
_chemical_oxdiff_formula                            'C41 H46 N2 P1 O4 K1'
_chemical_oxdiff_usercomment                        'from the reaction_thf'
                                                    
                                                    
                                                    
                                                    
                                                    
                                                    
_shelx_res_file
;
TITL PD-638_auto_a.res in P2(1)/n
    PD-638_auto_a.res
    created by SHELXL-2019/3 at 15:00:50 on 17-Jul-2025
REM Old TITL PD-638_auto in P2(1)/n
REM SHELXT solution in P2(1)/n: R1 0.124, Rweak 0.012, Alpha 0.033
REM <I/s>   1.285 for  206 systematic absences,  Orientation as input
REM Formula found by SHELXT:  C41 N3 O3 P K
CELL  1.54184  10.1364  23.0936  15.8344   90.000   90.417   90.000
ZERR    4.000   0.0001   0.0002   0.0002    0.000    0.001    0.000
LATT  1
SYMM 1/2-X, 1/2+Y, 1/2-Z
SFAC C H N O P K
UNIT 164 184 8 16 4 4
TEMP -173
SIZE 0.06 0.09 0.15
L.S. 10
CONF
BOND $H
ACTA
OMIT -4 136
LIST 4
FMAP 2
PLAN 20
WGHT    0.053100    2.360800
FVAR       0.46504
P1    5    0.377762    0.384506    0.684498    11.00000    0.02758    0.03186 =
         0.01815    0.00310    0.00157    0.00038
K1    6    0.682866    0.282927    0.639267    11.00000    0.03095    0.03477 =
         0.02420   -0.00359   -0.00255    0.00106
O1    4    0.501542    0.348890    0.688663    11.00000    0.03265    0.03990 =
         0.02685    0.00550    0.00362    0.00474
N1    3    0.207682    0.312135    0.856829    11.00000    0.02997    0.02940 =
         0.01804    0.00167   -0.00037   -0.00034
C1    1    0.229902    0.359300    0.716425    11.00000    0.03343    0.03163 =
         0.02184    0.00078   -0.00013    0.00045
O2    4    0.182653    0.262731    0.979407    11.00000    0.03775    0.04412 =
         0.02196    0.01035   -0.00187   -0.00213
N2    3    0.026489    0.317080    0.759431    11.00000    0.02901    0.02810 =
         0.01738    0.00133   -0.00019   -0.00171
C2    1    0.165135    0.330944    0.773776    11.00000    0.02966    0.02586 =
         0.01825   -0.00024    0.00048    0.00161
O3    4   -0.162682    0.267667    0.781513    11.00000    0.03383    0.03999 =
         0.02739    0.00440   -0.00230   -0.00817
C3    1    0.141807    0.274543    0.908362    11.00000    0.03156    0.02775 =
         0.02266    0.00263    0.00323    0.00270
O4    4    0.608752    0.173390    0.666622    11.00000    0.05614    0.04057 =
         0.04234    0.00184   -0.00222   -0.00471
C4    1    0.019781    0.244596    0.872638    11.00000    0.03528    0.02617 =
         0.02314    0.00290    0.00171   -0.00161
C5    1   -0.047778    0.278147    0.801847    11.00000    0.03227    0.02582 =
         0.02063   -0.00228    0.00080   -0.00175
C6    1    0.067991    0.187456    0.832793    11.00000    0.04975    0.02764 =
         0.04020   -0.00017    0.00347    0.00156
AFIX 137
H6A   2   -0.007341    0.166609    0.808347    11.00000   -1.50000
H6B   2    0.110003    0.163441    0.876353    11.00000   -1.50000
H6C   2    0.131920    0.196041    0.788380    11.00000   -1.50000
AFIX   0
C7    1   -0.078961    0.231897    0.942765    11.00000    0.03878    0.03936 =
         0.02655    0.00741    0.00157   -0.00534
AFIX 137
H7A   2   -0.155024    0.211148    0.919087    11.00000   -1.50000
H7B   2   -0.108565    0.268407    0.967846    11.00000   -1.50000
H7C   2   -0.036594    0.207995    0.986318    11.00000   -1.50000
AFIX   0
C8    1   -0.030732    0.342655    0.684088    11.00000    0.02942    0.03598 =
         0.01908    0.00454   -0.00133   -0.00653
C9    1   -0.021455    0.313066    0.607552    11.00000    0.03919    0.04390 =
         0.02169   -0.00152   -0.00080   -0.00976
C10   1   -0.074638    0.340211    0.535651    11.00000    0.04177    0.06268 =
         0.01955    0.00045   -0.00281   -0.01706
AFIX  13
H10   2   -0.052773    0.323938    0.478927    11.00000   -1.20000
AFIX   0
C11   1   -0.132818    0.394258    0.539289    11.00000    0.02689    0.06539 =
         0.03037    0.01533   -0.00500   -0.01059
C12   1   -0.144875    0.420915    0.617333    11.00000    0.03287    0.04847 =
         0.03612    0.01467   -0.00056    0.00020
AFIX  43
H12   2   -0.188487    0.457233    0.620930    11.00000   -1.20000
AFIX   0
C13   1   -0.094261    0.395499    0.690758    11.00000    0.03046    0.03782 =
         0.02638    0.00690   -0.00002   -0.00166
C14   1   -0.105991    0.424762    0.774886    11.00000    0.05314    0.03927 =
         0.03424    0.00226    0.00243    0.01354
AFIX 137
H14A  2   -0.018414    0.437092    0.794381    11.00000   -1.50000
H14B  2   -0.143622    0.397666    0.815800    11.00000   -1.50000
H14C  2   -0.163603    0.458658    0.769468    11.00000   -1.50000
AFIX   0
C15   1    0.046223    0.255488    0.602262    11.00000    0.08346    0.04866 =
         0.02875   -0.01244    0.00108    0.00087
AFIX 137
H15A  2    0.037707    0.240247    0.544720    11.00000   -1.50000
H15B  2    0.005371    0.228466    0.641990    11.00000   -1.50000
H15C  2    0.139840    0.260105    0.616619    11.00000   -1.50000
AFIX   0
C16   1   -0.179068    0.425074    0.459853    11.00000    0.03558    0.10110 =
         0.03420    0.02817   -0.00513   -0.00735
AFIX 137
H16A  2   -0.107393    0.449165    0.438033    11.00000   -1.50000
H16B  2   -0.255104    0.449588    0.473031    11.00000   -1.50000
H16C  2   -0.204594    0.396382    0.417161    11.00000   -1.50000
AFIX   0
C17   1    0.332373    0.334750    0.887351    11.00000    0.02875    0.03643 =
         0.01696    0.00554    0.00064   -0.00267
C18   1    0.334004    0.386942    0.931545    11.00000    0.03534    0.03951 =
         0.01699    0.00204    0.00217   -0.00459
C19   1    0.454268    0.406181    0.963958    11.00000    0.04217    0.04937 =
         0.01810   -0.00001    0.00237   -0.01145
AFIX  43
H19   2    0.456744    0.441098    0.995652    11.00000   -1.20000
AFIX   0
C20   1    0.570807    0.375807    0.951308    11.00000    0.03490    0.06414 =
         0.02006    0.00925   -0.00139   -0.01038
C21   1    0.565541    0.324617    0.904942    11.00000    0.03102    0.05949 =
         0.02357    0.01308    0.00050    0.00478
AFIX  43
H21   2    0.644832    0.303908    0.894775    11.00000   -1.20000
AFIX   0
C22   1    0.447149    0.303058    0.873156    11.00000    0.03494    0.04264 =
         0.02056    0.00983    0.00199    0.00301
C23   1    0.442695    0.247893    0.823179    11.00000    0.04375    0.04153 =
         0.03208    0.00651    0.00651    0.01037
AFIX 137
H23A  2    0.413097    0.256238    0.765393    11.00000   -1.50000
H23B  2    0.381129    0.220800    0.849650    11.00000   -1.50000
H23C  2    0.530949    0.230604    0.821847    11.00000   -1.50000
AFIX   0
C24   1    0.700007    0.398040    0.986536    11.00000    0.03752    0.10346 =
         0.03216    0.00012   -0.00302   -0.01496
AFIX 137
H24A  2    0.768857    0.368832    0.978281    11.00000   -1.50000
H24B  2    0.690533    0.405938    1.046998    11.00000   -1.50000
H24C  2    0.724500    0.433780    0.957196    11.00000   -1.50000
AFIX   0
C25   1    0.210726    0.422398    0.941788    11.00000    0.04192    0.04127 =
         0.03190   -0.00770    0.00603   -0.00286
AFIX 137
H25A  2    0.183098    0.437748    0.886736    11.00000   -1.50000
H25B  2    0.228279    0.454574    0.980626    11.00000   -1.50000
H25C  2    0.140459    0.397980    0.964676    11.00000   -1.50000
AFIX   0
C26   1    0.356580    0.405236    0.573664    11.00000    0.03412    0.02916 =
         0.01872    0.00040    0.00368    0.00011
C27   1    0.465589    0.421347    0.526265    11.00000    0.03238    0.03101 =
         0.02382   -0.00045    0.00267   -0.00155
AFIX  43
H27   2    0.550652    0.421835    0.551841    11.00000   -1.20000
AFIX   0
C28   1    0.451212    0.436772    0.441647    11.00000    0.03958    0.03005 =
         0.02251    0.00006    0.00951   -0.00188
AFIX  43
H28   2    0.526031    0.448276    0.409994    11.00000   -1.20000
AFIX   0
C29   1    0.328021    0.435317    0.403822    11.00000    0.04467    0.04264 =
         0.01955    0.00511    0.00378    0.00237
AFIX  43
H29   2    0.318204    0.445286    0.345909    11.00000   -1.20000
AFIX   0
C30   1    0.219102    0.419344    0.450323    11.00000    0.03664    0.06975 =
         0.02490    0.01123   -0.00337   -0.00043
AFIX  43
H30   2    0.134409    0.418170    0.424289    11.00000   -1.20000
AFIX   0
C31   1    0.233366    0.404931    0.535509    11.00000    0.03238    0.05779 =
         0.02246    0.00889    0.00386   -0.00136
AFIX  43
H31   2    0.157886    0.394833    0.567532    11.00000   -1.20000
AFIX   0
C32   1    0.406016    0.454593    0.734509    11.00000    0.03202    0.03505 =
         0.01723    0.00504    0.00511   -0.00298
C33   1    0.525936    0.463749    0.775403    11.00000    0.03661    0.04181 =
         0.02194    0.00596    0.00193   -0.00317
AFIX  43
H33   2    0.589665    0.433607    0.777390    11.00000   -1.20000
AFIX   0
C34   1    0.553312    0.516609    0.813375    11.00000    0.04347    0.04768 =
         0.02367    0.00287   -0.00100   -0.01359
AFIX  43
H34   2    0.635010    0.522220    0.841996    11.00000   -1.20000
AFIX   0
C35   1    0.462375    0.561096    0.809762    11.00000    0.05914    0.03977 =
         0.02276   -0.00136    0.00927   -0.01161
AFIX  43
H35   2    0.481675    0.597338    0.835408    11.00000   -1.20000
AFIX   0
C36   1    0.342732    0.552610    0.768513    11.00000    0.05076    0.03535 =
         0.03168    0.00225    0.01328    0.00252
AFIX  43
H36   2    0.280225    0.583209    0.765606    11.00000   -1.20000
AFIX   0
C37   1    0.314018    0.499562    0.731465    11.00000    0.03405    0.03963 =
         0.02488    0.00326    0.00544   -0.00067
AFIX  43
H37   2    0.231460    0.493833    0.703937    11.00000   -1.20000
AFIX   0
C38   1    0.499351    0.145711    0.625746    11.00000    0.05346    0.05208 =
         0.03731   -0.00144   -0.00508    0.00133
AFIX  23
H38A  2    0.507515    0.148658    0.563630    11.00000   -1.20000
H38B  2    0.415498    0.164162    0.642780    11.00000   -1.20000
AFIX   0
C39   1    0.502117    0.083177    0.652984    11.00000    0.05417    0.04910 =
         0.03717   -0.00265    0.00499   -0.00720
AFIX  23
H39A  2    0.560707    0.059695    0.616796    11.00000   -1.20000
H39B  2    0.412664    0.065968    0.652920    11.00000   -1.20000
AFIX   0
C40   1    0.557544    0.089280    0.742368    11.00000    0.06547    0.04687 =
         0.03745    0.00021    0.00033    0.00125
AFIX  23
H40A  2    0.489152    0.102435    0.782351    11.00000   -1.20000
H40B  2    0.596168    0.052451    0.762858    11.00000   -1.20000
AFIX   0
C41   1    0.662189    0.134918    0.729684    11.00000    0.04961    0.04190 =
         0.05525   -0.00388   -0.00564    0.00892
AFIX  23
H41A  2    0.679994    0.155991    0.783008    11.00000   -1.20000
H41B  2    0.745350    0.117167    0.709950    11.00000   -1.20000
AFIX   0
HKLF 4


REM  PD-638_auto_a.res in P2(1)/n
REM wR2 = 0.1140, GooF = S = 1.081, Restrained GooF = 1.081 for all data
REM R1 = 0.0444 for 6350 Fo > 4sig(Fo) and 0.0472 for all 6743 data
REM 450 parameters refined using 0 restraints

END

WGHT      0.0531      2.3604

REM Highest difference peak  0.459,  deepest hole -0.246,  1-sigma level  0.051
Q1    1   0.3810  0.4259  0.7009  11.00000  0.05    0.46
Q2    1   0.6989  0.1348  0.6652  11.00000  0.05    0.40
Q3    1   0.3977  0.3408  0.6796  11.00000  0.05    0.38
Q4    1   0.4773  0.3845  0.6851  11.00000  0.05    0.35
Q5    1   0.2818  0.3803  0.6779  11.00000  0.05    0.35
Q6    1   0.6857  0.2388  0.6409  11.00000  0.05    0.31
Q7    1   0.6804  0.3264  0.6355  11.00000  0.05    0.29
Q8    1   0.3414  0.3684  0.8887  11.00000  0.05    0.28
Q9    1   0.6311  0.0801  0.6784  11.00000  0.05    0.27
Q10   1   0.6861  0.4387  1.0174  11.00000  0.05    0.27
Q11   1   0.0970  0.3166  0.7636  11.00000  0.05    0.27
Q12   1   0.4778  0.4618  0.7405  11.00000  0.05    0.26
Q13   1   0.7782  0.2908  0.6248  11.00000  0.05    0.25
Q14   1  -0.0115  0.3827  0.6806  11.00000  0.05    0.24
Q15   1   0.3991  0.3218  0.8728  11.00000  0.05    0.24
Q16   1   0.2241  0.3267  0.7340  11.00000  0.05    0.24
Q17   1  -0.0057  0.2627  0.8437  11.00000  0.05    0.24
Q18   1   0.0465  0.2184  0.8547  11.00000  0.05    0.23
Q19   1   0.5666  0.3571  0.9163  11.00000  0.05    0.23
Q20   1   0.5910  0.2821  0.6384  11.00000  0.05    0.23
;
_shelx_res_checksum   44168

_shelx_hkl_file
;
   0   0  -1   -0.04    0.71
   0   0  -2 3922.69  166.90
   0   0  -3    1.88    2.40
   0   0  -4  176.03    9.31
   0   0  -5    1.01    3.27
   0   0   5   -1.26    2.92
   0   0  -6    9.88    3.94
   0   0   6   12.03    3.71
   0   0  -7    0.89    3.93
   0   0   7   -2.55    3.75
   0   0  -8  198.99   12.05
   0   0   8  189.47   11.91
   0   0  -9   -0.41    4.08
   0   0   9   -3.17    4.21
   0   0 -10  269.34   15.28
   0   0  10  228.99   15.11
   0   0 -11    1.06    4.78
   0   0 -11    5.11    4.94
   0   0  11    2.14    1.90
   0   0 -12  636.09   30.34
   0   0 -12  615.21   30.85
   0   0  12  558.69   25.57
   0   0  12  580.36   25.88
   0   0 -13   -3.71    5.05
   0   0  13    1.83    2.44
   0   0  13   -0.74    2.87
   0   0 -13   -6.99    6.34
   0   0  14  302.08   14.08
   0   0  14  315.78   14.47
   0   0 -14  254.77   18.91
   0   0  14  245.09   22.94
   0   0  15    1.88    2.52
   0   0  15    3.96    2.87
   0   0 -15   -3.73    6.31
   0   0  15   -3.92    8.81
   0   0 -15   -1.88    4.62
   0   0  16   81.83    5.08
   0   0  16   69.21    4.72
   0   0  17    2.74    2.34
   0   0  17   -3.67    2.12
   0   0  18   54.45    3.42
   0   0  18   52.87    3.39
   0   0  19    0.78    1.27
   0   0 -19   -1.79    1.36
   0  -1  -1  733.41   31.79
   0   1  -1  766.10   32.04
   0   1  -2   25.30    2.56
   0  -1  -2   23.48    2.17
   0   1  -3  374.78   16.44
   0  -1  -3  336.52   16.03
   0  -1  -4 3887.80  166.60
   0   1  -4 3913.34  166.86
   0  -1   5   34.89    4.08
   0  -1  -5   34.23    4.06
   0   1  -5   34.53    4.45
   0  -1   6  801.97   36.54
   0   1  -6  832.15   36.66
   0  -1  -6  772.82   36.26
   0  -1   7   94.68    7.61
   0   1  -7   98.18    7.59
   0  -1  -7   87.73    7.10
   0  -1   8  470.40   23.27
   0  -1  -8  423.55   22.55
   0   1  -8  447.74   22.95
   0  -1   8  454.18   19.89
   0   1   8  461.46   19.89
   0  -1   9  365.27   19.46
   0   1  -9  365.03   19.30
   0   1   9  352.39   15.62
   0  -1   9  344.06   15.65
   0  -1  -9  384.07   19.08
   0  -1  10  190.66   12.72
   0  -1 -10  207.47   12.44
   0   1  10  182.75    8.75
   0   1 -10  183.71   12.48
   0  -1  11  148.21    7.45
   0   1  11  144.03    7.37
   0  -1 -11  155.75   11.41
   0   1  11  143.39    7.27
   0   1  11  147.25    7.29
   0  -1 -11  158.77   10.96
   0   1 -11  138.94   10.99
   0  -1  12  136.72    7.06
   0   1  12  135.73    6.96
   0  -1  12  130.70    7.31
   0   1  12  127.43    7.24
   0  -1 -12  128.57   11.18
   0   1  12  128.13    6.80
   0   1 -12  133.33   10.96
   0  -1 -12  133.91   10.48
   0   1  13  429.97   19.60
   0  -1  13  437.04   19.76
   0  -1  13  433.74   19.43
   0   1  13  436.64   19.40
   0  -1 -13  447.19   24.80
   0   1  13  398.62   19.18
   0  -1 -13  458.84   23.88
   0   1 -13  423.42   23.98
   0   1  14  104.60    6.15
   0  -1  14  103.34    6.35
   0   1  14   98.32    5.87
   0  -1  14  107.78    6.03
   0  -1 -14   94.80   10.89
   0   1 -14   90.37    9.49
   0   1  14   73.32   13.35
   0   1  15    1.41    2.62
   0   1  15    1.35    2.47
   0  -1  15    0.38    2.58
   0  -1  15   -0.15    2.80
   0  -1 -15   -6.70    6.16
   0  -1  15    1.33    8.46
   0   1  15   -5.10    8.12
   0  -1  16   20.03    2.90
   0   1  16   20.11    2.79
   0   1  16   21.43    3.02
   0  -1  16   26.78    3.35
   0   1  17    3.11    2.27
   0  -1  17    3.73    2.26
   0   1  17    6.17    2.18
   0  -1  17    5.81    2.47
   0   1  18    9.27    1.87
   0  -1  18    6.55    2.00
   0  -1  18    7.99    1.93
   0   1  18    8.09    1.84
   0  -1  19   31.44    2.28
   0   1  19   33.10    2.19
   0  -1 -19   36.02    2.34
   0   2   0 4549.24  193.34
   0  -2   1 9681.67  413.98
   0   2   1 9994.67  414.63
   0  -2   2   79.08    4.22
   0   2  -2   70.14    4.45
   0  -2  -2   65.71    3.70
   0  -2   3 1152.43   47.83
   0   2  -3 1078.89   47.98
   0  -2  -3 1073.84   47.47
   0  -2   4 8155.13  336.52
   0   2  -4 7900.39  336.67
   0  -2  -4 7722.21  336.12
   0  -2   5 1393.26   59.21
   0  -2  -5 1308.73   58.73
   0   2  -5 1348.45   59.33
   0  -2   6 1114.95   50.40
   0  -2  -6 1113.12   50.00
   0   2  -6 1165.35   50.70
   0  -2   7  733.64   34.19
   0   2  -7  733.73   34.22
   0  -2  -7  720.14   33.53
   0  -2   8  904.51   41.14
   0   2   8  879.51   37.75
   0  -2   8  867.70   37.75
   0   2  -8  899.18   41.13
   0  -2  -8  885.88   40.43
   0  -2   9   26.43    5.66
   0  -2  -9   18.10    4.75
   0   2  -9   26.56    5.61
   0  -2   9   24.37    2.28
   0   2   9   19.90    2.13
   0  -2 -10   21.33    5.35
   0  -2  10   19.02    5.44
   0   2  10   17.51    2.19
   0  -2 -10   17.43    4.61
   0   2 -10   16.17    5.24
   0  -2  10   19.61    2.23
   0   2  11  803.14   36.27
   0   2  11  836.35   36.12
   0  -2 -11  852.38   40.77
   0   2  11  791.96   36.04
   0  -2 -11  877.82   39.90
   0  -2  11  845.79   36.01
   0   2 -11  844.48   40.69
   0   2  11  848.21   36.00
   0   2  12   40.82    3.27
   0   2  12   46.32    3.75
   0  -2 -12   36.49    7.18
   0   2  12   40.57    3.40
   0   2 -12   38.17    7.11
   0  -2 -12   39.59    6.20
   0  -2  12   44.18    3.32
   0   2 -13   10.69    5.67
   0   2  13    6.63    2.87
   0   2  13    6.84    2.48
   0  -2  13    5.07    2.92
   0   2  13   -1.25    8.84
   0   2 -13    4.26    4.77
   0   2  13    4.16    2.43
   0  -2 -13    9.78    5.82
   0   2  14   84.54    5.06
   0   2  14   87.27    5.37
   0  -2  14   81.78    5.62
   0   2 -14   70.73    8.55
   0   2  14   75.85    4.94
   0  -2 -14   81.88    9.74
   0  -2  15   67.79    4.79
   0   2  15   57.26    4.08
   0   2  15   65.49    4.38
   0   2  15   57.26   11.46
   0   2 -15   47.34    7.72
   0   2  15   43.02    3.81
   0   2 -15   49.97    8.47
   0  -2 -15   55.47    8.72
   0   2  16    2.19    2.22
   0  -2  16   -0.70    2.76
   0  -2  16    0.71    2.54
   0   2  16   -3.11    2.36
   0   2 -17   98.52    5.09
   0  -2  17  102.16    5.67
   0   2  17  114.30    5.63
   0   2  17  100.55    5.57
   0  -2  17  106.20    5.94
   0  -2  18   50.53    3.45
   0  -2  18   53.77    3.35
   0   2  18   46.18    3.11
   0  -2 -19    8.59    1.47
   0  -2  19    5.06    1.43
   0  -2  19    4.79    1.47
   0   3   0    0.84    1.37
   0   3   0    0.94    0.91
   0   3   0   -1.94    2.08
   0   3   0    1.15    0.93
   0   3   1   75.51    3.74
   0  -3   1   75.61    3.68
   0   3   1   73.33    3.66
   0   3  -1   72.69    4.16
   0   3   2 2532.50  109.24
   0   3   2 2579.25  108.20
   0  -3   2 2650.52  108.22
   0  -3  -2 2465.12  107.78
   0   3   3  737.36   37.76
   0   3   3  865.42   36.67
   0  -3   3  859.38   36.69
   0  -3  -3  834.16   36.18
   0   3   4 8732.45  366.94
   0  -3   4 8817.96  366.99
   0   3  -4 8594.71  367.27
   0  -3  -4 8438.86  366.45
   0   3   5 2290.76   99.81
   0  -3   5 2334.77   99.87
   0   3  -5 2275.69  100.14
   0  -3  -5 2319.50   99.32
   0   3   6 1445.89   62.55
   0  -3   6 1424.22   62.49
   0  -3  -6 1382.13   61.85
   0   3  -6 1408.54   62.76
   0  -3   7    4.89    4.34
   0   3   7   -0.97    4.09
   0   3  -7    3.43    4.34
   0  -3  -7    3.24    3.67
   0  -3   8   54.84    6.10
   0   3   8   48.09    6.10
   0  -3  -8   51.35    5.34
   0  -3   8   49.77    3.03
   0   3   8   50.16    3.05
   0   3  -8   36.68    5.97
   0  -3   9  579.18   28.59
   0   3   9  587.11   28.66
   0   3  -9  605.57   28.92
   0  -3   9  552.47   24.79
   0   3   9  572.87   24.79
   0  -3  -9  592.32   27.64
   0  -3  10    7.46    2.05
   0  -3 -10    8.46    4.89
   0   3 -10    7.39    4.85
   0   3 -10    6.82    4.78
   0  -3  10    6.60    1.94
   0   3  10    8.22    4.15
   0   3  10    5.50    1.78
   0  -3 -10    5.61    3.59
   0   3 -11  441.13   23.35
   0  -3  11  423.40   18.55
   0  -3 -11  417.33   21.77
   0   3  11  388.16   26.39
   0  -3  11  416.85   18.72
   0   3  11  416.19   18.62
   0   3  11  397.33   18.75
   0   3  11  416.38   18.68
   0  -3 -11  423.11   23.19
   0   3 -11  429.94   23.11
   0  -3  12  754.94   32.57
   0  -3 -12  791.24   36.38
   0   3 -12  738.42   37.63
   0   3  12  685.07   41.23
   0   3 -12  732.33   36.76
   0   3  12  740.19   32.80
   0   3  12  757.49   32.67
   0  -3  12  752.71   32.74
   0   3  12  720.89   32.66
   0   3 -12  755.65   37.57
   0  -3 -12  716.29   37.41
   0   3 -13  407.53   22.85
   0   3  13  389.37   17.81
   0  -3  13  398.08   18.10
   0  -3  13  382.80   17.73
   0   3  13  389.55   17.62
   0   3 -13  417.90   22.32
   0   3  13  356.59   26.08
   0   3  13  370.29   17.63
   0  -3 -13  387.45   22.67
   0   3 -13  391.88   22.70
   0  -3  14    7.35    3.11
   0   3  14   10.90    2.61
   0   3  14    8.80    2.71
   0   3 -14    6.94    5.05
   0   3  14   14.98    9.65
   0   3  14    7.68    2.64
   0  -3 -14    8.06    6.42
   0   3 -14    4.36    6.23
   0   3  15   99.38    5.50
   0   3  15   98.77    5.63
   0  -3  15   99.94    6.15
   0   3  15   80.09    5.34
   0   3 -16    6.02    1.87
   0   3  16    7.16    2.32
   0  -3  16    8.44    2.97
   0   3  16    6.90    2.26
   0   3 -17   13.21    1.78
   0   3  17   12.07    2.15
   0  -3  17   14.05    2.79
   0   3  18  262.81   11.53
   0  -3  18  256.38   11.96
   0   3  18  255.56   11.64
   0  -3  19   40.64    2.40
   0  -3 -19   32.76    2.32
   0   3 -19   34.98    2.31
   0  -3  19   35.20    2.46
   0   4   0 3367.56  142.49
   0   4   0 3420.90  143.09
   0   4   0 3278.75  142.12
   0   4   0 3383.52  142.18
   0   4   1 4473.15  184.52
   0   4   1 4245.88  184.29
   0  -4   1 4277.55  184.30
   0   4  -1 4544.20  184.81
   0   4   2  712.42   30.40
   0   4   2  633.74   28.73
   0   4   2  647.89   28.94
   0  -4   2  686.63   28.99
   0   4  -2  698.24   29.53
   0   4  -3  264.71   12.61
   0   4   3  247.51   13.99
   0  -4   3  278.87   12.44
   0   4   3  253.00   12.31
   0  -4  -3  253.91   11.67
   0   4  -4  813.66   38.18
   0  -4   4  916.01   38.35
   0   4   4  863.29   38.21
   0  -4  -4  862.47   37.58
   0   4  -5  452.46   21.29
   0   4   5  432.48   21.34
   0  -4   5  454.91   21.47
   0  -4  -5  457.20   20.68
   0   4  -5  463.74   21.91
   0  -4   6   85.34    6.79
   0   4   6   76.05    6.69
   0  -4  -6   75.71    5.76
   0   4  -6   74.70    7.14
   0   4   7 1100.26   49.83
   0  -4   7 1093.43   49.85
   0  -4  -7 1091.13   48.89
   0   4  -7 1117.16   50.22
   0   4   8 2248.31   98.47
   0  -4   8 2250.87   98.47
   0   4   8 2232.62   95.11
   0  -4   8 2200.72   95.15
   0   4  -8 2360.91   98.90
   0  -4  -8 2285.88   97.39
   0  -4   9   55.10    6.94
   0   4   9   64.16    7.08
   0  -4   9   64.30    3.75
   0  -4  -9   58.40    6.03
   0   4   9   68.28    3.74
   0   4  -9   67.27    7.20
   0   4  10    3.85    4.34
   0   4 -10    1.09    4.84
   0  -4  10    2.72    1.70
   0  -4 -10    0.37    3.52
   0   4  10    4.62    7.28
   0   4 -10    1.84    4.41
   0  -4  10    5.58    2.01
   0   4  10    5.05    2.09
   0  -4 -10    3.49    4.43
   0   4 -10    3.45    4.34
   0  -4  11   31.13    2.66
   0   4 -11   29.33    6.20
   0  -4 -11   32.03    5.02
   0   4  11   21.76    8.96
   0   4 -11   27.11    5.88
   0   4  11   23.62    2.72
   0   4  11   31.34    2.71
   0  -4  11   29.53    2.91
   0   4  11   28.06    2.89
   0   4 -11   30.48    6.33
   0  -4 -11   31.96    6.50
   0  -4  12    7.23    2.17
   0   4 -12    7.34    5.53
   0   4  12    7.90    9.02
   0   4 -12    9.80    5.28
   0   4  12    3.57    2.32
   0  -4  12    7.49    2.44
   0   4  12    4.91    2.26
   0   4  12    4.82    2.56
   0  -4 -12    7.00    5.34
   0   4 -12    8.82    5.40
   0   4 -13   25.61    6.37
   0   4  13   34.37    3.11
   0  -4  13   24.50    3.30
   0   4  13   38.11    3.36
   0   4 -13   24.04    6.32
   0   4  13   23.95    9.83
   0   4  13   33.79    3.44
   0  -4 -13   34.55    7.08
   0   4 -13   33.53    7.20
   0   4  14  462.75   21.21
   0   4  14  495.67   21.19
   0  -4  14  495.55   21.37
   0   4  14  450.27   30.16
   0   4 -14  391.00   24.97
   0   4  14  455.72   21.25
   0   4 -14  480.80   26.64
   0  -4 -14  440.46   26.20
   0   4  15   -1.07    2.43
   0   4  15    1.65    2.14
   0  -4  15    1.65    2.51
   0  -4  15    1.25    2.96
   0   4  15    3.37    2.21
   0  -4  16   76.71    5.09
   0  -4  16   83.84    5.44
   0   4  16   81.88    4.78
   0   4  16   82.78    4.69
   0   4 -16   84.77    4.51
   0   4  17    8.44    1.92
   0  -4  17   14.74    2.71
   0   4 -17    9.83    1.70
   0  -4  18    3.04    2.07
   0   4  18    2.38    1.42
   0  -4  19  197.96    9.04
   0   5   0    2.15    1.49
   0   5   0   -0.17    3.33
   0   5   0   -0.30    2.18
   0   5   0    0.05    1.34
   0   5   1  495.76   21.83
   0   5   1  486.15   22.90
   0  -5  -1  471.93   21.33
   0   5  -1  503.67   21.35
   0   5  -1  526.34   22.09
   0   5  -1  518.15   21.98
   0   5  -1  524.59   22.98
   0   5   2 1495.80   66.79
   0   5   2 1525.26   66.93
   0  -5   2 1617.38   66.98
   0   5  -2 1636.60   67.59
   0   5  -2 1625.78   67.99
   0   5   3  215.27   12.56
   0   5  -3  219.04   11.07
   0  -5   3  209.11   10.54
   0   5   3  213.95   10.55
   0   5  -3  230.18   11.35
   0   5   3  219.11   11.81
   0  -5  -3  218.03    9.65
   0   5  -4  131.88    7.45
   0  -5   4  128.54    7.12
   0   5   4  110.64    6.92
   0  -5  -4  113.26    6.01
   0   5  -5  209.86   11.58
   0  -5   5  225.43   11.74
   0   5   5  210.91   11.62
   0  -5  -5  221.38   10.67
   0   5  -6 4022.81  176.76
   0   5   6 4064.98  176.88
   0  -5   6 4153.56  177.00
   0  -5  -6 4178.89  175.90
   0   5  -7  662.08   31.95
   0  -5   7  687.06   32.31
   0   5   7  671.93   32.19
   0   5  -7  647.08   32.57
   0  -5  -7  718.65   31.10
   0   5  -8   14.71    4.89
   0   5   8    9.10    4.52
   0  -5   8   23.18    4.93
   0   5  -8   20.91    5.29
   0   5   8   19.21    5.31
   0   5   8   16.09    1.90
   0   5  -8   19.00    1.86
   0  -5   8   18.55    2.03
   0  -5  -8   17.11    3.69
   0   5  -9    2.49    4.27
   0   5  -9   -3.41    4.52
   0   5   9    3.71    4.21
   0  -5  -9    1.73    4.15
   0  -5   9    5.15    4.63
   0   5  -9    4.47    4.72
   0  -5  -9    0.90    3.32
   0  -5   9    3.10    1.79
   0   5   9   -2.58    4.33
   0   5  -9    2.33    1.49
   0  -5 -10  103.11    7.97
   0  -5  10  115.59    5.83
   0   5 -10  133.24   10.61
   0   5  10  100.95    8.92
   0   5 -10  109.79    5.52
   0   5  10  118.57   13.13
   0   5 -10  114.40    9.15
   0  -5  10  118.96    6.08
   0   5  10  116.82    6.13
   0  -5 -10  106.19    9.35
   0   5 -10  110.24    9.55
   0   5 -11  555.02   28.69
   0  -5  11  546.35   23.52
   0   5 -11  544.29   27.68
   0   5  11  557.23   32.12
   0   5  11  540.23   23.54
   0   5  11  512.70   23.60
   0  -5  11  519.18   23.69
   0   5  11  537.33   23.76
   0   5 -11  515.54   27.78
   0  -5 -11  563.35   28.15
   0  -5  12  258.59   12.00
   0   5 -12  272.59   17.25
   0   5 -12  224.47   15.76
   0   5  12  245.85   20.14
   0   5  12  253.54   12.11
   0   5  12  254.57   12.01
   0  -5  12  266.16   12.30
   0   5  12  256.21   12.29
   0  -5 -12  258.76   16.78
   0   5 -12  297.89   17.21
   0   5 -13  484.32   25.56
   0   5  13  420.84   19.67
   0  -5  13  448.32   20.26
   0   5  13  430.90   19.61
   0  -5  13  442.83   19.88
   0   5  13  416.80   28.28
   0   5 -13  441.69   24.24
   0   5  13  442.09   19.91
   0  -5 -13  419.35   24.62
   0   5 -13  461.30   24.95
   0   5  14   48.64    3.63
   0  -5  14   51.47    4.09
   0   5  14   50.48    3.63
   0   5 -14   48.83    7.87
   0   5 -14   42.35    6.90
   0   5  14   43.75   10.17
   0   5  14   49.04    4.12
   0   5 -14   56.84    8.48
   0  -5 -14   44.60    8.36
   0   5  15   21.20    3.12
   0   5 -15   21.10    2.51
   0   5  15   27.37    2.69
   0  -5  15   26.41    3.31
   0   5  15   26.08    2.74
   0   5  16   13.13    2.60
   0   5 -16   14.19    2.09
   0  -5  16   14.38    2.85
   0   5  16    9.88    2.07
   0   5  17    4.52    1.74
   0   5 -17    4.27    1.60
   0  -5  17    3.31    2.17
   0  -5  18    6.80    1.90
   0  -5  18    3.61    2.05
   0  -5 -18    1.19    1.57
   0   5 -18    3.61    1.60
   0  -5  19   41.11    2.42
   0  -5  19   36.25    2.50
   0   6   0 9324.60  403.85
   0   6   0 9523.12  403.96
   0   6   0 9999.00  405.50
   0   6   0 9670.98  404.46
   0   6  -1   87.54    5.04
   0   6  -1   99.09    5.26
   0   6  -1   95.65    6.85
   0   6   1   81.09    4.98
   0   6   1   88.47    6.77
   0   6  -2 6056.19  249.59
   0   6  -2 5984.84  248.90
   0  -6  -2 5887.08  248.09
   0   6  -2 5888.38  248.08
   0   6  -2 6028.82  249.09
   0   6   2 5534.34  248.10
   0   6   3  215.82   12.01
   0   6  -3  220.72   11.27
   0  -6   3  220.42   10.41
   0   6   3  205.26   10.34
   0   6   3  199.59    9.81
   0   6   3  231.54   12.72
   0   6  -3  221.77   11.21
   0   6   4  592.88   26.72
   0   6  -4  619.33   26.43
   0   6   4  544.92   25.40
   0  -6   4  586.51   25.53
   0   6   4  515.57   24.60
   0   6  -4  586.34   25.99
   0   6   5  530.21   25.70
   0  -6  -5  530.46   23.48
   0  -6   5  536.30   24.80
   0   6   5  521.99   24.69
   0   6  -5  532.47   25.02
   0   6   6   84.78    7.58
   0  -6  -6   80.12    5.14
   0   6   6   69.48    6.38
   0  -6   6   83.21    6.74
   0   6  -6   79.10    6.81
   0  -6  -7 5628.61  239.03
   0  -6   7 5468.47  237.70
   0   6   7 6191.11  241.34
   0   6   7 5643.30  240.51
   0  -6   7 5829.10  240.69
   0   6  -7 5719.06  240.48
   0   6  -8  291.08   16.14
   0  -6  -8  288.55   13.75
   0   6   8  286.52   15.87
   0   6  -8  258.39   11.96
   0  -6   8  268.45   12.07
   0  -6   8  277.06   15.46
   0   6   8  259.33   15.24
   0   6  -8  281.95   15.26
   0   6   9 1873.37   83.85
   0   6  -9 1805.17   79.88
   0   6  -9 2009.27   84.76
   0  -6   9 1911.74   80.03
   0   6  -9 1920.97   83.64
   0   6  -9 1931.98   83.65
   0  -6  -9 1958.66   83.81
   0   6  10  170.48   14.70
   0   6 -10  177.28   11.51
   0   6  10  147.75    7.83
   0   6 -10  173.50   12.38
   0  -6  10  162.00    7.72
   0   6 -10  160.08    7.54
   0   6  10  171.99   11.72
   0  -6  10  164.50    7.99
   0   6  10  164.43    8.04
   0   6 -10  156.93   11.38
   0  -6 -10  151.62   11.31
   0   6 -11    2.19    4.89
   0   6  11   16.31    8.35
   0   6  11   11.04    2.42
   0  -6  11   10.95    2.38
   0   6  11   11.26    2.02
   0   6 -11    8.41    5.02
   0  -6 -11   14.75    5.59
   0   6  11   10.57    2.50
   0   6 -11   15.64    5.95
   0   6 -11   10.87    1.86
   0  -6  11   10.24    2.09
   0   6 -12  183.25   13.21
   0  -6  12  151.06    7.43
   0   6 -12  138.40   11.35
   0   6  12  170.36   16.22
   0   6  12  138.95    7.37
   0  -6  12  148.99    7.76
   0   6  12  158.44    7.93
   0   6 -12  134.73   11.54
   0  -6 -12  157.43   12.54
   0   6 -13  283.71   18.72
   0  -6  13  286.93   13.98
   0  -6  13  280.57   13.52
   0   6  13  290.95   13.26
   0   6 -13  255.78   17.39
   0   6  13  262.43   21.72
   0   6  13  293.57   13.71
   0   6 -13  299.33   18.30
   0  -6 -13  302.49   18.61
   0  -6  14    7.01    2.86
   0   6  14    5.75    2.06
   0  -6  14    8.16    3.42
   0   6 -14    7.55    5.22
   0   6  14   15.03    8.26
   0   6 -14    5.34    5.24
   0   6  14    6.85    2.94
   0  -6 -14    6.19    6.02
   0   6 -14    2.73    5.70
   0   6  15  477.75   22.75
   0   6 -15  510.31   22.37
   0   6  15  503.71   22.42
   0  -6  15  527.19   22.84
   0  -6  15  517.67   23.21
   0   6  16    1.31    2.40
   0   6 -16    0.76    1.72
   0   6  16    0.08    1.87
   0   6  16    0.56    1.56
   0  -6  16    0.90    2.46
   0   6  17    3.75    1.69
   0   6 -17   -0.12    1.41
   0  -6  17   -2.17    2.14
   0  -6 -18   36.64    2.47
   0   6 -18   35.20    2.43
   0  -6  18   38.07    2.74
   0  -6  19   10.59    1.49
   0  -6  19    8.71    1.42
   0   7   0    3.60    1.55
   0   7   0    3.71    1.76
   0   7   0   -0.76    4.33
   0   7  -1 1237.13   53.27
   0   7   1 1238.71   54.74
   0   7  -1 1214.92   53.32
   0   7  -1 1257.86   54.79
   0   7   1 1260.94   54.89
   0   7   1 1216.07   53.27
   0   7  -2  246.61   10.71
   0  -7  -2  227.70   10.68
   0   7  -2  240.70   11.62
   0   7  -2  254.92   13.09
   0   7  -2  242.93   11.77
   0   7   2  238.67   13.02
   0   7   2  218.63   10.89
   0  -7  -3  432.88   19.00
   0   7  -3  433.65   18.95
   0   7  -3  420.08   19.90
   0   7   3  449.31   21.03
   0   7   3  393.56   18.49
   0   7  -3  425.66   20.08
   0   7   4  168.76    8.93
   0  -7   4  178.81    9.03
   0   7  -4  177.93   10.03
   0   7   4  165.48   10.65
   0   7  -4  169.31    9.84
   0   7   4  170.36   11.64
   0   7   4  154.17    7.87
   0  -7   5 4431.07  178.37
   0   7   5 4267.34  178.21
   0   7  -5 4657.48  179.32
   0   7   5 4455.92  179.70
   0   7  -5 4354.08  178.81
   0  -7   6  414.03   20.20
   0   7   6  382.52   20.01
   0   7  -6  427.10   21.10
   0   7   6  402.48   21.29
   0   7  -6  421.31   20.59
   0  -7  -7  759.39   32.54
   0   7   7  713.21   32.48
   0   7  -7  745.79   32.39
   0  -7   7  752.24   32.77
   0   7   7  764.82   33.76
   0  -7   7  643.14   29.59
   0   7  -7  715.87   32.76
   0   7   8  163.73   12.02
   0   7  -8  179.91    8.31
   0  -7   8  178.13    8.37
   0   7  -8  176.92    8.22
   0   7  -8  189.58   11.73
   0   7  -8  198.49   11.54
   0  -7  -8  204.76   11.72
   0   7  -9  168.14   11.59
   0   7   9  172.81   12.28
   0   7  -9  174.92    8.21
   0  -7   9  183.54    8.30
   0   7   9  165.31    8.51
   0  -7  -9  179.06   11.76
   0   7  -9  189.32   11.74
   0   7 -10    0.99    4.36
   0  -7 -10   -0.50    4.31
   0   7 -10   -0.65    1.82
   0   7  10    0.41    2.12
   0  -7  10    2.26    1.87
   0   7  10    0.56    4.88
   0   7 -10    4.85    5.19
   0   7 -10   -0.41    1.63
   0  -7  10   -0.41    2.00
   0   7  10    0.33    2.36
   0   7  10    0.92    7.14
   0   7 -10    1.02    4.45
   0   7 -11  347.10   19.86
   0   7  11  336.41   23.60
   0   7  11  340.74   15.92
   0   7 -11  361.95   21.00
   0  -7  11  362.92   15.74
   0   7 -11  354.72   15.52
   0   7  11  333.95   20.15
   0   7  11  334.11   15.59
   0  -7  11  352.90   15.96
   0   7  11  353.19   16.08
   0  -7 -11  307.62   19.50
   0   7 -11  355.38   20.08
   0   7  12   -5.44    7.84
   0   7 -12   12.15    5.12
   0   7  12   -0.23    2.29
   0   7  12    1.00    1.70
   0  -7  12    0.16    2.81
   0  -7  12    1.23    2.54
   0   7 -12   -0.61    4.96
   0  -7 -12   -3.09    5.38
   0   7  12    4.21    2.86
   0   7 -12    5.77    5.43
   0  -7  12    0.78    2.13
   0   7 -13   -1.50    5.58
   0   7  13   -1.69    1.87
   0  -7  13   -0.65    3.17
   0  -7  13   -0.64    2.64
   0   7 -13    5.68    5.04
   0   7  13   10.21    7.78
   0   7  13    4.10    2.87
   0   7 -13   -2.60    5.51
   0  -7 -13   -1.96    5.54
   0  -7 -14    5.95    5.41
   0   7 -14    3.96    5.27
   0  -7  14    4.72    3.36
   0  -7  14    4.24    2.51
   0   7  14    4.88    1.87
   0   7 -14    2.24    2.14
   0   7  14    2.34    2.99
   0   7  14   -3.41    7.72
   0   7 -14   10.01    5.09
   0   7  15   33.03    3.67
   0   7  15   32.32    2.55
   0  -7  15   28.94    4.01
   0  -7  15   35.16    3.37
   0   7  15   33.21    2.92
   0   7 -15   29.59    2.82
   0   7  16    2.56    2.48
   0   7 -16    2.04    1.77
   0   7  16    2.11    1.92
   0  -7  16    3.82    2.38
   0  -7  16    3.64    2.90
   0   7 -17    5.00    1.48
   0   7  17    1.65    1.61
   0  -7  17    0.44    2.38
   0  -7  17    1.08    1.99
   0  -7  18    0.48    1.60
   0  -7 -18    0.44    1.31
   0   7 -18    0.40    1.34
   0  -7  19   14.68    1.44
   0   8   0  681.43   30.13
   0   8   0  716.83   32.49
   0   8   1  817.27   37.27
   0   8  -1  788.48   37.14
   0   8  -1  815.96   35.41
   0   8  -1  800.46   35.43
   0   8  -2   -0.16    2.30
   0   8   2    0.94    4.44
   0   8   2    1.53    1.97
   0   8   2   -0.95    4.51
   0   8  -2    1.56    2.85
   0   8  -2    0.29    4.20
   0   8  -3 1682.75   69.67
   0  -8  -3 1658.10   69.69
   0   8   3 1487.46   69.31
   0   8  -3 1701.59   70.65
   0   8  -3 1693.47   70.89
   0   8   3 1707.05   72.14
   0   8  -4  369.43   16.51
   0  -8  -4  386.92   16.66
   0   8  -4  378.76   17.92
   0   8   4  402.11   19.14
   0   8  -4  402.92   17.94
   0   8  -5  302.60   13.05
   0  -8  -5  292.28   13.11
   0   8  -5  278.26   14.07
   0   8   5  281.87   15.24
   0   8  -5  285.17   14.26
   0   8  -6  445.38   21.25
   0  -8  -6  448.33   21.39
   0   8  -6  411.00   21.98
   0   8   6  431.93   23.00
   0   8  -6  454.98   22.51
   0   8  -7  369.06   16.62
   0  -8  -7  402.41   19.36
   0   8  -7  407.79   19.33
   0   8  -7  385.95   19.91
   0   8  -7  377.89   16.67
   0   8  -7  399.59   20.45
   0   8   7  397.44   20.96
   0  -8   7  375.48   16.64
   0   8  -8  813.35   36.49
   0   8  -8  857.07   36.59
   0  -8   8  856.46   36.58
   0   8   8  926.41   41.36
   0   8  -8  842.98   40.11
   0  -8  -8  890.05   39.80
   0   8  -8  905.37   39.72
   0  -8  -9  136.73    9.56
   0   8  -9  123.13    9.33
   0   8  -9  116.75    5.83
   0   8   9  123.01    6.44
   0   8   9  131.07   10.44
   0  -8   9  117.38    5.97
   0   8  -9  116.24    5.97
   0  -8   9  123.99    6.30
   0   8   9  132.43    6.44
   0   8  -9  107.13    9.26
   0  -8 -10  353.58   18.91
   0   8 -10  342.35   18.64
   0   8 -10  313.70   14.82
   0   8  10  308.35   15.05
   0   8  10  322.03   19.45
   0  -8  10  333.88   14.81
   0   8 -10  340.18   14.72
   0  -8  10  335.30   15.02
   0   8  10  325.34   15.14
   0   8  10  311.93   22.06
   0   8 -10  339.66   18.98
   0  -8 -11  112.62    9.87
   0   8 -11  112.12    9.75
   0   8  11   99.44    6.28
   0   8 -11  105.56    5.77
   0   8  11  106.45    6.10
   0   8 -11  111.39    5.65
   0   8 -11  113.33   10.84
   0   8  11  110.05   10.41
   0  -8  11  111.86    5.77
   0  -8  11  117.63    6.14
   0   8  11  107.25    6.35
   0   8 -11  104.69    9.72
   0   8  11   89.68   12.43
   0   8  12   11.94    7.76
   0   8 -12    7.44    5.15
   0   8 -12    6.49    5.43
   0   8  12    9.14    2.65
   0   8 -12    9.85    2.00
   0   8 -12    2.93    5.24
   0  -8  12    6.80    2.24
   0  -8  12   10.38    2.70
   0  -8  12    9.25    3.08
   0   8  12    6.69    3.01
   0   8 -12    9.01    5.74
   0  -8 -12   10.86    5.64
   0  -8 -13   31.49    6.49
   0   8 -13   20.77    6.39
   0   8 -13   35.71    3.06
   0   8  13   32.45    3.35
   0  -8  13   31.45    3.44
   0  -8  13   36.29    4.07
   0   8 -13   28.86    6.76
   0   8  13   40.42    3.89
   0   8 -13   25.42    6.20
   0   8 -13   36.76    7.29
   0   8  13   35.97    9.68
   0   8  14   12.10    2.37
   0   8 -14    9.98    2.38
   0   8  14   14.75    3.29
   0   8  14    6.70    7.99
   0  -8  14   10.14    2.69
   0  -8  14   13.40    3.48
   0  -8  15   61.11    4.37
   0  -8  15   62.02    5.03
   0   8 -15   59.82    3.91
   0   8  15   66.93    3.96
   0   8  15   64.14    4.66
   0  -8  16   96.27    5.36
   0  -8  16   98.28    5.85
   0   8  16   86.92    5.49
   0   8  16  102.94    5.00
   0   8 -16   86.01    4.92
   0   8 -17  213.80    9.61
   0  -8 -17  205.20    9.58
   0  -8  17  217.45   10.17
   0  -8  17  214.49    9.90
   0   8  17  215.19    9.56
   0   8 -17  202.25    9.54
   0   8  18   17.44    2.00
   0  -8  18   15.21    2.15
   0  -8  18   18.80    1.90
   0  -8  19   28.08    1.97
   0   8  19   31.76    1.93
   0  -8  19   30.18    1.82
   0   9   0    2.77    5.00
   0   9   0   -0.82    1.85
   0   9   1   25.85    5.47
   0   9  -1   21.51    2.81
   0   9  -1   26.13    5.91
   0   9  -1   25.22    2.96
   0   9   2  145.58   10.72
   0   9  -2  184.61   11.28
   0   9  -2  156.22    8.61
   0   9  -2  164.69    8.91
   0   9   2  162.10   11.00
   0  -9  -3 2852.55  126.79
   0   9  -3 2900.25  126.76
   0   9   3 2891.48  129.68
   0   9  -3 3261.20  128.42
   0   9   3 3218.24  129.97
   0   9  -3 3124.42  128.07
   0  -9  -4  159.65    8.35
   0   9  -4  147.09    8.16
   0   9  -4  160.51    9.64
   0   9  -4  153.25    9.24
   0   9   4  155.02   11.31
   0   9  -5   14.97    1.95
   0   9  -5   14.19    1.80
   0  -9  -5   16.54    3.64
   0   9  -5   11.11    3.23
   0   9  -5    8.86    4.43
   0   9  -5   16.14    4.00
   0   9   5   16.60    5.96
   0   9  -5    9.08    4.39
   0   9  -6  151.78    7.55
   0   9  -6  168.37    7.60
   0  -9  -6  172.53    9.72
   0   9  -6  171.68    9.55
   0   9  -6  158.66   10.70
   0   9  -6  171.70   10.93
   0   9   6  156.26   11.84
   0   9  -7  211.28    9.65
   0  -9  -7  224.58   12.28
   0   9  -7  237.80   12.28
   0   9  -7  218.65   13.24
   0  -9   7  203.74    9.56
   0   9  -7  207.54    9.68
   0   9  -7  219.34   13.45
   0   9   7  228.49   14.33
   0   9  -8   91.26    4.85
   0   9  -8   95.24    4.96
   0   9  -8  104.57    9.06
   0  -9   8   90.92    4.83
   0   9   8  104.83    9.70
   0   9  -8   92.26    8.20
   0  -9  -8  120.20    8.18
   0   9  -8  105.78    7.88
   0   9  -9    4.04    4.13
   0   9  -9    0.85    4.05
   0  -9  -9   -5.18    4.24
   0   9  -9    0.98    2.05
   0   9   9    2.40    2.34
   0   9  -9    0.66    1.87
   0  -9   9    2.06    1.64
   0   9   9   -3.11    5.44
   0   9  -9   -4.06    4.86
   0  -9   9    0.38    1.83
   0   9   9   -0.11    2.20
   0   9  -9    1.43    1.63
   0   9 -10   14.53    4.83
   0  -9 -10   16.69    5.14
   0   9 -10   23.11    2.65
   0   9  10   24.49    3.04
   0   9  10   16.55    6.34
   0   9 -10   19.68    2.36
   0  -9  10   18.34    2.27
   0  -9  10   23.38    2.66
   0   9  10   19.53    3.07
   0   9  10   24.75    8.06
   0   9 -10   16.62    5.45
   0   9 -10   13.90    5.41
   0   9  11   90.82   12.53
   0   9 -11   70.83    8.62
   0   9 -11   86.83    8.64
   0  -9 -11   89.07    8.89
   0   9  11   94.00    5.90
   0   9 -11   86.51    5.22
   0   9  11   88.19    5.63
   0   9  11   84.20    9.92
   0   9 -11  116.32   10.32
   0  -9  11   96.36    5.17
   0   9 -11   94.12    5.06
   0  -9  11   92.65    5.38
   0   9  11   97.15    5.82
   0   9 -11   96.92    5.24
   0   9 -12   -0.63    4.77
   0   9 -12   -1.44    5.32
   0   9  12   -6.55    8.15
   0   9 -12    2.33    4.98
   0  -9 -12    3.49    5.09
   0   9  12    0.97    2.85
   0   9 -12   -1.46    2.10
   0   9  12    5.00    2.78
   0   9 -12    1.69    1.97
   0  -9  12    0.87    2.50
   0  -9  12    1.29    3.16
   0   9  12    2.54    2.97
   0   9 -12    3.47    2.27
   0   9  12   -1.11    2.21
   0   9 -13   30.04    6.37
   0  -9 -13   26.89    6.27
   0   9 -13   24.14    2.80
   0   9  13   23.21    2.78
   0   9  13   15.69    3.02
   0  -9  13   21.03    3.02
   0  -9  13   22.58    3.65
   0   9 -13   20.85    2.32
   0   9  13   22.91    3.59
   0   9 -13   30.40    6.34
   0   9 -13   18.62    6.06
   0   9  14    9.94    3.18
   0  -9  14   12.23    3.50
   0  -9  14   10.41    2.71
   0   9  14   10.09    2.37
   0   9 -14    9.45    2.34
   0   9  15   22.94    3.44
   0  -9  15   21.70    3.60
   0  -9  15   25.89    2.92
   0   9  15   20.01    2.48
   0   9 -15   26.91    2.57
   0   9  16   50.19    3.98
   0   9  16   55.79    3.31
   0   9 -16   50.73    3.26
   0  -9  16   51.83    4.17
   0  -9  16   47.63    3.64
   0  -9 -17   29.73    2.30
   0   9 -17   34.83    2.40
   0  -9  17   40.36    2.87
   0  -9  17   35.97    3.18
   0   9  18    1.29    1.52
   0  -9  18   -0.39    1.37
   0  -9  18    0.14    1.66
   0  -9  19   75.36    3.65
   0  10   0    1.22    1.97
   0  10   0    5.12    5.81
   0  10   1 1065.83   49.58
   0  10  -1 1110.42   49.56
   0  10  -1 1057.27   46.91
   0  10  -1 1082.44   46.91
   0  10   2  400.82   21.43
   0  10  -2  402.35   21.09
   0  10  -2  410.87   18.85
   0  10   2  403.10   21.44
   0  10  -2  386.68   18.87
   0  10  -3    5.28    2.97
   0  10   3   13.01    5.98
   0  10  -3    7.85    3.28
   0  10   3    5.28    5.86
   0  10  -4  142.16    7.07
   0  10   4  172.06   11.70
   0  10  -4  151.21    7.77
   0 -10  -4  153.61    7.93
   0  10   4  164.06   11.60
   0  10  -4  148.62    9.43
   0  10  -4  160.59    9.25
   0  10  -5  299.26   13.72
   0  10  -5  303.18   13.67
   0 -10  -5  319.40   15.17
   0  10  -5  310.75   15.01
   0  10   5  330.97   18.44
   0  10  -5  344.21   16.92
   0  10  -5  320.94   16.38
   0  10  -6  141.51    6.87
   0  10  -6  143.82    6.87
   0  10  -6  136.34   10.01
   0 -10  -6  143.69    8.72
   0  10  -6  149.90    8.67
   0  10  -6  143.48    6.91
   0  10  -6  163.74   10.49
   0  10   6  143.90   11.48
   0  10  -6  137.24    9.57
   0  10  -7  914.51   38.23
   0  10  -7  873.17   38.18
   0  10   7  868.01   43.10
   0 -10   7  851.98   38.07
   0  10  -7  931.78   42.27
   0  10  -7  892.81   38.23
   0  10  -7  925.12   41.82
   0  10  -7  881.36   41.80
   0 -10  -7  927.29   40.64
   0  10  -7  896.86   40.42
   0  10  -8    9.59    3.82
   0 -10  -8    6.24    3.80
   0  10  -8   10.76    2.17
   0  10   8    5.66    3.13
   0  10   8    6.50    2.48
   0  10  -8    5.90    4.82
   0  10   8    1.91    5.60
   0 -10   8    8.13    1.65
   0  10  -8    7.33    1.99
   0  10  -8    4.84    4.33
   0  10  -8   11.91    4.70
   0  10  -8    7.63    1.87
   0  10   8    4.20    1.80
   0  10  -8    6.17    1.79
   0 -10  -9   35.99    5.68
   0  10  -9   36.82    5.68
   0  10  -9   40.22    3.37
   0  10   9   43.87    3.81
   0 -10   9   42.88    2.98
   0  10  -9   45.61    3.22
   0  10   9   49.13    8.09
   0  10  -9   36.72    6.80
   0 -10   9   43.47    3.23
   0  10  -9   48.87    3.10
   0  10  -9   46.16    3.20
   0  10   9   45.63    3.17
   0  10  -9   48.39    6.74
   0  10  -9   50.01    6.90
   0  10 -10  225.88   15.46
   0  10 -10  224.96   14.54
   0 -10 -10  243.85   14.95
   0  10 -10  236.31   11.52
   0  10  10  246.08   11.87
   0  10  10  248.57   17.14
   0  10 -10  263.14   16.54
   0  10 -10  259.25   16.06
   0 -10  10  246.60   11.30
   0  10 -10  250.77   11.37
   0 -10  10  235.03   11.51
   0  10  10  260.29   11.95
   0  10 -10  243.46   11.39
   0  10  10  252.72   11.37
   0  10 -10  239.69   11.16
   0  10 -11   20.43    6.07
   0  10 -11   19.03    5.91
   0 -10 -11   32.90    6.21
   0  10 -11   20.27    5.39
   0  10  11   28.19    3.83
   0  10 -11   21.31    2.90
   0  10  11   20.51    3.37
   0  10 -11   21.64    2.63
   0 -10  11   23.98    2.52
   0  10  11   20.71    6.71
   0  10 -11   21.36    6.34
   0 -10  11   21.11    2.90
   0 -10  11   23.66    3.29
   0  10  11   29.08    3.60
   0  10 -11   23.94    2.74
   0  10  11   29.14    2.81
   0  10 -12   -1.90    5.15
   0  10 -12    1.44    5.46
   0  10 -12    8.29    5.13
   0  10 -12    4.83    2.34
   0  10  12    2.91    3.22
   0  10  12    5.79    2.99
   0  10 -12    3.31    2.04
   0 -10  12    1.48    2.35
   0 -10  12    3.55    3.10
   0  10  12    3.21    2.98
   0  10 -12    4.74    2.36
   0  10  12    4.96    2.23
   0  10 -13    7.34    5.41
   0  10 -13    4.37    4.57
   0  10  13   10.72    3.16
   0  10  13   10.53    2.93
   0 -10  13    9.58    3.28
   0 -10  13    8.72    2.68
   0  10 -13    6.66    1.99
   0  10  13    5.34    3.21
   0  10  13    7.19    2.40
   0  10 -13   10.38    2.53
   0  10  14    2.72    3.04
   0  10  14    6.46    2.24
   0  10 -14    7.61    2.32
   0 -10  14    5.39    2.48
   0 -10  14    5.28    3.17
   0  10  15   21.25    3.36
   0  10 -15   27.52    2.56
   0  10  15   25.49    2.56
   0 -10  15   24.36    3.50
   0 -10  15   26.15    2.95
   0  10  16   40.93    3.17
   0  10  16   34.17    2.65
   0  10 -16   33.34    2.62
   0 -10  16   33.43    2.96
   0 -10  16   41.57    3.58
   0  10  17   21.09    2.32
   0  10 -17   20.31    1.87
   0 -10  17   22.61    2.18
   0 -10  17   24.59    2.65
   0 -10  18  102.23    5.14
   0 -10  18  104.98    5.35
   0  10  18  117.06    5.27
   0  11   0   -0.35    1.98
   0  11   0   -0.45    5.74
   0  11  -1    0.61    2.25
   0  11   1    0.45    5.74
   0  11  -1   -2.22    5.94
   0  11  -2  370.60   16.30
   0  11   2  398.97   20.90
   0  11  -2  371.67   20.33
   0  11  -2  371.57   17.68
   0  11  -2  362.95   17.78
   0  11   2  382.17   20.86
   0  11  -3  898.63   38.47
   0  11  -3  890.63   38.53
   0  11   3  916.05   42.86
   0  11  -3  908.54   40.27
   0  11  -3  969.59   40.68
   0  11  -3  872.27   38.48
   0  11   3  965.75   43.28
   0  11  -4    6.28    1.86
   0  11  -4    6.38    3.22
   0  11   4    5.22    5.73
   0  11  -4    5.00    3.42
   0  11   4   15.38    6.34
   0  11  -5  101.29    5.37
   0  11  -5  114.88    7.89
   0  11  -5  116.81    8.42
   0  11   5  123.70   10.33
   0  11  -5  102.31    5.35
   0  11  -6   35.99    4.08
   0  11   6   32.75    7.33
   0  11  -6   47.15    5.98
   0  11  -6   41.93    2.92
   0  11  -6   36.79    2.73
   0  11  -6   39.16    2.87
   0  11  -6   37.70    5.18
   0  11  -7  573.82   27.09
   0  11  -7  556.95   25.32
   0  11   7  564.29   25.52
   0  11  -7  605.75   28.78
   0  11  -7  622.67   29.43
   0  11  -7  573.61   25.18
   0  11   7  604.82   30.82
   0  11   7  593.75   25.46
   0  11  -7  580.93   25.15
   0  11  -7  569.79   25.14
   0  11  -8    4.08    4.56
   0  11  -8    6.60    4.47
   0  11  -8    1.02    3.29
   0  11  -8    2.14    2.25
   0  11   8    3.64    2.61
   0  11   8    4.08    3.18
   0  11  -8    4.43    4.76
   0  11   8   -2.09    5.86
   0  11  -8    0.80    2.04
   0 -11   8    3.23    1.48
   0 -11   8    2.73    1.76
   0  11   8    1.11    2.36
   0  11   8    1.43    2.29
   0  11  -8    0.95    1.92
   0  11   8    2.09    1.85
   0  11  -8    2.01    1.82
   0  11  -9   68.79    7.06
   0  11  -9   85.79    5.08
   0  11   9   88.15    5.48
   0 -11   9   86.54    4.59
   0  11   9   65.94    9.64
   0  11  -9   81.84    8.88
   0  11  -9   86.88    4.89
   0  11  -9   80.42    8.40
   0 -11   9   89.68    4.94
   0  11  -9   68.38    8.23
   0  11  -9   89.49    4.88
   0  11   9   91.39    4.78
   0  11  -9   84.59    4.70
   0  11 -10   -3.13    4.34
   0  11 -10    0.86    2.46
   0  11  10    0.81    2.75
   0  11  10   -3.87    5.75
   0  11 -10    0.67    5.17
   0  11 -10   -0.71    2.12
   0 -11  10    0.17    1.83
   0 -11  10    0.54    2.15
   0 -11  10   -0.58    2.75
   0  11  10    2.22    2.07
   0  11 -10    1.30    2.11
   0  11 -10   -1.39    1.88
   0  11 -10    1.19    4.87
   0  11 -10   11.35    5.46
   0  11 -11   70.67    8.86
   0  11 -11   59.74    8.18
   0  11 -11   57.71    7.09
   0  11  11   67.00    5.36
   0  11 -11   69.58    4.58
   0  11  11   65.28    5.06
   0  11  11   69.34    9.70
   0  11 -11   75.53    4.39
   0  11 -11   63.34    8.97
   0 -11  11   68.73    5.21
   0 -11  11   65.57    4.46
   0  11  11   75.57    5.22
   0  11  11   69.67    4.32
   0  11 -11   70.48    4.42
   0  11 -12   -1.42    5.04
   0  11 -12    0.11    2.44
   0  11  12   -0.15    3.21
   0  11  12    2.11    3.04
   0  11 -12    2.56    2.14
   0 -11  12    2.41    3.19
   0 -11  12   -1.21    2.29
   0  11  12    3.26    3.28
   0  11 -12    5.33    2.42
   0  11  12    0.38    2.22
   0  11 -13   75.12    8.98
   0  11  13   74.25    5.43
   0  11  13   74.29    5.29
   0 -11  13   79.27    5.55
   0 -11  13   80.06    5.02
   0  11  13   84.45    4.76
   0  11 -13   77.90    4.81
   0  11  13   80.62    5.65
   0  11 -13   82.83    4.55
   0  11  14   24.26    3.72
   0  11  14   26.40    2.72
   0  11 -14   25.66    2.78
   0 -11  14   33.67    3.88
   0 -11  14   26.96    2.95
   0  11  15   36.40    3.32
   0  11  15   36.44    3.80
   0 -11  15   36.16    3.70
   0 -11  15   42.93    3.25
   0  11 -15   32.06    2.83
   0  11  15   32.67    2.79
   0 -11  16   11.96    2.18
   0 -11  16    9.85    2.64
   0  11 -16   10.15    1.82
   0  11  16   10.16    1.81
   0  11  16   15.30    2.43
   0 -11  17   -2.97    1.90
   0 -11  17    0.06    1.44
   0  11 -17    1.05    1.20
   0  11  17    2.15    1.66
   0  11  18   14.33    1.56
   0 -11  18   12.58    1.31
   0 -11  18   12.50    1.63
   0  12   0 1499.60   66.25
   0  12   0 1472.83   61.50
   0  12   0 1405.00   61.50
   0  12   0 1434.18   61.63
   0  12  -1   25.90    2.15
   0  12  -1   17.10    6.52
   0  12  -1   24.71    2.96
   0  12   1   30.65    7.09
   0  12  -1   26.19    2.14
   0  12   1   31.38    2.79
   0  12  -1   23.33    2.53
   0  12  -1   27.31    2.40
   0  12  -2  338.20   14.58
   0  12  -2  337.72   19.01
   0  12  -2  331.62   15.96
   0  12   2  349.65   19.57
   0  12  -2  322.26   14.54
   0  12  -2  324.04   14.73
   0  12  -3  645.02   29.50
   0  12  -3  671.65   29.34
   0  12   3  674.59   32.65
   0  12  -3  633.01   27.45
   0  12   3  665.80   32.36
   0  12  -3  625.08   27.52
   0  12  -3  633.73   27.52
   0  12  -3  622.85   27.41
   0  12  -4   64.32    6.09
   0  12   4   60.57    8.65
   0  12  -4   65.70    5.63
   0  12   4   61.40    8.24
   0  12  -4   62.24    3.88
   0  12  -4   69.99    3.87
   0  12  -5  345.54   17.91
   0  12  -5  330.47   14.84
   0  12  -5  333.21   17.34
   0  12   5  345.14   20.27
   0  12  -5  344.18   14.89
   0  12  -5  319.16   14.84
   0  12  -6   49.32    5.91
   0  12  -6   56.07    3.76
   0  12   6   57.31    4.05
   0  12  -6   61.79    6.55
   0  12   6   59.06    8.60
   0  12  -6   60.65    3.69
   0  12   6   62.37    4.14
   0  12  -6   60.10    3.67
   0  12  -6   57.95    3.61
   0  12  -6   59.15    3.58
   0  12  -7    6.81    3.95
   0  12   7    9.07    2.15
   0  12  -7    6.49    2.39
   0  12   7    7.41    2.52
   0  12   7   11.56    2.73
   0  12   7    4.29    6.07
   0  12  -7    7.11    4.22
   0  12  -7   10.73    2.15
   0  12   7   13.18    2.30
   0  12   7    9.46    2.33
   0  12   7   10.40    2.70
   0  12   7   11.23    2.03
   0  12  -7    9.15    2.07
   0  12  -7    6.99    2.05
   0  12  -7   11.29    2.13
   0  12  -8    1.55    4.05
   0  12  -8    4.19    2.38
   0  12   8    5.19    2.76
   0  12   8   16.01    7.04
   0  12  -8    8.21    2.21
   0  12  -8    6.26    5.14
   0  12   8    5.24    2.77
   0  12   8    5.09    2.49
   0  12  -8    5.13    2.04
   0  12  -8    4.69    2.00
   0  12   8    5.80    2.03
   0  12  -8    4.10    1.86
   0  12  -9   -1.73    4.43
   0  12  -9   -0.11    2.52
   0  12   9    5.43    3.02
   0  12  -9    1.26    4.76
   0  12  -9    2.62    2.19
   0 -12   9    1.77    1.64
   0  12   9    0.80    6.43
   0 -12   9   -1.48    1.93
   0  12   9    3.06    2.67
   0  12   9    2.39    2.66
   0  12  -9    3.31    2.02
   0  12   9    3.52    2.20
   0  12  -9    2.45    2.22
   0  12 -10    3.42    2.68
   0  12  10    2.00    3.09
   0  12 -10   -0.68    5.38
   0  12 -10    3.08    2.35
   0  12  10   -2.48    6.82
   0 -12  10    1.70    1.80
   0 -12  10    1.33    2.87
   0 -12  10    2.38    2.16
   0  12 -10   -0.63    4.51
   0  12 -10    5.61    2.33
   0  12  10    2.50    2.24
   0  12  11   14.30    3.81
   0  12 -11    8.02    2.81
   0  12  11   13.23    3.41
   0  12 -11   -0.72    5.53
   0  12  11    5.86    6.78
   0  12 -11    8.63    2.48
   0 -12  11   11.61    2.47
   0 -12  11   10.10    3.13
   0  12  11   11.07    2.40
   0  12 -11    9.76    2.58
   0  12 -11   10.79    5.60
   0  12 -12    0.70    4.65
   0  12 -12   -0.77    2.49
   0  12  12   -0.16    3.43
   0  12  12   -0.44    3.09
   0  12 -12    0.91    2.18
   0 -12  12    4.74    3.14
   0 -12  12    1.77    2.26
   0  12  12    1.21    3.21
   0  12 -12    3.05    2.38
   0  12  12   -1.63    2.26
   0  12  13    4.02    3.24
   0  12  13    5.01    2.58
   0  12  13    1.64    2.85
   0 -12  13    1.15    2.28
   0 -12  13    9.08    3.23
   0  12 -13    3.40    2.06
   0  12  13    5.52    3.33
   0  12  13    4.15    2.28
   0  12 -13    3.34    2.32
   0  12  14  199.79   10.46
   0  12  14  233.25   10.44
   0 -12  14  227.09   10.84
   0 -12  14  224.55   10.35
   0  12  14  238.32   10.94
   0  12 -14  214.03   10.16
   0  12  14  188.31    9.98
   0  12  15  259.74   11.32
   0 -12  15  243.57   11.20
   0 -12  15  233.95   11.58
   0  12  15  222.15   11.32
   0  12  15  245.84   11.65
   0  12 -15  244.22   11.04
   0  12  15  231.34   10.95
   0  12  16   75.47    4.20
   0  12 -16   66.41    3.85
   0 -12  16   70.68    4.44
   0 -12  16   75.53    4.08
   0 -12  17    5.97    1.80
   0 -12  17    6.41    1.41
   0  12  17    7.36    1.65
   0 -12  18   48.19    2.60
   0  13   0    1.15    6.03
   0  13   0    1.54    1.49
   0  13   0    1.01    1.71
   0  13   0    2.24    1.49
   0  13   0    3.98    2.12
   0  13  -1  170.64   12.42
   0  13  -1  160.68    7.04
   0  13  -1  136.14    7.79
   0  13   1  140.29    6.98
   0  13  -1  153.98    7.29
   0  13   1  135.59    7.25
   0  13  -1  163.33    7.10
   0  13  -1  142.45    7.10
   0  13  -2   74.08    4.04
   0  13  -2   79.56    8.98
   0  13   2   73.85    8.85
   0  13  -2   65.75    5.23
   0  13   2   74.11    3.90
   0  13  -2   78.02    4.04
   0  13  -2   73.71    4.18
   0  13  -2   71.33    4.34
   0  13  -3  114.43    7.13
   0  13  -3  104.59    5.35
   0  13   3   90.69   10.23
   0  13   3  111.66   10.44
   0  13  -3  112.09    5.35
   0  13   3  101.62    5.07
   0  13  -3  104.12    5.54
   0  13  -4  372.41   16.16
   0  13  -4  370.54   18.63
   0  13  -4  360.20   18.20
   0  13   4  356.16   21.69
   0  13  -4  366.99   16.20
   0  13  -4  360.87   16.21
   0  13  -4  352.79   16.09
   0  13   4  359.53   21.57
   0  13   5  276.76   13.22
   0  13  -5  303.40   15.77
   0  13  -5  266.46   14.97
   0  13   5  304.93   18.69
   0  13  -5  281.57   12.70
   0  13   5  268.22   13.02
   0  13  -5  282.65   12.69
   0  13  -5  273.16   12.64
   0  13   6   99.47    5.55
   0  13  -6   95.18    5.40
   0  13   6   98.87    5.20
   0  13   6   85.75    5.57
   0  13  -6  109.82    8.47
   0  13   6   90.64   10.50
   0  13  -6  102.09    5.22
   0  13  -6   85.82    7.41
   0  13   6   99.23    5.33
   0  13   6   94.24    5.76
   0  13   6   91.58    5.32
   0  13   6   92.76    5.58
   0  13  -6   98.92    5.24
   0  13  -6  100.04    5.20
   0  13   6   94.92    5.14
   0  13  -7   32.73    5.54
   0  13   7   48.92    3.34
   0  13   7   50.60    3.87
   0  13  -7   48.13    3.60
   0  13   7   40.89    2.96
   0  13   7   39.12    3.78
   0  13   7   52.66    9.00
   0  13  -7   39.94    6.13
   0  13  -7   44.75    3.29
   0  13   7   37.63    3.28
   0  13   7   34.22    3.73
   0  13   7   38.84    3.44
   0  13  -7   42.14    3.12
   0  13   7   40.84    3.20
   0  13  -7   40.30    3.08
   0  13  -7   47.65    3.32
   0  13  -8   -1.56    4.15
   0  13  -8    1.91    2.57
   0  13   8    3.39    2.15
   0  13   8    2.44    2.90
   0  13  -8    0.58    4.64
   0  13  -8    0.09    2.28
   0  13   8   -3.31    6.68
   0 -13   8   -0.74    2.23
   0  13   8   -0.61    2.76
   0  13   8   -0.36    2.51
   0  13  -8   -0.08    1.89
   0  13  -8    3.47    2.03
   0  13   8    0.53    2.11
   0  13  -8    2.08    2.18
   0  13  -9   12.12    5.09
   0  13   9   16.52    2.62
   0  13  -9   16.97    3.01
   0  13   9   17.61    3.42
   0  13  -9   16.58    5.64
   0  13  -9   16.12    2.70
   0  13   9   19.85    7.81
   0 -13   9   14.43    2.91
   0  13   9   14.47    3.22
   0  13   9   15.22    3.24
   0  13   9   16.73    2.45
   0  13  -9   11.02    2.42
   0  13  -9   14.34    2.53
   0  13  10  644.32   35.92
   0  13  10  653.24   28.63
   0  13 -10  629.29   28.71
   0  13  10  636.45   29.06
   0  13 -10  689.83   34.09
   0  13 -10  642.24   33.23
   0  13 -10  665.14   28.52
   0  13  10  623.18   35.39
   0 -13  10  640.25   28.96
   0 -13  10  632.48   28.51
   0  13  10  624.30   28.93
   0  13 -10  675.16   28.54
   0  13  10  659.47   28.48
   0  13  11  484.16   22.20
   0  13  11  493.41   22.87
   0  13 -11  486.83   22.25
   0  13  11  497.34   22.66
   0  13 -11  512.73   22.06
   0  13 -11  459.92   26.70
   0  13  11  421.89   28.34
   0 -13  11  492.52   22.13
   0 -13  11  519.75   22.68
   0  13  11  438.60   29.03
   0  13  11  486.72   22.02
   0  13 -11  512.88   22.10
   0  13  12  195.86   10.72
   0  13  12  210.50   10.14
   0  13  12  188.33   10.52
   0 -13  12  211.30   10.59
   0 -13  12  202.98   10.01
   0  13 -12  224.36   10.03
   0  13  12  211.09    9.93
   0  13  12  154.21   15.92
   0  13 -12  167.94   13.89
   0  13 -12  214.66    9.90
   0  13  13   17.24    2.86
   0  13  13   18.51    3.67
   0 -13  13   11.12    3.10
   0 -13  13   20.76    2.65
   0  13 -13   16.45    2.39
   0  13  13   24.85    3.76
   0  13  13   16.00    2.50
   0  13 -13   19.63    2.73
   0  13  14    6.36    2.88
   0  13  14    9.42    2.58
   0 -13  14   12.58    2.26
   0 -13  14   10.97    2.87
   0  13  14    8.51    3.21
   0  13  14    9.96    2.16
   0  13 -14   10.11    2.29
   0  13  15   36.65    2.98
   0 -13  15   33.80    2.66
   0 -13  15   35.38    3.28
   0  13  15   28.61    3.18
   0  13  15   22.68    3.42
   0  13  15   32.41    2.53
   0  13 -15   23.62    2.51
   0 -13  16    9.67    1.63
   0 -13  16    9.06    2.20
   0  13 -16    9.19    1.61
   0  13  16   10.92    1.93
   0  13  17    4.96    1.50
   0 -13  17    5.53    1.09
   0 -13  17    4.02    1.54
   0  14   0   29.24    2.19
   0  14   0   25.07    7.28
   0  14   0   25.07    2.37
   0  14   0   29.85    2.88
   0  14   0   24.33    2.25
   0  14  -1   65.60    8.89
   0  14  -1   64.16    3.80
   0  14   1   70.20    3.65
   0  14   1   77.19    9.31
   0  14   1   66.24    3.79
   0  14   1   74.51    3.92
   0  14  -1   71.45    4.27
   0  14   1   73.68    4.35
   0  14  -1   68.24    4.02
   0  14  -1   69.45    3.86
   0  14  -2    4.36    6.16
   0  14   2   10.33    1.68
   0  14  -2    7.77    1.89
   0  14  -2   10.43    1.88
   0  14   2    9.91    1.78
   0  14  -2   12.00    2.14
   0  14  -2   10.40    2.33
   0  14  -2    4.82    2.27
   0  14   2    7.17    6.44
   0  14   3   20.73    6.76
   0  14  -3   22.95    3.37
   0  14   3   26.00    3.13
   0  14   3   29.70    7.83
   0  14  -3   25.78    2.42
   0  14  -3   27.77    2.56
   0  14   3   22.87    3.19
   0  14   3   22.76    2.00
   0  14  -3   24.29    2.66
   0  14   3   24.62    2.11
   0  14  -3   26.72    2.40
   0  14   4   58.23    8.72
   0  14   4   57.98    3.96
   0  14  -4   55.34    3.78
   0  14   4   58.28    4.22
   0  14   4   51.19    3.96
   0  14  -4   51.76    3.45
   0  14   4   40.63    8.53
   0  14  -4   49.40    5.08
   0  14   4   47.72    3.64
   0  14  -4   52.30    3.60
   0  14   4   55.12    4.19
   0  14   4   50.86    3.12
   0  14  -4   55.72    3.61
   0  14   4   52.36    3.42
   0  14  -4   50.47    3.57
   0  14  -4   53.28    3.34
   0  14   5  355.49   22.26
   0  14   5  353.97   16.26
   0  14   5  371.33   16.57
   0  14   5  384.53   16.97
   0  14   5  347.38   16.60
   0  14   5  345.89   22.30
   0  14  -5  359.40   19.07
   0  14  -5  365.88   18.68
   0  14   5  361.53   16.39
   0  14  -5  342.67   16.27
   0  14   5  367.45   16.72
   0  14   5  375.29   16.37
   0  14  -5  357.68   16.31
   0  14  -5  379.62   16.34
   0  14  -5  349.48   16.24
   0  14   5  371.44   16.27
   0  14  -6   10.22    3.77
   0  14   6    9.70    2.25
   0  14   6    8.36    2.65
   0  14  -6    8.51    2.60
   0  14   6    4.35    1.93
   0  14   6   11.40    6.67
   0  14  -6    7.01    2.27
   0  14  -6    7.43    4.22
   0  14   6    9.35    2.53
   0  14   6    9.78    2.33
   0  14   6    8.91    3.13
   0  14   6    8.78    2.71
   0  14  -6    9.75    2.26
   0  14   6    7.61    2.19
   0  14  -6    9.90    2.31
   0  14  -7    7.89    4.14
   0  14   7   11.41    2.35
   0  14   7    8.35    2.85
   0  14  -7    4.79    2.66
   0  14   7    8.73    3.00
   0  14   7    5.21    1.89
   0  14  -7    7.16    2.34
   0  14   7    2.56    6.92
   0  14  -7    1.58    4.30
   0  14   7    6.74    2.46
   0  14   7    9.29    3.21
   0  14   7    7.65    2.51
   0  14  -7    8.07    2.34
   0  14  -7    7.04    2.12
   0  14  -7    7.69    2.20
   0  14   7    9.69    2.34
   0  14  -8   41.08    6.49
   0  14  -8   58.60    4.23
   0  14   8   58.20    3.96
   0  14   8   51.63    4.53
   0  14  -8   57.52    7.32
   0  14   8   42.01    9.20
   0  14  -8   49.21    3.81
   0  14   8   53.48    4.22
   0  14   8   55.56    4.45
   0  14  -8   50.68    3.52
   0  14  -8   51.39    3.68
   0  14  -8   53.31    3.77
   0  14   8   56.35    3.81
   0  14  -9    9.14    4.71
   0  14  -9    4.81    2.86
   0  14   9    7.52    2.56
   0  14   9    8.82    3.40
   0  14   9    2.76    7.06
   0  14  -9    2.60    2.50
   0 -14   9    2.27    2.60
   0  14   9    9.31    3.06
   0  14   9    8.85    3.15
   0  14   9    5.59    2.40
   0  14  -9    4.85    2.27
   0  14  -9    7.78    2.43
   0  14  10   30.19    8.56
   0  14 -10   60.66    7.42
   0  14  10   44.55    3.90
   0  14 -10   51.84    4.26
   0  14  10   52.06    5.36
   0  14  10   47.56    4.75
   0  14  10   54.69   10.02
   0  14 -10   53.94    3.86
   0 -14  10   50.69    4.28
   0  14  10   55.40    4.52
   0  14  10   47.76    4.32
   0  14 -10   55.62    3.91
   0  14  10   45.90    3.70
   0  14  11  207.49   10.13
   0  14 -11  201.51   10.23
   0  14  11  206.97   11.00
   0  14  11  212.59   10.79
   0  14  11  169.34   16.05
   0  14 -11  177.26   13.89
   0  14 -11  215.82   10.00
   0 -14  11  202.99   10.46
   0 -14  11  206.59    9.91
   0  14  11  187.98   16.86
   0  14 -11  211.11   10.02
   0  14  11  208.84    9.97
   0  14  12  204.34   10.95
   0 -14  12  213.00   10.77
   0 -14  12  207.06   10.21
   0  14 -12  216.03   10.19
   0  14  12  219.88   10.48
   0  14  12  214.07   11.18
   0  14  12  216.85   10.22
   0  14 -12  221.66   10.31
   0 -14  13   21.05    2.48
   0 -14  13   16.92    3.07
   0  14 -13   19.81    2.47
   0  14  13   18.07    3.69
   0  14  13   18.45    2.86
   0  14 -13   16.90    2.52
   0  14  13   16.65    2.41
   0  14  14  332.49   14.47
   0  14  14  285.56   14.57
   0 -14  14  307.39   14.23
   0 -14  14  318.09   14.68
   0  14  14  320.27   14.84
   0  14 -14  331.87   14.29
   0  14  14  309.69   14.16
   0  14  15  160.78    8.08
   0  14  15  161.00    7.84
   0  14 -15  157.79    7.65
   0  14  15  156.33    7.57
   0 -14  15  176.25    8.08
   0 -14  15  162.51    7.62
   0  14  16    3.77    1.66
   0  14 -16    6.41    1.39
   0 -14  16    6.41    1.89
   0 -14  16    7.08    1.29
   0 -14  17   21.10    1.63
   0  14  17   18.10    1.61
   0  15   0    2.34    2.43
   0  15   0    1.26    2.49
   0  15   0    1.12    1.54
   0  15   0    1.43    6.44
   0  15   0    1.79    2.28
   0  15   0    3.03    1.95
   0  15   0    0.11    2.57
   0  15   0    0.76    2.36
   0  15   0    2.01    1.80
   0  15   0    0.99    2.24
   0  15   0    1.33    2.08
   0  15   1   29.31    3.10
   0  15   1   27.67    3.27
   0  15   1   32.65    3.44
   0  15   1   27.69    2.17
   0  15  -1   20.30    7.17
   0  15  -1   27.03    2.37
   0  15   1   17.60    7.33
   0  15  -1   26.52    3.04
   0  15   1   30.90    3.13
   0  15  -1   33.38    3.31
   0  15   1   25.30    3.20
   0  15   1   29.81    3.19
   0  15  -1   26.20    2.91
   0  15   1   29.57    2.44
   0  15   1   29.87    3.06
   0  15   1   28.85    2.36
   0  15  -1   28.55    2.53
   0  15  -1   27.74    2.59
   0  15  -1   26.58    2.82
   0  15   1   34.66    2.96
   0  15  -2  665.43   27.52
   0  15   2  641.73   27.67
   0  15   2  635.17   27.99
   0  15  -2  634.99   27.31
   0  15  -2  613.24   27.55
   0  15   2  619.60   27.59
   0  15  -2  640.39   27.80
   0  15   2  616.52   27.69
   0  15   2  584.04   27.19
   0  15   2  632.28   27.46
   0  15  -2  634.99   27.34
   0  15   2  611.01   27.19
   0  15  -2  635.33   27.42
   0  15  -2  646.79   27.53
   0  15   3    8.16    6.34
   0  15  -3   15.72    2.52
   0  15   3    8.68    2.46
   0  15   3   15.03    3.12
   0  15   3   12.97    2.60
   0  15   3   18.11    7.55
   0  15  -3   13.02    2.17
   0  15   3   10.84    1.76
   0  15  -3   14.71    2.62
   0  15   3   10.31    3.11
   0  15  -3   15.73    2.48
   0  15  -3   13.09    3.01
   0  15   3    8.66    2.32
   0  15  -3   13.38    2.48
   0  15  -3   14.22    2.11
   0  15   4   13.06    7.00
   0  15  -4    4.21    2.80
   0  15  -4    5.31    2.44
   0  15   4    7.58    2.15
   0  15   4    7.62    2.40
   0  15   4    5.98    2.57
   0  15   4    4.39    2.96
   0  15   4    7.47    2.08
   0  15  -4    5.85    2.09
   0  15   4    2.46    6.94
   0  15   4    6.46    2.56
   0  15  -4    9.05    2.48
   0  15   4    7.89    2.97
   0  15  -4    6.34    2.21
   0  15   4    5.99    2.07
   0  15  -4    5.35    2.28
   0  15  -4    4.83    1.99
   0  15  -4    7.64    2.25
   0  15   5   25.05    7.76
   0  15  -5   24.81    4.13
   0  15   5   22.57    2.64
   0  15   5   20.87    3.01
   0  15   5   20.14    3.50
   0  15   5   20.01    3.25
   0  15   5   19.62    2.47
   0  15   5   18.75    7.96
   0  15   5   24.73    2.97
   0  15  -5   23.44    2.83
   0  15  -5   24.49    2.83
   0  15   5   17.63    2.53
   0  15   5   22.48    3.50
   0  15   5   20.52    2.68
   0  15  -5   23.56    2.74
   0  15  -5   23.81    2.76
   0  15   6  317.00   15.36
   0  15   6  353.70   15.79
   0  15   6  319.18   15.24
   0  15  -6  331.57   18.12
   0  15   6  361.43   22.77
   0  15  -6  331.51   15.36
   0  15   6  333.26   15.47
   0  15   6  355.30   15.86
   0  15   6  344.62   15.54
   0  15   6  335.40   15.87
   0  15   6  338.38   15.38
   0  15  -6  379.43   15.48
   0  15  -6  325.42   15.30
   0  15  -7   12.02    4.16
   0  15   7   12.57    3.15
   0  15  -7   19.32    3.21
   0  15   7   16.36    2.63
   0  15   7   11.04    3.34
   0  15   7   10.94    2.23
   0  15   7   12.96    8.07
   0  15  -7   13.61    2.74
   0  15   7    9.12    2.76
   0  15   7   12.88    2.86
   0  15   7   10.35    3.54
   0  15  -7   13.82    2.70
   0  15  -7   17.31    2.46
   0  15   7    8.87    2.52
   0  15  -8  283.62   12.98
   0  15   8  245.02   12.64
   0  15  -8  257.31   16.07
   0  15   8  255.56   19.73
   0  15  -8  287.81   12.69
   0  15   8  267.88   13.28
   0  15   8  278.06   12.98
   0  15   8  260.15   13.17
   0  15  -8  283.47   12.59
   0  15  -8  244.43   12.33
   0  15   8  280.28   12.62
   0  15  -8  286.26   12.64
   0  15   9  250.11   12.00
   0  15  -9  254.60   12.24
   0  15   9  255.44   12.66
   0  15  -9  255.35   11.91
   0  15  -9  205.11   15.13
   0  15   9  239.98   19.30
   0  15   9  244.10   12.29
   0  15   9  245.41   12.36
   0  15   9  252.40   11.88
   0  15  -9  262.70   11.89
   0  15  -9  255.87   11.83
   0  15  10  186.79   17.39
   0  15 -10  230.21   11.23
   0  15  10  250.60   12.10
   0  15  10  233.75   11.01
   0  15  10  221.21   11.59
   0  15 -10  242.39   10.94
   0  15  10  194.33   17.56
   0  15 -10  185.33   14.23
   0 -15  10  218.43   11.10
   0  15  10  203.50   11.21
   0  15  10  225.68   11.35
   0  15 -10  243.11   10.92
   0  15  10  224.35   10.80
   0  15  11    7.85    7.00
   0  15  11    2.31    2.63
   0  15  11    4.75    4.04
   0  15 -11   -0.98    2.85
   0  15  11    0.31    3.42
   0 -15  11    0.82    2.60
   0  15 -11   -3.17    2.35
   0  15  11   -2.78    6.40
   0  15  11    3.42    3.22
   0  15 -11    4.83    2.45
   0  15  11    1.10    2.36
   0  15 -12  253.53   11.59
   0  15  12  255.32   12.60
   0  15  12  237.41   11.76
   0  15  12  244.41   11.57
   0  15 -12  259.10   11.68
   0 -15  12  237.91   11.93
   0  15 -13   60.27    3.63
   0  15  13   52.23    4.75
   0  15  13   51.93    3.93
   0  15 -13   59.72    3.79
   0  15  13   56.57    3.68
   0 -15  13   52.80    4.14
   0  15  14    2.34    3.03
   0  15  14    2.76    2.17
   0  15  14    0.88    2.66
   0  15  14    4.92    1.86
   0  15 -14    1.87    1.88
   0 -15  14    0.62    2.14
   0  15  15  124.83    6.29
   0  15  15  120.38    6.02
   0  15 -15  113.04    5.82
   0 -15  15  121.85    6.10
   0 -15  16  124.05    5.93
   0  15  16  125.34    5.93
   0  15 -16  122.81    5.79
   0  16   0    3.01    2.56
   0  16   0    4.63    2.73
   0  16   0    5.60    2.76
   0  16   0    2.73    1.61
   0  16   0   -0.79    6.96
   0  16   0    2.59    2.59
   0  16   0    1.36    2.29
   0  16   0    5.82    2.88
   0  16   0    3.82    2.86
   0  16   0    4.12    2.22
   0  16   0    3.43    2.19
   0  16   0    6.61    2.61
   0  16   0    3.34    1.94
   0  16  -1  346.71   16.07
   0  16  -1  362.85   16.11
   0  16  -1  324.03   15.69
   0  16   1  355.87   16.10
   0  16   1  385.23   16.46
   0  16  -1  327.28   21.52
   0  16   1  331.77   15.37
   0  16   1  347.35   22.35
   0  16  -1  351.86   15.55
   0  16  -1  353.33   15.99
   0  16   1  354.98   16.02
   0  16   1  336.47   15.83
   0  16  -1  326.89   15.83
   0  16  -1  348.49   16.12
   0  16  -1  350.93   15.81
   0  16  -1  351.90   16.18
   0  16   1  354.17   16.13
   0  16   1  358.71   16.25
   0  16   1  343.85   15.74
   0  16   1  361.25   15.62
   0  16  -1  359.39   15.71
   0  16  -1  341.51   15.60
   0  16   1  360.07   15.96
   0  16  -1  346.91   15.91
   0  16  -1  357.07   15.94
   0  16   1  355.00   15.90
   0  16  -2   42.25    3.62
   0  16   2   44.03    3.77
   0  16  -2   38.10    3.26
   0  16   2   46.63    4.04
   0  16   2   35.71    3.47
   0  16  -2   38.60    3.01
   0  16   2   42.22    3.35
   0  16   2   42.59    3.66
   0  16  -2   43.06    3.73
   0  16  -2   37.88    3.82
   0  16  -2   39.12    3.71
   0  16   2   54.71    4.02
   0  16   2   44.28    2.86
   0  16  -2   44.00    3.13
   0  16   2   41.93    3.39
   0  16  -2   35.48    3.43
   0  16  -2   39.89    3.25
   0  16   2   38.42    2.79
   0  16  -3   18.62    2.79
   0  16   3   18.72    3.03
   0  16   3   20.67    2.98
   0  16   3   19.49    3.47
   0  16  -3   21.63    2.49
   0  16  -3   23.35    3.00
   0  16   3   14.75    3.43
   0  16   3   25.40    3.36
   0  16   3   18.81    2.65
   0  16  -3   18.91    2.84
   0  16  -3   21.58    3.34
   0  16  -3   17.38    2.95
   0  16   3   18.87    2.64
   0  16  -3   18.53    2.82
   0  16  -3   22.65    2.44
   0  16   4    9.26    6.72
   0  16   4    3.77    2.61
   0  16  -4    0.44    2.47
   0  16   4    6.47    2.82
   0  16   4    7.36    3.22
   0  16  -4    0.78    2.15
   0  16   4    0.90    7.75
   0  16  -4    7.75    2.63
   0  16   4    5.19    2.71
   0  16   4    5.21    3.26
   0  16  -4    4.68    2.49
   0  16  -4    2.44    2.52
   0  16  -4    9.90    3.22
   0  16   4    1.55    1.95
   0  16  -4    4.10    2.06
   0  16   4   -0.48    2.21
   0  16  -4    4.92    2.45
   0  16  -4    5.71    2.44
   0  16   5  123.76   13.10
   0  16  -5  136.29    7.33
   0  16   5  136.94    7.54
   0  16   5  124.85    7.05
   0  16   5  129.56    7.55
   0  16   5  136.85    7.99
   0  16   5  133.49   13.98
   0  16  -5  138.36    7.03
   0  16  -5  130.63    7.17
   0  16   5  146.95    7.35
   0  16   5  143.82    7.92
   0  16   5  134.39    7.09
   0  16  -5  131.95    7.14
   0  16   5  142.54    7.12
   0  16  -5  146.12    7.01
   0  16  -5  148.81    7.19
   0  16  -5  132.95    7.04
   0  16   6   22.65    2.97
   0  16   6   22.35    3.40
   0  16   6   24.66    4.29
   0  16   6   23.15    2.72
   0  16   6   30.63    3.38
   0  16  -6   30.11    3.05
   0  16   6   24.01    8.81
   0  16   6   21.46    2.92
   0  16   6   28.42    3.97
   0  16  -6   27.42    3.10
   0  16  -6   22.20    2.88
   0  16   6   28.23    3.02
   0  16   7   17.23    2.98
   0  16  -7   17.82    3.32
   0  16   7   17.93    3.43
   0  16   7   23.72    8.94
   0  16  -7   16.00    2.88
   0  16   7   13.25    3.11
   0  16   7   19.78    3.86
   0  16   7   17.38    3.03
   0  16  -7   18.15    2.85
   0  16   7   24.86    2.96
   0  16  -7   17.62    2.65
   0  16   8    1.44    3.34
   0  16  -8    0.39    3.05
   0  16   8    3.49    2.58
   0  16  -8    5.87    2.60
   0  16   8    5.03    7.62
   0  16   8    2.25    3.46
   0  16   8    4.12    2.78
   0  16  -8    6.89    2.54
   0  16   8    0.95    2.46
   0  16  -8    3.38    2.47
   0  16   9   48.61    4.93
   0  16   9   51.90    4.07
   0  16  -9   49.40    4.43
   0  16   9   43.42    9.96
   0  16  -9   52.74    4.02
   0  16   9   53.74    4.48
   0  16   9   52.18    4.85
   0  16   9   52.93    4.01
   0  16  -9   58.73    4.00
   0  16  10   17.93    7.84
   0  16  10   28.90    4.77
   0  16 -10   24.78    3.61
   0  16  10   24.42    3.19
   0  16  10   26.75    4.25
   0  16 -10   31.87    3.15
   0  16  10   18.73    8.29
   0  16  10   25.76    3.64
   0  16  10   28.10    3.82
   0  16  10   29.95    3.08
   0  16 -10   28.60    3.18
   0  16  11   17.07    2.97
   0  16  11   18.72    4.37
   0  16  11   19.35    3.84
   0 -16  11   15.95    2.70
   0  16 -11   18.44    2.72
   0  16  11   18.85    3.48
   0  16  11   17.10    2.67
   0  16 -11   19.43    2.73
   0  16  12   85.61    5.81
   0  16  12   75.10    4.63
   0 -16  12   68.60    4.64
   0  16 -12   74.15    4.35
   0  16  12   72.68    5.19
   0  16 -12   65.74    4.36
   0  16  12   66.02    4.30
   0  16 -13  151.06    7.46
   0 -16  13  150.72    7.73
   0  16  13  156.89    7.77
   0  16  13  168.49    8.42
   0  16  13  154.54    7.50
   0  16 -13  150.81    7.56
   0  16  14  120.39    6.14
   0 -16  14  117.38    6.11
   0  16  14  129.60    6.79
   0  16 -14  111.04    6.04
   0  16 -14  124.97    5.99
   0  16  14  117.87    5.90
   0  16  15    8.77    2.24
   0 -16  15    8.58    1.67
   0  16  15    7.15    1.74
   0  16 -15    9.59    1.56
   0  17   0    2.66    2.53
   0  17   0   -1.54    1.93
   0  17   0   -0.71    2.49
   0  17   0    0.87    2.94
   0  17   0   -9.46    7.28
   0  17   0   -0.40    1.64
   0  17   0   -0.90    2.69
   0  17   0   -2.10    2.43
   0  17   0    2.20    2.77
   0  17   0    1.24    2.29
   0  17   0    1.83    3.14
   0  17   0    0.75    2.70
   0  17   0   -0.67    1.98
   0  17   0    2.14    2.47
   0  17   1   47.70    4.01
   0  17  -1   47.93    3.99
   0  17  -1   45.68    3.45
   0  17   1   48.55    4.56
   0  17   1   38.01    8.96
   0  17  -1   48.24    3.28
   0  17   1   51.23    3.00
   0  17   1   43.58    4.02
   0  17  -1   48.70    4.08
   0  17   1   41.52    3.69
   0  17  -1   54.25    4.32
   0  17   1   48.74    4.20
   0  17   1   47.05    3.67
   0  17  -1   52.55    4.47
   0  17   1   51.11    4.43
   0  17  -1   45.87    3.71
   0  17   1   52.67    3.43
   0  17  -1   55.11    3.59
   0  17   1   49.38    3.78
   0  17  -1   50.07    3.95
   0  17  -1   50.19    3.93
   0  17  -2  377.88   17.10
   0  17   2  366.64   17.30
   0  17   2  381.85   17.76
   0  17   2  356.80   23.88
   0  17  -2  386.02   16.87
   0  17   2  370.26   17.14
   0  17  -2  359.15   17.22
   0  17   2  372.28   17.27
   0  17   2  377.47   17.03
   0  17   2  377.08   17.52
   0  17  -2  374.21   17.47
   0  17  -2  380.52   17.40
   0  17  -2  372.26   17.16
   0  17   2  376.59   17.17
   0  17  -2  404.90   17.07
   0  17  -2  377.81   16.93
   0  17  -3    8.68    2.63
   0  17   3   14.82    3.14
   0  17   3   16.42    3.14
   0  17   3   12.18    3.45
   0  17  -3   16.93    2.44
   0  17  -3   14.18    3.01
   0  17   3   14.31    2.83
   0  17  -3   13.26    2.74
   0  17   3   14.27    3.68
   0  17   3   15.36    3.40
   0  17  -3   17.60    3.27
   0  17  -3   20.64    3.10
   0  17  -3   17.70    2.91
   0  17   3   17.74    2.82
   0  17  -3   12.83    2.34
   0  17   4   42.02    9.44
   0  17  -4   54.34    4.06
   0  17   4   51.14    4.30
   0  17   4   52.50    4.88
   0  17   4   42.54    4.17
   0  17  -4   52.43    3.60
   0  17  -4   48.82    3.96
   0  17   4   52.46    4.13
   0  17  -4   45.89    4.28
   0  17  -4   42.40    3.86
   0  17  -4   45.53    3.92
   0  17   4   47.18    4.68
   0  17  -4   43.14    3.75
   0  17   4   51.90    3.86
   0  17  -4   42.90    3.42
   0  17   5   14.06    8.00
   0  17  -5    9.02    2.96
   0  17   5    8.83    3.23
   0  17   5    9.04    3.24
   0  17   5   10.48    3.83
   0  17  -5   12.06    2.60
   0  17  -5   10.12    2.84
   0  17   5    4.70    2.90
   0  17  -5    8.70    2.81
   0  17   5   13.62    3.86
   0  17  -5   18.32    3.44
   0  17   5    8.03    2.36
   0  17  -5    8.35    2.73
   0  17  -5   14.90    2.56
   0  17  -5   11.35    2.74
   0  17   5    8.37    2.62
   0  17   6    3.47    2.62
   0  17   6    9.43    3.35
   0  17   6   10.72    4.08
   0  17   6    9.20    3.46
   0  17   6    5.13    7.99
   0  17   6    5.89    2.91
   0  17  -6    5.48    2.75
   0  17   6    2.77    2.30
   0  17  -6   11.41    3.43
   0  17   6    4.35    3.81
   0  17  -6    7.55    2.53
   0  17   6    6.60    2.71
   0  17  -6    9.79    2.75
   0  17   7    4.06    3.40
   0  17   7    6.51    2.62
   0  17  -7   10.12    3.37
   0  17   7    9.05    4.09
   0  17   7    6.26    8.13
   0  17   7    7.36    2.99
   0  17   7    4.12    3.71
   0  17   7    4.99    2.73
   0  17   7    4.26    2.53
   0  17  -7    3.70    2.33
   0  17  -7    7.23    2.72
   0  17   8  445.89   21.48
   0  17  -8  500.67   21.27
   0  17   8  439.81   20.89
   0  17  -8  493.88   20.89
   0  17   8  443.41   28.88
   0  17   8  445.53   21.40
   0  17   8  443.55   21.04
   0  17   8  475.42   20.87
   0  17   9   40.11    9.28
   0  17   9   49.15    4.00
   0  17   9   62.30    5.66
   0  17  -9   50.60    4.50
   0  17  -9   51.74    3.90
   0  17   9   47.46   10.31
   0  17   9   53.76    5.04
   0  17   9   48.09    4.27
   0  17   9   46.33    4.76
   0  17  -9   52.06    3.95
   0  17   9   44.52    3.87
   0  17 -10   -0.64    2.98
   0  17  10    2.02    4.14
   0  17  10    3.37    2.59
   0  17 -10   -1.33    2.42
   0  17  10    2.89    3.56
   0  17  10   -1.81    2.86
   0  17  10    2.06    3.18
   0  17 -10   -0.31    2.41
   0  17  10    0.52    2.46
   0  17  11   34.79    4.80
   0  17  11   34.53    3.40
   0  17  11   38.88    3.75
   0  17  11   33.16    3.75
   0  17  11   38.63    3.23
   0  17 -11   36.41    3.18
   0  17 -11   33.31    3.19
   0  17  12  140.50    8.05
   0  17  12  135.53    7.21
   0  17 -12  143.93    7.00
   0  17  12  137.60    7.56
   0  17 -12  138.12    7.43
   0  17  12  139.13    7.01
   0  17 -12  142.27    7.09
   0  17  13   34.54    3.94
   0  17  13   35.02    3.06
   0  17 -13   32.05    3.16
   0  17 -13   39.87    2.90
   0  17  13   35.64    2.84
   0  17  13   39.09    4.16
   0  17  14   35.48    2.67
   0  17  14   38.99    3.54
   0  17 -14   31.68    2.49
   0  17 -14   32.06    2.60
   0  17  15    2.69    1.90
   0  17 -15    2.55    1.22
   0  18   0  275.77   13.52
   0  18   0  279.00   13.82
   0  18   0  270.35   13.40
   0  18   0  278.46   12.80
   0  18   0  284.78   20.37
   0  18   0  283.74   13.54
   0  18   0  269.61   13.30
   0  18   0  297.28   13.83
   0  18   0  288.75   13.73
   0  18   0  286.68   13.28
   0  18   0  292.58   13.10
   0  18   0  297.71   13.49
   0  18   0  297.13   13.48
   0  18  -1   42.54    4.23
   0  18  -1   53.33    3.68
   0  18   1   43.91    4.23
   0  18   1   52.03    4.33
   0  18   1   43.54    4.49
   0  18  -1   39.41    4.43
   0  18   1   48.27    3.02
   0  18   1   38.12    9.21
   0  18  -1   54.02    3.39
   0  18  -1   52.61    4.30
   0  18   1   43.89    4.17
   0  18   1   48.63    3.92
   0  18  -1   54.04    4.59
   0  18   1   48.28    4.45
   0  18   1   38.75    4.53
   0  18  -1   55.23    4.57
   0  18  -1   54.57    3.99
   0  18   1   53.80    3.96
   0  18  -1   49.92    4.10
   0  18   1   50.00    4.10
   0  18  -1   55.95    3.72
   0  18  -1   49.43    4.18
   0  18  -2   84.01    5.53
   0  18  -2   85.43    5.12
   0  18   2   82.54    5.42
   0  18   2   93.06    6.19
   0  18  -2   81.29    4.74
   0  18   2   78.50   11.68
   0  18   2   83.39    5.22
   0  18   2   84.77    5.48
   0  18  -2   84.66    5.49
   0  18  -2   84.21    5.83
   0  18   2   84.48    5.81
   0  18  -2   85.41    5.68
   0  18   2   87.62    5.12
   0  18  -2   85.83    5.10
   0  18  -2   81.72    5.32
   0  18   2   84.64    5.33
   0  18  -3   46.67    4.00
   0  18   3   50.97    4.34
   0  18   3   54.27    5.07
   0  18  -3   47.99    3.62
   0  18   3   54.70    4.05
   0  18  -3   53.49    4.35
   0  18   3   46.34    4.93
   0  18  -3   49.87    4.38
   0  18  -3   57.60    4.17
   0  18  -3   54.75    4.62
   0  18   3   52.36    3.85
   0  18   3   45.45    4.46
   0  18   3   49.06    4.11
   0  18  -3   51.04    3.92
   0  18  -3   44.38    4.05
   0  18  -3   51.87    3.61
   0  18   4    3.88    3.18
   0  18  -4    2.33    2.81
   0  18   4   -3.14    3.80
   0  18   4   -3.11    8.27
   0  18  -4    2.39    2.27
   0  18   4    7.98    2.74
   0  18  -4    6.45    3.04
   0  18  -4    5.09    2.90
   0  18  -4    3.65    2.83
   0  18   4    6.17    2.55
   0  18  -4    5.81    3.63
   0  18   4    7.30    3.88
   0  18   4    1.82    2.82
   0  18  -4    0.98    2.70
   0  18  -4    3.25    2.32
   0  18   5   37.93    4.11
   0  18  -5   38.75    3.99
   0  18   5   44.73    5.03
   0  18   5   40.05    4.22
   0  18   5   37.02    9.91
   0  18  -5   38.42    3.43
   0  18  -5   48.72    3.85
   0  18   5   40.58    3.98
   0  18   5   34.33    3.69
   0  18  -5   45.10    4.38
   0  18   5   30.20    3.19
   0  18   5   40.90    3.37
   0  18   5   37.86    4.75
   0  18  -5   40.65    3.61
   0  18   5   38.57    3.70
   0  18  -5   36.19    3.67
   0  18  -5   40.49    3.39
   0  18   6   35.74    4.16
   0  18   6   33.03    4.32
   0  18   6   31.19    5.01
   0  18   6   22.57    9.69
   0  18  -6   46.47    3.63
   0  18  -6   41.97    3.70
   0  18   6   40.27    3.98
   0  18  -6   42.94    4.38
   0  18   6   33.09    3.38
   0  18   6   39.05    4.86
   0  18  -6   46.33    3.52
   0  18  -6   40.53    3.44
   0  18   6   29.89    3.53
   0  18  -6   43.74    3.72
   0  18   7  224.57   11.34
   0  18   7  211.78   18.80
   0  18   7  238.57   11.95
   0  18   7  257.09   11.88
   0  18  -7  243.51   11.52
   0  18   7  214.51   10.86
   0  18   7  207.57   10.43
   0  18   7  231.73   10.89
   0  18  -7  211.42   10.52
   0  18   8  161.57    9.21
   0  18   8  134.57    7.81
   0  18  -8  158.36    8.30
   0  18   8  153.94    8.62
   0  18   8  138.78    7.90
   0  18   8  140.52    7.27
   0  18  -8  151.26    8.40
   0  18   8  168.76    7.94
   0  18  -8  161.07    7.80
   0  18   8  115.49   14.25
   0  18   9    4.49    2.71
   0  18   9    3.75    4.42
   0  18  -9    7.67    3.28
   0  18   9    0.26    2.78
   0  18   9    0.15    3.53
   0  18  -9   -1.57    3.39
   0  18   9    6.14    2.73
   0  18  -9   -2.10    2.55
   0  18  10   38.84    5.14
   0  18  10   40.40    3.59
   0  18 -10   43.72    4.19
   0  18  10   40.93    3.87
   0  18  10   37.25    4.12
   0  18  10   36.78    3.41
   0  18 -10   40.65    3.42
   0  18 -10   41.65    3.40
   0  18  11    7.22    4.02
   0  18  11    3.32    2.43
   0  18 -11    2.17    2.13
   0  18 -11    2.75    2.94
   0  18  11    4.94    2.87
   0  18  11    6.25    2.80
   0  18 -11    5.38    2.16
   0  18  11    6.30    2.34
   0  18  12   14.41    2.55
   0  18  12   17.63    3.79
   0  18 -12   19.29    2.32
   0  18 -12   14.21    2.80
   0  18  12   16.06    2.94
   0  18  12   18.67    2.35
   0  18 -12   16.37    2.30
   0  18  12   16.07    3.95
   0  18  13   32.73    3.61
   0  18  13   33.04    3.75
   0  18 -13   26.90    2.43
   0  18  13   26.16    2.43
   0  18 -13   30.91    2.75
   0  18  14    5.74    2.55
   0  18 -14    6.92    1.49
   0  18  15   14.91    1.80
   0  19   0    3.58    3.13
   0  19   0    1.48    3.33
   0  19   0    0.89    2.78
   0  19   0   -0.22    1.75
   0  19   0    6.07    3.30
   0  19   0   -4.86    3.68
   0  19   0    4.62    2.75
   0  19   0   -2.36    3.45
   0  19   0    0.62    2.93
   0  19   1   86.12    5.70
   0  19  -1   91.50    5.84
   0  19   1   90.17    6.40
   0  19   1   91.87    5.84
   0  19  -1   85.22    6.07
   0  19  -1   91.51    4.93
   0  19   1   81.16   12.17
   0  19   1   98.03    5.94
   0  19   1   79.18    5.44
   0  19  -1   86.41    5.81
   0  19   1   99.13    6.41
   0  19  -1   88.27    5.50
   0  19  -1   80.69    6.03
   0  19  -1   89.41    5.62
   0  19  -1   83.91    6.11
   0  19   1   95.72    6.20
   0  19   1   83.01    5.45
   0  19  -1  103.20    5.37
   0  19   1   97.73    5.72
   0  19  -1   90.96    5.71
   0  19  -2   11.09    3.26
   0  19   2   10.62    3.29
   0  19  -2   12.27    2.68
   0  19  -2   10.03    3.62
   0  19   2   11.72    3.88
   0  19   2   13.14    3.62
   0  19   2   -1.04    7.67
   0  19  -2    9.53    2.35
   0  19   2   10.39    3.02
   0  19   2   13.56    3.58
   0  19  -2   11.80    3.39
   0  19  -2   13.95    3.78
   0  19  -2    8.55    3.43
   0  19   2   10.02    2.77
   0  19   2    8.96    3.65
   0  19   2    9.66    3.10
   0  19  -2    9.82    3.08
   0  19  -2   10.69    3.21
   0  19  -2   10.79    2.69
   0  19   3  240.59   11.84
   0  19  -3  234.20   11.52
   0  19  -3  241.88   11.88
   0  19   3  245.90   12.31
   0  19  -3  251.23   11.21
   0  19   3  226.50   11.46
   0  19  -3  242.49   11.72
   0  19  -3  227.87   11.51
   0  19  -3  233.17   11.97
   0  19   3  231.95   11.37
   0  19  -3  224.37   11.66
   0  19   3  245.42   12.09
   0  19   3  240.13   11.55
   0  19  -3  243.59   11.44
   0  19  -3  247.49   11.57
   0  19  -4  553.78   24.40
   0  19   4  541.47   24.57
   0  19   4  539.21   25.03
   0  19  -4  578.71   24.11
   0  19  -4  560.46   24.39
   0  19   4  515.10   24.24
   0  19   4  536.60   24.89
   0  19  -4  551.87   24.30
   0  19  -4  496.63   24.26
   0  19  -4  548.18   24.68
   0  19   4  554.49   24.14
   0  19   4  544.85   24.32
   0  19  -4  553.38   24.09
   0  19  -4  526.45   24.21
   0  19   5  187.50   10.30
   0  19  -5  199.05   10.21
   0  19   5  219.03   11.12
   0  19  -5  222.51    9.91
   0  19   5  177.39   17.31
   0  19  -5  199.69   10.07
   0  19   5  194.31   10.04
   0  19   5  193.88   10.22
   0  19   5  197.70    9.75
   0  19   5  195.78   10.93
   0  19  -5  209.80   10.61
   0  19  -5  191.84    9.85
   0  19  -5  209.34    9.80
   0  19  -5  215.83   10.05
   0  19   5  197.39   10.07
   0  19  -6   85.26    5.76
   0  19   6   90.63    5.94
   0  19   6   80.06    6.56
   0  19  -6   88.23    5.27
   0  19   6   66.44   12.09
   0  19   6   90.55    5.55
   0  19  -6   87.17    5.30
   0  19   6   90.05    5.70
   0  19   6   98.34    6.58
   0  19  -6   90.10    6.12
   0  19   6   84.46    5.03
   0  19   6   74.72    5.01
   0  19   6   87.82    5.44
   0  19  -6   88.46    5.15
   0  19  -6   80.83    5.08
   0  19   7    5.18    3.32
   0  19   7    5.49    7.85
   0  19   7    3.60    4.29
   0  19  -7    0.75    3.39
   0  19   7    4.01    3.95
   0  19   7    3.63    2.43
   0  19   7    4.90    2.25
   0  19   7    3.92    2.83
   0  19  -7    3.07    2.26
   0  19   8  725.09   29.21
   0  19  -8  635.02   27.99
   0  19   8  685.59   29.11
   0  19   8  564.90   28.01
   0  19   8  639.03   28.65
   0  19  -8  637.53   28.46
   0  19   8  628.25   28.04
   0  19   9    6.91    4.30
   0  19   9    3.67    2.59
   0  19  -9    2.88    3.26
   0  19   9    5.04    3.60
   0  19   9    5.68    2.59
   0  19  -9    3.04    2.48
   0  19  10   24.91    4.63
   0  19 -10   21.76    2.80
   0  19  10   21.78    3.59
   0  19  10   21.44    3.06
   0  19 -10   20.49    3.44
   0  19 -10   18.32    2.65
   0  19  10   29.74    2.98
   0  19  11   64.60    5.19
   0  19 -11   51.30    3.52
   0  19  11   45.40    3.88
   0  19 -11   46.96    4.01
   0  19 -11   51.63    3.55
   0  19  11   49.35    3.55
   0  19  11   68.09    5.27
   0  19  12   26.43    3.76
   0  19  12   24.42    3.83
   0  19 -12   24.48    2.84
   0  19  12   25.98    2.48
   0  19 -12   25.34    2.45
   0  19  13   23.57    3.11
   0  19  13   25.37    3.31
   0  19 -13   24.77    2.29
   0  19 -13   21.76    2.11
   0  19  13   25.18    2.30
   0  19  14   33.67    2.93
   0  19 -14   32.44    2.17
   0  20   0  106.27    6.65
   0  20   0  103.80    6.33
   0  20   0   99.00    6.14
   0  20   0  108.36    6.98
   0  20   0  100.39    5.38
   0  20   0  118.93    6.66
   0  20   0  112.77    6.92
   0  20   0  108.78    6.87
   0  20   0  107.26    6.24
   0  20   0  105.59    6.37
   0  20  -1   60.42    4.93
   0  20   1   67.43    4.97
   0  20   1   56.21    4.84
   0  20  -1   69.61    5.50
   0  20   1   67.18    5.66
   0  20  -1   68.68    4.02
   0  20   1   57.27    4.63
   0  20   1   72.01    5.30
   0  20  -1   73.64    5.24
   0  20  -1   65.55    5.49
   0  20   1   68.13    5.59
   0  20  -1   74.53    5.07
   0  20   1   70.61    5.77
   0  20   1   73.06    4.78
   0  20  -1   66.32    4.76
   0  20  -1   66.14    5.39
   0  20   1   69.43    4.98
   0  20   2    2.89    3.21
   0  20  -2    4.15    3.17
   0  20   2   -1.42    3.73
   0  20  -2    2.79    3.51
   0  20   2   -1.37    3.27
   0  20  -2   -0.52    2.06
   0  20   2   -3.25    8.27
   0  20   2    2.54    2.69
   0  20   2    1.49    3.39
   0  20  -2    2.24    3.32
   0  20  -2   -0.61    3.57
   0  20   2    5.12    3.78
   0  20   2   -1.17    4.10
   0  20   2    1.00    2.69
   0  20  -2   -0.29    3.42
   0  20   2   -2.53    3.08
   0  20   3    1.75    3.15
   0  20  -3    0.58    3.02
   0  20   3    0.91    3.91
   0  20  -3    0.16    3.38
   0  20   3   -2.77    3.54
   0  20   3    4.42    7.83
   0  20  -3    2.51    2.22
   0  20   3    3.65    2.82
   0  20  -3    7.85    3.28
   0  20  -3    3.38    3.21
   0  20  -3    4.77    3.74
   0  20   3   -2.03    3.70
   0  20   3    1.84    2.66
   0  20  -3   -0.36    2.92
   0  20   3    4.25    3.05
   0  20  -4   16.51    3.68
   0  20   4   32.63    3.96
   0  20   4   35.59    4.85
   0  20  -4   23.09    2.97
   0  20   4   27.06    3.40
   0  20  -4   26.72    3.64
   0  20   4   30.68    4.86
   0  20  -4   20.21    3.38
   0  20  -4   28.45    4.35
   0  20   4   27.86    3.15
   0  20  -4   22.34    3.30
   0  20   4   28.74    3.47
   0  20   5  318.75   15.16
   0  20   5  315.79   15.63
   0  20   5  251.55   22.12
   0  20  -5  338.77   14.63
   0  20   5  347.03   15.11
   0  20  -5  319.45   14.77
   0  20   5  298.50   14.72
   0  20   5  341.52   15.73
   0  20  -5  328.82   15.34
   0  20   5  304.51   14.50
   0  20  -5  301.31   14.50
   0  20  -5  288.92   14.56
   0  20   5  328.64   14.87
   0  20   6    8.90    4.40
   0  20   6    2.50    3.24
   0  20   6   -0.19    4.13
   0  20  -6    3.31    2.43
   0  20   6    4.09    2.86
   0  20  -6    5.01    2.74
   0  20   6    3.94    3.21
   0  20  -6    8.13    3.72
   0  20   6    3.77    4.13
   0  20   6   11.81    2.44
   0  20   6    1.67    2.78
   0  20  -6    2.54    2.39
   0  20  -6    6.48    2.47
   0  20   7  124.33    7.88
   0  20   7  110.69    6.59
   0  20  -7  122.15    6.50
   0  20   7  127.72    6.74
   0  20  -7  120.85    6.43
   0  20   7  123.70    7.66
   0  20  -7  128.54    7.30
   0  20   7  108.16    6.06
   0  20   8    6.52    2.82
   0  20   8    4.98    3.92
   0  20  -8    9.02    3.50
   0  20   8    8.03    2.70
   0  20   9    2.75    4.28
   0  20  -9    2.19    2.30
   0  20   9    2.10    2.45
   0  20   9    0.71    3.43
   0  20  -9   -2.18    3.10
   0  20   9   -1.10    2.49
   0  20  10   14.08    4.21
   0  20  10   11.58    4.11
   0  20 -10   15.94    2.42
   0  20  10    8.84    3.11
   0  20  10   13.66    2.56
   0  20 -10   12.72    2.99
   0  20  10   10.22    2.45
   0  20  11   30.55    4.07
   0  20  11   25.31    2.72
   0  20 -11   19.75    2.88
   0  20  11   26.99    2.65
   0  20 -11   26.81    2.57
   0  20  11   33.24    4.14
   0  20  12    9.49    3.12
   0  20  12    5.96    3.03
   0  20 -12    3.04    1.66
   0  20 -12    4.60    1.98
   0  20  13   13.77    2.76
   0  20 -13   13.92    1.66
   0  20  14   15.77    1.97
   0  21   0    1.02    3.24
   0  21   0    2.71    2.73
   0  21   0    0.69    3.68
   0  21   0    0.82    3.49
   0  21   0    0.16    3.55
   0  21   0   -0.98    3.78
   0  21   0    1.17    2.90
   0  21   0    3.18    3.17
   0  21  -1   27.04    3.82
   0  21   1   27.06    3.76
   0  21   1   23.28    3.85
   0  21   1   24.09    4.20
   0  21   1   28.49    3.59
   0  21  -1   25.69    4.14
   0  21  -1   20.60    2.50
   0  21   1   32.00    4.20
   0  21  -1   25.66    4.00
   0  21  -1   25.62    3.47
   0  21   1   34.73    4.43
   0  21  -1   24.69    4.12
   0  21  -1   27.35    4.24
   0  21   1   25.14    4.52
   0  21   1   29.40    3.47
   0  21   1   29.88    3.66
   0  21  -1   29.86    3.84
   0  21   2   25.59    3.96
   0  21   2   20.61    3.71
   0  21  -2   20.66    3.79
   0  21   2   21.79    3.75
   0  21   2   21.33    4.20
   0  21  -2   17.36    3.90
   0  21  -2   20.65    2.53
   0  21  -2   19.85    3.74
   0  21   2   22.84    3.97
   0  21   2   21.46    3.24
   0  21   2   22.55    3.24
   0  21   2   24.56    4.60
   0  21  -2   16.89    3.74
   0  21   2   27.12    4.18
   0  21  -2   18.66    4.06
   0  21   2   23.88    3.57
   0  21   3   19.96    3.78
   0  21   3   23.85    4.21
   0  21  -3   15.87    3.61
   0  21   3   24.75    4.11
   0  21  -3   18.74    3.84
   0  21   3   20.04    4.37
   0  21  -3   12.36    2.38
   0  21   3    2.24    8.03
   0  21  -3   13.69    3.51
   0  21   3   13.91    3.77
   0  21   3   22.04    3.20
   0  21   3   24.11    4.21
   0  21   3   12.92    3.00
   0  21  -3   19.02    3.99
   0  21  -3   15.37    3.51
   0  21   3   18.71    3.30
   0  21   4   69.87    5.28
   0  21   4   74.59    5.90
   0  21  -4   77.74    5.40
   0  21   4   80.75    5.83
   0  21  -4   65.02    5.33
   0  21   4   75.57    6.10
   0  21  -4   75.44    4.56
   0  21  -4   73.69    5.13
   0  21   4   68.20    4.84
   0  21   4   73.72    6.23
   0  21  -4   64.43    4.79
   0  21   4   75.70    5.78
   0  21  -4   72.97    5.61
   0  21   4   72.47    4.69
   0  21   4   68.14    5.01
   0  21   5    6.20    4.17
   0  21   5   10.03    3.45
   0  21  -5   15.96    3.53
   0  21   5    9.05    4.23
   0  21   5    8.95    3.99
   0  21  -5    7.06    2.49
   0  21  -5   11.88    3.09
   0  21   5    8.71    3.45
   0  21   5    8.04    2.87
   0  21   5    5.90    4.36
   0  21   5   11.14    2.64
   0  21  -5   10.21    3.64
   0  21   5   10.72    3.03
   0  21   6  397.90   18.07
   0  21  -6  378.51   18.00
   0  21   6  406.18   18.55
   0  21   6  432.36   18.58
   0  21   6  387.83   18.49
   0  21  -6  403.38   17.53
   0  21  -6  358.90   17.50
   0  21   6  354.51   17.60
   0  21   6  415.08   18.54
   0  21  -6  383.58   18.07
   0  21   6  368.87   17.33
   0  21   6  411.35   17.78
   0  21   7  406.00   18.17
   0  21   7  428.28   18.14
   0  21   7  380.86   18.04
   0  21  -7  395.84   17.02
   0  21   7  332.59   16.63
   0  21   7  394.80   17.88
   0  21  -7  376.76   17.49
   0  21   7  391.24   17.20
   0  21  -7  374.96   16.95
   0  21   7  353.32   17.05
   0  21   8   68.76    5.84
   0  21   8   63.67    4.34
   0  21   8   66.53    5.47
   0  21  -8   67.57    4.92
   0  21  -8   58.75    4.14
   0  21   8   68.19    4.46
   0  21   9   -0.48    3.90
   0  21  -9    4.19    2.17
   0  21   9    2.99    2.30
   0  21   9    1.96    3.28
   0  21  -9    6.16    3.01
   0  21   9    1.10    2.30
   0  21  10   33.03    4.29
   0  21  10   25.83    2.78
   0  21  10   26.97    3.41
   0  21 -10   27.09    3.16
   0  21  10   28.98    2.78
   0  21  10   35.28    4.22
   0  21  11   25.72    3.62
   0  21 -11   22.52    2.53
   0  21  11   15.61    2.11
   0  21  11   22.53    3.52
   0  21  12   63.94    4.36
   0  21 -12   58.01    3.46
   0  21  13   13.19    2.27
   0  22   0   18.76    3.69
   0  22   0   17.73    3.85
   0  22   0   13.78    4.02
   0  22   0   26.66    4.21
   0  22   0   10.76    3.16
   0  22   0   14.37    4.09
   0  22   0   11.18    3.38
   0  22   1  138.75    7.57
   0  22  -1  130.74    7.45
   0  22  -1  138.31    7.86
   0  22   1  121.29    7.84
   0  22   1  108.78    6.94
   0  22  -1  129.74    7.67
   0  22   1  137.48    7.39
   0  22  -1  139.06    7.19
   0  22  -1  135.54    7.74
   0  22   1  132.74    7.07
   0  22   1  124.33    7.90
   0  22   1  132.66    7.77
   0  22  -1  126.95    7.43
   0  22   1  115.55    7.18
   0  22   1  120.19    7.31
   0  22   2   21.10    3.75
   0  22  -2   25.24    3.72
   0  22   2   28.58    3.74
   0  22   2   29.03    4.49
   0  22   2   16.83    3.49
   0  22  -2   20.10    3.94
   0  22   2   19.20    3.88
   0  22  -2   24.15    3.78
   0  22  -2   19.96    4.16
   0  22  -2   17.40    3.83
   0  22   2   27.15    3.31
   0  22   2   22.96    4.13
   0  22   2   22.11    4.59
   0  22   2   20.72    3.46
   0  22  -3   19.70    3.65
   0  22   3   18.46    3.59
   0  22   3    9.48    3.67
   0  22   3   21.11    3.71
   0  22  -3   18.54    3.76
   0  22   3   15.81    4.21
   0  22  -3   11.84    2.30
   0  22  -3   13.13    3.41
   0  22   3   17.98    3.87
   0  22   3   13.00    2.95
   0  22  -3   15.21    3.37
   0  22   3   15.65    2.97
   0  22  -3   17.41    4.01
   0  22   3   15.99    3.93
   0  22   3   14.12    3.31
   0  22  -4   92.25    5.93
   0  22   4   84.97    6.26
   0  22   4   91.43    6.00
   0  22   4   95.87    6.58
   0  22  -4   86.88    5.97
   0  22   4   87.73    6.19
   0  22  -4   88.09    5.07
   0  22   4   78.71    5.40
   0  22  -4   98.80    5.82
   0  22  -4   96.89    6.21
   0  22   4   83.45    6.73
   0  22   4   89.30    6.40
   0  22   4   98.31    5.38
   0  22   4   93.61    5.77
   0  22   5   19.31    3.54
   0  22  -5   19.61    3.72
   0  22   5   18.18    4.26
   0  22  -5   19.30    3.53
   0  22   5   22.50    4.31
   0  22   5   23.73    4.16
   0  22  -5   19.36    2.66
   0  22   5   19.83    3.66
   0  22  -5   19.12    3.11
   0  22   5   18.30    3.07
   0  22   5   14.91    4.44
   0  22  -5   21.68    3.78
   0  22   5   22.54    2.81
   0  22   5   22.72    3.35
   0  22   6  214.50   10.83
   0  22  -6  213.40   10.31
   0  22   6  188.05   10.14
   0  22  -6  154.81    9.95
   0  22   6  211.78   10.86
   0  22   6  220.40   10.77
   0  22  -6  217.29    9.72
   0  22   6  184.28    9.78
   0  22  -6  200.45    9.74
   0  22   6  187.95    9.49
   0  22   6  222.62   10.97
   0  22  -6  229.46   10.50
   0  22   6  225.45   10.06
   0  22   7   35.92    4.66
   0  22  -7   24.49    3.70
   0  22   7   43.71    4.61
   0  22  -7   27.97    3.51
   0  22   7   28.49    4.46
   0  22  -7   28.37    2.89
   0  22   7   20.99    2.95
   0  22   7   33.21    4.61
   0  22  -7   27.04    3.71
   0  22   7   21.15    3.13
   0  22  -8  222.88   10.01
   0  22   8  214.67   10.51
   0  22  -8  184.12    9.71
   0  22  -8  207.49    9.43
   0  22   8  170.61    9.38
   0  22   8  213.67   10.35
   0  22  -8  205.54    9.92
   0  22   8  190.97    9.54
   0  22  -9   13.02    2.62
   0  22   9    7.90    3.22
   0  22  -9   19.30    2.97
   0  22   9   11.11    2.38
   0  22   9   24.40    4.04
   0  22  -9   17.52    3.05
   0  22 -10   97.49    5.46
   0  22  10   94.23    5.16
   0  22 -10  109.29    5.70
   0  22  10  106.25    6.32
   0  22  11    3.30    2.78
   0  22 -11   -0.08    2.15
   0  22  11   -1.65    2.69
   0  22 -11    1.59    1.75
   0  22 -12   10.49    1.98
   0  22  12   12.01    2.43
   0  22 -13   31.15    2.05
   0  22  13   32.86    2.29
   0  23   0    3.41    3.47
   0  23   0    3.02    3.13
   0  23   0    1.09    3.69
   0  23   0    1.35    3.70
   0  23   0    1.56    2.85
   0  23   0    2.27    3.52
   0  23   1    0.83    3.56
   0  23  -1   -0.48    3.35
   0  23  -1    1.36    3.03
   0  23   1    0.27    3.09
   0  23   1    5.40    2.72
   0  23  -1    2.07    3.36
   0  23   1    6.59    3.52
   0  23   1    5.58    3.65
   0  23   1    1.31    2.79
   0  23  -1    6.97    2.95
   0  23  -1    8.81    3.69
   0  23  -1    6.46    3.63
   0  23   1    1.13    3.95
   0  23   1    3.15    3.08
   0  23   2    3.68    3.64
   0  23  -2    8.76    3.53
   0  23   2   10.84    3.06
   0  23   2    9.14    3.20
   0  23  -2    3.78    3.16
   0  23   2    6.66    3.16
   0  23   2    8.24    3.59
   0  23  -2    6.13    3.35
   0  23   2   10.59    2.83
   0  23  -2    4.12    3.58
   0  23   2    2.63    3.95
   0  23   2    5.40    3.82
   0  23  -2    6.31    3.26
   0  23   2    8.66    3.05
   0  23   3   19.51    3.62
   0  23   3    9.05    3.83
   0  23  -3   12.87    3.50
   0  23  -3   16.62    3.39
   0  23   3   22.64    3.51
   0  23   3   21.94    3.73
   0  23   3   17.93    3.74
   0  23  -3   20.62    3.48
   0  23   3   18.84    3.92
   0  23  -3   11.83    3.06
   0  23  -3   13.81    3.76
   0  23   3   18.19    2.84
   0  23   3    8.31    3.06
   0  23  -4   12.55    3.34
   0  23   4   17.33    3.63
   0  23   4   25.16    4.20
   0  23   4   13.26    3.74
   0  23   4   20.24    3.46
   0  23  -4   17.70    3.45
   0  23  -4   22.80    3.29
   0  23   4   15.26    4.44
   0  23   4   23.08    2.81
   0  23  -4   22.57    3.87
   0  23   4   22.46    3.29
   0  23   5   58.37    5.17
   0  23   5   62.17    4.94
   0  23  -5   49.58    4.44
   0  23  -5   61.42    4.61
   0  23   5   60.60    5.09
   0  23   5   59.31    4.51
   0  23  -5   55.19    4.12
   0  23   5   48.88    3.90
   0  23   5   58.14    5.55
   0  23   5   54.10    3.71
   0  23  -5   59.39    4.79
   0  23   5   56.36    4.23
   0  23  -6    2.69    2.83
   0  23   6    3.48    3.50
   0  23   6   11.34    3.66
   0  23   6    5.40    3.70
   0  23  -6    0.84    2.96
   0  23  -6    6.61    2.32
   0  23   6    7.14    2.33
   0  23   6    4.61    3.89
   0  23  -6    9.25    3.23
   0  23   6   10.01    2.73
   0  23  -7  138.89    7.80
   0  23   7  148.31    8.37
   0  23  -7  157.40    8.07
   0  23   7  151.54    8.47
   0  23   7  156.96    7.72
   0  23  -7  155.86    7.99
   0  23   7  166.83    8.59
   0  23   8   87.94    5.59
   0  23  -8   66.28    4.64
   0  23  -8   71.71    4.91
   0  23   8   88.35    5.49
   0  23   8   80.10    4.58
   0  23  -8   86.51    5.08
   0  23   8   84.79    5.76
   0  23   9   22.63    3.44
   0  23  -9   19.80    2.73
   0  23   9   17.25    3.03
   0  23   9   18.64    2.26
   0  23  -9   18.33    2.80
   0  23 -10   42.17    3.14
   0  23  10   42.47    3.68
   0  23 -10   34.60    2.85
   0  23 -11  135.74    6.63
   0  23  11  139.14    6.95
   0  23 -12   59.40    3.15
   0  23  12   58.91    3.38
   0  24   0   10.51    3.45
   0  24   0   10.75    3.18
   0  24   0   11.53    3.69
   0  24   0    9.62    3.65
   0  24   0    7.53    2.81
   0  24   0   11.62    3.53
   0  24  -1   36.64    4.01
   0  24   1   40.85    4.19
   0  24  -1   29.19    3.72
   0  24   1   36.86    3.82
   0  24   1   37.22    4.43
   0  24   1   36.58    4.28
   0  24  -1   30.27    4.15
   0  24  -1   34.21    4.26
   0  24   1   38.04    3.52
   0  24   1   37.03    4.35
   0  24  -1   31.08    4.05
   0  24  -2    0.14    3.11
   0  24   2    5.50    3.58
   0  24  -2    0.87    2.92
   0  24   2    5.27    2.67
   0  24   2   -1.00    2.83
   0  24   2    3.52    3.29
   0  24  -2    4.03    3.00
   0  24  -2    4.31    2.97
   0  24   2    6.22    3.94
   0  24   2   -0.86    2.46
   0  24   2    1.26    3.54
   0  24  -2    3.14    3.41
   0  24   2   -1.15    2.85
   0  24  -3   93.48    5.30
   0  24   3   88.44    5.50
   0  24   3   81.22    5.44
   0  24   3   74.69    5.24
   0  24  -3   79.55    5.36
   0  24   3   85.40    5.23
   0  24   3   79.96    4.80
   0  24  -3   94.54    5.75
   0  24   3   72.90    5.65
   0  24   3   72.07    5.13
   0  24  -3   75.73    5.40
   0  24  -4    5.78    2.90
   0  24   4   -2.68    3.36
   0  24   4   -1.75    2.93
   0  24   4    3.16    2.84
   0  24  -4   -0.12    2.88
   0  24   4    4.22    3.15
   0  24  -4    3.86    2.67
   0  24   4   -3.73    2.23
   0  24  -4    5.97    3.20
   0  24   4    4.75    2.65
   0  24   5   12.76    3.49
   0  24   5    3.43    3.05
   0  24  -5    6.85    2.79
   0  24  -5    5.18    2.89
   0  24   5    5.31    3.26
   0  24   5    7.50    2.74
   0  24  -5   10.62    2.46
   0  24  -5    7.04    3.08
   0  24   5   17.48    3.94
   0  24   5    7.21    2.04
   0  24   5    6.91    2.54
   0  24  -6    6.17    2.64
   0  24   6    2.11    3.06
   0  24  -6    4.98    2.70
   0  24   6   -3.37    3.23
   0  24  -6    2.03    1.99
   0  24   6    5.43    3.47
   0  24  -6    2.86    2.80
   0  24   6    4.04    2.33
   0  24   7   91.30    5.60
   0  24   7   87.67    5.71
   0  24  -7   85.99    5.17
   0  24   7   82.57    4.83
   0  24  -7   85.00    5.15
   0  24   7   89.95    5.71
   0  24   8   65.61    4.50
   0  24  -8   58.74    3.98
   0  24   8   53.67    4.35
   0  24   8   58.66    3.71
   0  24  -8   71.60    4.14
   0  24   8   71.28    4.75
   0  24  -9   67.89    3.95
   0  24   9   66.04    4.40
   0  24  -9   60.62    3.79
   0  24 -10   28.89    2.09
   0  24 -10   30.80    2.51
   0  24 -11    6.71    1.29
   0  25   0    1.75    3.02
   0  25   0    1.79    2.68
   0  25   0    6.29    3.26
   0  25   0    3.04    3.19
   0  25   0    0.66    2.97
   0  25  -1    2.35    2.85
   0  25   1    6.82    3.12
   0  25  -1    0.56    2.70
   0  25   1    6.12    2.79
   0  25  -1    5.38    3.16
   0  25  -1    3.35    2.99
   0  25   1    2.39    3.35
   0  25   1    3.04    3.32
   0  25   1    0.53    3.05
   0  25  -1   -0.13    2.97
   0  25   2   28.88    3.53
   0  25  -2   23.41    3.23
   0  25   2   27.58    3.28
   0  25  -2   24.31    3.23
   0  25   2   21.46    4.01
   0  25  -2   26.85    3.56
   0  25   2   23.43    3.71
   0  25  -2   18.66    3.26
   0  25   2   23.37    3.65
   0  25  -3   15.00    2.90
   0  25  -3   16.93    2.98
   0  25   3   17.13    2.89
   0  25  -3   21.71    3.37
   0  25   3   17.46    3.84
   0  25  -3   16.67    2.98
   0  25   3   22.24    3.53
   0  25   4   22.71    3.51
   0  25  -4   21.24    2.91
   0  25  -4   19.80    2.97
   0  25   4   16.64    2.78
   0  25   4   22.71    3.12
   0  25  -4   14.37    2.64
   0  25  -4   23.43    3.31
   0  25   4   15.74    2.72
   0  25  -5   77.20    4.40
   0  25  -5   82.92    5.07
   0  25   5   82.30    5.42
   0  25   5   75.18    4.64
   0  25   5   93.77    5.38
   0  25   5   77.34    4.93
   0  25  -5   72.34    4.66
   0  25   5   78.65    5.05
   0  25  -5   72.48    4.78
   0  25   6    0.90    2.55
   0  25  -6    1.84    2.53
   0  25   6   -1.57    3.05
   0  25   6    3.79    2.02
   0  25   6    1.58    2.66
   0  25  -6    2.23    2.39
   0  25   7   22.47    2.98
   0  25   7   21.40    3.01
   0  25  -7   20.02    2.53
   0  25   7   19.91    3.14
   0  25  -7   22.82    2.63
   0  25   7   21.00    2.28
   0  25   8    3.44    2.24
   0  25   8    1.76    2.37
   0  25  -8    4.77    1.97
   0  25  -8    2.79    1.86
   0  25   9   -0.07    1.97
   0  25  -9    0.17    1.63
   0  25  -9    1.33    1.30
   0  25  10   10.56    1.59
   0  26   0   45.84    3.62
   0  26   0   33.29    3.63
   0  26   0   45.88    3.90
   0  26   0   36.30    3.36
   0  26   1   67.20    4.30
   0  26  -1   64.93    4.25
   0  26   1   47.93    4.26
   0  26  -1   56.92    4.22
   0  26   1   54.49    4.45
   0  26  -1   71.32    4.56
   0  26   1   72.75    4.63
   0  26  -1   55.36    4.06
   0  26   1   55.80    3.98
   0  26  -2    3.00    2.38
   0  26   2   10.16    2.75
   0  26  -2    1.70    2.41
   0  26  -2    6.49    2.84
   0  26   2    9.68    3.14
   0  26  -2    4.04    2.34
   0  26   2    4.75    2.36
   0  26  -3   16.76    2.49
   0  26  -3   13.40    2.60
   0  26   3   10.25    2.92
   0  26  -3   13.25    2.86
   0  26   3   14.35    3.22
   0  26   3   13.21    2.45
   0  26  -3   14.80    2.52
   0  26  -4   18.28    2.30
   0  26   4   13.82    2.87
   0  26  -4   17.73    2.52
   0  26  -4   17.32    2.87
   0  26   5   19.78    2.67
   0  26  -5   23.57    2.64
   0  26   5   27.49    3.34
   0  26  -5   29.36    2.85
   0  26  -6    8.47    2.05
   0  26   6    7.92    2.28
   0  26  -6    9.91    2.12
   0  26   7    6.73    1.94
   0  26  -7    4.22    1.77
   0  26  -7    4.42    1.70
   0  26  -8   33.57    2.23
   0  26   8   33.46    2.44
   0  27   0    0.29    1.98
   0  27   0    2.91    2.06
   0  27   1   10.92    2.42
   0  27   1   11.32    2.13
   0  27  -1   11.38    2.20
   0  27  -1   16.09    2.70
   0  27   2    9.08    2.27
   0  27  -2    8.41    2.49
   0  27  -2   13.48    2.12
   0  27  -3   62.02    3.84
   0  27  -3   52.02    3.42
   0  27  -4    5.62    2.05
   0  27  -4    5.88    1.86
   0  27  -5   73.66    3.96
   0  27  -5   63.61    3.69
   0  27  -6   12.18    1.68
   0  27  -6   11.75    1.54
   1   0 -19  294.68   12.98
  -1   0  19  291.16   12.92
   1   0 -18    1.19    1.76
  -1   0  18    2.04    1.76
  -1   0  18    1.28    1.76
  -1   0  17    0.65    2.21
  -1   0  17    3.03    2.20
  -1   0  16    2.86    2.34
  -1   0  16    0.53    2.61
  -1   0  15  161.79    8.07
  -1   0  15  156.76    8.32
  -1   0  15  132.41   16.46
   1   0 -15  125.87   12.60
   1   0 -15  144.77   12.27
  -1   0  14    2.29    2.83
  -1   0  14    0.25    2.44
   1   0 -14    1.40    5.33
   1   0 -14   -2.96    6.54
  -1   0  13  103.74    6.02
   1   0 -13  107.13   10.40
  -1   0  12    0.35    2.16
  -1   0  12    6.18    5.27
   1   0 -12    2.58    5.14
  -1   0  11  126.32    6.67
   1   0 -11  131.73   10.19
  -1   0  11  133.79   11.10
   1   0 -11  126.49   10.51
   1   0 -10    1.38    4.24
  -1   0  10    1.07    4.59
   1   0 -10    0.50    4.71
   1   0  -9   34.11    5.62
  -1   0   9   35.73    5.69
   1   0  -9   50.58    6.02
   1   0  -8    5.18    3.91
  -1   0   8    0.39    4.14
   1   0  -8    1.46    4.31
   1   0  -7   22.89    4.72
   1   0  -7   15.87    4.74
  -1   0   7   25.87    4.97
   1   0  -6    5.62    3.54
  -1   0   6   -0.27    3.17
   1   0  -6    2.53    3.58
   1   0  -5   74.33    5.61
   1   0  -5   71.40    5.73
  -1   0   5   78.23    5.65
   1   0  -4    6.98    3.06
   1   0  -4    5.23    3.16
   1   0  -3 2411.72  102.58
   1   0  -3 2374.72  102.60
   1   0  -2    1.57    2.15
   1   0  -1  109.86    5.34
   1   0   0    0.47    1.09
  -1   0  -1  372.72   16.60
   1   0   2    0.90    1.26
  -1   0  -2    0.97    2.03
   1   0   3 2945.06  126.11
   1   0   3 3041.93  127.18
   1   0   4    0.95    1.65
   1   0   4    1.14    3.31
  -1   0  -5 3373.52  145.18
  -1   0  -6   -0.83    3.67
  -1   0  -7  131.71    9.31
   1   0   8    2.31    1.69
  -1   0  -8    5.31    4.47
  -1   0  -9  176.34   11.38
   1   0   9  162.53    7.75
  -1   0 -10   -2.47    4.34
   1   0  10    1.31    1.72
   1   0  10    1.00    1.72
   1   0  11   96.01    5.32
  -1   0 -11   92.63    9.05
   1   0  11  104.50    5.82
   1   0  11   97.92    5.41
  -1   0 -12   -0.60    5.05
   1   0  12    1.25    2.15
   1   0  12   -0.45    2.29
   1   0  12    3.42    2.75
   1   0  13 1504.93   63.72
   1   0  13 1436.00   63.89
  -1   0 -13 1483.90   69.27
  -1   0 -13 1475.94   68.52
   1   0  13 1477.41   63.53
   1   0  14    0.89    2.56
   1   0  14    0.30    2.73
  -1   0 -14    1.15    4.76
   1   0  14   -2.50    8.20
  -1   0 -14    1.30    5.01
  -1   0 -14    0.74    6.00
  -1   0 -15   23.74    7.14
   1   0  15   27.37    3.38
   1   0  15   20.56    3.06
   1   0  16   -0.52    2.61
   1   0  16    0.11    2.35
   1   0  17   25.19    2.75
   1   0  17   30.56    3.02
   1   0  18    1.72    1.79
   1   0  18    1.60    1.81
   1   0  19    1.88    1.22
   1   0  19   -0.76    1.19
  -1  -1  19   32.99    2.33
  -1   1  19   35.17    2.19
   1  -1 -19   38.79    2.41
  -1  -1  18   55.40    3.51
  -1  -1  18   59.06    3.60
  -1   1  18   53.36    3.38
   1  -1 -18   58.56    3.50
  -1  -1  17  178.19    8.75
  -1  -1  17  184.21    8.61
  -1   1  17  174.26    8.51
  -1   1  17  164.26    8.54
  -1  -1  16   79.17    4.89
  -1  -1  16   74.03    5.14
  -1   1  16   82.95    4.86
  -1   1  16   74.80    4.91
  -1  -1  15   45.86    4.19
  -1   1  15   48.45    3.99
  -1  -1  15   36.79    3.67
  -1   1  15   39.20    3.56
  -1  -1  15   28.78   10.66
  -1   1  15   19.88   10.25
   1  -1 -15   33.29    7.11
  -1  -1  14  156.91    8.30
  -1  -1  14  154.08    7.99
  -1   1  14  146.61    7.83
  -1   1  14  157.20    8.20
   1   1 -14  131.52   12.14
   1  -1 -14  121.33   12.37
   1  -1 -14  145.55   12.15
   1   1 -14  147.37   12.39
  -1   1  13   44.83    3.72
  -1  -1  13   43.85    3.80
   1  -1 -13   43.74    7.78
  -1   1  13   48.13    3.54
  -1   1  12   23.93    2.71
  -1  -1  12   23.24    2.95
  -1   1  12   22.78    2.61
  -1  -1  12   18.51    5.82
  -1   1  11   72.21    4.32
  -1  -1  11   64.88    4.21
   1  -1 -11   72.22    8.07
  -1  -1  11   61.61    7.79
  -1   1  11   67.65    4.10
   1   1 -11   75.57    7.82
   1  -1 -10  107.78    8.69
   1   1 -10  111.47    9.09
  -1  -1  10  103.88    9.19
   1  -1 -10   99.44    8.87
  -1  -1  10  106.29    5.60
  -1  -1   9   83.39    7.73
   1  -1  -9   82.53    7.71
   1  -1  -9   70.52    6.73
   1   1  -9   70.60    7.02
  -1  -1   9   75.44    4.14
  -1  -1   8  471.66   23.78
   1  -1  -8  479.82   23.64
   1  -1  -8  483.50   23.39
   1   1  -8  480.05   23.65
  -1  -1   8  466.19   20.55
  -1  -1   7 1332.69   58.97
   1  -1  -7 1328.48   58.78
   1   1  -7 1300.07   58.74
   1  -1  -7 1300.91   58.46
   1  -1  -6  770.09   35.78
  -1  -1   6  789.94   35.96
   1   1  -6  815.25   35.95
   1  -1  -6  768.09   35.58
  -1  -1   5  210.57   11.40
   1  -1  -5  220.41   11.53
   1  -1  -5  195.18   11.01
   1   1  -5  201.03   11.28
   1  -1  -4 2389.17  105.50
   1  -1  -4 2495.09  105.39
   1   1  -4 2473.55  105.63
   1  -1  -3 1573.36   68.79
   1   1  -3 1626.58   68.90
   1  -1  -3 1587.37   68.66
   1  -1  -2  527.14   23.58
   1   1  -2  541.12   23.66
   1  -1  -1 2062.24   90.51
   1   1  -1 2232.69   90.79
   1   1   0 1461.91   63.86
   1   1   0 1511.77   64.06
   1  -1   0 1527.63   63.90
  -1   1  -1 1529.09   64.04
   1   1   1 1457.97   63.68
  -1  -1  -1 1480.63   63.66
   1   1   1 1511.97   63.85
  -1  -1  -2   47.30    3.09
  -1   1  -2   54.40    3.80
   1   1   2   44.70    3.22
  -1   1  -3  823.47   34.87
   1  -1   3  775.88   34.88
   1   1   3  774.27   34.17
   1  -1   4  682.45   30.18
   1   1   4  655.12   29.15
  -1  -1  -5 3229.40  142.88
  -1   1  -5 3133.82  143.08
   1   1   5 3480.14  142.03
  -1  -1  -6 1268.97   58.83
   1   1   6 1345.45   57.78
  -1   1  -6 1366.32   59.30
   1   1   7 4047.13  174.50
  -1  -1  -7 4131.08  175.96
  -1   1  -7 4096.97  176.23
   1   1   8  707.84   33.16
   1   1   8  736.59   31.96
  -1   1  -8  787.99   35.53
  -1  -1  -8  797.59   35.25
  -1  -1  -9    2.09    4.22
   1   1   9    7.99    1.74
  -1   1  -9    8.19    4.80
  -1  -1 -10   99.40    8.46
   1   1  10   96.06    5.05
  -1   1 -10  107.58    8.98
   1  -1  10   96.75    5.51
   1   1  11  748.06   32.60
   1  -1  11  755.54   32.89
   1   1  11  753.57   32.82
  -1   1 -11  756.35   37.04
  -1  -1 -11  761.76   36.74
   1   1  11  770.23   32.48
   1   1  11  700.93   32.52
   1  -1  12   64.09    4.69
   1   1  12   59.72    4.52
   1   1  12   67.39    4.35
   1   1  12   65.25    4.24
  -1  -1 -12   67.93    7.75
  -1   1 -12   54.55    7.90
   1   1  12   68.61    4.10
   1   1  13   28.97    2.85
  -1  -1 -13   32.26    6.43
  -1   1 -13   30.77    6.69
   1   1  13   28.70    9.79
   1  -1  13   27.61    3.65
   1   1  13   30.29    3.12
   1  -1  13   23.47    3.05
   1   1  13   21.98    3.40
   1   1  13   19.54    2.85
  -1  -1 -13   28.99    7.17
   1   1  14   28.54    3.30
   1  -1  14   28.70    3.65
   1  -1  14   28.12    3.39
   1   1  14   36.06    3.65
  -1  -1 -14   19.57    5.78
  -1   1 -14   27.75    6.17
  -1  -1 -14   34.86    7.99
  -1   1 -14   24.00    5.70
   1   1  14   45.20   10.36
   1  -1  15    6.92    2.52
   1  -1  15    5.17    3.07
   1   1  15    5.44    2.82
   1   1  15    9.05    2.62
   1  -1  16   24.03    2.95
   1  -1  16   26.77    3.25
   1   1  16   19.42    3.02
   1   1  16   21.68    2.84
   1  -1  17    3.19    2.22
   1   1  17    4.67    2.30
   1   1  17    4.97    2.17
   1  -1  17    1.44    2.38
  -1   1 -18    6.00    1.30
   1  -1  18    3.29    1.89
   1   1  18    6.89    1.73
   1   1  18    6.80    1.82
   1  -1  18    8.15    1.95
   1  -1  19   38.60    2.37
   1   1  19   41.25    2.29
   1   1  19   36.72    2.35
   1  -1  19   36.57    2.46
  -1  -2  19   59.90    3.35
  -1  -2  19   56.23    3.34
   1   2 -19   67.86    3.37
   1  -2 -19   65.86    3.37
   1  -2 -18  180.67    8.17
  -1  -2  18  169.34    8.19
  -1  -2  18  172.98    8.29
  -1   2  18  165.64    8.02
  -1  -2  17    1.16    2.44
  -1   2  17    0.94    1.92
  -1  -2  17    3.41    2.26
  -1   2  17    0.90    1.89
  -1   2  16  163.41    8.17
  -1  -2  16  154.30    8.37
  -1  -2  16  156.62    8.13
  -1   2  16  161.69    8.03
  -1   2  15  135.24    7.30
  -1  -2  15  159.57    8.06
  -1  -2  15  146.74    7.72
  -1   2  15  137.38    7.65
  -1   2  15  141.68    7.45
   1   2 -14    7.48    5.37
   1  -2 -14    1.32    5.10
   1   2 -14    8.02    5.41
  -1   2  14    9.22    2.83
  -1  -2  14    3.99    3.11
  -1   2  14    6.59    2.57
  -1   2  14    7.23    2.46
   1  -2 -14    4.42    5.92
   1   2 -13  218.25   15.91
  -1   2  13  251.96   12.12
  -1   2  13  253.98   11.86
   1   2 -13  243.77   16.59
   1  -2 -13  233.04   16.67
  -1   2  13  249.60   11.77
  -1   2  12  116.37    6.16
  -1   2  12  108.03    5.98
   1  -2 -12  114.83   10.75
  -1  -2  12  103.50   10.39
   1  -2 -11  379.59   22.00
  -1  -2  11  392.40   22.45
  -1   2  11  397.59   17.90
   1   2 -11  419.51   22.37
  -1  -2  10   92.73    4.97
   1   2 -10  101.89    8.83
  -1  -2  10   89.68    8.65
   1  -2 -10   89.72    8.55
   1   2  -9   43.47    5.90
   1  -2  -9   36.53    5.18
  -1  -2   9   40.90    2.87
   1  -2  -9   41.88    6.08
  -1  -2   9   48.30    6.34
   1  -2  -8 1143.83   50.40
   1   2  -8 1123.39   51.03
  -1  -2   8 1098.74   47.77
   1  -2  -8 1124.12   50.81
  -1  -2   8 1172.73   51.22
   1   2  -7   16.39    4.69
   1  -2  -7   21.40    4.18
  -1  -2   7   20.11    4.89
   1  -2  -7   26.48    5.15
   1   2  -6   65.21    6.20
   1  -2  -6   57.75    5.36
   1  -2  -6   60.73    5.91
  -1  -2   6   65.19    6.07
   1   2  -5 2312.90  100.09
   1  -2  -5 2314.70   99.59
  -1  -2   5 2338.44  100.01
   1  -2  -5 2275.32   99.85
   1  -2  -4 2413.77  103.02
   1   2  -4 2440.52  103.53
  -1  -2   4 2376.69  103.34
   1  -2  -4 2370.92  103.28
   1   2  -3 1747.68   75.07
   1  -2  -3 1730.44   74.89
   1   2  -2 4244.30  185.05
   1   2  -2 4475.88  185.13
   1  -2  -2 4325.12  184.92
   1   2  -1 1153.18   48.80
   1  -2  -1 1105.22   48.27
  -1  -2   1 1169.67   48.67
  -1   2   1 1105.04   49.10
   1   2  -1 1155.33   48.77
  -1  -2   0 3072.43  129.45
   1   2   0 3050.52  129.50
  -1   2   0 2892.82  129.84
  -1   2   0 3102.74  129.53
   1   2   1   28.43    3.18
  -1   2  -1   28.09    3.11
   1   2   2 1153.04   51.48
  -1   2  -2 1211.56   51.78
  -1  -2  -2 1183.22   50.88
  -1   2  -2 1200.47   50.99
   1   2   2 1220.58   51.92
   1   2   3   64.22    4.49
   1  -2   3   63.50    4.91
  -1   2  -3   65.79    5.00
   1   2   4 1983.34   85.55
   1  -2   4 1998.22   86.16
   1   2   5  941.39   41.55
  -1  -2  -5  949.82   42.10
  -1   2  -5  942.77   42.63
  -1   2  -6 1985.81   83.31
  -1  -2  -6 1934.39   82.66
   1   2   6 1814.88   81.84
   1   2   7   22.84    3.71
  -1  -2  -7   24.89    4.69
  -1   2  -7   19.89    4.94
   1  -2   8   69.85    3.72
   1   2   8   65.73    5.45
   1   2   8   63.18    3.65
  -1   2  -8   74.51    7.16
  -1  -2  -8   67.34    6.56
   1  -2   9  117.84    6.05
  -1  -2  -9  129.66    9.12
   1   2   9  122.29    6.04
   1  -2  10   79.22    4.50
   1  -2  10   77.88    4.85
  -1   2 -10   70.68    7.97
  -1  -2 -10   87.81    7.69
   1  -2  10   78.28    4.46
   1   2  10   82.66    4.46
   1   2  11    2.13    2.14
   1  -2  11    3.37    2.35
   1   2  11    1.89    1.92
   1   2  11    3.19    2.22
   1   2  11    2.66    1.90
  -1  -2 -11    3.01    4.15
   1  -2  11    2.75    1.97
  -1   2 -11    1.78    4.94
   1   2  12   26.77    3.13
   1  -2  12   30.52    3.38
   1   2  12   24.50    2.85
   1   2  12   26.84    2.68
   1  -2  12   24.32    2.75
  -1   2 -12   27.26    6.36
  -1  -2 -12   20.74    5.18
   1   2  12   22.30    2.89
   1   2  12   24.21    9.12
   1   2  13  258.78   21.02
  -1   2 -13  218.63   15.75
   1   2  13  280.89   12.80
   1  -2  13  284.04   13.06
   1   2  13  275.35   12.59
  -1  -2 -13  246.28   16.24
   1   2  13  271.63   12.38
  -1   2 -13  253.44   17.21
   1   2  13  243.67   12.48
  -1  -2 -13  253.98   17.54
   1   2  14    9.50    8.43
  -1   2 -14   13.61    4.95
  -1   2 -14    7.75    5.71
   1   2  14   11.12    2.61
   1  -2  14   11.49    3.27
   1   2  14   11.14    2.85
  -1  -2 -14    8.12    6.09
   1   2  14    5.64    2.57
   1   2  15   65.07    4.57
   1   2  15   61.40    4.39
   1  -2  15   70.67    4.96
   1   2  16   13.03    2.70
   1  -2  16   16.89    3.06
   1   2  16   12.21    2.47
   1   2  17   37.41    3.08
   1  -2  17   43.63    3.34
   1  -2  17   41.88    3.51
   1   2  17   37.50    3.08
   1  -2  18   38.72    2.98
   1   2  18   36.72    2.60
   1  -2  18   39.26    2.84
  -1   2 -18   34.33    2.28
   1  -2  19    2.64    1.34
   1  -2  19    1.71    1.29
   1   2  19    1.85    1.18
  -1  -3  19   95.29    4.60
  -1  -3  19   90.93    4.65
  -1  -3  18    1.50    1.93
  -1   3  18    0.73    1.43
  -1  -3  18    3.98    1.87
   1  -3 -18    2.32    1.67
   1   3 -18    3.90    1.71
  -1   3  17   19.66    2.31
  -1  -3  17   24.46    2.96
  -1  -3  16  108.44    6.18
  -1   3  16  110.84    5.70
  -1   3  16   98.69    5.50
  -1   3  15    1.68    2.38
  -1   3  15    1.60    2.35
  -1   3  15    3.54    2.46
  -1  -3  15    0.78    3.07
   1   3 -15    1.43    1.72
   1  -3 -14    8.22    5.16
   1   3 -14    3.69    5.37
   1   3 -14    8.85    5.55
  -1  -3  14    9.39    3.16
  -1   3  14    8.33    2.67
  -1   3  14    8.63    2.48
  -1   3  14    8.43    2.58
   1  -3 -14    4.38    6.16
   1   3 -14    8.68    6.50
   1   3 -13  192.88   14.19
   1   3 -13  191.32   13.89
  -1   3  13  191.89    9.37
   1  -3 -13  168.22   13.74
   1   3 -13  208.35   14.50
  -1   3  13  185.09    9.52
  -1   3  13  190.08    9.36
   1   3 -12  231.86   16.00
  -1   3  12  264.70   12.10
  -1   3  12  262.48   12.12
   1   3 -12  237.84   16.60
   1  -3 -12  253.06   17.04
  -1  -3  12  233.80   16.53
  -1   3  12  252.19   16.88
   1   3 -11   18.57    5.64
   1  -3 -11   12.70    5.57
  -1  -3  11   15.47    5.59
   1   3 -11   12.57    5.25
  -1   3  11   14.95    5.43
  -1   3  11   16.25    2.25
  -1  -3  11   16.62    2.50
  -1  -3  10  548.55   24.53
   1   3 -10  616.26   29.15
   1  -3 -10  539.52   28.49
  -1   3  10  591.41   29.12
   1   3 -10  588.79   28.72
  -1  -3  10  569.24   28.92
  -1  -3  10  559.59   24.74
  -1   3   9  111.18    9.01
   1  -3  -9  113.75    9.11
  -1  -3   9  117.21    9.04
   1   3  -9  118.14    8.92
   1   3  -9  109.99    8.95
  -1  -3   9  104.73    5.46
  -1  -3   8   17.69    4.40
   1   3  -8   17.56    4.81
  -1   3   8   11.83    4.39
   1  -3  -8   13.68    4.56
  -1  -3   8   15.94    1.96
   1   3  -8   18.93    5.09
   1  -3  -8   10.98    4.08
   1   3  -7  657.35   31.25
  -1  -3   7  676.31   31.58
  -1   3   7  674.99   31.55
   1  -3  -7  629.71   31.19
   1   3  -7  692.93   31.75
   1  -3  -7  658.73   30.65
  -1  -3   6   51.83    5.21
  -1   3   6   41.22    5.12
   1  -3  -6   54.17    5.43
   1   3  -6   51.09    5.37
   1  -3  -6   52.42    4.60
   1   3  -6   56.41    5.81
  -1   3   5 3345.37  141.78
   1   3  -5 3329.25  141.63
   1  -3  -5 3216.03  141.57
  -1  -3   5 3342.44  141.78
   1   3  -5 3321.63  141.94
   1  -3  -5 3241.92  141.14
  -1   3   4 1055.05   47.02
  -1  -3   4 1048.82   47.07
   1   3  -4 1071.90   47.00
   1  -3  -4 1095.79   47.01
   1   3  -4 1068.59   47.32
   1  -3  -3   74.18    5.13
   1   3  -3   77.61    5.11
   1   3  -2 3331.38  137.08
   1  -3  -2 3161.74  137.03
  -1   3   2 3058.88  138.07
   1   3  -2 3231.11  137.35
  -1   3   1 7085.88  307.39
  -1  -3   1 7157.10  307.39
  -1   3   1 7424.77  308.10
   1   3  -1 7470.67  307.73
  -1  -3   0 2453.34  106.48
  -1   3   0 2531.63  106.50
  -1   3   0 2527.80  106.90
  -1   3  -1    4.63    2.78
  -1   3  -1    8.44    2.18
  -1   3  -2  487.06   20.53
   1   3   2  481.21   21.51
  -1   3  -2  477.39   21.41
   1   3   2  446.84   20.94
   1  -3   2  458.16   20.92
   1   3   2  449.23   21.21
  -1   3  -2  459.91   20.41
  -1   3  -3 1637.45   67.12
   1   3   3 1497.43   67.41
  -1   3  -3 1519.63   66.12
   1  -3   3 1493.66   66.62
   1   3   3 1522.50   66.67
   1   3   3 1582.22   66.69
   1   3   4 2451.38  112.77
   1   3   4 2539.16  111.53
   1  -3   4 2689.63  111.90
   1   3   4 2669.14  111.88
  -1  -3  -5  523.89   24.68
  -1   3  -5  536.18   25.52
   1   3   5  549.28   24.72
  -1   3  -6 1165.02   52.47
  -1  -3  -6 1163.51   51.57
   1   3   6 1157.54   51.35
  -1  -3  -7  438.50   21.05
   1   3   7  422.05   20.62
  -1   3  -7  422.73   21.91
   1   3   8  268.32   12.17
  -1   3  -8  295.48   16.14
   1   3   8  264.53   14.27
  -1  -3  -8  289.47   14.96
   1  -3   8  273.04   12.21
   1  -3   9   40.69    2.95
   1   3   9   45.98    2.93
  -1  -3  -9   46.74    5.75
  -1   3  -9   43.92    6.54
   1  -3  10  268.96   12.50
   1   3  10  248.50   18.85
  -1   3 -10  295.18   16.96
   1  -3  10  272.03   12.35
  -1  -3 -10  257.20   15.23
   1   3  10  271.06   12.29
   1   3  11   24.12    2.60
   1   3  11   23.93    2.79
   1  -3  11   22.72    2.73
   1   3  11   20.75    8.33
  -1   3 -11   24.33    4.97
   1   3  11   22.46    2.78
  -1   3 -11   18.41    5.98
   1  -3  11   21.99    2.54
   1   3  11   28.79    2.54
  -1  -3 -11   21.74    4.88
  -1   3 -12  129.31   11.12
  -1  -3 -12  113.32    9.56
   1  -3  12  117.78    6.03
   1   3  12  120.79    6.01
   1   3  12  114.82   13.70
  -1   3 -12  105.30    9.31
   1  -3  12  108.52    6.21
   1   3  12  114.10    6.29
   1   3  12  110.38    6.06
   1   3  12  102.88    6.22
  -1   3 -12  138.67   10.91
  -1  -3 -12  110.04   10.55
   1  -3  13    2.52    2.37
  -1   3 -13    4.28    5.52
   1   3  13    2.30    8.03
  -1   3 -13    7.74    4.79
   1   3  13    1.31    2.49
   1  -3  13    3.40    3.17
   1  -3  13    0.63    2.55
   1   3  13    1.97    2.30
   1   3  13    2.21    2.55
  -1   3 -13    5.56    5.49
  -1  -3 -13    3.51    6.01
  -1   3 -14   34.78    7.07
   1  -3  14   24.06    2.83
   1  -3  14   29.42    3.62
   1  -3  14   22.51    3.09
   1   3  14   24.98    3.05
   1   3  14   26.21    3.20
  -1   3 -14   19.13    5.08
   1   3  14   23.23    9.33
   1   3  14   20.80    3.07
  -1  -3 -14   25.62    7.26
  -1   3 -14   26.86    7.14
   1   3  15    4.73    2.38
   1  -3  15    6.24    3.09
   1   3  15    6.88    2.51
   1   3  16    2.17    2.14
   1  -3  16    2.34    2.75
   1   3  16    8.13    2.33
  -1   3 -17   25.37    2.21
   1   3  17   25.37    2.48
   1  -3  17   20.32    2.94
  -1   3 -18   12.72    1.52
   1   3  18   14.23    1.83
   1   3  18   10.31    1.74
   1  -3  18   12.27    2.22
   1  -3  19   99.74    4.82
   1  -3  19  100.13    4.80
   1   3  19   93.77    4.56
  -1  -4  19   21.46    1.94
  -1  -4  18   10.72    2.24
   1   4 -18    8.98    1.77
   1  -4 -18    9.48    1.77
  -1   4  17    9.09    1.85
  -1  -4  17   10.23    2.68
  -1   4  16   18.18    2.63
  -1   4  16   20.02    2.34
  -1  -4  16   21.79    3.36
  -1   4  16   20.75    2.48
   1   4 -16   21.35    2.08
  -1   4  15    4.30    2.43
  -1  -4  15    5.67    3.07
  -1   4  15    6.24    2.37
  -1  -4  15    8.41    2.74
  -1   4  15    6.49    2.23
   1   4 -15    6.62    1.88
   1  -4 -14    6.48    5.97
   1   4 -14   12.83    6.01
   1   4 -14    5.98    1.98
  -1   4  14    7.93    2.44
  -1   4  14    7.77    2.62
  -1  -4  14    6.31    2.75
  -1   4  14    7.22    2.74
   1   4 -14   10.24    5.66
   1   4 -14    8.96    5.89
   1   4 -13  324.61   19.57
  -1   4  13  315.62   14.80
  -1  -4  13  330.76   14.95
  -1   4  13  332.84   14.73
   1   4 -13  308.74   19.72
  -1   4  13  294.53   14.72
   1   4 -13  312.75   19.69
   1  -4 -13  318.26   19.74
   1   4 -12  185.08   13.60
  -1  -4  12  199.36    9.81
  -1   4  12  189.93    9.72
  -1   4  12  207.23    9.64
  -1   4  12  197.91    9.77
   1   4 -12  212.53   14.52
   1  -4 -12  203.44   14.32
  -1   4  11  743.06   33.15
  -1  -4  11  785.63   33.37
   1   4 -11  794.29   38.17
  -1   4  11  685.23   41.29
   1   4 -11  733.14   37.33
  -1   4  11  764.76   38.13
   1  -4 -11  753.66   37.70
  -1  -4  11  745.05   37.97
   1   4 -11  796.17   37.88
  -1  -4  10  222.90   10.60
   1   4 -10  235.19   14.63
  -1  -4  10  217.98   10.36
  -1  -4  10  265.46   15.09
   1  -4 -10  225.56   14.32
  -1   4  10  240.77   14.87
   1   4 -10  232.03   14.38
   1   4 -10  237.68   14.35
  -1   4  10  198.45   17.17
   1   4  -9   73.36    7.63
  -1  -4   9   70.52    4.02
   1   4  -9   85.84    7.60
  -1  -4   9   70.92    7.39
  -1   4   9   83.35    7.91
   1  -4  -9   78.73    7.32
  -1  -4   8  231.29   10.75
   1   4  -8  263.84   14.54
  -1  -4   8  256.69   14.30
   1   4  -8  232.09   13.79
   1  -4  -8  254.08   14.08
  -1   4   8  243.88   14.10
   1   4  -7   40.62    5.75
  -1   4   7   36.97    5.34
  -1  -4   7   41.99    5.30
   1   4  -7   39.36    5.45
   1  -4  -7   41.18    5.62
   1   4  -6    6.91    3.98
  -1   4   6    1.68    3.60
   1   4  -6    9.00    4.03
   1  -4  -6    1.04    3.86
  -1  -4   6    8.66    4.00
   1   4  -5 1338.57   59.93
   1  -4  -5 1358.01   59.51
   1   4  -5 1361.88   59.48
  -1   4   5 1332.49   59.53
  -1  -4   5 1374.82   59.61
   1  -4  -4  343.41   16.40
   1   4  -4  343.18   16.36
  -1   4   4  355.50   16.54
  -1  -4   4  340.11   16.42
  -1   4   4  306.15   18.17
   1  -4  -3 3777.00  163.54
   1   4  -3 3940.16  163.58
  -1   4   3 3715.01  165.07
   1   4  -3 3833.13  163.94
   1   4  -2 3100.24  131.73
  -1   4   2 3099.31  132.65
   1   4  -2 3044.18  131.86
  -1  -4   1 2004.81   86.12
  -1   4   1 2025.28   86.14
  -1   4   1 1960.89   86.75
   1   4  -1 2079.16   86.72
  -1   4   0   37.33    2.58
  -1  -4   0   32.88    2.50
  -1   4   0   37.89    3.94
   1   4   0   30.00    2.93
   1   4   1   52.32    5.07
  -1   4  -1   51.21    3.89
   1   4   1   48.46    4.29
   1   4   1   47.14    3.52
   1   4   2    3.14    3.69
  -1   4  -2    2.39    2.46
   1   4   2    2.97    2.53
   1  -4   2    5.57    2.60
  -1   4  -2    4.64    3.42
  -1   4  -2    4.64    2.06
   1   4   3 1842.92   82.74
   1   4   3 1925.56   82.49
   1  -4   3 1928.77   82.47
   1   4   3 1878.64   83.34
  -1   4  -3 1934.53   83.03
  -1   4  -3 1934.30   82.12
   1   4   4  338.66   17.01
   1   4   4  338.77   16.86
  -1   4  -4  367.23   16.45
   1   4   4  354.47   18.23
  -1   4  -5   25.72    4.68
   1   4   5   25.37    4.39
  -1  -4  -5   21.84    3.37
   1   4   5   29.87    6.29
  -1   4  -5   23.37    3.43
  -1   4  -6    2.99    4.26
  -1  -4  -6    8.31    3.32
   1   4   6    6.00    3.91
   1   4   6   15.29    6.36
  -1   4  -6   10.00    3.52
  -1  -4  -7   49.18    5.18
   1  -4   7   46.71    2.94
   1   4   7   49.60    5.55
  -1   4  -7   60.65    6.75
  -1   4  -7   42.63    5.05
   1   4   7   50.53    8.19
   1   4   8  235.44   10.78
  -1  -4  -8  251.04   13.36
   1  -4   8  243.66   10.86
   1   4   8  231.19   13.15
  -1   4  -8  266.66   14.88
   1   4   8  236.88   16.50
  -1   4  -8  221.67   13.09
  -1   4  -9  222.09   13.59
   1  -4   9  192.49    9.22
   1   4   9  189.88   11.69
  -1  -4  -9  202.42   11.91
   1   4   9  205.26    9.16
  -1   4  -9  192.23   11.84
   1   4   9  167.86   14.77
   1  -4  10    3.88    2.42
   1  -4  10    2.21    2.03
  -1  -4 -10    2.78    3.53
   1   4  10    5.09    1.74
  -1   4 -10   -2.85    4.78
   1  -4  10    2.51    1.80
   1   4  10    3.14    2.06
   1   4  10    1.75    6.53
  -1   4 -10    5.05    4.12
   1  -4  11  308.35   14.31
   1   4  11  304.14   14.13
   1   4  11  293.29   14.24
   1  -4  11  300.80   14.57
  -1   4 -11  335.87   19.32
   1  -4  11  319.91   14.15
  -1  -4 -11  293.65   17.11
   1   4  11  320.67   14.08
   1   4  11  317.19   14.38
  -1   4 -11  315.72   17.62
   1   4  11  332.07   22.00
   1   4  12  238.30   19.36
  -1   4 -12  240.03   15.36
   1   4  12  240.87   11.95
   1   4  12  260.37   11.89
   1  -4  12  263.65   12.04
  -1   4 -12  268.41   17.04
   1   4  12  255.69   11.74
   1  -4  12  264.24   11.89
   1   4  12  232.82   11.99
  -1   4 -12  244.37   16.37
  -1  -4 -12  247.92   16.44
   1   4  13  296.42   22.32
  -1   4 -13  263.64   17.59
   1   4  13  306.05   14.39
   1   4  13  307.45   14.28
   1  -4  13  314.72   14.49
   1  -4  13  333.39   14.27
  -1   4 -13  322.16   19.81
   1   4  13  287.95   14.44
  -1  -4 -13  322.90   19.67
  -1   4 -13  304.95   19.12
   1   4  14    6.76    7.20
   1  -4  14   12.47    2.67
  -1   4 -14   15.56    6.23
   1  -4  14   15.28    2.86
   1   4  14   14.60    2.64
   1   4  14   12.38    2.53
  -1  -4 -14    9.37    6.26
  -1   4 -14    6.43    5.66
   1   4  14    8.95    2.85
   1   4  15   18.51    2.69
   1   4  15   20.59    2.68
   1  -4  15   19.16    3.13
   1   4  16  139.68    7.10
   1   4  16  134.51    7.10
   1  -4  16  148.06    7.75
   1  -4  16  143.05    7.44
  -1   4 -17  211.73    9.96
   1  -4  17  218.28   10.55
   1  -4  17  217.53   10.37
   1   4  17  224.84   10.13
  -1   4 -18  121.33    5.94
   1   4  18  136.63    6.11
   1  -4  18  124.68    6.44
   1   4  19   34.86    2.44
   1   4  19   36.39    2.09
   1  -4  19   40.09    2.48
  -1  -5  19    3.50    1.38
   1  -5 -18   44.12    2.91
   1   5 -18   48.99    2.94
  -1  -5  18   49.24    3.37
  -1  -5  18   46.01    3.12
   1  -5 -17    7.60    2.02
   1   5 -17    4.74    1.94
  -1  -5  17    8.03    2.77
  -1  -5  17    8.98    2.35
  -1   5  16  117.03    6.09
  -1  -5  16  120.88    6.50
   1   5 -16  112.78    5.82
  -1   5  16  128.47    5.95
  -1   5  16  115.45    6.37
  -1  -5  15    0.63    2.69
  -1   5  15   -0.20    1.86
  -1   5  15    1.71    2.02
  -1   5  15    3.85    2.56
   1   5 -15    4.00    1.84
   1  -5 -14  100.32   10.74
   1   5 -14   95.78   10.68
   1   5 -14   96.43   10.26
   1   5 -14   96.15    5.22
  -1   5  14   94.36    5.45
  -1   5  14  103.56    5.57
  -1  -5  14  101.86    5.91
  -1   5  14   98.62    5.84
   1   5 -14   72.49    9.29
   1   5 -13  116.95   11.22
  -1  -5  13  128.52    7.45
  -1   5  13  150.52    7.24
  -1   5  13  145.42    7.33
   1   5 -13  147.16   12.23
  -1   5  13  132.85    7.46
   1  -5 -13  146.26   12.27
   1   5 -13  134.38   11.87
   1   5 -12   57.43    7.88
   1   5 -12   57.50    7.82
  -1   5  12   50.04    3.54
  -1  -5  12   45.45    3.74
  -1   5  12   47.88    3.63
  -1   5  12   55.63    3.99
   1   5 -12   47.45    7.62
   1  -5 -12   48.71    7.75
  -1   5  11  387.07   18.26
  -1   5  11  400.22   18.35
  -1  -5  11  402.14   18.44
  -1   5  11  417.30   18.27
  -1   5  11  415.96   22.69
   1   5 -11  423.27   23.29
  -1   5  11  433.47   27.25
   1   5 -11  404.41   22.64
  -1   5  11  466.25   23.65
   1   5 -11  429.51   22.98
  -1  -5  11  429.09   23.22
   1  -5 -11  442.15   23.12
  -1  -5  10   16.99    2.29
  -1  -5  10   12.40    2.05
   1   5 -10   13.34    5.49
   1   5 -10   15.07    5.24
   1  -5 -10    7.65    4.90
  -1   5  10   14.95    5.19
  -1  -5  10   15.50    5.24
  -1   5  10    5.81    7.65
   1   5 -10   20.04    5.42
  -1  -5   9 1393.08   59.10
   1   5  -9 1329.97   58.92
   1   5  -9 1430.13   63.39
   1  -5  -9 1440.02   62.89
  -1  -5   9 1461.54   63.30
  -1   5   9 1427.04   63.19
   1   5  -9 1473.14   62.90
   1   5  -9 1425.57   62.97
  -1   5   9 1373.84   66.61
   1   5  -8 1459.99   63.52
   1   5  -8 1548.88   67.47
  -1  -5   8 1467.62   63.62
  -1  -5   8 1577.14   67.27
   1  -5  -8 1574.47   66.97
   1   5  -8 1570.95   66.89
  -1   5   8 1591.84   67.30
   1   5  -8 1490.53   66.87
  -1   5   8 1486.02   70.38
   1   5  -7  778.45   36.06
   1   5  -7  755.65   35.42
  -1  -5   7  776.85   35.74
   1  -5  -7  771.22   35.51
  -1   5   7  810.43   35.82
   1   5  -7  726.68   35.56
  -1   5   7  682.88   38.20
   1   5  -6  282.64   15.93
  -1  -5   6  298.13   15.59
  -1   5   6  289.80   15.45
   1  -5  -6  312.66   15.53
   1   5  -6  311.44   15.40
  -1   5   6  261.96   17.80
  -1  -5   5  187.52   10.31
   1   5  -5  184.50   10.14
  -1   5   5  176.39   10.16
   1  -5  -5  178.39   10.17
  -1   5   5  182.10   12.98
   1  -5  -4  985.42   44.29
  -1  -5   4 1017.86   44.44
   1   5  -4 1022.97   44.33
  -1   5   4 1006.69   44.42
  -1   5   4  987.69   46.40
   1   5  -3 2749.26  116.10
  -1   5   3 2703.49  115.63
   1  -5  -3 2629.40  115.54
   1   5  -3 2679.39  115.55
  -1  -5   3 2762.22  115.67
  -1   5   3 2764.47  117.38
   1   5  -3 2642.82  116.14
   1   5  -2   16.73    2.98
  -1   5   2   16.01    3.37
   1   5  -2   15.52    2.99
  -1   5   2   12.39    4.58
   1   5  -2   15.26    3.58
   1   5  -1 1517.90   66.61
   1   5  -1 1556.87   66.92
  -1   5   1 1563.21   66.93
  -1   5   0    5.53    3.53
  -1   5   0    3.86    1.50
  -1  -5   0    4.79    1.50
  -1   5   0    3.96    3.35
  -1   5   0    7.83    3.33
   1   5   0    6.05    2.30
  -1   5  -1 1134.81   49.51
   1   5   1 1133.52   49.14
   1   5   2 2660.04  110.62
  -1   5  -2 2542.79  109.76
   1  -5   2 2595.04  109.54
   1   5   2 2489.05  109.52
   1   5   3  623.94   30.22
   1  -5   3  656.01   29.48
   1   5   3  658.44   29.54
  -1   5  -3  674.50   30.34
  -1   5  -3  676.77   29.41
   1   5   3  662.26   30.76
   1   5   4  301.33   15.39
   1   5   4  295.77   16.30
  -1   5  -4  302.80   14.54
  -1  -5  -5   11.30    2.91
   1   5   5    6.07    4.05
   1   5   5   13.75    5.81
  -1   5  -5   14.68    3.15
  -1  -5  -6  225.62   11.94
   1   5   6  227.86   12.98
   1   5   6  238.45   15.12
  -1   5  -6  246.56   12.50
  -1   5  -7  804.24   38.39
   1  -5   7  800.79   34.92
   1   5   7  832.52   37.69
  -1  -5  -7  819.90   36.79
   1   5   7  818.73   40.14
  -1   5  -7  840.80   37.23
  -1  -5  -8    6.51    3.37
   1  -5   8    7.52    1.65
   1   5   8    9.53    1.63
   1   5   8    7.40    4.27
  -1   5  -8   14.32    5.05
   1   5   8    9.41    6.53
  -1   5  -8   11.37    4.05
   1  -5   9  262.42   11.66
   1   5   9  254.10   11.54
  -1  -5  -9  242.23   13.85
  -1   5  -9  259.83   15.79
   1   5   9  261.22   14.60
   1   5   9  250.07   17.78
  -1   5  -9  244.27   14.40
   1  -5  10  607.80   26.59
   1  -5  10  585.53   26.81
  -1   5 -10  567.93   26.17
  -1   5 -10  648.93   31.55
   1  -5  10  619.50   26.45
   1   5  10  636.21   26.40
  -1  -5 -10  635.44   29.21
   1   5  10  599.31   26.66
  -1   5 -10  654.77   29.99
   1   5  10  578.50   33.32
   1  -5  11   13.41    2.76
   1   5  11   14.17    2.15
   1   5  11   12.04    2.26
   1  -5  11   16.61    2.52
   1  -5  11   17.35    2.46
  -1   5 -11    9.81    5.39
   1   5  11   19.55    2.27
   1   5  11   16.04    2.83
  -1   5 -11   20.34    5.08
   1   5  11   13.51    7.59
   1   5  12   30.29    8.63
  -1   5 -12   11.63    4.89
   1  -5  12   18.16    2.83
   1  -5  12   17.74    3.30
   1   5  12   18.87    2.43
   1   5  12   17.14    2.58
  -1   5 -12   14.89    6.05
   1  -5  12   15.52    2.55
   1   5  12   19.91    3.02
  -1   5 -12   19.64    6.57
  -1  -5 -12   10.87    5.98
  -1   5 -13   16.10    5.12
   1   5  13   15.34    8.17
   1   5  13   20.44    2.74
   1   5  13   24.45    2.74
   1  -5  13   16.99    2.99
   1  -5  13   19.62    3.35
   1  -5  13   23.04    2.91
  -1   5 -13   18.72    6.36
   1   5  13   19.02    3.26
  -1   5 -13   23.81    6.57
  -1  -5 -13    8.92    6.12
   1   5  14   96.27   12.56
   1  -5  14   91.86    5.44
  -1   5 -14   82.91    9.86
   1   5  14   96.42    5.49
   1  -5  14   95.34    5.82
   1   5  14  107.12    5.53
   1   5  14   87.50    5.74
  -1  -5 -14   92.48   10.47
  -1   5 -14   91.10   10.40
   1   5  15  363.17   17.39
   1  -5  15  414.97   17.82
   1   5  15  390.95   17.47
  -1   5 -16  148.59    7.17
   1  -5  16  148.83    7.60
   1   5  16  140.70    7.21
  -1   5 -17  117.55    5.88
   1   5  17  126.82    6.03
   1  -5  17  120.17    6.28
   1   5  17  115.91    5.91
  -1   5 -18    2.85    1.28
   1   5  18    6.10    1.51
   1  -5  18    5.25    2.04
   1  -5  18    5.67    1.83
   1  -5  19   35.56    2.22
   1   5  19   35.75    2.31
   1  -5  19   28.69    2.26
  -1  -6  19    3.10    1.22
  -1  -6  19    1.78    1.27
  -1   6  19    3.44    1.22
  -1  -6  18    0.43    1.69
   1   6 -18    3.57    1.45
   1  -6 -18    4.31    1.46
  -1  -6  17   85.98    5.08
   1  -6 -17   94.65    4.87
   1   6 -17   89.66    4.85
  -1   6  16    1.40    2.34
  -1   6  16    3.50    1.66
   1   6 -16    4.31    1.62
  -1  -6  16    1.23    2.37
  -1   6  16    4.54    1.57
  -1   6  15   84.33    5.36
   1   6 -15   89.93    4.77
  -1   6  15   84.01    4.80
  -1  -6  15   88.94    5.44
   1   6 -14   32.15    2.82
  -1  -6  14   34.89    4.07
  -1  -6  14   34.47    3.56
  -1   6  14   33.02    2.91
  -1   6  14   31.10    3.60
   1   6 -14   25.96    6.34
   1   6 -14   33.98    6.75
   1  -6 -13  239.26   16.60
   1   6 -13  256.58   16.80
   1   6 -13  253.64   11.58
   1   6 -13  246.16   16.95
  -1  -6  13  253.04   12.11
  -1   6  13  242.35   11.67
  -1   6  13  251.84   12.15
   1   6 -13  267.06   16.90
   1   6 -12   22.57    6.44
   1   6 -12   11.61    5.72
  -1   6  12   10.18    2.41
  -1  -6  12    9.44    2.71
  -1   6  12   10.70    2.09
  -1   6  12   11.89    2.89
   1  -6 -12   21.56    6.59
   1   6 -12    6.26    5.49
  -1   6  11    3.11    2.29
  -1   6  11   -3.67    5.26
   1   6 -11   -0.64    5.08
  -1   6  11    1.07    1.73
  -1  -6  11    0.69    2.24
   1   6 -11   -1.29    4.96
  -1   6  11    7.43    8.59
   1   6 -11    4.15    4.61
  -1  -6  11    7.51    5.03
   1   6 -11    0.57    5.05
   1  -6 -11    2.31    4.86
  -1   6  11    7.47    4.75
  -1   6  10  465.01   21.18
  -1  -6  10  477.67   21.30
   1   6 -10  463.90   20.83
  -1  -6  10  479.57   21.00
   1   6 -10  492.30   25.83
  -1  -6  10  519.49   25.78
  -1   6  10  480.71   25.46
   1  -6 -10  505.71   25.35
   1   6 -10  511.82   25.33
   1   6 -10  501.33   25.48
  -1   6  10  498.55   29.28
   1   6  -9  348.78   15.62
  -1  -6   9  360.40   15.74
   1   6  -9  386.56   20.31
  -1   6   9  318.38   19.27
   1   6  -9  349.81   19.33
  -1  -6   9  371.52   19.82
   1  -6  -9  342.18   19.28
  -1   6   9  375.74   23.21
   1   6  -9  349.88   19.52
  -1  -6   8   43.00    2.73
   1   6  -8   48.43    6.60
   1   6  -8   44.31    2.73
   1   6  -8   40.26    5.72
  -1  -6   8   44.58    5.99
  -1   6   8   38.00    5.79
   1  -6  -8   36.58    5.59
  -1   6   8   41.39    8.48
   1   6  -8   42.42    6.12
   1   6  -7 1117.55   48.74
  -1  -6   7 1123.83   48.77
   1  -6  -7 1212.66   51.66
   1   6  -7 1210.27   51.56
  -1  -6   7 1224.35   51.93
  -1   6   7 1144.60   51.68
   1   6  -7 1152.04   51.93
  -1   6   7 1200.27   54.94
   1  -6  -6  235.76   12.76
  -1   6   6  234.79   12.91
  -1  -6   6  223.78   12.79
   1   6  -6  242.33   12.71
  -1   6   6  219.94   15.51
   1   6  -5  763.36   34.76
  -1  -6   5  795.09   35.07
  -1   6   5  775.28   34.98
   1  -6  -5  732.00   34.73
  -1   6   5  813.11   37.58
   1   6  -4   19.38    4.00
   1   6  -4   21.32    3.60
  -1  -6   4   23.73    3.62
  -1   6   4   18.14    3.37
   1  -6  -4   19.66    3.54
  -1   6   4   20.48    5.90
   1   6  -4   28.37    4.40
   1   6  -3  224.03   11.78
   1   6  -3  236.30   11.90
  -1  -6   3  236.88   11.22
  -1   6   3  228.10   11.16
   1  -6  -3  227.61   11.14
   1   6  -3  230.27   11.15
  -1   6   3  199.76   11.52
  -1   6   3  247.46   13.48
   1   6  -2 2431.64  105.18
   1   6  -2 2481.79  105.11
  -1   6   2 2411.27  105.21
   1   6  -2 2455.73  105.50
   1   6  -1 2602.66  110.16
  -1   6   1 2494.56  110.88
  -1   6   1 2583.02  110.40
  -1   6   0 1144.87   49.34
  -1   6   0 1189.40   51.13
  -1   6   0 1149.02   49.61
  -1  -6   0 1143.18   49.61
   1   6   0 1194.98   50.36
  -1   6   0 1261.50   51.44
  -1   6   0 1188.57   50.90
  -1   6  -1   23.66    4.17
   1   6   1   16.79    2.32
   1  -6   1   17.12    2.26
  -1   6  -1   16.71    2.03
  -1   6  -1   21.80    3.92
   1   6   1   22.22    2.86
  -1   6  -2 1771.23   75.13
   1   6   2 1750.10   75.92
   1   6   2 1689.29   74.43
   1  -6   2 1729.88   74.42
   1   6   2 1755.58   75.75
  -1   6  -3 1558.66   66.14
   1   6   3 1503.31   67.03
  -1   6  -3 1484.44   66.55
  -1   6  -3 1520.34   66.00
   1   6   4   63.25    6.21
  -1  -6  -4   46.94    3.70
  -1   6  -4   54.68    5.62
   1   6   4   66.68    6.95
  -1   6  -4   62.54    4.79
  -1  -6  -5   28.16    3.17
   1   6   5   30.30    5.50
   1   6   5   31.12    6.08
  -1   6  -5   31.92    4.03
   1   6   6  566.49   27.83
  -1  -6  -6  568.49   26.23
  -1   6  -6  586.73   27.07
   1   6   6  599.82   29.64
   1  -6   7  685.90   29.84
   1   6   7  727.64   33.14
  -1  -6  -7  680.51   31.39
   1   6   7  710.88   35.22
  -1   6  -7  695.61   32.25
   1  -6   8   16.88    1.94
   1   6   8   23.58    5.24
  -1  -6  -8   14.48    3.55
  -1   6  -8   21.22    5.76
   1   6   8   18.36    1.82
   1   6   8   17.53    6.82
  -1   6  -8   14.05    4.03
   1   6   9   14.68    4.90
   1   6   9   11.32    1.75
  -1   6  -9   15.24    5.52
   1  -6   9    9.64    2.01
  -1   6  -9   14.18    4.22
   1   6   9    5.39    6.61
   1  -6  10  256.99   12.17
   1  -6  10  267.36   11.89
  -1   6 -10  246.17   11.43
   1  -6  10  244.01   11.63
  -1   6 -10  258.19   16.52
   1   6  10  258.08   11.53
   1   6  10  249.77   11.95
   1   6  10  244.30   18.31
  -1   6 -10  262.80   15.04
   1   6  11   14.35    7.75
  -1   6 -11   15.39    4.85
   1   6  11   22.03    2.38
   1  -6  11   25.73    3.22
   1  -6  11   24.18    2.82
  -1   6 -11   21.64    2.21
  -1   6 -11   22.79    6.24
   1  -6  11   25.30    2.63
   1   6  11   24.01    3.13
  -1   6 -11   29.58    6.32
  -1  -6 -11   21.79    5.83
  -1   6 -12  329.19   19.79
   1   6  12  402.04   25.09
   1   6  12  346.19   16.07
   1  -6  12  351.12   16.79
   1   6  12  335.90   16.08
   1  -6  12  356.60   16.36
  -1   6 -12  389.94   22.01
   1  -6  12  374.27   16.23
   1   6  12  367.79   16.54
  -1   6 -12  361.18   21.13
  -1  -6 -12  383.23   21.39
   1   6  13  211.85   18.29
  -1   6 -13  203.87   13.93
   1  -6  13  222.49   10.27
  -1   6 -13  211.53   15.64
   1  -6  13  223.92   10.51
   1   6  13  217.33   10.21
   1  -6  13  205.65   10.93
   1   6  13  201.33   10.14
   1   6  13  211.98   10.65
  -1   6 -13  207.41   14.88
  -1  -6 -13  210.60   15.16
   1   6  14   88.85   12.47
   1   6  14  106.45    5.84
   1  -6  14  118.73    6.90
   1  -6  14  109.24    6.34
   1   6  14  111.81    5.95
  -1   6 -14  110.99   10.82
  -1  -6 -14   95.07   10.51
   1   6  14  105.22    6.47
  -1   6 -14  113.10   11.08
   1  -6  14  116.20    6.11
   1  -6  15    3.94    3.17
   1   6  15    0.95    1.93
   1  -6  15    1.35    2.50
   1  -6  16   88.08    5.10
   1   6  16   82.54    4.55
  -1   6 -16   79.84    4.60
   1  -6  17    3.32    2.10
   1   6  17    3.29    1.79
  -1   6 -17   -0.65    1.58
   1  -6  18   49.20    3.14
  -1   6 -18   45.73    2.74
   1   6  18   55.84    2.95
   1  -6  19    9.69    1.46
   1  -6  19    9.56    1.32
   1   6  19   10.30    1.44
  -1  -7  19   10.06    1.23
  -1   7  19   10.16    1.19
  -1  -7  18    1.41    1.65
   1  -7 -18    1.55    1.26
   1   7 -18    2.04    1.31
  -1  -7  17  105.34    5.42
   1  -7 -17   95.69    5.09
   1   7 -17   98.22    5.09
  -1   7  16   28.99    3.08
   1   7 -16   26.35    2.29
  -1   7  16   25.00    2.25
  -1  -7  16   22.28    3.45
  -1  -7  16   24.33    2.90
  -1   7  15   57.87    4.44
  -1   7  15   60.30    3.69
   1   7 -15   57.59    3.68
  -1  -7  15   70.16    4.91
  -1  -7  15   67.86    4.41
  -1   7  15   53.84    3.48
   1   7 -14    4.54    2.07
  -1   7  14    8.25    1.85
  -1  -7  14    3.96    3.19
  -1  -7  14    6.62    2.81
  -1   7  14    2.69    2.92
   1   7 -14    6.03    5.35
   1   7 -14    6.14    5.10
   1  -7 -13   -1.97    6.20
   1   7 -13   12.37    5.89
   1   7 -13    8.48    2.23
  -1   7  13   12.89    2.77
  -1   7  13   13.05    2.08
  -1  -7  13   11.10    2.78
  -1   7  13   12.87    3.05
   1   7 -13   -1.37    5.66
   1   7 -13   17.97    6.46
   1   7 -12  290.06   18.55
   1  -7 -12  335.64   19.17
   1   7 -12  323.17   13.93
  -1   7  12  288.17   14.17
   1   7 -12  317.93   19.54
  -1  -7  12  302.16   14.28
  -1   7  12  295.71   13.84
  -1   7  12  320.87   14.46
   1   7 -12  273.14   18.39
  -1   7  11   92.72   12.55
   1   7 -11   89.87    9.24
   1  -7 -11   99.76    9.12
   1   7 -11   90.80    9.03
   1   7 -11   93.48    5.23
  -1   7  11   98.93    5.62
  -1   7  11   86.18    9.59
   1   7 -11   95.86    5.03
   1   7 -11   96.97    9.58
  -1   7  11   99.99    5.12
  -1  -7  11   94.31    5.57
  -1   7  11  103.60    5.86
   1   7 -11   98.03    5.20
   1   7 -10  112.82    5.75
  -1   7  10  111.89    6.02
  -1  -7  10  117.59    6.06
  -1   7  10  113.90   12.68
   1   7 -10   97.53    9.44
   1   7 -10  113.38    9.34
  -1   7  10  102.00    9.36
   1  -7 -10  114.11    9.44
  -1  -7  10  104.86    9.38
   1   7 -10  127.89   10.41
   1   7 -10  103.76    5.53
  -1   7  10  115.40   10.31
  -1  -7   9   75.95    4.27
   1   7  -9   71.35    7.29
   1  -7  -9   73.90    7.44
  -1   7   9   84.10    7.76
  -1  -7   9   59.12    7.31
   1   7  -9   69.26    7.91
  -1  -7   9   72.01    4.02
   1   7  -9   68.02    3.96
  -1   7   9   81.06   10.87
   1   7  -9   69.11    7.66
   1   7  -8  327.31   17.02
  -1  -7   8  331.88   17.39
   1  -7  -8  313.63   16.98
  -1   7   8  322.94   17.25
  -1  -7   8  306.37   13.83
   1   7  -8  308.99   13.83
  -1   7   8  317.52   20.47
   1   7  -8  303.92   17.37
  -1  -7   7  936.77   41.14
   1  -7  -7  920.53   40.83
   1   7  -7  942.69   40.81
  -1   7   7  899.04   40.94
  -1  -7   7  872.79   37.96
   1   7  -7  863.24   37.98
  -1   7   7  951.31   44.30
   1   7  -7  908.84   41.38
   1   7  -6  127.51    8.70
   1   7  -6  118.73    8.85
  -1  -7   6  116.63    7.97
   1  -7  -6  121.31    8.16
   1   7  -6  130.10    8.13
  -1   7   6  129.01    8.16
   1   7  -6  108.59    8.54
  -1   7   6  136.43   11.20
   1   7  -6  113.13    5.64
   1  -7  -5  428.78   21.49
   1   7  -5  452.21   21.57
  -1  -7   5  476.93   21.87
  -1   7   5  466.47   21.77
   1   7  -5  450.90   22.43
   1   7  -5  448.60   22.33
  -1   7   5  485.37   24.66
  -1   7   4  130.29    7.83
   1   7  -4  139.34    7.79
  -1  -7   4  137.23    7.87
   1  -7  -4  128.26    7.68
   1   7  -4  143.59    8.73
   1   7  -4  139.20    8.55
  -1   7   4  148.50   10.69
  -1   7   4  130.64    7.95
  -1   7   3 1565.25   68.74
  -1  -7   3 1636.95   68.84
   1   7  -3 1616.36   69.52
   1   7  -3 1627.15   69.56
  -1   7   3 1522.24   69.16
  -1   7   2 6129.70  272.18
  -1  -7   2 6524.05  272.26
   1   7  -2 6670.63  273.14
  -1   7   2 6310.55  273.03
   1   7  -2 6646.56  273.57
   1   7  -1 1138.72   46.08
  -1   7   1  994.73   44.93
  -1   7   1 1094.01   47.17
  -1   7   1 1110.19   46.32
   1   7   0   13.41    4.70
  -1   7   0    8.93    2.13
  -1   7   0    9.97    4.08
  -1   7   0    7.82    0.99
   1   7   0   11.96    2.62
  -1   7   0    8.27    4.09
  -1   7   0    3.50    3.15
  -1  -7  -1   12.77    1.75
  -1   7  -1   14.16    1.74
   1   7   1   12.51    2.00
   1  -7   1   10.65    1.94
   1   7   1   15.75    4.96
  -1   7  -1   16.91    2.94
  -1   7  -1   20.87    4.31
   1   7   1   14.63    2.68
  -1   7  -1   21.55    4.07
  -1   7  -2  441.25   20.94
   1   7   2  422.98   22.08
  -1   7  -2  471.76   21.36
   1   7   2  425.01   21.77
  -1   7  -2  472.18   21.63
   1   7   3   28.73    5.52
  -1   7  -3   34.36    4.38
  -1   7  -3   38.74    4.52
  -1   7  -4   15.07    4.13
  -1  -7  -4    9.75    1.83
   1   7   4    9.49    4.95
  -1   7  -4   12.48    3.67
   1   7   5   15.84    5.46
  -1  -7  -5   23.65    2.63
  -1   7  -5   27.02    5.16
  -1   7  -5   22.50    4.05
   1   7   5   26.43    6.20
  -1  -7  -6  292.60   14.58
  -1   7  -6  341.57   17.44
   1   7   6  316.51   17.24
   1   7   6  322.32   18.55
  -1   7  -6  316.79   16.11
   1  -7   7  299.92   13.09
   1   7   7  308.42   16.80
  -1   7  -7  296.84   15.76
   1   7   7  346.04   19.06
  -1   7  -7  281.64   12.98
   1   7   8   39.19    6.22
   1  -7   8   31.17    2.52
   1   7   8   35.53    2.25
  -1   7  -8   30.05    2.32
  -1   7  -8   20.33    4.29
   1   7   8   35.88    7.66
   1   7   9    6.56    1.54
   1   7   9    5.81    4.72
   1  -7   9    4.22    1.69
   1  -7   9    3.07    1.70
   1  -7   9    5.39    2.39
   1   7   9    2.95    2.26
   1   7   9    9.39    6.40
  -1   7  -9    4.54    3.72
   1   7  10  422.15   19.03
  -1   7 -10  406.58   18.50
   1   7  10  387.10   18.71
   1  -7  10  428.94   18.61
   1   7  10  448.34   22.70
  -1   7 -10  468.61   24.03
  -1   7 -10  421.89   18.44
   1   7  10  402.88   18.46
   1  -7  10  422.78   19.09
   1  -7  10  425.48   18.76
   1   7  10  429.51   18.95
  -1   7 -10  429.41   22.10
   1   7  10  466.98   26.15
  -1   7 -11  279.92   16.27
  -1  -7 -11  224.81   15.41
   1   7  11  236.21   12.01
   1   7  11  234.82   11.74
  -1   7 -11  259.85   16.98
  -1   7 -11  249.69   11.39
   1  -7  11  264.03   11.69
   1  -7  11  258.53   12.19
   1   7  11  240.57   11.48
   1  -7  11  249.14   11.79
   1   7  11  265.73   12.08
  -1   7 -11  245.35   15.09
   1   7  11  257.63   18.96
  -1   7 -12   28.72    2.51
  -1   7 -12   19.99    6.85
   1  -7  12   31.13    2.99
  -1  -7 -12   45.16    6.87
  -1   7 -12   27.13    6.39
   1  -7  12   27.57    3.76
   1  -7  12   23.72    3.14
   1   7  12   25.84    2.56
   1   7  12   32.09    3.54
   1   7  12   32.06    8.84
  -1   7 -12   28.23    5.67
  -1   7 -13  214.52   15.59
   1  -7  13  223.59   10.10
  -1   7 -13  217.83   15.06
  -1  -7 -13  171.83   14.42
   1   7  13  193.38    9.84
   1  -7  13  209.53   10.75
   1  -7  13  220.77   10.40
   1   7  13  210.22   10.55
   1   7  13  199.43   17.47
   1  -7  14   98.95    5.68
  -1   7 -14   87.78   10.03
   1  -7  14  102.08    6.53
   1  -7  14  107.59    6.03
   1   7  14  110.62    5.57
   1   7  14   88.65   12.28
   1   7  14  104.27    6.27
  -1  -7 -14   90.09    9.95
  -1   7 -14   88.21    9.81
   1  -7  15   98.96    6.22
   1   7  15   96.28    5.12
   1  -7  15   95.35    5.78
  -1   7 -15  103.41    5.38
   1   7  15   90.60    5.84
   1   7  16   28.50    2.66
  -1   7 -16   24.13    2.49
   1  -7  16   26.09    3.38
   1  -7  16   30.51    3.06
   1   7  17    3.39    1.80
  -1   7 -17    9.41    1.68
   1  -7  17    2.77    2.41
   1  -7  17    5.02    2.02
   1  -7  18   17.33    1.97
  -1   7 -18   17.24    1.67
  -1  -7 -18   18.97    1.66
  -1   7 -18   16.03    1.56
   1   7  18   17.21    1.71
   1   7  18   17.51    2.13
   1  -7  19    3.12    1.04
   1   7  19    2.45    1.26
  -1  -8  19   47.78    2.48
  -1  -8  18    6.30    1.87
  -1  -8  18    6.94    1.54
  -1   8  18    3.75    1.54
   1  -8 -17    1.08    1.48
   1   8 -17    0.06    1.49
  -1  -8  17    3.16    2.25
  -1  -8  17    2.20    1.87
   1   8 -16   90.74    4.57
  -1   8  16   82.79    5.19
   1   8 -16   89.01    4.74
   1  -8 -16   82.02    4.67
  -1  -8  16   88.45    5.55
  -1  -8  16   84.90    5.04
  -1  -8  15  106.10    6.50
  -1  -8  15  105.96    5.98
  -1   8  15  103.83    6.11
  -1   8  15  101.02    5.36
   1   8 -15  103.72    5.43
  -1  -8  14  128.77    7.03
  -1  -8  14  123.31    7.40
  -1   8  14  117.70    6.72
  -1   8  14  128.23    7.22
   1   8 -14  120.55    6.43
  -1   8  14  136.58    6.46
   1   8 -13  613.16   26.90
  -1   8  13  612.96   26.84
  -1   8  13  585.54   27.21
  -1  -8  13  623.70   27.33
  -1   8  13  646.83   27.51
   1   8 -13  553.34   31.92
   1   8 -12  162.45   13.26
   1   8 -12  157.84   12.79
   1  -8 -12  153.58   12.78
   1   8 -12  175.80    8.63
  -1   8  12  192.23    9.08
   1   8 -12  162.97    8.33
  -1  -8  12  182.06    9.06
  -1   8  12  190.78    9.28
   1   8 -12  185.07    8.64
   1   8 -11    5.67    4.98
  -1   8  11   13.76    8.19
   1  -8 -11    6.77    5.27
   1   8 -11    2.22    4.99
   1   8 -11    7.73    2.26
  -1   8  11    8.17    2.64
   1   8 -11   16.96    6.00
  -1   8  11    4.86    5.82
   1   8 -11    7.06    1.93
  -1  -8  11    7.34    2.49
  -1   8  11    8.57    2.77
   1   8 -11    7.35    2.10
   1   8 -10   19.90    5.51
   1  -8 -10   15.76    5.02
   1   8 -10   26.76    2.59
  -1   8  10   22.90    2.92
  -1   8  10   12.51    6.24
   1   8 -10   23.87    2.37
  -1  -8  10   22.12    2.77
  -1   8  10   21.39    8.01
   1   8 -10   16.12    5.35
   1   8 -10   22.96    2.39
  -1  -8   9 1253.90   54.15
   1   8  -9 1238.00   53.53
   1  -8  -9 1163.31   53.41
  -1   8   9 1193.55   53.77
   1   8  -9 1136.40   49.90
  -1   8   9 1180.33   50.10
  -1  -8   9 1142.16   50.00
   1   8  -9 1181.75   49.80
   1   8  -9 1152.32   54.04
  -1   8   9 1103.90   57.12
   1   8  -9 1210.49   54.57
   1   8  -9 1160.18   49.76
  -1   8   9 1157.60   54.84
  -1  -8   9 1120.22   49.74
   1   8  -8  688.78   29.97
   1   8  -8  711.78   33.06
  -1  -8   8  758.78   33.75
   1  -8  -8  708.35   33.20
  -1   8   8  711.77   33.42
   1   8  -8  729.58   34.04
  -1   8   8  747.55   37.17
   1   8  -8  707.62   33.94
   1   8  -8  695.65   29.97
  -1  -8   8  661.09   29.91
  -1   8   8  726.39   34.93
   1   8  -7    8.84    1.69
   1   8  -7    7.99    1.76
   1  -8  -7    6.23    3.97
  -1   8   7    4.50    3.94
  -1  -8   7    8.60    4.16
   1   8  -7   11.09    4.02
   1   8  -7    7.57    4.42
  -1   8   7    8.21    6.92
   1   8  -7   11.10    4.74
  -1  -8   7    7.24    1.52
   1   8  -7    9.75    1.87
   1   8  -7    6.83    4.68
   1   8  -6  327.82   14.32
   1   8  -6  309.11   14.28
  -1  -8   6  348.23   16.89
   1  -8  -6  335.74   16.70
   1   8  -6  325.26   16.45
  -1   8   6  352.73   16.83
   1   8  -6  326.09   17.61
  -1   8   6  293.24   15.87
  -1   8   6  331.23   19.74
   1   8  -6  327.69   14.34
   1   8  -6  350.39   17.74
   1   8  -6  338.14   17.57
  -1  -8   5   13.51    3.65
   1  -8  -5   11.44    3.62
  -1   8   5    5.27    3.38
   1   8  -5   11.21    3.37
  -1   8   5    6.24    6.07
   1   8  -5    9.37    4.13
  -1   8   5    6.63    3.28
   1   8  -5   13.29    4.14
  -1   8   4   79.87    5.49
  -1  -8   4   80.72    5.61
  -1   8   4   73.81    5.84
   1   8  -4   85.42    6.56
   1   8  -4   86.49    6.57
  -1  -8   3  339.28   15.60
  -1   8   3  314.85   15.51
  -1   8   3  328.94   16.17
   1   8  -3  348.64   16.57
   1   8  -3  346.46   16.61
  -1   8   3  347.94   17.99
  -1   8   2 4419.08  193.91
  -1  -8   2 4602.52  193.97
  -1   8   2 4626.08  196.30
  -1   8   2 4602.55  194.97
   1   8  -2 4725.05  195.12
  -1  -8   1   88.11    4.65
  -1   8   1  100.28    4.68
  -1   8   1  115.98    6.74
  -1   8   1  115.28    8.21
   1   8  -1  114.85    6.37
  -1   8   1   99.10    4.75
  -1   8   0  505.67   20.30
  -1   8   0  519.00   21.48
   1   8   0  481.25   19.43
   1   8   0  480.78   21.64
  -1   8   0  468.09   18.85
  -1   8   0  529.43   21.21
  -1  -8  -1    3.69    1.15
  -1   8  -1    1.60    1.07
  -1   8  -1    2.89    3.94
  -1   8  -1    2.14    2.52
   1   8   1    1.68    4.72
  -1   8  -1    5.72    3.59
  -1   8  -1    2.68    1.68
  -1   8  -2  509.11   24.57
   1   8   2  506.69   25.40
  -1   8  -2  505.67   23.87
  -1   8  -2  545.36   24.73
  -1   8  -3   63.94    5.90
   1   8   3   79.63    7.45
  -1   8  -3   72.01    6.18
   1   8   3   60.80    6.76
   1   8   4  268.07   15.73
  -1   8  -4  278.10   14.79
  -1   8  -5  194.36   11.60
   1   8   5  174.38   12.16
  -1   8  -5  188.39   10.91
  -1   8  -6  144.73    9.86
   1   8   6  115.40    9.92
   1   8   6  120.05   10.78
  -1   8  -6  131.64    8.61
  -1   8  -6  121.47    5.97
   1   8   7   22.50    5.79
   1  -8   7   28.51    2.27
  -1   8  -7   28.33    5.62
   1   8   7   39.08    8.00
  -1   8  -7   22.63    4.64
  -1   8  -7   25.21    2.22
   1  -8   8  612.40   26.53
   1   8   8  599.77   30.76
  -1   8  -8  595.32   26.45
  -1   8  -8  672.67   29.90
   1   8   8  672.98   33.14
   1   8   9    4.01    6.29
  -1   8  -9   12.17    4.36
  -1   8  -9    4.28    1.89
   1   8   9    7.47    2.82
   1   8   9    4.73    2.27
   1   8   9    2.16    4.75
   1  -8   9    4.54    1.74
   1  -8   9    4.35    2.25
   1  -8   9    4.43    1.99
   1   8   9    6.53    2.32
  -1   8  -9    4.26    1.58
  -1  -8 -10   -0.50    4.36
  -1   8 -10    1.49    4.51
  -1   8 -10    0.52    1.92
   1   8  10    6.28    2.87
   1   8  10    2.76    2.39
   1   8  10    0.57    5.00
  -1   8 -10    4.51    1.88
   1  -8  10    4.91    1.95
   1  -8  10    1.97    2.12
   1  -8  10    4.04    2.55
   1   8  10   -0.12    2.50
   1   8  10   -0.89    6.71
  -1   8 -10   -5.30    4.77
  -1  -8 -11   80.27    8.61
  -1   8 -11  100.74    9.30
   1   8  11   84.45    5.70
   1   8  11   85.45    5.33
  -1   8 -11   90.79    4.82
   1  -8  11   92.37    5.03
  -1   8 -11   92.36    9.79
   1  -8  11   84.74    5.18
   1  -8  11   95.18    5.70
   1   8  11   88.51    5.54
   1   8  11   80.72   11.30
  -1   8 -11   66.37    7.85
  -1  -8 -12   66.71    8.64
  -1   8 -12   78.28    8.96
   1   8  12   81.47    5.42
   1   8  12   77.86    4.98
  -1   8 -12   72.83    4.41
   1  -8  12   85.09    4.84
  -1   8 -12   79.75    9.62
   1  -8  12   90.61    5.70
   1   8  12   76.54    4.42
   1  -8  12   88.16    5.15
   1   8  12   76.53    5.35
   1   8  12   59.08   10.64
  -1   8 -12   87.84    8.47
   1  -8  13   15.82    2.93
   1   8  13   19.86    2.17
   1  -8  13   18.00    3.59
  -1   8 -13   26.43    6.26
  -1  -8 -13   23.16    6.02
   1   8  13   26.65    3.66
   1  -8  13   19.97    2.58
   1   8  14  173.53    9.24
   1  -8  14  184.62    9.37
   1   8  14  166.20    8.33
   1  -8  14  178.56    8.94
  -1   8 -14  186.14    8.69
   1  -8  15   26.39    3.14
   1  -8  15   28.92    3.79
  -1   8 -15   29.15    2.87
   1   8  15   32.46    2.96
   1  -8  16   14.72    2.47
   1  -8  16   13.93    3.06
  -1   8 -16   11.67    2.08
   1   8  16   11.37    2.15
   1  -8  17   19.04    2.78
   1  -8  17   17.49    2.32
  -1   8 -17   18.29    1.96
   1   8  17   21.61    2.12
   1   8  17   19.94    2.55
   1  -8  18    0.73    1.74
   1  -8  18    1.63    1.44
   1   8  18    0.59    1.25
   1   8  18    1.30    1.67
   1  -8  19    4.16    1.08
   1  -8  19    5.04    0.94
   1   8  19    4.07    1.11
  -1  -9  18   46.12    2.78
  -1  -9  18   44.83    3.03
  -1   9  18   47.81    2.76
  -1  -9  17    2.20    1.77
  -1  -9  17   -0.69    2.19
  -1   9  17    0.29    1.77
   1   9 -16  386.41   17.39
  -1   9  16  412.29   17.98
   1  -9 -16  375.08   17.42
   1   9 -16  383.92   17.44
  -1  -9  16  437.05   18.25
  -1  -9  16  414.13   17.83
   1   9 -15    6.72    1.91
  -1   9  15    7.63    1.88
  -1  -9  15    8.97    3.09
  -1  -9  15    7.92    2.47
  -1   9  15    2.05    2.86
   1   9 -15    5.49    2.02
   1  -9 -15    3.64    1.93
  -1  -9  14    5.37    2.64
  -1  -9  14    1.61    3.31
  -1   9  14    1.40    2.50
  -1   9  14    2.08    2.94
  -1   9  14    0.57    1.96
   1   9 -14    3.11    2.07
   1   9 -13    6.06    2.27
  -1   9  13    2.74    2.08
  -1   9  13    5.22    2.82
  -1  -9  13    6.69    2.71
  -1  -9  13    5.50    3.25
  -1   9  13    7.10    3.18
   1   9 -13    6.94    5.47
   1   9 -13    9.74    5.52
   1   9 -12  130.08   12.23
  -1   9  12  168.16    8.62
   1   9 -12  149.35    8.09
  -1   9  12  160.32    8.55
  -1   9  12  172.62   14.05
   1   9 -12  167.69   13.39
   1   9 -12  164.67    7.89
  -1  -9  12  157.84    8.42
  -1   9  12  173.56    8.78
  -1   9  12  166.76    7.98
   1   9 -12  175.26    8.13
   1   9 -11  306.35   19.47
  -1   9  11  298.10   22.58
   1  -9 -11  316.49   18.93
   1   9 -11  327.57   18.99
   1   9 -11  314.48   14.90
  -1   9  11  331.95   15.26
   1   9 -11  318.59   14.70
  -1   9  11  335.37   20.59
   1   9 -11  345.87   20.12
  -1  -9  11  324.34   15.13
  -1   9  11  344.30   15.36
   1   9 -11  327.88   14.81
  -1   9  11  331.05   14.72
   1   9 -10  381.30   19.96
   1  -9 -10  378.45   19.99
   1   9 -10  346.27   16.15
  -1   9  10  355.86   16.43
   1   9 -10  353.06   15.96
   1   9 -10  377.86   21.04
  -1   9  10  344.89   21.42
  -1  -9  10  368.82   16.34
   1   9 -10  355.03   20.69
  -1   9  10  364.54   23.87
  -1   9  10  352.82   15.93
   1   9 -10  355.80   16.04
   1  -9  -9  179.15   11.24
   1   9  -9  166.38   10.92
   1   9  -9  156.84    7.81
  -1   9   9  162.33    8.10
   1   9  -9  150.33   11.65
  -1   9   9  180.04   13.08
   1   9  -9  153.45   11.82
   1   9  -9  156.49    7.65
  -1  -9   9  154.26    7.86
   1   9  -9  157.58    7.65
  -1   9   9  158.24    7.56
   1   9  -9  161.42   11.83
  -1   9   9  163.25   14.58
   1   9  -8  495.37   21.42
   1   9  -8  486.29   21.36
   1   9  -8  500.44   25.46
   1   9  -8  487.45   21.42
   1   9  -8  517.23   25.80
  -1  -9   8  481.21   21.33
  -1   9   8  500.13   26.52
  -1   9   8  461.97   21.70
  -1   9   8  498.59   22.09
   1  -9  -8  501.29   24.46
  -1  -9   8  507.92   24.83
  -1   9   8  490.54   24.53
   1   9  -8  518.31   24.42
  -1   9   8  521.47   28.55
   1   9  -8  475.85   25.38
   1   9  -7    6.83    1.83
   1   9  -7    4.41    1.75
   1  -9  -7   11.10    4.06
   1   9  -7    7.50    3.78
  -1  -9   7    6.49    3.99
  -1   9   7    8.27    3.95
   1   9  -7    7.53    4.86
   1   9  -7    9.18    4.56
  -1   9   7    8.59    7.00
  -1  -9   7    4.78    1.47
  -1   9   7    6.11    5.73
   1   9  -7   10.71    4.81
   1   9  -7    7.91    1.91
   1   9  -6   70.60    3.89
   1   9  -6   68.72    3.90
  -1   9   6   68.01    5.91
   1  -9  -6   82.45    6.30
  -1  -9   6   79.61    6.39
   1   9  -6   67.73    5.75
  -1   9   6   71.57    9.08
   1   9  -6   68.90    7.17
  -1   9   6   63.30    5.22
   1   9  -6   74.75    3.98
  -1   9   6   83.92    8.75
   1   9  -6   77.51    7.04
   1   9  -6   81.43    7.25
   1   9  -5    3.24    1.67
   1   9  -5    1.39    1.46
  -1   9   5   -0.23    3.03
  -1  -9   5    1.65    3.06
  -1   9   5   -0.41    2.92
   1   9  -5    2.88    4.46
   1   9  -5   -1.97    3.72
   1   9  -5    1.17    1.68
  -1   9   5    1.85    5.69
   1   9  -5   -0.33    3.85
  -1   9   4    7.22    2.76
  -1  -9   4    8.56    2.85
   1   9  -4    7.93    3.79
  -1   9   4   12.20    3.19
  -1   9   4    6.35    5.61
   1   9  -4   14.70    4.08
  -1   9   3 3178.69  140.53
  -1  -9   3 3235.02  140.58
  -1   9   3 3193.55  141.26
   1   9  -3 3416.57  141.80
   1   9  -3 3481.87  141.92
  -1   9   3 3613.36  143.58
  -1   9   2   13.23    1.79
  -1  -9   2   13.60    1.86
  -1   9   2   14.85    3.42
   1   9  -2   15.13    3.48
  -1   9   2   15.29    5.36
  -1   9   1  263.39   13.89
  -1   9   1  281.38   15.40
  -1   9   1  268.52   15.31
   1   9  -1  280.55   13.58
  -1   9   0  132.76    9.46
   1   9   0  131.96    7.39
  -1   9   0  143.08    8.32
  -1   9   0  122.16    8.97
  -1   9   0  122.90    6.64
  -1   9  -1  147.22    8.74
  -1   9  -1  122.30    6.46
  -1   9  -1  123.09    7.28
  -1   9  -1  142.71    9.45
   1   9   1  132.59   10.16
  -1   9  -2   44.16    2.79
  -1  -9  -2   43.62    2.90
  -1   9  -2   44.14    5.86
  -1   9  -2   43.67    3.66
  -1   9  -2   51.73    4.58
  -1   9  -3    5.66    3.54
   1   9   3   -0.41    5.68
  -1   9  -3    2.40    4.47
   1   9   3   -0.38    5.17
  -1   9  -4  744.57   34.58
   1   9   4  742.31   35.87
   1   9   5    3.20    5.52
  -1   9  -5    8.65    4.41
  -1   9  -5    6.13    1.84
   1   9   6 1576.87   69.23
  -1   9  -6 1715.34   68.70
   1  -9   6 1479.44   64.67
  -1   9  -6 1573.97   67.53
  -1   9  -6 1513.80   64.75
   1  -9   7   64.47    3.47
  -1   9  -7   60.42    7.09
   1   9   7   63.03    7.82
  -1   9  -7   48.68    5.60
  -1   9  -7   57.73    3.50
  -1   9  -8  489.31   24.41
   1  -9   8  454.16   19.57
   1   9   8  439.92   24.19
  -1   9  -8  431.67   19.51
  -1   9  -8  440.77   22.71
  -1   9  -9  180.53   11.67
  -1   9  -9  183.05   11.46
  -1  -9  -9  176.07   11.43
  -1   9  -9  168.62    8.19
   1   9   9  170.39    8.83
   1   9   9  150.97    8.42
   1  -9   9  176.97    8.08
   1   9   9  164.51   12.81
  -1   9  -9  182.07   12.94
   1  -9   9  165.50    8.19
   1  -9   9  164.10    8.58
   1   9   9  182.78    8.60
  -1   9  -9  162.18    7.92
  -1   9 -10  376.75   20.42
  -1  -9 -10  355.36   20.18
  -1   9 -10  375.34   20.37
   1   9  10  374.01   17.30
  -1   9 -10  374.05   16.72
   1   9  10  368.39   17.00
   1   9  10  355.42   16.49
   1  -9  10  385.62   16.67
  -1   9 -10  369.18   16.59
   1   9  10  347.91   21.32
   1  -9  10  375.63   17.24
   1  -9  10  382.27   16.88
   1   9  10  374.16   17.09
  -1   9 -10  365.36   16.43
  -1  -9 -11   58.98    7.24
  -1   9 -11   42.36    6.71
   1   9  11   39.36    4.27
   1   9  11   46.92    3.95
  -1   9 -11   53.02    3.43
   1  -9  11   51.47    3.52
   1  -9  11   45.55    3.68
   1  -9  11   46.55    4.22
   1   9  11   52.65    4.29
  -1   9 -11   36.84    6.22
  -1   9 -12   63.57    8.16
  -1  -9 -12   57.81    8.12
   1   9  12   66.01    5.11
   1   9  12   63.22    4.76
  -1   9 -12   69.54    4.17
   1  -9  12   82.34    4.43
   1  -9  12   74.25    4.75
   1  -9  12   70.64    5.29
   1   9  12   71.62    5.13
  -1   9 -12   59.44    7.38
   1   9  13    2.67    2.27
  -1   9 -13   -0.50    2.32
   1  -9  13    3.67    2.26
  -1   9 -13   -0.39    1.86
  -1   9 -13   -2.32    5.73
   1  -9  13    0.96    3.18
   1  -9  13   -1.75    2.48
  -1   9 -13    5.18    5.07
   1   9  13    3.40    3.21
  -1  -9 -13   -0.59    4.95
  -1   9 -13    1.21    5.08
   1   9  14    3.01    3.09
  -1   9 -14    2.82    2.18
   1   9  14    1.53    2.35
   1  -9  14    4.33    3.00
   1  -9  14    2.92    2.39
   1   9  15  126.42    6.40
  -1   9 -15  122.92    6.38
   1  -9  15  129.73    7.18
   1  -9  15  117.33    6.63
  -1   9 -16   24.55    2.49
   1   9  16   29.61    2.60
   1  -9  16   28.85    3.25
   1  -9  16   28.00    2.80
   1   9  17   21.90    2.03
  -1   9 -17   21.08    1.96
   1  -9  17   24.05    2.71
   1  -9  17   19.86    2.22
   1   9  18   14.19    1.41
   1  -9  18   15.50    1.94
   1  -9  18   14.32    1.65
  -1  10  18   -0.17    1.19
  -1 -10  18    2.15    1.48
  -1 -10  18    1.51    1.18
  -1  10  17    2.28    1.68
  -1 -10  17    5.30    2.14
  -1 -10  17    0.57    1.61
  -1  10  16   23.79    2.63
  -1  10  16   23.09    2.94
   1  10 -16   25.16    2.13
  -1 -10  16   21.32    3.02
  -1 -10  16   20.61    2.52
   1 -10 -15    7.19    1.78
   1  10 -15    4.73    1.77
  -1 -10  15    4.47    2.45
  -1 -10  15    6.91    3.09
  -1  10  15    3.04    2.72
   1  10 -15    4.57    1.87
  -1  10  15    6.26    1.78
  -1 -10  14  199.61   10.71
  -1 -10  14  214.26   10.35
   1  10 -14  201.89    9.93
  -1  10  14  218.62    9.88
  -1  10  14  222.52   10.71
  -1  10  14  207.71   10.37
   1  10 -13   48.20    7.93
   1  10 -13   57.80    8.01
   1  10 -13   58.92    4.07
  -1  10  13   61.43    4.60
  -1 -10  13   66.11    4.48
  -1 -10  13   60.19    4.89
  -1  10  13   65.83    4.95
   1  10 -13   68.01    4.10
  -1  10  13   58.31    3.85
   1  10 -12  641.66   35.73
   1  10 -12  674.11   30.74
  -1  10  12  737.73   31.23
  -1  10  12  711.64   31.16
  -1  10  12  653.90   36.73
   1  10 -12  725.34   36.52
   1  10 -12  689.35   30.53
  -1 -10  12  712.22   31.01
  -1  10  12  750.07   31.27
  -1  10  12  677.76   30.55
   1  10 -12  707.28   30.69
   1  10 -11  324.30   20.32
   1  10 -11  342.23   15.62
  -1  10  11  334.68   15.94
   1  10 -11  329.09   15.33
   1  10 -11  340.58   20.59
  -1  10  11  325.03   21.44
  -1 -10  11  358.67   15.80
  -1  10  11  358.44   16.05
  -1  10  11  327.01   15.32
   1  10 -11  350.33   15.48
   1  10 -10   34.47    6.88
   1  10 -10   47.99    7.27
   1  10 -10   49.87    3.65
  -1  10  10   55.65    4.13
  -1  10  10   34.79    7.69
   1  10 -10   44.22    3.29
  -1 -10  10   47.44    3.60
  -1  10  10   43.41    3.95
  -1  10  10   37.68    3.12
   1  10 -10   43.85    3.26
   1  10  -9   23.88    2.91
  -1  10   9   25.89    3.20
   1  10  -9   27.09    2.64
  -1  10   9   27.72    7.18
   1  10  -9   23.74    6.04
  -1 -10   9   24.31    2.70
   1  10  -9   26.06    5.83
   1  10  -9   17.30    5.60
   1  10  -9   27.90    2.54
  -1  10   9   25.45    2.36
   1  10  -8   50.29    3.42
  -1  10   8   45.17    4.21
  -1  10   8   44.80    3.59
  -1 -10   8   40.42    3.09
   1  10  -8   50.55    6.53
   1  10  -8   37.81    6.46
   1  10  -8   42.56    3.05
   1  10  -8   44.14    2.98
   1  10  -8   41.88    3.11
   1  10  -8   43.42    6.62
  -1  10   8   48.07    7.89
   1  10  -7   69.32    3.84
   1  10  -7   64.97    3.80
   1  10  -7   58.94    7.22
  -1 -10   7   62.40    6.11
  -1  10   7   62.24    6.07
   1  10  -7   63.83    3.82
   1  10  -7   73.72    7.39
  -1  10   7   74.42    8.79
   1  10  -7   75.90    7.31
   1  10  -6  388.29   17.35
   1  10  -6  393.00   17.39
   1  10  -6  380.30   20.84
  -1 -10   6  421.73   19.64
  -1  10   6  407.49   19.40
   1  10  -6  414.65   20.86
   1  10  -6  390.03   17.40
  -1  10   6  380.85   21.90
   1  10  -6  417.52   20.73
   1  10  -5   42.91    2.78
   1  10  -5   43.82    2.88
   1  10  -5   44.68    5.94
   1  10  -5   39.44    5.28
  -1  10   5   39.56    3.95
  -1  10   5   45.77    4.31
  -1 -10   5   37.79    4.30
   1  10  -5   55.14    5.70
   1  10  -5   39.35    2.86
  -1  10   5   60.90    7.67
   1  10  -4   87.74    4.30
   1  10  -4   81.10    4.20
  -1  10   4   62.18    5.37
  -1 -10   4   82.51    5.33
  -1  10   4   64.77    5.10
   1  10  -4   90.04    6.84
   1  10  -4   81.41    4.26
   1  10  -4   83.89    6.63
  -1  10   4   84.74    8.75
   1  10  -3  213.25   11.73
  -1  10   3  206.43   13.62
   1  10  -3  203.02    9.65
   1  10  -3  224.11    9.63
  -1  10   3  210.21   13.78
  -1  10   3  209.22   11.19
   1  10  -2 1463.74   63.83
  -1  10   2 1439.64   63.69
  -1  10   2 1458.39   65.63
  -1  10   1  165.54   11.56
  -1  10   1  161.60   11.70
   1  10  -1  179.33    9.51
  -1  10   1  166.10    9.89
  -1  10   0  225.60   11.28
  -1  10   0  255.76   14.71
  -1  10   0  268.87   15.20
   1  10   0  248.61   12.23
  -1  10   0  257.67   13.31
  -1  10  -1  152.10    7.60
  -1  10  -1  155.77    8.41
  -1  10  -1  163.35   10.76
   1  10   1  176.24   11.83
  -1  10  -1  159.28    9.97
  -1  10  -2 1440.65   63.65
  -1  10  -2 1464.69   65.06
   1  10   2 1491.35   66.14
  -1  10  -2 1444.95   62.95
  -1  10  -3   52.10    4.41
  -1  10  -3   52.38    6.35
   1  10   3   41.45    7.36
  -1  10  -3   49.49    5.22
  -1  10  -3   44.79    3.04
   1  10   3   46.67    7.35
  -1  10  -4 1912.75   80.61
   1  10   4 1876.78   82.24
  -1  10  -4 1832.52   77.75
  -1  10  -4 1742.47   77.81
   1  10   4 1879.18   77.89
   1  10   4 1852.59   81.96
  -1  10  -5  402.00   19.24
   1  10   5  344.16   20.20
  -1  10  -5  357.68   15.68
  -1  10  -5  348.58   15.76
  -1  10  -6  185.82   11.84
   1  10   6  167.34   12.70
   1 -10   6  175.42    8.11
  -1  10  -6  177.53    8.29
   1 -10   7   25.69    2.14
  -1  10  -7   22.26    5.22
  -1  10  -7   24.15    2.45
  -1  10  -8  392.09   19.00
  -1 -10  -8  381.49   18.95
  -1  10  -8  360.00   16.25
   1  10   8  366.36   16.53
   1  10   8  334.45   20.82
  -1  10  -8  397.58   20.97
   1 -10   8  360.55   16.05
   1 -10   8  334.40   16.38
  -1  10  -8  358.06   19.45
   1  10   8  370.14   16.13
  -1  10  -8  356.03   16.06
  -1  10  -9  256.23   14.88
  -1 -10  -9  258.69   15.03
   1  10   9  262.44   12.65
  -1  10  -9  243.41   11.97
   1  10   9  243.83   12.28
   1  10   9  236.39   11.73
   1 -10   9  273.54   11.85
   1  10   9  268.18   17.15
  -1  10  -9  302.51   17.25
  -1  10  -9  270.12   11.90
   1 -10   9  243.67   12.24
   1 -10   9  265.90   11.98
   1  10   9  278.72   11.94
  -1  10  -9  258.49   11.77
  -1  10  -9  241.64   15.16
  -1  10 -10  961.78   47.54
  -1  10 -10 1086.98   47.70
  -1 -10 -10 1043.06   47.58
  -1  10 -10  970.82   43.88
   1  10  10  975.05   44.37
   1  10  10  971.39   43.66
   1  10  10  981.05   44.17
   1  10  10 1035.49   49.50
  -1  10 -10 1052.93   43.81
  -1  10 -10 1117.79   49.89
   1 -10  10 1040.71   43.80
   1 -10  10 1038.96   43.99
   1 -10  10 1020.86   44.35
   1  10  10 1031.71   44.29
   1  10  10 1037.44   43.84
  -1  10 -10  995.45   43.63
  -1  10 -11   -0.54    4.17
  -1  10 -11    1.57    4.75
  -1 -10 -11    0.52    4.44
   1  10  11    1.37    3.37
   1  10  11    2.13    2.84
   1 -10  11    2.36    1.99
  -1  10 -11    2.37    2.09
  -1  10 -11   -1.46    5.69
   1 -10  11   -0.30    2.86
   1 -10  11    5.30    2.38
   1  10  11    1.14    3.01
   1  10  11    2.68    2.28
  -1  10 -11    1.36    2.28
  -1  10 -12   44.83    7.30
  -1  10 -12   40.59    6.46
   1  10  12   42.78    4.44
   1  10  12   34.97    3.81
   1 -10  12   47.23    4.35
   1 -10  12   45.24    3.62
   1  10  12   45.53    3.48
  -1  10 -12   42.87    3.56
   1  10  12   41.45    4.17
   1 -10  12   41.70    3.29
  -1  10 -12   42.35    3.28
  -1  10 -13   37.57    7.19
   1  10  13   53.82    4.53
   1 -10  13   51.49    3.98
   1 -10  13   45.82    4.41
  -1  10 -13   50.94    3.37
   1 -10  13   53.20    3.67
   1  10  13   48.48    4.56
  -1  10 -13   52.35    3.76
   1  10  13   52.32    3.80
   1  10  14  105.32    6.87
   1  10  14  121.26    6.24
  -1  10 -14  123.19    6.28
   1 -10  14  113.85    6.99
   1 -10  14  121.37    6.48
   1  10  15   65.22    3.89
  -1  10 -15   57.74    3.85
   1 -10  15   59.74    4.49
   1 -10  15   58.54    4.09
   1  10  16    1.56    1.83
  -1  10 -16    0.36    1.73
   1 -10  16    1.70    1.97
   1 -10  16    0.91    2.54
  -1  10 -17    3.28    1.41
   1  10  17    3.30    1.48
   1 -10  17    0.26    2.02
   1 -10  17    1.52    1.60
   1 -10  18    8.25    1.25
   1 -10  18    6.63    1.55
  -1  11  18   20.12    1.49
  -1 -11  18   20.89    1.74
  -1 -11  18   18.88    1.48
  -1  11  17  120.69    5.78
  -1 -11  17  116.40    5.81
  -1 -11  17  120.18    6.11
  -1  11  16  224.32    9.93
  -1  11  16  208.31   10.19
   1  11 -16  200.54    9.60
  -1 -11  16  216.68   10.27
  -1 -11  16  216.00    9.96
  -1  11  15  103.17    5.50
  -1 -11  15   98.79    5.51
  -1 -11  15   92.16    5.98
  -1  11  15  103.56    6.02
   1  11 -15   92.76    5.14
  -1  11  15  101.61    5.01
  -1 -11  14   70.29    4.55
  -1 -11  14   64.64    5.13
  -1  11  14   67.88    3.97
   1  11 -14   61.45    4.08
  -1  11  14   77.29    5.08
  -1  11  14   67.69    4.72
   1  11 -13  414.72   18.84
  -1  11  13  397.80   19.42
   1  11 -13  402.95   19.06
  -1  11  13  423.38   19.53
  -1 -11  13  438.26   19.38
  -1 -11  13  437.04   19.85
  -1  11  13  471.16   19.80
  -1  11  13  423.37   18.93
   1  11 -13  446.66   19.10
   1  11 -12   11.08    5.57
   1  11 -12    7.26    5.51
   1  11 -12   17.32    2.94
  -1  11  12   23.09    3.68
  -1  11  12   18.87    3.53
  -1  11  12    8.23    6.36
   1  11 -12   15.17    2.48
  -1 -11  12   17.51    2.92
  -1  11  12   16.14    3.44
   1  11 -12   19.48    2.70
  -1  11  12   16.00    2.46
   1  11 -11  258.20   17.18
   1  11 -11  258.46   12.44
  -1  11  11  261.70   12.84
   1  11 -11  275.24   12.22
   1  11 -11  255.00   17.17
  -1 -11  11  262.41   12.52
  -1  11  11  287.23   12.94
   1  11 -11  266.24   12.27
  -1  11  11  252.57   12.13
   1  11 -10  473.62   21.95
  -1  11  10  476.14   22.23
   1  11 -10  491.52   26.72
  -1  11  10  472.36   27.95
   1  11 -10  510.12   21.79
  -1 -11  10  475.62   21.96
   1  11 -10  517.83   27.14
   1  11 -10  517.70   21.83
  -1  11  10  484.84   21.69
   1  11  -9    7.28    2.43
  -1  11   9    0.63    2.76
   1  11  -9    6.67    2.16
  -1  11   9   -0.76    6.14
  -1 -11   9    2.38    1.99
   1  11  -9    1.03    2.04
  -1  11   9    3.15    1.87
   1  11  -9    1.81    4.82
   1  11  -9    4.15    4.73
   1  11  -8  342.87   20.13
   1  11  -8  352.98   16.06
  -1  11   8  346.58   16.19
  -1  11   8  365.51   16.64
   1  11  -8  380.10   20.35
   1  11  -8  359.23   15.85
  -1  11   8  382.42   21.95
   1  11  -8  356.25   19.86
  -1 -11   8  338.58   15.88
  -1  11   8  352.61   16.07
   1  11  -8  369.39   15.85
  -1  11   8  338.32   15.71
  -1  11   7   40.02    3.51
  -1  11   7   38.55    3.81
  -1  11   7   33.16    3.24
   1  11  -7   37.09    2.80
   1  11  -7   36.66    2.77
   1  11  -7   34.45    5.67
   1  11  -7   28.92    6.05
   1  11  -7   37.02    5.84
   1  11  -7   35.88    2.87
  -1  11   7   28.53    7.22
   1  11  -6  216.93    9.91
   1  11  -6  217.26    9.94
   1  11  -6  203.36   13.59
   1  11  -6  215.83   13.20
   1  11  -6  209.22    9.95
   1  11  -6  236.16   13.28
  -1  11   6  226.28   15.20
   1  11  -5  549.82   24.55
   1  11  -5  579.74   24.54
   1  11  -5  558.80   24.55
   1  11  -5  552.02   27.35
  -1  11   5  607.73   29.77
   1  11  -4  178.96    8.25
   1  11  -4  175.57    8.26
  -1  11   4  173.15   12.86
  -1  11   4  171.78    9.41
   1  11  -4  178.88   10.76
  -1  11   4  210.60   13.52
   1  11  -3  347.12   15.63
   1  11  -3  355.08   15.60
  -1  11   3  371.59   20.27
  -1  11   3  365.89   17.17
   1  11  -3  350.25   15.59
   1  11  -3  372.21   17.93
   1  11  -2  133.68    6.59
  -1  11   2  132.65    8.13
  -1  11   2  141.82   10.79
   1  11  -2  132.34    6.31
   1  11  -2  131.73    8.24
   1  11  -1  217.83   10.18
   1  11  -1  213.05   10.00
  -1  11   1  251.20   12.33
   1  11  -1  227.12   11.69
  -1  11   1  236.03   14.39
   1  11  -1  230.36   14.89
  -1  11   1  245.16   14.62
   1  11   0  462.66   19.56
  -1  11   0  464.29   22.01
   1  11   0  461.47   21.04
  -1  11   0  413.95   19.82
  -1  11   0  479.44   23.65
  -1  11  -1  224.71   10.18
   1  11   1  230.35   10.30
  -1  11  -1  214.20   10.34
   1  11   1  229.43   15.03
  -1  11  -1  228.10   11.25
  -1  11  -1  241.04   14.26
   1  11   2  952.21   41.95
  -1  11  -2 1016.21   43.59
  -1  11  -2 1062.13   45.64
  -1  11  -2  975.26   42.73
   1  11   2  968.69   46.38
   1  11   3    2.87    2.10
  -1  11  -3    3.54    1.59
  -1  11  -3    1.93    1.86
  -1  11  -3    4.73    2.57
   1  11   3    7.91    6.21
  -1  11  -3    3.58    4.88
  -1  11  -3    2.21    3.25
  -1  11  -4   21.46    2.69
   1  11   4   30.61    2.67
  -1  11  -4   26.57    2.14
  -1  11  -4   21.38    2.40
  -1  11  -4   27.47    3.94
   1  11   4   34.29    6.78
   1  11   4   25.91    7.08
  -1  11  -4   26.91    4.72
  -1  11  -5   15.77    3.02
  -1  11  -5   24.02    2.12
  -1  11  -5   24.45    2.34
  -1  11  -5   23.13    4.02
   1  11   5   22.53    6.60
   1  11   5   18.57    6.39
  -1  11  -5   17.95    4.74
  -1  11  -6   32.47    3.97
  -1  11  -6   36.84    5.70
   1  11   6   34.48    7.41
  -1  11  -6   32.73    2.70
   1  11   6   44.27    7.42
  -1  11  -7   24.24    4.06
  -1  11  -7   24.37    2.71
   1  11   7   34.11    3.43
   1  11   7   24.13    3.13
   1  11   7   27.45    6.97
   1 -11   7   24.58    2.14
  -1  11  -7   33.17    5.90
   1  11   7   26.78    2.86
  -1  11  -7   25.70    2.47
   1  11   7   24.33    2.38
  -1  11  -8   71.08    6.70
  -1  11  -8   81.55    4.79
   1  11   8   78.09    4.44
   1  11   8   79.49    5.13
  -1  11  -8   80.18    8.53
   1  11   8   56.64    9.15
   1 -11   8   80.65    4.33
   1 -11   8   80.27    4.88
   1  11   8   73.98    4.95
   1  11   8   83.56    5.01
   1  11   8   84.24    4.54
  -1  11  -8   80.74    4.51
   1  11   9   37.65    4.15
  -1  11  -9   34.07    3.19
   1  11   9   29.97    3.54
   1  11   9   32.87    2.73
  -1  11  -9   31.67    2.90
   1 -11   9   34.85    2.73
  -1  11  -9   24.78    6.40
   1  11   9   32.62    7.40
   1 -11   9   33.20    3.34
   1 -11   9   33.77    2.92
  -1  11  -9   25.40    5.07
   1  11   9   34.56    2.93
  -1  11  -9   36.17    2.97
  -1  11  -9   33.86    2.74
   1  11  10  220.75   11.05
  -1  11 -10  229.63   10.41
   1  11  10  204.58   10.69
   1  11  10  205.58    9.95
  -1  11 -10  213.36   14.58
  -1  11 -10  217.95   10.18
  -1  11 -10  217.64   15.25
   1  11  10  181.94   15.21
   1 -11  10  212.43   10.06
   1 -11  10  211.01   10.74
   1 -11  10  216.83   10.30
  -1  11 -10  226.81   10.22
  -1  11 -10  208.53    9.98
   1  11  10  218.35   10.19
  -1  11 -10  186.47   13.13
  -1  11 -11  108.46    9.71
   1  11  11  127.75    7.57
   1  11  11  114.30    7.15
   1 -11  11  127.59    7.29
   1 -11  11  118.51    6.64
   1  11  11  130.43    6.59
  -1  11 -11  134.37    6.67
   1  11  11  128.75    7.36
   1 -11  11  118.29    6.43
  -1  11 -11  115.80   10.88
  -1  11 -11  130.28    6.56
  -1  11 -11  139.04   12.18
  -1  11 -12   -3.49    4.99
   1  11  12    0.16    3.35
   1 -11  12    1.67    2.29
   1 -11  12    0.47    3.00
   1 -11  12    2.03    2.07
  -1  11 -12   -0.76    5.38
  -1  11 -12   -0.09    2.20
   1  11  12   -0.92    3.16
   1  11  12    3.38    2.30
  -1  11 -12    4.09    2.50
   1  11  13    3.03    3.27
  -1  11 -13    4.96    2.04
   1 -11  13    4.78    3.17
   1 -11  13    4.02    2.50
   1  11  13    2.11    3.28
  -1  11 -13    4.04    2.52
   1  11  13    8.61    2.49
   1  11  14   44.18    4.01
   1 -11  14   41.86    3.96
   1 -11  14   43.03    3.50
  -1  11 -14   39.91    2.91
   1  11  14   37.36    4.16
   1  11  14   42.75    3.40
  -1  11 -14   46.76    3.43
  -1  11 -15    3.50    2.01
   1  11  15    3.24    2.10
   1 -11  15    4.22    2.73
   1 -11  15    2.08    2.11
  -1  11 -16    3.48    1.70
   1  11  16    4.84    1.79
   1 -11  16    0.52    2.29
   1 -11  16    1.79    1.88
   1  11  17   17.90    1.75
  -1  11 -17   14.16    1.65
   1 -11  17   14.87    2.16
   1 -11  17   17.48    1.86
   1 -11  18    2.65    0.93
   1 -11  18    1.67    1.23
  -1 -12  18    4.03    1.00
  -1  12  17    0.66    1.39
  -1 -12  17    0.99    1.23
  -1 -12  17   -0.07    1.68
  -1  12  16   12.68    1.96
  -1  12  16    6.59    2.41
   1  12 -16   10.06    1.59
  -1 -12  16    9.47    1.89
  -1 -12  16    8.37    2.33
  -1  12  15   47.73    3.37
  -1 -12  15   41.25    3.79
  -1 -12  15   44.66    3.30
  -1  12  15   45.98    3.97
   1  12 -15   43.21    3.02
  -1  12  14    3.68    2.36
  -1 -12  14    3.78    2.27
  -1 -12  14    3.17    3.02
  -1  12  14   -0.12    2.73
  -1  12  14    3.13    3.04
   1  12 -14    2.06    2.04
  -1  12  14    2.15    1.81
   1  12 -13  470.81   22.09
  -1  12  13  474.11   22.47
  -1  12  13  496.49   22.53
  -1 -12  13  490.92   22.25
  -1 -12  13  522.92   22.80
  -1  12  13  541.72   22.76
  -1  12  13  497.70   21.91
   1  12 -13  498.95   22.05
   1  12 -12  126.92    7.20
  -1  12  12  131.74    7.86
  -1  12  12  140.81    7.81
   1  12 -12  142.82    6.98
  -1  12  12  128.94   12.81
   1  12 -12  130.03   11.68
  -1 -12  12  129.90    7.76
  -1 -12  12  141.53    7.30
  -1  12  12  147.00    7.86
   1  12 -12  133.45    7.02
  -1  12  12  137.68    6.93
  -1  12  11  324.84   15.20
   1  12 -11  318.92   19.73
   1  12 -11  312.75   14.49
  -1  12  11  275.18   20.55
  -1 -12  11  320.99   14.77
   1  12 -11  336.99   14.83
  -1  12  11  308.07   14.41
   1  12 -11  314.37   14.53
  -1  12  10  460.62   20.75
  -1  12  10  415.13   26.49
   1  12 -10  459.81   25.20
   1  12 -10  451.87   20.14
  -1 -12  10  430.87   20.26
   1  12 -10  474.52   20.45
  -1  12  10  437.47   20.04
   1  12 -10  465.74   20.20
   1  12  -9  238.72   11.46
  -1  12   9  250.72   11.76
   1  12  -9  244.67   11.20
   1  12  -9  229.05   15.22
  -1  12   9  234.26   17.55
  -1 -12   9  220.32   11.19
  -1  12   9  259.12   11.72
  -1  12   9  228.43   11.41
   1  12  -9  241.21   11.18
  -1  12   9  239.08   11.08
   1  12  -8    2.73    4.51
  -1  12   8   -4.12    3.19
  -1  12   8   -0.50    2.75
   1  12  -8    4.61    2.49
  -1  12   8   -4.65    6.56
   1  12  -8    1.97    2.15
  -1  12   8    3.54    2.76
  -1  12   8    2.99    1.90
   1  12  -8    1.94    1.95
   1  12  -7   18.99    4.92
  -1  12   7   13.46    2.94
  -1  12   7   12.75    2.11
   1  12  -7   17.67    2.67
  -1  12   7   18.29    3.28
  -1  12   7   14.57    2.72
  -1  12   7    8.72    6.71
   1  12  -7   15.58    2.34
  -1  12   7   11.24    2.76
   1  12  -7   17.75    2.21
  -1  12   7   13.35    2.03
   1  12  -7   13.24    2.17
   1  12  -6   22.02    4.95
  -1  12   6   11.80    6.86
  -1  12   6   20.11    2.85
  -1  12   6   18.91    3.11
  -1  12   6   19.56    2.47
   1  12  -6   17.93    2.54
   1  12  -6   15.93    2.28
   1  12  -6   16.76    2.17
   1  12  -6   15.42    2.25
  -1  12   6    8.82    6.28
   1  12  -5    4.92    1.91
  -1  12   5   10.75    6.16
   1  12  -5    8.23    2.00
   1  12  -5    7.33    1.89
   1  12  -5    6.09    3.59
  -1  12   5    5.73    6.29
  -1  12   4    5.34    5.87
   1  12  -4    2.46    1.80
   1  12  -4    4.27    1.77
  -1  12   4    4.11    5.60
   1  12  -4    1.01    3.33
   1  12  -3   27.13    2.44
   1  12  -3   31.20    2.44
   1  12  -3   24.92    2.48
   1  12  -3   33.32    2.85
   1  12  -3   38.96    4.55
  -1  12   3   26.85    6.53
  -1  12   3   21.00    3.47
   1  12  -2 1050.64   45.55
   1  12  -2 1089.35   45.75
  -1  12   2 1110.95   50.38
  -1  12   2  985.82   47.27
   1  12  -2 1089.43   47.63
  -1  12   1   46.70    7.25
   1  12  -1   50.65    2.84
   1  12  -1   55.73    8.19
   1  12  -1   48.79    3.00
  -1  12   1   37.66    2.80
  -1  12   1   44.28    3.16
  -1  12   1   38.89    2.93
   1  12  -1   46.79    3.34
  -1  12   1   33.77    4.75
   1  12  -1   56.40    4.69
  -1  12   1   59.56    7.72
  -1  12   0  283.57   16.20
  -1  12   0  251.67   11.44
  -1  12   0  244.91   11.50
  -1  12   0  253.03   11.47
   1  12   0  257.71   11.41
   1  12   0  262.69   11.41
   1  12   0  242.24   12.83
  -1  12  -1    8.81    1.57
   1  12   1   11.22    1.72
   1  12   1    7.97    2.35
  -1  12  -1   12.01    2.00
  -1  12  -1    8.70    1.99
   1  12   1    7.28    6.65
  -1  12  -1   14.13    6.09
  -1  12  -1   12.10    2.03
  -1  12  -1    5.16    2.26
  -1  12  -2   76.60    4.34
   1  12   2   78.06    4.62
  -1  12  -2   86.21    4.19
   1  12   2   84.91    9.51
  -1  12  -2   90.29    8.50
  -1  12  -2   77.05    4.95
  -1  12  -2   84.35    5.94
  -1  12  -3  361.93   16.60
  -1  12  -3  393.82   16.49
   1  12   3  366.20   16.68
  -1  12  -3  363.30   16.50
   1  12   3  375.96   21.80
  -1  12  -3  407.31   20.63
  -1  12  -3  394.42   18.77
  -1  12  -3  372.97   17.82
   1  12   4  493.36   26.76
  -1  12  -4  477.31   22.92
  -1  12  -4  543.99   24.19
  -1  12  -4  485.61   21.28
  -1  12  -4  503.06   21.16
  -1  12  -4  454.07   21.09
   1  12   4  534.98   26.51
   1  12   5   12.97    6.86
  -1  12  -5   24.13    4.69
  -1  12  -5   19.61    3.72
   1  12   5   24.12    6.80
  -1  12  -5   21.24    2.37
  -1  12  -5   23.59    2.14
  -1  12  -5   19.35    2.07
  -1  12  -6  366.05   17.01
   1  12   6  375.55   16.93
   1  12   6  384.92   17.27
   1  12   6  388.58   17.47
  -1  12  -6  384.56   19.58
   1  12   6  409.37   22.97
  -1  12  -6  394.84   20.52
   1  12   6  370.67   16.85
  -1  12  -6  386.02   16.81
  -1  12  -6  375.16   16.88
   1  12   6  363.47   22.17
  -1  12  -7   55.15    6.03
   1  12   7   50.77    8.57
   1  12   7   53.95    3.60
   1  12   7   51.72    3.75
  -1  12  -7   48.89    3.61
   1  12   7   40.36    3.75
   1  12   7   48.68    3.28
   1  12   7   54.85    4.46
   1  12   7   41.16    8.33
  -1  12  -7   42.08    6.49
   1  12   7   41.80    3.23
   1  12   7   43.10    3.98
   1  12   7   49.09    3.68
   1  12   7   52.44    3.38
  -1  12  -7   50.10    3.41
   1  12   8   10.21    6.61
  -1  12  -8    0.50    4.01
  -1  12  -8    0.31    2.32
   1  12   8    2.31    2.26
   1  12   8   -0.17    1.81
   1  12   8    2.09    2.74
   1 -12   8    0.51    1.58
   1  12   8    0.76    6.23
  -1  12  -8   -0.26    2.05
  -1  12  -8    1.18    4.70
   1  12   8    1.77    2.02
   1 -12   8    2.48    2.26
   1  12   8    2.34    2.82
   1  12   8    1.57    2.38
  -1  12  -8    1.26    1.98
   1  12   8    3.21    2.12
   1  12   9  428.51   26.29
   1  12   9  482.50   20.80
   1  12   9  474.11   20.15
  -1  12  -9  433.90   20.08
   1  12   9  424.23   19.77
   1  12   9  434.44   20.41
  -1  12  -9  456.99   19.95
  -1  12  -9  436.32   23.93
   1  12   9  433.66   25.95
   1 -12   9  454.50   19.77
  -1  12  -9  539.77   25.81
   1 -12   9  449.86   20.34
   1 -12   9  431.77   19.88
   1  12   9  416.28   20.15
   1  12   9  453.65   20.37
  -1  12  -9  457.23   19.84
  -1  12  -9  475.71   19.95
   1  12   9  420.89   19.87
   1  12  10    9.94    3.91
  -1  12 -10   12.54    2.79
   1  12  10    9.32    1.99
   1  12  10   12.47    3.35
   1  12  10   22.47    7.40
   1 -12  10   14.86    2.19
  -1  12 -10   18.20    2.69
  -1  12 -10   12.64    5.91
   1 -12  10   13.60    2.29
   1 -12  10   10.43    3.02
  -1  12 -10   14.76    5.24
  -1  12 -10   11.72    2.28
   1  12  10   14.25    2.51
  -1  12 -10   15.18    2.63
   1  12  11  166.10    9.41
   1  12  11  163.51    8.70
   1  12  11  150.80    8.93
   1 -12  11  179.10    8.54
   1 -12  11  159.68    8.92
  -1  12 -11  180.17    8.53
  -1  12 -11  173.90    8.19
   1  12  11  168.66    8.46
   1  12  11  110.59   13.76
   1 -12  11  180.78    8.31
  -1  12 -11  180.16    8.47
  -1  12 -11  135.86   12.72
  -1  12 -11  160.70   12.76
   1  12  12    2.82    7.11
  -1  12 -12   -0.68    4.67
   1  12  12    1.29    3.49
   1  12  12    5.55    2.76
   1 -12  12   -1.23    3.02
   1 -12  12    1.72    2.31
   1 -12  12    4.09    2.01
  -1  12 -12    1.48    2.20
  -1  12 -12   -2.24    5.43
   1  12  12    1.23    3.31
  -1  12 -12    3.39    2.39
   1  12  12    1.10    2.37
   1  12  13   15.83    3.57
  -1  12 -13   11.79    2.27
   1 -12  13   13.82    3.19
   1 -12  13   16.73    2.68
   1  12  13   24.67    3.67
  -1  12 -13   14.56    2.59
   1  12  13   15.01    2.62
   1  12  14  101.50    6.26
   1 -12  14  108.19    5.86
   1 -12  14  110.40    6.34
  -1  12 -14  102.95    5.41
   1  12  14  105.93    6.51
  -1  12 -14  103.70    5.70
   1  12  14  113.91    5.77
   1  12  15   37.59    2.86
  -1  12 -15   31.96    2.77
   1 -12  15   34.43    3.43
   1 -12  15   31.33    2.86
  -1  12 -16   81.32    4.28
   1  12  16   81.02    4.29
   1 -12  16   83.40    4.77
   1 -12  16   78.88    4.34
   1  12  17    4.10    1.70
  -1  12 -17    2.43    1.22
   1  12  17    4.34    1.26
   1 -12  17    5.52    1.31
   1 -12  17    3.86    1.65
   1  12  18  150.63    6.82
  -1 -13  17   63.51    3.27
  -1 -13  17   71.05    3.66
  -1  13  16    6.58    1.71
  -1  13  16    7.00    2.21
   1  13 -16    4.42    1.41
  -1 -13  16    4.74    2.09
  -1 -13  16    5.00    1.54
  -1  13  15  174.48    8.28
  -1 -13  15  183.71    8.72
  -1 -13  15  171.84    8.26
  -1  13  15  180.08    8.80
   1  13 -15  162.42    8.09
  -1  13  14    4.41    2.23
  -1  13  14    4.27    2.68
  -1 -13  14    3.35    2.14
  -1 -13  14    8.44    2.86
  -1  13  14    3.11    2.77
  -1  13  14    4.48    3.11
   1  13 -14    4.06    1.91
  -1  13  14    4.54    1.74
   1  13 -13   82.08    5.05
  -1  13  13   74.40    5.65
  -1  13  13   85.83    5.08
  -1  13  13   88.77    5.76
  -1 -13  13   89.92    5.12
  -1 -13  13   94.61    5.83
  -1  13  13   84.01    5.72
  -1  13  13   86.43    4.79
   1  13 -13   87.81    4.98
  -1  13  12   97.78    6.28
   1  13 -12   91.59    9.74
   1  13 -12  101.20    5.44
  -1 -13  12   98.86    5.63
  -1 -13  12   93.59    6.18
   1  13 -12   96.43    5.75
  -1  13  12  101.83    5.64
  -1  13  12  101.90    6.46
   1  13 -12   95.37    5.48
  -1  13  12   92.17    5.31
   1  13 -11   81.76    5.44
  -1  13  11   82.39    5.19
  -1  13  11   91.29    6.03
  -1  13  11   96.21   11.66
   1  13 -11   94.80    5.15
   1  13 -11  100.72    9.81
  -1 -13  11   91.32    5.24
  -1 -13  11   86.93    5.86
  -1  13  11   83.38    4.97
   1  13 -11   93.42    5.21
   1  13 -10  139.51    8.11
  -1  13  10  163.70    7.94
  -1  13  10  174.53    8.70
   1  13 -10  158.11    7.84
  -1  13  10  137.15   13.86
   1  13 -10  148.06   12.36
  -1 -13  10  146.60    7.83
  -1  13  10  162.86    8.45
  -1  13  10  154.78    7.72
   1  13 -10  156.77    7.84
  -1  13   9  228.84   18.18
  -1  13   9  235.92   11.35
   1  13  -9  253.38   11.72
  -1  13   9  257.02   12.33
  -1  13   9  235.18   11.96
   1  13  -9  221.28   15.42
  -1  13   9  209.29   17.45
   1  13  -9  250.22   11.41
  -1 -13   9  224.01   11.30
  -1  13   9  242.15   11.76
  -1  13   9  242.89   11.70
  -1  13   9  242.67   11.26
   1  13  -9  252.41   11.39
  -1  13   8  215.70   17.20
  -1  13   8  232.65   11.74
  -1  13   8  248.95   12.14
  -1  13   8  244.55   11.18
  -1  13   8  249.70   11.85
   1  13  -8  246.94   11.50
   1  13  -8  231.66   15.12
  -1  13   8  234.83   17.60
   1  13  -8  228.53   11.15
  -1  13   8  228.91   11.55
  -1  13   8  242.24   11.49
   1  13  -8  237.93   11.16
  -1  13   8  234.33   11.03
  -1  13   7  464.91   26.85
  -1  13   7  439.04   20.33
  -1  13   7  485.30   20.89
   1  13  -7  472.06   20.66
  -1  13   7  461.64   21.11
  -1  13   7  474.37   20.85
   1  13  -7  468.07   24.14
   1  13  -7  453.99   20.39
  -1  13   7  468.65   26.83
  -1  13   7  461.96   20.75
   1  13  -7  466.51   20.37
   1  13  -7  459.62   20.36
  -1  13   7  438.34   20.27
   1  13  -6   21.44    4.84
  -1  13   6   24.78    7.28
  -1  13   6   26.95    2.59
   1  13  -6   36.67    3.22
  -1  13   6   34.91    3.39
  -1  13   6   33.50    3.33
  -1  13   6   38.88    3.92
  -1  13   6   34.88    7.78
   1  13  -6   32.10    2.87
  -1  13   6   30.17    3.05
  -1  13   6   32.55    3.40
   1  13  -6   34.31    2.99
  -1  13   6   27.72    2.58
   1  13  -6   32.07    2.62
   1  13  -6   31.62    2.81
  -1  13   5   28.47    7.41
   1  13  -5   27.86    4.88
  -1  13   5   23.75    2.85
  -1  13   5   29.87    3.46
  -1  13   5   20.06    2.80
  -1  13   5   28.16    3.14
  -1  13   5   26.13    2.78
  -1  13   5   26.42    3.05
  -1  13   5   26.73    3.12
   1  13  -5   28.39    2.68
  -1  13   5   23.13    7.00
   1  13  -5   26.77    2.52
   1  13  -5   21.89    2.59
   1  13  -4   23.83    4.35
  -1  13   4   29.69    7.39
   1  13  -4   21.22    2.39
   1  13  -4   18.81    2.64
   1  13  -4   24.12    2.29
   1  13  -3   19.77    2.22
   1  13  -3   21.29    3.81
  -1  13   3   20.65    6.69
  -1  13   3   21.14    1.87
   1  13  -3   17.45    2.60
   1  13  -3   19.86    2.30
  -1  13   2  911.35   43.37
   1  13  -2  901.58   37.99
   1  13  -2  892.31   40.02
  -1  13   2  945.49   43.34
   1  13  -2  911.73   38.19
  -1  13   2  834.31   37.99
  -1  13   2  876.62   37.91
  -1  13   1   36.20    7.24
   1  13  -1   42.40    2.69
   1  13  -1   43.04    7.82
   1  13  -1   37.88    4.25
  -1  13   1   29.88    7.32
   1  13  -1   41.50    2.80
  -1  13   1   35.85    2.83
   1  13  -1   39.90    3.23
   1  13  -1   36.96    2.72
  -1  13   1   39.45    2.75
  -1  13   0  652.84   28.45
   1  13   0  670.46   28.47
  -1  13   0  687.08   33.58
  -1  13   0  683.91   28.50
   1  13   0  675.76   28.57
  -1  13   0  625.42   28.56
  -1  13   0  655.64   28.64
  -1  13   0  643.61   28.66
  -1  13  -1   47.34    7.72
   1  13   1   56.18    3.06
  -1  13  -1   53.13    3.37
  -1  13  -1   54.73    3.20
  -1  13  -1   50.45    3.50
  -1  13  -1   53.57    3.41
   1  13   1   61.81    3.30
  -1  13  -2   -5.19    5.37
  -1  13  -2    3.94    2.58
   1  13   2    3.21    6.44
  -1  13  -2    4.25    1.94
  -1  13  -2    5.38    1.64
  -1  13  -2    2.84    1.86
   1  13   2    0.95    2.11
   1  13   3    5.32    6.53
  -1  13  -3    6.86    3.12
  -1  13  -3    2.54    4.99
  -1  13  -3    6.89    2.40
   1  13   3    8.06    2.33
  -1  13  -3    8.80    1.72
  -1  13  -3    9.80    1.96
   1  13   4   41.48    8.13
  -1  13  -4   49.25    4.73
  -1  13  -4   51.98    5.78
  -1  13  -4   57.65    3.29
  -1  13  -4   53.12    3.36
  -1  13  -4   53.39    3.55
   1  13   4   46.99    7.94
   1  13   5  448.01   25.81
  -1  13  -5  435.48   20.72
   1  13   5  457.50   20.66
   1  13   5  474.92   21.15
  -1  13  -5  476.78   22.77
  -1  13  -5  469.28   23.72
   1  13   5  449.44   26.61
   1  13   5  476.86   21.03
   1  13   5  478.55   20.88
  -1  13  -5  487.01   20.54
  -1  13  -5  439.00   20.44
  -1  13  -5  502.01   20.71
   1  13   5  467.10   20.59
   1  13   6   -2.90    6.56
  -1  13  -6    0.37    3.34
   1  13   6    0.83    2.17
   1  13   6    4.00    2.01
  -1  13  -6    1.10    2.34
   1  13   6    1.10    3.02
   1  13   6    2.70    2.58
   1  13   6    2.72    1.91
   1  13   6   -1.51    6.52
  -1  13  -6    3.32    4.07
   1  13   6    3.56    2.14
   1  13   6    2.84    2.84
   1  13   6    2.04    2.55
   1  13   6    2.50    2.16
  -1  13  -6   -1.09    2.07
   1  13   6    2.56    2.03
  -1  13  -6    3.55    1.94
  -1  13  -7   37.31    5.62
   1  13   7   58.50    9.12
   1  13   7   58.53    3.86
  -1  13  -7   47.47    3.82
   1  13   7   56.61    4.04
   1  13   7   53.91    3.51
   1  13   7   55.20    4.64
   1  13   7   51.95    4.31
   1  13   7   50.76    8.79
  -1  13  -7   53.94    3.74
  -1  13  -7   51.59    6.87
   1  13   7   54.83    3.65
   1  13   7   53.17    4.38
   1  13   7   53.97    3.96
   1  13   7   54.14    3.69
  -1  13  -7   50.39    3.71
   1  13   8    2.50    6.34
  -1  13  -8   14.84    4.33
  -1  13  -8   16.35    2.92
   1  13   8   15.57    2.63
   1  13   8    9.24    3.14
   1  13   8   14.54    2.26
   1  13   8    6.60    6.86
  -1  13  -8   12.62    2.52
  -1  13  -8   17.37    5.69
   1 -13   8   11.72    2.52
   1  13   8   14.50    2.37
   1  13   8   16.57    2.95
   1  13   8   15.46    3.19
   1  13   8   14.64    2.51
  -1  13  -8   19.50    2.57
   1  13   9  122.96   13.21
  -1  13  -9  146.87    7.39
   1  13   9  146.52    7.29
   1  13   9  146.77    8.26
   1  13   9  128.80    6.84
   1  13   9  133.21    7.79
   1  13   9  108.81   12.57
  -1  13  -9  126.18   11.61
  -1  13  -9  136.06    7.08
  -1  13  -9  130.95   10.62
   1 -13   9  144.06    6.77
   1 -13   9  132.24    7.38
   1  13   9  135.75    7.64
   1  13   9  127.51    7.46
  -1  13  -9  136.70    6.99
   1  13   9  138.64    7.09
  -1  13 -10    7.22    4.57
   1  13  10   19.41    7.48
   1  13  10    7.42    2.82
   1  13  10    8.32    4.00
  -1  13 -10    7.21    2.79
   1  13  10    6.00    2.00
   1  13  10    8.36    3.37
   1 -13  10    8.76    2.80
   1 -13  10    9.59    2.25
  -1  13 -10    8.41    2.30
  -1  13 -10   10.22    2.58
   1  13  10   10.56    2.49
   1  13  10    5.01    3.17
   1  13  10   12.81    6.83
   1 -13  10   13.06    2.06
  -1  13 -10    6.15    2.52
  -1  13 -10    9.77    5.89
   1 -13  11    5.95    1.99
  -1  13 -11    3.14    2.41
  -1  13 -11    3.63    5.02
   1  13  11    3.28    3.79
   1  13  11    4.22    2.76
   1 -13  11    7.42    2.23
   1 -13  11    4.27    2.89
  -1  13 -11    2.27    2.48
   1  13  11    0.82    2.41
  -1  13 -11    3.50    1.99
   1  13  11    7.56    6.86
  -1  13 -11    5.71    4.64
   1  13  12  111.40   12.82
   1  13  12  138.65    7.57
   1  13  12  147.96    8.27
  -1  13 -12  142.20    7.18
  -1  13 -12  117.30   11.83
   1 -13  12  140.30    7.82
   1 -13  12  134.39    7.23
   1  13  12  139.12    8.08
  -1  13 -12  152.01    7.34
   1  13  12  146.76    7.34
   1  13  13    8.23    3.46
   1  13  13    6.08    2.74
   1  13  13    6.96    3.52
  -1  13 -13    4.26    2.12
   1 -13  13    6.56    2.30
   1 -13  13    3.93    2.79
   1  13  13    5.75    3.32
   1  13  13    3.33    2.32
  -1  13 -13    5.85    2.34
   1  13  14   43.71    4.01
  -1  13 -14   37.57    2.81
   1 -13  14   37.58    3.12
   1 -13  14   44.54    3.78
   1  13  14   41.33    3.24
  -1  13 -14   44.57    3.24
   1  13  14   45.23    3.64
   1 -13  15   38.67    2.84
   1 -13  15   31.00    3.23
  -1  13 -15   37.91    2.83
   1  13  15   37.13    2.84
   1  13  15   40.96    3.30
   1 -13  16    4.61    2.04
   1 -13  16    5.34    1.51
   1  13  16    4.47    1.58
  -1  13 -16    6.52    1.53
   1  13  16    7.35    2.05
   1  13  17   17.75    1.87
   1 -13  17   17.24    1.71
  -1 -14  17    4.21    1.13
  -1 -14  16    9.14    1.85
  -1 -14  16    7.58    1.33
  -1  14  16    7.89    1.59
   1  14 -16    6.88    1.32
  -1  14  15    4.66    1.94
  -1 -14  15    4.17    2.19
  -1 -14  15    5.18    1.62
  -1  14  15    3.49    2.54
  -1  14  15    0.21    2.43
   1  14 -15    2.35    1.58
  -1  14  14   19.34    2.53
  -1  14  14   23.30    3.11
  -1 -14  14   23.78    2.43
  -1 -14  14   20.54    3.07
  -1  14  14   26.03    3.51
   1  14 -14   25.60    2.43
  -1  14  13   39.98    4.19
  -1 -14  13   41.80    3.24
  -1 -14  13   42.35    3.91
  -1  14  13   42.83    3.35
  -1  14  13   37.27    4.16
  -1  14  13   41.68    3.08
   1  14 -13   44.64    3.32
  -1  14  12   -1.94    3.28
   1  14 -12    4.93    2.31
  -1 -14  12    0.74    2.91
  -1 -14  12    3.19    2.13
  -1  14  12    5.56    3.61
  -1  14  12    3.79    2.38
   1  14 -12    3.10    2.69
  -1  14  12    4.97    2.12
   1  14 -12    5.12    2.35
   1  14 -11   30.72    6.43
  -1  14  11   26.13    8.40
   1  14 -11   44.28    3.99
  -1  14  11   35.64    3.44
  -1  14  11   42.96    4.50
  -1  14  11   35.42    8.74
   1  14 -11   44.08    3.46
  -1 -14  11   42.44    3.32
  -1 -14  11   39.50    4.06
  -1  14  11   41.81    4.33
  -1  14  11   38.91    3.28
   1  14 -11   46.06    3.49
   1  14 -10   -1.94    5.17
  -1  14  10   -2.99    7.27
   1  14 -10    3.15    2.85
  -1  14  10    3.65    2.42
  -1  14  10    1.54    3.33
  -1  14  10   -2.84    6.96
   1  14 -10    3.20    2.42
  -1 -14  10    1.49    2.73
  -1  14  10    5.55    3.04
  -1  14  10    1.98    2.97
  -1  14  10    2.90    2.26
   1  14 -10    2.55    2.44
   1  14 -10    1.94    2.20
  -1  14   9  260.07   19.38
  -1  14   9  285.91   13.46
  -1  14   9  272.37   12.96
  -1  14   9  268.23   12.25
   1  14  -9  254.26   12.53
   1  14  -9  245.63   16.35
  -1  14   9  257.67   19.76
   1  14  -9  267.69   12.24
  -1  14   9  278.73   12.71
  -1  14   9  257.95   12.64
  -1  14   9  250.50   12.11
   1  14  -9  243.46   12.13
   1  14  -9  258.63   12.19
   1  14  -8   29.25    5.76
  -1  14   8   15.55    7.88
  -1  14   8   30.94    4.41
  -1  14   8   21.18    3.58
   1  14  -8   31.11    3.50
  -1  14   8   23.78    2.86
  -1  14   8   29.39    3.87
   1  14  -8   29.64    3.07
  -1  14   8   26.01    8.67
  -1  14   8   22.93    3.67
  -1  14   8   29.69    3.39
   1  14  -8   32.02    2.92
  -1  14   8   30.87    2.91
   1  14  -8   24.64    2.99
   1  14  -7   51.59    6.53
  -1  14   7   47.47    9.21
   1  14  -7   50.58    4.07
  -1  14   7   57.46    4.54
  -1  14   7   49.14    3.61
  -1  14   7   57.06    4.48
  -1  14   7   57.40    4.86
   1  14  -7   55.10    3.83
  -1  14   7   49.74    9.40
  -1  14   7   54.23    4.48
  -1  14   7   58.42    4.01
   1  14  -7   50.81    3.68
  -1  14   7   60.05    3.74
   1  14  -7   50.40    3.87
   1  14  -6   39.06    5.78
  -1  14   6   29.92    8.09
  -1  14   6   42.53    3.80
  -1  14   6   37.00    3.06
   1  14  -6   41.47    3.64
  -1  14   6   42.33    4.24
   1  14  -6   40.27    3.26
  -1  14   6   38.24    8.55
  -1  14   6   42.31    3.49
  -1  14   6   48.25    3.43
  -1  14   6   37.86    3.89
   1  14  -6   37.14    3.27
   1  14  -6   39.86    3.18
  -1  14   6   39.09    3.06
   1  14  -6   39.13    3.36
   1  14  -6   45.16    3.32
  -1  14   5  434.39   25.49
  -1  14   5  417.66   19.43
  -1  14   5  415.14   19.85
  -1  14   5  451.89   19.89
  -1  14   5  444.51   20.17
  -1  14   5  452.17   19.87
   1  14  -5  454.44   22.53
  -1  14   5  480.69   26.41
  -1  14   5  454.94   19.71
   1  14  -5  433.81   19.54
  -1  14   5  457.01   19.93
  -1  14   5  435.05   19.87
   1  14  -5  442.24   19.50
  -1  14   5  427.57   19.43
   1  14  -5  452.68   19.64
   1  14  -5  431.13   19.43
  -1  14   4  199.72   15.46
  -1  14   4  231.08   10.68
   1  14  -4  246.42   10.50
  -1  14   4  224.17   10.59
  -1  14   4  219.35   10.81
  -1  14   4  219.26   10.51
   1  14  -4  220.78   10.23
   1  14  -4  214.38   10.38
   1  14  -4  203.24   10.11
  -1  14   4  200.26   10.58
   1  14  -4  221.70   10.27
   1  14  -4  221.24   10.38
  -1  14   4  218.98   10.58
   1  14  -4  219.50   10.46
   1  14  -4  213.98   10.18
   1  14  -4  206.55   12.50
  -1  14   4  229.97   16.33
  -1  14   3  129.47   11.37
   1  14  -3   98.70    7.88
   1  14  -3  125.36    5.97
  -1  14   3  119.96    6.35
  -1  14   3  123.87    6.51
  -1  14   3  113.43    6.19
  -1  14   3  117.67    6.32
   1  14  -3  130.00    6.16
  -1  14   3  116.40    6.44
   1  14  -3  129.37    6.36
   1  14  -3  111.47    6.18
  -1  14   3  114.21    5.68
  -1  14   3  108.03    5.86
   1  14  -2  377.69   16.31
  -1  14   2  348.08   21.63
  -1  14   2  397.03   22.19
   1  14  -2  339.36   18.09
   1  14  -2  385.84   16.42
  -1  14   2  368.97   16.24
  -1  14   2  348.41   16.34
   1  14  -2  366.10   16.54
  -1  14   1 1648.48   73.04
   1  14  -1 1752.72   73.20
  -1  14   1 1820.28   79.09
   1  14  -1 1564.43   74.73
   1  14  -1 1760.58   73.28
   1  14  -1 1753.16   73.47
  -1  14   1 1685.57   73.21
  -1  14   1 1700.26   73.30
   1  14  -1 1775.73   73.29
  -1  14   0   -1.85    5.89
   1  14   0    2.96    1.54
  -1  14   0    0.88    1.50
  -1  14   0   -0.45    1.86
  -1  14   0    1.43    1.78
  -1  14   0    0.62    2.09
   1  14   0    2.63    1.76
  -1  14   0    1.04    1.46
   1  14   1    6.17    1.46
  -1  14  -1    7.96    1.73
  -1  14  -1    0.60    5.71
  -1  14  -1    4.38    2.07
  -1  14  -1    2.66    1.95
  -1  14  -1    6.50    1.60
  -1  14  -2  246.32   11.23
   1  14   2  234.76   17.09
  -1  14  -2  253.39   16.07
  -1  14  -2  263.69   11.22
   1  14   2  250.95   11.54
  -1  14  -2  233.89   11.35
  -1  14  -2  239.05   11.34
  -1  14  -3  107.15    7.53
   1  14   3  127.83   11.90
   1  14   3  111.80    5.99
   1  14   3  114.87    6.24
  -1  14  -3  114.36    5.98
   1  14   3  113.02    6.38
  -1  14  -3  111.28    5.62
  -1  14  -3  110.32    5.76
   1  14   3  116.18    6.08
   1  14   4   -8.42    6.27
   1  14   4    2.95    1.95
  -1  14  -4    1.61    2.14
   1  14   4    1.75    1.91
   1  14   4    3.49    2.44
   1  14   4    6.49    2.69
   1  14   4   -2.30    6.74
  -1  14  -4   -1.40    3.14
   1  14   4    0.18    2.25
   1  14   4    5.08    2.51
   1  14   4    5.14    2.99
  -1  14  -4    4.11    2.54
  -1  14  -4    1.78    2.15
  -1  14  -4    2.47    1.65
  -1  14  -4    0.36    1.83
  -1  14  -4   -1.92    2.18
  -1  14  -5   32.03    4.21
   1  14   5   41.31    8.03
   1  14   5   35.01    3.18
   1  14   5   41.42    3.33
   1  14   5   44.27    3.16
   1  14   5   40.34    4.00
   1  14   5   21.52    7.92
  -1  14  -5   36.69    5.33
   1  14   5   34.26    3.17
   1  14   5   39.66    3.87
   1  14   5   37.59    3.39
   1  14   5   33.41    3.07
  -1  14  -5   36.50    2.79
  -1  14  -5   38.11    2.84
   1  14   5   37.58    3.07
  -1  14  -5   39.16    3.13
  -1  14  -6   51.51    5.84
   1  14   6   71.45    9.35
  -1  14  -6   59.36    4.45
   1  14   6   74.53    4.40
   1  14   6   69.66    4.45
   1  14   6   64.11    4.87
   1  14   6   70.43    4.25
   1  14   6   73.73    5.20
  -1  14  -6   67.76    4.23
  -1  14  -6   66.46    7.31
   1  14   6   49.89    9.36
   1  14   6   67.36    4.32
   1  14   6   64.33    4.37
   1  14   6   69.52    4.75
   1  14   6   73.36    5.08
   1  14   6   68.83    4.29
  -1  14  -6   73.62    4.35
  -1  14  -6   70.06    4.12
  -1  14  -7    5.13    3.43
   1  14   7    5.00    6.58
   1  14   7   10.87    2.50
  -1  14  -7    3.18    2.57
   1  14   7   10.57    2.74
   1  14   7    8.03    3.04
   1  14   7   11.03    3.55
   1  14   7    7.58    2.21
   1  14   7    4.32    6.99
  -1  14  -7    6.25    2.33
  -1  14  -7    1.64    4.31
   1  14   7    7.67    2.39
   1  14   7    9.81    3.31
   1  14   7    7.86    2.61
   1  14   7    3.96    2.32
  -1  14  -7    9.89    2.19
  -1  14  -7    4.87    2.35
  -1  14  -8    5.84    3.99
   1  14   8   -2.63    7.23
   1  14   8    5.04    2.38
   1  14   8   13.18    4.08
  -1  14  -8    7.01    2.85
   1  14   8    8.34    3.36
   1  14   8    9.32    2.24
   1  14   8    5.35    7.03
  -1  14  -8    9.91    2.56
  -1  14  -8    4.21    4.60
   1  14   8    4.85    2.33
   1  14   8    8.30    2.81
   1  14   8    5.35    3.20
   1  14   8   10.93    2.57
  -1  14  -8    6.46    2.36
   1  14   9    5.52    7.03
  -1  14  -9   -1.62    4.25
   1  14   9    4.81    2.57
   1  14   9    7.81    4.11
  -1  14  -9    5.74    2.89
   1  14   9    1.70    3.39
   1  14   9    5.19    2.13
  -1  14  -9   -0.65    4.91
  -1  14  -9    3.64    2.43
   1  14   9   -3.62    7.28
   1 -14   9    2.94    2.41
   1  14   9    4.40    3.05
   1  14   9    4.49    3.22
  -1  14  -9    6.06    2.37
   1  14   9    7.57    2.55
  -1  14 -10    2.90    4.23
   1  14  10   12.31    7.71
   1  14  10   14.90    4.24
   1  14  10   11.23    2.96
   1  14  10    6.26    2.00
   1  14  10    5.98    3.55
   1 -14  10   12.27    2.86
  -1  14 -10   13.78    2.56
  -1  14 -10   11.12    2.42
   1  14  10   11.22    2.65
   1  14  10   10.48    3.24
   1  14  10    7.45    3.15
   1  14  10    8.09    6.77
  -1  14 -10    6.34    2.55
  -1  14 -10    4.13    5.30
   1  14  11    3.77    2.88
   1  14  11    4.40    3.97
   1 -14  11    5.63    2.79
  -1  14 -11    3.89    2.49
  -1  14 -11    5.65    5.28
  -1  14 -11    3.63    4.33
   1  14  11   -7.61    7.50
   1  14  11   10.28    2.65
  -1  14 -11    5.57    2.52
  -1  14 -12   19.34    2.63
   1 -14  12   16.75    3.08
   1 -14  12   13.57    2.31
   1  14  12   14.07    2.92
   1  14  12   12.36    3.94
  -1  14 -12   15.53    2.59
   1  14  12   13.18    2.68
   1  14  13   33.96    4.12
   1  14  13   28.53    3.38
   1  14  13   27.10    4.11
  -1  14 -13   28.20    2.77
   1 -14  13   31.21    2.77
   1 -14  13   32.01    3.36
   1  14  13   24.57    3.84
   1  14  13   33.71    3.03
  -1  14 -13   28.65    2.93
   1  14  14   17.39    3.24
  -1  14 -14   12.98    1.98
   1 -14  14   18.92    2.19
   1 -14  14   15.72    2.76
   1  14  14   17.62    2.82
  -1  14 -14   15.04    2.35
   1  14  14   22.01    2.46
   1 -14  15   -0.19    2.02
   1 -14  15    2.76    1.51
   1  14  15    6.05    2.31
   1  14  15    5.51    1.86
  -1  14 -15    2.43    1.69
   1  14  15    3.14    2.16
   1 -14  16   58.12    3.50
   1  14  16   59.04    3.26
  -1  14 -16   59.74    3.27
   1  14  16   60.23    3.54
   1  14  17  186.74    8.42
  -1 -15  16   10.50    1.56
  -1  15  15    9.64    1.86
  -1 -15  15   10.43    2.04
  -1  15  15   12.20    2.58
  -1  15  15   11.37    2.54
   1  15 -15   10.29    1.67
  -1  15  14   47.85    3.53
  -1  15  14   56.75    4.10
   1  15 -14   59.23    3.48
  -1 -15  14   58.04    3.90
  -1 -15  14   53.80    3.31
  -1  15  13   -1.05    2.95
  -1 -15  13   -1.37    2.44
  -1 -15  13    2.13    1.74
  -1  15  13   -0.41    3.13
  -1  15  13    3.44    2.16
   1  15 -13   -0.35    2.04
  -1  15  13    2.86    1.87
  -1  15  12    3.10    3.28
   1  15 -12    1.71    2.17
  -1 -15  12    6.41    2.76
  -1  15  12    6.94    3.64
  -1  15  12    3.38    2.34
   1  15 -12    0.68    2.67
   1  15 -12    5.58    2.28
  -1  15  12    3.56    2.03
  -1  15  11    6.92    4.02
  -1  15  11    3.64    2.42
   1  15 -11    5.45    2.98
  -1  15  11    4.69    3.49
   1  15 -11    0.88    2.29
  -1  15  11   -1.90    6.57
  -1 -15  11    7.81    2.77
  -1  15  11    3.61    3.02
   1  15 -11    1.43    2.35
  -1  15  11    2.68    2.17
  -1  15  10   15.12    7.79
   1  15 -10   23.97    5.78
  -1  15  10   20.18    2.85
   1  15 -10   24.75    3.51
  -1  15  10   25.25    3.99
  -1  15  10    9.75    7.39
   1  15 -10   23.48    2.98
  -1 -15  10   23.00    3.27
  -1  15  10   17.30    3.49
  -1  15  10   15.95    3.44
   1  15 -10   25.75    2.89
  -1  15  10   19.96    2.71
   1  15 -10   19.33    2.54
  -1  15   9  364.12   26.42
   1  15  -9  457.81   20.26
  -1  15   9  420.02   19.83
  -1  15   9  452.80   20.89
  -1  15   9  457.99   20.53
   1  15  -9  394.98   23.85
  -1  15   9  415.85   27.30
   1  15  -9  479.99   19.97
  -1 -15   9  413.90   20.10
  -1  15   9  467.17   20.31
  -1  15   9  446.76   20.33
  -1  15   9  441.89   19.80
   1  15  -9  458.50   19.91
   1  15  -9  421.34   19.77
  -1  15   8   40.13    9.07
   1  15  -8   37.65    6.13
  -1  15   8   47.20    4.91
  -1  15   8   44.91    4.45
  -1  15   8   37.15    3.37
  -1  15   8   37.13    4.34
   1  15  -8   45.83    4.04
  -1  15   8   22.93    8.40
   1  15  -8   40.48    3.50
  -1  15   8   35.50    3.68
  -1  15   8   44.97    4.39
   1  15  -8   40.80    3.48
  -1  15   8   37.79    3.33
   1  15  -8   41.00    3.49
  -1  15   7  391.13   24.38
  -1  15   7  353.37   16.77
  -1  15   7  388.42   17.48
   1  15  -7  388.12   17.21
  -1  15   7  391.45   17.85
   1  15  -7  354.04   20.37
  -1  15   7  389.84   24.40
   1  15  -7  390.47   16.89
  -1  15   7  379.11   17.05
  -1  15   7  349.22   17.28
   1  15  -7  372.48   16.82
  -1  15   7  371.60   16.78
   1  15  -7  350.07   16.84
  -1  15   6    3.46    6.83
   1  15  -6    1.86    3.76
  -1  15   6    5.39    2.13
  -1  15   6    3.71    3.12
  -1  15   6    5.17    3.39
  -1  15   6    5.58    2.98
   1  15  -6    4.43    2.41
  -1  15   6    9.73    7.49
  -1  15   6    5.80    2.74
  -1  15   6    0.64    2.37
   1  15  -6    3.49    2.54
  -1  15   6    3.85    3.23
   1  15  -6    5.10    2.18
   1  15  -6    2.43    2.53
   1  15  -6    3.01    2.38
  -1  15   6    4.07    2.23
  -1  15   5    7.34    7.06
   1  15  -5    7.06    3.64
  -1  15   5    6.87    2.96
  -1  15   5    5.15    2.05
   1  15  -5    7.22    2.68
  -1  15   5    9.62    3.13
  -1  15   5   10.09    3.45
  -1  15   5    3.97    2.67
  -1  15   5    0.84    6.86
  -1  15   5    6.79    2.67
  -1  15   5    5.49    3.12
  -1  15   5    4.45    2.05
   1  15  -5   10.77    2.59
  -1  15   5    6.44    3.00
   1  15  -5    4.69    2.15
   1  15  -5    6.77    2.58
   1  15  -5    5.63    2.35
  -1  15   5    2.72    2.02
   1  15  -4   19.87    3.91
  -1  15   4   21.72    7.73
  -1  15   4   21.32    2.36
  -1  15   4   19.52    3.03
   1  15  -4   25.35    2.87
  -1  15   4   14.61    2.83
  -1  15   4   19.83    3.24
   1  15  -4   22.65    2.47
  -1  15   4   21.21    2.31
   1  15  -4   21.75    2.79
  -1  15   4   19.81    3.34
  -1  15   4   19.84    3.20
   1  15  -4   22.56    2.71
  -1  15   4   17.26    2.55
   1  15  -4   22.97    2.91
  -1  15   4   13.93    2.18
   1  15  -4   26.69    2.67
  -1  15   3  609.77   31.68
   1  15  -3  520.46   27.03
  -1  15   3  578.07   25.43
   1  15  -3  593.80   25.27
  -1  15   3  587.14   25.51
  -1  15   3  588.96   25.38
   1  15  -3  583.29   25.04
  -1  15   3  578.23   25.30
   1  15  -3  599.41   25.34
  -1  15   3  567.28   25.48
   1  15  -3  584.41   25.22
   1  15  -3  572.78   25.15
  -1  15   3  538.98   24.96
  -1  15   3  569.80   25.45
  -1  15   3  560.17   25.03
   1  15  -3  588.66   25.30
  -1  15   3  553.25   25.08
  -1  15   3  555.70   24.82
   1  15  -2    2.55    2.56
   1  15  -2    1.80    2.06
  -1  15   2    0.11    2.41
  -1  15   2   -0.11    2.54
   1  15  -2    2.20    2.45
  -1  15   2    0.19    2.31
  -1  15   2    6.64    6.97
  -1  15   2    2.29    1.85
   1  15  -2    0.85    1.77
  -1  15   2    0.11    2.53
   1  15  -2    0.87    2.05
   1  15  -2    1.86    2.16
   1  15  -2    2.52    2.54
  -1  15   2    0.08    2.00
   1  15  -2   -0.09    2.45
   1  15  -2    0.58    2.29
  -1  15   2    0.85    1.63
   1  15  -2   -0.32    1.98
  -1  15   1    0.97    2.36
  -1  15   1    4.80    2.45
   1  15  -1    6.22    2.57
   1  15  -1    6.05    2.41
  -1  15   1   -1.42    6.54
  -1  15   1    5.13    1.47
  -1  15   1    3.34    1.93
   1  15  -1    3.57    1.74
   1  15  -1    4.52    2.72
  -1  15   1    3.03    2.56
   1  15  -1    3.47    2.06
  -1  15   1    4.30    2.45
  -1  15   1    2.91    1.96
   1  15  -1    6.51    2.59
  -1  15   1    4.26    1.79
  -1  15   1    2.98    1.98
   1  15  -1    5.01    2.02
   1  15  -1    2.83    2.38
   1  15  -1    3.61    2.17
  -1  15   0  196.95    9.66
  -1  15   0  188.32    9.03
   1  15   0  199.39    9.07
   1  15   0  221.37   16.03
  -1  15   0  194.40   14.77
   1  15   0  199.57    9.61
   1  15   0  195.84    9.53
  -1  15   0  192.09    9.48
  -1  15   0  196.64    9.29
  -1  15   0  188.00    9.60
  -1  15   0  193.71    9.64
   1  15   0  203.66    9.84
  -1  15   0  189.38    9.23
   1  15   0  209.49    9.25
  -1  15   0  189.87    9.38
  -1  15   0  202.29    9.33
  -1  15   0  207.23    9.49
   1  15   0  207.71    9.48
  -1  15  -1  152.21    7.64
   1  15   1  153.64    7.48
  -1  15  -1  157.80    7.16
   1  15   1  135.73    6.91
  -1  15  -1  156.55   12.63
  -1  15  -1  152.54    7.54
   1  15   1  152.00    7.65
   1  15   1  157.47    7.61
   1  15   1  140.29    7.84
  -1  15  -1  143.48    7.28
  -1  15  -1  151.70    7.74
  -1  15  -1  159.69    7.34
  -1  15  -1  141.54    7.36
  -1  15  -1  149.36    7.44
  -1  15  -1  145.28    7.07
  -1  15  -2   29.71    2.87
  -1  15  -2   31.50    3.19
   1  15   2   30.40    2.89
   1  15   2   36.83    3.47
   1  15   2   30.10    8.30
  -1  15  -2   31.85    2.66
  -1  15  -2   27.71    7.02
  -1  15  -2   33.41    3.10
   1  15   2   37.72    3.08
  -1  15  -2   30.62    3.27
   1  15   2   43.08    3.58
  -1  15  -2   34.36    2.96
  -1  15  -2   30.43    3.07
  -1  15  -2   28.37    2.88
  -1  15  -2   30.91    2.92
   1  15   2   38.52    3.27
  -1  15  -2   34.55    2.54
  -1  15  -3   25.79    2.85
   1  15   3   27.78    2.94
   1  15   3   24.39    2.79
  -1  15  -3   23.93    2.92
   1  15   3   26.93    2.87
   1  15   3   26.70    3.40
   1  15   3   16.32    7.65
  -1  15  -3   25.17    2.56
   1  15   3   30.51    3.04
  -1  15  -3   30.96    2.96
  -1  15  -3   30.01    3.34
   1  15   3   23.40    3.12
   1  15   3   29.77    3.58
  -1  15  -3   27.09    2.40
   1  15   3   29.04    3.10
  -1  15  -3   28.40    2.67
   1  15   4   13.12    7.06
   1  15   4   17.54    2.57
  -1  15  -4   23.41    2.83
   1  15   4   17.70    2.69
   1  15   4   15.32    3.34
   1  15   4   20.04    2.59
   1  15   4   18.11    3.05
  -1  15  -4   16.23    2.52
   1  15   4   16.03    7.75
  -1  15  -4   18.34    2.33
  -1  15  -4   13.68    3.61
   1  15   4   19.90    2.86
  -1  15  -4   17.76    2.60
   1  15   4   22.29    3.04
  -1  15  -4   19.17    3.08
   1  15   4   17.26    3.40
  -1  15  -4   13.67    2.55
   1  15   4   15.42    2.33
  -1  15  -4   14.34    2.32
   1  15   4   16.46    2.49
  -1  15  -4   15.80    2.54
  -1  15  -4   16.77    2.21
   1  15   5   32.18    7.89
   1  15   5   25.64    2.95
   1  15   5   24.62    3.02
   1  15   5   25.78    3.81
   1  15   5   31.27    2.87
  -1  15  -5   29.26    4.88
   1  15   5   40.24    9.12
  -1  15  -5   29.38    2.89
   1  15   5   31.03    3.21
   1  15   5   22.51    3.34
  -1  15  -5   24.91    3.27
   1  15   5   33.21    3.93
   1  15   5   30.74    2.94
  -1  15  -5   28.37    2.60
  -1  15  -5   31.91    2.75
   1  15   5   24.46    2.76
  -1  15  -5   31.93    2.98
   1  15   6  209.92   16.87
  -1  15  -6  237.04   11.25
   1  15   6  241.76   11.27
   1  15   6  231.39   11.13
   1  15   6  234.69   11.81
   1  15   6  220.10   10.92
  -1  15  -6  218.69   14.30
   1  15   6  222.48   17.72
   1  15   6  233.38   11.07
   1  15   6  229.41   11.65
   1  15   6  242.31   11.43
   1  15   6  220.31   11.13
  -1  15  -6  249.52   11.10
  -1  15  -6  233.56   10.84
   1  15   6  230.57   10.98
   1  15   7   23.89    8.04
  -1  15  -7   24.80    3.28
   1  15   7   26.82    3.06
   1  15   7   22.87    3.34
   1  15   7   22.57    2.77
   1  15   7   18.75    3.71
   1  15   7   22.93    3.89
  -1  15  -7   25.86    2.94
  -1  15  -7   19.96    5.42
   1  15   7   40.08    8.98
   1  15   7   22.35    2.98
   1  15   7   27.47    3.92
   1  15   7   20.44    3.13
  -1  15  -7   25.56    3.05
  -1  15  -7   30.67    2.80
   1  15   7   25.20    2.99
   1  15   8   78.53   10.80
  -1  15  -8   62.43    6.89
   1  15   8   74.19    5.59
   1  15   8   71.56    4.46
   1  15   8   76.24    4.88
   1  15   8   74.26    6.12
  -1  15  -8   67.72    5.09
   1  15   8   67.62   10.90
  -1  15  -8   75.93    8.39
  -1  15  -8   76.51    4.74
   1  15   8   77.45    5.53
   1  15   8   67.91    5.05
  -1  15  -8   75.47    4.69
   1  15   8   80.17    4.81
   1  15   9  448.20   28.29
   1  15   9  477.56   21.46
  -1  15  -9  456.47   21.50
   1  15   9  514.95   22.36
   1  15   9  457.40   21.10
   1  15   9  460.00   21.91
  -1  15  -9  519.61   21.37
   1  15   9  423.72   28.25
  -1  15  -9  491.48   26.19
  -1  15  -9  424.10   24.70
   1  15   9  452.25   21.70
   1  15   9  468.60   21.69
   1  15   9  485.95   21.29
  -1  15  -9  488.84   21.23
   1  15  10  106.51   12.55
   1  15  10  106.13    6.43
   1  15  10  119.69    7.69
   1  15  10  104.64    5.85
   1 -15  10  118.14    6.49
  -1  15 -10  102.86   10.32
  -1  15 -10  128.61    6.37
   1  15  10   90.37   11.87
   1  15  10  102.73    6.67
   1  15  10  112.23    6.88
   1  15  10  119.40    6.31
  -1  15 -10  125.77    6.14
   1  15  11    7.90    2.90
   1  15  11    1.78    4.04
   1 -15  11   -0.39    2.48
  -1  15 -11    3.69    2.35
   1  15  11    3.62    3.11
  -1  15 -11    3.07    2.43
   1  15  11    1.87    2.51
  -1  15 -12   -1.28    2.16
   1 -15  12    0.38    2.44
   1  15  12    1.16    2.64
   1  15  12   -0.98    3.74
   1  15  12   -2.15    2.44
  -1  15 -12    1.28    2.30
   1  15  13   64.29    5.01
  -1  15 -13   51.72    3.58
   1 -15  13   59.00    4.10
   1  15  13   60.25    4.26
   1  15  13   56.74    4.83
   1  15  13   56.74    3.85
  -1  15 -13   57.88    3.77
   1  15  14    1.87    2.82
  -1  15 -14    3.62    1.65
   1 -15  14    0.69    2.16
  -1  15 -14    4.92    1.96
   1  15  14    2.11    1.99
   1  15  14    1.97    2.34
   1 -15  15   56.17    3.59
   1  15  15   56.90    3.79
  -1  15 -15   58.28    3.41
   1  15  15   63.51    3.46
   1  15  15   59.94    3.72
   1 -15  16    8.20    1.42
   1  15  16   11.90    1.70
  -1  15 -16    8.26    1.36
  -1 -16  15   52.73    3.01
  -1  16  15   53.47    3.56
   1  16 -15   45.00    3.08
   1  16 -15   44.63    2.78
  -1  16  14    4.69    1.82
   1  16 -14    3.32    1.69
  -1 -16  14    7.53    2.05
  -1  16  13   47.99    4.25
  -1  16  13   41.31    3.27
  -1 -16  13   45.11    3.50
  -1  16  13   41.52    3.93
   1  16 -13   45.54    3.21
  -1  16  12    6.49    3.68
   1  16 -12    3.08    2.66
  -1  16  12    4.39    2.24
  -1  16  12    3.43    3.23
  -1 -16  12    2.28    2.34
  -1  16  12    2.69    2.95
   1  16 -12    3.81    2.24
  -1  16  12    0.32    1.89
  -1  16  11   -1.72    4.02
  -1  16  11    3.13    2.42
   1  16 -11   -0.25    2.85
  -1  16  11    2.16    3.45
   1  16 -11    2.42    2.29
  -1 -16  11    3.07    2.48
  -1  16  11    0.84    2.95
  -1  16  11    1.72    2.11
   1  16 -11    2.10    2.24
  -1  16  10   16.13    7.57
   1  16 -10   26.88    5.69
  -1  16  10   33.88    4.40
   1  16 -10   47.47    4.08
  -1  16  10   36.61    3.35
  -1  16  10   18.92    8.04
   1  16 -10   40.46    3.38
  -1  16  10   35.94    4.06
  -1  16  10   30.63    3.73
  -1  16  10   31.96    3.13
   1  16 -10   37.90    3.37
  -1  16   9  233.41   19.36
   1  16  -9  275.36   12.41
  -1  16   9  241.92   11.84
  -1  16   9  256.68   12.66
   1  16  -9  265.78   11.93
  -1  16   9  221.54   19.12
   1  16  -9  203.70   15.39
  -1  16   9  242.54   12.21
  -1  16   9  261.55   12.48
   1  16  -9  262.94   11.88
  -1  16   9  245.69   11.77
   1  16  -9  236.35   11.71
  -1  16   8   22.85    8.55
   1  16  -8   20.25    5.30
  -1  16   8   24.12    3.04
   1  16  -8   33.01    3.82
  -1  16   8   26.63    4.11
  -1  16   8   39.30    5.05
  -1  16   8   35.25    9.38
   1  16  -8   35.68    3.35
   1  16  -8   34.63    3.19
  -1  16   8   27.51    3.39
  -1  16   8   24.69    4.00
   1  16  -8   30.61    3.22
   1  16  -8   32.11    3.19
  -1  16   8   24.63    3.10
  -1  16   7   97.88   11.88
  -1  16   7   86.46    5.86
  -1  16   7   76.88    4.90
   1  16  -7   77.99    5.42
  -1  16   7   90.43    6.37
  -1  16   7   69.69   11.24
   1  16  -7   75.85    7.75
   1  16  -7   94.57    5.13
   1  16  -7   70.42    5.04
  -1  16   7   84.52    5.79
  -1  16   7   82.81    5.19
   1  16  -7   84.93    4.96
  -1  16   7   83.38    4.96
   1  16  -7   78.30    5.04
   1  16  -6    9.65    4.20
  -1  16   6   12.88    7.67
  -1  16   6    5.92    3.24
  -1  16   6    9.08    2.39
  -1  16   6    1.56    3.07
  -1  16   6    7.41    3.90
  -1  16   6    7.60    7.45
  -1  16   6   10.66    3.05
   1  16  -6    4.22    2.83
  -1  16   6    9.00    3.51
  -1  16   6    5.87    2.46
   1  16  -6    7.83    2.73
  -1  16   6    7.91    2.09
  -1  16   6   10.69    2.42
   1  16  -6    9.83    2.45
   1  16  -6    9.83    2.77
   1  16  -5  612.05   32.15
  -1  16   5  621.97   36.40
  -1  16   5  699.46   30.03
   1  16  -5  731.43   29.91
  -1  16   5  608.76   29.48
  -1  16   5  654.84   29.96
   1  16  -5  710.90   29.61
  -1  16   5  708.87   37.45
  -1  16   5  680.13   29.81
   1  16  -5  689.54   29.81
  -1  16   5  643.12   29.36
  -1  16   5  667.93   29.60
  -1  16   5  720.17   30.11
   1  16  -5  703.22   29.68
  -1  16   5  696.80   30.13
   1  16  -5  742.16   29.71
   1  16  -5  686.22   29.73
   1  16  -5  707.67   29.60
  -1  16   5  592.94   29.38
  -1  16   5  657.34   29.55
   1  16  -4  380.81   20.67
  -1  16   4  379.50   24.88
   1  16  -4  441.00   18.72
  -1  16   4  423.94   18.96
  -1  16   4  417.41   18.84
  -1  16   4  423.26   18.83
   1  16  -4  448.62   18.46
   1  16  -4  397.26   18.65
  -1  16   4  389.67   18.32
   1  16  -4  383.62   18.61
  -1  16   4  425.09   18.99
   1  16  -4  421.55   18.52
  -1  16   4  426.91   18.93
  -1  16   4  392.33   18.26
  -1  16   4  386.94   18.29
   1  16  -4  437.46   18.52
   1  16  -4  410.01   18.61
  -1  16   4  409.26   18.44
  -1  16   3  137.61   12.79
  -1  16   3  146.01    7.43
  -1  16   3  141.37    7.54
   1  16  -3  142.85    7.14
  -1  16   3  124.99    7.11
   1  16  -3  146.99    6.83
  -1  16   3  120.57    7.11
  -1  16   3  125.78    6.80
   1  16  -3  144.42    7.31
   1  16  -3  140.34    7.54
   1  16  -3  135.15    7.28
  -1  16   3  132.68    6.75
   1  16  -3  147.59    7.31
   1  16  -3  140.36    7.05
   1  16  -3  135.39    7.10
  -1  16   3  128.43    7.29
  -1  16   3  137.76    7.53
  -1  16   3  133.82    6.50
  -1  16   3  119.90    6.67
   1  16  -3  144.76    7.22
  -1  16   3  128.38    6.89
   1  16  -2    3.59    2.21
  -1  16   2    0.72    2.66
  -1  16   2    2.22    2.87
  -1  16   2   -1.95    2.16
  -1  16   2    1.62    6.95
  -1  16   2   -0.08    1.89
   1  16  -2    0.77    1.88
  -1  16   2    2.75    2.01
   1  16  -2    2.07    2.72
  -1  16   2    0.95    2.55
   1  16  -2    1.02    2.33
  -1  16   2    1.82    2.04
   1  16  -2    1.87    2.68
   1  16  -2    0.85    2.11
  -1  16   2   -1.08    2.63
   1  16  -2   -0.12    2.86
   1  16  -2    0.84    1.95
   1  16  -2    1.64    2.16
   1  16  -2   -1.86    2.55
   1  16  -2    0.53    2.45
  -1  16   2   -0.28    2.14
  -1  16   2    0.07    1.69
  -1  16   1  583.75   24.96
   1  16  -1  547.93   24.54
   1  16  -1  569.48   24.80
   1  16  -1  522.91   24.87
  -1  16   1  532.51   24.63
  -1  16   1  557.83   24.22
  -1  16   1  589.34   31.35
   1  16  -1  559.04   24.38
   1  16  -1  543.59   24.76
  -1  16   1  554.83   24.75
   1  16  -1  558.18   24.83
  -1  16   1  547.50   24.95
  -1  16   1  551.51   24.51
   1  16  -1  577.40   25.03
   1  16  -1  547.26   24.53
  -1  16   1  585.36   24.98
   1  16  -1  564.32   24.63
   1  16  -1  552.75   24.98
  -1  16   1  588.96   24.47
   1  16  -1  568.09   24.73
  -1  16   1  550.61   24.51
  -1  16   1  546.78   24.59
   1  16  -1  568.16   24.77
  -1  16   0   48.11    3.95
   1  16   0   47.62    3.60
   1  16   0   46.52    3.78
  -1  16   0   55.42    4.12
   1  16   0   41.68    3.87
   1  16   0   50.86    3.96
   1  16   0   51.51    3.09
  -1  16   0   51.60    3.06
   1  16   0   49.21    9.61
  -1  16   0   30.24    8.22
   1  16   0   46.81    3.77
  -1  16   0   47.16    3.85
   1  16   0   52.82    4.00
   1  16   0   50.29    4.27
  -1  16   0   47.17    3.99
   1  16   0   49.19    3.32
  -1  16   0   45.97    3.45
  -1  16   0   45.82    3.91
  -1  16   0   48.59    3.75
  -1  16   0   46.72    3.32
   1  16   0   53.07    3.86
   1  16   1  301.92   14.75
   1  16   1  321.41   14.89
  -1  16  -1  348.57   15.07
   1  16   1  313.55   15.15
   1  16   1  327.91   15.16
  -1  16  -1  329.59   14.47
  -1  16  -1  316.29   20.30
  -1  16  -1  314.01   14.82
   1  16   1  319.99   14.85
   1  16   1  321.58   14.94
  -1  16  -1  318.53   14.97
  -1  16  -1  329.51   14.72
  -1  16  -1  337.28   15.11
   1  16   1  309.83   15.18
  -1  16  -1  341.28   14.87
  -1  16  -1  324.22   14.64
  -1  16  -1  324.93   14.73
  -1  16  -1  313.62   14.46
   1  16   2   18.39    2.68
  -1  16  -2   13.58    2.44
   1  16   2   19.08    2.86
   1  16   2   15.31    2.92
   1  16   2   15.60    2.61
  -1  16  -2   15.44    2.89
  -1  16  -2   19.59    2.30
   1  16   2   20.87    8.21
  -1  16  -2    5.66    6.00
   1  16   2   18.69    2.78
  -1  16  -2   18.03    2.82
  -1  16  -2   16.48    2.61
  -1  16  -2   14.84    3.12
  -1  16  -2   15.82    2.88
  -1  16  -2   18.63    2.12
  -1  16  -2   17.04    2.56
  -1  16  -2   16.63    2.62
  -1  16  -2   19.89    2.89
   1  16   2   17.52    2.92
   1  16   3    4.31    2.34
  -1  16  -3    0.83    2.24
   1  16   3    3.98    2.47
   1  16   3    0.93    2.27
   1  16   3    0.85    2.98
  -1  16  -3    2.03    2.45
  -1  16  -3    3.69    1.98
   1  16   3    8.04    7.61
   1  16   3    1.18    2.67
  -1  16  -3    1.76    2.39
   1  16   3    1.81    3.18
  -1  16  -3    1.46    2.49
   1  16   3    7.66    2.84
  -1  16  -3    3.87    2.78
  -1  16  -3    1.64    1.77
  -1  16  -3    2.12    2.24
   1  16   4   18.58    7.41
  -1  16  -4   13.12    2.86
   1  16   4   17.96    2.54
   1  16   4   19.14    2.98
  -1  16  -4    9.09    2.61
   1  16   4   12.09    2.64
   1  16   4   13.87    3.54
  -1  16  -4   12.65    2.49
   1  16   4    9.20    7.68
  -1  16  -4   12.88    2.61
   1  16   4   11.64    2.93
   1  16   4   11.48    2.31
   1  16   4   17.80    3.27
  -1  16  -4   17.49    3.10
   1  16   4   15.26    3.60
  -1  16  -4   11.95    2.66
   1  16   4   12.98    2.55
  -1  16  -4   13.25    2.41
  -1  16  -4   13.37    2.19
   1  16   5   60.94    9.84
   1  16   5   53.94    4.35
  -1  16  -5   59.04    4.00
   1  16   5   57.20    4.27
   1  16   5   57.24    4.15
   1  16   5   59.18    4.87
   1  16   5   64.38    4.18
  -1  16  -5   60.14    4.07
   1  16   5   45.52   10.29
  -1  16  -5   56.74    3.96
   1  16   5   64.67    4.40
   1  16   5   56.21    5.00
   1  16   5   58.70    4.53
   1  16   5   48.30    3.97
  -1  16  -5   67.63    4.66
  -1  16  -5   57.30    4.14
   1  16   5   55.95    4.11
  -1  16  -5   62.62    3.83
  -1  16  -5   63.53    3.84
   1  16   6   55.78    9.53
   1  16   6   56.32    4.49
   1  16   6   57.42    4.29
   1  16   6   57.55    5.26
   1  16   6   60.39    4.08
  -1  16  -6   45.40    6.13
   1  16   6   53.61   10.52
   1  16   6   60.58    4.31
  -1  16  -6   59.19    4.73
   1  16   6   58.17    4.72
   1  16   6   51.40    4.14
   1  16   6   62.92    5.21
  -1  16  -6   62.58    4.21
  -1  16  -6   64.31    3.99
   1  16   6   64.75    4.27
   1  16   7   13.04    7.46
   1  16   7   20.10    4.47
   1  16   7   21.72    3.48
  -1  16  -7   25.32    3.45
   1  16   7   20.93    3.18
   1  16   7   25.35    4.24
   1  16   7   19.87    2.85
  -1  16  -7   18.84    4.94
   1  16   7    4.97    7.71
  -1  16  -7   29.96    3.12
   1  16   7   23.03    3.15
   1  16   7   22.15    3.22
   1  16   7   24.35    4.12
  -1  16  -7   26.06    3.70
  -1  16  -7   32.25    2.92
   1  16   7   21.19    2.86
  -1  16  -7   34.02    3.21
   1  16   8   50.79    9.96
   1  16   8   54.53    3.96
  -1  16  -8   56.71    4.66
   1  16   8   74.22    5.91
   1  16   8   56.74    4.46
  -1  16  -8   47.74    7.02
  -1  16  -8   58.49    4.25
   1  16   8   53.14   10.77
   1  16   8   63.04    5.23
   1  16   8   58.07    4.60
  -1  16  -8   58.72    4.04
   1  16   8   63.78    4.39
  -1  16  -8   62.09    4.23
   1  16   9   29.07    8.80
   1  16   9   36.73    3.18
   1  16   9   39.91    5.31
   1  16   9   37.73    3.79
  -1  16  -9   46.09    3.61
   1  16   9   39.90    4.51
   1  16   9   34.65    3.95
  -1  16  -9   43.08    3.46
   1  16   9   32.63    3.41
   1  16  10    3.85    6.98
   1  16  10    3.21    2.75
   1  16  10    8.92    4.30
   1  16  10    5.55    1.88
  -1  16 -10    7.72    2.62
   1  16  10    0.95    7.37
   1  16  10    9.55    3.27
   1  16  10    3.94    3.14
  -1  16 -10    6.77    2.37
   1  16  10    4.94    2.58
   1  16  11   21.85    4.46
   1  16  11   21.40    3.18
  -1  16 -11   22.27    2.81
   1 -16  11   15.94    2.62
   1  16  11   16.97    3.50
  -1  16 -11   15.81    3.17
  -1  16 -11   16.03    2.63
   1  16  11   22.16    2.92
   1  16  12   45.09    3.90
   1  16  12   41.19    4.86
   1  16  12   48.99    4.99
  -1  16 -12   52.20    3.58
   1 -16  12   48.99    3.65
  -1  16 -12   42.44    3.69
   1  16  12   49.32    3.64
  -1  16 -12   48.75    3.55
   1  16  13   47.95    4.34
  -1  16 -13   43.52    3.00
   1 -16  13   36.85    3.14
   1  16  13   38.10    3.17
  -1  16 -13   41.29    3.10
   1  16  13   33.72    4.08
   1  16  13   40.95    3.58
   1  16  14   39.14    3.67
   1 -16  14   38.72    2.86
  -1  16 -14   37.57    2.79
   1  16  14   38.94    2.89
   1  16  14   39.47    3.19
   1 -16  15   28.60    2.15
   1  16  15   31.88    2.63
  -1  16 -15   28.77    2.15
   1  16  15   26.33    2.22
   1  16  15   31.56    2.54
   1  17 -15    1.82    1.41
  -1  17  15    3.34    1.96
  -1  17  14   10.34    2.90
  -1  17  14    8.61    2.39
   1  17 -14    6.93    1.64
   1  17 -14    9.70    2.21
  -1  17  14    5.54    2.25
  -1  17  13    3.52    3.08
  -1  17  13    2.67    1.81
   1  17 -13    4.62    1.84
  -1  17  13    3.43    2.55
  -1  17  12   13.17    3.71
  -1  17  12    9.00    2.22
  -1  17  12   11.66    2.95
  -1  17  12    7.27    1.98
   1  17 -12    8.96    2.19
  -1  17  11    1.05    3.46
  -1  17  11   10.23    4.02
  -1  17  11   -1.40    2.21
   1  17 -11    0.48    2.91
   1  17 -11    4.60    2.33
  -1  17  11    3.36    2.96
  -1  17  11   -0.80    2.88
  -1  17  11    5.13    2.13
   1  17 -11   -0.29    2.26
  -1  17  10    9.64    3.62
  -1  17  10    9.59    2.55
   1  17 -10    5.80    3.17
   1  17 -10   10.55    2.64
  -1  17  10   12.22    3.40
  -1  17  10   10.13    2.94
  -1  17  10    7.75    2.37
   1  17 -10    5.53    2.40
  -1  17   9   -3.05    7.59
   1  17  -9    6.05    3.22
  -1  17   9    5.15    2.47
  -1  17   9    4.82    3.53
  -1  17   9   -8.28    7.85
   1  17  -9    7.07    2.68
  -1  17   9    4.41    2.86
  -1  17   9    6.79    3.56
   1  17  -9    2.87    2.27
   1  17  -9    1.15    2.41
  -1  17   9    5.15    2.51
  -1  17   8  170.75   16.47
  -1  17   8  183.14    9.28
   1  17  -8  188.49    9.79
  -1  17   8  198.92   10.53
   1  17  -8  202.86    9.41
   1  17  -8  180.85    9.28
  -1  17   8  187.22    9.55
  -1  17   8  194.50   10.11
   1  17  -8  182.30    9.24
   1  17  -8  190.41    9.29
  -1  17   8  196.22    9.33
  -1  17   7  239.38   19.66
  -1  17   7  295.27   13.52
  -1  17   7  247.69   12.70
  -1  17   7  296.48   14.00
   1  17  -7  297.58   12.91
  -1  17   7  258.56   20.51
   1  17  -7  283.71   12.94
  -1  17   7  282.21   12.96
  -1  17   7  278.01   13.54
   1  17  -7  279.80   12.84
  -1  17   7  241.14   12.43
   1  17  -7  287.54   12.86
  -1  17   7  263.73   12.74
  -1  17   6    9.70    7.89
  -1  17   6    5.33    3.45
  -1  17   6    0.30    3.25
  -1  17   6    6.53    4.08
  -1  17   6   -8.10    7.83
   1  17  -6    3.01    2.90
  -1  17   6    2.18    2.98
  -1  17   6    2.73    3.57
  -1  17   6    1.18    1.94
  -1  17   6    0.45    2.22
   1  17  -6    4.01    2.78
   1  17  -6    0.81    2.48
  -1  17   6    4.38    2.01
  -1  17   6   -1.66    2.48
  -1  17   5    5.66    7.67
   1  17  -5    3.87    2.87
  -1  17   5    3.86    3.13
  -1  17   5    4.95    3.11
  -1  17   5   -4.91    7.70
   1  17  -5    2.24    2.39
   1  17  -5    4.60    2.92
   1  17  -5    2.98    2.70
  -1  17   5    6.38    2.16
  -1  17   5    4.84    3.45
  -1  17   5    7.81    2.30
  -1  17   5    2.82    3.65
  -1  17   5    5.79    2.04
  -1  17   5    3.72    2.46
   1  17  -5    5.06    2.80
  -1  17   4   92.45   11.48
   1  17  -4   84.50    5.16
  -1  17   4   87.38    5.55
  -1  17   4   70.26    5.16
   1  17  -4   89.06    4.78
   1  17  -4   74.33    5.19
  -1  17   4   72.33    4.67
   1  17  -4   66.40    4.96
   1  17  -4   75.26    5.35
  -1  17   4   74.92    4.51
   1  17  -4   74.82    4.92
  -1  17   4   77.65    5.68
  -1  17   4   86.17    5.60
  -1  17   4   72.34    4.46
   1  17  -4   80.73    5.10
  -1  17   4   86.59    4.89
  -1  17   3   64.09    4.61
   1  17  -3   56.32    4.05
  -1  17   3   51.06    4.57
  -1  17   3   53.31    4.23
  -1  17   3   34.99    9.40
   1  17  -3   52.22    3.62
  -1  17   3   49.46    3.72
   1  17  -3   56.64    4.35
  -1  17   3   56.45    4.37
  -1  17   3   55.75    4.57
   1  17  -3   51.79    4.45
   1  17  -3   56.08    4.04
   1  17  -3   54.46    4.25
   1  17  -3   50.28    4.40
  -1  17   3   51.78    3.74
  -1  17   3   61.13    4.83
   1  17  -3   58.05    4.24
  -1  17   3   53.21    3.30
  -1  17   3   54.65    3.94
  -1  17   3   48.59    3.55
  -1  17   2   37.78    3.80
   1  17  -2   29.83    3.16
  -1  17   2   31.12    3.35
  -1  17   2   47.93    9.22
   1  17  -2   40.79    2.95
   1  17  -2   39.76    3.79
  -1  17   2   36.11    3.56
  -1  17   2   32.88    3.09
   1  17  -2   28.40    3.69
   1  17  -2   30.34    3.77
  -1  17   2   36.95    3.80
  -1  17   2   32.06    3.02
   1  17  -2   33.34    3.35
  -1  17   2   33.97    2.94
   1  17  -2   38.63    3.63
   1  17  -2   37.69    3.64
  -1  17   2   40.77    2.85
  -1  17   2   36.66    3.29
   1  17  -1   27.61    3.16
   1  17  -1   28.88    2.88
  -1  17   1   30.29    3.56
  -1  17   1   31.11    3.74
   1  17  -1   28.30    3.61
  -1  17   1   24.91    3.90
  -1  17   1   24.59    2.87
   1  17  -1   25.95    3.28
  -1  17   1   28.19    2.22
   1  17  -1   32.56    2.58
  -1  17   1   15.39    7.34
  -1  17   1   30.14    3.49
   1  17  -1   26.91    3.43
   1  17  -1   24.01    3.35
  -1  17   1   24.07    2.87
   1  17  -1   25.79    3.80
  -1  17   1   27.42    2.99
   1  17  -1   28.92    3.66
  -1  17   1   28.19    3.69
  -1  17   1   29.92    3.49
  -1  17   1   31.64    3.03
   1  17  -1   31.74    3.35
  -1  17   1   31.07    2.74
  -1  17   1   26.22    2.75
   1  17  -1   27.67    3.31
   1  17   0   21.87    3.21
   1  17   0   28.69    2.66
  -1  17   0   33.55    3.65
   1  17   0   23.49    3.16
   1  17   0   26.61    3.52
  -1  17   0   28.41    3.93
  -1  17   0   27.84    3.58
   1  17   0   26.81    3.37
   1  17   0   24.86    2.32
  -1  17   0   23.42    2.28
  -1  17   0   17.32    7.38
   1  17   0   28.65    3.25
  -1  17   0   23.96    2.79
   1  17   0   28.65    3.37
  -1  17   0   28.03    3.47
   1  17   0   32.60    3.97
  -1  17   0   28.52    3.63
  -1  17   0   24.69    3.57
  -1  17   0   26.20    2.93
  -1  17   0   29.76    2.79
  -1  17   0   24.86    2.98
   1  17   0   26.72    3.33
   1  17   1  242.60   11.69
   1  17   1  222.17   11.52
  -1  17  -1  273.97   11.96
   1  17   1  245.84   12.01
   1  17   1  232.73   12.00
  -1  17  -1  250.69   11.25
  -1  17  -1  229.86   17.26
   1  17   1  229.35   11.67
   1  17   1  236.63   11.75
  -1  17  -1  249.77   11.74
  -1  17  -1  243.81   11.52
   1  17   1  250.18   12.17
  -1  17  -1  239.40   11.62
  -1  17  -1  248.37   11.92
  -1  17  -1  248.76   11.87
  -1  17  -1  261.04   11.48
   1  17   2   20.96    2.93
   1  17   2   23.11    3.09
   1  17   2   32.68    3.89
  -1  17  -2   23.02    3.31
   1  17   2   30.18    3.87
  -1  17  -2   22.49    2.53
   1  17   2   24.79    3.24
  -1  17  -2   31.97    3.30
  -1  17  -2   27.75    3.65
  -1  17  -2   24.77    3.27
  -1  17  -2   29.78    3.12
  -1  17  -2   23.43    3.10
  -1  17  -2   29.59    3.02
  -1  17  -2   25.70    2.86
  -1  17  -2   19.87    2.45
  -1  17  -3    7.05    2.59
   1  17   3    7.51    2.81
   1  17   3    6.59    2.55
  -1  17  -3    7.01    2.74
   1  17   3    9.62    3.38
   1  17   3    6.78    7.14
  -1  17  -3    2.52    2.10
   1  17   3    5.79    2.60
   1  17   3    5.56    2.90
  -1  17  -3    8.99    2.76
  -1  17  -3    9.00    2.99
   1  17   3    5.91    3.71
   1  17   3    5.61    3.10
  -1  17  -3    4.99    2.71
  -1  17  -3    3.83    2.47
  -1  17  -3    6.70    2.03
   1  17   4  388.72   17.79
  -1  17  -4  375.77   17.77
   1  17   4  394.88   17.93
  -1  17  -4  397.21   17.92
   1  17   4  409.07   18.45
   1  17   4  419.58   17.92
  -1  17  -4  408.75   17.66
   1  17   4  392.58   25.54
   1  17   4  417.54   17.99
  -1  17  -4  379.34   17.72
   1  17   4  408.73   18.17
   1  17   4  407.76   18.47
  -1  17  -4  355.98   17.69
  -1  17  -4  383.01   18.06
  -1  17  -4  357.91   17.54
  -1  17  -4  401.17   17.55
   1  17   4  395.04   17.80
   1  17   5  170.24   15.89
  -1  17  -5  182.60    9.51
   1  17   5  193.64    9.60
   1  17   5  196.56    9.40
   1  17   5  198.88   10.08
   1  17   5  190.49    9.35
   1  17   5  199.25   16.98
  -1  17  -5  200.74    9.25
   1  17   5  199.67    9.58
  -1  17  -5  181.32    9.21
  -1  17  -5  183.33    9.67
   1  17   5  194.32   10.18
   1  17   5  206.82    9.87
   1  17   5  171.71    9.14
  -1  17  -5  188.80    9.35
   1  17   5  195.52    9.45
  -1  17  -5  187.47    9.11
  -1  17  -5  167.04    8.98
   1  17   6    3.83    7.23
   1  17   6   14.38    3.30
   1  17   6   17.25    2.88
   1  17   6   15.13    3.08
   1  17   6   20.98    4.12
   1  17   6   25.06    3.00
   1  17   6   13.46    8.50
   1  17   6   20.10    3.18
  -1  17  -6   14.29    3.49
   1  17   6   18.01    3.67
   1  17   6   12.28    2.64
   1  17   6   20.55    4.19
  -1  17  -6   17.20    2.60
  -1  17  -6   18.08    3.04
   1  17   6   16.74    2.88
   1  17   7   52.63    9.72
   1  17   7   52.68    4.42
   1  17   7   58.06    4.54
   1  17   7   59.30    4.11
   1  17   7   59.41    5.48
   1  17   7   53.31   10.83
   1  17   7   62.04    4.40
  -1  17  -7   57.90    4.79
   1  17   7   55.86    5.32
   1  17   7   51.10    4.31
  -1  17  -7   56.54    4.18
   1  17   7   60.38    4.38
  -1  17  -7   56.02    3.95
   1  17   8   15.74    7.83
   1  17   8   14.82    2.57
   1  17   8   15.02    3.18
   1  17   8   21.38    4.67
   1  17   8   13.51    8.27
  -1  17  -8   13.34    3.01
   1  17   8   16.18    4.17
   1  17   8   12.11    3.13
  -1  17  -8   15.55    3.47
   1  17   8   13.91    2.96
  -1  17  -8   18.46    2.67
  -1  17  -8   18.58    2.97
   1  17   9   36.16    8.54
   1  17   9   51.76    5.52
   1  17   9   49.05    4.09
  -1  17  -9   38.21    3.73
   1  17   9   35.42    8.92
   1  17   9   41.75    3.37
   1  17   9   46.56    4.15
  -1  17  -9   48.48    4.34
   1  17   9   44.28    4.64
  -1  17  -9   48.54    3.70
   1  17   9   49.26    3.82
   1  17  10   35.44    4.96
   1  17  10   28.70    3.47
  -1  17 -10   32.14    3.25
   1  17  10   31.80    3.95
   1  17  10   28.70    3.67
  -1  17 -10   31.31    3.58
   1  17  10   29.82    3.25
   1  17  11   74.62    5.93
   1  17  11   63.51    4.65
  -1  17 -11   70.33    4.31
   1  17  11   69.45    5.88
  -1  17 -11   63.92    4.56
   1  17  11   65.08    4.37
   1  17  12   13.68    3.69
   1  17  12    9.87    2.69
  -1  17 -12   10.39    2.26
   1  17  12   10.15    3.83
  -1  17 -12   11.40    2.46
  -1  17 -12   11.95    2.28
   1  17  12   11.41    2.44
  -1  17 -13    1.18    1.80
   1  17  13    2.13    2.27
   1  17  13   -0.69    1.96
  -1  17 -13    0.62    1.81
   1  17  13    6.46    3.24
   1  17  14   78.25    4.57
   1  17  14   81.46    4.35
  -1  17 -14   83.08    4.34
   1  17  14   86.30    5.02
  -1  17 -15    3.23    1.25
   1  17  15    4.69    1.76
  -1  18  15   70.65    3.81
   1  18 -14    5.87    1.86
   1  18 -14    5.65    1.42
  -1  18  14    7.19    2.52
  -1  18  13  133.69    6.83
   1  18 -13  113.41    5.99
   1  18 -13  123.38    6.43
  -1  18  13  126.93    6.49
  -1  18  12   53.66    4.80
  -1  18  12   55.96    4.12
   1  18 -12   57.76    4.35
   1  18 -12   56.57    3.64
  -1  18  11   12.30    4.07
  -1  18  11    6.08    2.17
  -1  18  11    3.55    3.37
  -1  18  11    4.38    2.80
   1  18 -11    6.04    3.23
  -1  18  11    9.38    2.89
   1  18 -11    4.31    2.26
  -1  18  11   12.74    2.20
  -1  18  10   15.36    2.65
  -1  18  10   25.32    4.63
   1  18 -10   16.87    3.47
   1  18 -10   22.90    2.76
  -1  18  10   18.51    3.90
  -1  18  10   20.13    3.22
  -1  18  10   17.18    3.52
  -1  18  10   18.55    2.66
   1  18 -10   15.84    2.66
   1  18  -9  138.15    7.26
  -1  18   9  113.25    6.53
  -1  18   9  127.08    7.57
   1  18  -9  141.86    6.76
  -1  18   9  140.23    7.48
  -1  18   9  118.11    6.88
   1  18  -9  133.77    6.74
  -1  18   9  118.22    6.57
   1  18  -9  106.34    6.28
  -1  18   8    9.24    7.56
   1  18  -8    4.36    3.28
  -1  18   8    4.39    4.38
  -1  18   8   -4.26    7.49
   1  18  -8    2.24    2.66
   1  18  -8    9.68    2.65
  -1  18   8    6.39    3.74
  -1  18   8    4.13    2.76
   1  18  -8    2.53    2.59
   1  18  -8    5.92    2.54
  -1  18   8    3.88    2.47
  -1  18   7    1.03    7.90
  -1  18   7   14.03    3.81
  -1  18   7   15.79    3.76
  -1  18   7   12.20    4.48
  -1  18   7    1.07    8.22
   1  18  -7   10.37    2.94
  -1  18   7   11.98    2.79
   1  18  -7   16.53    3.92
  -1  18   7   10.06    4.04
   1  18  -7   11.19    2.88
  -1  18   7   11.83    2.76
   1  18  -7   11.07    2.66
  -1  18   6  423.82   28.26
  -1  18   6  507.68   21.69
   1  18  -6  491.04   21.39
  -1  18   6  482.81   21.56
  -1  18   6  478.74   29.54
   1  18  -6  464.34   21.13
  -1  18   6  490.42   21.71
   1  18  -6  496.87   21.61
  -1  18   6  470.16   20.99
  -1  18   6  455.81   20.65
   1  18  -6  474.77   21.09
  -1  18   6  423.71   20.63
  -1  18   6  462.92   20.98
  -1  18   5   98.91   13.07
   1  18  -5  137.25    6.93
  -1  18   5  128.33    7.21
  -1  18   5  116.07    6.96
  -1  18   5   91.81   13.17
   1  18  -5  137.76    6.48
   1  18  -5  108.17    6.70
  -1  18   5  103.12    6.28
  -1  18   5  111.55    6.07
  -1  18   5  139.40    7.42
  -1  18   5  100.35    6.11
  -1  18   5  119.42    7.40
   1  18  -5  132.07    7.24
   1  18  -5  127.90    6.62
   1  18  -5  122.57    6.67
  -1  18   5   99.19    5.93
  -1  18   5  120.81    6.47
  -1  18   4  289.59   13.22
   1  18  -4  291.12   12.90
  -1  18   4  263.50   12.99
   1  18  -4  291.65   12.56
  -1  18   4  246.17   12.46
   1  18  -4  276.21   12.94
   1  18  -4  280.94   12.70
   1  18  -4  234.05   12.67
  -1  18   4  279.59   13.32
  -1  18   4  246.69   12.33
  -1  18   4  276.79   13.14
   1  18  -4  266.88   13.22
   1  18  -4  285.47   12.83
  -1  18   4  284.31   12.72
  -1  18   4  245.09   12.28
  -1  18   3    3.55    3.29
   1  18  -3    0.58    2.66
  -1  18   3    2.63    2.73
  -1  18   3    0.99    7.31
   1  18  -3   -0.09    2.25
  -1  18   3    1.01    1.98
   1  18  -3    1.25    3.00
  -1  18   3    0.92    2.34
  -1  18   3   -1.12    3.08
   1  18  -3    2.77    3.49
  -1  18   3    1.03    2.25
  -1  18   3   -0.29    3.36
   1  18  -3    0.55    2.70
   1  18  -3   -0.40    3.08
   1  18  -3   -0.50    2.87
  -1  18   3    1.75    2.61
   1  18  -3   -1.18    2.90
   1  18  -2   12.79    2.61
   1  18  -2    9.91    3.01
  -1  18   2   13.35    3.13
  -1  18   2    7.82    2.78
   1  18  -2   12.84    3.32
  -1  18   2   12.81    2.27
   1  18  -2   11.29    2.31
  -1  18   2   11.45    7.87
  -1  18   2   12.69    2.54
   1  18  -2   12.87    3.27
  -1  18   2   16.06    3.36
   1  18  -2   11.34    3.35
  -1  18   2   17.51    3.67
   1  18  -2   11.85    2.94
  -1  18   2    9.94    2.56
   1  18  -2   11.05    3.36
  -1  18   2   12.98    3.80
  -1  18   2   13.45    2.86
  -1  18   2   13.50    2.11
   1  18  -2   13.79    3.15
   1  18  -2   14.52    3.15
  -1  18   1   15.49    3.41
   1  18  -1   12.08    2.50
   1  18  -1   16.60    3.02
   1  18  -1   12.93    2.95
  -1  18   1   12.69    3.86
   1  18  -1   16.48    3.35
  -1  18   1   17.04    3.54
   1  18  -1   19.12    2.34
  -1  18   1    1.84    7.21
   1  18  -1   14.72    3.27
  -1  18   1   15.44    2.66
  -1  18   1   12.71    3.17
  -1  18   1   14.93    3.61
   1  18  -1   20.66    3.81
   1  18  -1   15.31    3.65
  -1  18   1   15.60    2.71
  -1  18   1   18.66    3.46
   1  18  -1   17.11    3.41
  -1  18   1   15.99    2.38
   1  18  -1   17.11    3.08
  -1  18   1   13.80    2.93
  -1  18   0  207.10   10.51
   1  18   0  195.69    9.86
  -1  18   0  222.94   10.70
   1  18   0  208.99   10.32
   1  18   0  203.28   10.36
   1  18   0  210.73   10.49
  -1  18   0  206.36   10.88
   1  18   0  209.54   10.68
  -1  18   0  181.38   16.37
  -1  18   0  198.85    9.64
  -1  18   0  221.43   10.47
   1  18   0  208.36   10.52
   1  18   0  203.64   10.41
  -1  18   0  217.93   10.69
  -1  18   0  199.78   10.07
   1  18   0  220.70   10.77
   1  18   0  202.05   10.81
  -1  18   0  209.30   10.66
  -1  18   0  229.01   10.03
  -1  18   0  220.30   10.35
   1  18   0  212.74   10.43
   1  18   1   10.15    2.70
   1  18   1   15.32    2.99
  -1  18  -1   12.70    3.23
   1  18   1   10.56    3.30
   1  18   1   15.39    3.38
   1  18   1   12.00    3.51
  -1  18  -1   12.14    3.25
  -1  18  -1   12.88    2.16
  -1  18  -1    3.43    6.99
   1  18   1   12.67    3.21
   1  18   1   14.49    3.12
  -1  18  -1   13.05    3.10
   1  18   1   17.86    4.04
   1  18   1   14.26    2.90
  -1  18  -1   11.88    2.72
  -1  18  -1   16.01    3.29
  -1  18  -1   20.84    3.45
  -1  18  -1    9.80    2.46
  -1  18  -1   12.68    2.95
   1  18   2   25.54    3.85
   1  18   2   17.25    2.92
   1  18   2   19.83    3.21
   1  18   2   21.05    3.79
   1  18   2   17.83    3.73
  -1  18  -2   24.50    3.51
  -1  18  -2   21.41    2.54
   1  18   2   19.07    3.19
  -1  18  -2   17.79    3.22
  -1  18  -2   22.54    3.54
  -1  18  -2   22.63    3.03
  -1  18  -2   18.58    3.33
  -1  18  -2   22.76    2.57
  -1  18  -2   23.33    2.92
   1  18   3  457.05   22.16
  -1  18  -3  498.31   22.37
   1  18   3  478.00   22.33
   1  18   3  546.43   22.98
   1  18   3  486.37   22.76
  -1  18  -3  525.84   22.03
   1  18   3  439.13   29.56
   1  18   3  497.11   22.36
   1  18   3  527.39   22.48
  -1  18  -3  489.19   22.24
  -1  18  -3  483.00   22.55
   1  18   3  522.25   22.69
   1  18   3  483.69   22.85
  -1  18  -3  479.18   22.31
  -1  18  -3  479.83   21.92
  -1  18  -3  514.08   22.18
   1  18   4    3.11    2.83
   1  18   4    4.51    2.57
   1  18   4    6.48    3.99
   1  18   4    0.17    3.64
  -1  18  -4    3.37    2.34
   1  18   4   13.75    9.11
  -1  18  -4    6.24    2.75
   1  18   4    5.80    3.12
   1  18   4    8.13    4.01
   1  18   4    1.88    3.19
  -1  18  -4    5.47    3.40
   1  18   4    5.25    3.08
  -1  18  -4    2.69    2.60
  -1  18  -4    2.01    2.21
  -1  18  -4    4.88    2.52
   1  18   4    4.41    2.84
   1  18   5  103.57    6.05
   1  18   5  105.41    7.23
   1  18   5   96.86    6.25
   1  18   5  101.11    7.00
  -1  18  -5  115.87    5.97
   1  18   5   95.58   13.45
   1  18   5  104.50    6.30
  -1  18  -5   99.53    5.92
   1  18   5  104.50    7.12
   1  18   5  107.49    6.68
  -1  18  -5  112.13    6.56
  -1  18  -5  117.06    6.20
   1  18   5  109.61    6.25
  -1  18  -5  102.17    5.74
  -1  18  -5  105.22    5.73
   1  18   6   30.67    4.93
   1  18   6   27.51    3.18
   1  18   6   28.50    3.61
   1  18   6   25.96    4.45
  -1  18  -6   20.54    3.14
   1  18   6   18.42    8.88
   1  18   6   29.48    3.63
   1  18   6   29.15    4.61
   1  18   6   22.67    3.08
  -1  18  -6   23.82    3.93
  -1  18  -6   24.60    3.32
  -1  18  -6   25.00    2.89
   1  18   6   28.16    3.48
   1  18   7   92.72   12.16
   1  18   7   99.92    6.11
   1  18   7  104.86    7.24
   1  18   7  107.34    6.31
   1  18   7  116.05    7.42
  -1  18  -7  126.67    6.83
   1  18   7   90.98    6.16
   1  18   7   65.89   12.20
  -1  18  -7  121.10    6.31
   1  18   7  117.59    6.36
  -1  18  -7  119.75    6.09
   1  18   8    6.00    6.69
   1  18   8   -2.50    4.49
   1  18   8    3.94    2.48
   1  18   8   -0.39    2.86
   1  18   8   -1.05    2.76
  -1  18  -8    1.37    3.11
   1  18   8    1.79    3.88
  -1  18  -8    3.42    2.62
  -1  18  -8    6.66    2.49
   1  18   8    2.76    2.62
  -1  18  -8   -0.86    2.67
   1  18   8    4.24    7.51
   1  18   9  125.54    7.79
   1  18   9  120.47    6.22
   1  18   9  100.68    6.39
  -1  18  -9  113.38    6.24
   1  18   9  107.83    6.97
  -1  18  -9  112.16    6.60
   1  18   9  105.91    6.44
   1  18   9  114.92    6.32
  -1  18  -9  111.95    6.13
  -1  18  -9  110.51    6.12
   1  18  10   47.41    4.16
   1  18  10   69.13    5.80
   1  18  10   50.44    3.77
  -1  18 -10   53.84    3.94
   1  18  10   72.85    5.92
  -1  18 -10   52.62    4.26
   1  18  10   55.07    4.69
   1  18  10   52.80    4.03
   1  18  11   20.72    3.09
   1  18  11   25.86    2.61
   1  18  11   31.51    4.57
  -1  18 -11   29.67    2.88
   1  18  11   18.21    4.34
  -1  18 -11   30.39    3.13
   1  18  11   28.32    2.97
   1  18  12   33.51    4.15
   1  18  12   23.66    2.98
   1  18  12   32.63    4.11
   1  18  12   25.60    2.74
  -1  18 -12   22.28    2.55
  -1  18 -13   39.05    2.76
   1  18  13   46.03    3.98
   1  18  13   41.82    2.95
  -1  18 -13   38.74    2.83
   1  18  14    3.58    2.29
   1  18  14    1.03    1.51
  -1  18 -14    2.06    1.41
   1  18  15   23.53    1.83
   1  19 -14    6.01    1.49
  -1  19  14    7.37    2.15
  -1  19  13   27.19    3.16
   1  19 -13   25.68    2.69
   1  19 -13   29.31    2.22
  -1  19  13   26.39    3.33
  -1  19  12    4.28    3.28
   1  19 -12    2.94    1.81
   1  19 -12   -0.10    2.59
  -1  19  12    1.15    2.25
  -1  19  11  101.32    6.27
   1  19 -11   87.45    4.95
  -1  19  11   80.94    5.30
  -1  19  11   88.31    5.29
   1  19 -11   92.66    5.63
  -1  19  10   14.53    4.23
   1  19 -10    7.47    3.11
   1  19 -10   11.10    3.39
  -1  19  10   10.19    2.72
  -1  19  10    9.91    3.36
  -1  19  10   11.58    2.30
   1  19 -10   10.22    2.35
   1  19  -9    6.16    3.27
   1  19  -9    6.22    2.52
   1  19  -9    2.15    3.41
  -1  19   9    6.80    3.48
  -1  19   9    4.76    2.53
  -1  19   9    4.54    2.36
   1  19  -9    3.50    2.37
   1  19  -8   23.31    3.83
  -1  19   8   36.34    4.86
   1  19  -8   30.53    3.25
   1  19  -8   24.93    3.11
   1  19  -8   33.47    4.29
  -1  19   8   24.55    3.16
  -1  19   8   22.99    3.02
  -1  19   8   34.21    4.50
   1  19  -8   29.54    3.11
  -1  19   8   28.68    3.18
   1  19  -8   33.51    3.10
  -1  19   7   16.69    7.80
  -1  19   7   10.46    3.70
  -1  19   7    3.63    3.44
  -1  19   7   -6.52    8.35
   1  19  -7    8.59    2.92
  -1  19   7    5.30    2.55
   1  19  -7    6.77    3.61
  -1  19   7   10.73    2.56
  -1  19   7    7.13    3.95
   1  19  -7    5.37    2.51
  -1  19   7    8.91    2.68
   1  19  -7    6.89    2.69
   1  19  -6   80.40    5.22
  -1  19   6   73.61    5.48
  -1  19   6   63.03    5.37
  -1  19   6   52.41   11.06
   1  19  -6   72.75    4.58
   1  19  -6   64.53    4.79
  -1  19   6   66.13    4.52
   1  19  -6   82.33    5.73
  -1  19   6   60.31    4.27
  -1  19   6   73.84    5.89
  -1  19   6   61.23    4.04
   1  19  -6   69.69    4.78
  -1  19   6   68.37    4.65
  -1  19   5   48.88    4.74
   1  19  -5   48.72    4.18
  -1  19   5   42.66    4.33
   1  19  -5   41.11    3.63
  -1  19   5   40.71    3.63
   1  19  -5   44.63    4.21
   1  19  -5   45.65    4.64
   1  19  -5   45.25    4.07
  -1  19   5   43.55    3.40
  -1  19   5   42.33    4.89
   1  19  -5   46.14    4.02
  -1  19   5   46.54    3.91
  -1  19   4   61.33    4.99
   1  19  -4   57.27    4.40
  -1  19   4   51.98    4.55
   1  19  -4   60.35    4.00
   1  19  -4   54.55    4.57
  -1  19   4   51.28    3.97
  -1  19   4   54.08    4.92
   1  19  -4   42.49    4.22
  -1  19   4   54.49    5.28
   1  19  -4   52.09    4.32
   1  19  -4   54.82    5.06
  -1  19   4   56.99    3.86
  -1  19   4   46.51    3.50
   1  19  -4   60.50    4.44
  -1  19   4   51.73    4.12
  -1  19   3   30.87    4.08
   1  19  -3   43.89    3.97
   1  19  -3   38.45    3.70
   1  19  -3   39.66    4.09
  -1  19   3   32.18    3.72
   1  19  -3   42.54    3.31
  -1  19   3   15.61    8.70
   1  19  -3   40.57    4.14
  -1  19   3   39.86    4.19
  -1  19   3   25.69    3.26
  -1  19   3   35.80    4.35
  -1  19   3   34.29    3.33
   1  19  -3   36.79    3.85
   1  19  -3   40.44    4.16
   1  19  -3   38.65    4.49
  -1  19   3   35.41    3.58
   1  19  -3   34.98    3.90
  -1  19   2   20.24    3.77
   1  19  -2   25.94    3.06
   1  19  -2   25.60    3.35
  -1  19   2   23.49    4.42
   1  19  -2   18.67    3.61
   1  19  -2   25.17    2.65
  -1  19   2   19.21    8.23
   1  19  -2   29.93    3.83
  -1  19   2   18.16    2.89
  -1  19   2   20.86    3.66
   1  19  -2   27.42    3.32
  -1  19   2   21.99    2.99
  -1  19   2   26.53    4.01
   1  19  -2   26.37    3.98
   1  19  -2   25.25    3.95
  -1  19   2   23.46    4.20
   1  19  -2   28.27    3.60
   1  19  -2   23.82    3.64
  -1  19   2   21.31    2.48
  -1  19   2   23.84    3.24
   1  19  -1  144.13    8.37
  -1  19   1  176.53    9.26
   1  19  -1  164.17    8.88
   1  19  -1  163.76    9.20
  -1  19   1  183.49    9.75
  -1  19   1  155.48   15.42
   1  19  -1  190.07    9.22
  -1  19   1  179.54    9.05
   1  19  -1  170.00    9.26
   1  19  -1  176.43    9.38
  -1  19   1  169.64    8.65
  -1  19   1  178.85    9.24
  -1  19   1  177.40    9.43
  -1  19   1  173.36    8.40
  -1  19   1  178.80    8.88
   1  19  -1  189.41    9.09
   1  19   0  226.29   10.72
  -1  19   0  217.81   10.82
   1  19   0  199.60   10.52
  -1  19   0  233.64   11.01
   1  19   0  202.89   10.05
  -1  19   0  207.67   11.14
   1  19   0  204.17   10.89
   1  19   0  212.45   10.70
  -1  19   0  205.23    9.82
  -1  19   0  170.68   16.54
  -1  19   0  208.56   10.65
   1  19   0  216.65   10.74
   1  19   0  204.86   10.55
   1  19   0  219.01   11.11
  -1  19   0  207.62   10.90
  -1  19   0  219.92   10.54
  -1  19   0  204.76   10.33
  -1  19   0  226.26   10.94
   1  19   0  237.84   11.08
  -1  19   0  223.23   10.17
   1  19   0  217.01   10.72
  -1  19  -1    4.76    3.48
   1  19   1    5.74    3.10
   1  19   1   10.78    3.02
  -1  19  -1    8.09    3.33
   1  19   1    8.65    3.41
   1  19   1    6.87    3.53
  -1  19  -1    7.08    3.75
  -1  19  -1    8.30    2.04
   1  19   1    6.17    3.35
   1  19   1    5.64    3.02
  -1  19  -1   10.72    3.35
   1  19   1   13.40    4.11
   1  19   1    6.22    2.89
  -1  19  -1    8.11    3.36
  -1  19  -1   12.77    2.88
  -1  19  -1    7.23    3.36
  -1  19  -1   10.80    2.64
  -1  19  -1    3.17    2.96
   1  19   2  301.17   14.45
   1  19   2  260.54   13.84
   1  19   2  293.70   14.15
   1  19   2  297.56   14.51
   1  19   2  287.80   14.50
  -1  19  -2  301.89   13.59
  -1  19  -2  314.07   14.15
   1  19   2  281.33   14.08
  -1  19  -2  291.66   14.19
   1  19   2  303.27   13.94
  -1  19  -2  310.43   13.96
  -1  19  -2  306.29   14.44
  -1  19  -2  320.78   13.88
   1  19   3   62.45    4.59
   1  19   3   48.85    4.17
   1  19   3   58.44    5.33
   1  19   3   60.77    5.25
   1  19   3   57.67    5.20
  -1  19  -3   58.10    3.92
   1  19   3   49.22   10.70
  -1  19  -3   54.20    4.42
   1  19   3   62.79    4.70
  -1  19  -3   57.56    4.54
  -1  19  -3   56.75    5.01
   1  19   3   60.88    5.57
  -1  19  -3   59.18    4.28
  -1  19  -3   55.65    3.85
   1  19   4   62.34    4.73
   1  19   4   53.63    5.27
   1  19   4   51.86    4.24
   1  19   4   50.94    5.22
   1  19   4   69.62    5.66
  -1  19  -4   62.90    4.14
  -1  19  -4   55.81    4.37
   1  19   4   60.27    4.60
   1  19   4   58.48    4.79
  -1  19  -4   58.13    4.34
   1  19   4   62.16    5.18
   1  19   4   60.16    5.63
  -1  19  -4   62.21    5.00
   1  19   4   57.12    4.57
  -1  19  -4   55.97    3.87
   1  19   5  497.79   22.63
   1  19   5  480.79   21.92
   1  19   5  426.74   21.58
   1  19   5  491.69   22.50
   1  19   5  525.45   22.67
  -1  19  -5  501.23   21.61
   1  19   5  389.54   29.09
  -1  19  -5  453.79   21.58
   1  19   5  459.91   21.83
   1  19   5  504.06   21.93
  -1  19  -5  474.33   22.08
   1  19   5  491.64   22.53
   1  19   5  503.35   22.21
  -1  19  -5  464.17   21.47
   1  19   5  515.98   21.91
  -1  19  -5  523.00   21.77
   1  19   6   27.95    3.23
   1  19   6   32.65    4.92
   1  19   6   28.45    3.73
   1  19   6   28.32    4.88
   1  19   6   26.80    4.51
  -1  19  -6   33.13    3.31
   1  19   6   17.82    8.70
   1  19   6   31.30    3.73
   1  19   6   27.50    4.72
   1  19   6   27.05    3.76
  -1  19  -6   26.14    3.99
   1  19   6   31.14    3.61
  -1  19  -6   30.30    3.01
  -1  19  -6   37.46    3.61
   1  19   7   38.11    3.59
   1  19   7   39.48    5.04
   1  19   7   44.68    4.06
  -1  19  -7   53.52    4.45
   1  19   7   49.49    5.20
  -1  19  -7   49.43    3.87
   1  19   7   45.73    3.98
  -1  19  -7   40.89    3.44
   1  19   7   33.97    9.96
   1  19   8  104.69    6.27
   1  19   8  116.20    8.00
  -1  19  -8  111.43    6.83
   1  19   8  124.06    7.53
  -1  19  -8  127.07    6.52
   1  19   8  119.55    6.58
  -1  19  -8  123.95    6.32
   1  19   9   28.07    4.88
   1  19   9   19.23    2.56
  -1  19  -9   18.89    2.87
   1  19   9   19.55    4.75
   1  19   9   15.68    2.29
   1  19   9   19.41    3.91
  -1  19  -9   18.82    3.30
  -1  19  -9   20.70    2.74
   1  19   9   24.19    3.11
   1  19  10   28.48    4.57
  -1  19 -10   25.98    2.88
   1  19  10   23.20    4.72
   1  19  10   22.80    3.55
  -1  19 -10   28.15    3.24
   1  19  10   24.71    3.09
   1  19  11   92.69    6.27
  -1  19 -11   88.85    4.87
   1  19  11   94.39    6.26
  -1  19 -11   78.28    4.95
   1  19  11   87.56    5.03
   1  19  12   81.16    5.54
  -1  19 -12   87.34    4.43
   1  19  12   76.82    5.52
   1  19  12   74.66    4.48
   1  19  13  118.90    5.78
  -1  19 -13  109.70    5.71
   1  19  13  120.75    5.92
   1  19  13  127.54    6.54
  -1  19 -14    5.65    1.23
   1  19  14    6.42    1.55
   1  19  14    7.62    2.06
  -1  19 -15    1.94    1.14
   1  20 -14  102.00    4.90
  -1  20  14  100.08    5.06
   1  20 -13   22.28    2.21
  -1  20  13   26.89    2.78
  -1  20  13   29.53    3.07
   1  20 -12   73.42    4.53
  -1  20  12   80.09    5.12
  -1  20  12   82.94    5.25
  -1  20  11   -0.14    3.28
   1  20 -11    5.14    1.90
  -1  20  11    0.18    2.45
   1  20 -11    4.77    2.73
  -1  20  10  173.92    9.08
  -1  20  10  148.40    7.89
   1  20 -10  165.71    8.37
  -1  20  10  160.11    8.35
  -1  20  10  158.07    7.68
   1  20 -10  155.72    7.78
   1  20  -9   17.74    3.43
  -1  20   9   21.28    4.70
  -1  20   9   16.13    2.68
   1  20  -9   21.85    3.60
  -1  20   9   12.40    3.58
  -1  20   9   13.90    2.49
   1  20  -9   21.14    2.67
  -1  20   9   12.99    2.39
  -1  20   8  145.66    8.10
   1  20  -8  153.87    8.00
  -1  20   8  130.34    7.08
   1  20  -8  146.93    7.16
   1  20  -8  134.07    6.90
  -1  20   8  139.05    7.13
   1  20  -8  135.82    7.05
  -1  20   8  125.40    6.98
  -1  20   7   33.77    4.19
   1  20  -7   25.48    3.26
  -1  20   7   31.12    3.09
   1  20  -7   28.22    4.27
  -1  20   7   30.80    2.95
  -1  20   7   28.90    4.53
   1  20  -7   26.12    3.13
  -1  20   7   28.54    3.22
  -1  20   6   57.65    4.88
   1  20  -6   53.35    4.51
  -1  20   6   48.69    4.63
   1  20  -6   48.82    4.18
  -1  20   6   47.41    3.77
   1  20  -6   54.54    3.84
  -1  20   6   44.32    3.26
   1  20  -6   51.51    4.97
  -1  20   6   48.14    5.12
   1  20  -6   43.59    3.90
  -1  20   6   51.41    3.99
  -1  20   5   80.48    5.86
   1  20  -5   80.88    5.37
   1  20  -5   80.87    4.80
  -1  20   5   72.15    4.76
   1  20  -5   86.28    5.39
  -1  20   5   80.79    6.22
   1  20  -5   90.57    5.92
  -1  20   5   75.59    4.59
  -1  20   5   75.22    5.04
  -1  20   4  251.13   12.19
   1  20  -4  239.93   11.75
   1  20  -4  247.38   11.91
   1  20  -4  214.55   11.82
   1  20  -4  248.04   11.40
  -1  20   4  191.60   18.73
   1  20  -4  242.65   11.91
  -1  20   4  206.71   11.34
  -1  20   4  255.02   12.03
   1  20  -4  236.38   12.14
  -1  20   4  264.51   12.31
  -1  20   4  271.30   12.55
  -1  20   4  241.55   11.36
   1  20  -4  262.06   11.74
   1  20  -4  232.05   11.70
  -1  20   4  243.19   11.64
  -1  20   3   57.53    4.99
   1  20  -3   68.11    4.57
   1  20  -3   57.61    4.60
   1  20  -3   56.69    4.81
   1  20  -3   62.76    4.04
  -1  20   3   70.97   11.36
  -1  20   3   68.93    4.94
   1  20  -3   59.21    4.91
  -1  20   3   48.26    4.01
   1  20  -3   56.31    4.84
   1  20  -3   59.22    5.20
   1  20  -3   65.60    4.59
  -1  20   3   58.28    4.22
  -1  20   3   62.11    5.28
   1  20  -3   66.05    4.74
  -1  20   3   55.55    4.41
   1  20  -2   39.23    4.10
   1  20  -2   38.23    3.57
  -1  20   2   47.48    4.53
   1  20  -2   38.78    4.36
  -1  20   2   33.44    4.73
  -1  20   2   28.33    9.09
   1  20  -2   39.01    4.31
  -1  20   2   47.77    4.44
  -1  20   2   34.69    3.37
  -1  20   2   38.87    3.60
   1  20  -2   40.38    4.46
  -1  20   2   44.33    4.52
   1  20  -2   34.60    4.43
   1  20  -2   40.63    4.16
  -1  20   2   38.29    4.71
   1  20  -2   41.40    3.85
   1  20  -2   43.61    4.18
  -1  20   2   42.58    3.90
   1  20  -1  347.85   16.18
  -1  20   1  355.51   16.81
   1  20  -1  356.70   16.57
  -1  20   1  355.27   17.23
   1  20  -1  320.82   16.72
  -1  20   1  326.32   16.45
  -1  20   1  301.45   23.29
  -1  20   1  395.13   16.80
   1  20  -1  381.65   16.79
   1  20  -1  344.59   16.94
  -1  20   1  374.47   16.99
  -1  20   1  365.47   17.05
   1  20  -1  366.80   16.98
  -1  20   1  363.66   16.32
  -1  20   1  357.98   16.05
  -1  20   1  340.02   16.42
   1  20  -1  364.28   16.63
   1  20   0   53.42    4.60
   1  20   0   46.23    4.44
  -1  20   0   58.18    5.04
   1  20   0   56.90    4.70
  -1  20   0   65.19    5.59
   1  20   0   57.07    5.01
  -1  20   0   61.78   10.53
  -1  20   0   61.89    3.60
  -1  20   0   67.35    5.01
   1  20   0   54.32    4.94
  -1  20   0   64.13    5.34
  -1  20   0   63.12    4.67
   1  20   0   73.12    5.56
  -1  20   0   66.68    5.09
  -1  20   0   68.00    4.54
   1  20   0   59.27    5.10
  -1  20   0   62.99    4.18
   1  20   0   64.79    4.86
   1  20   1   10.11    3.36
   1  20   1    9.52    3.09
  -1  20  -1   12.84    3.58
   1  20   1   13.23    3.51
   1  20   1   10.19    3.67
  -1  20  -1   10.99    3.89
  -1  20  -1   10.07    2.08
   1  20   1    7.90    3.61
   1  20   1    9.10    3.22
  -1  20  -1   14.12    3.36
   1  20   1    7.65    4.21
  -1  20  -1   16.54    3.88
   1  20   1    8.67    3.10
  -1  20  -1    8.94    3.01
  -1  20  -1   14.30    3.63
  -1  20  -1   13.21    2.69
   1  20   2  279.46   13.76
  -1  20  -2  301.46   14.15
   1  20   2  279.80   14.07
   1  20   2  275.31   14.09
  -1  20  -2  297.16   14.38
   1  20   2  290.49   14.26
  -1  20  -2  294.96   13.21
  -1  20  -2  265.64   13.71
   1  20   2  285.39   13.76
   1  20   2  301.45   13.69
  -1  20  -2  282.13   13.92
  -1  20  -2  281.86   13.56
  -1  20  -2  288.60   14.02
  -1  20  -2  313.71   13.54
   1  20   3   37.93    3.87
   1  20   3   25.02    3.32
   1  20   3   38.89    4.45
   1  20   3   35.47    4.60
   1  20   3   27.31    4.39
  -1  20  -3   34.35    3.06
  -1  20  -3   33.03    3.80
   1  20   3   30.80    3.76
   1  20   3   38.03    3.61
  -1  20  -3   27.10    4.30
  -1  20  -3   25.01    3.78
   1  20   3   35.27    3.86
  -1  20  -3   28.83    3.40
   1  20   4  202.30   10.23
   1  20   4  173.82    9.79
   1  20   4  226.31   10.98
   1  20   4  206.53   10.84
   1  20   4  206.48   10.89
  -1  20  -4  203.73    9.70
   1  20   4  155.76   17.12
   1  20   4  214.70   10.37
  -1  20  -4  196.93    9.99
   1  20   4  193.63   10.21
   1  20   4  216.89   10.64
  -1  20  -4  188.24    9.92
   1  20   4  226.72   11.20
  -1  20  -4  192.16   10.36
   1  20   4  209.80    9.96
   1  20   4  221.22   10.29
  -1  20  -4  192.70    9.61
   1  20   5  126.28    7.19
   1  20   5  128.72    8.13
   1  20   5  107.78    6.76
   1  20   5  128.60    8.01
   1  20   5  141.45    8.18
  -1  20  -5  130.10    6.78
   1  20   5  116.91   14.46
   1  20   5  135.18    7.35
  -1  20  -5  117.31    6.84
   1  20   5  121.84    7.18
   1  20   5  136.38    8.22
   1  20   5  139.48    7.73
   1  20   5  141.22    6.99
  -1  20  -5  127.52    7.52
  -1  20  -5  128.06    6.66
   1  20   5  131.79    7.21
  -1  20  -5  127.56    7.00
   1  20   6    2.66    3.00
   1  20   6    4.64    2.43
   1  20   6    7.96    4.31
   1  20   6    9.05    4.39
   1  20   6    3.40    3.85
  -1  20  -6    2.15    2.46
   1  20   6   -6.72    8.18
   1  20   6    4.42    3.10
   1  20   6    0.65    2.99
   1  20   6    1.00    2.47
   1  20   6    0.17    4.21
  -1  20  -6   -0.71    3.32
  -1  20  -6    2.77    2.79
   1  20   6    7.70    2.98
  -1  20  -6    0.97    2.17
   1  20   7    7.22    2.43
   1  20   7   17.34    4.32
   1  20   7    2.52    2.94
  -1  20  -7   12.41    2.65
   1  20   7    6.00    2.33
  -1  20  -7   10.48    3.36
   1  20   7    6.21    4.24
  -1  20  -7    6.39    2.33
   1  20   7    7.67    3.02
  -1  20  -7    7.96    2.72
   1  20   8   78.93    4.94
   1  20   8   88.58    5.59
  -1  20  -8   95.00    5.77
   1  20   8   95.67    6.40
   1  20   8   87.06    4.93
   1  20   8   91.69    5.47
  -1  20  -8   91.73    5.09
   1  20   9  105.26    7.06
   1  20   9  105.85    7.10
  -1  20  -9  100.47    5.54
   1  20   9   97.93    5.81
   1  20   9   92.77    6.33
  -1  20  -9   98.88    5.87
  -1  20  -9   93.11    5.41
   1  20   9  104.37    5.80
   1  20  10  140.15    8.27
   1  20  10  140.98    8.30
  -1  20 -10  152.75    7.09
   1  20  10  130.66    7.26
  -1  20 -10  131.23    7.16
  -1  20 -10  144.37    6.99
   1  20  10  136.65    7.17
   1  20  11    7.04    3.59
   1  20  11    7.56    3.51
  -1  20 -11    2.70    1.84
   1  20  11    4.83    2.39
  -1  20 -11    5.38    2.05
   1  20  11    4.50    2.12
   1  20  12    6.73    1.94
   1  20  12    6.80    2.12
   1  20  12   12.95    3.25
   1  20  13   25.49    2.08
   1  20  13   25.10    2.26
   1  20  13   26.22    2.96
  -1  20 -14    8.35    1.64
   1  20  14    9.20    1.64
   1  21 -13    6.62    1.64
  -1  21  13    8.02    2.03
   1  21 -12  120.88    6.18
  -1  21  12  123.07    6.62
  -1  21  12  136.13    6.80
  -1  21  11    3.73    2.15
   1  21 -11    3.09    2.37
  -1  21  11    2.37    3.04
  -1  21  11    6.04    3.16
  -1  21  10  172.91    8.73
  -1  21  10  150.64    8.15
   1  21 -10  155.90    8.14
  -1  21   9   26.47    4.21
  -1  21   9   21.93    2.60
  -1  21   9   16.79    3.67
   1  21  -9   22.85    3.51
   1  21  -8   53.48    4.50
  -1  21   8   50.78    4.64
  -1  21   8   45.53    3.44
   1  21  -7    5.13    3.17
   1  21  -7    4.71    2.64
  -1  21   7    7.38    2.15
   1  21  -7    5.21    2.67
   1  21  -7    6.71    3.49
  -1  21   7    1.25    3.88
   1  21  -7    7.87    2.47
  -1  21   7    5.71    2.59
   1  21  -6   11.96    3.25
  -1  21   6   12.04    3.64
   1  21  -6    4.59    3.11
   1  21  -6    6.40    2.90
   1  21  -6    4.41    2.94
  -1  21   6    8.74    2.31
  -1  21   6    4.74    4.10
   1  21  -6    2.23    3.52
   1  21  -6   10.13    2.68
  -1  21   6    6.22    2.62
  -1  21   5   21.78    3.97
   1  21  -5   14.44    3.25
   1  21  -5   17.08    3.42
   1  21  -5   13.36    3.18
   1  21  -5   17.30    2.71
  -1  21   5   15.74    2.63
   1  21  -5   20.71    3.48
  -1  21   5   19.36    2.53
   1  21  -5   16.33    3.85
  -1  21   5   25.58    4.63
   1  21  -5   20.76    3.17
  -1  21   5   17.87    3.11
  -1  21   4    6.79    3.55
   1  21  -4    4.44    3.01
   1  21  -4    0.62    2.78
   1  21  -4    4.60    3.04
  -1  21   4   -3.29    8.08
  -1  21   4    8.35    3.57
   1  21  -4    5.81    3.30
  -1  21   4   -1.43    2.32
  -1  21   4    4.61    2.38
  -1  21   4    3.29    3.63
   1  21  -4    3.16    3.08
   1  21  -4    0.31    3.46
  -1  21   4    2.35    4.21
   1  21  -4    3.04    2.90
  -1  21   4    4.50    2.81
  -1  21   3  102.04    6.44
   1  21  -3   94.09    5.90
   1  21  -3   94.12    5.59
  -1  21   3   89.18    6.83
   1  21  -3   83.33    5.91
  -1  21   3   69.54   11.67
   1  21  -3   97.95    6.11
  -1  21   3  105.78    6.22
  -1  21   3   74.75    5.12
   1  21  -3   74.98    5.79
  -1  21   3   95.84    5.43
  -1  21   3  101.73    6.50
   1  21  -3   95.89    6.49
   1  21  -3   96.13    5.77
  -1  21   3   86.52    5.61
   1  21  -3  101.25    5.90
   1  21  -2   73.48    5.29
  -1  21   2   81.13    5.68
  -1  21   2   79.17    6.15
   1  21  -2   61.40    5.33
  -1  21   2   69.61    5.24
  -1  21   2   50.09   10.48
  -1  21   2   82.86    5.62
   1  21  -2   70.11    5.49
  -1  21   2   70.65    6.07
  -1  21   2   88.29    6.01
   1  21  -2   79.31    5.26
   1  21  -2   68.84    5.62
   1  21  -2   74.65    5.80
  -1  21   2   78.21    4.92
  -1  21   2   85.17    5.25
   1  21  -2   79.07    5.37
  -1  21   1   12.97    3.54
   1  21  -1    2.70    3.05
  -1  21   1    3.84    4.06
  -1  21   1    5.34    2.83
   1  21  -1    9.30    3.45
  -1  21   1    7.20    3.47
   1  21  -1    9.93    3.63
  -1  21   1    7.23    2.83
  -1  21   1    8.08    4.00
   1  21  -1    2.89    3.62
  -1  21   1    8.08    3.70
   1  21  -1    5.17    3.88
  -1  21   1    3.90    2.94
   1  21   0   41.51    4.50
  -1  21   0   37.75    4.84
   1  21   0   37.96    3.98
   1  21   0   47.65    4.54
  -1  21   0   48.29    4.45
  -1  21   0   52.92    4.70
   1  21   0   55.60    4.99
  -1  21   0   49.19    4.87
  -1  21   0   41.98    3.93
  -1  21   0   44.88    4.22
   1  21   0   39.57    4.92
   1  21   0   40.86    4.06
  -1  21   0   51.94    4.82
  -1  21  -1   31.91    4.27
   1  21   1   29.18    3.70
   1  21   1   30.96    3.82
  -1  21  -1   29.64    4.51
   1  21   1   33.24    3.99
   1  21   1   35.57    4.31
  -1  21  -1   23.52    2.56
  -1  21  -1   33.26    4.06
   1  21   1   29.04    4.14
   1  21   1   39.18    3.81
  -1  21  -1   32.08    4.29
  -1  21  -1   34.42    4.43
  -1  21  -1   30.40    3.56
   1  21   1   32.61    4.77
  -1  21  -1   30.08    3.20
   1  21   2   61.14    4.87
   1  21   2   60.10    5.28
  -1  21  -2   70.46    5.46
   1  21   2   66.50    5.38
   1  21   2   62.07    5.48
  -1  21  -2   59.62    5.40
  -1  21  -2   67.26    4.05
  -1  21  -2   68.10    5.02
   1  21   2   70.82    5.02
   1  21   2   73.63    4.85
   1  21   2   67.28    5.96
  -1  21  -2   65.31    5.33
  -1  21  -2   61.41    5.05
  -1  21  -2   69.79    4.56
   1  21   3    8.06    3.78
   1  21   3    6.73    3.09
  -1  21  -3    8.42    3.51
  -1  21  -3    8.69    3.77
   1  21   3    2.58    3.69
   1  21   3    6.52    3.73
  -1  21  -3   14.76    2.34
  -1  21  -3   11.23    3.15
   1  21   3    6.99    3.15
  -1  21  -3   11.30    3.18
   1  21   3   11.18    3.11
  -1  21  -3    7.33    3.54
  -1  21  -3    5.83    2.64
   1  21   3    6.24    3.27
   1  21   4   71.43    5.13
   1  21   4   70.88    5.96
   1  21   4   74.21    5.92
   1  21   4   68.47    5.93
  -1  21  -4   71.58    4.55
   1  21   4   75.27    5.42
  -1  21  -4   71.82    5.00
   1  21   4   83.61    5.29
   1  21   4   77.23    5.70
  -1  21  -4   67.01    4.81
   1  21   4   76.40    6.38
  -1  21  -4   81.00    5.64
   1  21   4   76.57    4.91
   1  21   4   86.99    5.37
   1  21   5    3.93    2.92
   1  21   5   -1.06    2.16
   1  21   5    1.41    4.01
   1  21   5    6.36    4.09
   1  21   5    2.09    3.77
  -1  21  -5    1.65    2.33
  -1  21  -5    4.07    2.61
   1  21   5    2.57    3.00
   1  21   5    0.38    3.18
  -1  21  -5   -0.71    3.28
   1  21   5    2.48    2.60
   1  21   5    2.48    4.18
   1  21   5    5.09    2.98
   1  21   6   49.64    4.27
   1  21   6   48.56    3.65
   1  21   6   58.09    5.57
   1  21   6   53.23    5.44
   1  21   6   61.92    5.28
  -1  21  -6   51.32    3.86
   1  21   6   56.63    4.45
   1  21   6   52.52    4.41
   1  21   6   58.10    3.91
  -1  21  -6   59.71    4.67
   1  21   6   53.55    5.58
   1  21   6   60.82    4.40
  -1  21  -6   49.79    3.69
   1  21   7   68.08    5.79
   1  21   7   65.24    5.66
   1  21   7   60.48    4.51
  -1  21  -7   63.19    4.07
   1  21   7   56.28    3.91
   1  21   7   53.83    5.41
  -1  21  -7   59.43    4.67
   1  21   7   61.07    4.48
  -1  21  -7   50.30    3.83
  -1  21  -8   45.69    4.00
   1  21   8   45.91    3.19
   1  21   8   44.04    4.77
   1  21   8   47.88    3.89
  -1  21  -8   49.95    3.44
   1  21   8   53.80    4.08
   1  21   9   48.62    4.98
   1  21   9   54.03    3.85
   1  21   9   49.13    4.40
  -1  21  -9   43.69    3.71
   1  21   9   49.53    3.73
  -1  21  -9   40.75    3.23
   1  21  10   26.14    4.01
   1  21  10   19.56    3.97
  -1  21 -10   22.43    2.36
   1  21  10   21.26    2.77
  -1  21 -10   17.68    2.57
  -1  21 -10   18.58    2.32
   1  21  10   24.26    2.70
   1  21  11    4.71    3.20
  -1  21 -11    1.18    1.66
   1  21  11    3.40    2.11
   1  21  11    2.05    3.14
  -1  21 -11    0.46    1.54
   1  21  11    2.24    1.95
   1  21  12  125.25    6.37
   1  21  12  126.71    6.29
   1  21  12  134.21    7.03
  -1  21 -13    8.27    1.80
   1  21  13    7.65    2.01
  -1  22  13   13.61    1.68
   1  22 -12   10.10    1.63
  -1  22  12   11.51    2.26
   1  22 -12   10.57    1.71
  -1  22  12   11.06    2.37
   1  22 -11    6.12    2.14
  -1  22  11    6.50    2.80
   1  22 -11    3.74    2.02
  -1  22  11    6.75    2.76
   1  22 -10   71.95    4.51
  -1  22  10   68.00    4.57
   1  22 -10   73.47    4.38
  -1  22  10   72.31    5.11
  -1  22   9   26.81    3.58
   1  22  -9   23.27    3.30
  -1  22   9   25.41    3.92
   1  22  -9   22.53    3.02
  -1  22   9   28.80    3.84
   1  22  -8   26.96    3.34
  -1  22   8   32.50    4.19
  -1  22   8   28.36    4.05
   1  22  -8   29.84    3.71
  -1  22   8   27.82    2.79
   1  22  -7   20.44    3.19
  -1  22   7   16.10    4.11
   1  22  -7   16.01    2.65
   1  22  -7   11.55    2.50
  -1  22   7   13.16    3.83
  -1  22   7   12.71    3.91
   1  22  -7   17.82    3.57
  -1  22   7   11.15    2.59
  -1  22   6   50.45    4.44
  -1  22   6   44.74    4.90
   1  22  -6   46.88    4.05
   1  22  -6   34.04    3.65
   1  22  -6   36.98    3.69
  -1  22   6   46.71    4.78
   1  22  -6   47.00    4.51
  -1  22   6   50.25    4.98
  -1  22   6   38.84    3.57
   1  22  -6   37.38    3.42
  -1  22   5    8.49    3.63
   1  22  -5   15.03    3.17
   1  22  -5    4.64    3.07
  -1  22   5   14.19    3.75
   1  22  -5    9.51    2.92
   1  22  -5   12.37    3.78
  -1  22   5    5.74    2.08
  -1  22   5    3.55    4.07
   1  22  -5    8.43    2.70
  -1  22   5    9.87    2.77
   1  22  -4  181.18    9.65
  -1  22   4  204.97   10.12
   1  22  -4  198.34    9.75
  -1  22   4  200.86    9.94
   1  22  -4  170.67    9.62
  -1  22   4  187.90   10.49
  -1  22   4  197.86   10.01
  -1  22   4  210.53   10.54
  -1  22   4  173.92    9.10
   1  22  -4  203.42   10.14
  -1  22   4  198.09    9.56
   1  22  -4  183.39    9.49
   1  22  -3   21.15    3.45
  -1  22   3   26.82    3.94
  -1  22   3   24.35    3.96
   1  22  -3   23.01    3.76
  -1  22   3   34.39    4.84
  -1  22   3   21.42    3.66
   1  22  -3   23.89    3.55
   1  22  -3   22.80    4.16
   1  22  -3   23.59    3.49
  -1  22   3   23.10    2.95
  -1  22   3   25.57    4.14
  -1  22   3   20.62    3.29
   1  22  -2    4.86    3.03
  -1  22   2    8.76    3.54
   1  22  -2    4.42    3.58
  -1  22   2    7.42    3.59
  -1  22   2    3.64    3.91
   1  22  -2    7.58    3.19
  -1  22   2    9.87    3.00
   1  22  -2    3.65    3.17
  -1  22   2    6.08    2.61
   1  22  -2    1.08    3.74
  -1  22   2    7.26    3.82
   1  22  -2    5.38    3.42
  -1  22   2    2.14    3.96
  -1  22   2    4.39    2.85
   1  22  -1   41.87    4.27
  -1  22   1   38.47    4.82
  -1  22   1   37.79    3.62
  -1  22   1   40.97    4.78
  -1  22   1   41.46    4.53
   1  22  -1   40.41    4.69
   1  22  -1   36.52    4.66
  -1  22   1   38.60    3.87
  -1  22   1   39.19    4.45
   1  22  -1   30.09    3.80
   1  22  -1   45.17    4.43
  -1  22   1   38.76    4.36
  -1  22   0   32.79    4.56
   1  22   0   21.82    3.21
   1  22   0   31.26    4.07
   1  22   0   34.39    4.17
  -1  22   0   35.50    4.12
   1  22   0   31.45    3.71
   1  22   0   29.51    4.61
  -1  22   0   28.59    4.34
  -1  22   0   34.03    4.41
  -1  22   0   25.30    3.41
   1  22   0   32.12    4.32
  -1  22   0   30.41    3.38
   1  22   0   30.23    3.69
  -1  22   0   31.66    4.19
   1  22   1    2.51    3.04
   1  22   1    3.55    3.48
  -1  22  -1   -2.26    3.63
  -1  22  -1   -1.19    1.67
  -1  22  -1    4.94    3.38
   1  22   1    1.37    3.63
   1  22   1   -0.35    2.90
   1  22   1   -3.08    4.14
  -1  22  -1    5.48    3.55
  -1  22  -1    3.18    3.58
   1  22   1    0.40    2.89
   1  22   1    3.45    2.99
  -1  22  -1   -3.13    3.49
   1  22   2  116.89    7.01
  -1  22  -2  116.43    7.27
   1  22   2  103.94    7.05
  -1  22  -2  107.86    5.83
  -1  22  -2  125.32    6.82
  -1  22  -2  120.44    6.91
  -1  22  -2  109.22    6.95
   1  22   2  127.48    6.63
   1  22   2  114.04    7.55
  -1  22  -2  111.61    6.99
   1  22   2  112.77    6.89
   1  22   2  108.15    6.64
  -1  22  -3    7.64    3.59
   1  22   3    7.39    2.99
   1  22   3    6.54    3.53
   1  22   3    6.32    3.65
   1  22   3    7.81    3.55
  -1  22  -3   10.27    3.63
  -1  22  -3    6.88    2.13
  -1  22  -3    8.18    3.03
   1  22   3    2.04    2.98
  -1  22  -3    4.36    3.01
   1  22   3    7.06    2.92
  -1  22  -3    4.53    3.48
   1  22   3    2.43    3.04
   1  22   4   24.20    4.24
  -1  22  -4   25.62    4.05
   1  22   4   20.92    3.37
   1  22   4   24.78    4.15
  -1  22  -4   20.58    3.97
   1  22   4   25.52    4.20
  -1  22  -4   19.28    2.62
   1  22   4   22.53    3.42
  -1  22  -4   23.80    3.20
   1  22   4   24.14    3.74
  -1  22  -4   24.50    3.84
   1  22   4   28.97    3.24
   1  22   4   19.60    4.79
   1  22   4   19.18    4.01
   1  22   4   24.33    3.52
   1  22   5   61.83    4.60
   1  22   5   61.25    5.47
   1  22   5   65.93    5.31
  -1  22  -5   63.69    5.25
   1  22   5   66.81    5.59
  -1  22  -5   64.32    4.09
   1  22   5   73.67    4.97
  -1  22  -5   56.40    4.25
   1  22   5   67.77    4.77
   1  22   5   64.99    4.38
   1  22   5   56.86    5.85
  -1  22  -5   62.20    4.97
   1  22   5   70.28    4.80
   1  22   6    1.66    3.91
   1  22   6    2.65    3.84
   1  22   6    5.44    3.64
  -1  22  -6    1.72    2.28
   1  22   6    2.45    2.87
   1  22   6    6.11    3.00
   1  22   6    0.53    2.33
  -1  22  -6    3.83    3.15
   1  22   6    3.08    4.19
   1  22   6   -0.69    2.77
   1  22   7   46.80    5.06
   1  22   7   52.20    5.01
  -1  22  -7   43.02    3.41
   1  22   7   44.94    3.29
   1  22   7   46.89    4.87
  -1  22  -7   44.20    4.03
   1  22   7   52.66    3.96
   1  22   7   44.20    3.86
  -1  22  -8  127.34    6.17
   1  22   8  113.64    6.37
   1  22   8  119.49    6.44
  -1  22  -8  106.53    6.43
   1  22   8  125.09    7.14
   1  22   9   25.02    2.76
  -1  22  -9   16.69    2.63
   1  22   9   19.33    2.72
   1  22  10   -2.94    3.18
   1  22  10    1.46    3.15
  -1  22 -10    1.60    1.65
   1  22  10    0.68    1.96
  -1  22 -10    2.21    1.80
   1  22  10    1.52    1.96
   1  22  11    5.47    1.71
   1  22  11    6.97    1.82
   1  22  11    8.65    2.82
  -1  22 -11    6.14    1.96
  -1  22 -12   22.21    2.21
   1  22  12   15.03    2.44
  -1  22 -13   23.18    1.74
  -1  23  12    8.06    1.69
   1  23 -11   23.70    2.03
  -1  23  11   24.87    2.67
   1  23 -11   17.20    1.97
  -1  23  10    3.72    2.75
   1  23 -10    3.57    1.90
   1  23 -10    1.25    2.07
  -1  23   9   82.76    5.12
   1  23  -9   69.07    4.42
   1  23  -9   72.04    4.59
  -1  23   9   75.96    4.80
  -1  23   8  119.52    6.88
  -1  23   8  129.35    6.95
   1  23  -8  125.02    6.64
   1  23  -8  110.50    6.36
  -1  23   7  199.31    9.93
   1  23  -7  193.17    9.27
   1  23  -7  182.98    8.91
  -1  23   7  195.80    9.77
  -1  23   7  201.23    9.87
   1  23  -7  197.62    9.56
  -1  23   7  168.42    8.90
  -1  23   6  116.45    6.86
   1  23  -6   96.08    5.97
  -1  23   6  113.02    6.44
   1  23  -6   95.06    5.75
  -1  23   6  119.54    6.66
  -1  23   6  116.68    7.00
   1  23  -6  103.02    6.45
  -1  23   6  101.93    5.77
  -1  23   5    6.91    3.74
  -1  23   5    7.15    3.36
   1  23  -5    9.25    2.90
   1  23  -5   10.70    3.01
   1  23  -5   11.69    2.77
  -1  23   5    9.49    4.08
  -1  23   5    7.18    3.24
  -1  23   5   10.94    4.04
   1  23  -5    5.40    3.36
  -1  23   5    9.18    2.65
   1  23  -4   30.57    3.47
  -1  23   4   29.47    3.94
  -1  23   4   25.24    4.05
   1  23  -4   34.91    3.75
  -1  23   4   31.51    3.73
   1  23  -4   25.82    3.45
  -1  23   4   28.05    4.60
   1  23  -4   30.74    4.20
  -1  23   4   23.03    2.70
  -1  23   4   29.10    3.32
  -1  23   3   49.30    4.47
   1  23  -3   51.99    4.30
   1  23  -3   35.13    3.96
  -1  23   3   52.95    5.11
  -1  23   3   41.28    4.02
   1  23  -3   43.57    4.68
  -1  23   3   42.96    3.49
  -1  23   3   38.54    3.76
  -1  23   3   49.79    4.49
  -1  23   3   42.90    4.27
   1  23  -3   38.67    3.91
   1  23  -2  122.92    6.64
  -1  23   2  113.81    6.64
  -1  23   2   93.55    5.90
  -1  23   2  106.70    7.16
   1  23  -2  102.19    6.41
  -1  23   2  114.45    6.89
  -1  23   2  109.30    7.04
  -1  23   2  100.79    5.88
  -1  23   2  101.38    6.14
   1  23  -2  119.76    6.87
  -1  23   2  105.73    6.69
  -1  23   2  106.60    6.43
   1  23  -2   98.23    6.21
  -1  23   1  100.66    6.11
   1  23  -1  107.07    6.15
   1  23  -1   83.08    5.90
  -1  23   1   86.16    6.48
  -1  23   1   91.68    6.48
   1  23  -1   83.35    6.20
  -1  23   1   94.51    6.32
   1  23  -1   89.98    6.25
  -1  23   1   99.64    6.14
   1  23  -1   83.98    5.62
  -1  23   1   92.07    5.65
  -1  23   0   33.08    4.03
   1  23   0   32.06    4.09
   1  23   0   25.12    3.82
  -1  23   0   24.88    4.32
   1  23   0   27.18    4.33
  -1  23   0   34.19    4.11
  -1  23   0   35.79    4.19
   1  23   0   26.55    4.18
   1  23   0   27.14    3.48
   1  23   0   25.09    3.42
  -1  23   0   29.25    4.04
  -1  23  -1  202.41    9.07
   1  23   1  189.95    9.22
  -1  23  -1  154.44    9.32
   1  23   1  166.85    9.15
   1  23   1  150.25    8.64
   1  23   1  174.26    9.58
  -1  23  -1  170.12    9.19
  -1  23  -1  194.15    9.39
   1  23   1  198.64    8.86
  -1  23  -1  172.20    9.11
   1  23   1  155.18    8.69
   1  23   1  143.31    8.48
   1  23   2    4.75    3.08
   1  23   2    2.58    2.86
  -1  23  -2    4.81    3.53
   1  23   2    3.57    3.17
  -1  23  -2    3.40    3.59
   1  23   2    3.08    3.35
   1  23   2    3.87    3.51
  -1  23  -2    6.31    3.15
  -1  23  -2    6.91    3.25
   1  23   2    2.71    2.77
  -1  23  -2    7.26    3.49
   1  23   2    6.48    4.22
   1  23   2    6.56    3.19
  -1  23  -3    3.76    3.46
   1  23   3    1.20    2.74
   1  23   3    3.97    3.32
   1  23   3   -0.15    3.29
   1  23   3   -0.77    3.32
  -1  23  -3    2.82    3.53
  -1  23  -3    1.28    1.77
  -1  23  -3   -0.11    2.80
   1  23   3   -0.73    2.67
  -1  23  -3   -2.72    2.71
  -1  23  -3    6.09    3.34
   1  23   3    2.33    3.01
   1  23   4   46.75    3.94
  -1  23  -4   44.71    4.58
   1  23   4   54.57    4.80
  -1  23  -4   51.45    4.67
   1  23   4   47.85    4.63
   1  23   4   49.42    4.71
  -1  23  -4   44.05    3.30
   1  23   4   49.12    4.09
   1  23   4   50.10    4.41
  -1  23  -4   47.87    3.83
   1  23   4   50.25    5.25
  -1  23  -4   57.93    4.61
   1  23   4   55.63    3.89
   1  23   4   48.79    4.18
   1  23   5   13.18    2.76
  -1  23  -5   15.11    3.51
   1  23   5    5.55    3.60
  -1  23  -5   12.09    3.45
   1  23   5   18.36    3.66
   1  23   5   11.80    3.67
  -1  23  -5    8.41    2.16
   1  23   5   13.57    2.87
  -1  23  -5    7.99    2.45
   1  23   5    8.81    3.14
   1  23   5   14.01    4.26
   1  23   5   13.75    2.56
  -1  23  -5   16.01    3.32
   1  23   5   11.72    3.06
   1  23   6   15.08    3.87
  -1  23  -6   21.95    3.56
   1  23   6   27.10    4.14
  -1  23  -6   19.43    2.45
   1  23   6   15.14    2.89
  -1  23  -6   22.71    3.30
   1  23   6   16.85    2.47
   1  23   6    9.93    3.86
   1  23   6   22.19    3.09
   1  23   7    8.11    3.63
   1  23   7   14.18    3.76
  -1  23  -7    7.05    2.97
  -1  23  -7   11.45    2.12
   1  23   7   10.27    2.51
  -1  23  -7   13.09    2.82
   1  23   7    3.63    3.59
   1  23   7   10.51    2.67
   1  23   8   33.91    4.06
  -1  23  -8   27.78    3.24
   1  23   8   24.59    3.89
  -1  23  -8   27.80    2.49
   1  23   8   25.29    2.79
  -1  23  -8   27.94    2.90
   1  23   8   26.68    2.94
   1  23   9    2.23    1.94
  -1  23  -9   -0.34    1.88
  -1  23  -9    2.19    2.30
   1  23   9    1.17    1.92
  -1  23 -10   14.79    2.10
   1  23  10   15.06    1.95
   1  23  11   51.54    3.62
   1  23  11   50.91    2.85
   1  23  12    0.76    1.51
   1  24 -10   29.37    2.20
  -1  24  10   34.65    2.91
  -1  24  10   30.68    2.79
   1  24 -10   26.18    2.32
   1  24  -9   24.40    2.33
  -1  24   9   27.72    2.97
  -1  24   9   24.67    2.77
   1  24  -9   24.11    2.63
  -1  24   8   12.01    2.98
   1  24  -8    7.67    2.13
   1  24  -8   12.93    2.66
  -1  24   8   11.73    2.96
  -1  24   8    8.82    2.83
   1  24  -7   14.74    2.01
  -1  24   7   12.21    3.28
   1  24  -7   20.43    2.57
  -1  24   7   16.05    3.39
   1  24  -7    8.84    2.86
  -1  24   7   10.56    2.98
   1  24  -6  180.89    9.13
   1  24  -6  189.28    9.31
  -1  24   6  195.73    9.86
   1  24  -6  215.74    9.75
  -1  24   6  179.95    9.07
  -1  24   6  208.77   10.07
  -1  24   6  192.61    9.65
  -1  24   6  203.69   10.08
  -1  24   5    6.03    2.96
  -1  24   5    4.59    3.58
   1  24  -5    2.94    2.56
  -1  24   5    4.07    2.98
  -1  24   5    3.27    3.17
   1  24  -5    3.43    2.47
   1  24  -5    4.72    3.13
  -1  24   5    3.18    3.52
  -1  24   5    2.03    2.29
   1  24  -4  147.90    7.24
  -1  24   4  141.17    7.49
   1  24  -4  116.00    6.97
  -1  24   4  137.72    7.52
   1  24  -4  142.30    7.54
  -1  24   4  129.46    6.94
  -1  24   4  140.36    7.95
  -1  24   4  125.03    7.16
   1  24  -3    4.35    3.04
  -1  24   3   13.81    3.22
   1  24  -3    5.26    2.66
  -1  24   3    5.33    3.28
   1  24  -3    5.56    3.43
   1  24  -3    6.27    2.73
  -1  24   3   10.10    3.78
  -1  24   2    9.57    3.33
   1  24  -2    6.44    3.27
   1  24  -2    8.73    2.82
  -1  24   2    5.97    3.28
  -1  24   2    8.76    2.94
  -1  24   2   10.03    3.53
   1  24  -2   11.15    3.54
  -1  24   2   16.31    3.98
  -1  24   2    8.27    3.85
   1  24  -2   11.37    3.02
  -1  24   1   29.07    3.72
   1  24  -1   13.12    3.47
   1  24  -1   15.49    3.03
  -1  24   1   22.98    3.68
   1  24  -1   21.76    3.98
  -1  24   1   23.03    3.85
  -1  24   1   23.18    3.94
   1  24  -1   17.08    3.24
  -1  24   1   20.93    4.08
  -1  24   0   53.20    4.50
   1  24   0   55.88    4.56
  -1  24   0   49.41    4.55
   1  24   0   53.32    4.12
  -1  24   0   54.26    4.77
   1  24   0   50.10    4.83
  -1  24   0   54.08    4.82
   1  24   0   49.79    4.82
   1  24   0   53.36    4.18
  -1  24   0   50.24    4.84
   1  24   0   48.13    4.36
   1  24   1    3.76    3.31
  -1  24  -1    2.76    3.05
  -1  24  -1    0.53    3.10
   1  24   1   -2.58    2.63
   1  24   1    5.25    2.81
   1  24   1    4.04    3.85
  -1  24  -1    6.35    3.35
  -1  24  -1    2.20    3.21
   1  24   1    5.89    3.13
  -1  24  -1    5.51    3.54
   1  24   2   31.94    3.90
  -1  24  -2   29.73    3.57
   1  24   2   25.36    3.28
  -1  24  -2   38.23    4.01
   1  24   2   30.24    3.28
  -1  24  -2   35.42    3.66
   1  24   2   32.89    4.52
   1  24   2   33.19    3.76
  -1  24  -2   29.84    3.91
   1  24   2   29.08    3.82
  -1  24  -2   38.63    4.18
   1  24   2   30.43    3.31
   1  24   3   21.98    3.45
   1  24   3   21.48    3.66
  -1  24  -3   22.68    3.77
   1  24   3   20.20    2.97
  -1  24  -3   23.98    3.55
   1  24   3   22.09    3.39
  -1  24  -3   23.72    3.10
   1  24   3   18.27    2.91
  -1  24  -3   23.88    3.58
   1  24   3   22.92    3.41
   1  24   4   24.56    3.73
  -1  24  -4   27.86    3.75
   1  24   4   27.88    3.68
   1  24   4   33.92    3.81
   1  24   4   28.01    3.03
  -1  24  -4   30.96    3.75
  -1  24  -4   28.88    3.06
   1  24   4   31.91    3.63
   1  24   4   28.33    2.99
  -1  24  -4   24.18    3.62
   1  24   4   31.55    4.47
   1  24   4   28.20    3.39
  -1  24  -5   71.85    5.17
   1  24   5   80.92    5.43
  -1  24  -5   72.81    5.16
   1  24   5   76.25    5.36
  -1  24  -5   74.09    4.41
   1  24   5   82.26    5.73
  -1  24  -5   74.02    5.05
   1  24   5   80.43    4.49
   1  24   5   88.07    5.06
  -1  24  -6    1.62    2.67
   1  24   6    5.35    3.19
   1  24   6    4.18    3.14
  -1  24  -6    0.33    2.82
   1  24   6    2.09    2.28
   1  24   6    2.23    1.83
   1  24   6    2.21    3.47
  -1  24  -6    2.69    2.64
   1  24   6    3.28    2.47
   1  24   7    9.50    3.14
  -1  24  -7   10.68    2.64
   1  24   7   14.06    3.33
   1  24   7   12.84    2.23
  -1  24  -7   12.20    2.49
   1  24   7    7.37    2.34
  -1  24  -8   10.22    2.35
   1  24   8    8.80    2.95
  -1  24  -8    7.37    2.04
   1  24   8    8.37    2.11
   1  24   8    9.32    3.05
   1  24   9    2.59    2.48
   1  24   9   -1.11    1.68
   1  24  10    8.14    1.41
   1  24  11    3.82    1.59
  -1  25   9    1.62    1.79
   1  25  -9   -1.04    1.56
   1  25  -8    2.03    1.64
  -1  25   8    3.79    2.38
  -1  25   8    4.26    2.15
  -1  25   8    2.99    2.31
   1  25  -8    3.13    1.95
   1  25  -7   -1.79    1.88
  -1  25   7    2.43    2.53
  -1  25   7   -1.16    2.68
   1  25  -7    2.76    2.30
  -1  25   7   -2.17    2.27
   1  25  -6    6.40    1.93
  -1  25   6    8.35    2.88
   1  25  -6    5.20    2.12
   1  25  -6    6.27    2.63
  -1  25   6    5.26    2.96
  -1  25   6   11.58    2.55
   1  25  -5    1.92    2.19
  -1  25   5    3.56    2.78
   1  25  -5    0.34    2.19
   1  25  -5    2.71    2.80
  -1  25   5   -0.60    3.24
  -1  25   5    6.84    3.17
   1  25  -4  142.15    6.67
   1  25  -4  109.73    6.44
  -1  25   4  127.30    6.81
  -1  25   4  117.06    6.72
   1  25  -4  133.35    6.99
  -1  25   4  128.38    7.23
   1  25  -3   94.26    5.29
  -1  25   3   90.10    5.42
  -1  25   3   80.88    5.14
  -1  25   3   92.92    5.92
   1  25  -3   94.63    5.62
  -1  25   3   89.61    5.89
   1  25  -2  119.01    6.37
  -1  25   2  104.37    6.42
   1  25  -2  100.71    6.01
   1  25  -2  127.57    6.72
  -1  25   2  116.79    6.85
  -1  25   2  113.07    6.82
   1  25  -1   36.20    3.59
  -1  25   1   27.36    3.58
   1  25  -1   23.73    3.00
  -1  25   1   32.30    3.90
   1  25  -1   32.89    3.85
  -1  25   1   34.75    3.87
   1  25  -1   23.52    3.17
  -1  25   1   23.89    3.84
   1  25   0    5.00    3.04
  -1  25   0   14.68    3.10
   1  25   0    9.46    2.48
  -1  25   0    9.18    3.11
   1  25   0    6.08    2.66
   1  25   0   14.45    3.47
  -1  25   0   11.06    3.32
  -1  25   0    7.94    3.25
  -1  25   0   12.51    3.44
   1  25   0    9.27    2.75
  -1  25  -1   23.60    3.25
   1  25   1   26.02    3.49
  -1  25  -1   26.12    3.45
   1  25   1   24.09    2.86
  -1  25  -1   14.65    3.20
  -1  25  -1   25.43    3.60
   1  25   1   26.91    3.71
   1  25   1   30.59    3.11
  -1  25  -1   26.70    3.75
   1  25   1   22.09    3.21
   1  25   2    1.27    2.96
  -1  25  -2    6.39    2.64
  -1  25  -2    2.09    2.87
   1  25   2    3.33    2.33
   1  25   2    1.60    3.51
  -1  25  -2    3.38    3.05
   1  25   2    4.72    2.42
   1  25   2    1.18    2.72
  -1  25  -2    2.75    3.08
  -1  25  -3   20.67    3.42
   1  25   3   16.97    3.12
  -1  25  -3   21.51    3.24
  -1  25  -3   18.10    2.78
  -1  25  -3   24.08    3.33
   1  25   3   21.66    2.69
   1  25   3   22.68    3.10
   1  25   4   21.61    3.04
   1  25   4   10.70    2.82
  -1  25  -4   14.69    3.00
  -1  25  -4    9.71    2.83
   1  25   4    9.91    2.26
   1  25   4   12.61    2.65
  -1  25  -4   12.07    3.03
   1  25   4   13.29    2.81
   1  25   5   51.25    3.77
   1  25   5   49.74    3.20
  -1  25  -5   52.38    3.85
  -1  25  -5   49.31    3.96
   1  25   5   58.17    4.08
   1  25   5   42.34    3.90
  -1  25  -5   51.43    3.99
   1  25   6   29.89    2.85
  -1  25  -6   28.85    2.90
   1  25   6   28.25    3.22
  -1  25  -6   28.05    2.99
   1  25   6   29.46    3.28
  -1  25  -6   26.94    3.11
  -1  25  -7    3.32    2.02
   1  25   7    3.26    2.43
  -1  25  -7   -0.07    1.83
   1  25   7    0.07    1.84
  -1  25  -7    1.18    2.29
   1  25   8   10.27    2.43
   1  25   8    6.30    1.76
  -1  25  -8   13.29    2.24
   1  25   9   28.52    2.56
   1  25   9   20.05    1.78
  -1  26   8    4.39    1.69
   1  26  -8    3.63    1.51
  -1  26   7   39.23    2.95
  -1  26   7   34.44    3.06
   1  26  -7   39.15    2.81
  -1  26   6   46.72    3.51
  -1  26   6   51.25    3.84
   1  26  -5  243.91   11.02
  -1  26   5  263.05   11.67
   1  26  -5  256.48   11.43
  -1  26   5  221.19   11.22
   1  26  -4    3.20    2.08
  -1  26   4   -2.11    2.32
   1  26  -4    0.78    1.90
   1  26  -4    0.09    2.52
  -1  26   4    0.77    2.71
   1  26  -3   45.85    3.53
  -1  26   3   53.01    3.70
   1  26  -3   39.76    3.15
   1  26  -3   50.19    3.89
  -1  26   3   48.99    4.09
  -1  26   3   51.56    4.09
   1  26  -2   15.17    2.79
  -1  26   2   19.39    2.89
   1  26  -2   16.82    2.36
   1  26  -2   13.19    3.00
  -1  26   2   11.41    3.16
  -1  26   2   16.43    3.22
   1  26  -1   12.96    2.72
  -1  26   1   12.92    2.84
  -1  26   1    7.00    2.93
   1  26  -1    9.90    2.97
  -1  26   1    5.35    3.08
   1  26   0   41.93    3.57
  -1  26   0   32.52    3.51
  -1  26   0   40.52    3.65
   1  26   0   39.08    3.74
  -1  26   0   38.72    3.84
  -1  26  -1   78.70    4.96
  -1  26  -1   83.22    5.12
   1  26   1   84.99    5.19
  -1  26  -1   66.29    4.72
  -1  26  -1   73.73    5.15
   1  26   2   11.04    2.79
  -1  26  -2   13.23    2.82
  -1  26  -2   14.68    2.95
  -1  26  -2   12.71    2.79
  -1  26  -3    1.20    2.39
  -1  26  -3   -1.44    2.44
  -1  26  -3    2.66    2.47
  -1  26  -4   13.64    2.57
  -1  26  -4   15.96    2.60
  -1  26  -4   13.49    2.60
  -1  26  -5    9.16    2.33
  -1  26  -5    7.72    2.19
   1  26   5    7.74    2.09
  -1  26  -5    6.33    2.29
  -1  26  -6    2.62    1.87
  -1  26  -6    3.76    2.05
   1  26   6    0.92    1.72
  -1  26  -6    3.29    1.76
  -1  26  -7    0.85    1.86
  -1  26  -8   15.37    1.77
   1  27  -6    4.13    1.61
   1  27  -5   35.33    2.83
   1  27  -4   53.10    3.71
   1  27  -4   59.59    3.32
   1  27  -3   68.59    3.91
  -1  27   3   58.04    4.28
  -1  27   3   63.68    4.31
  -1  27   3   68.14    3.99
   1  27  -2    0.90    2.05
  -1  27   2    4.91    2.38
   1  27  -2    1.44    2.35
  -1  27   2    5.05    2.47
  -1  27   2    3.00    2.08
   1  27  -1    8.54    2.29
  -1  27   1   10.82    2.65
   1  27  -1    8.37    2.46
  -1  27   1    5.36    2.41
  -1  27   1    8.72    2.22
   1  27   0    1.59    2.24
  -1  27   0    0.19    2.35
   1  27   0    3.35    2.48
  -1  27   0    2.11    2.17
   1  27   1    4.68    2.21
  -1  27  -1    3.32    2.19
  -1  27  -1    1.72    2.34
  -1  27  -2   41.93    3.17
  -1  27  -2   42.68    3.35
  -1  27  -3   19.20    2.45
  -1  27  -3   19.44    2.44
  -1  27  -3   19.78    2.49
  -1  27  -4    7.99    1.99
  -1  27  -4    8.31    2.02
  -1  27  -4    7.56    1.97
  -1  27  -5    2.77    1.84
  -1  27  -5    7.66    1.60
  -1  27  -6  103.48    5.15
  -1  27  -7    1.58    1.19
   1  28  -4    2.98    1.47
   1  28  -3    3.10    1.80
  -1  28   2   28.72    2.55
   1  28  -2   30.88    2.52
  -1  28   1   19.16    2.12
  -1  28   1   23.83    2.25
  -1  28   0    1.62    1.61
  -1  28   0    3.92    1.88
  -1  28  -1    1.51    1.52
  -1  28  -1   -1.99    1.68
  -1  28  -2   35.81    2.30
  -1  28  -2   22.59    2.17
  -1  28  -3   49.76    2.92
  -1  28  -4    6.24    1.45
  -2   0  19    1.28    1.09
   2   0 -18  112.68    5.54
  -2   0  18  114.11    5.54
  -2   0  18  102.17    5.51
   2   0 -17    4.57    2.13
  -2   0  17    2.71    2.16
  -2   0  17    4.29    2.10
  -2   0  16  381.36   17.72
  -2   0  16  389.31   17.54
  -2   0  15    1.61    2.60
  -2   0  15   -0.44    2.78
   2   0 -14  856.14   44.65
  -2   0  14  925.65   40.02
  -2   0  13    2.29    5.85
   2   0 -13    3.93    4.75
  -2   0  13    3.91    2.49
   2   0 -12  518.18   27.92
  -2   0  12  504.14   28.05
   2   0 -12  530.21   27.38
  -2   0  12  510.38   22.98
  -2   0  11    0.63    4.61
   2   0 -11    1.18    5.21
   2   0 -11   -2.77    4.61
  -2   0  11    4.42    2.13
   2   0 -10  813.47   39.34
  -2   0  10  802.02   39.57
   2   0 -10  806.11   38.91
  -2   0  10  810.54   35.26
   2   0  -9    2.27    4.62
  -2   0   9    1.94    3.97
   2   0  -8  784.78   38.32
  -2   0   8  850.76   38.92
   2   0  -7    3.98    4.01
  -2   0   7    2.44    4.07
  -2   0   6   90.23    7.22
   2   0  -6   95.16    7.34
   2   0  -5    4.13    3.16
   2   0  -5    4.23    3.51
   2   0  -4  510.02   23.47
   2   0  -4  508.12   23.62
   2   0  -3    5.66    2.80
   2   0  -2 2400.85  102.88
   2   0  -1    2.15    2.18
   2   0   0 4141.04  176.94
   2   0   0 4225.44  177.55
  -2   0  -1    7.63    3.35
  -2   0  -2 2731.29  117.14
  -2   0  -3    2.23    2.78
  -2   0  -4  116.02    6.85
   2   0   4  100.79    7.42
   2   0   5    4.70    3.84
   2   0   6 1559.00   69.23
  -2   0  -7   -3.00    4.64
  -2   0  -8  329.24   17.52
   2   0   8  305.81   13.76
   2   0   9    0.07    1.75
  -2   0  -9    1.45    4.45
  -2   0 -10   12.43    4.95
   2   0  10   11.00    2.07
   2   0  10   11.01    2.50
   2   0  10   14.10    2.09
   2   0  11    0.64    2.05
  -2   0 -11    1.79    4.65
   2   0  11    1.27    2.49
   2   0  11    1.27    2.10
   2   0  12 1158.64   51.86
  -2   0 -12 1230.73   57.06
   2   0  12 1242.66   52.09
   2   0  12 1207.37   52.26
  -2   0 -13    0.67    4.80
   2   0  13    5.40    2.34
   2   0  13   -3.33    8.40
   2   0  13    2.33    2.87
   2   0  13    1.98    2.61
  -2   0 -14  601.77   31.98
   2   0  14  622.05   26.93
   2   0  14  611.00   27.32
   2   0  14  593.99   27.07
   2   0  14  553.33   35.32
  -2   0 -14  642.61   32.99
   2   0  15    0.49    2.42
   2   0  15    0.84    2.84
   2   0  16   54.90    3.99
   2   0  16   52.58    4.10
   2   0  17    1.92    2.17
   2   0  17    1.88    2.07
   2   0  18   61.53    3.63
   2   0  18   60.48    3.57
   2   0  19    1.07    1.09
   2   0  19    3.00    1.17
  -2  -1  19   22.78    1.76
   2  -1 -18   13.79    1.99
  -2   1  18   14.34    1.89
  -2  -1  18   13.75    1.99
  -2  -1  18   14.51    2.03
   2  -1 -17    8.66    2.21
  -2  -1  17    8.09    2.21
  -2   1  17    6.65    2.07
  -2   1  17    3.89    2.12
  -2  -1  17    5.56    2.35
  -2   1  16   75.51    4.82
  -2  -1  16   82.98    4.98
  -2   1  16   79.99    5.03
  -2  -1  16   79.28    5.15
  -2  -1  15  286.13   13.28
  -2   1  15  278.11   13.24
  -2   1  15  275.07   13.41
  -2  -1  15  281.95   13.56
   2   1 -14   74.05    8.91
   2  -1 -14   61.75    8.24
  -2   1  14   77.00   13.21
   2   1 -14   71.41    9.11
  -2   1  14   77.73    5.02
  -2  -1  14   79.05    5.01
   2   1 -13   37.05    7.12
   2  -1 -13   43.78    6.97
  -2   1  13   44.47    3.65
  -2  -1  13   45.99    3.87
  -2   1  13   48.96    3.50
  -2  -1  13   37.25    7.53
  -2  -1  12  122.28   11.04
   2  -1 -12  108.13   10.66
  -2   1  12  116.10    6.22
  -2  -1  12  112.84    6.24
   2  -1 -12  103.05    9.69
   2   1 -12   88.64    9.65
  -2  -1  11  128.56   11.05
   2  -1 -11  128.18   11.20
  -2   1  11  128.08    6.81
  -2  -1  11  140.17    6.95
   2  -1 -11  128.05   10.23
   2   1 -11  120.27   10.45
   2  -1 -10   80.01    8.16
  -2  -1  10   86.54    8.42
  -2   1  10   86.20    4.82
  -2  -1  10   82.42    4.79
   2   1 -10   96.97    8.16
   2  -1  -9    1.36    4.41
  -2  -1   9    2.43    4.35
   2  -1  -8 1373.52   62.73
  -2  -1   8 1408.47   62.97
  -2  -1   7    8.36    4.05
   2  -1  -7    9.32    4.63
   2  -1  -6   41.94    5.30
  -2  -1   6   49.82    5.36
   2  -1  -5  143.31    8.12
   2   1  -5  134.82    8.32
   2  -1  -5  138.38    8.53
   2  -1  -4  804.31   36.30
   2   1  -4  837.70   36.63
   2  -1  -4  815.79   36.65
   2  -1  -3 3186.13  137.57
   2   1  -3 3255.94  137.85
   2   1  -2  115.00    6.57
   2  -1  -2  117.30    6.31
   2   1  -1 5806.19  248.64
   2   1  -1 5831.77  248.35
   2  -1  -1 5884.76  248.42
   2   1   0   12.88    1.95
   2  -1   0   13.22    2.51
   2   1   0   12.72    2.79
  -2   1  -1 2847.94  119.69
  -2  -1  -1 2709.43  119.30
   2   1   1 2794.30  118.37
  -2  -1  -2    9.68    2.77
   2   1   2   14.87    2.41
  -2   1  -2   13.35    3.47
  -2  -1  -3  200.22   10.10
  -2   1  -3  202.23   10.64
   2  -1   4   45.57    5.28
  -2  -1  -4   62.89    4.54
  -2   1  -4   54.88    5.00
   2   1   5   78.15    4.82
   2  -1   5   90.57    6.91
   2   1   6  150.22    7.85
   2   1   6  160.42   10.36
   2  -1   6  162.77   10.30
  -2  -1  -7   67.19    6.98
  -2   1  -7   82.24    7.67
  -2  -1  -8 1238.34   56.97
  -2   1  -8 1215.98   57.25
   2   1   8 1256.55   53.58
  -2   1  -9   68.17    7.80
  -2  -1  -9   74.25    7.48
   2   1   9   75.79    4.19
   2  -1  10  593.26   26.49
   2   1  10  592.90   26.25
   2   1  10  587.27   26.42
  -2  -1 -10  643.29   30.52
   2   1  10  602.52   26.13
  -2   1 -10  614.05   30.71
   2   1  11  215.94   10.85
   2   1  11  232.44   10.76
  -2  -1 -11  246.00   15.15
  -2   1 -11  251.01   15.48
   2   1  11  234.42   10.92
   2  -1  11  236.32   11.19
   2   1  11  220.43   11.07
  -2   1 -12  879.41   42.84
   2   1  12  894.59   37.57
  -2  -1 -12  876.87   42.31
   2   1  12  838.99   45.73
   2   1  12  834.29   37.83
   2  -1  12  869.21   37.95
   2   1  12  841.60   37.65
  -2  -1 -13   87.82    9.35
  -2   1 -13   69.43    9.09
   2   1  13   79.82    5.07
   2  -1  13   92.47    5.66
   2   1  13   91.05    5.31
   2   1  13   89.87    5.53
  -2  -1 -14  297.49   20.20
   2   1  14  347.15   16.08
  -2   1 -14  337.03   21.04
   2   1  14  356.80   16.34
   2   1  14  376.28   16.56
   2  -1  14  366.65   16.61
   2  -1  14  296.60   24.02
   2   1  14  298.43   23.71
  -2  -1 -14  365.98   21.87
   2   1  15   38.89    3.50
   2  -1  15   38.78    3.68
   2  -1  15   35.84    3.80
   2   1  15   40.13    3.73
   2  -1  16  222.89   10.75
   2  -1  16  216.84   10.88
   2   1  16  226.25   10.73
   2   1  16  226.66   10.86
   2   1  17   93.17    5.03
   2  -1  17   90.72    5.08
   2   1  17   86.78    5.01
   2  -1  17   84.59    5.16
  -2   1 -18   14.97    1.63
   2   1  18   13.79    1.94
   2  -1  18   20.44    2.14
   2   1  18   14.72    1.87
   2  -1  18   17.48    2.06
   2   1  19   17.74    1.59
   2   1  19   14.18    1.49
   2  -1  19   17.28    1.65
  -2  -2  19  224.67   10.02
   2  -2 -18  142.28    6.57
  -2   2  18  130.00    6.43
  -2  -2  18  130.29    6.67
  -2  -2  18  137.86    6.60
   2  -2 -17   21.93    2.53
  -2   2  17   26.36    2.45
  -2   2  17   19.51    2.37
  -2  -2  17   19.04    2.82
  -2  -2  17   20.39    2.59
  -2   2  16   75.73    4.53
  -2  -2  16   73.82    4.76
  -2  -2  16   74.39    5.02
  -2   2  16   67.38    4.58
  -2   2  15  441.76   21.27
  -2   2  15  507.00   21.74
  -2  -2  15  468.58   21.58
  -2   2  15  502.64   21.54
  -2  -2  15  487.64   21.93
  -2   2  14  745.77   33.11
  -2  -2  14  739.96   33.02
  -2   2  14  786.30   32.97
   2  -2 -14  739.45   37.40
   2   2 -14  745.22   38.13
  -2   2  14  736.40   32.76
  -2   2  14  735.60   43.39
   2   2 -14  682.73   37.82
   2  -2 -13   16.50    5.49
   2   2 -13    9.73    5.77
  -2   2  13   21.24   10.10
   2   2 -13   26.87    6.38
  -2   2  13   26.01    2.90
  -2   2  13   25.19    3.05
  -2  -2  13   21.22    6.53
  -2   2  12   65.58    4.34
   2   2 -12   68.34    8.24
   2  -2 -12   76.11    7.83
   2  -2 -12   64.66    8.64
  -2  -2  12   78.39    9.09
  -2  -2  11  522.98   28.48
   2  -2 -11  574.75   28.75
  -2   2  11  538.40   23.82
   2  -2 -11  533.44   27.49
   2   2 -11  508.32   27.88
   2  -2 -10  142.81   11.14
  -2  -2  10  149.57   11.53
  -2   2  10  154.62    7.42
   2   2 -10  132.41   10.81
   2   2  -9  435.61   23.30
   2  -2  -9  454.22   23.40
  -2  -2   9  448.33   23.58
  -2  -2   8   47.71    6.05
   2  -2  -8   30.66    5.94
   2   2  -8   32.82    5.51
   2   2  -7  258.97   14.16
  -2  -2   7  249.66   14.10
   2  -2  -7  242.23   14.09
   2   2  -6  486.94   23.71
  -2  -2   6  496.53   23.70
   2  -2  -6  478.53   23.57
   2  -2  -5 3264.24  141.46
   2   2  -5 3326.67  142.00
   2  -2  -5 3304.42  141.94
   2  -2  -4 1654.37   71.67
   2   2  -4 1694.09   72.27
   2  -2  -4 1625.01   72.09
   2  -2  -3  794.55   35.59
   2   2  -3  839.61   36.19
   2  -2  -2 2448.69  106.72
   2   2  -2 2508.75  107.27
  -2  -2   2 2554.47  107.25
   2   2  -2 2506.09  107.09
   2   2  -1 3619.90  152.40
  -2  -2   1 3668.34  152.35
  -2   2   1 3458.90  152.31
   2   2  -1 3539.31  152.13
   2  -2  -1 3562.00  151.91
  -2  -2   0  572.18   25.55
  -2   2   0  568.44   26.19
   2   2   0  612.60   25.72
  -2   2   0  557.64   24.93
   2   2   0  569.45   25.17
  -2   2  -1 4539.22  193.85
   2   2   1 4532.95  192.81
  -2   2  -2  422.82   19.17
  -2  -2  -2  390.53   18.19
   2   2   3   49.55    4.96
   2   2   3   48.81    5.24
  -2  -2  -3   52.88    4.48
   2   2   4  355.90   17.62
   2  -2   4  390.07   18.61
  -2   2  -4  413.14   18.66
   2   2   4  370.05   18.75
   2   2   5   18.66    3.24
   2  -2   5   17.46    4.31
   2   2   6  132.81    7.75
   2  -2   6  142.09    9.56
  -2  -2  -7  768.86   36.46
  -2   2  -7  808.46   37.13
   2  -2   7  784.90   33.53
   2   2   7  751.00   34.60
  -2  -2  -8  163.34   10.90
  -2   2  -8  162.02   11.40
   2  -2   8  157.01    7.62
   2   2   8  165.61    7.60
   2   2   9    9.05    1.82
  -2   2  -9   12.97    5.15
  -2  -2  -9    5.36    4.51
   2   2  10   13.95    2.44
   2  -2  10   10.18    2.07
   2   2  10   12.71    2.11
   2   2  10   11.88    2.08
  -2  -2 -10   19.51    5.02
  -2   2 -10    9.25    5.31
   2   2  10    9.55    2.23
   2   2  10    3.32    6.68
   2   2  11   14.92    2.61
   2  -2  11   21.19    2.75
   2   2  11   17.03    2.61
   2  -2  11   18.58    3.10
   2   2  11   13.05    2.35
  -2   2 -11   12.13    5.42
  -2  -2 -11   16.93    5.25
   2   2  11   19.63    2.76
   2   2  11   13.03    7.83
  -2   2 -11   17.23    4.33
   2   2  12  216.39   10.21
   2   2  12  222.99   10.44
   2  -2  12  216.72   10.52
  -2   2 -12  195.93   14.64
  -2  -2 -12  201.83   14.03
   2   2  12  212.68   10.05
   2   2  12  190.94   10.15
  -2   2 -12  184.34   12.78
   2   2  12  214.08   17.48
   2   2  13  460.93   30.35
  -2  -2 -13  461.93   26.68
   2   2  13  523.26   22.69
  -2   2 -13  504.68   28.05
   2   2  13  502.31   22.83
   2   2  13  503.97   22.98
   2  -2  13  526.26   23.24
  -2   2 -14   28.85    6.48
   2   2  14   29.08    2.90
   2   2  14   29.97    3.44
   2   2  14   24.19    3.12
   2  -2  14   30.74    3.73
  -2  -2 -14   34.93    7.54
   2  -2  14   13.85    9.17
   2   2  14   13.68    8.22
   2   2  15   -0.83    2.32
   2  -2  15    0.15    2.98
   2   2  15    1.55    2.58
   2  -2  16   13.17    2.96
   2   2  16   14.68    2.55
   2   2  16   19.71    2.74
   2   2  17  140.59    7.24
   2  -2  17  147.92    7.54
   2   2  17  152.49    7.30
   2  -2  18    4.56    1.90
   2   2  18    5.69    1.56
   2  -2  18    6.21    1.85
  -2   2 -18    4.98    1.42
   2  -2  19    8.04    1.35
   2  -2  19    8.02    1.32
   2   2  19    9.10    1.37
   2   2  19    8.83    1.36
  -2  -3  19   19.25    1.61
  -2  -3  19   17.19    1.60
   2   3 -18   37.64    2.58
   2  -3 -18   35.94    2.59
  -2  -3  18   34.03    2.65
  -2  -3  18   31.76    2.79
   2   3 -17    7.06    2.01
   2  -3 -17    4.63    1.99
  -2  -3  17    3.63    2.42
  -2   3  17    3.79    1.74
  -2   3  16   82.01    4.78
  -2  -3  16   90.64    5.46
  -2   3  16   73.49    4.62
   2  -3 -16   79.70    4.82
   2   3 -16   85.63    4.87
  -2   3  16   71.67    4.54
  -2   3  15   87.63    5.24
  -2   3  15   89.14    5.25
  -2  -3  15   99.54    6.06
  -2   3  15   90.50    5.44
  -2   3  14  344.35   15.18
  -2   3  14  322.70   15.27
   2   3 -14  312.41   20.15
  -2   3  14  326.88   15.10
  -2   3  14  300.34   24.50
   2   3 -14  275.86   19.72
  -2   3  13  261.65   22.14
   2   3 -13  258.99   17.69
  -2   3  13  278.74   12.87
   2  -3 -13  245.14   16.45
   2   3 -13  265.84   17.68
  -2   3  13  276.10   12.86
  -2  -3  13  274.58   18.19
  -2   3  13  289.98   18.52
  -2   3  12    3.47    2.23
   2   3 -12   -1.97    5.00
  -2   3  12    2.47    8.63
   2  -3 -12    2.75    4.34
   2   3 -12    3.31    5.29
  -2   3  12   -1.43    5.44
  -2  -3  12    6.35    5.57
   2   3 -12    5.88    5.68
   2  -3 -12    1.98    5.65
  -2  -3  11   99.73   10.02
   2  -3 -11  118.55   10.31
   2   3 -11  108.49   10.07
  -2   3  11  131.46   10.74
  -2   3  11  110.40    5.95
   2  -3 -11  102.00    8.85
   2   3 -11  132.78   10.39
  -2   3  10   33.35    2.75
  -2  -3  10   30.62    2.94
  -2  -3  10   21.23    5.46
   2   3 -10   35.49    6.52
  -2   3  10   33.82    6.16
   2  -3 -10   35.87    6.35
   2  -3 -10   26.94    5.08
   2   3 -10   26.42    5.75
   2   3  -9  412.41   22.39
  -2  -3   9  444.54   22.84
  -2   3   9  439.32   22.85
   2  -3  -9  433.00   22.56
   2   3  -9  401.25   22.29
   2   3  -8  355.70   19.26
  -2  -3   8  355.18   19.40
   2   3  -8  362.53   19.24
  -2   3   8  385.43   19.74
   2  -3  -8  353.79   19.25
   2   3  -7 1903.29   85.46
   2  -3  -7 1933.93   85.35
  -2   3   7 1953.69   85.56
   2   3  -7 1928.63   85.33
  -2  -3   7 1962.96   85.57
   2  -3  -6   15.42    4.27
  -2   3   6   11.99    3.95
  -2  -3   6   10.41    3.95
   2   3  -6   12.47    4.51
   2   3  -6   11.28    4.48
   2   3  -5 2670.72  113.40
   2  -3  -5 2503.18  112.47
   2  -3  -5 2628.00  113.16
   2   3  -5 2710.63  113.19
   2   3  -4 4108.57  168.90
   2  -3  -4 3831.14  167.97
   2   3  -3  817.48   33.74
   2  -3  -3  712.04   32.65
   2   3  -3  747.29   33.45
   2   3  -2 5026.25  212.22
   2  -3  -2 4898.07  211.40
  -2   3   2 5087.05  212.09
  -2  -3   2 5126.78  212.10
  -2   3   2 4832.05  212.71
   2   3  -2 4895.97  212.07
  -2  -3   1    6.36    2.61
  -2   3   1    4.91    2.66
   2  -3  -1    5.54    1.80
   2   3  -1    6.83    2.92
  -2   3   1    3.82    2.94
   2   3  -1    4.77    2.62
  -2   3   0 5488.67  232.73
  -2  -3   0 5513.08  232.70
  -2   3   0 5442.18  233.45
   2   3   0 5423.06  232.86
  -2   3   0 5450.24  232.47
   2   3   1  868.99   37.94
  -2   3  -1  867.37   38.85
   2   3   2  664.61   30.67
  -2  -3  -2  666.30   29.65
  -2   3  -2  722.22   31.00
   2   3   3  170.11    9.89
  -2   3  -3  174.45    8.37
  -2  -3  -3  184.04    8.70
  -2   3  -3  192.34   10.37
   2   3   3  196.76   10.04
   2   3   4  368.91   18.12
   2  -3   4  371.33   18.59
   2   3   4  366.98   18.61
  -2   3  -4  385.35   17.16
   2   3   4  384.95   18.98
  -2   3  -4  408.41   18.99
   2   3   5  189.08   10.11
   2  -3   5  186.37   10.72
   2   3   5  182.79   10.86
   2   3   5  188.75   11.61
  -2   3  -5  174.39    9.19
   2   3   6  584.66   28.07
   2  -3   6  663.58   29.57
   2   3   6  647.44   29.57
   2   3   6  614.82   30.37
  -2   3  -6  595.88   27.73
   2   3   7  617.97   30.82
  -2   3  -7  715.35   33.22
   2  -3   7  687.40   29.36
  -2  -3  -7  696.94   32.18
   2   3   7  693.86   34.05
  -2  -3  -8  581.45   27.96
   2   3   8  564.18   24.74
   2  -3   8  573.66   24.83
  -2   3  -8  598.57   28.95
   2   3   8  536.37   29.86
  -2   3  -9  517.11   28.12
   2   3   9  561.94   23.88
   2  -3   9  541.92   23.90
  -2  -3  -9  536.16   27.18
   2   3   9  504.16   29.55
  -2   3  -9  537.05   26.14
   2  -3  10  182.58    8.40
   2   3  10  166.32    8.39
   2   3  10  164.86    8.21
   2   3  10  173.63    8.19
   2  -3  10  174.99    8.28
  -2   3 -10  212.05   13.42
  -2  -3 -10  179.06   11.73
   2   3  10  155.16    8.40
   2   3  10  182.31   14.60
  -2   3 -10  169.56   10.67
   2  -3  11  522.49   23.31
   2   3  11  522.33   23.40
   2   3  11  533.00   23.26
  -2   3 -11  547.16   28.61
   2  -3  11  520.84   23.16
  -2  -3 -11  503.33   26.85
   2   3  11  540.89   23.15
   2   3  11  508.74   23.37
  -2   3 -11  492.60   25.85
   2   3  11  538.75   30.62
   2  -3  12   14.52    2.77
   2   3  12   12.03    2.38
   2   3  12   16.65    2.77
   2   3  12    9.02    2.28
  -2  -3 -12   12.53    4.86
  -2   3 -12    5.64    5.44
   2  -3  12    8.17    2.55
   2   3  12    9.92    2.69
   2   3  12    7.95    7.22
  -2   3 -12   11.18    4.04
   2   3  13    9.28    7.61
   2  -3  13   16.25    2.73
   2   3  13   13.54    2.54
  -2   3 -13   10.31    5.99
   2   3  13   13.32    2.67
   2  -3  13   18.31    3.06
   2   3  13   15.15    2.87
   2  -3  14   22.67    2.94
  -2   3 -14   18.50    6.21
   2  -3  14   18.82    3.03
   2   3  14   18.17    2.93
   2  -3  14   25.21    3.68
   2   3  14   11.69    2.81
   2   3  14   20.61    8.01
  -2   3 -14   18.93    6.55
  -2  -3 -14   19.11    6.70
   2  -3  15  422.55   19.27
   2   3  15  431.63   19.17
   2  -3  15  439.17   19.56
   2  -3  15  405.58   18.98
   2   3  15  422.72   19.21
   2   3  16   20.40    2.62
   2   3  16   23.86    2.69
   2  -3  16   19.17    3.27
   2  -3  17   22.99    3.00
   2   3  17   32.24    2.61
   2  -3  18  404.80   17.24
   2   3  18  378.97   16.98
  -2   3 -18  361.79   16.86
   2   3  18  413.22   17.03
   2  -3  19    6.38    1.30
   2   3  19    9.25    1.20
   2   3  19    9.12    1.39
  -2  -4  19   14.82    1.44
  -2  -4  19   11.31    1.43
   2  -4 -18  143.88    6.70
   2   4 -18  139.01    6.67
  -2  -4  18  136.20    6.94
   2  -4 -17   11.21    2.08
   2   4 -17    7.76    2.02
  -2   4  17    7.67    1.78
  -2  -4  17   11.70    2.62
  -2   4  16   10.60    2.15
  -2  -4  16   11.37    3.02
   2   4 -16   16.34    2.51
   2  -4 -16   11.52    2.49
  -2   4  16   10.35    2.27
  -2   4  15  535.50   24.12
  -2  -4  15  554.39   24.65
  -2   4  15  523.66   24.08
  -2   4  15  557.72   24.07
  -2   4  14  216.87   10.77
  -2  -4  14  230.98   10.96
  -2   4  14  211.40   10.61
   2   4 -14  235.41   16.01
  -2   4  14  201.67   19.44
  -2   4  14  227.54   10.80
   2   4 -14  241.13   16.13
  -2  -4  13  213.04   16.39
  -2   4  13  250.60   17.23
   2   4 -13  253.12   16.70
  -2   4  13  246.16   11.63
  -2  -4  13  249.96   11.95
   2   4 -13  241.40   11.17
  -2   4  13  249.02   11.78
  -2   4  13  229.14   20.45
   2   4 -13  251.87   16.81
   2   4 -12   34.85    2.63
  -2   4  12   38.04    3.21
  -2  -4  12   36.64    3.49
  -2   4  12   32.94    6.93
  -2  -4  12   41.09    7.50
   2  -4 -12   34.10    5.84
  -2   4  12   29.27   10.49
   2   4 -12   23.97    6.50
   2   4 -12   40.65    7.29
  -2   4  11   61.23    3.86
  -2  -4  11   59.71    4.09
   2   4 -11   65.36    7.84
  -2   4  11   58.78    7.73
   2  -4 -11   50.15    7.46
  -2  -4  11   68.47    8.02
   2   4 -11   51.03    7.34
   2   4 -11   57.71    7.54
  -2   4  11   50.71   11.12
   2  -4 -11   52.29    6.39
  -2  -4  10    2.56    1.88
  -2   4  10    3.05    1.75
   2  -4 -10    2.12    4.82
   2   4 -10    3.66    4.85
  -2  -4  10    4.50    4.82
  -2   4  10   10.21    5.17
  -2   4  10    1.01    8.10
   2   4 -10    5.56    4.94
   2  -4 -10    0.85    3.62
   2   4  -9 1126.01   51.86
  -2  -4   9 1104.53   51.82
  -2   4   9 1139.47   52.01
   2   4  -9 1148.87   51.65
   2  -4  -9 1077.25   51.45
  -2   4   9 1046.35   55.11
   2   4  -8   30.79    2.18
  -2  -4   8   32.38    5.35
  -2   4   8   33.90    5.51
   2  -4  -8   31.18    5.41
   2   4  -8   32.33    5.40
   2   4  -8   29.22    5.31
  -2   4   7   13.37    4.80
  -2  -4   7   12.92    4.56
   2  -4  -7   10.58    4.48
   2   4  -7   12.47    4.63
   2   4  -7   12.68    4.66
   2  -4  -6   22.51    4.79
  -2   4   6   15.79    4.49
  -2  -4   6   17.18    4.27
   2   4  -6   18.28    4.74
   2   4  -6   21.58    5.16
   2   4  -6   21.82    4.82
   2  -4  -5  132.15    7.62
   2   4  -5  143.13    8.86
   2   4  -5  136.69    8.56
   2  -4  -5  140.12    8.54
   2   4  -5  141.61    8.94
  -2   4   5  130.04   10.86
   2  -4  -4  204.82   10.16
   2   4  -4  214.72   11.56
  -2   4   4  190.22   12.97
   2   4  -4  220.87   11.47
   2  -4  -3  520.48   24.21
   2   4  -3  584.39   25.50
   2   4  -3  565.34   25.44
  -2   4   3  580.20   26.82
  -2   4   2 2543.21  106.35
  -2  -4   2 2467.37  106.29
   2   4  -2 2523.67  106.57
  -2   4   2 2481.47  107.15
   2  -4  -2 2430.21  105.48
  -2  -4   1  679.72   30.71
  -2   4   1  716.33   30.79
   2   4  -1  684.10   30.94
  -2   4   0    3.63    2.41
  -2  -4   0    5.65    2.51
  -2   4   0    2.31    2.63
   2   4   1  889.65   39.54
  -2   4  -1  909.11   40.27
  -2   4  -2 1175.60   51.13
   2   4   2 1224.68   52.61
  -2  -4  -2 1163.45   50.90
   2   4   2 1186.43   51.82
  -2   4  -2 1245.61   52.64
  -2   4  -3  572.06   25.47
   2   4   3  602.49   27.27
  -2   4  -3  646.89   27.71
   2   4   4  393.21   18.96
   2  -4   4  374.97   18.95
   2   4   4  390.37   19.07
   2   4   4  401.22   19.48
  -2   4  -4  384.60   17.60
  -2   4  -4  395.45   19.35
   2   4   5   13.90    4.21
   2  -4   5   16.26    4.43
   2   4   5   13.70    4.50
   2   4   5   14.46    5.24
  -2   4  -5    8.93    2.68
   2   4   6  953.06   46.18
  -2   4  -6 1015.50   47.52
   2  -4   6 1068.38   47.18
   2   4   6 1063.42   47.24
  -2   4  -6 1067.72   45.69
   2   4   6 1041.45   48.26
   2   4   7    7.25    3.82
  -2  -4  -7   11.43    4.27
  -2   4  -7    4.34    4.91
   2  -4   7    5.35    1.67
  -2   4  -7    8.62    3.19
   2   4   7    0.52    5.55
  -2   4  -8  437.20   22.67
   2  -4   8  417.42   18.49
   2   4   8  420.85   18.43
  -2  -4  -8  426.60   21.40
   2   4   8  415.93   23.81
  -2   4  -8  413.40   20.44
  -2  -4  -9  229.51   13.38
   2   4   9  223.96   10.29
  -2   4  -9  245.10   15.10
   2  -4   9  222.82   10.40
  -2   4  -9  226.25   12.62
   2   4   9  223.68   16.07
  -2  -4 -10  259.40   15.42
  -2   4 -10  287.49   17.34
   2  -4  10  280.29   12.38
   2   4  10  273.05   12.28
   2   4  10  266.52   12.60
  -2   4 -10  279.59   14.95
   2   4  10  298.84   18.98
   2  -4  10  256.84   12.42
   2   4  10  253.24   12.45
   2  -4  10  265.28   12.72
   2   4  10  278.45   12.40
  -2  -4 -11  108.64    8.98
   2  -4  11  102.64    5.84
   2   4  11  116.36    5.78
  -2   4 -11  105.08   10.37
   2   4  11  106.97    6.19
  -2   4 -11  114.43    8.44
   2   4  11   86.60   11.45
   2   4  11  112.68    5.90
   2  -4  11  113.68    5.99
   2   4  11  101.86    5.95
   2  -4  11  116.15    6.37
   2  -4  12   47.29    3.53
  -2   4 -12   56.47    8.25
   2   4  12   43.39    3.34
   2   4  12   43.53    3.88
   2   4  12   48.94    3.57
   2  -4  12   48.46    3.73
   2   4  12   43.59    3.67
   2   4  12   50.59    9.40
   2  -4  13   32.69    3.43
   2   4  13   20.40    2.78
   2   4  13   24.94    3.06
   2   4  13   22.31    8.12
   2   4  13   26.75    2.79
  -2   4 -13   30.90    7.24
   2  -4  13   27.93    3.15
   2   4  14  293.33   13.77
   2  -4  14  291.89   13.60
  -2   4 -14  267.14   18.73
   2   4  14  245.10   20.24
   2   4  14  295.75   13.71
   2  -4  14  305.29   13.93
  -2  -4 -14  295.97   19.01
  -2   4 -14  293.96   19.04
   2   4  15   24.33    2.91
   2  -4  15   29.87    3.32
   2   4  15   25.36    3.01
   2  -4  15   35.19    3.05
   2  -4  16    0.33    2.48
   2   4  16    1.49    1.91
   2   4  16    0.58    2.03
   2  -4  17   83.06    5.12
  -2   4 -17   90.40    4.56
   2  -4  17   85.01    4.90
   2   4  17   82.32    4.60
   2  -4  18   66.16    4.03
  -2   4 -18   68.53    3.60
   2   4  18   72.30    3.78
   2  -4  18   67.72    3.91
   2   4  19   27.53    1.87
   2  -4  19   25.09    1.85
   2   4  19   25.76    1.71
  -2  -5  19    5.91    1.27
  -2   5  19    6.15    1.07
   2  -5 -18    8.22    1.65
   2   5 -18   12.43    1.71
  -2  -5  18    5.90    2.01
  -2   5  17  132.97    7.28
   2  -5 -17  163.60    7.47
   2   5 -17  161.58    7.45
  -2  -5  17  151.50    7.87
  -2  -5  17  161.10    7.67
  -2   5  16   68.92    4.51
   2  -5 -16   76.76    4.44
   2   5 -16   75.56    4.42
  -2   5  16   69.47    4.12
  -2  -5  16   82.84    4.84
  -2   5  15  225.70   10.46
  -2  -5  15  225.01   10.85
  -2   5  15  212.90   10.38
  -2   5  15  214.82   10.68
  -2   5  15  224.30   10.08
   2   5 -14  370.23   21.78
  -2   5  14  336.45   15.89
  -2  -5  14  354.97   16.28
  -2   5  14  353.16   15.89
   2   5 -14  337.05   15.51
  -2   5  14  373.59   16.21
   2   5 -14  326.58   20.86
  -2   5  14  340.60   25.17
  -2   5  13   48.87    8.08
   2   5 -13   40.81    2.88
  -2   5  13   39.58    3.16
  -2  -5  13   40.07    3.75
  -2   5  13   35.88    3.27
  -2   5  13   39.32    3.61
   2   5 -13   35.87    7.32
   2   5 -13   39.27    7.69
  -2   5  13   22.45    9.26
   2   5 -12   44.50    2.95
  -2   5  12   38.31    3.23
  -2  -5  12   40.99    3.65
  -2   5  12   46.75    3.47
  -2  -5  12   24.77    6.46
  -2   5  12   39.26    7.28
   2   5 -12   35.41    7.01
  -2   5  12   26.36    9.48
   2   5 -12   34.50    7.08
   2   5 -11    9.47    1.85
  -2  -5  11    6.99    2.40
  -2   5  11    5.79    1.99
  -2   5  11    7.32    2.34
   2   5 -11   11.17    5.39
  -2   5  11   11.65    5.24
   2  -5 -11    0.60    4.96
  -2  -5  11   10.28    5.39
   2  -5 -11   12.29    4.52
   2   5 -11    3.11    5.27
   2   5 -11    1.92    5.33
  -2   5  11    2.23    8.28
   2   5 -10   35.79    2.50
  -2   5  10   31.87    2.62
  -2  -5  10   36.22    2.99
  -2  -5  10   29.03    6.00
  -2   5  10   31.49    6.02
   2   5 -10   31.39    6.18
   2  -5 -10   25.55    5.72
  -2   5  10   28.34    8.96
   2  -5 -10   28.33    4.74
   2   5 -10   32.76    6.27
   2  -5  -9  196.49   11.60
   2   5  -9  205.69   13.27
   2   5  -9  186.11    8.91
   2   5  -9  196.15    8.94
  -2  -5   9  199.15    9.35
   2   5  -9  219.91   13.13
  -2   5   9  207.16   13.13
   2  -5  -9  204.31   12.86
  -2  -5   9  199.22   12.92
  -2   5   9  208.48   16.55
   2   5  -8  122.91    5.97
   2   5  -8  131.65    9.81
  -2   5   8  129.20    9.63
  -2  -5   8  135.17    9.76
   2  -5  -8  127.91    9.41
   2   5  -8  122.46    9.32
  -2   5   8  115.57   12.35
   2   5  -8  126.51    5.97
  -2   5   7   62.03    6.46
  -2  -5   7   69.86    6.60
   2   5  -7   60.42    6.31
   2  -5  -7   64.93    6.40
  -2   5   7   71.32    9.50
   2   5  -7   55.82    6.51
   2   5  -7   61.29    6.67
   2  -5  -6   11.99    4.54
   2   5  -6   13.25    4.60
  -2  -5   6   10.42    4.34
  -2   5   6   20.90    4.63
   2  -5  -6    9.22    3.05
   2   5  -6   11.12    5.11
  -2   5   6    9.93    6.93
   2   5  -6    6.09    4.85
   2  -5  -5   76.99    5.29
   2   5  -5   82.36    6.84
   2   5  -5   92.21    7.14
  -2   5   5   92.19    9.19
   2  -5  -4 1762.03   78.12
  -2   5   4 1947.53   81.30
   2   5  -4 1881.82   79.61
   2  -5  -3  635.81   28.44
  -2   5   3  717.10   31.25
   2   5  -3  669.98   30.04
  -2   5   2 2447.94  108.29
   2   5  -2 2651.79  108.03
   2  -5  -2 2458.59  106.38
  -2   5   2 2649.10  108.67
  -2   5   1 3766.97  159.28
  -2  -5   1 3703.01  159.24
   2   5  -1 3744.12  159.75
  -2   5   1 3693.81  160.21
  -2  -5   0  287.36   13.61
  -2   5   0  297.34   13.66
   2   5   0  285.57   14.01
  -2   5   0  283.39   14.15
   2   5   1 1231.73   52.99
  -2   5  -1 1129.28   51.50
  -2  -5  -1 1125.39   51.46
   2   5   1 1206.85   51.91
   2   5   1 1312.91   52.32
  -2   5  -2    3.76    2.44
   2   5   2    7.04    4.48
  -2  -5  -2    4.77    1.30
  -2   5  -2    7.72    4.04
   2   5   2    2.96    3.20
  -2   5  -3    4.13    2.26
   2   5   3    4.21    4.24
   2  -5   3    2.20    3.04
   2   5   3    2.26    3.15
  -2   5  -3    2.44    3.80
   2   5   4   31.69    5.14
   2   5   4   37.31    4.62
   2  -5   4   32.42    4.57
  -2   5  -4   44.15    5.30
  -2   5  -4   32.69    3.25
   2   5   4   30.72    5.03
   2   5   5   20.42    4.71
   2  -5   5   20.64    4.58
   2   5   5   25.97    4.88
  -2   5  -5   20.76    3.16
   2   5   5   21.42    5.45
   2   5   6  973.68   46.43
   2   5   6 1045.17   48.06
  -2   5  -6 1056.54   45.55
   2   5   7   42.54    5.41
  -2  -5  -7   42.67    4.94
  -2   5  -7   43.14    6.38
   2  -5   7   34.05    2.65
  -2   5  -7   40.68    4.43
   2   5   7   40.99    6.89
   2   5   8   -1.00    3.70
  -2   5  -8   -0.51    4.70
  -2  -5  -8    2.35    3.36
   2   5   8    2.24    1.54
   2  -5   8    2.04    1.68
   2   5   8   -2.48    5.74
  -2   5  -8    3.41    3.08
   2   5   9   27.70    2.27
  -2   5  -9   22.78    5.83
  -2  -5  -9   27.07    4.44
   2  -5   9   24.53    2.43
   2   5   9   21.62    2.77
   2   5   9   25.01    6.95
  -2   5  -9   24.13    4.26
   2  -5   9   24.85    2.41
   2  -5   9   24.46    2.88
  -2   5 -10   60.91    8.02
  -2  -5 -10   59.33    6.23
   2   5  10   59.65    3.64
   2  -5  10   59.50    3.83
   2   5  10   67.01    4.31
  -2   5 -10   68.11    6.20
   2   5  10   56.66    9.07
   2   5  10   60.04    3.75
   2  -5  10   62.12    3.93
   2   5  10   55.03    3.77
   2  -5  10   59.15    4.30
   2  -5  11    3.94    1.98
   2   5  11    9.22    1.96
  -2   5 -11    9.70    5.87
   2   5  11    5.79    2.58
   2   5  11   10.70    7.21
  -2   5 -11   11.66    3.84
   2  -5  11    5.57    2.40
   2   5  11    7.15    2.13
   2   5  11    5.45    2.12
   2  -5  11    6.41    2.57
   2  -5  12    4.76    2.38
   2   5  12    7.30    2.13
  -2   5 -12    7.42    6.00
   2   5  12    6.99    2.13
   2   5  12    4.90    2.21
   2  -5  12    5.56    3.13
   2  -5  12    7.01    2.50
   2   5  12    5.00    2.66
   2   5  12   -0.96    6.81
   2   5  13   44.96    9.31
   2   5  13   62.28    4.15
  -2   5 -13   40.57    8.28
   2  -5  13   63.73    4.28
   2   5  13   58.40    4.07
   2  -5  13   67.63    4.43
   2  -5  13   65.77    4.89
   2   5  13   50.59    4.41
  -2  -5 -13   48.56    8.04
  -2   5 -13   58.56    8.32
   2   5  14   58.13    4.02
  -2   5 -14   47.44    8.09
   2  -5  14   63.65    4.10
   2  -5  14   56.72    4.39
   2  -5  14   58.50    4.81
   2   5  14   59.94    4.07
   2   5  14   56.52    9.93
  -2   5 -14   62.29    8.33
  -2  -5 -14   49.33    8.12
   2   5  15   85.79    5.02
   2  -5  15   90.13    5.06
   2   5  15   77.98    4.87
   2  -5  16   26.41    3.08
   2   5  16   22.96    2.48
  -2   5 -17  284.39   12.98
   2   5  17  309.81   13.11
   2  -5  17  300.04   13.31
   2   5  17  271.73   12.95
   2  -5  18  313.79   14.06
   2   5  18  342.90   14.11
   2  -5  18  314.24   14.16
  -2   5 -18  284.77   13.80
   2   5  18  332.25   13.94
   2  -5  19  191.13    8.69
   2   5  19  202.37    8.70
   2   5  19  195.07    8.59
   2  -5  19  186.86    8.71
  -2  -6  19  156.49    6.79
  -2  -6  19  140.66    6.83
   2  -6 -18   14.03    1.68
   2   6 -18   12.09    1.65
  -2  -6  18   10.96    1.81
  -2  -6  18   12.17    2.12
  -2   6  17   42.03    3.04
   2   6 -17   42.28    2.94
   2  -6 -17   40.80    2.94
  -2  -6  17   45.90    3.25
  -2   6  16   70.61    4.58
   2   6 -16   76.82    4.36
   2  -6 -16   73.76    4.36
  -2  -6  16   73.27    4.69
  -2   6  15   60.51    3.60
  -2   6  15   65.15    3.91
  -2  -6  15   65.40    4.62
  -2   6  15   65.07    4.51
   2  -6 -15   73.12    4.34
   2   6 -15   75.72    4.35
   2   6 -14  147.21    7.53
  -2   6  14  160.01    7.52
   2   6 -14  140.16   12.65
  -2   6  14  164.16    7.82
  -2  -6  14  155.84    8.31
  -2   6  14  171.75    8.35
   2   6 -14  145.60   12.60
  -2   6  14  146.23   15.82
   2   6 -13  452.92   20.54
  -2   6  13  449.59   20.89
   2   6 -13  503.23   26.80
  -2   6  13  453.68   20.74
  -2  -6  13  475.37   21.21
  -2   6  13  513.68   21.26
   2   6 -13  454.10   26.16
  -2   6  13  497.62   30.73
   2   6 -12  334.57   14.90
  -2   6  12  334.06   15.31
   2   6 -12  343.18   20.48
  -2   6  12  321.42   20.60
  -2   6  12  313.32   15.04
  -2  -6  12  345.67   15.53
  -2   6  12  349.98   20.63
  -2  -6  12  347.46   20.67
   2   6 -12  322.56   20.08
  -2   6  12  344.17   24.26
   2   6 -11   34.76    2.72
  -2   6  11   39.97    3.39
  -2  -6  11   35.07    3.34
  -2   6  11   38.89    2.87
   2   6 -11   35.07    6.67
   2   6 -11   28.88    6.49
  -2   6  11   38.55    9.75
  -2  -6  11   23.96    6.25
  -2   6  11   32.42    6.42
   2   6 -10   53.63    3.27
  -2  -6  10   49.59    7.35
  -2   6  10   59.37    7.34
   2  -6 -10   38.47    6.52
  -2   6  10   49.50    3.34
  -2  -6  10   52.65    3.80
   2   6 -10   60.22    3.36
  -2   6  10   58.47   10.55
   2   6 -10   62.86    7.44
   2   6 -10   61.13    7.85
   2  -6  -9   75.88    6.65
   2   6  -9   88.70    4.50
   2   6  -9   87.97    8.30
   2   6  -9   90.12    8.11
  -2   6   9   68.85    7.96
  -2  -6   9   83.08    8.32
   2  -6  -9   69.58    7.75
  -2  -6   9   84.62    4.91
   2   6  -9   87.81    4.48
  -2   6   9   89.96   11.78
   2   6  -8   15.90    1.82
   2   6  -8   14.70    1.82
   2   6  -8    8.88    4.62
   2  -6  -8   10.55    3.27
  -2   6   8   13.47    6.92
   2  -6  -8   11.42    4.58
   2   6  -8    3.99    4.16
  -2  -6   8   17.98    4.72
  -2   6   8   14.87    4.72
   2  -6  -7 1485.76   67.37
   2   6  -7 1514.20   65.70
   2   6  -7 1543.76   69.16
   2   6  -7 1541.33   65.69
  -2   6   7 1646.92   69.13
  -2  -6   7 1652.20   69.19
   2   6  -7 1562.73   68.66
   2  -6  -7 1530.73   68.67
  -2   6   7 1619.95   72.27
  -2   6   6  265.39   16.28
   2   6  -6  233.12   13.52
  -2  -6   6  237.11   13.12
  -2   6   6  240.56   13.14
   2  -6  -6  218.96   11.61
  -2   6   5    7.81    3.63
  -2  -6   5   10.97    3.80
   2  -6  -5    4.75    2.28
   2   6  -5   11.08    4.56
  -2   6   5    8.96    6.17
   2   6  -4  240.31   12.90
  -2   6   4  250.18   14.46
   2  -6  -4  225.80   10.74
   2   6  -3  374.97   18.03
   2  -6  -3  355.56   15.83
  -2   6   3  401.42   19.24
  -2   6   3  386.02   18.45
   2   6  -2  161.19    9.70
  -2   6   2  173.39   10.18
   2   6  -2  174.59    9.60
  -2  -6   1  263.29   12.92
  -2   6   1  283.19   12.99
   2   6  -1  265.81   13.54
  -2   6   1  281.51   14.31
  -2   6   1  265.59   13.92
  -2  -6   0  452.78   20.83
  -2   6   0  469.22   20.90
  -2   6   0  494.40   22.37
   2   6   0  453.08   21.46
  -2   6   0  453.86   21.81
   2   6   1    0.23    3.36
   2   6   1    1.99    2.78
  -2   6  -1    2.66    2.27
  -2  -6  -1    2.38    2.23
  -2   6  -1    4.37    3.33
   2   6   1    6.66    5.03
   2   6   2 1500.83   65.00
  -2   6  -2 1463.72   64.20
   2   6   2 1476.18   65.63
   2   6   3 2507.34  111.56
  -2   6  -3 2785.81  112.23
   2  -6   3 2553.14  111.07
   2   6   3 2553.11  111.10
  -2   6  -3 2552.35  110.45
   2   6   3 2574.46  112.12
  -2   6  -4  133.30    9.27
   2   6   4  113.12    8.13
   2  -6   4  124.88    8.15
   2   6   4  130.73    9.19
   2   6   5 3211.49  131.29
  -2   6  -5 2909.67  128.82
   2   6   5 3042.78  130.03
   2  -6   5 3125.56  130.03
   2   6   5 2836.54  130.20
   2  -6   6  306.86   13.59
   2   6   6  295.57   16.52
   2   6   6  334.19   18.02
  -2   6  -6  300.84   15.19
   2  -6   7  197.19    9.33
  -2  -6  -7  194.86   11.35
   2   6   7  201.66   12.37
   2   6   7  225.57   14.34
  -2   6  -7  233.96   11.50
   2   6   8  432.09   23.21
  -2   6  -8  476.69   24.96
   2  -6   8  458.79   20.39
   2   6   8  469.81   20.25
  -2  -6  -8  454.76   22.59
  -2   6  -8  466.97   22.55
   2   6   8  494.76   26.04
   2  -6   9  158.73    7.71
   2  -6   9  165.94    8.04
  -2   6  -9  178.77   12.37
  -2  -6  -9  140.78    9.78
   2  -6   9  162.72    7.65
   2   6   9  153.86    7.43
   2   6   9  150.44    7.94
   2   6   9  142.45   12.64
  -2   6  -9  162.89   10.04
   2   6  10  136.24    7.47
   2   6  10  129.63    6.80
   2  -6  10  137.02    7.02
   2   6  10  128.18    6.85
   2  -6  10  140.00    7.36
  -2   6 -10  148.91   11.59
   2  -6  10  154.67    7.00
   2   6  10  145.67    6.76
   2   6  10  129.37    7.24
  -2   6 -10  134.30    9.32
   2   6  10  147.19   12.96
   2   6  11   40.48    4.03
   2   6  11   51.95    3.23
   2  -6  11   46.26    3.54
  -2   6 -11   51.66    7.99
   2  -6  11   47.98    3.71
   2   6  11   50.06    3.36
   2   6  11   42.06    3.30
   2  -6  11   54.55    4.25
   2   6  11   43.84    4.00
  -2   6 -11   41.74    5.57
   2   6  11   44.67    8.82
   2   6  12  218.19   11.47
   2  -6  12  264.70   11.63
  -2   6 -12  274.92   17.66
   2   6  12  253.97   11.43
   2   6  12  237.15   11.51
   2  -6  12  266.63   12.27
   2  -6  12  253.76   11.82
   2   6  12  237.27   11.97
   2   6  12  230.36   18.50
   2   6  13   34.66    8.37
   2   6  13   36.86    3.17
   2  -6  13   43.08    3.63
   2   6  13   39.31    3.24
   2  -6  13   48.58    4.31
  -2   6 -13   39.72    7.50
  -2  -6 -13   33.10    7.40
   2   6  13   31.59    3.93
  -2   6 -13   48.18    8.02
   2  -6  13   41.10    3.49
   2   6  14    1.65    2.06
   2  -6  14   -0.76    2.66
   2  -6  14    2.80    3.27
   2   6  14   -1.51    1.84
   2  -6  14    1.81    2.43
  -2   6 -14   -4.63    5.76
  -2   6 -14    2.04    5.45
  -2  -6 -14    3.40    5.22
   2  -6  15  155.48    7.76
   2  -6  15  151.14    8.00
   2   6  15  162.12    7.67
   2  -6  15  140.47    8.21
   2   6  16    5.42    1.82
   2  -6  16    2.33    2.28
   2  -6  16    4.58    2.77
  -2   6 -16    3.75    2.00
   2  -6  17   61.40    3.92
  -2   6 -17   60.99    3.54
   2   6  17   63.11    3.74
   2  -6  18   62.30    3.56
   2   6  18   65.87    3.44
  -2   6 -18   58.52    3.30
   2   6  18   64.80    3.63
   2  -6  19    6.29    1.11
   2  -6  19    6.75    1.18
   2   6  19    4.89    0.94
   2   6  19    4.06    1.23
  -2  -7  19    0.95    0.95
  -2  -7  19    2.42    1.09
  -2   7  18    7.24    1.51
  -2  -7  18    7.62    1.65
  -2  -7  17   97.81    5.20
   2  -7 -17   95.85    4.91
   2   7 -17   98.54    4.91
  -2   7  17   90.01    5.08
  -2  -7  16   48.22    3.56
  -2  -7  16   40.76    4.04
   2  -7 -16   42.51    3.11
   2   7 -16   46.56    3.16
  -2   7  16   39.06    3.46
  -2  -7  15   10.41    3.35
  -2  -7  15   10.30    2.71
  -2   7  15    6.81    2.68
   2   7 -15   10.04    2.29
   2  -7 -15    7.74    2.27
  -2   7  14   89.93    4.61
   2   7 -14   82.78    4.69
  -2   7  14   88.31    4.72
  -2  -7  14   87.85    5.50
  -2   7  14   82.30    5.18
  -2   7  14   95.40    5.58
  -2   7  14   78.86   12.09
   2   7 -14   83.55    9.67
   2   7 -13  119.40    6.12
  -2   7  13  122.63    6.03
  -2   7  13  127.48    6.75
  -2   7  13  113.53    6.11
  -2  -7  13  117.50    6.77
  -2   7  13  132.86    6.95
   2   7 -13  120.43   11.53
  -2   7  13  118.08   14.78
   2   7 -12    4.24    1.96
  -2   7  12    6.72    2.73
  -2   7  12    6.71    6.25
  -2  -7  12    5.92    2.76
  -2   7  12    3.90    1.82
   2   7 -12    1.44    5.16
   2   7 -12    2.81    5.60
  -2   7  12   -1.16    7.88
  -2   7  12    4.86    5.22
  -2  -7  12    7.68    5.65
  -2  -7  11   41.68    6.97
  -2   7  11   38.72    7.12
   2   7 -11   38.17    3.22
  -2   7  11   44.42    3.62
  -2  -7  11   43.87    3.69
   2   7 -11   46.87    3.10
  -2   7  11   43.58   10.31
   2   7 -11   40.01    7.40
   2   7 -11   37.06    7.14
   2   7 -10   13.83    1.98
  -2  -7  10   14.00    5.22
  -2   7  10    8.65    5.11
  -2  -7  10   13.50    2.47
   2   7 -10   18.18    2.07
  -2   7  10   15.07    8.14
   2   7 -10   20.31    5.97
   2   7 -10   13.49    5.32
   2   7  -9  247.36   11.26
  -2  -7   9  252.18   15.31
  -2   7   9  270.27   15.38
  -2  -7   9  241.61   11.55
   2   7  -9  248.35   11.24
  -2   7   9  256.11   18.76
   2   7  -8 2056.11   88.89
   2   7  -8 2070.77   88.89
  -2   7   8 2233.50   96.46
  -2  -7   8 2217.61   92.89
  -2   7   8 2208.31   92.79
   2   7  -7   71.44    3.97
   2   7  -7   72.32    3.88
  -2   7   7   75.70    9.85
  -2   7   7   70.41    6.86
  -2  -7   7   80.23    7.18
   2   7  -6  261.19   11.81
   2  -7  -6  253.20   12.72
   2   7  -6  263.03   11.76
   2   7  -6  303.18   15.46
  -2   7   6  270.01   17.28
  -2   7   6  274.34   14.57
  -2  -7   6  289.07   14.78
  -2   7   5  372.86   20.39
   2   7  -5  349.27   18.35
   2  -7  -5  333.31   15.88
  -2  -7   5  380.09   17.78
  -2   7   5  364.27   17.68
  -2   7   4  192.52   12.33
   2   7  -4  173.85   10.66
   2   7  -4  183.26   10.52
   2   7  -3 5015.63  210.58
  -2   7   3 4790.46  210.47
   2   7  -3 4917.26  210.34
   2   7  -2 3229.07  136.40
  -2   7   2 3090.89  136.45
   2   7  -2 3159.39  136.11
  -2   7   1   37.73    5.06
  -2   7   1   34.52    4.90
   2   7  -1   29.46    4.12
  -2   7   1   27.09    3.10
  -2  -7   1   24.39    3.14
  -2   7   0 2013.46   85.29
   2   7   0 1936.27   84.52
  -2   7   0 1972.11   85.12
  -2  -7   0 1902.38   83.72
  -2   7   0 1965.89   83.76
   2   7   1  116.86    7.45
  -2   7  -1  144.20    8.70
   2   7   1  149.96    8.82
  -2   7  -1  122.24    7.95
   2   7   1  123.25    9.59
  -2   7  -1  122.71    6.76
  -2  -7  -1  120.43    6.79
   2   7   2  522.73   24.49
   2   7   2  518.14   25.20
  -2   7  -2  492.44   23.57
   2   7   3   55.58    6.12
  -2   7  -3   66.13    5.24
   2   7   3   62.75    6.95
   2  -7   3   73.83    5.56
   2   7   3   57.57    5.25
  -2   7  -4   77.61    7.74
   2   7   4   81.11    7.70
   2   7   4   79.98    6.56
   2  -7   4   91.03    6.56
  -2   7  -5   65.17    6.98
   2   7   5   68.87    7.36
  -2   7  -6   36.46    4.36
   2   7   6   33.83    5.98
  -2  -7  -6   37.31    4.08
   2  -7   6   39.39    2.67
  -2   7  -7  295.64   15.29
   2   7   7  319.54   18.36
   2   7   7  291.20   16.69
  -2  -7  -7  301.79   15.02
   2  -7   7  295.40   13.31
  -2   7  -8  422.00   19.59
   2   7   8  487.99   25.63
  -2   7  -8  475.88   22.18
   2   7   8  451.55   19.56
   2   7   8  440.43   23.19
   2  -7   8  468.35   19.76
   2   7   9    3.70    5.99
  -2   7  -9    3.57    3.22
   2  -7   9    2.50    1.76
   2   7   9    2.47    1.46
   2   7   9    6.66    2.81
   2  -7   9    3.69    1.73
   2  -7   9    3.80    2.34
   2   7   9    0.89    2.31
  -2   7  -9    1.49    1.52
   2   7  10    1.74    3.02
   2   7  10   -0.84    1.60
   2  -7  10    3.94    2.12
   2  -7  10    2.78    2.47
   2  -7  10    1.44    2.04
  -2   7 -10    6.03    5.15
   2   7  10    2.07    1.59
   2   7  10   -1.23    2.42
  -2   7 -10    1.19    3.45
   2   7  10   -0.83    5.98
   2   7  11   45.02    4.23
   2   7  11   49.02    3.11
   2  -7  11   46.54    3.41
  -2   7 -11   36.25    7.23
   2   7  11   44.78    4.03
   2   7  11   58.67    9.49
   2   7  11   38.79    3.10
   2  -7  11   51.30    3.64
   2  -7  11   43.83    4.03
  -2   7 -12  124.94    6.41
   2  -7  12  130.51    6.79
  -2   7 -12  133.43   12.26
   2  -7  12  132.44    7.04
   2  -7  12  138.78    7.50
   2   7  12  126.63    6.63
   2   7  12  124.61    7.31
   2   7  12  138.36   13.63
   2   7  13   27.94    2.71
   2  -7  13   35.51    3.45
   2  -7  13   31.84    3.91
  -2   7 -13   19.64    6.43
  -2  -7 -13   29.39    6.45
   2  -7  13   28.89    3.12
   2   7  13   26.69    3.65
   2  -7  14  173.28    8.55
   2  -7  14  171.69    8.82
   2  -7  14  188.32    9.34
   2   7  14  167.01    8.40
   2  -7  15   29.26    2.74
   2  -7  15   25.92    3.10
   2  -7  15   26.32    3.51
   2   7  15   22.11    2.33
   2  -7  16   11.76    2.47
   2  -7  16   10.40    2.94
  -2   7 -16   10.37    2.09
   2   7  16   11.53    2.30
   2  -7  17    0.17    1.91
   2  -7  17    7.23    2.32
   2   7  17    9.38    2.25
   2   7  17    1.26    1.86
  -2   7 -17    3.64    1.59
   2  -7  18    5.71    1.56
   2  -7  18    9.08    1.86
   2   7  18    8.95    1.83
  -2   7 -18    8.63    1.31
   2   7  18    7.58    1.47
   2  -7  19  113.45    5.36
   2   7  19  122.00    5.42
  -2  -8  18   36.14    2.45
  -2  -8  18   38.92    2.74
  -2   8  18   37.52    2.33
  -2   8  17    2.59    1.90
   2  -8 -17    1.19    1.41
  -2  -8  17   -2.32    2.28
  -2  -8  17    0.32    1.81
  -2   8  16   47.18    3.62
   2   8 -16   40.29    2.95
   2  -8 -16   38.29    2.93
  -2  -8  16   42.05    3.43
  -2  -8  16   45.22    3.90
   2   8 -15   17.04    1.97
  -2  -8  15   15.28    2.89
  -2  -8  15   12.74    3.40
  -2   8  15   18.00    2.98
   2   8 -15   17.96    2.37
   2  -8 -15   17.63    2.42
   2   8 -14   33.50    2.62
  -2   8  14   29.91    2.41
  -2   8  14   34.13    3.27
  -2  -8  14   29.94    3.48
  -2   8  14   31.47    3.61
   2   8 -14   31.93    3.00
   2  -8 -14   27.91    2.91
   2   8 -13  164.55    8.08
  -2   8  13  165.41    7.93
  -2   8  13  174.35    8.67
   2   8 -13  166.46   13.58
  -2  -8  13  173.30    8.77
  -2   8  13  167.97    8.81
  -2   8  13  160.01   16.38
   2   8 -13  140.29   12.92
   2   8 -12  581.93   26.07
  -2   8  12  613.69   26.47
   2   8 -12  655.18   32.30
  -2   8  12  556.52   31.80
  -2  -8  12  613.67   26.48
  -2   8  12  608.37   35.31
   2   8 -12  610.52   31.78
  -2   8  12  569.51   25.81
   2   8 -12  593.78   25.94
  -2  -8  11 1352.91   60.64
  -2   8  11 1298.90   60.24
   2   8 -11 1257.95   55.24
  -2   8  11 1357.24   55.56
  -2   8  11 1442.55   62.12
  -2  -8  11 1290.69   55.50
   2   8 -11 1257.89   55.07
  -2   8  11 1243.85   54.96
   2   8 -11 1328.94   60.92
  -2   8  11 1281.40   64.40
  -2   8  10   15.35    2.02
   2   8 -10   17.08    2.15
  -2   8  10   17.11    2.88
  -2  -8  10   15.75    2.70
  -2   8  10   14.12    8.57
   2   8 -10   16.74    5.85
  -2  -8  10   15.87    5.34
  -2   8  10   13.75    5.26
   2   8 -10   18.77    2.24
   2   8  -9  358.15   16.23
   2   8  -9  377.20   16.25
  -2  -8   9  351.73   16.50
  -2  -8   9  380.84   20.45
  -2   8   9  396.90   20.50
  -2   8   9  398.77   24.33
   2   8  -9  334.41   20.54
   2   8  -8  369.18   16.38
   2   8  -8  366.33   16.34
  -2  -8   8  401.50   20.21
  -2   8   8  355.82   19.65
  -2   8   8  381.98   23.33
   2   8  -7   80.85    4.16
   2   8  -7   72.17    4.04
  -2  -8   7   79.22    6.99
  -2   8   7   73.55    6.80
  -2   8   7   85.32    9.72
   2   8  -6   31.47    2.42
   2   8  -6   30.03    2.25
  -2   8   6   28.85    4.73
  -2  -8   6   34.63    4.94
  -2   8   6   32.54    7.46
   2   8  -6   32.89    5.11
  -2   8   6   35.34    5.27
   2   8  -5   21.29    2.09
   2   8  -5   22.86    2.00
  -2   8   5   20.63    4.76
   2   8  -5   24.10    4.75
  -2   8   5   27.22    6.89
   2   8  -5   21.48    5.21
  -2  -8   5   24.12    4.11
  -2   8   5   26.30    4.14
   2   8  -4  358.15   18.61
   2   8  -4  363.36   18.96
  -2   8   4  349.84   18.46
  -2   8   4  356.76   17.56
  -2  -8   4  383.70   17.80
   2   8  -3  432.11   21.05
   2   8  -3  440.36   21.47
  -2   8   3  416.99   21.16
  -2   8   2   17.18    4.99
  -2   8   2    8.75    4.27
   2   8  -2   15.12    3.94
   2   8  -1  351.25   17.34
  -2   8   1  358.04   17.96
  -2   8   1  350.64   18.21
  -2   8   0  298.72   15.18
  -2   8   0  281.78   15.34
   2   8   0  295.88   14.55
  -2   8   0  303.82   15.27
  -2  -8   0  293.50   13.39
  -2   8   0  266.00   13.26
   2   8   1 1376.67   61.78
  -2   8  -1 1324.58   60.34
[truncated: 1,020,392 more chars]
