# Supplementary material for: Isolation of Anionic N‐Heterocyclic Olefins and Their Versatile Reactivity
Source: Angew Chem Int Ed Engl. 2025 Oct 6;64(48):e202516374. doi: 10.1002/anie.202516374 (PMC12643338; doi:10.1002/anie.202516374)
Supplement: Supplementary file 2 — Supporting Information [file ANIE-64-e202516374-s001.zip › 5CN.cif]

data_PD-694                                         
_publ_contact_author_name                           'Professor Viktoria H. Gessner'
_publ_contact_author_address
;
Lehrstuhl fuer Anorganische Chemie II
Ruhr-Universitaet Bochum
Universitaetsstr. 150
44801 Bochum
Germany
;

_publ_contact_author_phone                          '+49 234 32-24174'
_publ_contact_author_fax                            '+49 234 32-14174'
_publ_contact_author_email                          viktoria.gessner@rub.de
_publ_requested_journal                             'journal xy'
_publ_requested_category                            chemistry
_publ_section_title                                 'section xy'
_publ_contact_letter
;
Please consider this CIF for submission to the Cambridge Crystallographic
Data Centre. I certify that all authors have seen and approved of this
submission, that all have made significant scientific contributions to the
work reported, and that all share responsibility and accountability for
the results.
This CIF  is submitted as a personal communication
This CIF is submitted as part of a journal submission
;

_publ_section_abstract
;
abstract of publication
;

_publ_section_references
;
references
;

loop_

 _publ_author_name
 _publ_author_address
 _publ_author_email
 _publ_author_footnote
'Author 1'
;
Lehrstuhl fuer Anorganische Chemie II
Ruhr-Universitaet Bochum
Universitaetsstr. 150
44801 Bochum
Germany
;
?
''
'Author 2'
;
Lehrstuhl fuer Anorganische Chemie II
Ruhr-Universitaet Bochum
Universitaetsstr. 150
44801 Bochum
Germany
;
?
''
'Author 3'
;
Lehrstuhl fuer Organische Chemie I
Ruhr-Universitaet Bochum
Universitaetsstr. 150
44801 Bochum
Germany
;
?
''
#

_audit_creation_method                              SHELXL-2019/3
_shelx_SHELXL_version_number                        2019/3
_chemical_name_systematic                           ?
_chemical_name_common                               ?
_chemical_melting_point                             ?
_chemical_formula_moiety                            'C25 H42 K N3 O8'
_chemical_formula_sum                               'C25 H42 K N3 O8'
_chemical_formula_weight                            551.71
loop_
 _atom_type_symbol
 _atom_type_description
 _atom_type_scat_dispersion_real
 _atom_type_scat_dispersion_imag
 _atom_type_scat_source
 'C'  'C'   0.0181   0.0091
 'International Tables Vol C Tables 4.2.6.8 and 6.1.1.4'
 'H'  'H'   0.0000   0.0000
 'International Tables Vol C Tables 4.2.6.8 and 6.1.1.4'
 'N'  'N'   0.0311   0.0180
 'International Tables Vol C Tables 4.2.6.8 and 6.1.1.4'
 'O'  'O'   0.0492   0.0322
 'International Tables Vol C Tables 4.2.6.8 and 6.1.1.4'
 'K'  'K'   0.3868   1.0657
 'International Tables Vol C Tables 4.2.6.8 and 6.1.1.4'

#

_space_group_crystal_system                         monoclinic
_space_group_IT_number                              14
_space_group_name_H-M_alt                           'P 21/c'
_space_group_name_Hall                              '-P 2ybc'
_shelx_space_group_comment
;
The symmetry employed for this shelxl refinement is uniquely defined
by the following loop, which should always be used as a source of
symmetry information in preference to the above space-group names.
They are only intended as comments.
;
loop_
 _space_group_symop_operation_xyz
 'x, y, z'
 '-x, y+1/2, -z+1/2'
 '-x, -y, -z'
 'x, -y-1/2, z-1/2'

#

_cell_length_a                                      21.8699(3)
_cell_length_b                                      8.91370(10)
_cell_length_c                                      31.1649(3)
_cell_angle_alpha                                   90
_cell_angle_beta                                    106.9570(10)
_cell_angle_gamma                                   90
_cell_volume                                        5811.21(12)
_cell_formula_units_Z                               8
_cell_measurement_temperature                       100(2)
_cell_measurement_reflns_used                       33932
_cell_measurement_theta_min                         4.0990
_cell_measurement_theta_max                         76.0250
_exptl_crystal_description                          block
_exptl_crystal_colour                               colourless
_exptl_crystal_density_meas                         ?
_exptl_crystal_density_method                       ?
_exptl_crystal_density_diffrn                       1.261          
_exptl_crystal_F_000                                2368
_exptl_transmission_factor_min                      ?
_exptl_transmission_factor_max                      ?
_exptl_crystal_size_max                             0.264
_exptl_crystal_size_mid                             0.102
_exptl_crystal_size_min                             0.063
_exptl_absorpt_coefficient_mu                       2.013
_shelx_estimated_absorpt_T_min                      ?
_shelx_estimated_absorpt_T_max                      ?
_exptl_absorpt_correction_type                      gaussian
_exptl_absorpt_correction_T_min                     0.570
_exptl_absorpt_correction_T_max                     1.000
_exptl_absorpt_process_details
;
CrysAlisPro 1.171.40.53 (Rigaku Oxford Diffraction, 2019)
Numerical absorption correction based on gaussian integration over
			a multifaceted crystal model
Empirical absorption correction using spherical harmonics,
 implemented in SCALE3 ABSPACK scaling algorithm.
;
_exptl_absorpt_special_details                      ?
_diffrn_ambient_temperature                         100(2)
_diffrn_radiation_wavelength                        1.54184
_diffrn_radiation_type                              CuK\a
_diffrn_source                                      'micro-focus sealed X-ray tube'
_diffrn_measurement_device_type                     'XtaLAB Synergy, Dualflex, HyPix'
_diffrn_measurement_method                          '\w scans'
_diffrn_detector_area_resol_mean                    10.0000
_diffrn_reflns_number                               75311
_diffrn_reflns_av_unetI/netI                        0.0268
_diffrn_reflns_av_R_equivalents                     0.0423
_diffrn_reflns_limit_h_min                          -27
_diffrn_reflns_limit_h_max                          24
_diffrn_reflns_limit_k_min                          -11
_diffrn_reflns_limit_k_max                          10
_diffrn_reflns_limit_l_min                          -38
_diffrn_reflns_limit_l_max                          37
_diffrn_reflns_theta_min                            2.965
_diffrn_reflns_theta_max                            76.827
_diffrn_reflns_theta_full                           67.684
_diffrn_measured_fraction_theta_max                 0.973
_diffrn_measured_fraction_theta_full                1.000
_diffrn_reflns_Laue_measured_fraction_max           0.973
_diffrn_reflns_Laue_measured_fraction_full          1.000
_diffrn_reflns_point_group_measured_fraction_max    0.973
_diffrn_reflns_point_group_measured_fraction_full   1.000
_reflns_number_total                                11939
_reflns_number_gt                                   10628
_reflns_threshold_expression                        'I > 2\s(I)'
_reflns_Friedel_coverage                            0.000
_reflns_Friedel_fraction_max                        .
_reflns_Friedel_fraction_full                       .
_reflns_special_details
;
 Reflections were merged by SHELXL according to the crystal
 class for the calculation of statistics and refinement.
 _reflns_Friedel_fraction is defined as the number of unique
 Friedel pairs measured divided by the number that would be
 possible theoretically, ignoring centric projections and
 systematic absences.
;
_computing_data_collection                          'CrysAlisPro 1.171.40.53 (Rigaku OD, 2019)'
_computing_cell_refinement                          'CrysAlisPro 1.171.40.53 (Rigaku OD, 2019)'
_computing_data_reduction                           'CrysAlisPro 1.171.40.53 (Rigaku OD, 2019)'
_computing_structure_solution                       'SHELXT (G.M. Sheldrick, 2015)'
_computing_structure_refinement                     'SHELXL-2019/2 (Sheldrick, 2019)'
_computing_molecular_graphics                       ?
_computing_publication_material                     ?
_refine_special_details                             ?
_refine_ls_structure_factor_coef                    Fsqd
_refine_ls_matrix_type                              full
_refine_ls_weighting_scheme                         calc
_refine_ls_weighting_details                        'w=1/[\s^2^(Fo^2^)+(0.0536P)^2^+3.3220P] where P=(Fo^2^+2Fc^2^)/3'
_atom_sites_solution_primary                        dual
_atom_sites_solution_secondary                      ?
_atom_sites_solution_hydrogens                      geom
_refine_ls_hydrogen_treatment                       constr
_refine_ls_extinction_method                        none
_refine_ls_extinction_coef                          .
_refine_ls_number_reflns                            11939
_refine_ls_number_parameters                        746
_refine_ls_number_restraints                        55
_refine_ls_R_factor_all                             0.0489
_refine_ls_R_factor_gt                              0.0440
_refine_ls_wR_factor_ref                            0.1188
_refine_ls_wR_factor_gt                             0.1148
_refine_ls_goodness_of_fit_ref                      1.063
_refine_ls_restrained_S_all                         1.064
_refine_ls_shift/su_max                             0.001
_refine_ls_shift/su_mean                            0.000
loop_
 _atom_site_label
 _atom_site_type_symbol
 _atom_site_fract_x
 _atom_site_fract_y
 _atom_site_fract_z
 _atom_site_U_iso_or_equiv
 _atom_site_adp_type
 _atom_site_occupancy
 _atom_site_site_symmetry_order  
 _atom_site_calc_flag
 _atom_site_refinement_flags_posn
 _atom_site_refinement_flags_adp
 _atom_site_refinement_flags_occupancy
 _atom_site_disorder_assembly
 _atom_site_disorder_group
O60 O 0.83714(7) 0.56877(15) 0.74911(4) 0.0289(3) Uani 0.839(2) 1 d D . P A 1
O61 O 0.87985(7) 0.82880(16) 0.79936(5) 0.0320(3) Uani 0.839(2) 1 d D . P A 1
O62 O 0.91875(7) 1.07759(17) 0.76025(6) 0.0366(4) Uani 0.839(2) 1 d D . P A 1
O63 O 0.96372(7) 1.00889(17) 0.68595(6) 0.0355(4) Uani 0.839(2) 1 d D . P A 1
O64 O 0.90222(7) 0.7750(2) 0.62834(5) 0.0375(4) Uani 0.839(2) 1 d D . P A 1
O65 O 0.86848(7) 0.51996(18) 0.66824(5) 0.0350(4) Uani 0.839(2) 1 d D . P A 1
C66 C 0.85526(10) 0.5686(2) 0.79701(6) 0.0294(4) Uani 0.839(2) 1 d D . P A 1
H66A H 0.901501 0.547077 0.809221 0.035 Uiso 0.839(2) 1 calc R U P A 1
H66B H 0.831264 0.490211 0.807808 0.035 Uiso 0.839(2) 1 calc R U P A 1
C67 C 0.84058(11) 0.7194(3) 0.81229(8) 0.0322(6) Uani 0.839(2) 1 d D . P A 1
H67A H 0.794875 0.743620 0.798450 0.039 Uiso 0.839(2) 1 calc R U P A 1
H67B H 0.849231 0.719827 0.845290 0.039 Uiso 0.839(2) 1 calc R U P A 1
C68 C 0.86757(13) 0.9760(3) 0.81187(8) 0.0414(5) Uani 0.839(2) 1 d D . P A 1
H68A H 0.866877 0.977410 0.843490 0.050 Uiso 0.839(2) 1 calc R U P A 1
H68B H 0.825567 1.011293 0.792673 0.050 Uiso 0.839(2) 1 calc R U P A 1
C69 C 0.91961(16) 1.0755(4) 0.80617(15) 0.0453(9) Uani 0.839(2) 1 d D . P A 1
H69A H 0.913499 1.178569 0.816054 0.054 Uiso 0.839(2) 1 calc R U P A 1
H69B H 0.961530 1.038376 0.824966 0.054 Uiso 0.839(2) 1 calc R U P A 1
C70 C 0.97557(11) 1.1409(3) 0.75497(9) 0.0432(6) Uani 0.839(2) 1 d D . P A 1
H70A H 1.012584 1.076235 0.769569 0.052 Uiso 0.839(2) 1 calc R U P A 1
H70B H 0.982972 1.241182 0.769236 0.052 Uiso 0.839(2) 1 calc R U P A 1
C71 C 0.96863(13) 1.1543(4) 0.70598(11) 0.0448(9) Uani 0.839(2) 1 d D . P A 1
H71A H 0.929903 1.213483 0.691213 0.054 Uiso 0.839(2) 1 calc R U P A 1
H71B H 1.006113 1.207555 0.701662 0.054 Uiso 0.839(2) 1 calc R U P A 1
C72 C 0.95034(11) 1.0195(3) 0.63887(8) 0.0425(6) Uani 0.839(2) 1 d D . P A 1
H72A H 0.982774 1.083401 0.631333 0.051 Uiso 0.839(2) 1 calc R U P A 1
H72B H 0.907858 1.066004 0.625844 0.051 Uiso 0.839(2) 1 calc R U P A 1
C73 C 0.95118(11) 0.8643(3) 0.61948(8) 0.0405(6) Uani 0.839(2) 1 d D . P A 1
H73A H 0.944225 0.871354 0.586700 0.049 Uiso 0.839(2) 1 calc R U P A 1
H73B H 0.993337 0.816867 0.633076 0.049 Uiso 0.839(2) 1 calc R U P A 1
C74 C 0.89931(11) 0.6319(3) 0.60876(7) 0.0406(5) Uani 0.839(2) 1 d D . P A 1
H74A H 0.941359 0.581610 0.619746 0.049 Uiso 0.839(2) 1 calc R U P A 1
H74B H 0.888506 0.641342 0.575735 0.049 Uiso 0.839(2) 1 calc R U P A 1
C75 C 0.84908(12) 0.5406(3) 0.62107(7) 0.0403(6) Uani 0.839(2) 1 d D . P A 1
H75A H 0.807473 0.593397 0.611575 0.048 Uiso 0.839(2) 1 calc R U P A 1
H75B H 0.844109 0.442101 0.605752 0.048 Uiso 0.839(2) 1 calc R U P A 1
C76 C 0.82334(10) 0.4299(2) 0.68168(7) 0.0342(5) Uani 0.839(2) 1 d D . P A 1
H76A H 0.822371 0.327432 0.669273 0.041 Uiso 0.839(2) 1 calc R U P A 1
H76B H 0.780057 0.473916 0.670235 0.041 Uiso 0.839(2) 1 calc R U P A 1
C77 C 0.8429(3) 0.4240(5) 0.73181(15) 0.0376(8) Uani 0.839(2) 1 d D . P A 1
H77A H 0.815345 0.352238 0.741845 0.045 Uiso 0.839(2) 1 calc R U P A 1
H77B H 0.887690 0.389053 0.743223 0.045 Uiso 0.839(2) 1 calc R U P A 1
O60A O 0.8429(4) 0.6453(9) 0.7771(3) 0.0394(12) Uani 0.161(2) 1 d D . P A 2
O61A O 0.8996(4) 0.9266(10) 0.8021(3) 0.0394(12) Uani 0.161(2) 1 d D . P A 2
O62A O 0.9344(4) 1.1025(9) 0.7383(3) 0.0394(12) Uani 0.161(2) 1 d D . P A 2
O63A O 0.9512(4) 0.9505(10) 0.6627(3) 0.0394(12) Uani 0.161(2) 1 d D . P A 2
O64A O 0.8832(4) 0.6839(10) 0.6340(3) 0.0394(12) Uani 0.161(2) 1 d D . P A 2
O65A O 0.8672(4) 0.5002(9) 0.7028(3) 0.0394(12) Uani 0.161(2) 1 d D . P A 2
C66A C 0.8583(10) 0.7029(18) 0.8219(5) 0.0493(14) Uani 0.161(2) 1 d D . P A 2
H66C H 0.902980 0.677166 0.838424 0.059 Uiso 0.161(2) 1 calc R U P A 2
H66D H 0.829786 0.657796 0.837875 0.059 Uiso 0.161(2) 1 calc R U P A 2
C67A C 0.8502(6) 0.8663(14) 0.8198(5) 0.0493(14) Uani 0.161(2) 1 d D . P A 2
H67C H 0.807367 0.893159 0.799969 0.059 Uiso 0.161(2) 1 calc R U P A 2
H67D H 0.854746 0.907335 0.850075 0.059 Uiso 0.161(2) 1 calc R U P A 2
C68A C 0.9046(13) 1.080(2) 0.8070(10) 0.0493(14) Uani 0.161(2) 1 d D . P A 2
H68C H 0.917137 1.107849 0.839114 0.059 Uiso 0.161(2) 1 calc R U P A 2
H68D H 0.863317 1.128746 0.791706 0.059 Uiso 0.161(2) 1 calc R U P A 2
C69A C 0.9541(6) 1.1263(17) 0.7863(4) 0.0493(14) Uani 0.161(2) 1 d D . P A 2
H69C H 0.963906 1.233885 0.792570 0.059 Uiso 0.161(2) 1 calc R U P A 2
H69D H 0.993712 1.068539 0.799938 0.059 Uiso 0.161(2) 1 calc R U P A 2
C70A C 0.9811(10) 1.150(3) 0.7179(6) 0.0493(14) Uani 0.161(2) 1 d D . P A 2
H70C H 1.022222 1.098585 0.731856 0.059 Uiso 0.161(2) 1 calc R U P A 2
H70D H 0.987960 1.259634 0.721668 0.059 Uiso 0.161(2) 1 calc R U P A 2
C71A C 0.9567(7) 1.1111(14) 0.6696(4) 0.0493(14) Uani 0.161(2) 1 d D . P A 2
H71C H 0.914331 1.158052 0.656692 0.059 Uiso 0.161(2) 1 calc R U P A 2
H71D H 0.986123 1.152087 0.653654 0.059 Uiso 0.161(2) 1 calc R U P A 2
C72A C 0.9286(8) 0.9195(16) 0.6179(4) 0.0493(14) Uani 0.161(2) 1 d D . P A 2
H72C H 0.957367 0.963254 0.601857 0.059 Uiso 0.161(2) 1 calc R U P A 2
H72D H 0.885522 0.963675 0.605296 0.059 Uiso 0.161(2) 1 calc R U P A 2
C73A C 0.9255(7) 0.7518(14) 0.6120(5) 0.0493(14) Uani 0.161(2) 1 d D . P A 2
H73C H 0.910546 0.727618 0.579600 0.059 Uiso 0.161(2) 1 calc R U P A 2
H73D H 0.968870 0.709149 0.624380 0.059 Uiso 0.161(2) 1 calc R U P A 2
C74A C 0.8812(8) 0.5295(14) 0.6287(5) 0.0493(14) Uani 0.161(2) 1 d D . P A 2
H74C H 0.924833 0.486578 0.639054 0.059 Uiso 0.161(2) 1 calc R U P A 2
H74D H 0.861946 0.502465 0.596811 0.059 Uiso 0.161(2) 1 calc R U P A 2
C75A C 0.8404(7) 0.4707(16) 0.6572(4) 0.0493(14) Uani 0.161(2) 1 d D . P A 2
H75C H 0.797543 0.517610 0.646882 0.059 Uiso 0.161(2) 1 calc R U P A 2
H75D H 0.834833 0.361013 0.652711 0.059 Uiso 0.161(2) 1 calc R U P A 2
C76A C 0.836(2) 0.425(4) 0.7306(8) 0.0493(14) Uani 0.161(2) 1 d D . P A 2
H76C H 0.847485 0.317340 0.732093 0.059 Uiso 0.161(2) 1 calc R U P A 2
H76D H 0.789532 0.434752 0.717795 0.059 Uiso 0.161(2) 1 calc R U P A 2
C77A C 0.8564(7) 0.4901(14) 0.7760(4) 0.0493(14) Uani 0.161(2) 1 d D . P A 2
H77C H 0.834554 0.435662 0.795029 0.059 Uiso 0.161(2) 1 calc R U P A 2
H77D H 0.902996 0.474719 0.789128 0.059 Uiso 0.161(2) 1 calc R U P A 2
O1 O 0.23350(5) 0.76993(14) 0.67108(4) 0.0311(3) Uani 1 1 d . . . . .
O2 O 0.28697(6) 0.51062(14) 0.64354(4) 0.0339(3) Uani 1 1 d . . . . .
C7 C 0.09187(8) 0.90207(19) 0.49137(6) 0.0314(3) Uani 1 1 d . . . . .
H7A H 0.055377 0.963556 0.474986 0.047 Uiso 1 1 calc R U . . .
H7B H 0.124302 0.902331 0.475319 0.047 Uiso 1 1 calc R U . . .
H7C H 0.110246 0.943409 0.521532 0.047 Uiso 1 1 calc R U . . .
C13 C 0.26420(9) 0.2986(2) 0.57838(6) 0.0360(4) Uani 1 1 d . . . . .
H13A H 0.267559 0.209159 0.560915 0.054 Uiso 1 1 calc R U . . .
H13B H 0.252364 0.268705 0.605163 0.054 Uiso 1 1 calc R U . . .
H13C H 0.305446 0.350666 0.587431 0.054 Uiso 1 1 calc R U . . .
C19 C 0.56523(7) 0.75987(17) 0.48984(5) 0.0255(3) Uani 1 1 d . . . . .
C8 C 0.01500(8) 0.73318(19) 0.51634(6) 0.0302(3) Uani 1 1 d . . . . .
H8A H -0.020979 0.793993 0.498828 0.045 Uiso 1 1 calc R U . . .
H8B H 0.029814 0.771750 0.547091 0.045 Uiso 1 1 calc R U . . .
H8C H 0.001214 0.628752 0.516834 0.045 Uiso 1 1 calc R U . . .
C14 C 0.65869(8) 0.74755(18) 0.58991(5) 0.0274(3) Uani 1 1 d . . . . .
C9 C 0.04442(9) 0.67907(19) 0.44698(6) 0.0327(4) Uani 1 1 d . . . . .
H9A H 0.007680 0.738774 0.430014 0.049 Uiso 1 1 calc R U . . .
H9B H 0.031272 0.574383 0.448085 0.049 Uiso 1 1 calc R U . . .
H9C H 0.078295 0.684516 0.432247 0.049 Uiso 1 1 calc R U . . .
C15 C 0.65282(7) 0.85118(17) 0.55232(5) 0.0239(3) Uani 1 1 d . . . . .
C16 C 0.62115(9) 0.6205(2) 0.59246(6) 0.0362(4) Uani 1 1 d . . . . .
C10 C 0.21312(7) 0.40333(17) 0.54977(5) 0.0246(3) Uani 1 1 d . . . . .
C11 C 0.15036(8) 0.31641(19) 0.53561(6) 0.0331(4) Uani 1 1 d . . . . .
H11A H 0.155792 0.225929 0.519228 0.050 Uiso 1 1 calc R U . . .
H11B H 0.116919 0.379604 0.516182 0.050 Uiso 1 1 calc R U . . .
H11C H 0.138042 0.287835 0.562301 0.050 Uiso 1 1 calc R U . . .
C17 C 0.70879(8) 0.79344(18) 0.62658(5) 0.0265(3) Uani 1 1 d . . . . .
C12 C 0.23330(8) 0.4532(2) 0.50903(6) 0.0320(4) Uani 1 1 d . . . . .
H12A H 0.242768 0.364779 0.493396 0.048 Uiso 1 1 calc R U . . .
H12B H 0.271530 0.516356 0.518894 0.048 Uiso 1 1 calc R U . . .
H12C H 0.198553 0.510520 0.488642 0.048 Uiso 1 1 calc R U . . .
C18 C 0.73567(7) 0.93677(17) 0.61221(5) 0.0253(3) Uani 1 1 d . . . . .
N1 N 0.12250(6) 0.64045(14) 0.51824(4) 0.0241(3) Uani 1 1 d . . . . .
C1 C 0.16044(7) 0.75738(17) 0.59602(5) 0.0253(3) Uani 1 1 d . . . . .
K2 K 0.85821(2) 0.82771(4) 0.70405(2) 0.02733(9) Uani 1 1 d . . . . .
N2 N 0.20517(6) 0.53923(14) 0.57621(4) 0.0237(3) Uani 1 1 d . . . . .
C2 C 0.15596(7) 0.65274(17) 0.55888(5) 0.0227(3) Uani 1 1 d . . . . .
O3 O 0.73172(6) 0.74048(14) 0.66482(4) 0.0327(3) Uani 1 1 d . . . . .
N3 N 0.09171(8) 0.98672(18) 0.60082(5) 0.0401(4) Uani 1 1 d . . . . .
C3 C 0.12203(8) 0.88365(19) 0.59766(5) 0.0291(3) Uani 1 1 d . . . . .
K1 K 0.36298(2) 0.67772(4) 0.71109(2) 0.02440(9) Uani 1 1 d . . . . .
O4 O 0.78017(6) 1.00661(13) 0.63726(4) 0.0329(3) Uani 1 1 d . . . . .
N4 N 0.61800(6) 0.86247(15) 0.51207(4) 0.0252(3) Uani 1 1 d . . . . .
C4 C 0.21121(7) 0.71553(18) 0.63288(5) 0.0251(3) Uani 1 1 d . . . . .
N5 N 0.70178(6) 0.96595(14) 0.56877(4) 0.0242(3) Uani 1 1 d . . . . .
C5 C 0.24014(7) 0.57443(17) 0.61889(5) 0.0248(3) Uani 1 1 d . . . . .
N6 N 0.59165(9) 0.5172(2) 0.59673(6) 0.0548(5) Uani 1 1 d . . . . .
C6 C 0.06951(7) 0.74107(17) 0.49493(5) 0.0250(3) Uani 1 1 d . . . . .
C20 C 0.51204(8) 0.7638(2) 0.51247(6) 0.0320(4) Uani 1 1 d . . . . .
H20A H 0.476765 0.699140 0.495968 0.048 Uiso 1 1 calc R U . . .
H20B H 0.496550 0.866939 0.512552 0.048 Uiso 1 1 calc R U . . .
H20C H 0.528655 0.727861 0.543415 0.048 Uiso 1 1 calc R U . . .
C21 C 0.58890(8) 0.60076(19) 0.48546(6) 0.0323(4) Uani 1 1 d . . . . .
H21A H 0.552817 0.538013 0.469124 0.049 Uiso 1 1 calc R U . . .
H21B H 0.608179 0.558605 0.515401 0.049 Uiso 1 1 calc R U . . .
H21C H 0.620878 0.603726 0.469034 0.049 Uiso 1 1 calc R U . . .
C22 C 0.53736(9) 0.82137(19) 0.44201(6) 0.0337(4) Uani 1 1 d . . . . .
H22A H 0.500757 0.759879 0.425807 0.051 Uiso 1 1 calc R U . . .
H22B H 0.570162 0.818190 0.426289 0.051 Uiso 1 1 calc R U . . .
H22C H 0.523399 0.925239 0.443442 0.051 Uiso 1 1 calc R U . . .
C23 C 0.71195(7) 1.09476(18) 0.54046(5) 0.0263(3) Uani 1 1 d . . . . .
C24 C 0.76541(9) 1.1973(2) 0.56709(7) 0.0400(4) Uani 1 1 d . . . . .
H24A H 0.771167 1.279995 0.547913 0.060 Uiso 1 1 calc R U . . .
H24B H 0.805242 1.139941 0.577451 0.060 Uiso 1 1 calc R U . . .
H24C H 0.754184 1.237871 0.593035 0.060 Uiso 1 1 calc R U . . .
C25 C 0.73071(9) 1.0323(2) 0.50027(6) 0.0361(4) Uani 1 1 d . . . . .
H25A H 0.741170 1.115396 0.483068 0.054 Uiso 1 1 calc R U . . .
H25B H 0.694934 0.974753 0.481056 0.054 Uiso 1 1 calc R U . . .
H25C H 0.768030 0.966690 0.510989 0.054 Uiso 1 1 calc R U . . .
C26 C 0.65100(9) 1.1869(2) 0.52500(7) 0.0378(4) Uani 1 1 d . . . . .
H26A H 0.658382 1.274297 0.508077 0.057 Uiso 1 1 calc R U . . .
H26B H 0.638542 1.220723 0.551183 0.057 Uiso 1 1 calc R U . . .
H26C H 0.616771 1.125218 0.505775 0.057 Uiso 1 1 calc R U . . .
C27 C 0.37815(9) 1.0389(2) 0.65405(7) 0.0429(5) Uani 1 1 d . . . . .
H27A H 0.363850 1.093438 0.625170 0.052 Uiso 1 1 calc R U . . .
H27B H 0.421567 1.074436 0.670449 0.052 Uiso 1 1 calc R U . . .
C28 C 0.33332(9) 1.0695(2) 0.68113(7) 0.0399(4) Uani 1 1 d . . . . .
H28A H 0.328363 1.179027 0.684170 0.048 Uiso 1 1 calc R U . . .
H28B H 0.290765 1.026260 0.666066 0.048 Uiso 1 1 calc R U . . .
C29 C 0.31463(9) 1.0165(2) 0.74993(7) 0.0429(5) Uani 1 1 d . . . . .
H29A H 0.274337 0.964123 0.734389 0.051 Uiso 1 1 calc R U . . .
H29B H 0.304665 1.123563 0.753045 0.051 Uiso 1 1 calc R U . . .
C30 C 0.34296(9) 0.9491(2) 0.79526(7) 0.0422(5) Uani 1 1 d . . . . .
H30A H 0.386211 0.990683 0.809080 0.051 Uiso 1 1 calc R U . . .
H30B H 0.316031 0.973179 0.814941 0.051 Uiso 1 1 calc R U . . .
O31' O 0.37954(6) 0.88117(14) 0.64593(4) 0.0366(3) Uani 1 1 d . . . . .
C31 C 0.36998(11) 0.7186(3) 0.83261(6) 0.0507(5) Uani 1 1 d . . . . .
H31A H 0.342560 0.743246 0.851913 0.061 Uiso 1 1 calc R U . . .
H31B H 0.413988 0.752960 0.847913 0.061 Uiso 1 1 calc R U . . .
O32' O 0.35883(6) 1.00340(14) 0.72418(4) 0.0372(3) Uani 1 1 d . . . . .
C32 C 0.36966(11) 0.5527(3) 0.82493(7) 0.0521(6) Uani 1 1 d . . . . .
H32A H 0.382869 0.499395 0.854055 0.062 Uiso 1 1 calc R U . . .
H32B H 0.326025 0.519147 0.808297 0.062 Uiso 1 1 calc R U . . .
O33' O 0.34658(6) 0.79152(16) 0.79051(4) 0.0413(3) Uani 1 1 d . . . . .
C33 C 0.41310(11) 0.3635(2) 0.79047(7) 0.0500(5) Uani 1 1 d . . . . .
H33A H 0.369965 0.330873 0.772481 0.060 Uiso 1 1 calc R U . . .
H33B H 0.425106 0.305606 0.818821 0.060 Uiso 1 1 calc R U . . .
O34' O 0.41249(7) 0.51911(15) 0.79996(4) 0.0423(3) Uani 1 1 d . . . . .
C34 C 0.46036(10) 0.3345(2) 0.76494(7) 0.0461(5) Uani 1 1 d . . . . .
H34A H 0.502664 0.375741 0.781564 0.055 Uiso 1 1 calc R U . . .
H34B H 0.464990 0.225168 0.761205 0.055 Uiso 1 1 calc R U . . .
O35' O 0.43797(6) 0.40424(14) 0.72247(4) 0.0373(3) Uani 1 1 d . . . . .
C35 C 0.48363(8) 0.3916(2) 0.69809(7) 0.0399(4) Uani 1 1 d . . . . .
H35A H 0.494613 0.284727 0.695737 0.048 Uiso 1 1 calc R U . . .
H35B H 0.523186 0.445968 0.714053 0.048 Uiso 1 1 calc R U . . .
O36' O 0.44779(6) 0.61302(14) 0.65581(4) 0.0330(3) Uani 1 1 d . . . . .
C36 C 0.45608(9) 0.4568(2) 0.65190(7) 0.0389(4) Uani 1 1 d . . . . .
H36A H 0.485328 0.437593 0.633520 0.047 Uiso 1 1 calc R U . . .
H36B H 0.414444 0.409003 0.636949 0.047 Uiso 1 1 calc R U . . .
C37 C 0.42001(10) 0.6798(2) 0.61292(6) 0.0405(4) Uani 1 1 d . . . . .
H37A H 0.376153 0.640777 0.599750 0.049 Uiso 1 1 calc R U . . .
H37B H 0.445629 0.653782 0.592511 0.049 Uiso 1 1 calc R U . . .
C38 C 0.41800(10) 0.8467(2) 0.61785(6) 0.0409(4) Uani 1 1 d . . . . .
H38A H 0.461781 0.886035 0.631141 0.049 Uiso 1 1 calc R U . . .
H38B H 0.399939 0.893822 0.588067 0.049 Uiso 1 1 calc R U . . .

#

loop_
 _atom_site_aniso_label
 _atom_site_aniso_U_11
 _atom_site_aniso_U_22
 _atom_site_aniso_U_33
 _atom_site_aniso_U_23
 _atom_site_aniso_U_13
 _atom_site_aniso_U_12
O60 0.0373(7) 0.0232(7) 0.0245(7) 0.0027(5) 0.0061(6) 0.0006(5)
O61 0.0397(8) 0.0285(8) 0.0292(7) -0.0049(6) 0.0122(6) -0.0010(6)
O62 0.0351(8) 0.0297(7) 0.0396(9) -0.0050(6) 0.0021(7) -0.0059(6)
O63 0.0323(8) 0.0256(7) 0.0484(9) 0.0116(7) 0.0114(7) 0.0021(6)
O64 0.0330(8) 0.0531(10) 0.0293(8) -0.0011(7) 0.0134(6) -0.0007(7)
O65 0.0307(8) 0.0393(8) 0.0333(8) -0.0101(6) 0.0067(6) -0.0080(6)
C66 0.0306(10) 0.0333(11) 0.0223(9) 0.0091(8) 0.0045(7) 0.0004(8)
C67 0.0310(13) 0.0402(12) 0.0264(11) 0.0023(9) 0.0099(9) -0.0026(10)
C68 0.0565(14) 0.0323(12) 0.0363(12) -0.0088(9) 0.0148(11) 0.0039(10)
C69 0.060(3) 0.0311(12) 0.0379(12) -0.0136(10) 0.0043(17) -0.0072(14)
C70 0.0292(11) 0.0268(10) 0.0672(16) -0.0070(10) 0.0038(11) -0.0045(9)
C71 0.0346(15) 0.0225(10) 0.081(3) 0.0076(15) 0.0230(15) -0.0033(11)
C72 0.0335(11) 0.0458(13) 0.0505(14) 0.0275(12) 0.0157(10) 0.0079(10)
C73 0.0371(12) 0.0560(15) 0.0329(11) 0.0151(11) 0.0171(10) 0.0061(11)
C74 0.0342(11) 0.0643(15) 0.0239(10) -0.0118(10) 0.0094(8) 0.0015(11)
C75 0.0327(11) 0.0580(15) 0.0291(11) -0.0206(10) 0.0074(9) -0.0057(11)
C76 0.0310(10) 0.0278(10) 0.0418(12) -0.0109(9) 0.0076(9) -0.0051(8)
C77 0.041(2) 0.0211(10) 0.0480(14) -0.0016(9) 0.0090(12) -0.0032(11)
O60A 0.037(2) 0.046(2) 0.034(2) 0.0036(16) 0.0078(15) 0.0061(16)
O61A 0.037(2) 0.046(2) 0.034(2) 0.0036(16) 0.0078(15) 0.0061(16)
O62A 0.037(2) 0.046(2) 0.034(2) 0.0036(16) 0.0078(15) 0.0061(16)
O63A 0.037(2) 0.046(2) 0.034(2) 0.0036(16) 0.0078(15) 0.0061(16)
O64A 0.037(2) 0.046(2) 0.034(2) 0.0036(16) 0.0078(15) 0.0061(16)
O65A 0.037(2) 0.046(2) 0.034(2) 0.0036(16) 0.0078(15) 0.0061(16)
C66A 0.048(3) 0.061(3) 0.042(3) 0.003(2) 0.018(2) 0.011(2)
C67A 0.048(3) 0.061(3) 0.042(3) 0.003(2) 0.018(2) 0.011(2)
C68A 0.048(3) 0.061(3) 0.042(3) 0.003(2) 0.018(2) 0.011(2)
C69A 0.048(3) 0.061(3) 0.042(3) 0.003(2) 0.018(2) 0.011(2)
C70A 0.048(3) 0.061(3) 0.042(3) 0.003(2) 0.018(2) 0.011(2)
C71A 0.048(3) 0.061(3) 0.042(3) 0.003(2) 0.018(2) 0.011(2)
C72A 0.048(3) 0.061(3) 0.042(3) 0.003(2) 0.018(2) 0.011(2)
C73A 0.048(3) 0.061(3) 0.042(3) 0.003(2) 0.018(2) 0.011(2)
C74A 0.048(3) 0.061(3) 0.042(3) 0.003(2) 0.018(2) 0.011(2)
C75A 0.048(3) 0.061(3) 0.042(3) 0.003(2) 0.018(2) 0.011(2)
C76A 0.048(3) 0.061(3) 0.042(3) 0.003(2) 0.018(2) 0.011(2)
C77A 0.048(3) 0.061(3) 0.042(3) 0.003(2) 0.018(2) 0.011(2)
O1 0.0299(6) 0.0339(6) 0.0267(6) -0.0066(5) 0.0040(5) -0.0003(5)
O2 0.0311(6) 0.0332(6) 0.0290(6) -0.0023(5) -0.0043(5) 0.0074(5)
C7 0.0349(9) 0.0255(8) 0.0338(9) 0.0043(7) 0.0101(7) 0.0021(7)
C13 0.0370(9) 0.0267(8) 0.0359(9) -0.0033(7) -0.0026(7) 0.0102(7)
C19 0.0259(7) 0.0230(7) 0.0263(8) -0.0018(6) 0.0055(6) -0.0052(6)
C8 0.0250(8) 0.0286(8) 0.0361(9) -0.0009(7) 0.0076(7) 0.0011(6)
C14 0.0292(8) 0.0259(8) 0.0250(7) 0.0021(6) 0.0045(6) -0.0042(6)
C9 0.0361(9) 0.0310(9) 0.0260(8) 0.0013(6) 0.0014(7) 0.0068(7)
C15 0.0240(7) 0.0210(7) 0.0263(7) -0.0012(6) 0.0069(6) -0.0016(6)
C16 0.0393(9) 0.0357(9) 0.0267(8) 0.0073(7) -0.0010(7) -0.0101(8)
C10 0.0236(7) 0.0214(7) 0.0254(7) -0.0023(6) 0.0018(6) 0.0025(6)
C11 0.0305(9) 0.0240(8) 0.0401(9) -0.0003(7) 0.0031(7) -0.0018(6)
C17 0.0266(8) 0.0257(7) 0.0266(8) 0.0002(6) 0.0069(6) -0.0009(6)
C12 0.0298(8) 0.0338(9) 0.0323(8) -0.0025(7) 0.0091(7) 0.0045(7)
C18 0.0258(7) 0.0249(7) 0.0247(7) -0.0014(6) 0.0068(6) 0.0000(6)
N1 0.0229(6) 0.0233(6) 0.0244(6) 0.0018(5) 0.0041(5) 0.0035(5)
C1 0.0258(7) 0.0243(7) 0.0251(7) -0.0016(6) 0.0064(6) 0.0017(6)
K2 0.02723(17) 0.02825(18) 0.02431(16) 0.00193(12) 0.00404(13) -0.00241(13)
N2 0.0225(6) 0.0227(6) 0.0230(6) -0.0003(5) 0.0023(5) 0.0031(5)
C2 0.0216(7) 0.0213(7) 0.0250(7) 0.0022(6) 0.0062(6) 0.0003(6)
O3 0.0327(6) 0.0343(6) 0.0275(6) 0.0062(5) 0.0028(5) -0.0027(5)
N3 0.0429(9) 0.0396(9) 0.0344(8) -0.0090(7) 0.0061(7) 0.0128(7)
C3 0.0293(8) 0.0312(8) 0.0247(8) -0.0051(6) 0.0043(6) 0.0016(7)
K1 0.02542(17) 0.02457(17) 0.02141(16) -0.00108(12) 0.00399(12) -0.00064(12)
O4 0.0326(6) 0.0322(6) 0.0281(6) -0.0015(5) -0.0002(5) -0.0084(5)
N4 0.0259(6) 0.0234(6) 0.0253(6) -0.0018(5) 0.0056(5) -0.0042(5)
C4 0.0243(7) 0.0252(7) 0.0256(7) -0.0007(6) 0.0069(6) -0.0014(6)
N5 0.0233(6) 0.0231(6) 0.0240(6) -0.0010(5) 0.0033(5) -0.0054(5)
C5 0.0232(7) 0.0249(7) 0.0247(7) 0.0012(6) 0.0042(6) -0.0003(6)
N6 0.0625(11) 0.0529(11) 0.0360(9) 0.0178(8) -0.0061(8) -0.0287(9)
C6 0.0253(7) 0.0226(7) 0.0254(7) 0.0023(6) 0.0045(6) 0.0052(6)
C20 0.0284(8) 0.0298(8) 0.0382(9) -0.0003(7) 0.0105(7) -0.0034(7)
C21 0.0338(9) 0.0255(8) 0.0374(9) -0.0057(7) 0.0100(7) -0.0043(7)
C22 0.0394(9) 0.0315(9) 0.0254(8) -0.0005(7) 0.0017(7) -0.0098(7)
C23 0.0249(7) 0.0232(7) 0.0281(8) 0.0023(6) 0.0032(6) -0.0043(6)
C24 0.0400(10) 0.0328(9) 0.0391(10) 0.0047(8) -0.0013(8) -0.0136(8)
C25 0.0339(9) 0.0393(10) 0.0359(9) 0.0001(8) 0.0117(7) -0.0065(7)
C26 0.0344(9) 0.0262(8) 0.0477(11) 0.0007(7) 0.0041(8) 0.0008(7)
C27 0.0416(10) 0.0282(9) 0.0518(11) 0.0130(8) 0.0021(9) 0.0008(8)
C28 0.0344(9) 0.0261(8) 0.0502(11) 0.0065(8) -0.0020(8) 0.0054(7)
C29 0.0306(9) 0.0422(10) 0.0500(11) -0.0198(9) 0.0027(8) 0.0060(8)
C30 0.0302(9) 0.0524(12) 0.0411(10) -0.0230(9) 0.0057(8) 0.0023(8)
O31' 0.0377(7) 0.0351(7) 0.0363(7) 0.0096(5) 0.0099(5) -0.0014(5)
C31 0.0504(12) 0.0787(16) 0.0270(9) -0.0067(10) 0.0174(8) -0.0116(11)
O32' 0.0286(6) 0.0327(6) 0.0438(7) -0.0009(5) 0.0002(5) 0.0033(5)
C32 0.0527(12) 0.0691(15) 0.0360(10) 0.0102(10) 0.0154(9) -0.0189(11)
O33' 0.0402(7) 0.0520(8) 0.0312(6) -0.0124(6) 0.0095(5) -0.0048(6)
C33 0.0548(12) 0.0369(10) 0.0468(11) 0.0167(9) -0.0031(9) -0.0157(9)
O34' 0.0483(8) 0.0424(7) 0.0350(7) 0.0069(6) 0.0104(6) -0.0142(6)
C34 0.0465(11) 0.0256(9) 0.0505(12) 0.0086(8) -0.0106(9) 0.0004(8)
O35' 0.0330(6) 0.0283(6) 0.0414(7) 0.0032(5) -0.0035(5) 0.0017(5)
C35 0.0286(8) 0.0321(9) 0.0519(11) -0.0140(8) 0.0006(8) 0.0053(7)
O36' 0.0349(6) 0.0356(6) 0.0274(6) -0.0076(5) 0.0072(5) -0.0004(5)
C36 0.0307(9) 0.0377(10) 0.0450(10) -0.0173(8) 0.0061(8) 0.0028(7)
C37 0.0418(10) 0.0559(12) 0.0245(8) -0.0025(8) 0.0106(7) -0.0062(9)
C38 0.0444(10) 0.0508(11) 0.0282(9) 0.0098(8) 0.0115(8) -0.0063(9)

#

_geom_special_details
;
 All esds (except the esd in the dihedral angle between two l.s. planes)
 are estimated using the full covariance matrix.  The cell esds are taken
 into account individually in the estimation of esds in distances, angles
 and torsion angles; correlations between esds in cell parameters are only
 used when they are defined by crystal symmetry.  An approximate (isotropic)
 treatment of cell esds is used for estimating esds involving l.s. planes.
;
loop_
 _geom_bond_atom_site_label_1
 _geom_bond_atom_site_label_2
 _geom_bond_distance
 _geom_bond_site_symmetry_2
 _geom_bond_publ_flag
O60 C77 1.418(5) . ?
O60 C66 1.428(2) . ?
O60 K2 2.8089(13) . ?
O61 C68 1.417(3) . ?
O61 C67 1.433(3) . ?
O61 K2 2.8681(14) . ?
O62 C70 1.418(3) . ?
O62 C69 1.426(5) . ?
O62 K2 2.9033(15) . ?
O63 C72 1.413(3) . ?
O63 C71 1.429(4) . ?
O63 K2 3.0016(15) . ?
O64 C74 1.408(3) . ?
O64 C73 1.424(3) . ?
O64 K2 2.8352(15) . ?
O65 C75 1.418(3) . ?
O65 C76 1.426(3) . ?
O65 K2 2.9945(16) . ?
C66 C67 1.492(3) . ?
C66 H66A 0.9900 . ?
C66 H66B 0.9900 . ?
C67 H67A 0.9900 . ?
C67 H67B 0.9900 . ?
C68 C69 1.494(4) . ?
C68 H68A 0.9900 . ?
C68 H68B 0.9900 . ?
C69 H69A 0.9900 . ?
C69 H69B 0.9900 . ?
C70 C71 1.495(4) . ?
C70 H70A 0.9900 . ?
C70 H70B 0.9900 . ?
C71 H71A 0.9900 . ?
C71 H71B 0.9900 . ?
C72 C73 1.512(4) . ?
C72 H72A 0.9900 . ?
C72 H72B 0.9900 . ?
C73 H73A 0.9900 . ?
C73 H73B 0.9900 . ?
C74 C75 1.504(3) . ?
C74 H74A 0.9900 . ?
C74 H74B 0.9900 . ?
C75 H75A 0.9900 . ?
C75 H75B 0.9900 . ?
C76 C77 1.495(5) . ?
C76 H76A 0.9900 . ?
C76 H76B 0.9900 . ?
C77 H77A 0.9900 . ?
C77 H77B 0.9900 . ?
O60A C77A 1.417(13) . ?
O60A C66A 1.431(15) . ?
O60A K2 2.897(8) . ?
O61A C68A 1.376(18) . ?
O61A C67A 1.451(13) . ?
O61A K2 3.053(8) . ?
O62A C70A 1.416(16) . ?
O62A C69A 1.446(13) . ?
O62A K2 2.979(9) . ?
O63A C72A 1.368(13) . ?
O63A C71A 1.447(14) . ?
O63A K2 2.918(8) . ?
O64A C74A 1.386(14) . ?
O64A C73A 1.436(13) . ?
O64A K2 2.720(8) . ?
O65A C75A 1.396(12) . ?
O65A C76A 1.409(18) . ?
O65A K2 2.927(8) . ?
C66A C67A 1.466(16) . ?
C66A H66C 0.9900 . ?
C66A H66D 0.9900 . ?
C67A H67C 0.9900 . ?
C67A H67D 0.9900 . ?
C68A C69A 1.472(17) . ?
C68A H68C 0.9900 . ?
C68A H68D 0.9900 . ?
C69A H69C 0.9900 . ?
C69A H69D 0.9900 . ?
C70A C71A 1.485(16) . ?
C70A H70C 0.9900 . ?
C70A H70D 0.9900 . ?
C71A H71C 0.9900 . ?
C71A H71D 0.9900 . ?
C72A C73A 1.506(15) . ?
C72A H72C 0.9900 . ?
C72A H72D 0.9900 . ?
C73A H73C 0.9900 . ?
C73A H73D 0.9900 . ?
C74A C75A 1.523(14) . ?
C74A H74C 0.9900 . ?
C74A H74D 0.9900 . ?
C75A K2 3.476(13) . ?
C75A H75C 0.9900 . ?
C75A H75D 0.9900 . ?
C76A C77A 1.47(2) . ?
C76A H76C 0.9900 . ?
C76A H76D 0.9900 . ?
C77A H77C 0.9900 . ?
C77A H77D 0.9900 . ?
O1 C4 1.2457(19) . ?
O1 K1 2.8618(12) . ?
O2 C5 1.2261(19) . ?
O2 K1 2.7154(12) . ?
C7 C6 1.531(2) . ?
C7 H7A 0.9800 . ?
C7 H7B 0.9800 . ?
C7 H7C 0.9800 . ?
C13 C10 1.528(2) . ?
C13 H13A 0.9800 . ?
C13 H13B 0.9800 . ?
C13 H13C 0.9800 . ?
C19 N4 1.4771(19) . ?
C19 C20 1.527(2) . ?
C19 C21 1.529(2) . ?
C19 C22 1.538(2) . ?
C8 C6 1.528(2) . ?
C8 H8A 0.9800 . ?
C8 H8B 0.9800 . ?
C8 H8C 0.9800 . ?
C14 C17 1.394(2) . ?
C14 C16 1.415(2) . ?
C14 C15 1.468(2) . ?
C9 C6 1.537(2) . ?
C9 H9A 0.9800 . ?
C9 H9B 0.9800 . ?
C9 H9C 0.9800 . ?
C15 N4 1.268(2) . ?
C15 N5 1.4614(19) . ?
C16 N6 1.154(2) . ?
C10 N2 1.5034(19) . ?
C10 C11 1.525(2) . ?
C10 C12 1.527(2) . ?
C11 H11A 0.9800 . ?
C11 H11B 0.9800 . ?
C11 H11C 0.9800 . ?
C17 O3 1.2435(19) . ?
C17 C18 1.527(2) . ?
C17 K2 3.4641(16) . ?
C12 H12A 0.9800 . ?
C12 H12B 0.9800 . ?
C12 H12C 0.9800 . ?
C18 O4 1.2252(19) . ?
C18 N5 1.365(2) . ?
C18 K2 3.4417(16) . ?
N1 C2 1.269(2) . ?
N1 C6 1.4778(19) . ?
C1 C4 1.395(2) . ?
C1 C3 1.414(2) . ?
C1 C2 1.467(2) . ?
K2 O4 2.7779(12) . ?
K2 O3 2.7892(12) . ?
N2 C5 1.3636(19) . ?
N2 C2 1.4611(19) . ?
N3 C3 1.154(2) . ?
K1 O33' 2.7929(13) . ?
K1 O31' 2.8237(12) . ?
K1 O35' 2.9014(13) . ?
K1 O36' 2.9335(12) . ?
K1 O32' 2.9367(13) . ?
K1 O34' 3.0153(13) . ?
K1 C5 3.4378(15) . ?
K1 C4 3.5148(16) . ?
K1 C29 3.5283(19) . ?
C4 C5 1.528(2) . ?
N5 C23 1.504(2) . ?
C20 H20A 0.9800 . ?
C20 H20B 0.9800 . ?
C20 H20C 0.9800 . ?
C21 H21A 0.9800 . ?
C21 H21B 0.9800 . ?
C21 H21C 0.9800 . ?
C22 H22A 0.9800 . ?
C22 H22B 0.9800 . ?
C22 H22C 0.9800 . ?
C23 C26 1.520(2) . ?
C23 C24 1.525(2) . ?
C23 C25 1.532(2) . ?
C24 H24A 0.9800 . ?
C24 H24B 0.9800 . ?
C24 H24C 0.9800 . ?
C25 H25A 0.9800 . ?
C25 H25B 0.9800 . ?
C25 H25C 0.9800 . ?
C26 H26A 0.9800 . ?
C26 H26B 0.9800 . ?
C26 H26C 0.9800 . ?
C27 O31' 1.431(2) . ?
C27 C28 1.493(3) . ?
C27 H27A 0.9900 . ?
C27 H27B 0.9900 . ?
C28 O32' 1.422(2) . ?
C28 H28A 0.9900 . ?
C28 H28B 0.9900 . ?
C29 O32' 1.430(2) . ?
C29 C30 1.493(3) . ?
C29 H29A 0.9900 . ?
C29 H29B 0.9900 . ?
C30 O33' 1.417(2) . ?
C30 H30A 0.9900 . ?
C30 H30B 0.9900 . ?
O31' C38 1.413(2) . ?
C31 O33' 1.419(3) . ?
C31 C32 1.498(4) . ?
C31 H31A 0.9900 . ?
C31 H31B 0.9900 . ?
C32 O34' 1.413(3) . ?
C32 H32A 0.9900 . ?
C32 H32B 0.9900 . ?
C33 O34' 1.419(3) . ?
C33 C34 1.499(3) . ?
C33 H33A 0.9900 . ?
C33 H33B 0.9900 . ?
C34 O35' 1.414(2) . ?
C34 H34A 0.9900 . ?
C34 H34B 0.9900 . ?
O35' C35 1.425(2) . ?
C35 C36 1.506(3) . ?
C35 H35A 0.9900 . ?
C35 H35B 0.9900 . ?
O36' C36 1.414(2) . ?
O36' C37 1.427(2) . ?
C36 H36A 0.9900 . ?
C36 H36B 0.9900 . ?
C37 C38 1.497(3) . ?
C37 H37A 0.9900 . ?
C37 H37B 0.9900 . ?
C38 H38A 0.9900 . ?
C38 H38B 0.9900 . ?

#

loop_
 _geom_angle_atom_site_label_1
 _geom_angle_atom_site_label_2
 _geom_angle_atom_site_label_3
 _geom_angle
 _geom_angle_site_symmetry_1
 _geom_angle_site_symmetry_3
 _geom_angle_publ_flag
C77 O60 C66 111.6(2) . . ?
C77 O60 K2 120.78(17) . . ?
C66 O60 K2 119.16(11) . . ?
C68 O61 C67 112.06(17) . . ?
C68 O61 K2 107.51(12) . . ?
C67 O61 K2 110.96(12) . . ?
C70 O62 C69 111.48(19) . . ?
C70 O62 K2 119.77(14) . . ?
C69 O62 K2 117.77(15) . . ?
C72 O63 C71 111.07(19) . . ?
C72 O63 K2 107.06(13) . . ?
C71 O63 K2 111.70(15) . . ?
C74 O64 C73 111.31(18) . . ?
C74 O64 K2 121.84(13) . . ?
C73 O64 K2 121.73(14) . . ?
C75 O65 C76 110.73(17) . . ?
C75 O65 K2 103.61(13) . . ?
C76 O65 K2 105.80(11) . . ?
O60 C66 C67 108.23(17) . . ?
O60 C66 H66A 110.1 . . ?
C67 C66 H66A 110.1 . . ?
O60 C66 H66B 110.1 . . ?
C67 C66 H66B 110.1 . . ?
H66A C66 H66B 108.4 . . ?
O61 C67 C66 108.71(18) . . ?
O61 C67 H67A 109.9 . . ?
C66 C67 H67A 109.9 . . ?
O61 C67 H67B 109.9 . . ?
C66 C67 H67B 109.9 . . ?
H67A C67 H67B 108.3 . . ?
O61 C68 C69 107.8(2) . . ?
O61 C68 H68A 110.2 . . ?
C69 C68 H68A 110.2 . . ?
O61 C68 H68B 110.2 . . ?
C69 C68 H68B 110.2 . . ?
H68A C68 H68B 108.5 . . ?
O62 C69 C68 109.8(3) . . ?
O62 C69 H69A 109.7 . . ?
C68 C69 H69A 109.7 . . ?
O62 C69 H69B 109.7 . . ?
C68 C69 H69B 109.7 . . ?
H69A C69 H69B 108.2 . . ?
O62 C70 C71 108.6(2) . . ?
O62 C70 H70A 110.0 . . ?
C71 C70 H70A 110.0 . . ?
O62 C70 H70B 110.0 . . ?
C71 C70 H70B 110.0 . . ?
H70A C70 H70B 108.4 . . ?
O63 C71 C70 110.3(2) . . ?
O63 C71 H71A 109.6 . . ?
C70 C71 H71A 109.6 . . ?
O63 C71 H71B 109.6 . . ?
C70 C71 H71B 109.6 . . ?
H71A C71 H71B 108.1 . . ?
O63 C72 C73 109.32(17) . . ?
O63 C72 H72A 109.8 . . ?
C73 C72 H72A 109.8 . . ?
O63 C72 H72B 109.8 . . ?
C73 C72 H72B 109.8 . . ?
H72A C72 H72B 108.3 . . ?
O64 C73 C72 109.64(19) . . ?
O64 C73 H73A 109.7 . . ?
C72 C73 H73A 109.7 . . ?
O64 C73 H73B 109.7 . . ?
C72 C73 H73B 109.7 . . ?
H73A C73 H73B 108.2 . . ?
O64 C74 C75 108.89(18) . . ?
O64 C74 H74A 109.9 . . ?
C75 C74 H74A 109.9 . . ?
O64 C74 H74B 109.9 . . ?
C75 C74 H74B 109.9 . . ?
H74A C74 H74B 108.3 . . ?
O65 C75 C74 108.34(18) . . ?
O65 C75 H75A 110.0 . . ?
C74 C75 H75A 110.0 . . ?
O65 C75 H75B 110.0 . . ?
C74 C75 H75B 110.0 . . ?
H75A C75 H75B 108.4 . . ?
O65 C76 C77 108.4(2) . . ?
O65 C76 H76A 110.0 . . ?
C77 C76 H76A 110.0 . . ?
O65 C76 H76B 110.0 . . ?
C77 C76 H76B 110.0 . . ?
H76A C76 H76B 108.4 . . ?
O60 C77 C76 109.6(4) . . ?
O60 C77 H77A 109.8 . . ?
C76 C77 H77A 109.8 . . ?
O60 C77 H77B 109.8 . . ?
C76 C77 H77B 109.8 . . ?
H77A C77 H77B 108.2 . . ?
C77A O60A C66A 112.5(10) . . ?
C77A O60A K2 117.1(7) . . ?
C66A O60A K2 121.1(8) . . ?
C68A O61A C67A 111.7(11) . . ?
C68A O61A K2 112.9(13) . . ?
C67A O61A K2 103.7(7) . . ?
C70A O62A C69A 112.5(10) . . ?
C70A O62A K2 119.1(10) . . ?
C69A O62A K2 117.3(8) . . ?
C72A O63A C71A 109.9(10) . . ?
C72A O63A K2 106.6(8) . . ?
C71A O63A K2 110.2(7) . . ?
C74A O64A C73A 111.3(9) . . ?
C74A O64A K2 123.9(7) . . ?
C73A O64A K2 119.6(7) . . ?
C75A O65A C76A 113.8(13) . . ?
C75A O65A K2 101.0(7) . . ?
C76A O65A K2 114.7(15) . . ?
O60A C66A C67A 108.8(12) . . ?
O60A C66A H66C 109.9 . . ?
C67A C66A H66C 109.9 . . ?
O60A C66A H66D 109.9 . . ?
C67A C66A H66D 109.9 . . ?
H66C C66A H66D 108.3 . . ?
O61A C67A C66A 107.0(12) . . ?
O61A C67A H67C 110.3 . . ?
C66A C67A H67C 110.3 . . ?
O61A C67A H67D 110.3 . . ?
C66A C67A H67D 110.3 . . ?
H67C C67A H67D 108.6 . . ?
O61A C68A C69A 106.0(15) . . ?
O61A C68A H68C 110.5 . . ?
C69A C68A H68C 110.5 . . ?
O61A C68A H68D 110.5 . . ?
C69A C68A H68D 110.5 . . ?
H68C C68A H68D 108.7 . . ?
O62A C69A C68A 112.1(16) . . ?
O62A C69A H69C 109.2 . . ?
C68A C69A H69C 109.2 . . ?
O62A C69A H69D 109.2 . . ?
C68A C69A H69D 109.2 . . ?
H69C C69A H69D 107.9 . . ?
O62A C70A C71A 107.0(13) . . ?
O62A C70A H70C 110.3 . . ?
C71A C70A H70C 110.3 . . ?
O62A C70A H70D 110.3 . . ?
C71A C70A H70D 110.3 . . ?
H70C C70A H70D 108.6 . . ?
O63A C71A C70A 111.8(14) . . ?
O63A C71A H71C 109.3 . . ?
C70A C71A H71C 109.3 . . ?
O63A C71A H71D 109.3 . . ?
C70A C71A H71D 109.3 . . ?
H71C C71A H71D 107.9 . . ?
O63A C72A C73A 108.3(11) . . ?
O63A C72A H72C 110.0 . . ?
C73A C72A H72C 110.0 . . ?
O63A C72A H72D 110.0 . . ?
C73A C72A H72D 110.0 . . ?
H72C C72A H72D 108.4 . . ?
O64A C73A C72A 111.9(11) . . ?
O64A C73A H73C 109.2 . . ?
C72A C73A H73C 109.2 . . ?
O64A C73A H73D 109.2 . . ?
C72A C73A H73D 109.2 . . ?
H73C C73A H73D 107.9 . . ?
O64A C74A C75A 106.0(10) . . ?
O64A C74A H74C 110.5 . . ?
C75A C74A H74C 110.5 . . ?
O64A C74A H74D 110.5 . . ?
C75A C74A H74D 110.5 . . ?
H74C C74A H74D 108.7 . . ?
O65A C75A C74A 112.7(11) . . ?
O65A C75A K2 55.7(6) . . ?
C74A C75A K2 85.2(7) . . ?
O65A C75A H75C 109.1 . . ?
C74A C75A H75C 109.1 . . ?
K2 C75A H75C 74.3 . . ?
O65A C75A H75D 109.1 . . ?
C74A C75A H75D 109.1 . . ?
K2 C75A H75D 163.2 . . ?
H75C C75A H75D 107.8 . . ?
O65A C76A C77A 110.1(16) . . ?
O65A C76A H76C 109.6 . . ?
C77A C76A H76C 109.6 . . ?
O65A C76A H76D 109.6 . . ?
C77A C76A H76D 109.6 . . ?
H76C C76A H76D 108.1 . . ?
O60A C77A C76A 113.6(19) . . ?
O60A C77A H77C 108.8 . . ?
C76A C77A H77C 108.8 . . ?
O60A C77A H77D 108.8 . . ?
C76A C77A H77D 108.8 . . ?
H77C C77A H77D 107.7 . . ?
C4 O1 K1 111.49(10) . . ?
C5 O2 K1 116.22(10) . . ?
C6 C7 H7A 109.5 . . ?
C6 C7 H7B 109.5 . . ?
H7A C7 H7B 109.5 . . ?
C6 C7 H7C 109.5 . . ?
H7A C7 H7C 109.5 . . ?
H7B C7 H7C 109.5 . . ?
C10 C13 H13A 109.5 . . ?
C10 C13 H13B 109.5 . . ?
H13A C13 H13B 109.5 . . ?
C10 C13 H13C 109.5 . . ?
H13A C13 H13C 109.5 . . ?
H13B C13 H13C 109.5 . . ?
N4 C19 C20 111.44(13) . . ?
N4 C19 C21 112.18(13) . . ?
C20 C19 C21 112.70(13) . . ?
N4 C19 C22 105.57(12) . . ?
C20 C19 C22 107.44(14) . . ?
C21 C19 C22 107.03(13) . . ?
C6 C8 H8A 109.5 . . ?
C6 C8 H8B 109.5 . . ?
H8A C8 H8B 109.5 . . ?
C6 C8 H8C 109.5 . . ?
H8A C8 H8C 109.5 . . ?
H8B C8 H8C 109.5 . . ?
C17 C14 C16 121.28(15) . . ?
C17 C14 C15 109.54(14) . . ?
C16 C14 C15 129.17(14) . . ?
C6 C9 H9A 109.5 . . ?
C6 C9 H9B 109.5 . . ?
H9A C9 H9B 109.5 . . ?
C6 C9 H9C 109.5 . . ?
H9A C9 H9C 109.5 . . ?
H9B C9 H9C 109.5 . . ?
N4 C15 N5 117.32(13) . . ?
N4 C15 C14 136.66(15) . . ?
N5 C15 C14 106.02(12) . . ?
N6 C16 C14 176.74(19) . . ?
N2 C10 C11 109.26(13) . . ?
N2 C10 C12 109.20(13) . . ?
C11 C10 C12 111.17(14) . . ?
N2 C10 C13 110.75(12) . . ?
C11 C10 C13 107.55(14) . . ?
C12 C10 C13 108.90(14) . . ?
C10 C11 H11A 109.5 . . ?
C10 C11 H11B 109.5 . . ?
H11A C11 H11B 109.5 . . ?
C10 C11 H11C 109.5 . . ?
H11A C11 H11C 109.5 . . ?
H11B C11 H11C 109.5 . . ?
O3 C17 C14 132.46(15) . . ?
O3 C17 C18 121.11(14) . . ?
C14 C17 C18 106.43(13) . . ?
O3 C17 K2 47.99(8) . . ?
C14 C17 K2 162.44(12) . . ?
C18 C17 K2 76.41(8) . . ?
C10 C12 H12A 109.5 . . ?
C10 C12 H12B 109.5 . . ?
H12A C12 H12B 109.5 . . ?
C10 C12 H12C 109.5 . . ?
H12A C12 H12C 109.5 . . ?
H12B C12 H12C 109.5 . . ?
O4 C18 N5 129.47(15) . . ?
O4 C18 C17 122.71(14) . . ?
N5 C18 C17 107.82(13) . . ?
O4 C18 K2 48.12(8) . . ?
N5 C18 K2 160.78(10) . . ?
C17 C18 K2 78.04(8) . . ?
C2 N1 C6 125.40(13) . . ?
C4 C1 C3 121.43(14) . . ?
C4 C1 C2 109.48(13) . . ?
C3 C1 C2 129.09(14) . . ?
O64A K2 O4 83.84(17) . . ?
O64A K2 O3 85.58(18) . . ?
O4 K2 O3 61.15(3) . . ?
O4 K2 O60 133.77(4) . . ?
O3 K2 O60 72.76(4) . . ?
O4 K2 O64 75.81(4) . . ?
O3 K2 O64 97.07(4) . . ?
O60 K2 O64 115.16(5) . . ?
O4 K2 O61 130.83(4) . . ?
O3 K2 O61 107.33(4) . . ?
O60 K2 O61 59.11(4) . . ?
O64 K2 O61 150.33(4) . . ?
O64A K2 O60A 117.6(2) . . ?
O4 K2 O60A 136.44(16) . . ?
O3 K2 O60A 81.98(16) . . ?
O4 K2 O62 94.82(4) . . ?
O3 K2 O62 134.25(4) . . ?
O60 K2 O62 116.18(4) . . ?
O64 K2 O62 115.05(5) . . ?
O61 K2 O62 57.60(5) . . ?
O64A K2 O63A 59.6(3) . . ?
O4 K2 O63A 78.99(16) . . ?
O3 K2 O63A 129.85(17) . . ?
O60A K2 O63A 144.4(2) . . ?
O64A K2 O65A 59.3(2) . . ?
O4 K2 O65A 126.26(15) . . ?
O3 K2 O65A 77.16(16) . . ?
O60A K2 O65A 58.3(2) . . ?
O63A K2 O65A 108.1(2) . . ?
O64A K2 O62A 116.9(3) . . ?
O4 K2 O62A 87.33(16) . . ?
O3 K2 O62A 139.96(16) . . ?
O60A K2 O62A 111.2(2) . . ?
O63A K2 O62A 57.4(2) . . ?
O65A K2 O62A 142.4(2) . . ?
O4 K2 O65 110.06(4) . . ?
O3 K2 O65 75.75(4) . . ?
O60 K2 O65 58.31(4) . . ?
O64 K2 O65 57.15(5) . . ?
O61 K2 O65 112.42(4) . . ?
O62 K2 O65 148.99(4) . . ?
C5 N2 C2 110.14(12) . . ?
C5 N2 C10 126.76(12) . . ?
C2 N2 C10 123.08(12) . . ?
N1 C2 N2 117.21(13) . . ?
N1 C2 C1 136.75(14) . . ?
N2 C2 C1 106.02(12) . . ?
C17 O3 K2 112.67(10) . . ?
N3 C3 C1 177.28(18) . . ?
O2 K1 O33' 132.73(4) . . ?
O2 K1 O31' 88.43(4) . . ?
O33' K1 O31' 118.72(4) . . ?
O2 K1 O1 61.02(3) . . ?
O33' K1 O1 85.14(4) . . ?
O31' K1 O1 79.65(4) . . ?
O2 K1 O35' 80.23(4) . . ?
O33' K1 O35' 114.26(4) . . ?
O31' K1 O35' 116.17(4) . . ?
O1 K1 O35' 138.31(4) . . ?
O2 K1 O36' 77.63(4) . . ?
O33' K1 O36' 149.14(4) . . ?
O31' K1 O36' 57.87(4) . . ?
O1 K1 O36' 121.02(3) . . ?
O35' K1 O36' 58.33(4) . . ?
O2 K1 O32' 127.82(4) . . ?
O33' K1 O32' 60.05(4) . . ?
O31' K1 O32' 58.71(4) . . ?
O1 K1 O32' 73.13(3) . . ?
O35' K1 O32' 148.52(4) . . ?
O36' K1 O32' 109.05(4) . . ?
O2 K1 O34' 115.44(4) . . ?
O33' K1 O34' 57.38(4) . . ?
O31' K1 O34' 151.01(4) . . ?
O1 K1 O34' 125.41(4) . . ?
O35' K1 O34' 56.98(4) . . ?
O36' K1 O34' 109.16(4) . . ?
O32' K1 O34' 110.69(4) . . ?
O2 K1 C5 18.66(4) . . ?
O33' K1 C5 124.53(4) . . ?
O31' K1 C5 78.68(4) . . ?
O1 K1 C5 43.94(3) . . ?
O35' K1 C5 98.81(4) . . ?
O36' K1 C5 86.00(4) . . ?
O32' K1 C5 109.42(4) . . ?
O34' K1 C5 128.74(4) . . ?
O2 K1 C4 43.46(4) . . ?
O33' K1 C4 103.91(4) . . ?
O31' K1 C4 74.51(4) . . ?
O1 K1 C4 19.26(3) . . ?
O35' K1 C4 123.44(4) . . ?
O36' K1 C4 104.03(3) . . ?
O32' K1 C4 86.58(4) . . ?
O34' K1 C4 134.06(4) . . ?
C5 K1 C4 25.35(4) . . ?
O2 K1 C29 123.95(4) . . ?
O33' K1 C29 41.96(5) . . ?
O31' K1 C29 79.12(5) . . ?
O1 K1 C29 63.01(4) . . ?
O35' K1 C29 153.18(4) . . ?
O36' K1 C29 132.36(5) . . ?
O32' K1 C29 23.33(4) . . ?
O34' K1 C29 98.59(5) . . ?
C5 K1 C29 106.06(4) . . ?
C4 K1 C29 80.73(4) . . ?
C18 O4 K2 112.71(10) . . ?
C15 N4 C19 125.22(13) . . ?
O1 C4 C1 132.71(15) . . ?
O1 C4 C5 120.93(14) . . ?
C1 C4 C5 106.36(13) . . ?
O1 C4 K1 49.25(8) . . ?
C1 C4 K1 163.79(11) . . ?
C5 C4 K1 74.51(8) . . ?
C18 N5 C15 110.18(12) . . ?
C18 N5 C23 126.64(13) . . ?
C15 N5 C23 123.18(12) . . ?
O2 C5 N2 129.24(15) . . ?
O2 C5 C4 122.89(14) . . ?
N2 C5 C4 107.86(12) . . ?
O2 C5 K1 45.12(8) . . ?
N2 C5 K1 162.98(10) . . ?
C4 C5 K1 80.14(8) . . ?
N1 C6 C8 110.93(13) . . ?
N1 C6 C7 112.55(13) . . ?
C8 C6 C7 112.41(13) . . ?
N1 C6 C9 105.44(12) . . ?
C8 C6 C9 107.77(13) . . ?
C7 C6 C9 107.32(13) . . ?
C19 C20 H20A 109.5 . . ?
C19 C20 H20B 109.5 . . ?
H20A C20 H20B 109.5 . . ?
C19 C20 H20C 109.5 . . ?
H20A C20 H20C 109.5 . . ?
H20B C20 H20C 109.5 . . ?
C19 C21 H21A 109.5 . . ?
C19 C21 H21B 109.5 . . ?
H21A C21 H21B 109.5 . . ?
C19 C21 H21C 109.5 . . ?
H21A C21 H21C 109.5 . . ?
H21B C21 H21C 109.5 . . ?
C19 C22 H22A 109.5 . . ?
C19 C22 H22B 109.5 . . ?
H22A C22 H22B 109.5 . . ?
C19 C22 H22C 109.5 . . ?
H22A C22 H22C 109.5 . . ?
H22B C22 H22C 109.5 . . ?
N5 C23 C26 109.44(13) . . ?
N5 C23 C24 111.07(13) . . ?
C26 C23 C24 108.11(14) . . ?
N5 C23 C25 108.83(13) . . ?
C26 C23 C25 110.90(14) . . ?
C24 C23 C25 108.49(14) . . ?
C23 C24 H24A 109.5 . . ?
C23 C24 H24B 109.5 . . ?
H24A C24 H24B 109.5 . . ?
C23 C24 H24C 109.5 . . ?
H24A C24 H24C 109.5 . . ?
H24B C24 H24C 109.5 . . ?
C23 C25 H25A 109.5 . . ?
C23 C25 H25B 109.5 . . ?
H25A C25 H25B 109.5 . . ?
C23 C25 H25C 109.5 . . ?
H25A C25 H25C 109.5 . . ?
H25B C25 H25C 109.5 . . ?
C23 C26 H26A 109.5 . . ?
C23 C26 H26B 109.5 . . ?
H26A C26 H26B 109.5 . . ?
C23 C26 H26C 109.5 . . ?
H26A C26 H26C 109.5 . . ?
H26B C26 H26C 109.5 . . ?
O31' C27 C28 109.31(15) . . ?
O31' C27 H27A 109.8 . . ?
C28 C27 H27A 109.8 . . ?
O31' C27 H27B 109.8 . . ?
C28 C27 H27B 109.8 . . ?
H27A C27 H27B 108.3 . . ?
O32' C28 C27 108.42(14) . . ?
O32' C28 H28A 110.0 . . ?
C27 C28 H28A 110.0 . . ?
O32' C28 H28B 110.0 . . ?
C27 C28 H28B 110.0 . . ?
H28A C28 H28B 108.4 . . ?
O32' C29 C30 109.65(15) . . ?
O32' C29 K1 54.43(8) . . ?
C30 C29 K1 84.09(10) . . ?
O32' C29 H29A 109.7 . . ?
C30 C29 H29A 109.7 . . ?
K1 C29 H29A 75.0 . . ?
O32' C29 H29B 109.7 . . ?
C30 C29 H29B 109.7 . . ?
K1 C29 H29B 162.8 . . ?
H29A C29 H29B 108.2 . . ?
O33' C30 C29 108.69(15) . . ?
O33' C30 H30A 110.0 . . ?
C29 C30 H30A 110.0 . . ?
O33' C30 H30B 110.0 . . ?
C29 C30 H30B 110.0 . . ?
H30A C30 H30B 108.3 . . ?
C38 O31' C27 111.76(15) . . ?
C38 O31' K1 122.00(11) . . ?
C27 O31' K1 119.35(11) . . ?
O33' C31 C32 108.71(16) . . ?
O33' C31 H31A 109.9 . . ?
C32 C31 H31A 109.9 . . ?
O33' C31 H31B 109.9 . . ?
C32 C31 H31B 109.9 . . ?
H31A C31 H31B 108.3 . . ?
C28 O32' C29 110.63(14) . . ?
C28 O32' K1 107.34(10) . . ?
C29 O32' K1 102.24(10) . . ?
O34' C32 C31 108.92(16) . . ?
O34' C32 H32A 109.9 . . ?
C31 C32 H32A 109.9 . . ?
O34' C32 H32B 109.9 . . ?
C31 C32 H32B 109.9 . . ?
H32A C32 H32B 108.3 . . ?
C30 O33' C31 111.94(15) . . ?
C30 O33' K1 118.56(11) . . ?
C31 O33' K1 123.23(12) . . ?
O34' C33 C34 109.20(16) . . ?
O34' C33 H33A 109.8 . . ?
C34 C33 H33A 109.8 . . ?
O34' C33 H33B 109.8 . . ?
C34 C33 H33B 109.8 . . ?
H33A C33 H33B 108.3 . . ?
C32 O34' C33 111.69(16) . . ?
C32 O34' K1 106.76(12) . . ?
C33 O34' K1 106.84(11) . . ?
O35' C34 C33 108.47(16) . . ?
O35' C34 H34A 110.0 . . ?
C33 C34 H34A 110.0 . . ?
O35' C34 H34B 110.0 . . ?
C33 C34 H34B 110.0 . . ?
H34A C34 H34B 108.4 . . ?
C34 O35' C35 111.04(15) . . ?
C34 O35' K1 120.85(12) . . ?
C35 O35' K1 117.42(10) . . ?
O35' C35 C36 109.39(14) . . ?
O35' C35 H35A 109.8 . . ?
C36 C35 H35A 109.8 . . ?
O35' C35 H35B 109.8 . . ?
C36 C35 H35B 109.8 . . ?
H35A C35 H35B 108.2 . . ?
C36 O36' C37 111.13(14) . . ?
C36 O36' K1 111.29(11) . . ?
C37 O36' K1 107.39(10) . . ?
O36' C36 C35 108.88(14) . . ?
O36' C36 H36A 109.9 . . ?
C35 C36 H36A 109.9 . . ?
O36' C36 H36B 109.9 . . ?
C35 C36 H36B 109.9 . . ?
H36A C36 H36B 108.3 . . ?
O36' C37 C38 109.62(15) . . ?
O36' C37 H37A 109.7 . . ?
C38 C37 H37A 109.7 . . ?
O36' C37 H37B 109.7 . . ?
C38 C37 H37B 109.7 . . ?
H37A C37 H37B 108.2 . . ?
O31' C38 C37 108.68(15) . . ?
O31' C38 H38A 110.0 . . ?
C37 C38 H38A 110.0 . . ?
O31' C38 H38B 110.0 . . ?
C37 C38 H38B 110.0 . . ?
H38A C38 H38B 108.3 . . ?

#

loop_
 _geom_torsion_atom_site_label_1
 _geom_torsion_atom_site_label_2
 _geom_torsion_atom_site_label_3
 _geom_torsion_atom_site_label_4
 _geom_torsion
 _geom_torsion_site_symmetry_1
 _geom_torsion_site_symmetry_2
 _geom_torsion_site_symmetry_3
 _geom_torsion_site_symmetry_4
 _geom_torsion_publ_flag
C77 O60 C66 C67 -173.4(3) . . . . ?
K2 O60 C66 C67 38.27(19) . . . . ?
C68 O61 C67 C66 178.67(17) . . . . ?
K2 O61 C67 C66 58.48(17) . . . . ?
O60 C66 C67 O61 -64.4(2) . . . . ?
C67 O61 C68 C69 167.9(2) . . . . ?
K2 O61 C68 C69 -69.9(2) . . . . ?
C70 O62 C69 C68 -166.2(2) . . . . ?
K2 O62 C69 C68 -22.1(3) . . . . ?
O61 C68 C69 O62 62.0(3) . . . . ?
C69 O62 C70 C71 -174.2(2) . . . . ?
K2 O62 C70 C71 42.5(2) . . . . ?
C72 O63 C71 C70 173.77(19) . . . . ?
K2 O63 C71 C70 54.3(2) . . . . ?
O62 C70 C71 O63 -64.8(3) . . . . ?
C71 O63 C72 C73 175.18(19) . . . . ?
K2 O63 C72 C73 -62.64(18) . . . . ?
C74 O64 C73 C72 176.93(18) . . . . ?
K2 O64 C73 C72 -28.0(2) . . . . ?
O63 C72 C73 O64 62.5(2) . . . . ?
C73 O64 C74 C75 177.30(19) . . . . ?
K2 O64 C74 C75 22.2(2) . . . . ?
C76 O65 C75 C74 -178.26(18) . . . . ?
K2 O65 C75 C74 68.7(2) . . . . ?
O64 C74 C75 O65 -63.8(3) . . . . ?
C75 O65 C76 C77 -174.7(3) . . . . ?
K2 O65 C76 C77 -63.1(3) . . . . ?
C66 O60 C77 C76 179.9(3) . . . . ?
K2 O60 C77 C76 -32.3(5) . . . . ?
O65 C76 C77 O60 66.3(4) . . . . ?
C77A O60A C66A C67A 173.2(12) . . . . ?
K2 O60A C66A C67A 27.5(18) . . . . ?
C68A O61A C67A C66A -168.0(18) . . . . ?
K2 O61A C67A C66A 70.2(11) . . . . ?
O60A C66A C67A O61A -67.8(16) . . . . ?
C67A O61A C68A C69A -177.9(15) . . . . ?
K2 O61A C68A C69A -61(2) . . . . ?
C70A O62A C69A C68A 178.6(17) . . . . ?
K2 O62A C69A C68A -37.7(15) . . . . ?
O61A C68A C69A O62A 67(2) . . . . ?
C69A O62A C70A C71A 176.6(14) . . . . ?
K2 O62A C70A C71A 34(2) . . . . ?
C72A O63A C71A C70A 179.9(13) . . . . ?
K2 O63A C71A C70A 62.8(13) . . . . ?
O62A C70A C71A O63A -65(2) . . . . ?
C71A O63A C72A C73A 178.2(11) . . . . ?
K2 O63A C72A C73A -62.4(12) . . . . ?
C74A O64A C73A C72A -179.5(12) . . . . ?
K2 O64A C73A C72A -24.1(14) . . . . ?
O63A C72A C73A O64A 60.8(15) . . . . ?
C73A O64A C74A C75A 174.6(11) . . . . ?
K2 O64A C74A C75A 20.5(15) . . . . ?
C76A O65A C75A C74A -170(2) . . . . ?
K2 O65A C75A C74A 66.9(11) . . . . ?
C76A O65A C75A K2 123(2) . . . . ?
O64A C74A C75A O65A -62.9(15) . . . . ?
O64A C74A C75A K2 -13.2(10) . . . . ?
C75A O65A C76A C77A -166(2) . . . . ?
K2 O65A C76A C77A -50(4) . . . . ?
C66A O60A C77A C76A 175.6(18) . . . . ?
K2 O60A C77A C76A -37.3(18) . . . . ?
O65A C76A C77A O60A 59(3) . . . . ?
C17 C14 C15 N4 178.30(18) . . . . ?
C16 C14 C15 N4 -3.2(3) . . . . ?
C17 C14 C15 N5 -1.34(18) . . . . ?
C16 C14 C15 N5 177.21(18) . . . . ?
C16 C14 C17 O3 2.5(3) . . . . ?
C15 C14 C17 O3 -178.84(17) . . . . ?
C16 C14 C17 C18 -177.25(16) . . . . ?
C15 C14 C17 C18 1.43(18) . . . . ?
C16 C14 C17 K2 85.9(4) . . . . ?
C15 C14 C17 K2 -95.5(4) . . . . ?
O3 C17 C18 O4 -0.5(2) . . . . ?
C14 C17 C18 O4 179.22(15) . . . . ?
K2 C17 C18 O4 -18.73(14) . . . . ?
O3 C17 C18 N5 179.22(15) . . . . ?
C14 C17 C18 N5 -1.01(17) . . . . ?
K2 C17 C18 N5 161.04(12) . . . . ?
O3 C17 C18 K2 18.18(14) . . . . ?
C14 C17 C18 K2 -162.05(12) . . . . ?
C11 C10 N2 C5 122.22(16) . . . . ?
C12 C10 N2 C5 -115.99(16) . . . . ?
C13 C10 N2 C5 3.9(2) . . . . ?
C11 C10 N2 C2 -56.29(18) . . . . ?
C12 C10 N2 C2 65.50(17) . . . . ?
C13 C10 N2 C2 -174.59(14) . . . . ?
C6 N1 C2 N2 178.29(13) . . . . ?
C6 N1 C2 C1 -3.0(3) . . . . ?
C5 N2 C2 N1 175.14(14) . . . . ?
C10 N2 C2 N1 -6.1(2) . . . . ?
C5 N2 C2 C1 -3.91(16) . . . . ?
C10 N2 C2 C1 174.82(13) . . . . ?
C4 C1 C2 N1 -175.77(18) . . . . ?
C3 C1 C2 N1 4.2(3) . . . . ?
C4 C1 C2 N2 2.99(17) . . . . ?
C3 C1 C2 N2 -177.09(16) . . . . ?
C14 C17 O3 K2 156.21(16) . . . . ?
C18 C17 O3 K2 -24.09(18) . . . . ?
N5 C18 O4 K2 -154.76(14) . . . . ?
C17 C18 O4 K2 24.95(18) . . . . ?
N5 C15 N4 C19 -178.48(13) . . . . ?
C14 C15 N4 C19 1.9(3) . . . . ?
C20 C19 N4 C15 62.8(2) . . . . ?
C21 C19 N4 C15 -64.6(2) . . . . ?
C22 C19 N4 C15 179.16(15) . . . . ?
K1 O1 C4 C1 -158.38(16) . . . . ?
K1 O1 C4 C5 21.99(17) . . . . ?
C3 C1 C4 O1 -0.7(3) . . . . ?
C2 C1 C4 O1 179.23(17) . . . . ?
C3 C1 C4 C5 178.97(15) . . . . ?
C2 C1 C4 C5 -1.10(17) . . . . ?
C3 C1 C4 K1 -90.3(4) . . . . ?
C2 C1 C4 K1 89.6(4) . . . . ?
O4 C18 N5 C15 179.92(16) . . . . ?
C17 C18 N5 C15 0.18(17) . . . . ?
K2 C18 N5 C15 105.3(3) . . . . ?
O4 C18 N5 C23 0.5(3) . . . . ?
C17 C18 N5 C23 -179.22(14) . . . . ?
K2 C18 N5 C23 -74.1(4) . . . . ?
N4 C15 N5 C18 -179.04(14) . . . . ?
C14 C15 N5 C18 0.67(17) . . . . ?
N4 C15 N5 C23 0.4(2) . . . . ?
C14 C15 N5 C23 -179.91(13) . . . . ?
K1 O2 C5 N2 158.28(13) . . . . ?
K1 O2 C5 C4 -21.26(19) . . . . ?
C2 N2 C5 O2 -176.33(16) . . . . ?
C10 N2 C5 O2 5.0(3) . . . . ?
C2 N2 C5 C4 3.27(16) . . . . ?
C10 N2 C5 C4 -175.40(13) . . . . ?
C2 N2 C5 K1 -112.7(3) . . . . ?
C10 N2 C5 K1 68.6(4) . . . . ?
O1 C4 C5 O2 -2.0(2) . . . . ?
C1 C4 C5 O2 178.28(15) . . . . ?
K1 C4 C5 O2 15.12(14) . . . . ?
O1 C4 C5 N2 178.37(14) . . . . ?
C1 C4 C5 N2 -1.34(17) . . . . ?
K1 C4 C5 N2 -164.51(12) . . . . ?
O1 C4 C5 K1 -17.12(14) . . . . ?
C1 C4 C5 K1 163.16(12) . . . . ?
C2 N1 C6 C8 -63.3(2) . . . . ?
C2 N1 C6 C7 63.7(2) . . . . ?
C2 N1 C6 C9 -179.67(15) . . . . ?
C18 N5 C23 C26 -121.13(16) . . . . ?
C15 N5 C23 C26 59.55(19) . . . . ?
C18 N5 C23 C24 -1.8(2) . . . . ?
C15 N5 C23 C24 178.84(15) . . . . ?
C18 N5 C23 C25 117.54(16) . . . . ?
C15 N5 C23 C25 -61.78(18) . . . . ?
O31' C27 C28 O32' 65.77(19) . . . . ?
O32' C29 C30 O33' -69.3(2) . . . . ?
K1 C29 C30 O33' -20.48(13) . . . . ?
C28 C27 O31' C38 176.05(15) . . . . ?
C28 C27 O31' K1 -32.42(18) . . . . ?
C27 C28 O32' C29 -174.22(15) . . . . ?
C27 C28 O32' K1 -63.43(15) . . . . ?
C30 C29 O32' C28 -178.89(15) . . . . ?
K1 C29 O32' C28 114.05(13) . . . . ?
C30 C29 O32' K1 67.06(15) . . . . ?
O33' C31 C32 O34' 63.6(2) . . . . ?
C29 C30 O33' C31 -176.85(15) . . . . ?
C29 C30 O33' K1 30.04(18) . . . . ?
C32 C31 O33' C30 177.53(16) . . . . ?
C32 C31 O33' K1 -30.8(2) . . . . ?
C31 C32 O34' C33 -178.40(17) . . . . ?
C31 C32 O34' K1 -61.96(17) . . . . ?
C34 C33 O34' C32 -178.70(16) . . . . ?
C34 C33 O34' K1 64.90(16) . . . . ?
O34' C33 C34 O35' -66.3(2) . . . . ?
C33 C34 O35' C35 174.98(15) . . . . ?
C33 C34 O35' K1 31.41(19) . . . . ?
C34 O35' C35 C36 175.80(14) . . . . ?
K1 O35' C35 C36 -39.25(17) . . . . ?
C37 O36' C36 C35 -178.35(15) . . . . ?
K1 O36' C36 C35 -58.71(15) . . . . ?
O35' C35 C36 O36' 66.29(19) . . . . ?
C36 O36' C37 C38 -174.37(15) . . . . ?
K1 O36' C37 C38 63.70(16) . . . . ?
C27 O31' C38 C37 176.96(15) . . . . ?
K1 O31' C38 C37 26.30(19) . . . . ?
O36' C37 C38 O31' -61.3(2) . . . . ?

#

_refine_diff_density_max                            0.481
_refine_diff_density_min                            -0.266
_refine_diff_density_rms                            0.048
######### additional information out of the cif_od #######  
_audit_creation_date                                2024-12-03
_cell_oxdiff_length_a                               21.8708(3) 
_cell_oxdiff_length_b                               8.91281(8) 
_cell_oxdiff_length_c                               31.1628(3) 
_cell_oxdiff_angle_alpha                            90.0385(8) 
_cell_oxdiff_angle_beta                             106.9338(10) 
_cell_oxdiff_angle_gamma                            90.0017(9) 
_cell_oxdiff_volume                                 5811.19(11) 
_cell_oxdiff_measurement_reflns_used                33932
loop_
 _exptl_crystal_face_index_h
 _exptl_crystal_face_index_k
 _exptl_crystal_face_index_l
 _exptl_crystal_face_perp_dist
-10    0   -9 0.0501
-9    0   18 0.0362
9    0  -19 0.0306
-2    6    2 0.1638
-10    0  -10 0.0493
9    1   11 0.0342
-3    6    3 0.1603
3   -6   -3 0.0947
2   -6   -2 0.0964
6    0  -20 0.0304
-6    0   20 0.0316
12    3   -3 0.0849
-6   -3  -12 0.0784
12    1    6 0.0353
-13    1   -1 0.0583
8   -1   12 0.0487
3   -5    5 0.0922
1   -3   15 0.0666
6    1   15 0.0316
-5    0  -16 0.0457
-2    0   20 0.0261
-12   -2   14 0.0456
-11    1   16 0.0471
-14    0    3 0.0467

#

loop_
 _exptl_oxdiff_crystal_face_indexfrac_h
 _exptl_oxdiff_crystal_face_indexfrac_k
 _exptl_oxdiff_crystal_face_indexfrac_l
 _exptl_oxdiff_crystal_face_x
 _exptl_oxdiff_crystal_face_y
 _exptl_oxdiff_crystal_face_z
-10.1392  0.0376 -9.3364  0.4699  0.3243  0.8210
-9.2663 -0.3947 18.4475  0.6430 -0.7516 -0.1471
9.0188  0.3004 -18.6544 -0.6400  0.7481  0.1755
-2.2998  5.7033  1.7968  0.6615  0.5665 -0.4915
-9.5449  0.0598 -10.3621  0.4299  0.3664  0.8252
8.9045  1.3235 10.7078 -0.2658 -0.2258 -0.9372
-3.1893  5.6019  3.4296  0.7161  0.4923 -0.4947
3.1910 -5.6018 -3.4279 -0.7162 -0.4924  0.4946
2.3218 -5.7023 -1.7720 -0.6624 -0.5672  0.4894
6.4559  0.1157 -19.9097 -0.5285  0.7674  0.3630
-6.2885 -0.0583 19.9580  0.5250 -0.7623 -0.3784
11.5186  3.3392 -3.0010 -0.3535  0.5148 -0.7811
-5.9688 -3.0234 -11.8684 -0.0602  0.0859  0.9945
11.6065  1.2387  5.5247 -0.4696 -0.0363 -0.8821
-13.3604  0.6420 -0.6380  0.7823  0.0614  0.6198
8.1809 -0.5699 12.3060 -0.3836 -0.4990 -0.7771
2.8470 -5.3588  5.0062 -0.5964 -0.7786  0.1952
0.9047 -3.4911 15.0144 -0.2266 -0.9453 -0.2347
5.7248  0.5856 15.2221 -0.1170 -0.4839 -0.8672
-5.2359  0.0021 -15.8140  0.1382  0.5730  0.8078
-1.8191  0.1582 19.9389  0.3004 -0.7259 -0.6187
-11.7896 -1.6043 14.2465  0.6314 -0.7379  0.2384
-11.4315  0.8571 15.8530  0.8509 -0.5208 -0.0692
-14.0158  0.3380  2.9514  0.8241 -0.1074  0.5562

#

_oxdiff_exptl_absorpt_empirical_full_min            0.787
_oxdiff_exptl_absorpt_empirical_full_max            1.711
_oxdiff_exptl_absorpt_empirical_details
;
Empirical correction (ABSPACK) includes:
- Absorption correction using spherical harmonics
- Frame scaling
;
_diffrn_ambient_environment                         N~2~
_diffrn_source_type                                 'PhotonJet (Cu) X-ray Source'
_diffrn_radiation_probe                             x-ray
_diffrn_radiation_monochromator                     mirror
_diffrn_measurement_device                          'four-circle diffractometer'
_diffrn_detector                                    'CCD plate'
_diffrn_detector_type                               HyPix
_diffrn_reflns_av_sigmaI/netI                       0.0580
_diffrn_orient_matrix_type                          'CrysAlisPro convention (1999,Acta A55,543-557)'
_diffrn_orient_matrix_UB_11                         -0.0546305000
_diffrn_orient_matrix_UB_12                         0.0910071000
_diffrn_orient_matrix_UB_13                         0.0093595000
_diffrn_orient_matrix_UB_21                         0.0025565000
_diffrn_orient_matrix_UB_22                         0.1120304000
_diffrn_orient_matrix_UB_23                         -0.0370635000
_diffrn_orient_matrix_UB_31                         -0.0493010000
_diffrn_orient_matrix_UB_32                         -0.0950967000
_diffrn_orient_matrix_UB_33                         -0.0347731000
_diffrn_measurement_details
;
List of Runs (angles in degrees, time in seconds):

  # Type    Start    End  Width  t~exp~   \w     \q     \k     \f   Frames
--------------------------------------------------------------------------
  1  \w    -82.00  -8.00   0.50    0.90    --  -47.28 113.00-165.00  148
  2  \w     29.00  66.00   0.50    0.90    --   47.28-113.00 102.00   74
  3  \w    -75.00 -50.00   0.50    4.00    --  -91.75 113.00-165.00   50
  4  \w   -132.00-106.00   0.50    4.00    --  -91.75-113.00 102.00   52
  5  \w    103.00 141.00   0.50    4.00    --  105.91 113.00-165.00   76
  6  \w     70.00 107.00   0.50    4.00    --  105.91-113.00 102.00   74
  7  \w    -17.00  22.00   0.50    0.90    --  -47.28  19.00-120.00   78
  8  \w   -100.00 -74.00   0.50    0.90    --  -47.28 -38.00 150.00   52
  9  \w    -39.00   6.00   0.50    0.90    --  -47.28  38.00  30.00   90
 10  \w   -118.00 -25.00   0.50    0.90    --  -47.28 -77.00  90.00  186
 11  \w    -44.00 -17.00   0.50    0.90    --  -47.28 125.00 120.00   54
 12  \w   -118.00 -90.00   0.50    0.90    --  -47.28-125.00-150.00   56
 13  \w    -85.00 -50.00   0.50    0.90    --  -47.28 125.00 120.00   70
 14  \w    -22.00   6.00   0.50    0.90    --   47.28 -19.00-150.00   56
 15  \w    -23.00  19.00   0.50    0.90    --   47.28 -77.00-180.00   84
 16  \w     27.00  69.00   0.50    0.90    --   47.28 -77.00-180.00   84
 17  \w   -154.00 -84.00   0.50    4.00    --  -91.75 -45.00 120.00  140
 18  \w   -157.00 -80.00   0.50    4.00    --  -91.75 -30.00  30.00  154
 19  \w    -45.00 -20.00   0.50    4.00    --  -91.75  45.00 120.00   50
 20  \w    -48.00 -21.00   0.50    4.00    --  -91.75  45.00  30.00   54
 21  \w    -47.00 -22.00   0.50    4.00    --  -91.75  45.00-180.00   50
 22  \w    -56.00 -31.00   0.50    4.00    --  -91.75 125.00 -90.00   50
 23  \w    -48.00 -21.00   0.50    4.00    --  -91.75  45.00 -30.00   54
 24  \w    -47.00 -21.00   0.50    4.00    --  -91.75  45.00 -60.00   52
 25  \w   -151.00 -76.00   0.50    4.00    --  -91.75 -61.00-180.00  150
 26  \w     35.00  60.00   0.50    4.00    --  105.91 -77.00-180.00   50
 27  \w     52.00  87.00   0.50    4.00    --  105.91 -94.00-180.00   70
 28  \w     55.00  93.00   0.50    4.00    --  105.91 -94.00 -60.00   76
 29  \w     85.00 108.50   0.50    4.00    --  105.91-125.00 -90.00   47
 30  \w     78.00 107.00   0.50    4.00    --  105.91 -77.00 -30.00   58
 31  \w     36.00  81.00   0.50    4.00    --  105.91-125.00 -90.00   90
 32  \w     97.00 178.00   0.50    4.00    --  105.91  45.00-180.00  162
 33  \w     40.00  68.00   0.50    4.00    --  105.91 -77.00 -30.00   56
 34  \w     36.00  69.00   0.50    4.00    --  105.91 -61.00 -30.00   66
 35  \w     71.00  97.00   0.50    4.00    --  105.91 -94.00  90.00   52
 36  \w     98.00 172.00   0.50    4.00    --  105.91  45.00 -60.00  148
 37  \w     79.00 106.00   0.50    4.00    --  105.91 -94.00 -30.00   54
 38  \w     34.00  61.00   0.50    4.00    --  105.91 -94.00 -30.00   54
 39  \w     34.00  91.50   0.50    4.00    --  105.91-110.00 -65.33  115
 40  \w    120.00 177.00   0.50    4.00    --  105.91 125.00 -30.00  114
 41  \w    111.00 167.00   0.50    4.00    --  105.91  30.00  60.00  112
 42  \w     46.00 103.00   0.50    4.00    --  105.91 -94.00 120.00  114
 43  \w     38.00  66.00   0.50    4.00    --  105.91 -61.00  60.00   56
 44  \w     40.00 106.00   0.50    4.00    --  105.91 -94.00  60.00  132
 45  \w     83.00 108.00   0.50    4.00    --  105.91 -77.00-180.00   50
;
_reflns_odcompleteness_completeness                 99.96
_reflns_odcompleteness_theta                        66.97
_reflns_odcompleteness_iscentric                    1
_chemical_oxdiff_formula                            'C25 H42 O8 N3 K1'
                                                    
                                                    
                                                    
                                                    
                                                    
                                                    
_shelx_res_file
;
TITL PD-694_a.res in P2(1)/c
    PD-694.res
    created by SHELXL-2019/3 at 17:46:23 on 25-Jun-2025
REM Old TITL PD-694 in P2(1)/c
REM SHELXT solution in P2(1)/c: R1 0.145, Rweak 0.004, Alpha 0.031
REM <I/s>   0.603 for  788 systematic absences,  Orientation as input
REM Formula found by SHELXT:  C50 N14 O8 K2
CELL  1.54184  21.8699   8.9137  31.1649   90.000  106.957   90.000
ZERR    8.000   0.0003   0.0001   0.0003    0.000    0.001    0.000
LATT  1
SYMM -X, 1/2+Y, 1/2-Z
SFAC C H N O K
UNIT 200 336 24 64 8
L.S. 10
CONF
TEMP -173
BOND $H
LIST 4
acta
FMAP 2
PLAN 20
omit 15 6 12
eadp  o60a o61a o62a o63a o64a o65a
eadp C66A C67A C68A C69A C70A C71A C72A C73A C74A C75A C76A C77A
WGHT    0.053600    3.322000
FVAR       2.18878   0.83931
part 1 21
O60   4    0.837135    0.568771    0.749115    21.00000    0.03732    0.02319 =
         0.02446    0.00267    0.00613    0.00062
O61   4    0.879851    0.828796    0.799356    21.00000    0.03969    0.02855 =
         0.02923   -0.00486    0.01219   -0.00096
O62   4    0.918751    1.077587    0.760253    21.00000    0.03509    0.02966 =
         0.03957   -0.00501    0.00211   -0.00593
O63   4    0.963720    1.008888    0.685947    21.00000    0.03226    0.02564 =
         0.04838    0.01157    0.01138    0.00211
O64   4    0.902218    0.775048    0.628339    21.00000    0.03300    0.05306 =
         0.02931   -0.00108    0.01341   -0.00073
O65   4    0.868479    0.519961    0.668241    21.00000    0.03071    0.03931 =
         0.03333   -0.01012    0.00668   -0.00803
C66   1    0.855256    0.568625    0.797009    21.00000    0.03058    0.03326 =
         0.02229    0.00908    0.00445    0.00043
AFIX  23
H66A  2    0.901501    0.547077    0.809221    21.00000   -1.20000
H66B  2    0.831264    0.490211    0.807808    21.00000   -1.20000
AFIX   0
C67   1    0.840577    0.719422    0.812288    21.00000    0.03100    0.04016 =
         0.02643    0.00231    0.00988   -0.00261
AFIX  23
H67A  2    0.794875    0.743620    0.798450    21.00000   -1.20000
H67B  2    0.849231    0.719827    0.845290    21.00000   -1.20000
AFIX   0
C68   1    0.867574    0.976043    0.811872    21.00000    0.05653    0.03228 =
         0.03626   -0.00879    0.01478    0.00390
AFIX  23
H68A  2    0.866877    0.977410    0.843490    21.00000   -1.20000
H68B  2    0.825567    1.011293    0.792673    21.00000   -1.20000
AFIX   0
C69   1    0.919612    1.075546    0.806169    21.00000    0.06048    0.03109 =
         0.03786   -0.01358    0.00434   -0.00715
AFIX  23
H69A  2    0.913499    1.178569    0.816054    21.00000   -1.20000
H69B  2    0.961530    1.038376    0.824966    21.00000   -1.20000
AFIX   0
C70   1    0.975570    1.140945    0.754974    21.00000    0.02916    0.02679 =
         0.06721   -0.00696    0.00376   -0.00448
AFIX  23
H70A  2    1.012584    1.076235    0.769569    21.00000   -1.20000
H70B  2    0.982972    1.241182    0.769236    21.00000   -1.20000
AFIX   0
C71   1    0.968625    1.154273    0.705975    21.00000    0.03461    0.02245 =
         0.08122    0.00759    0.02298   -0.00328
AFIX  23
H71A  2    0.929903    1.213483    0.691213    21.00000   -1.20000
H71B  2    1.006113    1.207555    0.701662    21.00000   -1.20000
AFIX   0
C72   1    0.950342    1.019467    0.638866    21.00000    0.03351    0.04576 =
         0.05053    0.02753    0.01574    0.00788
AFIX  23
H72A  2    0.982774    1.083401    0.631333    21.00000   -1.20000
H72B  2    0.907858    1.066004    0.625844    21.00000   -1.20000
AFIX   0
C73   1    0.951182    0.864262    0.619480    21.00000    0.03709    0.05596 =
         0.03295    0.01513    0.01711    0.00610
AFIX  23
H73A  2    0.944225    0.871354    0.586700    21.00000   -1.20000
H73B  2    0.993337    0.816867    0.633076    21.00000   -1.20000
AFIX   0
C74   1    0.899313    0.631901    0.608756    21.00000    0.03422    0.06430 =
         0.02393   -0.01181    0.00935    0.00152
AFIX  23
H74A  2    0.941359    0.581610    0.619746    21.00000   -1.20000
H74B  2    0.888506    0.641342    0.575735    21.00000   -1.20000
AFIX   0
C75   1    0.849081    0.540587    0.621070    21.00000    0.03271    0.05796 =
         0.02911   -0.02056    0.00742   -0.00570
AFIX  23
H75A  2    0.807473    0.593397    0.611575    21.00000   -1.20000
H75B  2    0.844109    0.442101    0.605752    21.00000   -1.20000
AFIX   0
C76   1    0.823344    0.429943    0.681680    21.00000    0.03097    0.02782 =
         0.04181   -0.01089    0.00763   -0.00515
AFIX  23
H76A  2    0.822371    0.327432    0.669273    21.00000   -1.20000
H76B  2    0.780057    0.473916    0.670235    21.00000   -1.20000
AFIX   0
C77   1    0.842894    0.424010    0.731807    21.00000    0.04128    0.02107 =
         0.04799   -0.00159    0.00901   -0.00317
AFIX  23
H77A  2    0.815345    0.352238    0.741845    21.00000   -1.20000
H77B  2    0.887690    0.389053    0.743223    21.00000   -1.20000
AFIX   0
PART 2 -21
same o60 > c77
O60A  4    0.842859    0.645280    0.777140   -21.00000    0.03710    0.04573 =
         0.03374    0.00364    0.00785    0.00612
O61A  4    0.899575    0.926640    0.802091   -21.00000    0.03710    0.04573 =
         0.03374    0.00364    0.00785    0.00612
O62A  4    0.934361    1.102499    0.738282   -21.00000    0.03710    0.04573 =
         0.03374    0.00364    0.00785    0.00612
O63A  4    0.951180    0.950455    0.662737   -21.00000    0.03710    0.04573 =
         0.03374    0.00364    0.00785    0.00612
O64A  4    0.883230    0.683922    0.634035   -21.00000    0.03710    0.04573 =
         0.03374    0.00364    0.00785    0.00612
O65A  4    0.867167    0.500179    0.702806   -21.00000    0.03710    0.04573 =
         0.03374    0.00364    0.00785    0.00612
C66A  1    0.858284    0.702911    0.821874   -21.00000    0.04785    0.06099 =
         0.04233    0.00295    0.01839    0.01142
AFIX  23
H66C  2    0.902980    0.677166    0.838424   -21.00000   -1.20000
H66D  2    0.829786    0.657796    0.837875   -21.00000   -1.20000
AFIX   0
C67A  1    0.850240    0.866315    0.819788   -21.00000    0.04785    0.06099 =
         0.04233    0.00295    0.01839    0.01142
AFIX  23
H67C  2    0.807367    0.893159    0.799969   -21.00000   -1.20000
H67D  2    0.854746    0.907335    0.850075   -21.00000   -1.20000
AFIX   0
C68A  1    0.904602    1.079964    0.806973   -21.00000    0.04785    0.06099 =
         0.04233    0.00295    0.01839    0.01142
AFIX  23
H68C  2    0.917137    1.107849    0.839114   -21.00000   -1.20000
H68D  2    0.863317    1.128746    0.791706   -21.00000   -1.20000
AFIX   0
C69A  1    0.954136    1.126253    0.786280   -21.00000    0.04785    0.06099 =
         0.04233    0.00295    0.01839    0.01142
AFIX  23
H69C  2    0.963906    1.233885    0.792570   -21.00000   -1.20000
H69D  2    0.993712    1.068539    0.799938   -21.00000   -1.20000
AFIX   0
C70A  1    0.981093    1.150046    0.717935   -21.00000    0.04785    0.06099 =
         0.04233    0.00295    0.01839    0.01142
AFIX  23
H70C  2    1.022222    1.098585    0.731856   -21.00000   -1.20000
H70D  2    0.987960    1.259634    0.721668   -21.00000   -1.20000
AFIX   0
C71A  1    0.956746    1.111072    0.669611   -21.00000    0.04785    0.06099 =
         0.04233    0.00295    0.01839    0.01142
AFIX  23
H71C  2    0.914331    1.158052    0.656692   -21.00000   -1.20000
H71D  2    0.986123    1.152087    0.653654   -21.00000   -1.20000
AFIX   0
C72A  1    0.928588    0.919536    0.617865   -21.00000    0.04785    0.06099 =
         0.04233    0.00295    0.01839    0.01142
AFIX  23
H72C  2    0.957367    0.963254    0.601857   -21.00000   -1.20000
H72D  2    0.885522    0.963675    0.605296   -21.00000   -1.20000
AFIX   0
C73A  1    0.925478    0.751757    0.611999   -21.00000    0.04785    0.06099 =
         0.04233    0.00295    0.01839    0.01142
AFIX  23
H73C  2    0.910546    0.727618    0.579600   -21.00000   -1.20000
H73D  2    0.968870    0.709149    0.624380   -21.00000   -1.20000
AFIX   0
C74A  1    0.881227    0.529456    0.628722   -21.00000    0.04785    0.06099 =
         0.04233    0.00295    0.01839    0.01142
AFIX  23
H74C  2    0.924833    0.486578    0.639054   -21.00000   -1.20000
H74D  2    0.861946    0.502465    0.596811   -21.00000   -1.20000
AFIX   0
C75A  1    0.840380    0.470700    0.657166   -21.00000    0.04785    0.06099 =
         0.04233    0.00295    0.01839    0.01142
AFIX  23
H75C  2    0.797543    0.517610    0.646882   -21.00000   -1.20000
H75D  2    0.834833    0.361013    0.652711   -21.00000   -1.20000
AFIX   0
C76A  1    0.836445    0.425308    0.730592   -21.00000    0.04785    0.06099 =
         0.04233    0.00295    0.01839    0.01142
AFIX  23
H76C  2    0.847485    0.317340    0.732093   -21.00000   -1.20000
H76D  2    0.789532    0.434752    0.717795   -21.00000   -1.20000
AFIX   0
C77A  1    0.856429    0.490125    0.776036   -21.00000    0.04785    0.06099 =
         0.04233    0.00295    0.01839    0.01142
AFIX  23
H77C  2    0.834554    0.435662    0.795029   -21.00000   -1.20000
H77D  2    0.902996    0.474719    0.789128   -21.00000   -1.20000
AFIX   0
PART 0
O1    4    0.233498    0.769928    0.671083    11.00000    0.02988    0.03395 =
         0.02665   -0.00656    0.00396   -0.00032
O2    4    0.286968    0.510621    0.643535    11.00000    0.03114    0.03315 =
         0.02904   -0.00231   -0.00431    0.00736
C7    1    0.091870    0.902069    0.491372    11.00000    0.03489    0.02551 =
         0.03380    0.00435    0.01013    0.00210
AFIX 137
H7A   2    0.055377    0.963556    0.474986    11.00000   -1.50000
H7B   2    0.124302    0.902331    0.475319    11.00000   -1.50000
H7C   2    0.110246    0.943409    0.521532    11.00000   -1.50000
AFIX   0
C13   1    0.264201    0.298576    0.578385    11.00000    0.03700    0.02674 =
         0.03587   -0.00335   -0.00264    0.01017
AFIX 137
H13A  2    0.267559    0.209159    0.560915    11.00000   -1.50000
H13B  2    0.252364    0.268705    0.605163    11.00000   -1.50000
H13C  2    0.305446    0.350666    0.587431    11.00000   -1.50000
AFIX   0
C19   1    0.565229    0.759867    0.489838    11.00000    0.02590    0.02302 =
         0.02628   -0.00177    0.00547   -0.00517
C8    1    0.015002    0.733184    0.516342    11.00000    0.02502    0.02862 =
         0.03613   -0.00085    0.00756    0.00115
AFIX 137
H8A   2   -0.020979    0.793993    0.498828    11.00000   -1.50000
H8B   2    0.029814    0.771750    0.547091    11.00000   -1.50000
H8C   2    0.001214    0.628752    0.516834    11.00000   -1.50000
AFIX   0
C14   1    0.658690    0.747548    0.589913    11.00000    0.02924    0.02591 =
         0.02495    0.00213    0.00455   -0.00420
C9    1    0.044417    0.679069    0.446975    11.00000    0.03612    0.03097 =
         0.02604    0.00126    0.00141    0.00680
AFIX 137
H9A   2    0.007680    0.738774    0.430014    11.00000   -1.50000
H9B   2    0.031272    0.574383    0.448085    11.00000   -1.50000
H9C   2    0.078295    0.684516    0.432247    11.00000   -1.50000
AFIX   0
C15   1    0.652824    0.851178    0.552319    11.00000    0.02396    0.02102 =
         0.02633   -0.00124    0.00687   -0.00164
C16   1    0.621155    0.620456    0.592459    11.00000    0.03927    0.03570 =
         0.02673    0.00732   -0.00104   -0.01012
C10   1    0.213122    0.403331    0.549771    11.00000    0.02365    0.02140 =
         0.02542   -0.00232    0.00184    0.00250
C11   1    0.150361    0.316408    0.535605    11.00000    0.03054    0.02404 =
         0.04012   -0.00033    0.00311   -0.00182
AFIX 137
H11A  2    0.155792    0.225929    0.519228    11.00000   -1.50000
H11B  2    0.116919    0.379604    0.516182    11.00000   -1.50000
H11C  2    0.138042    0.287835    0.562301    11.00000   -1.50000
AFIX   0
C17   1    0.708788    0.793443    0.626577    11.00000    0.02657    0.02570 =
         0.02662    0.00024    0.00685   -0.00091
C12   1    0.233301    0.453214    0.509027    11.00000    0.02984    0.03376 =
         0.03231   -0.00247    0.00907    0.00455
AFIX 137
H12A  2    0.242768    0.364779    0.493396    11.00000   -1.50000
H12B  2    0.271530    0.516356    0.518894    11.00000   -1.50000
H12C  2    0.198553    0.510520    0.488642    11.00000   -1.50000
AFIX   0
C18   1    0.735671    0.936769    0.612207    11.00000    0.02578    0.02494 =
         0.02474   -0.00143    0.00677    0.00001
N1    3    0.122497    0.640450    0.518240    11.00000    0.02290    0.02330 =
         0.02436    0.00181    0.00409    0.00354
C1    1    0.160435    0.757376    0.596024    11.00000    0.02576    0.02430 =
         0.02512   -0.00159    0.00636    0.00167
K2    5    0.858213    0.827713    0.704051    11.00000    0.02723    0.02825 =
         0.02431    0.00193    0.00404   -0.00241
N2    3    0.205173    0.539227    0.576211    11.00000    0.02251    0.02266 =
         0.02305   -0.00034    0.00225    0.00313
C2    1    0.155958    0.652736    0.558880    11.00000    0.02156    0.02130 =
         0.02496    0.00222    0.00618    0.00029
O3    4    0.731716    0.740481    0.664822    11.00000    0.03269    0.03430 =
         0.02746    0.00623    0.00284   -0.00271
N3    3    0.091710    0.986724    0.600818    11.00000    0.04290    0.03958 =
         0.03440   -0.00897    0.00607    0.01279
C3    1    0.122030    0.883654    0.597657    11.00000    0.02931    0.03122 =
         0.02465   -0.00510    0.00432    0.00159
K1    5    0.362982    0.677716    0.711093    11.00000    0.02542    0.02457 =
         0.02141   -0.00108    0.00399   -0.00064
O4    4    0.780170    1.006613    0.637258    11.00000    0.03260    0.03219 =
         0.02814   -0.00151   -0.00019   -0.00844
N4    3    0.617998    0.862469    0.512066    11.00000    0.02588    0.02337 =
         0.02527   -0.00182    0.00556   -0.00422
C4    1    0.211207    0.715535    0.632879    11.00000    0.02426    0.02521 =
         0.02555   -0.00068    0.00690   -0.00138
N5    3    0.701778    0.965949    0.568775    11.00000    0.02327    0.02315 =
         0.02397   -0.00095    0.00332   -0.00540
C5    1    0.240139    0.574426    0.618894    11.00000    0.02315    0.02485 =
         0.02467    0.00116    0.00420   -0.00035
N6    3    0.591653    0.517232    0.596731    11.00000    0.06251    0.05286 =
         0.03604    0.01782   -0.00612   -0.02865
C6    1    0.069513    0.741071    0.494933    11.00000    0.02532    0.02255 =
         0.02540    0.00225    0.00447    0.00518
C20   1    0.512039    0.763804    0.512469    11.00000    0.02842    0.02985 =
         0.03817   -0.00025    0.01054   -0.00339
AFIX 137
H20A  2    0.476765    0.699140    0.495968    11.00000   -1.50000
H20B  2    0.496550    0.866939    0.512552    11.00000   -1.50000
H20C  2    0.528655    0.727861    0.543415    11.00000   -1.50000
AFIX   0
C21   1    0.588902    0.600763    0.485456    11.00000    0.03384    0.02555 =
         0.03738   -0.00571    0.01002   -0.00434
AFIX 137
H21A  2    0.552817    0.538013    0.469124    11.00000   -1.50000
H21B  2    0.608179    0.558605    0.515401    11.00000   -1.50000
H21C  2    0.620878    0.603726    0.469034    11.00000   -1.50000
AFIX   0
C22   1    0.537360    0.821369    0.442008    11.00000    0.03939    0.03151 =
         0.02542   -0.00047    0.00173   -0.00980
AFIX 137
H22A  2    0.500757    0.759879    0.425807    11.00000   -1.50000
H22B  2    0.570162    0.818190    0.426289    11.00000   -1.50000
H22C  2    0.523399    0.925239    0.443442    11.00000   -1.50000
AFIX   0
C23   1    0.711946    1.094761    0.540462    11.00000    0.02488    0.02317 =
         0.02810    0.00230    0.00321   -0.00428
C24   1    0.765411    1.197303    0.567094    11.00000    0.04003    0.03284 =
         0.03908    0.00472   -0.00129   -0.01358
AFIX 137
H24A  2    0.771167    1.279995    0.547913    11.00000   -1.50000
H24B  2    0.805242    1.139941    0.577451    11.00000   -1.50000
H24C  2    0.754184    1.237871    0.593035    11.00000   -1.50000
AFIX   0
C25   1    0.730710    1.032271    0.500274    11.00000    0.03392    0.03930 =
         0.03592    0.00014    0.01167   -0.00646
AFIX 137
H25A  2    0.741170    1.115396    0.483068    11.00000   -1.50000
H25B  2    0.694934    0.974753    0.481056    11.00000   -1.50000
H25C  2    0.768030    0.966690    0.510989    11.00000   -1.50000
AFIX   0
C26   1    0.651000    1.186932    0.525002    11.00000    0.03445    0.02623 =
         0.04769    0.00065    0.00407    0.00075
AFIX 137
H26A  2    0.658382    1.274297    0.508077    11.00000   -1.50000
H26B  2    0.638542    1.220723    0.551183    11.00000   -1.50000
H26C  2    0.616771    1.125218    0.505775    11.00000   -1.50000
AFIX   0
C27   1    0.378146    1.038913    0.654054    11.00000    0.04158    0.02815 =
         0.05177    0.01302    0.00210    0.00078
AFIX  23
H27A  2    0.363850    1.093438    0.625170    11.00000   -1.20000
H27B  2    0.421567    1.074436    0.670449    11.00000   -1.20000
AFIX   0
C28   1    0.333318    1.069484    0.681133    11.00000    0.03441    0.02607 =
         0.05017    0.00649   -0.00198    0.00540
AFIX  23
H28A  2    0.328363    1.179027    0.684170    11.00000   -1.20000
H28B  2    0.290765    1.026260    0.666066    11.00000   -1.20000
AFIX   0
C29   1    0.314629    1.016492    0.749934    11.00000    0.03063    0.04223 =
         0.05000   -0.01976    0.00275    0.00597
AFIX  23
H29A  2    0.274337    0.964123    0.734389    11.00000   -1.20000
H29B  2    0.304665    1.123563    0.753045    11.00000   -1.20000
AFIX   0
C30   1    0.342960    0.949090    0.795255    11.00000    0.03025    0.05236 =
         0.04107   -0.02297    0.00574    0.00229
AFIX  23
H30A  2    0.386211    0.990683    0.809080    11.00000   -1.20000
H30B  2    0.316031    0.973179    0.814941    11.00000   -1.20000
AFIX   0
O31'  4    0.379539    0.881169    0.645929    11.00000    0.03774    0.03513 =
         0.03626    0.00963    0.00987   -0.00135
C31   1    0.369975    0.718576    0.832611    11.00000    0.05042    0.07869 =
         0.02700   -0.00671    0.01738   -0.01155
AFIX  23
H31A  2    0.342560    0.743246    0.851913    11.00000   -1.20000
H31B  2    0.413988    0.752960    0.847913    11.00000   -1.20000
AFIX   0
O32'  4    0.358828    1.003403    0.724178    11.00000    0.02864    0.03268 =
         0.04375   -0.00086    0.00016    0.00326
C32   1    0.369662    0.552665    0.824925    11.00000    0.05267    0.06908 =
         0.03601    0.01025    0.01535   -0.01891
AFIX  23
H32A  2    0.382869    0.499395    0.854055    11.00000   -1.20000
H32B  2    0.326025    0.519147    0.808297    11.00000   -1.20000
AFIX   0
O33'  4    0.346584    0.791520    0.790506    11.00000    0.04017    0.05202 =
         0.03124   -0.01236    0.00950   -0.00480
C33   1    0.413099    0.363457    0.790472    11.00000    0.05480    0.03693 =
         0.04682    0.01673   -0.00314   -0.01569
AFIX  23
H33A  2    0.369965    0.330873    0.772481    11.00000   -1.20000
H33B  2    0.425106    0.305606    0.818821    11.00000   -1.20000
AFIX   0
O34'  4    0.412486    0.519109    0.799959    11.00000    0.04828    0.04239 =
         0.03504    0.00691    0.01039   -0.01421
C34   1    0.460358    0.334480    0.764942    11.00000    0.04649    0.02560 =
         0.05051    0.00857   -0.01055    0.00044
AFIX  23
H34A  2    0.502664    0.375741    0.781564    11.00000   -1.20000
H34B  2    0.464990    0.225168    0.761205    11.00000   -1.20000
AFIX   0
O35'  4    0.437965    0.404243    0.722471    11.00000    0.03295    0.02831 =
         0.04141    0.00324   -0.00354    0.00168
C35   1    0.483630    0.391556    0.698087    11.00000    0.02862    0.03215 =
         0.05187   -0.01398    0.00063    0.00528
AFIX  23
H35A  2    0.494613    0.284727    0.695737    11.00000   -1.20000
H35B  2    0.523186    0.445968    0.714053    11.00000   -1.20000
AFIX   0
O36'  4    0.447786    0.613025    0.655805    11.00000    0.03494    0.03558 =
         0.02739   -0.00755    0.00723   -0.00038
C36   1    0.456082    0.456770    0.651899    11.00000    0.03068    0.03770 =
         0.04504   -0.01726    0.00611    0.00275
AFIX  23
H36A  2    0.485328    0.437593    0.633520    11.00000   -1.20000
H36B  2    0.414444    0.409003    0.636949    11.00000   -1.20000
AFIX   0
C37   1    0.420014    0.679825    0.612920    11.00000    0.04179    0.05591 =
         0.02453   -0.00251    0.01058   -0.00624
AFIX  23
H37A  2    0.376153    0.640777    0.599750    11.00000   -1.20000
H37B  2    0.445629    0.653782    0.592511    11.00000   -1.20000
AFIX   0
C38   1    0.418002    0.846668    0.617845    11.00000    0.04436    0.05077 =
         0.02823    0.00976    0.01150   -0.00631
AFIX  23
H38A  2    0.461781    0.886035    0.631141    11.00000   -1.20000
H38B  2    0.399939    0.893822    0.588067    11.00000   -1.20000
AFIX   0
HKLF 4


REM  PD-694_a.res in P2(1)/c
REM wR2 = 0.1188, GooF = S = 1.063, Restrained GooF = 1.064 for all data
REM R1 = 0.0440 for 10628 Fo > 4sig(Fo) and 0.0489 for all 11939 data
REM 746 parameters refined using 55 restraints

END

WGHT      0.0536      3.3220

REM Highest difference peak  0.481,  deepest hole -0.266,  1-sigma level  0.048
Q1    1   0.6940  1.2576  0.5657  11.00000  0.05    0.48
Q2    1   0.7803  1.1020  0.5422  11.00000  0.05    0.46
Q3    1   0.3596  0.9774  0.6695  11.00000  0.05    0.44
Q4    1   0.6713  1.1267  0.4927  11.00000  0.05    0.44
Q5    1   0.3373  0.9240  0.7493  11.00000  0.05    0.42
Q6    1   0.3310  1.0668  0.7292  11.00000  0.05    0.40
Q7    1   0.7613  1.0682  0.7487  11.00000  0.05    0.39
Q8    1   0.4731  0.3364  0.7169  11.00000  0.05    0.38
Q9    1   0.4203  0.4212  0.7618  11.00000  0.05    0.36
Q10   1   0.4228  0.3995  0.7514  11.00000  0.05    0.36
Q11   1   0.4042  0.7408  0.6307  11.00000  0.05    0.35
Q12   1   0.8410  0.8758  0.7168  11.00000  0.05    0.35
Q13   1   0.9481  0.8823  0.6552  11.00000  0.05    0.34
Q14   1   0.3456  0.8000  0.8192  11.00000  0.05    0.34
Q15   1   0.3830  0.6733  0.8002  11.00000  0.05    0.34
Q16   1   0.4611  0.4974  0.6832  11.00000  0.05    0.34
Q17   1   0.3497  0.6485  0.6995  11.00000  0.05    0.33
Q18   1   0.4544  0.5199  0.6668  11.00000  0.05    0.33
Q19   1   0.4478  0.3910  0.6694  11.00000  0.05    0.32
Q20   1   0.8588  0.4914  0.7219  11.00000  0.05    0.32
;
_shelx_res_checksum     857

_shelx_hkl_file
;
   0   0   2 203918. 9460.74   8
   0   0  -2 215488. 9472.39  11
   0   0   2 202709. 9461.58  14
   0   0   3 2.47046 16.0620   8
   0   0  -3 24.8663 36.6096  11
   0   0   3 20.7905 19.3744  14
   0   0  -4 26614.3 1195.24  11
   0   0   4 24146.8 1169.43   8
   0   0   4 25638.0 1172.13  14
   0   0  -5 5.20038 69.4250  11
   0   0   5 14.2947 29.9215   8
   0   0  -5 8.67285 27.3604  15
   0   0   6 151327. 6978.87   8
   0   0  -6 147947. 7012.79  11
   0   0  -6 152028. 6975.70  15
   0   0   7 5.76493 40.2805   8
   0   0  -7-37.4049 33.9372  15
   0   0  -8 815.808 68.2314  15
   0   0  -9 26.1966 39.9584  15
   0   0 -10 227327. 10496.5  15
   0   0 -11 52.0625 105.704  13
   0   0 -11 4.06033 43.6304  15
   0   0 -12 18430.9 876.563  13
   0   0 -12 16426.7 818.635   2
   0   0 -12 16216.0 803.609  15
   0   0  13 112.261 82.3154  10
   0   0 -13-6.66498 68.6707   2
   0   0 -13 24.9839 120.456  13
   0   0 -13-19.1973 48.7219  15
   0   0  14 61063.8 2782.29  10
   0   0 -14 62177.6 2769.06   2
   0   0 -14 57354.4 2817.91  13
   0   0 -14 55865.2 2743.52  15
   0   0 -15 72.6189 108.481  13
   0   0 -15 89.3121 81.8019   2
   0   0  15-9.78033 87.7971  10
   0   0 -15-42.9679 51.3584  15
   0   0  16 11843.6 621.928  10
   0   0 -16 11814.5 608.537   2
   0   0 -16 10997.9 654.145  13
   0   0 -16 11337.8 575.315  15
   0   0 -17 59.0045 88.7384   2
   0   0 -17 115.695 118.220  13
   0   0  17 11.7655 93.8173  10
   0   0 -18 1241.49 184.328  13
   0   0  18 1115.73 154.052  10
   0   0 -18 1080.79 139.136   2
   0   0 -19-47.2247 77.0743   2
   0   0  19 83.8009 93.6324  10
   0   0 -19-91.8834 119.966  13
   0   0  19 5.78595 37.3443  17
   0   0 -19-48.6111 66.8426  30
   0   0  20 31713.6 1470.04  17
   0   0 -20 31183.1 1601.50  13
   0   0 -20 31993.4 1555.01   2
   0   0 -20 32755.4 1468.02   5
   0   0  20 32940.5 1578.19  10
   0   0 -20 30499.7 1481.67  44
   0   0 -20 28603.0 1484.19  30
   0   0  21 20.1016 41.9368  17
   0   0 -21 178.876 116.057  13
   0   0 -21 169.111 99.2498   2
   0   0 -21-24.2476 43.2893   5
   0   0  21 114.257 93.1240  10
   0   0 -21 14.7919 61.7010  44
   0   0 -21 66.8277 70.3717  30
   0   0  22 25948.3 1226.42  17
   0   0 -22 25976.8 1241.15  44
   0   0 -22 25818.5 1223.56   5
   0   0  22 26416.8 1342.92  10
   0   0 -22 26114.7 1322.87   2
   0   0  23 26.2057 44.2168  17
   0   0 -23-5.54105 60.7280  44
   0   0 -23-5.55970 64.3729  43
   0   0 -23 16.4104 101.119   2
   0   0  23 55.9031 101.116  10
   0   0 -24 17435.7 854.879  43
   0   0 -24 18583.3 857.551  44
   0   0  24 16028.0 950.671  10
   0   0 -24 15738.3 933.255   2
   0   0 -25 49.5706 77.5251  43
   0   0 -25-6.00486 68.1078  44
   0   0  25-20.6186 110.403  10
   0   0 -25 74.2237 102.008   2
   0   0 -26 18758.3 947.487  44
   0   0 -26 21228.8 957.163  43
   0   0  26 18177.6 1059.04  10
   0   0 -26 18190.3 1044.49   2
   0   0 -27 19.8352 83.7441  43
   0   0 -27-30.8730 76.6830  44
   0   0  27-43.8121 110.778  10
   0   0 -27-59.6229 119.942   2
   0   0 -28 1006.75 128.824  19
   0   0 -28 628.825 103.904  43
   0   0 -28 584.591 95.3806  44
   0   0 -28 783.272 159.470   2
   0   0 -29 80.8330 91.6777  19
   0   0 -29 6.66188 84.5769  43
   0   0 -29-11.7622 69.4587  44
   0   0 -30 75.5843 85.2426  19
   0   0 -30 16.5869 71.7397  44
   0   0 -30 91.2159 83.7419  43
   0   0 -31-20.7602 77.5403  19
   0   0 -31 70.3763 66.0892  44
   0   0 -31-31.2430 80.8473  43
   0   0 -31 47.2804 51.5731   6
   0   0 -32 4969.60 286.175  19
   0   0 -32 5142.70 271.778  44
   0   0 -32 5458.14 289.429  43
   0   0 -32 4707.22 261.066   6
   0   0 -33-5.24041 60.4997  19
   0   0 -33-32.2924 72.0069  43
   0   0 -33-8.99836 42.7400   6
   0   0 -34 1544.98 117.306  19
   0   0 -34 1860.08 132.246  43
   0   0 -35 9.15940 41.1133  35
   0   0 -36 3258.51 170.766  35
   0  -1   0 25.1214 30.0422  10
   0  -1   1 115.625 32.9596  10
   0  -1  -1 190.820 37.9388   1
   0  -1   1 111.062 31.8428  16
   0  -1  -2 180721. 8311.20   1
   0  -1   2 184915. 8311.33  10
   0  -1  -2 173575. 8302.86   7
   0  -1   2 183128. 8302.89  16
   0  -1  -3 15.5093 24.9806   7
   0  -1   3 5.58225 35.3550  10
   0  -1  -3 8.22832 38.4840   1
   0  -1  -3-6.02818 71.5892  11
   0  -1   3 23.4017 24.3013  16
   0  -1  -4 9935.78 488.269   2
   0  -1   4 10222.6 487.984  10
   0  -1  -4 9820.75 485.967   1
   0  -1  -4 9746.96 475.583   7
   0  -1  -4 10662.9 528.512  11
   0  -1  -5 282.493 53.7508   1
   0   1  -5 242.860 40.3276  13
   0  -1  -5 203.434 59.3146   2
   0  -1   5 250.643 53.6066  10
   0  -1  -5 393.574 106.460  11
   0  -1   5 233.592 65.2691  14
   0  -1   6 256912. 11856.9  10
   0  -1  -6 267981. 11904.5  11
   0  -1  -6 261379. 11854.8   1
   0   1  -6 246361. 11842.6  13
   0  -1  -6 255683. 11855.8   2
   0  -1   6 265308. 11866.2  14
   0  -1  -6 258505. 11854.7  15
   0  -1  -7 6198.42 397.269  11
   0  -1  -7 6602.16 330.597   1
   0  -1   7 6416.18 332.699  10
   0   1  -7 5591.16 319.696  13
   0  -1  -7 6609.16 333.604   2
   0  -1  -7 6339.24 331.219  15
   0  -1   7 6084.21 338.250  14
   0  -1  -8 57327.5 2633.03   1
   0  -1  -8 61657.3 2700.38  11
   0  -1   8 56317.3 2636.83  10
   0   1  -8 52464.8 2625.10  13
   0  -1  -8 56578.1 2635.30   2
   0  -1  -8 56401.8 2631.56  15
   0  -1   8 57263.0 2641.80  14
   0  -1   9 106.367 69.2593  10
   0  -1  -9 153.539 74.2727   2
   0  -1  -9-38.4170 112.740  11
   0   1  -9 42.1890 63.1722  13
   0  -1  -9-5.58476 57.9942   1
   0  -1   9 6.42640 67.9124  14
   0  -1  -9 36.8765 55.4902  15
   0  -1 -10 91538.7 4242.54  11
   0  -1 -10 91074.7 4175.65   2
   0  -1 -10 93712.3 4175.93   1
   0  -1  10 91509.5 4181.80  10
   0   1 -10 83173.3 4168.59  13
   0   1  10 89644.9 4153.65   8
   0  -1 -10 89269.7 4167.93  15
   0  -1  10 87946.2 4177.18  14
   0  -1 -11 131.493 67.3671   1
   0  -1 -11 99.6973 80.8298   2
   0   1 -11 84.5762 79.0319  13
   0  -1  11 102.883 80.7078  10
   0   1  11 57.9630 47.8588   8
   0   1 -11 51.5312 30.0307  15
   0  -1  11 124.727 81.5016  14
   0  -1 -11 55.4717 59.0261  15
   0   1  12 5280.14 274.747   8
   0  -1  12 5550.54 314.555  10
   0   1 -12 5085.29 301.972  13
   0  -1 -12 4986.46 300.550   2
   0   1 -12 4814.84 253.088  15
   0  -1 -12 4858.16 286.638  15
   0   1  13 4803.70 262.203   8
   0  -1  13 5175.58 310.635  10
   0   1 -13 4790.49 295.348  13
   0  -1 -13 5219.58 299.458   2
   0   1 -13 4260.67 236.962  15
   0  -1 -13 4852.43 279.477  15
   0   1 -14 2476.01 187.737  13
   0  -1 -14 2243.83 248.477  13
   0  -1  14 2018.60 189.663  10
   0  -1 -14 2421.40 185.086   2
   0   1  14 1994.45 147.315   8
   0   1 -14 2160.47 144.349  21
   0  -1 -14 2208.82 165.782  15
   0   1 -14 2160.36 125.395  15
   0  -1 -15 10681.4 643.153  13
   0  -1 -15 10432.3 573.031   2
   0   1 -15 9842.60 569.437  13
   0  -1  15 10974.2 586.819  10
   0  -1 -15 10661.9 519.855  21
   0  -1 -15 10243.5 549.435  15
   0   1 -16 215.734 101.840  13
   0  -1 -16 466.985 164.855  13
   0  -1 -16 305.663 111.326   2
   0  -1 -16 569.022 77.0648  21
   0  -1 -16 353.349 85.3448  15
   0  -1  16 473.667 56.7506  17
   0  -1  17 1133.77 161.367  10
   0  -1 -17 847.039 185.484  13
   0  -1 -17 820.548 143.613   2
   0   1 -17 765.264 128.904  13
   0  -1 -17 1080.86 101.219  21
   0  -1  17 1175.24 81.3531  17
   0  -1 -18 3683.88 270.358   2
   0  -1 -18 3788.16 334.964  13
   0  -1  18 3518.65 279.249  10
   0   1 -18 4036.40 259.033   2
   0  -1  18 3434.37 195.101  17
   0  -1 -18 3862.58 219.518  21
   0  -1  19 126.103 100.073  10
   0  -1 -19-45.7417 142.367  13
   0   1 -19 11.0960 76.9291   2
   0  -1 -19-13.9698 93.6682   2
   0   1  19 25.9758 80.0490  10
   0  -1  19 56.4386 40.0042  17
   0  -1 -19 80.9216 70.1381  21
   0   1 -19 10.2468 67.0687  30
   0  -1 -20 14646.1 699.876  21
   0  -1  20 14569.3 677.477  17
   0  -1  20 14570.9 789.148  10
   0   1 -20 14248.7 748.204   2
   0   1  20 13840.3 763.182  10
   0   1 -20 13544.2 667.911   5
   0  -1 -20 13741.3 827.619  13
   0  -1 -20 14110.8 772.279   2
   0  -1 -20 15424.6 695.581  44
   0   1 -20 13307.4 692.372  30
   0  -1 -20 13037.7 686.758  30
   0  -1  21 798.464 77.1159  17
   0  -1 -21 969.032 107.041  21
   0   1 -21 771.257 125.125   2
   0  -1 -21 843.974 185.914  13
   0  -1  21 854.473 158.691  10
   0  -1 -21 879.892 159.641   2
   0   1 -21 926.135 73.2747   5
   0   1  21 991.934 151.969  10
   0   1 -21 918.603 88.2798  44
   0  -1 -21 1022.53 100.840  44
   0  -1 -21 668.028 96.9373  30
   0  -1  22 2936.20 177.860  17
   0  -1 -22 2959.50 203.568  21
   0  -1 -22 3024.95 197.233  44
   0   1 -22 3465.90 190.117  44
   0   1  22 3329.89 267.478  10
   0  -1 -22 2851.94 268.016   2
   0   1 -22 3037.98 171.663   5
   0   1 -22 3245.23 252.395   2
   0  -1 -22 2711.98 308.404  13
   0  -1  23 330.662 58.8741  17
   0  -1 -23 391.479 86.5393  44
   0   1 -23 259.563 68.0273  44
   0   1 -23 326.273 56.0395   5
   0  -1 -23 240.469 121.630   2
   0   1  23 384.780 118.151  10
   0  -1 -23 130.227 140.215  13
   0   1 -23 379.240 113.454   2
   0  -1  24 92.5528 52.1402  17
   0   1 -24 84.9676 64.5033  44
   0  -1 -24 31.8803 77.7647  44
   0   1  24 55.5895 100.700  10
   0  -1 -24 132.017 131.592  13
   0  -1 -24 175.665 124.018   2
   0   1 -24 324.353 115.227   2
   0   1 -24 180.081 54.0442   5
   0   1 -25 575.551 87.1392  44
   0  -1 -25 638.081 100.963  44
   0   1 -25 585.853 134.261   2
   0   1 -25 589.786 73.2300   5
   0  -1 -25 649.833 158.292   2
   0   1  25 660.661 149.737  10
   0   1 -26 9894.67 488.996  43
   0  -1 -26 8637.11 487.444  44
   0   1 -26 9372.64 479.133  44
   0   1  26 8820.55 577.415  10
   0   1 -26 9938.46 578.607   2
   0  -1 -27 271.744 87.9521  19
   0  -1 -27 194.913 89.2927  44
   0   1 -27 83.4398 69.6055  44
   0   1 -27 330.346 90.1907  43
   0   1  27 247.376 123.469  10
   0   1 -27 315.190 124.684   2
   0   1 -28 9700.41 521.760  19
   0  -1 -28 9371.88 501.103  19
   0   1 -28 10428.9 502.514  43
   0  -1 -28 9650.33 499.470  44
   0   1 -28 9256.74 484.239  44
   0   1 -28 8525.48 576.745   2
   0   1  28 8656.95 586.763  10
   0  -1 -29 3694.86 245.410  19
   0   1 -29 3774.96 264.591  19
   0  -1 -29 3743.40 242.250  44
   0   1 -29 4224.74 250.139  43
   0  -1 -29 4371.66 230.794   6
   0   1 -30 526.806 109.802  19
   0  -1 -30 532.212 89.0560  19
   0   1 -30 548.370 100.933  43
   0  -1 -30 558.513 87.6596  42
   0  -1 -30 441.515 93.5444  44
   0  -1 -30 493.350 70.7448   6
   0  -1 -31 1706.06 133.402  19
   0   1 -31 1923.55 157.753  19
   0   1 -31 1504.17 141.618  43
   0  -1 -31 1882.42 138.115  42
   0  -1 -31 1470.37 132.797  44
   0  -1 -31 1854.83 121.287   6
   0   1 -32 4246.70 172.725  19
   0  -1 -32 4108.24 121.620   6
   0  -1 -32 4340.03 147.833  44
   0   1 -32 4141.02 156.823  43
   0   1 -33 707.124 94.0204  19
   0   1 -33 453.775 56.2171   6
   0  -1 -33 427.075 57.3692   6
   0   1 -33 629.633 88.1356  43
   0  -1 -33 404.200 69.9906  44
   0  -1 -33 658.307 80.7620  42
   0  -1 -33 385.892 69.9611  35
   0   1 -34 496.483 79.4502  19
   0  -1 -34 485.150 63.4612  44
   0  -1 -34 509.712 71.3024  42
   0   1 -34 620.416 81.9767  43
   0  -1 -34 465.458 66.6256  35
   0   1 -35 883.748 84.0683  19
   0  -1 -35 924.500 81.3077  42
   0   1 -35 998.520 90.6392  43
   0  -1 -35 918.835 76.1808  35
   0  -1 -36 78.1847 43.2454  42
   0  -1 -36 31.8433 31.7730  35
   0   1 -36 29.4660 29.5543  35
   0  -1 -37 727.074 58.7879  42
   0  -2   0 14289.3 718.424  11
   0  -2   0 14652.5 708.842  10
   0  -2   1 71.1844 56.1817  16
   0  -2  -1 13.8315 82.6107  11
   0  -2   1 23.9403 56.9091  10
   0  -2  -1 40.8205 54.5020  10
   0  -2   1 100.179 64.9611  11
   0  -2   2 126702. 5835.91  16
   0  -2  -2 135333. 5877.44  11
   0  -2  -2 129664. 5848.98   1
   0  -2   2 119500. 5832.98  11
   0  -2   3 81.5142 47.9823  16
   0  -2   3 80.2359 42.2183  11
   0  -2  -3 9.09801 94.1536  11
   0  -2  -3 96.3880 64.2025   1
   0  -2  -3 94.3147 44.3370   7
   0  -2   4 20700.9 959.447  16
   0  -2  -4 19749.3 975.311   1
   0  -2  -4 20038.5 959.215   7
   0  -2   5 70.4763 38.5783  16
   0  -2  -5 89.5161 63.5285   1
   0  -2  -5 125.612 44.9049   7
   0  -2   6 229.128 89.5853  14
   0  -2  -6 199.091 47.3118   7
   0  -2  -6 219.498 66.0505   1
   0  -2  -7 1709.64 142.262  15
   0  -2   7 1735.18 158.065  14
   0  -2  -7 1634.43 210.036  11
   0  -2  -7 1518.56 111.817   7
   0  -2  -7 2039.72 136.424   1
   0  -2   8 16843.2 844.740  14
   0  -2  -8 16230.8 828.458  15
   0  -2  -8 16531.1 821.653   1
   0  -2  -8 17717.1 904.927  11
   0  -2   9 4488.46 300.641  14
   0  -2  -9 5057.97 290.417  15
   0  -2  -9 4580.80 361.931  11
   0  -2  -9 4888.64 283.593   1
   0  -2 -10 22388.0 1120.08  15
   0  -2  10 22557.8 1136.18  14
   0  -2 -10 23910.5 1211.71  11
   0  -2 -10 23098.1 1117.30   1
   0  -2 -11 31662.2 1502.48  15
   0  -2  11 29278.1 1510.49  14
   0  -2 -11 30959.1 1495.56   1
   0  -2 -11 31319.4 1514.33   2
   0  -2 -11 31770.6 1596.15  11
   0  -2  12 15317.8 851.296  14
   0  -2 -12 16903.3 845.918  15
   0  -2 -12 17298.4 842.725   1
   0  -2 -12 16948.6 860.587   2
   0  -2 -13 30107.4 1448.47  15
   0  -2  13 27567.8 1458.23  14
   0  -2 -13 30464.1 1468.05   2
   0  -2 -13 30205.0 1447.55   1
   0  -2 -14 9360.67 479.705  15
   0  -2 -14 7908.10 420.109  21
   0  -2  14 8530.27 485.930  14
   0  -2 -14 9102.19 502.241   2
   0   2  14 7965.36 438.585   8
   0  -2 -14 9293.86 480.177   1
   0  -2 -15 1724.37 124.615  21
   0  -2  15 1884.76 115.348  17
   0  -2 -15 1946.24 200.568   2
   0  -2 -15 1900.82 177.353   1
   0   2  15 1648.09 136.218   8
   0  -2 -16 3415.76 205.359  21
   0  -2  16 3832.87 197.532  17
   0  -2 -16 3808.70 280.557   2
   0   2  16 3562.84 219.177   8
   0  -2 -17 216.540 63.0466  21
   0  -2  17 184.289 47.6468  17
   0  -2 -17 271.075 164.008  13
   0  -2 -17 120.003 104.340   2
   0  -2  18 10328.1 504.776  17
   0  -2 -18 9768.08 515.012  21
   0  -2 -18 10694.4 517.332  43
   0  -2 -18 10662.8 521.368  44
   0  -2 -18 9214.36 655.758  13
   0  -2 -18 9667.96 594.449   2
   0  -2 -19 593.027 85.9741  21
   0  -2 -19 533.078 108.556  16
   0  -2  19 494.430 66.0154  17
   0   2 -19 530.652 55.9206   5
   0  -2 -19 353.977 181.001  13
   0  -2 -19 514.567 86.4543  44
   0  -2 -19 560.216 83.9486  43
   0  -2 -20 1835.57 141.619  21
   0  -2  20 1729.88 121.327  17
   0  -2 -20 1930.87 178.256  16
   0  -2 -20 1819.39 271.112  13
   0   2 -20 1767.87 110.209   5
   0  -2 -20 2066.40 147.720  44
   0  -2 -20 1781.20 140.973  43
   0  -2 -20 1951.00 132.941  30
   0  -2  21 118.198 52.8326  17
   0  -2 -21-24.4609 65.7236  21
   0  -2 -21 12.3098 68.5466  16
   0  -2 -21 70.7887 72.3402  43
   0  -2 -21-6.24118 72.8984  44
   0  -2 -21 146.389 167.026  13
   0   2 -21 8.61331 41.1677   5
   0  -2  22 7466.51 378.911  17
   0  -2 -22 7300.92 397.275  21
   0  -2 -22 6760.69 393.408  43
   0  -2 -22 7335.81 398.654  44
   0   2 -22 8137.75 461.258   2
   0   2 -22 7664.54 367.448   5
   0  -2 -22 6296.40 538.708  13
   0   2  22 6801.60 454.876  10
   0  -2 -23 2832.62 188.235  21
   0  -2  23 2684.33 160.740  17
   0  -2 -23 2197.73 177.208  43
   0  -2 -23 2334.53 183.059  44
   0   2 -23 2594.22 150.305   5
   0  -2 -23 2119.48 305.121  13
   0   2 -23 2575.85 229.908   2
   0   2  23 2251.93 230.435  10
   0  -2  24 20321.2 954.010  17
   0  -2 -24 17867.3 970.164  44
   0   2 -24 20326.7 943.988   5
   0  -2 -24 19198.7 1154.38  13
   0   2 -24 20511.6 1048.43   2
   0   2  24 19316.3 1058.81  10
   0  -2 -24 20153.8 957.954   6
   0  -2  25 73.7544 54.0345  17
   0  -2 -25-69.6245 72.6819  19
   0  -2 -25 122.044 87.3668  44
   0  -2 -25 5.65458 66.2622  42
   0  -2 -25 75.9687 67.0610   6
   0   2 -25 73.7943 51.4419   5
   0  -2 -25 155.162 149.635  13
   0   2  25 169.172 112.245  10
   0   2 -25 32.9270 95.0594   2
   0  -2 -26 13315.4 681.043  19
   0  -2 -26 14436.8 684.521  42
   0  -2 -26 13200.1 692.257  44
   0   2  26 12470.5 772.484  10
   0   2 -26 13737.9 770.859   2
   0   2 -26 13703.0 661.839   5
   0  -2 -26 14182.1 675.813   6
   0  -2 -26 12672.9 858.377  13
   0  -2 -27 6494.99 339.079  42
   0  -2 -27 5859.93 348.111  44
   0   2 -27 6400.19 317.466   5
   0   2 -27 5554.03 410.570   2
   0  -2 -27 6026.43 327.564   6
   0   2  27 5208.61 415.207  10
   0  -2 -28 3509.24 212.492  42
   0  -2 -28 3093.92 219.214  44
   0   2 -28 3235.92 213.457  43
   0  -2 -28 3451.21 201.377   6
   0   2 -29 870.671 132.762  19
   0  -2 -29 793.515 87.5963   6
   0  -2 -29 943.505 113.146  44
   0  -2 -29 753.362 100.682  42
   0   2 -29 986.528 112.319  43
   0   2 -30 333.371 104.615  19
   0  -2 -30 187.778 60.3140   6
   0   2 -30 337.342 84.7272  43
   0  -2 -30 265.436 86.1508  44
   0  -2 -30 377.991 83.4154  42
   0  -2 -30 360.772 80.3511  35
   0   2 -31 4241.75 265.587  19
   0  -2 -31 3956.21 226.025   6
   0  -2 -31 3920.41 244.019  44
   0  -2 -31 4430.59 244.501  42
   0   2 -31 4390.83 248.188  43
   0  -2 -31 4046.21 240.023  35
   0   2 -32 383.560 92.1747  19
   0  -2 -32 446.105 60.8051   6
   0  -2 -32 389.997 80.6647  44
   0   2 -32 404.046 80.4146  43
   0  -2 -32 512.684 80.5900  42
   0  -2 -32 537.337 78.5132  35
   0   2 -33 2567.97 170.704  19
   0   2 -33 2447.78 157.386  43
   0  -2 -33 2194.80 148.711  44
   0  -2 -33 2238.28 149.526  42
   0  -2 -33 2233.02 148.734  35
   0   2 -34 1226.40 108.187  19
   0   2 -34 1269.91 102.174  43
   0  -2 -34 1189.79 95.7520  42
   0  -2 -34 998.120 89.5030  35
   0   2 -35 403.690 64.5240  19
   0  -2 -35 354.694 57.1662  42
   0   2 -35 382.643 60.4547  43
   0  -2 -35 370.896 50.5378  35
   0  -2 -36 1064.01 71.5161  42
   0   2 -36 900.773 65.8941  42
   0  -2 -37 12.6401 27.1154  42
   0   2 -37-15.7575 23.4989  42
   0  -3   0 19.8625 82.0159  16
   0  -3   0 35.0949 95.5369  11
   0  -3   1 50.2924 70.4330  16
   0  -3  -1-41.8586 77.1912  16
   0  -3  -1-49.8964 98.9935  11
   0  -3   1 37.6667 77.8992  11
   0  -3   2 802.685 96.1814  16
   0  -3  -2 993.067 119.545   1
   0  -3   2 828.742 101.153  11
   0  -3   3 275.619 69.2540  16
   0  -3   3 302.371 66.2790  11
   0  -3  -3 235.306 111.903  11
   0  -3  -3 259.562 86.0297   1
   0  -3   4 93249.5 4406.66  16
   0  -3  -4 95133.4 4405.64   7
   0  -3  -4 94929.9 4480.86  11
   0  -3  -4 96278.2 4430.03   1
   0  -3   5 1397.61 119.747  16
   0  -3  -5 1757.71 148.168   1
   0  -3  -5 1610.86 119.321   7
   0  -3  -5 1513.17 203.990  11
   0  -3   6 30920.3 1502.18  16
   0  -3   6 32866.8 1562.44  14
   0  -3  -6 33682.1 1610.28  11
   0  -3  -6 31351.7 1504.47   7
   0  -3  -6 32301.4 1532.16   1
   0  -3   7 16522.4 865.408  14
   0  -3  -7 17064.1 832.752   1
   0  -3  -7 16097.8 801.936   7
   0  -3   8 13791.4 729.326  14
   0  -3  -8 12817.1 664.227   7
   0  -3  -8 14550.1 698.981   1
   0  -3   9 4679.20 334.352  14
   0  -3  -9 5013.72 307.877   1
   0  -3  10 2384.46 226.328  14
   0  -3 -10 2915.92 205.207   1
   0  -3  11 1973.57 207.438  14
   0  -3 -11 1966.22 114.150   3
   0  -3 -11 2003.25 174.922   1
   0  -3  12 1651.81 184.504  14
   0  -3  12 1570.70 103.203  17
   0  -3 -12 1527.89 155.282   1
   0  -3 -12 1438.53 94.9231   3
   0  -3  13 16.1106 44.4860  17
   0  -3  13-44.2661 92.7562  14
   0  -3 -13-32.5671 81.0834   1
   0  -3 -13 15.0143 36.7935   3
   0  -3  14 116.521 48.2622  17
   0  -3  14 30.5986 97.2515  14
   0  -3 -14 138.497 42.6460   3
   0  -3 -14 69.4599 85.4157   1
   0  -3  15 190.111 101.676  14
   0  -3  15 149.220 49.7344  17
   0  -3 -15 86.5320 83.7655   1
   0  -3 -15 93.4398 44.7913   3
   0  -3  16 195.386 106.795  14
   0  -3 -16 212.042 59.0097  21
   0  -3  16 227.405 52.5945  17
   0  -3 -16 237.286 96.2469   1
   0   3  16 189.990 62.9821   8
   0  -3 -16 290.825 78.0612  44
   0  -3 -16 297.345 63.6379  42
   0  -3 -17 2630.17 234.234  16
   0  -3  17 2238.86 149.635  17
   0  -3 -17 2150.32 157.154  21
   0  -3 -17 2566.27 312.604  13
   0  -3 -17 2656.21 157.822   6
   0  -3 -17 2340.00 217.995   1
   0  -3  17 2458.62 165.712  41
   0  -3 -17 2727.08 176.112  44
   0  -3 -17 2656.04 160.260  42
   0  -3 -17 2613.82 169.620  43
   0   3 -17 2277.00 151.356  32
   0  -3  18 98.1753 52.4914  17
   0  -3 -18-61.6349 95.9212  16
   0  -3 -18 82.4951 58.4953  21
   0   3 -18-2.78107 39.1228   5
   0  -3 -18 120.770 176.299  13
   0  -3 -18 36.5006 53.0001   6
   0  -3 -18 37.2924 75.2313  44
   0  -3  18 17.2968 63.4079  41
   0  -3 -18 35.0244 67.6025  43
   0  -3 -18 48.4665 56.6197  42
   0  -3 -18 24.4259 35.6290  40
   0  -3 -19 2346.24 160.467  21
   0  -3  19 2411.18 150.927  17
   0  -3 -19 2317.81 219.986  16
   0  -3 -19 2235.23 304.221  13
   0  -3 -19 2153.33 150.898   6
   0   3 -19 2222.97 133.699   5
   0  -3  19 2390.69 163.653  41
   0  -3 -19 2362.89 172.431  44
   0  -3 -19 2412.48 133.704  40
   0  -3 -19 2165.42 166.193  43
   0  -3 -19 2538.41 160.310  42
   0  -3 -19 2154.46 127.619  29
   0  -3  20 3369.63 201.962  17
   0  -3 -20 3276.04 211.689  21
   0  -3 -20 2775.02 262.517  16
   0   3 -20 3443.70 188.053   5
   0  -3 -20 3429.70 377.012  13
   0  -3 -20 3433.98 205.895   6
   0  -3 -20 3862.55 188.846  40
   0  -3  20 3885.29 218.204  41
   0  -3 -20 3746.42 224.934  43
   0  -3 -20 3667.27 228.567  44
   0  -3 -20 3596.11 213.790  42
   0  -3 -20 3184.90 180.363  29
   0  -3 -21 302.747 80.7690  21
   0  -3  21 306.442 63.3936  17
   0  -3 -21 297.979 112.271  16
   0  -3 -21 419.572 97.4888  44
   0  -3 -21 241.209 84.0826  43
   0  -3 -21 273.231 76.8308  42
   0  -3 -21 371.772 51.4026  40
   0  -3  21 286.574 77.9254  41
   0  -3 -21 201.668 180.569  13
   0   3 -21 328.742 54.6770   5
   0  -3 -21 328.323 72.3434   6
   0  -3 -22 2708.06 181.097  21
   0  -3 -22 2451.77 226.066  16
   0  -3  22 2627.74 164.665  17
   0  -3  22 2469.39 169.587  41
   0  -3 -22 2691.13 195.060  44
   0  -3 -22 2324.73 143.505  40
   0  -3 -22 2147.67 183.648  43
   0  -3 -22 2429.34 172.186  42
   0  -3 -22 2769.80 169.415   6
   0  -3 -22 2884.53 352.397  13
   0   3 -22 2746.73 151.105   5
   0  -3  23 733.676 85.9844  17
   0  -3 -23 687.255 102.493  21
   0  -3  23 860.452 100.352  41
   0  -3 -23 758.320 69.4514  40
   0  -3 -23 818.757 105.550  42
   0  -3 -23 951.189 125.585  44
   0  -3 -23 902.339 119.213  43
   0  -3 -23 754.459 95.0107   6
   0  -3 -23 626.249 210.998  13
   0   3 -23 929.027 79.2469   5
   0  -3 -24 13578.9 688.569  21
   0  -3  24 13695.4 672.074  17
   0   3 -24 14253.4 660.158   5
   0   3  24 13490.5 770.799  10
   0   3 -24 13548.0 756.904   2
   0  -3 -24 13143.1 675.192   6
   0  -3 -24 11781.9 867.267  13
   0  -3 -24 14008.1 698.838  44
   0  -3  24 13467.5 675.734  41
   0  -3 -24 13555.9 683.307  42
   0  -3  25 4327.54 248.165  17
   0   3 -25 4910.19 241.144   5
   0   3 -25 4089.44 327.273   2
   0   3  25 3536.78 325.571  10
   0  -3 -25 4651.10 259.121   6
   0  -3 -25 3745.63 417.579  13
   0  -3 -25 4335.95 262.603  42
   0  -3  25 4281.37 249.551  41
   0  -3 -25 4118.24 276.827  44
   0  -3 -25 4877.35 272.469  35
   0  -3  26 2366.83 154.752  17
   0   3 -26 2346.69 206.003  19
   0  -3 -26 2253.68 314.862  13
   0   3  26 1946.64 224.193  10
   0   3 -26 2161.47 224.781   2
   0   3 -26 2475.50 147.780   5
   0  -3 -26 2427.13 163.846   6
   0  -3 -26 2802.95 178.209  42
   0  -3 -26 2334.41 187.192  44
   0  -3 -26 2483.90 174.888  35
   0   3 -27 2778.04 220.237  19
   0   3 -27 2787.69 158.408   5
   0  -3 -27 2648.63 173.612   6
   0  -3 -27 2613.40 196.383  44
   0  -3 -27 2581.73 182.289  42
   0  -3 -27 2632.74 161.853  27
   0  -3 -27 2491.28 182.612  35
   0   3 -28 1374.22 158.049  19
   0   3 -28 1188.75 93.9413   5
   0  -3 -28 1089.22 104.229   6
   0  -3 -28 1441.09 121.809  42
   0  -3 -28 1275.46 132.741  44
   0  -3 -28 1355.70 120.707  35
   0  -3 -28 1081.40 90.6723  27
   0   3 -29 411.836 110.608  19
   0   3 -29 296.476 58.6486   5
   0  -3 -29 286.001 67.5307   6
   0  -3 -29 462.873 101.321  44
   0  -3 -29 225.558 81.8256  42
   0   3 -29 417.927 85.7806  43
   0  -3 -29 135.098 37.6688  27
   0  -3 -29 511.440 88.7918  35
   0   3 -30 23.7789 95.1555  19
   0  -3 -30-4.16590 52.1185   6
   0   3 -30 57.4872 68.3882  43
   0  -3 -30 37.1784 74.8031  42
   0  -3 -30-12.5891 75.9717  44
   0  -3 -30-84.0874 67.6590  35
   0  -3 -31 36.2716 48.6765   6
   0   3 -31 68.0557 70.2121  43
   0  -3 -31 83.3332 68.5296  42
   0  -3 -31-17.0456 72.3358  44
   0  -3 -31 61.2755 64.0755  35
   0  -3 -32 1127.63 82.5283   6
   0  -3 -32 1103.39 97.5112  42
   0   3 -32 1147.89 98.7013  43
   0  -3 -32 1014.86 95.6785  35
   0   3 -33 70.1062 57.6563  43
   0  -3 -33 97.6136 56.1409  42
   0  -3 -33 128.322 52.6756  35
   0   3 -34 270.590 56.2195  43
   0  -3 -34 287.130 56.5474  42
   0  -3 -34 224.757 49.2224  35
   0   3 -35 1070.05 80.8573  43
   0  -3 -35 1115.78 80.4222  42
   0  -3 -35 1027.79 72.9699  35
   0   3 -36 19.7233 25.2822  42
   0  -3 -36 64.0424 31.9014  42
   0  -4   0 27503.2 1371.08  11
   0  -4   0 27735.9 1354.17  16
   0  -4  -1 24997.6 1301.04  11
   0  -4  -1 25482.6 1290.91   1
   0  -4  -1 26606.1 1274.47  16
   0  -4   1 25689.6 1267.25  16
   0  -4  -2 57.5275 127.316  11
   0  -4  -2 123.484 117.432   1
   0  -4   2 59.5589 87.7905  16
   0  -4  -2 191.796 111.792  16
   0  -4   3 1876.76 159.219  13
   0  -4  -3 2333.81 231.883  11
   0  -4  -3 3194.83 224.502   1
   0  -4  -3 2787.83 217.217  16
   0  -4   3 2436.54 190.392  16
   0  -4   4 59637.0 2868.49  13
   0  -4  -4 63464.2 2933.79   1
   0  -4  -4 64609.6 2901.86   7
   0  -4  -4 65142.5 2993.98  11
   0  -4  -4 61770.2 2933.23  16
   0  -4   4 59973.1 2902.14  16
   0  -4  -5 2532.07 176.532   7
   0  -4  -5 2358.28 269.816  11
   0  -4  -5 2431.46 204.911   1
   0  -4   5 2321.49 174.542  16
   0  -4  -5 2430.26 217.822  16
   0  -4  -6 39482.0 1809.06   7
   0  -4  -6 37970.9 1767.21   4
   0  -4  -6 39175.3 1925.42  11
   0  -4  -6 37797.1 1841.69   1
   0  -4   6 36658.3 1771.78  17
   0  -4   6 38581.7 1807.58  16
   0  -4  -6 39870.6 1857.69  16
   0  -4   6 37405.6 1875.97  14
   0  -4  -7 606.409 118.169   1
   0  -4  -7 373.880 78.5161   7
   0  -4  -7 428.877 51.3259   4
   0  -4  -7 536.116 175.180  11
   0  -4   7 465.101 141.262  14
   0  -4   7 488.595 60.2342  17
   0  -4  -7 375.578 119.350  16
   0  -4   7 344.493 75.2749  16
   0  -4  -8 435.572 102.012   1
   0  -4  -8 321.042 186.793  11
   0  -4  -8 256.821 64.9772   7
   0  -4   8 337.066 132.759  14
   0  -4   8 395.539 56.1432  17
   0  -4  -9 182.921 90.2016   1
   0  -4  -9 114.765 56.6793   7
   0  -4   9 118.096 46.8401  17
   0  -4   9 149.497 117.120  14
   0  -4 -10 223.311 97.3580   1
   0  -4  10 120.352 124.119  14
   0  -4  10 161.594 50.1422  17
   0  -4 -10 166.663 54.3761  14
   0  -4 -11 92.1154 41.5991   3
   0  -4 -11 84.9083 93.7446   1
   0  -4  11-17.7731 113.939  14
   0  -4 -11 104.678 119.240  16
   0  -4  11 43.3263 45.8332  17
   0  -4 -12 38902.0 1819.85   3
   0  -4 -12 37806.5 1900.93   1
   0  -4  12 38960.9 1827.35  17
   0  -4 -12 41182.9 1937.23  16
   0  -4  12 38846.9 1952.07  14
   0  -4 -13 640.542 62.1279   3
   0  -4 -13 329.721 104.294   1
   0  -4 -13 616.621 141.954  16
   0  -4  13 654.827 72.6474  17
   0  -4  13 642.355 153.126  14
   0  -4 -14 286.404 118.765  16
   0  -4  14 408.680 132.528  14
   0  -4  14 335.809 63.9249  17
   0  -4 -14 289.515 66.6339   6
   0  -4 -14 351.413 50.3311   3
   0  -4 -14 457.639 111.666   1
   0  -4 -14 304.104 49.8147  40
   0  -4 -14 355.641 67.7365  42
   0  -4  14 432.686 82.0046  41
   0  -4 -14 362.907 71.6768  35
   0  -4 -15 12750.3 693.142  16
   0  -4  15 12760.4 585.167  17
   0  -4  15 11518.5 700.950  14
   0  -4 -15 11453.4 572.495   3
   0  -4 -15 12704.7 672.052   1
   0  -4 -15 11614.6 774.868  13
   0  -4 -15 12197.6 588.932   6
   0  -4 -15 12467.5 590.907  42
   0  -4 -15 11768.7 601.481  44
   0  -4  15 11211.8 598.196  41
   0  -4 -15 11891.9 571.037  40
   0  -4 -15 12428.1 599.639  35
   0  -4 -15 11057.7 564.514  31
   0   4 -15 11246.2 575.568  32
   0  -4  16 2505.90 161.183  17
   0  -4 -16 2608.14 161.769  21
   0  -4  16 2547.78 254.155  14
   0  -4 -16 2726.12 253.430  16
   0  -4 -16 1816.53 212.729   1
   0  -4 -16 2558.78 168.448   6
   0  -4 -16 2256.11 313.199  13
   0  -4 -16 2721.46 155.056   3
   0  -4 -16 2625.22 150.725  40
   0  -4 -16 2769.96 174.224  42
   0  -4 -16 2426.61 183.298  44
   0  -4  16 2746.88 183.689  41
   0  -4 -16 3060.88 180.766  35
   0  -4 -16 2676.39 145.334  31
   0   4 -16 2402.08 158.463  32
   0  -4 -17 8189.07 513.144  16
   0  -4  17 8309.44 411.165  17
   0  -4 -17 7213.23 406.081  21
   0  -4 -17 7956.17 415.514   6
   0  -4 -17 7819.41 613.600  13
   0  -4 -17 8265.35 400.678   3
   0  -4 -17 8819.96 504.275   1
   0  -4 -17 7956.26 428.900  44
   0  -4  17 7980.24 427.510  41
   0  -4 -17 7874.15 417.091  42
   0  -4 -17 8337.10 395.905  40
   0  -4 -17 7549.67 421.948  35
   0  -4 -17 7903.93 390.262  31
   0   4 -17 7421.58 403.605  32
   0  -4  18 2328.41 145.692  17
   0  -4 -18 2430.53 234.481  16
   0  -4 -18 1981.14 142.671  21
   0  -4 -18 1685.09 291.538  13
   0  -4 -18 1840.87 145.492   6
   0  -4 -18 1991.26 216.074   1
   0  -4 -18 1943.36 150.520  42
   0  -4  18 1999.24 156.934  41
   0  -4 -18 2134.03 127.818  40
   0  -4 -18 2082.07 166.444  44
   0  -4 -18 1943.76 155.670  35
   0  -4 -18 2089.39 122.403  31
   0  -4  19 15812.6 747.315  17
   0  -4 -19 13990.9 744.849  21
   0  -4 -19 16524.4 863.876  16
   0   4 -19 15629.0 730.402   5
   0  -4 -19 14635.6 840.163   1
   0  -4 -19 13995.2 958.511  13
   0  -4 -19 14873.2 750.239   6
   0  -4 -19 15176.4 729.714  40
   0  -4  19 14779.3 760.460  41
   0  -4 -19 15656.9 770.857  44
   0  -4 -19 14478.6 754.133  42
   0  -4 -19 15855.0 739.174  26
   0  -4 -19 15480.8 762.410  35
   0  -4 -20 5698.09 422.490  16
   0  -4  20 6481.42 334.917  17
   0  -4 -20 6239.31 336.397  21
   0   4 -20 6113.20 316.465   5
   0  -4 -20 6143.70 338.218   6
   0  -4 -20 5860.01 533.524  13
   0  -4 -20 6605.87 346.605  42
   0  -4 -20 6231.59 358.091  44
   0  -4 -20 6105.88 315.678  40
   0  -4  20 6031.01 348.705  41
   0  -4 -20 5987.56 323.147  26
   0  -4 -20 6618.61 351.484  35
   0  -4  21 90.7002 58.9270  17
   0  -4 -21 5.83599 67.2479  21
   0  -4 -21 111.635 99.6700  16
   0  -4 -21 192.930 74.1063   6
   0   4 -21 30.5147 50.7432   5
   0  -4 -21-111.094 169.406  13
   0  -4 -21-15.9186 88.1207  44
   0  -4 -21 122.237 82.3198  42
   0  -4  21 103.555 81.1355  41
   0  -4 -21 80.3351 48.7817  40
   0  -4 -21 116.520 56.1199  26
   0  -4 -21 43.4593 41.5965  29
   0  -4 -21 7.05902 75.6562  35
   0  -4 -22 10340.7 528.938  21
   0  -4  22 11057.1 526.527  17
   0  -4 -22 9022.39 607.833  16
   0   4 -22 10689.6 508.207   5
   0  -4 -22 11065.5 765.740  13
   0  -4 -22 11098.4 533.803   6
   0  -4  22 10475.6 536.509  41
   0  -4 -22 10489.1 551.080  44
   0  -4 -22 10112.5 505.771  40
   0  -4 -22 10466.3 537.260  42
   0  -4 -22 9730.45 510.566  26
   0  -4 -22 10015.4 499.351  29
   0  -4 -22 10741.4 541.720  35
   0  -4 -23 9805.95 504.055  21
   0  -4  23 9774.49 496.542  17
   0   4 -23 10521.8 544.389  19
   0  -4 -23 8926.98 718.802  13
   0  -4  23 9977.27 659.200  10
   0   4 -23 11104.4 483.731   5
   0  -4 -23 10484.0 506.340   6
   0  -4 -23 10561.4 529.519  44
   0  -4  23 9626.40 507.698  41
   0  -4 -23 10391.3 513.231  42
   0  -4 -23 9732.15 478.329  40
   0  -4 -23 8865.81 479.648  26
   0  -4 -23 9468.73 514.986  35
   0  -4 -23 8875.83 469.344  29
   0   4 -24 9.60216 119.273  19
   0  -4  24 129.367 64.0047  17
   0  -4  24 190.022 139.365  10
   0  -4 -24 36.9719 175.284  13
   0  -4 -24 63.8178 70.0876   6
   0   4 -24 40.9669 53.9261   5
   0  -4 -24 34.5045 45.9718  40
   0  -4 -24 124.764 88.8490  42
   0  -4  24 92.5573 76.4891  41
   0  -4 -24 146.488 97.2198  44
   0  -4 -24-21.4572 81.9028  35
   0  -4  25 1805.55 138.407  17
   0   4 -25 1997.85 192.379  19
   0  -4  25 2202.38 266.064  10
   0   4 -25 2068.26 207.858   2
   0  -4 -25 2095.52 311.034  13
   0   4 -25 2321.65 132.484   5
   0  -4 -25 2004.99 149.056   6
   0   4  25 2189.46 221.911  10
   0  -4 -25 2228.91 180.984  44
   0  -4  25 1771.79 145.933  41
   0  -4 -25 1935.50 160.501  42
   0  -4 -25 1984.79 122.990  40
   0  -4 -25 2124.03 166.147  35
   0  -4 -25 2088.00 144.241  27
   0   4 -26 120.144 109.639  19
   0  -4  26 316.228 64.1265  17
   0   4 -26 361.494 57.9067   5
   0  -4 -26 292.067 74.0158   6
   0  -4  26 206.555 66.7178  41
   0  -4 -26 397.705 107.158  44
   0  -4 -26 278.403 90.9437  42
   0  -4 -26 280.157 89.3801  35
   0  -4 -26 255.873 67.6339  27
   0   4 -27 6637.64 364.992  19
   0  -4 -27 5800.96 319.725   6
   0   4 -27 6408.38 306.262   5
   0  -4 -27 6280.25 348.669  44
   0  -4  27 5398.77 312.324  41
   0  -4 -27 5988.13 332.178  42
   0  -4 -27 5611.47 311.775  27
   0  -4 -27 5992.86 335.857  35
   0   4 -28 1419.38 153.261  19
   0  -4 -28 1458.90 113.759   6
   0   4 -28 1277.03 98.8822   5
   0  -4  28 1472.82 104.314  41
   0  -4 -28 1251.13 128.301  42
   0  -4 -28 1842.62 150.880  44
   0  -4 -28 1469.45 107.131  27
   0  -4 -28 1816.00 135.654  35
   0   4 -29 880.852 118.888  19
   0   4 -29 917.401 76.9895   5
   0  -4 -29 921.174 87.1003   6
   0  -4 -29 1072.02 120.846  44
   0   4 -29 957.234 98.6051  43
   0  -4 -29 844.883 104.631  42
   0  -4 -29 1007.48 80.7285  27
   0  -4 -29 774.307 100.641  35
   0   4 -30 6064.89 201.706  19
   0  -4 -30 6303.25 144.771   6
   0  -4 -30 6807.69 177.357  42
   0  -4 -30 6285.04 188.221  44
   0   4 -30 6641.59 164.933  43
   0  -4 -30 6135.91 172.029  35
   0   4 -31 2649.26 181.573  19
   0  -4 -31 2467.73 146.781   6
   0  -4 -31 2788.24 166.484  42
   0   4 -31 2572.40 159.691  43
   0  -4 -31 2535.68 163.375  35
   0   4 -32 512.784 80.3183  19
   0  -4 -32 560.675 70.9824  42
   0   4 -32 546.029 67.0802  43
   0  -4 -32 583.538 71.0296  35
   0   4 -33 950.140 89.4257  19
   0   4 -33 834.442 75.6047  43
   0  -4 -33 1003.62 82.0243  42
   0  -4 -34 1938.08 111.988  42
   0   4 -34 1700.56 105.539  43
   0   4 -35 110.034 26.5863  42
   0  -4 -35 246.955 35.3525  42
   0  -5   0 49.4863 98.0228  13
   0  -5   0 76.8258 105.646   1
   0  -5   0 48.5656 104.727  14
   0  -5   0 19.9301 48.2470  24
   0  -5   0 24.5918 107.703  16
   0  -5   1 1920.05 177.297  13
   0  -5  -1 1942.47 210.611   1
   0  -5   1 2032.24 224.231   1
   0  -5  -1 1973.73 124.843   4
   0  -5   1 1917.23 126.258  24
   0  -5  -1 1934.87 124.862  24
   0  -5   1 2100.99 226.391  14
   0  -5  -1 2199.58 215.005  14
   0  -5   1 1716.60 185.596  16
   0  -5  -1 2295.05 210.517  16
   0  -5  -2 7420.11 374.131   4
   0  -5   2 7161.77 414.455  13
   0  -5  -2 7802.17 470.446   1
   0  -5  -2 7917.60 463.766  16
   0  -5   2 7775.06 485.813  14
   0  -5  -2 8391.24 478.946  14
   0  -5   2 7050.26 374.821  24
   0  -5   2 8422.97 448.787  16
   0  -5  -3 6934.19 388.731   7
   0  -5  -3 6423.48 420.076   1
   0  -5  -3 6679.56 330.878   4
   0  -5  -3 7246.17 431.543  14
   0  -5   3 6453.48 333.732  24
   0  -5   3 6408.95 334.564  17
   0  -5   3 6961.56 451.260  14
   0  -5  -3 6045.78 419.416  16
   0  -5   3 6855.75 400.366  16
   0  -5   3 6333.28 325.057  18
   0  -5  -4 52667.4 2495.45   1
   0  -5  -4 51801.9 2452.99   7
   0  -5  -4 52783.8 2397.60   4
   0  -5   4 50593.5 2400.29  24
   0  -5  -4 53234.8 2494.33  14
   0  -5  -4 50536.2 2397.36  24
   0  -5   4 50961.9 2400.68  17
   0  -5   4 53285.4 2530.01  14
   0  -5  -4 54663.5 2499.24  16
   0  -5   4 50551.4 2393.64  18
   0  -5   4 52681.3 2461.19  16
   0  -5  -5 4864.04 294.223   7
   0  -5  -5 5893.51 352.295   1
   0  -5  -5 4858.64 247.587   4
   0  -5  -5 4961.43 347.109  16
   0  -5   5 4619.45 244.463  18
   0  -5   5 4644.75 252.562  17
   0  -5   5 4259.76 297.694  16
   0  -5  -5 5522.86 339.685  14
   0  -5   5 4365.45 249.210  24
   0  -5  -6 41983.1 1975.53   7
   0  -5  -6 43158.1 2024.33   1
   0  -5  -6 39926.0 1922.77   4
   0  -5  -6 42457.0 2031.12  16
   0  -5   6 41750.8 1929.39  24
   0  -5   6 40080.7 1974.25  16
   0  -5  -6 43542.9 2010.79  14
   0  -5   6 40990.1 1930.08  17
   0  -5  -7 1985.26 159.333   7
   0  -5  -7 1865.46 117.856   4
   0  -5  -7 2068.93 206.073   1
   0  -5  -7 2068.58 216.032  16
   0  -5   7 1631.64 122.824  24
   0  -5   7 1927.75 126.527  17
   0  -5  -7 2125.60 183.331  14
   0  -5  -8 1134.11 118.872   7
   0  -5  -8 1063.26 157.706   1
   0  -5  -8 760.624 151.174  16
   0  -5   8 1373.43 199.897  14
   0  -5   8 1175.15 92.9285  17
   0  -5  -8 1018.80 125.781  14
   0  -5   8 1074.30 89.4314  24
   0  -5  -9 190.172 72.3771  14
   0  -5  -9 429.432 139.552  16
   0  -5   9 232.256 124.376  14
   0  -5   9 462.219 65.5189  17
   0  -5   9 395.680 61.3262  24
   0  -5  -9 307.557 70.0561   7
   0  -5  -9 532.344 125.929   1
   0  -5  -9 418.679 60.5405  40
   0  -5  -9 287.033 67.1732  35
   0  -5  10 13499.4 654.162  24
   0  -5  10 13774.6 657.489  17
   0  -5  10 12135.1 777.415  14
   0  -5 -10 13430.1 741.071   1
   0  -5 -10 13040.9 659.615   6
   0  -5 -10 14037.8 663.115  42
   0  -5 -10 13086.1 670.916  44
   0  -5 -10 13599.0 645.786  31
   0  -5 -10 13059.2 665.478  35
   0  -5  11 126.304 54.6827  24
   0   5 -11 160.863 73.2644  19
   0  -5  11 126.884 55.3021  17
   0  -5  11 222.689 141.534  14
   0  -5 -11 286.825 182.204  13
   0  -5 -11 185.469 53.0306   3
   0  -5 -11 167.082 64.5191   6
   0  -5 -11 168.257 101.905   1
   0  -5 -11 193.448 69.6440  42
   0  -5 -11 120.817 78.8865  44
   0  -5 -11 137.505 67.2870  35
   0  -5 -11 149.927 46.8821  31
   0   5 -12 137.629 72.9106  19
   0  -5 -12 287.209 122.996  16
   0  -5  12 193.277 59.7302  17
   0  -5  12 228.159 134.993  14
   0  -5  12 237.223 56.0586  24
   0  -5 -12 297.580 104.433   1
   0  -5 -12 163.698 65.7926   6
   0  -5 -12 193.167 50.9959   3
   0  -5 -12 151.042 184.423  13
   0  -5 -12 222.991 53.1902  40
   0  -5 -12 60.1324 77.1524  44
   0  -5  12 53.7490 75.9829  41
   0  -5 -12 176.292 67.8635  42
   0   5 -12 184.839 56.4116  32
   0  -5 -12 222.148 69.0271  35
   0  -5 -12 177.939 48.4266  31
   0  -5  13 93.2837 129.838  14
   0  -5 -13-59.3101 127.889  16
   0  -5  13 88.1461 51.0430  24
   0  -5  13 19.6049 54.7571  17
   0   5 -13-38.5446 74.3882  19
   0  -5 -13 71.4209 64.8944   6
   0  -5 -13-31.6874 189.183  13
   0  -5 -13 36.7010 45.0149   3
   0  -5 -13-64.4908 96.2632   1
   0  -5 -13 34.9365 79.7305  44
   0  -5  13 90.4993 77.7639  41
   0  -5 -13-5.57364 64.9153  42
   0  -5 -13 28.5816 49.1407  40
   0   5 -13 40.5847 55.7008  32
   0  -5 -13 81.7592 68.2646  35
   0  -5 -13-3.12939 38.7820  31
   0  -5  14 2462.18 272.637  14
   0   5 -14 2353.74 183.399  19
   0  -5  14 2755.28 163.516  24
   0  -5 -14 2851.24 270.052  16
   0  -5  14 2795.50 169.255  17
   0  -5 -14 2522.76 173.981   6
   0  -5 -14 2388.33 155.580   3
   0  -5 -14 2687.18 334.939  13
   0  -5 -14 2494.09 236.404   1
   0  -5 -14 2757.29 156.461  40
   0  -5 -14 2532.63 175.623  42
   0  -5 -14 2764.82 191.818  44
   0  -5  14 2696.36 186.855  41
   0  -5 -14 2617.79 164.643  26
   0   5 -14 2275.09 155.917  32
   0  -5 -14 2398.23 180.127  35
   0  -5 -14 2701.66 151.119  31
   0  -5 -15 104.329 123.213  16
   0  -5  15 57.8823 65.0171  17
   0  -5  15-24.2889 126.490  14
   0  -5  15 59.0772 52.3160  24
   0   5 -15 14.5867 80.1895  19
   0  -5 -15 17.1768 99.1514   1
   0  -5 -15 69.0307 187.290  13
   0  -5 -15 11.7082 50.6130   3
   0  -5 -15-23.5902 67.0918   6
   0  -5  15 36.7818 80.3623  41
   0  -5 -15 55.0025 51.3469  40
   0  -5 -15 18.2328 69.5524  42
   0   5 -15-16.4665 63.1861  32
   0  -5 -15-22.1593 41.8990  31
   0  -5 -15 46.9620 60.1952  26
   0  -5 -15-13.7819 73.2977  35
   0  -5 -16 13826.7 809.340  16
   0  -5  16 13225.9 825.376  14
   0  -5  16 13930.2 688.403  17
   0   5 -16 13054.4 704.766  19
   0  -5  16 13279.6 678.708  24
   0  -5 -16 13535.9 779.721   1
   0  -5 -16 13537.7 693.383   6
   0  -5 -16 13844.2 676.043   3
   0  -5  16 15771.0 715.535  41
   0  -5 -16 14787.2 675.091  40
   0  -5 -16 14372.8 698.925  42
   0  -5 -16 13398.9 682.376  26
   0   5 -16 13493.6 678.384  32
   0  -5 -16 14370.1 704.576  35
   0  -5 -16 13904.5 668.194  31
   0   5 -17 8561.09 474.883  19
   0  -5  17 8938.72 443.206  24
   0  -5 -17 8915.85 572.684  16
   0  -5  17 9040.04 455.825  17
   0  -5 -17 8001.52 440.172  21
   0  -5 -17 9411.11 462.900   6
   0  -5  17 9520.11 607.335  10
   0  -5 -17 8427.75 544.002   1
   0  -5 -17 8798.97 440.417   3
   0  -5 -17 8826.16 462.798  42
   0  -5 -17 8419.14 434.265  40
   0  -5  17 8518.75 471.873  41
   0  -5 -17 9178.69 447.418  26
   0  -5 -17 9290.23 472.873  35
   0  -5 -17 8752.89 430.873  31
   0   5 -17 7976.67 441.329  32
   0   5 -18 6802.96 401.098  19
   0  -5 -18 7726.44 505.107  16
   0  -5 -18 6647.79 365.691  21
   0  -5  18 7417.23 378.080  17
   0  -5 -18 7135.16 382.684   6
   0  -5  18 7079.70 518.336  10
   0  -5 -18 6667.38 466.353   1
   0  -5 -18 7295.74 389.860  42
   0  -5  18 6862.18 393.768  41
   0  -5 -18 7106.07 360.260  40
   0  -5 -18 7020.85 369.453  26
   0  -5 -18 7019.90 353.862  31
   0  -5 -18 7238.49 393.387  35
   0  -5 -19 5000.87 395.802  16
   0  -5  19 5544.74 290.400  17
   0   5 -19 4987.71 313.818  19
   0  -5 -19 4947.02 277.966  21
   0  -5 -19 5485.96 297.666   6
   0  -5  19 5338.83 436.926  10
   0  -5 -19 4128.98 370.254   1
   0  -5 -19 4394.86 479.012  13
   0  -5 -19 4681.51 309.874  44
   0  -5 -19 4980.92 299.814  42
   0  -5 -19 4994.46 269.384  40
   0  -5  19 4961.06 307.425  41
   0  -5 -19 5201.97 280.039  26
   0  -5 -19 4950.90 263.402  31
   0  -5 -19 5652.00 311.595  35
   0  -5 -20 4371.26 376.491  16
   0   5 -20 4844.86 313.495  19
   0  -5 -20 5036.42 276.989  21
   0  -5  20 4826.38 281.894  17
   0  -5  20 5109.31 426.763  10
   0  -5 -20 4919.15 378.135   1
   0  -5 -20 5058.57 289.014   6
   0   5 -20 5100.61 266.870   5
   0  -5 -20 4279.94 471.581  13
   0  -5 -20 5176.30 267.342  40
   0  -5 -20 5101.60 299.308  42
   0  -5 -20 5051.36 311.364  44
   0  -5  20 5190.91 305.362  41
   0  -5 -20 4993.19 303.832  35
   0  -5 -20 5098.61 276.828  26
   0  -5  21 939.165 99.5152  17
   0   5 -21 1286.21 146.201  19
   0  -5 -21 1093.54 174.621  16
   0  -5 -21 917.188 95.7076  21
   0  -5 -21 1264.78 115.422   6
   0  -5  21 845.117 201.329  10
   0   5 -21 962.699 84.6379   5
   0  -5 -21 1324.66 288.009  13
   0  -5  21 646.681 113.503  41
   0  -5 -21 984.395 86.8658  40
   0  -5 -21 905.442 120.144  42
   0  -5 -21 917.598 135.772  44
   0  -5 -21 927.067 119.698  35
   0  -5 -21 925.799 93.4927  26
   0  -5 -21 732.383 73.0364  29
   0  -5  22 6494.25 330.037  17
   0  -5 -22 5273.20 417.141  16
   0   5 -22 6295.21 361.831  19
   0  -5  22 5489.72 463.207  10
   0   5 -22 5950.91 309.411   5
   0  -5 -22 5946.05 546.049  13
   0  -5 -22 6657.63 337.642   6
   0  -5 -22 6021.80 343.132  42
   0  -5 -22 5914.91 356.636  44
   0  -5 -22 5950.01 309.893  40
   0  -5  22 6510.20 347.135  41
   0  -5 -22 5540.83 301.073  29
   0  -5 -22 5645.74 315.413  26
   0  -5 -22 6139.03 328.893  27
   0  -5 -22 6683.08 351.920  35
   0   5 -23 5695.46 350.068  19
   0  -5  23 5597.23 311.613  17
   0  -5 -23 5158.71 514.494  13
   0  -5 -23 6134.64 322.048   6
   0  -5  23 5209.76 455.331  10
   0   5 -23 6006.49 298.033   5
   0  -5 -23 6145.27 348.860  44
   0  -5 -23 5348.03 294.957  40
   0  -5  23 6186.37 329.255  41
   0  -5 -23 5545.96 328.512  42
   0  -5 -23 6257.94 318.409  27
   0  -5 -23 5632.29 301.106  26
   0  -5 -23 5335.87 286.808  29
   0  -5 -23 6391.19 339.914  35
   0  -5  24 728.180 84.2923  17
   0   5 -24 718.289 124.378  19
   0   5 -24 724.963 71.7969   5
   0  -5 -24 621.951 91.3646   6
   0  -5 -24 650.005 67.9490  40
   0  -5 -24 866.075 127.712  44
   0  -5  24 628.799 96.1167  41
   0  -5 -24 746.422 105.355  42
   0  -5 -24 484.137 53.9948  29
   0  -5 -24 839.023 106.122  35
   0  -5 -24 566.827 69.4442  26
   0  -5 -24 611.469 87.3159  27
   0   5 -25-42.0604 97.1166  19
   0  -5  25 51.3867 53.4657  17
   0  -5 -25 32.5662 66.8949   6
   0   5 -25 18.8136 46.4418   5
   0  -5 -25 141.133 106.926  44
   0  -5 -25-39.0573 46.4227  40
   0  -5  25 28.6581 67.5075  41
   0  -5 -25 70.4506 82.2842  42
   0  -5 -25 52.6646 65.5669  27
   0  -5 -25 41.5069 78.4623  35
   0  -5 -25 19.3187 41.0826  26
   0   5 -26 745.122 118.341  19
   0  -5  26 675.941 75.4807  17
   0  -5 -26 787.358 88.9026   6
   0   5 -26 738.994 69.0537   5
   0  -5  26 708.584 87.2503  41
   0  -5 -26 792.550 102.792  42
   0  -5 -26 625.486 62.7090  40
   0  -5 -26 687.961 80.0705  27
   0  -5 -26 840.602 104.530  35
   0   5 -27 2110.12 167.829  19
   0  -5 -27 1713.63 129.515   6
   0   5 -27 2002.99 117.507   5
   0  -5  27 1762.81 128.099  41
   0  -5 -27 1901.47 145.033  42
   0  -5 -27 1604.95 122.690  27
   0  -5 -27 2007.66 150.056  35
   0   5 -28 279.854 88.2157  19
   0   5 -28 509.502 53.9273   5
   0  -5  28 220.802 56.2721  41
   0  -5 -28 312.289 80.6682  42
   0  -5 -28 361.956 62.3426  27
   0  -5 -28 413.156 83.2316  35
   0   5 -29 1495.67 136.304  19
   0   5 -29 1492.11 99.0352   5
   0   5 -29 1809.67 116.604  43
   0  -5 -29 1748.73 126.710  42
   0  -5  29 1599.97 102.674  41
   0  -5 -29 1838.37 128.623  35
   0  -5 -29 1535.79 105.420  27
   0   5 -30 4591.53 155.066  19
   0   5 -30 4664.04 121.561  43
   0  -5 -30 4407.51 135.556  42
   0   5 -31 4237.74 105.610  43
   0  -5 -31 4181.28 120.585  42
   0  -5  32 2909.24 158.773  18
   0   5 -32 2735.97 154.241  43
   0  -5 -32 3199.60 165.098  42
   0  -5 -33 1092.71 75.8666  42
   0  -6   0 15978.8 871.029   1
   0  -6   0 15236.2 743.516   4
   0  -6   0 15310.3 833.549  16
   0  -6   0 16359.3 876.739  14
   0  -6   0 15430.9 743.939  24
   0  -6   0 15100.9 737.039  26
   0  -6  -1 8571.68 472.460   7
   0  -6   1 9072.07 528.428   1
   0  -6   1 7559.06 393.864   4
   0  -6  -1 8361.31 393.539   4
   0  -6  -1 6116.30 462.853  13
   0  -6  -1 8308.73 512.734   1
   0  -6  -1 8170.69 514.376  14
   0  -6  -1 8171.85 490.823  16
   0  -6   1 7678.25 376.196  18
   0  -6   1 7691.87 519.757  14
   0  -6   1 7935.55 393.785  24
   0  -6  -1 7772.69 392.748  24
   0  -6   1 8034.52 480.235  16
   0  -6  -1 7232.58 386.380  26
   0  -6   1 6981.86 383.090  26
   0  -6  -2 17169.2 887.546   7
   0  -6  -2 15486.8 908.183  13
   0  -6  -2 17650.6 936.334   1
   0  -6   2 16894.6 940.241   1
   0  -6  -2 16602.4 814.514   4
   0  -6   2 17089.6 951.488  14
   0  -6  -2 17656.1 919.671  16
   0  -6   2 17599.8 902.350  16
   0  -6  -2 17227.5 936.973  14
   0  -6   2 17547.7 818.450  24
   0  -6   2 16592.4 802.890  18
   0  -6  -2 17854.5 814.176  26
   0  -6   2 16205.1 806.836  26
   0  -6  -3 664.034 135.590  13
   0  -6   3 597.387 156.642   1
   0  -6  -3 460.490 132.750   1
   0  -6  -3 570.132 106.053   7
   0  -6  -3 549.216 66.2293   4
   0  -6   3 459.714 55.3960  18
   0  -6   3 317.336 104.915  16
   0  -6   3 437.960 69.4970  24
   0  -6  -3 481.176 138.244  14
   0  -6  -3 634.775 136.204  16
   0  -6   3 485.905 144.726  14
   0  -6  -3 599.171 72.3750  26
   0  -6  -3 483.250 64.6066  27
   0  -6   4 334.324 63.7075  24
   0  -6  -4 407.138 131.168  16
   0  -6   4 346.055 50.9517  18
   0  -6   4 328.979 89.3957  16
   0  -6   4 385.740 137.693  14
   0  -6  -4 373.035 121.981  14
   0  -6  -4 371.555 60.6626   4
   0  -6  -4 207.419 137.395  13
   0  -6  -4 439.373 125.662   1
   0  -6   4 253.873 129.831   1
   0  -6  -4 356.465 92.3234   7
   0  -6  -4 176.716 62.9468  42
   0  -6   4 280.243 72.1203  41
   0  -6  -4 282.173 56.2864  27
   0  -6  -4 320.783 63.9061  26
   0  -6  -5 1133.69 167.892  14
   0  -6  -5 1023.98 177.502  16
   0  -6   5 1191.65 85.4601  18
   0  -6   5 1066.02 134.410  16
   0  -6   5 1093.38 195.690  14
   0  -6   5 1102.51 95.0081  24
   0  -6  -5 996.601 126.727   7
   0  -6  -5 717.455 169.462  13
   0  -6  -5 947.122 87.2961   4
   0  -6  -5 1235.90 176.506   1
   0  -6  -5 938.125 100.608  42
   0  -6   5 1125.55 111.417  41
   0  -6  -5 973.283 86.7907  39
   0  -6  -5 959.754 95.6752  26
   0  -6  -5 968.698 89.1934  27
   0  -6  -6 4999.01 359.883  16
   0  -6   6 4769.95 304.387  16
   0  -6   6 4944.99 256.249  24
   0  -6   6 4058.22 369.967  14
   0  -6  -6 4262.49 321.925  14
   0  -6   6 4335.99 242.803  18
   0  -6   6 4329.21 344.952  10
   0  -6  -6 4099.09 290.543   7
   0  -6  -6 4618.00 246.551   4
   0  -6  -6 4551.92 381.138  13
   0  -6  -6 4778.12 347.200   1
   0  -6   6 4996.92 273.127  41
   0  -6  -6 4835.02 261.151  42
   0  -6  -6 4597.83 243.556  39
   0  -6  -6 4630.47 251.421  26
   0  -6  -6 4379.48 248.769  27
   0  -6  -7 192.660 91.2474  14
   0  -6   7 199.050 65.1793  17
   0  -6   7 262.009 56.0399  18
   0  -6  -7 350.558 132.277  16
   0  -6   7 301.667 66.6632  24
   0  -6  -7 380.242 128.124   1
   0  -6  -7 566.184 165.399  13
   0  -6   7 196.544 118.009  10
   0  -6  -7 248.310 76.4663   7
   0  -6  -7 358.777 55.5522   4
   0  -6  -7 293.314 76.7821  42
   0  -6  -7 286.966 62.3817  40
   0  -6  -7 271.789 54.0571  39
   0  -6   7 210.047 77.4580  41
   0  -6  -7 171.462 63.2969  26
   0  -6  -7 328.479 65.8399  27
   0  -6  -8 20542.9 1061.30  16
   0  -6   8 19197.0 918.318  18
   0  -6   8 19404.6 925.545  24
   0  -6   8 19443.8 927.740  17
   0  -6  -8 18859.8 1096.95  13
   0  -6   8 18387.7 1040.08  10
   0  -6  -8 18879.5 1029.40   1
   0  -6  -8 17320.7 962.648   7
   0  -6  -8 20000.7 920.844  40
   0  -6  -8 19328.3 932.401  42
   0  -6  -8 19536.3 913.284  39
   0  -6   8 18273.1 940.987  41
   0  -6  -8 18715.0 923.038  26
   0  -6  -8 19422.8 922.777  27
   0  -6  -8 19062.4 916.864  31
   0  -6   9 429.053 68.3326  18
   0  -6   9 460.008 73.2666  24
   0  -6  -9 372.826 140.002  16
   0  -6   9 415.897 76.1266  17
   0  -6  -9 324.271 74.6464   7
   0  -6  -9 273.945 116.194   1
   0  -6  -9 260.907 162.381  13
   0  -6   9 547.121 149.264  10
   0  -6   9 385.717 89.7596  41
   0  -6  -9 278.074 68.5586  40
   0  -6  -9 366.270 80.9562  42
   0  -6  -9 438.680 64.0141  31
   0  -6  -9 359.160 71.9433  26
   0  -6  -9 465.496 75.7826  27
   0  -6  10 3948.50 223.606  17
   0  -6 -10 3455.73 321.652  16
   0  -6  10 3741.46 218.115  24
   0  -6  10 3730.77 352.131  14
   0  -6  10 3382.17 311.364  10
   0  -6 -10 3225.44 292.221   1
   0  -6 -10 3455.50 371.146  13
   0  -6 -10 3705.11 227.432  42
   0  -6 -10 3876.98 211.198  40
   0  -6  10 4083.88 244.080  41
   0  -6 -10 3600.73 206.664  31
   0  -6 -10 3587.32 215.342  27
   0  -6 -10 3621.89 215.814  26
   0  -6  11 26.5704 130.242  14
   0  -6  11 85.7845 61.5903  24
   0  -6  11 59.8379 66.0425  17
   0  -6 -11-32.0255 169.158  13
   0  -6 -11-55.7938 106.119   1
   0  -6 -11 25.3159 57.9408   3
   0  -6  11-90.6373 124.583  10
   0  -6 -11 80.5613 73.8279  42
   0  -6  11 44.6054 80.1793  41
   0  -6 -11 75.0606 52.0748  31
   0  -6 -11 108.393 68.6106  27
   0  -6  12 57423.7 2804.58  14
   0  -6  12 56153.2 2616.85  24
   0  -6  12 56245.7 2621.65  17
   0  -6 -12 56209.5 2732.76   1
   0  -6 -12 55025.1 2608.82   3
   0  -6 -12 54280.6 2838.86  13
   0  -6  12 52853.1 2758.72  10
   0  -6 -12 56852.2 2629.27  42
   0  -6 -12 56037.1 2604.66  31
   0  -6  13 803.016 99.2660  17
   0  -6  13 851.802 93.5159  24
   0  -6 -13 872.615 186.390  16
   0  -6  13 823.029 191.405  14
   0  -6  13 757.556 172.833  10
   0  -6 -13 828.063 90.0915   3
   0  -6 -13 698.152 235.506  13
   0  -6 -13 762.570 159.945   1
   0  -6 -13 940.939 117.869  42
   0  -6 -13 1033.71 87.0050  31
   0  -6 -13 930.154 101.393  26
   0  -6  14 25496.5 1189.00  24
   0  -6  14 23088.2 1191.87  17
   0  -6 -14 25440.6 1336.03  16
   0  -6  14 23077.3 1354.81  14
   0  -6  14 23860.2 1337.88  10
   0  -6 -14 25536.4 1309.21   1
   0  -6 -14 25140.7 1432.23  13
   0  -6 -14 24130.0 1181.53   3
   0  -6 -14 26269.6 1207.10  42
   0  -6 -14 25499.2 1181.18  40
   0  -6 -14 24427.6 1175.10  31
   0  -6 -14 25588.7 1190.59  26
   0  -6  15 27.7391 135.976  14
   0  -6 -15 94.3819 131.387  16
   0   6 -15 42.3952 83.2560  19
   0  -6  15 77.5704 66.4904  17
   0  -6  15 50.8968 57.6093  24
   0  -6 -15 58.8925 114.653   1
   0  -6  15 52.3209 138.191  10
   0  -6 -15 35.4594 61.7464   3
   0  -6 -15-37.2114 188.184  13
   0  -6  15 16.0962 92.1338  41
   0  -6 -15 75.0973 61.0684  40
   0  -6 -15 77.0295 85.2303  42
   0   6 -15 117.889 66.2460  32
   0  -6 -15 27.8327 75.7970  27
   0  -6 -15 101.928 54.8193  31
   0  -6 -15-31.5653 70.4328  26
   0  -6  16 1793.81 137.574  24
   0   6 -16 2096.72 164.862  19
   0  -6  16 1943.77 149.352  17
   0  -6 -16 1991.57 246.646  16
   0  -6  16 1939.21 258.046  10
   0  -6 -16 1569.05 208.777   1
   0  -6 -16 1919.83 135.205   3
   0  -6 -16 2164.41 327.972  13
   0  -6  16 2006.89 169.094  41
   0  -6 -16 1890.76 133.288  40
   0  -6 -16 2135.70 162.967  42
   0  -6 -16 2066.48 128.164  31
   0   6 -16 1804.93 135.414  32
   0  -6 -16 1877.55 149.558  27
   0  -6 -16 2315.59 149.461  26
   0  -6  17 547.912 76.5947  24
   0  -6 -17 472.528 151.138  16
   0  -6  17 600.068 90.0013  17
   0   6 -17 367.169 101.960  19
   0  -6 -17 629.026 80.5826   3
   0  -6  17 359.488 150.689  10
   0  -6 -17 400.967 145.009   1
   0  -6 -17 384.739 207.898  13
   0  -6  17 696.331 118.071  41
   0  -6 -17 671.194 107.846  42
   0  -6 -17 759.415 82.8786  40
   0  -6 -17 574.042 96.3673  27
   0  -6 -17 697.065 91.3239  26
   0  -6 -17 854.098 120.516  35
   0  -6 -17 634.777 72.9183  31
   0   6 -18 1852.92 160.854  19
   0  -6  18 1617.11 138.135  17
   0  -6 -18 1330.96 215.687  16
   0  -6 -18 1823.56 128.585   3
   0  -6  18 1409.51 233.271  10
   0  -6 -18 1264.67 192.316   1
   0  -6 -18 1324.43 277.363  13
   0  -6 -18 1949.98 127.782  40
   0  -6 -18 1873.48 160.421  42
   0  -6  18 1992.47 163.940  41
   0  -6 -18 1600.86 131.751  26
   0  -6 -18 1779.32 116.543  31
   0  -6 -18 1713.54 160.573  35
   0  -6 -19 113.947 115.263  16
   0   6 -19 79.2253 93.3340  19
   0  -6  19 23.7637 65.9852  17
   0  -6 -19 20.0329 99.7817   1
   0  -6  19-28.4378 120.075  10
   0  -6 -19-116.685 196.694  13
   0  -6 -19 44.3741 88.8178  42
   0  -6 -19 68.3972 57.4848  40
   0  -6  19 86.1437 94.7998  41
   0  -6 -19 125.523 66.9246  26
   0  -6 -19 23.6215 47.6798  31
   0  -6 -19 89.0207 97.9639  35
   0  -6 -20 2880.47 280.355  16
   0  -6  20 2906.31 183.022  17
   0   6 -20 2578.45 199.837  19
   0  -6 -20 2499.89 355.054  13
   0  -6 -20 2744.99 268.778   1
   0   6 -20 2996.62 166.348   5
   0  -6  20 2181.71 288.475  10
   0  -6 -20 2730.12 200.281  42
   0  -6  20 2440.46 197.040  41
   0  -6 -20 2791.70 167.762  40
   0  -6 -20 2640.36 172.031  26
   0  -6 -20 2899.90 206.857  35
   0  -6  21-11.0893 62.3271  17
   0   6 -21-63.1977 86.5840  19
   0   6 -21 45.0539 50.2389   5
   0  -6  21-28.9537 88.0683  41
   0  -6 -21 67.8638 54.5494  40
   0  -6 -21 42.8037 85.6542  42
   0  -6 -21 73.0320 61.0821  26
   0  -6  22 6220.30 341.168  17
   0   6 -22 6360.61 365.773  19
   0   6 -22 6657.89 326.890   5
   0  -6 -22 6181.78 327.426  40
   0  -6  22 6526.83 359.124  41
   0  -6 -22 6945.87 363.226  42
   0  -6 -22 6098.32 318.669  29
   0  -6 -22 7048.35 350.945  27
   0  -6 -22 6251.01 333.117  26
   0   6 -23 118.633 83.1735  19
   0  -6  23 87.0969 58.3913  17
   0   6 -23 80.5728 48.0518   5
   0  -6 -23 63.4767 46.4029  40
   0  -6  23 88.2318 75.7717  41
   0  -6 -23 208.848 91.2918  42
   0  -6 -23 38.8404 37.7283  29
   0  -6 -23 161.269 55.8962  26
   0  -6 -23 165.328 76.1130  27
   0   6 -24 77.1006 79.4961  19
   0  -6  24 74.3618 50.7965  17
   0   6 -24 60.7267 45.1843   5
   0  -6 -24 122.562 78.9148  42
   0  -6  24-5.71929 67.3603  41
   0  -6 -24 107.219 48.0927  40
   0  -6 -24 88.5246 65.1101  27
   0  -6 -24 43.9107 47.2056  26
   0  -6 -24-12.6434 18.6579  29
   0   6 -25 176.208 82.9746  19
   0   6 -25 285.173 50.4643   5
   0  -6 -25 213.934 47.3412  40
   0  -6 -25 245.220 82.4455  42
   0  -6  25 181.444 71.8216  41
   0  -6 -25 285.831 68.1633  27
   0   6 -26 7036.71 380.044  19
   0   6 -26 6778.43 346.432   5
   0  -6 -26 6756.26 344.732  40
   0  -6 -26 7399.70 374.662  42
   0  -6  26 7733.63 368.231  41
   0  -6 -26 7253.75 360.525  27
   0  -6  27 515.332 70.1956  18
   0   6 -27 407.589 81.3691  19
   0   6 -27 423.652 49.4397   5
   0  -6 -27 467.714 77.8003  42
   0  -6  27 381.534 62.9700  41
   0  -6 -27 518.713 64.0008  27
   0  -6  28 2593.38 153.283  18
   0   6 -28 2377.99 135.798   5
   0  -6  28 2703.93 146.458  41
   0  -6 -28 2654.94 162.179  42
   0   6 -28 2679.68 147.882  43
   0  -6 -28 2506.81 145.792  27
   0  -6  29 171.477 46.9266  18
   0   6 -29 160.670 32.1993   5
   0   6 -29 102.574 41.1947  43
   0  -6  29 155.301 35.6888  41
   0  -6 -29 134.808 54.7974  42
   0  -6 -29 167.797 41.0924  27
   0   6 -30 158.837 33.1915  43
   0  -6 -30 210.702 47.4651  42
   0  -6 -31 288.213 43.4152  42
   0  -7   0-22.6451 124.484   1
   0  -7   0 14.4495 64.2984   4
   0  -7   0 16.0139 82.1944   7
   0  -7   0 23.8496 122.413  14
   0  -7   0-91.8552 104.801  16
   0  -7   0 8.20344 51.3154  26
   0  -7  -1 438.706 150.394  14
   0  -7   1 619.175 82.8844  24
   0  -7  -1 816.662 159.119  16
   0  -7   1 711.834 178.893  14
   0  -7   1 495.446 134.875  16
   0  -7  -1 893.599 172.415   1
   0  -7  -1 627.988 123.558   7
   0  -7   1 536.153 81.4216   4
   0  -7  -1 576.050 80.9056   4
   0  -7   1 870.970 149.145   7
   0  -7   1 599.891 155.679   1
   0  -7   1 480.183 76.8598  41
   0  -7   1 646.197 72.1052  26
   0  -7  -1 501.870 72.6594  26
   0  -7   2 1662.83 220.163  14
   0  -7   2 1897.54 200.389  16
   0  -7   2 1702.87 128.364  24
   0  -7  -2 2311.30 222.888  16
   0  -7  -2 1913.22 219.655  14
   0  -7  -2 1851.00 223.782   1
   0  -7   2 1716.99 229.855   1
   0  -7  -2 1569.10 173.713   7
   0  -7  -2 1796.40 124.360   4
   0  -7   2 1768.53 127.987   4
   0  -7   2 1224.81 124.353  41
   0  -7  -2 1454.12 110.274  27
   0  -7  -2 1682.72 122.474  26
   0  -7   3 1780.46 250.026  14
   0  -7  -3 1852.58 231.252  14
   0  -7   3 2026.21 147.284  24
   0  -7  -3 2097.23 241.510  16
   0  -7   3 1834.51 206.317  16
   0  -7  -3 2053.92 236.302   1
   0  -7  -3 1925.36 139.195   4
   0  -7   3 2158.33 147.057   4
   0  -7   3 2063.58 257.697   1
   0  -7  -3 2194.90 200.891   7
   0  -7   3 2089.38 151.972  41
   0  -7  -3 2314.42 145.795  40
   0  -7  -3 1966.57 139.309  39
   0  -7  -3 2005.48 135.634  27
   0  -7  -3 1959.20 139.989  26
   0  -7  -3 2137.14 144.975  31
   0  -7   4 670.443 83.8769  24
   0  -7   4 520.427 57.5611  18
   0  -7   4 469.380 110.701  16
   0  -7  -4 444.910 134.013  14
   0  -7  -4 685.131 154.628  16
   0  -7   4 633.707 170.768  14
   0  -7  -4 491.713 70.3249   4
   0  -7   4 514.825 170.110   1
   0  -7  -4 454.028 137.849   1
   0  -7  -4 417.763 102.574   7
   0  -7  -4 469.687 75.5574  40
   0  -7  -4 400.528 69.1264  39
   0  -7   4 565.515 92.7455  41
   0  -7  -4 502.586 77.6803  31
   0  -7  -4 533.441 72.2819  27
   0  -7  -4 432.899 74.7256  26
   0  -7   5 3918.03 215.277  18
   0  -7   5 4365.63 383.260  14
   0  -7  -5 4601.41 357.802  16
   0  -7   5 4200.28 238.860  24
   0  -7  -5 3715.45 316.311  14
   0  -7  -5 3638.56 281.524   7
   0  -7  -5 3835.68 348.706  13
   0  -7  -5 4063.80 227.444   4
   0  -7  -5 3727.41 336.271   1
   0  -7  -5 4423.22 232.823  40
   0  -7   5 3605.14 241.990  41
   0  -7  -5 3976.22 223.681  39
   0  -7  -5 3905.73 231.262  26
   0  -7  -5 3881.55 225.438  27
   0  -7  -5 4150.00 229.988  31
   0  -7  -6 10628.8 632.471  16
   0  -7   6 10872.4 674.190  14
   0  -7   6 10737.4 507.956  24
   0  -7   6 9495.47 487.249  18
   0  -7  -6 9144.68 639.214  13
   0  -7  -6 9709.48 618.014   1
   0  -7  -6 8526.06 546.339   7
   0  -7  -6 9973.37 498.665  40
   0  -7  -6 9423.04 491.075  39
   0  -7   6 9936.38 517.500  41
   0  -7  -6 10428.3 499.627  27
   0  -7  -6 10441.1 503.437  26
   0  -7   7 6100.08 334.750  24
   0  -7   7 6317.52 494.962  14
   0  -7   7 6257.81 319.548  18
   0  -7  -7 6560.19 461.254  16
   0  -7  -7 5331.37 474.292  13
   0  -7  -7 6753.41 455.799   1
   0  -7  -7 6053.90 319.433  39
   0  -7  -7 6505.41 331.027  40
   0  -7   7 5727.46 347.052  41
   0  -7  -7 6026.68 329.547  27
   0  -7  -7 6228.98 332.080  26
   0  -7   8 21649.2 1170.66  14
   0  -7  -8 21309.0 1126.30  16
   0  -7   8 20874.1 985.687  24
   0  -7   8 20555.9 971.620  18
   0  -7  -8 20201.9 1162.50  13
   0  -7  -8 20633.9 1108.09   1
   0  -7  -8 19674.9 990.463  42
   0  -7   8 19979.6 998.791  41
   0  -7  -8 19829.6 967.104  39
   0  -7  -8 20357.4 976.525  40
   0  -7  -8 20187.4 980.945  26
   0  -7  -8 20542.5 980.168  27
   0  -7  -9 14880.6 788.022  16
   0  -7   9 11101.5 779.130  14
   0  -7   9 12845.2 625.805  24
   0  -7   9 12912.6 613.867  18
   0  -7   9 12837.0 765.198  10
   0  -7  -9 13159.0 751.920   1
   0  -7  -9 11085.3 793.477  13
   0  -7   9 11070.9 635.939  41
   0  -7  -9 11924.1 614.426  40
   0  -7  -9 11848.7 632.035  42
   0  -7  -9 12539.6 614.122  31
   0  -7  -9 12881.5 621.317  27
   0  -7  -9 13040.6 624.709  26
   0  -7  10 8783.95 451.091  18
   0  -7  10 8918.32 459.548  24
   0  -7 -10 9459.92 596.801  16
   0  -7 -10 8971.78 453.554   3
   0  -7  10 8523.60 586.257  10
   0  -7 -10 9345.15 575.465   1
   0  -7 -10 7719.28 627.559  13
   0  -7  10 9169.39 480.635  41
   0  -7 -10 8280.29 467.432  42
   0  -7 -10 9255.92 454.149  40
   0  -7 -10 8805.71 449.023  31
   0  -7 -10 8995.84 458.111  27
   0  -7 -10 8994.64 459.697  26
   0  -7  11 5720.78 313.444  18
   0  -7 -11 5514.64 444.065  16
   0  -7  11 5886.68 320.783  24
   0  -7 -11 5685.17 499.992  13
   0  -7 -11 5646.45 421.414   1
   0  -7 -11 6003.77 315.634   3
   0  -7  11 5209.34 435.151  10
   0  -7 -11 5623.70 312.073  40
   0  -7 -11 6048.43 337.862  42
   0  -7  11 6231.85 347.188  41
   0  -7 -11 5791.23 319.599  27
   0  -7 -11 5846.01 310.153  31
   0  -7 -11 6108.32 322.321  26
   0  -7  12 324.205 158.273  14
   0  -7  12 272.211 63.9863  18
   0  -7  12 339.525 76.4156  24
   0  -7 -12 206.624 66.0825   3
   0  -7 -12-20.8601 106.174   1
   0  -7  12 152.112 120.783  10
   0  -7 -12 202.221 170.856  13
   0  -7  12 346.666 103.344  41
   0  -7 -12 446.950 95.8856  42
   0  -7 -12 322.062 70.4836  40
   0  -7 -12 152.177 77.3477  27
   0  -7 -12 347.628 81.0564  26
   0  -7 -12 248.034 61.3107  31
   0  -7  13 64.6884 62.8395  24
   0  -7  13 30.8080 61.3948  18
   0  -7  13 411.873 169.906  14
   0  -7 -13-34.5496 163.870  13
   0  -7 -13 20.8413 121.818   1
   0  -7  13 25.8317 113.828  10
   0  -7 -13 93.5813 64.7079   3
   0  -7  13 238.448 103.451  41
   0  -7 -13 173.399 86.2127  42
   0  -7 -13 132.416 73.2225  27
   0  -7 -13 259.253 62.5595  31
   0  -7  14 6960.88 365.679  24
   0  -7  14 6901.75 365.685  18
   0  -7 -14 6388.22 496.787  16
   0  -7 -14 7149.49 363.271   3
   0  -7 -14 6559.15 476.767   1
   0  -7 -14 6582.52 566.253  13
   0  -7  14 6310.21 500.232  10
   0  -7  14 7176.91 395.519  41
   0  -7 -14 7080.26 388.271  42
   0  -7 -14 6687.59 353.816  31
   0  -7 -14 7108.81 372.947  27
   0  -7 -15 2733.40 291.140  16
   0  -7  15 2522.82 176.522  18
   0  -7  15 2973.76 177.788  24
   0  -7 -15 2846.46 274.834   1
   0  -7 -15 2359.54 332.577  13
   0  -7  15 3170.67 314.001  10
   0  -7 -15 2704.18 171.596   3
   0  -7 -15 2581.53 196.105  42
   0  -7 -15 2695.68 163.787  31
   0  -7 -15 2780.51 181.831  26
   0  -7 -15 2583.71 183.251  27
   0  -7  16 925.767 100.627  18
   0  -7  16 884.539 89.0609  24
   0  -7 -16 936.525 181.990  16
   0  -7 -16 871.959 91.1916   3
   0  -7  16 886.481 182.087  10
   0  -7 -16 856.977 157.314   1
   0  -7 -16 866.326 230.941  13
   0  -7 -16 1034.96 121.765  42
   0  -7 -16 1018.35 94.8481  40
   0  -7 -16 871.083 105.212  27
   0  -7 -16 975.890 84.4840  31
   0  -7 -16 962.248 105.525  26
   0  -7  17 138.744 67.7213  18
   0  -7  17 80.7252 52.9333  24
   0  -7 -17 98.0060 60.2176   3
   0  -7 -17 182.223 95.7436  42
   0  -7  17 83.4632 89.5145  41
   0  -7 -17 140.000 60.0111  40
   0  -7 -17 116.843 76.6866  27
   0  -7 -17 96.3386 54.0213  31
   0  -7 -17 154.246 72.1818  26
   0  -7  18-5.54688 67.9137  18
   0  -7 -18 179.345 86.0928  42
   0  -7  18 132.648 84.2870  41
   0  -7 -18 252.151 62.0123  40
   0  -7 -18 159.237 51.3034  31
   0  -7 -18 81.8587 74.0329  27
   0  -7 -18 88.8398 69.0835  26
   0  -7  19 71.2663 66.1675  18
   0  -7 -19-45.9230 55.1505  40
   0  -7 -19-6.97956 84.9107  42
   0  -7  19 42.2360 85.1882  41
   0  -7 -19 102.914 66.1432  26
   0  -7 -19-9.52729 44.6442  31
   0  -7 -19 10.6239 69.3566  27
   0  -7  20 6336.98 343.460  18
   0   7 -20 6418.40 325.023   5
   0  -7 -20 6364.65 329.049  40
   0  -7  20 6244.22 355.411  41
   0  -7 -20 6297.56 355.303  42
   0  -7 -20 6829.68 345.554  27
   0  -7 -20 6331.35 335.922  26
   0  -7  21 712.629 84.5470  18
   0   7 -21 639.000 65.5023   5
   0  -7 -21 646.826 100.375  42
   0  -7  21 679.348 99.1221  41
   0  -7 -21 499.413 68.9249  40
   0  -7 -21 468.867 56.4933  29
   0  -7 -21 486.834 70.9317  26
   0  -7  22 2689.22 167.142  18
   0   7 -22 2544.34 146.950   5
   0  -7 -22 2457.97 176.924  42
   0  -7  22 2892.72 179.655  41
   0  -7 -22 2869.60 153.816  40
   0  -7 -22 2403.92 152.630  26
   0  -7 -22 2521.06 141.516  29
   0  -7  23 52.7739 52.2299  18
   0   7 -23 114.518 42.7242   5
   0  -7 -23 26.7593 69.8786  42
   0  -7  23-5.07376 67.1450  41
   0  -7 -23 59.2745 42.3169  40
   0  -7 -23-1.89230 14.5383  29
   0  -7  24 44.0043 49.6792  18
   0   7 -24 104.986 38.7968   5
   0  -7 -24 53.4221 66.5996  42
   0  -7  24 44.2817 59.8611  41
   0  -7 -24 39.8300 40.4452  40
   0  -7 -24 209.469 61.9660  27
   0  -7  25 628.140 72.1890  18
   0   7 -25 751.670 58.3334   5
   0  -7  25 699.758 77.0510  41
   0  -7 -25 749.182 59.1975  40
   0  -7 -25 623.455 82.6167  42
   0  -7 -25 796.047 76.5742  27
   0  -7  26 561.446 63.1944  18
   0   7 -26 740.166 52.6214   5
   0  -7 -26 747.236 77.2676  42
   0  -7  26 642.161 67.8846  41
   0  -7 -26 614.485 65.7328  27
   0   7 -27 13.5877 25.2739   5
   0  -7  27 47.3675 36.9465  41
   0  -7 -27 50.3528 46.2119  42
   0  -7 -27 46.6875 37.3571  27
   0  -7  28 53.8699 28.3593  41
   0  -7 -28 47.9311 38.9700  42
   0  -7 -28 97.7344 31.2835  27
   0  -8   0 49.2330 148.628  14
   0  -8   0 57.8596 122.514  16
   0  -8   0 191.737 97.5581   7
   0  -8   0 24.1914 126.069   1
   0  -8   0 141.000 68.6908   4
   0  -8   0 114.474 61.2794  40
   0  -8   0 65.8776 68.5444  31
   0  -8   1 687.826 165.416  14
   0  -8  -1 732.101 158.058  14
   0  -8   1 625.664 137.091  16
   0  -8  -1 622.587 148.840  16
   0  -8   1 617.977 132.821   7
   0  -8   1 981.790 187.858   1
   0  -8  -1 787.402 180.375   1
   0  -8   1 946.670 98.1539   4
   0  -8  -1 722.944 91.1073   4
   0  -8  -1 687.836 126.723   7
   0  -8  -1 794.482 89.2207  39
   0  -8  -1 887.999 90.5943  40
   0  -8   1 615.088 80.5969  40
   0  -8  -1 855.522 98.3373  31
   0  -8   1 736.674 99.9739  31
   0  -8  -2 8535.90 558.539  16
   0  -8   2 7812.19 582.933  14
   0  -8   2 8983.52 588.898   1
   0  -8  -2 9168.79 444.408   4
   0  -8  -2 8520.19 572.515   1
   0  -8   2 8829.26 446.330   4
   0  -8   2 8061.67 530.675   7
   0  -8  -2 8691.04 440.280  39
   0  -8   2 8442.60 433.851  40
   0  -8  -2 9267.53 441.448  40
   0  -8  -2 8314.21 442.107  31
   0  -8   2 8182.00 443.861  31
   0  -8  -3 21.3534 112.788  16
   0  -8   3-53.7001 127.286  14
   0  -8  -3 28.6921 62.7356   4
   0  -8  -3 23.2861 114.135   1
   0  -8   3-72.7618 101.280   7
   0  -8   3 79.4369 67.5694   4
   0  -8   3 25.3371 122.167   1
   0  -8   3 81.4281 61.5839  41
   0  -8  -3 58.9031 59.8444  39
   0  -8  -3 40.1508 61.6097  40
   0  -8   3 26.9215 55.3371  40
   0  -8  -3 16.0841 54.1642  27
   0  -8  -3 48.5239 64.9350  31
   0  -8   4 3807.16 381.339  14
   0  -8  -4 3889.79 348.805  16
   0  -8  -4 4451.97 364.940   1
   0  -8   4 3946.48 368.114   1
   0  -8   4 4241.87 344.810   7
   0  -8  -4 4397.68 243.083  39
   0  -8   4 3764.03 234.422  40
   0  -8  -4 4680.75 249.035  40
   0  -8   4 4572.64 256.956  41
   0  -8  -4 4733.88 252.282  31
   0  -8  -4 4737.36 244.805  27
   0  -8  -4 4851.21 251.781  26
   0  -8   5 27.8364 132.041  14
   0  -8  -5 89.4214 116.518  16
   0  -8  -5 113.284 118.086   1
   0  -8   5 78.7141 108.283   7
   0  -8  -5 73.6862 54.1468  39
   0  -8   5 164.661 74.3473  41
   0  -8  -5 63.3758 67.2072  40
   0  -8  -5 166.963 67.2782  26
   0  -8  -5 182.492 71.0289  31
   0  -8  -5 61.8845 58.5637  27
   0  -8  -6 3533.01 343.711  16
   0  -8  -6 4160.85 353.747   1
   0  -8  -6 4085.80 220.990  39
   0  -8   6 4018.16 244.514  41
   0  -8  -6 4634.53 235.855  40
   0  -8  -6 3851.07 231.070  31
   0  -8  -6 3892.21 235.097  26
   0  -8  -6 4093.72 230.266  27
   0  -8   7 228.130 137.282  14
   0  -8  -7 507.682 153.885  16
   0  -8  -7 662.692 156.184   1
   0  -8  -7 420.503 83.1281  40
   0  -8  -7 539.031 65.6895  39
   0  -8   7 399.761 91.2555  41
   0  -8  -7 599.434 86.9037  26
   0  -8  -7 686.057 83.8244  27
   0  -8  -8 11331.8 684.491  16
   0  -8   8 8846.05 683.689  14
   0  -8  -8 10283.0 659.736   1
   0  -8  -8 11153.5 535.279  40
   0  -8   8 10490.6 550.776  41
   0  -8  -8 10415.0 535.494  27
   0  -8  -8 10994.1 540.345  26
   0  -8   9 158.312 66.6406  24
   0  -8   9 84.2174 42.4406  18
   0  -8  -9 164.977 129.587  16
   0  -8   9-28.7507 129.074  14
   0  -8  -9-23.9212 62.0971   3
   0  -8   9 34.2261 71.7701   4
   0  -8   9-54.2183 126.300   1
   0  -8  -9 171.537 114.841   1
   0  -8  -9 58.0966 67.6208  40
   0  -8   9 157.265 81.2442  41
   0  -8  -9 9.89879 64.0887  27
   0  -8  -9 15.5259 69.7404  26
   0  -8 -10 118.329 124.030  16
   0  -8  10 343.322 73.4150  24
   0  -8  10 303.757 53.2019  18
   0  -8 -10 296.474 70.7044   3
   0  -8  10 303.254 77.6462   4
   0  -8 -10 336.376 71.9241  40
   0  -8  10 249.029 81.5224  41
   0  -8 -10 409.883 81.4841  26
   0  -8 -10 245.425 77.1245  27
   0  -8 -10 307.020 67.3986  31
   0  -8  11 177.828 64.3066  24
   0  -8  11 151.919 49.7984  18
   0  -8  11 239.937 74.0083   4
   0  -8 -11 120.118 64.2966   3
   0  -8  11 215.582 84.7671  41
   0  -8 -11 209.345 71.5613  40
   0  -8 -11 157.009 75.0403  27
   0  -8 -11 205.144 62.8659  31
   0  -8 -11 155.218 69.9900  26
   0  -8  12 16201.0 807.787  18
   0  -8 -12 16816.0 816.105   3
   0  -8  12 16660.1 826.386   4
   0  -8 -12 16538.5 813.065  40
   0  -8  12 17488.6 838.485  41
   0  -8 -12 17658.1 811.851  31
   0  -8 -12 16997.2 822.048  27
   0  -8 -12 16664.9 822.171  26
   0  -8  13 299.136 58.0173  18
   0  -8 -13 310.074 69.4683   3
   0  -8  13 167.479 73.2495   4
   0  -8  13 184.982 87.1377  41
   0  -8 -13 369.563 72.4594  40
   0  -8 -13 277.725 64.2212  31
   0  -8 -13 284.713 78.3712  27
   0  -8 -13 363.195 77.3941  26
   0  -8  14 116.985 49.7391  18
   0  -8 -14 81.7843 59.2997   3
   0  -8 -14 133.191 63.9701  40
   0  -8  14 296.745 90.5774  41
   0  -8 -14 50.3901 51.6513  31
   0  -8 -14 146.206 72.4356  27
   0  -8  15 999.294 92.4414  18
   0  -8 -15 1191.21 101.012   3
   0  -8  15 1080.77 120.347  41
   0  -8 -15 1170.32 110.386  27
   0  -8 -15 1223.58 92.3936  31
   0  -8  16 1674.00 123.047  18
   0  -8 -16 1904.06 128.452   3
   0  -8  16 1774.57 148.713  41
   0  -8 -16 1976.55 141.457  27
   0  -8 -16 2065.36 122.927  31
   0  -8  17 277.245 58.3674  18
   0  -8 -17 320.448 53.7004  31
   0  -8 -17 289.048 71.7903  27
   0  -8 -17 287.927 71.2715  26
   0  -8  18-7.66449 47.3539  18
   0  -8  18 49.5927 57.1031   4
   0  -8 -18 43.6850 53.3318  40
   0  -8 -18 71.4936 67.2165  27
   0  -8 -18-11.0875 40.9814  31
   0  -8  19 314.648 56.9439  18
   0   8 -19 396.416 53.5793   5
   0  -8  19 274.622 59.8010   4
   0  -8 -19 284.081 57.5395  40
   0  -8 -19 341.169 71.1408  27
   0  -8  20 237.624 51.3762  18
   0   8 -20 365.650 49.1353   5
   0  -8  20 328.213 57.9736   4
   0  -8 -20 385.263 56.8189  40
   0  -8  20 355.277 74.3101  41
   0  -8 -20 359.799 67.9321  27
   0  -8 -20 280.605 43.7210  29
   0  -8  21 876.188 73.2165  18
   0   8 -21 1193.39 72.6078   5
   0  -8  21 1171.48 83.2584   4
   0  -8 -21 1089.42 76.6120  40
   0  -8  21 1013.69 94.4815  41
   0  -8 -21 982.602 89.0945  27
   0  -8  22 11067.8 156.172  18
   0  -8  22 12151.3 170.966   4
   0   8 -22 12255.5 141.087   5
   0  -8  22 12739.3 206.324  41
   0  -8 -22 12025.0 152.988  40
   0  -8 -22 13246.3 191.521  27
   0   8 -23 345.009 39.5666   5
   0  -8 -23 353.596 45.3265  40
   0  -8  23 365.912 58.2405  41
   0   8 -24 4054.90 195.687   5
   0  -8  24 4272.95 211.061  41
   0  -8 -24 3732.19 196.801  40
   0  -8  25 274.716 40.8625  41
   0  -8  26 575.712 45.1888  41
   0  -8 -26 596.755 44.4208  27
   0  -9   0 111.588 59.6857   4
   0  -9   0-4.15381 55.9181  39
   0  -9   0 93.8785 52.0539  40
   0  -9   0 122.221 64.3861  31
   0  -9   1 362.309 66.8248   4
   0  -9  -1 355.492 63.6689  40
   0  -9  -1 436.324 66.9412  39
   0  -9   1 500.627 63.6236  40
   0  -9   1 515.657 73.3002  39
   0  -9   1 380.739 77.1179  31
   0  -9  -1 498.087 78.0702  31
   0  -9   2 5933.41 312.443   4
   0  -9  -2 5601.48 301.795  39
   0  -9   2 5654.85 309.928  39
   0  -9  -2 6270.51 306.153  40
   0  -9   2 5386.30 296.725  40
   0  -9   2 6312.76 314.261  31
   0  -9  -2 6063.74 311.301  31
   0  -9   3-32.4195 59.9854   4
   0  -9   3 13.9643 60.9802  39
   0  -9  -3 108.863 51.7139  39
   0  -9   3 62.5640 43.2679  40
   0  -9  -3 175.970 62.1627  40
   0  -9  -3 134.834 69.2506  31
   0  -9   3-17.3578 62.7158  31
   0  -9  -4 16192.8 756.067  40
   0  -9  -4 14704.5 746.988  39
   0  -9   4 16171.3 761.141  31
   0  -9  -4 16018.5 759.167  31
   0  -9   5-53.3476 45.6942  41
   0  -9  -5 42.0430 58.6623  40
   0  -9  -5 44.4767 61.5453  31
   0  -9   5 79.9183 61.2896  31
   0  -9  -6 2323.66 149.412   3
   0  -9   6 2276.60 147.030  41
   0  -9  -6 2491.67 147.440  40
   0  -9   6 2127.70 145.973  31
   0  -9  -6 2285.71 140.635  27
   0  -9  -6 2242.74 148.900  31
   0  -9  -7 162.611 63.4468   3
   0  -9  -7 186.403 60.6851  40
   0  -9   7 91.8985 58.3823  41
   0  -9   7 130.884 57.8063  31
   0  -9  -7 115.373 53.2877  27
   0  -9  -8 1478.30 107.836   3
   0  -9  -8 1256.16 103.442  40
   0  -9   8 1217.50 108.106  41
   0  -9  -8 1345.97 100.262  27
   0  -9   8 1303.24 102.360  31
   0  -9   9 418.248 69.5348   4
   0  -9  -9 335.802 67.2772   3
   0  -9   9 279.811 67.9426  41
   0  -9  -9 395.396 67.7501  40
   0  -9   9 288.260 60.7665  31
   0  -9  -9 368.349 63.7278  27
   0  -9  10 1088.08 98.0985   4
   0  -9 -10 1130.00 95.6188   3
   0  -9 -10 1141.44 96.8195  40
   0  -9  10 1205.18 103.019  41
   0  -9 -10 1203.00 96.1160  27
   0  -9  10 978.347 86.7817  31
   0  -9 -10 1199.74 93.5672  31
   0  -9 -11 71.9349 53.8181   3
   0  -9  11 92.4454 57.5508   4
   0  -9  11 29.0705 61.7268  41
   0  -9 -11 63.6097 55.6365  40
   0  -9  11 46.6852 46.4249  31
   0  -9 -11 89.4757 53.3522  27
   0  -9 -11 55.5445 52.6442  31
   0  -9  12 80.8350 55.6810   4
   0  -9 -12-7.26088 49.1018   3
   0  -9  12 14.3504 59.2560  41
   0  -9 -12 23.9105 52.2597  40
   0  -9  12 28.1481 41.9856  31
   0  -9 -12 19.2523 54.3435  27
   0  -9 -12-6.21107 47.5932  31
   0  -9 -13 48.3236 47.4702   3
   0  -9  13-4.07461 48.3964   4
   0  -9  13 28.0592 56.4511  41
   0  -9 -13 22.9541 50.9944  40
   0  -9  13 9.91585 38.5556  31
   0  -9 -13 20.5206 45.8086  31
   0  -9 -13 30.1983 53.2764  27
   0  -9  14 4690.83 253.983   4
   0  -9 -14 4899.58 250.412   3
   0  -9 -14 4848.39 248.910  40
   0  -9  14 4500.95 259.133  41
   0  -9 -14 4748.57 253.589  27
   0  -9 -14 4701.21 244.170  31
   0  -9  15 21.6560 43.9396   4
   0  -9 -15 35.3159 48.7003  40
   0  -9  15-30.1060 57.1886  41
   0  -9 -15 31.6320 53.8785  27
   0  -9 -15 85.6755 41.2923  31
   0  -9  16 1373.41 99.2732   4
   0  -9  16 1347.58 106.999  41
   0  -9 -16 1607.52 92.8540  31
   0  -9 -16 1392.14 101.876  27
   0   9 -17 402.891 48.9809   5
   0  -9  17 454.511 55.6619   4
   0  -9  17 346.678 63.7751  41
   0  -9 -17 491.792 60.8234  27
   0  -9  18 1091.56 76.6112   4
   0   9 -18 1135.97 72.8757   5
   0  -9  18 1080.07 87.7335  41
   0  -9 -18 916.109 67.3997  29
   0  -9 -18 1175.98 83.8483  27
   0   9 -19 320.287 37.4811   5
   0  -9 -19 229.357 43.8027  40
   0  -9  19 231.185 52.1807  41
   0  -9 -19 384.713 52.3294  27
   0  -9 -19 244.860 32.4238  29
   0   9 -20 171.672 27.9134   5
   0  -9  20 124.233 41.5217  41
   0  -9 -20 205.292 34.3477  40
   0  -9 -20 183.959 41.3622  27
   0   9 -21 7.79654 21.9458   5
   0  -9 -21-26.4215 27.6829  40
   0  -9 -21 44.3972 31.5613  27
   0 -10   0 13.2066 11.0574  39
   0 -10   0 94.6243 36.3478  40
   0 -10   0 62.9796 47.5406  31
   0 -10   1-4.78011 15.7448  39
   0 -10  -1 24.6672 36.3445  40
   0 -10  -1 45.9527 39.0023  45
   0 -10  -1-11.9716 46.9801  31
   0 -10   1 26.8229 46.7827  31
   0 -10  -2 629.919 52.3736  40
   0 -10   2 787.693 63.3251  31
   0 -10  -2 751.269 63.5918  31
   0 -10  -3 26.7702 46.8655   3
   0 -10   3-2.69084 22.6231  39
   0 -10  -3 77.7469 40.7622  40
   0 -10  -3 52.6686 46.3752  31
   0 -10   3 43.1793 45.3418  31
   0 -10  -4 310.288 53.6420   3
   0 -10   4 188.097 43.2358  39
   0 -10  -4 277.202 47.5625  40
   0 -10  -4 223.633 50.9968  31
   0 -10   4 198.123 49.0236  31
   0 -10  -5 295.495 52.4778   3
   0 -10   5 229.322 49.3768  39
   0 -10  -5 239.635 48.2900  40
   0 -10   5 372.068 52.8479  31
   0 -10  -5 309.901 52.9126  31
   0 -10  -6 21.5591 41.2013   3
   0 -10  -6 55.4978 41.2110  40
   0 -10   6 68.2373 45.9840  39
   0 -10   6 88.7697 43.0265  31
   0 -10  -6 59.5500 42.2377  31
   0 -10  -7 475.385 56.0415   3
   0 -10  -7 379.939 52.2887  40
   0 -10   7 297.930 54.4170  39
   0 -10   7 360.037 49.1470  31
   0 -10  -7 430.153 54.0106  31
   0 -10   8 103.027 42.1627   4
   0 -10  -8 151.119 42.8509   3
   0 -10   8 63.2826 48.8333  39
   0 -10  -8 165.332 43.8389  40
   0 -10   8 141.238 39.2661  31
   0 -10  -9 8.14855 37.8712   3
   0 -10   9 61.3102 37.7500   4
   0 -10   9 54.0436 47.0351  39
   0 -10  -9 91.6680 41.9954  40
   0 -10   9 42.7736 32.0061  31
   0 -10 -10 1119.55 59.4345   3
   0 -10  10 954.630 58.2600   4
   0 -10 -10 1103.83 59.3145  40
   0 -10  10 998.159 65.8377  39
   0 -10  10 994.505 46.5925  31
   0 -10 -11 287.827 43.2474   3
   0 -10  11 366.854 43.8348   4
   0 -10 -11 277.298 43.6211  40
   0 -10  11 259.224 50.8201  39
   0 -10 -11 282.814 41.5173  31
   0 -10  12 2498.85 76.9911   4
   0 -10 -12 2696.63 77.1017  40
   0 -10 -12 2730.91 72.9935  31
   0 -10  13 165.533 33.6377   4
   0 -10 -13 174.307 38.1717  40
   0 -10  13 93.1685 40.7704  39
   0 -10 -13 235.406 33.1697  31
   0  10 -14 15.8255 29.1255   5
   0 -10  14 23.0722 15.3158  41
   0 -10  14-18.9433 37.9823  39
   0 -10 -14-17.9774 29.9043  40
   0  10 -15-13.5903 25.6854   5
   0 -10 -15 38.8051 29.4789  40
   0 -10  15 2.09407 32.5070  39
   0 -10 -15-10.7779 23.8990  29
   0  10 -16 403.971 32.6381   5
   0 -10 -16 412.655 35.7878  40
   0 -11   0 1.41739 25.2940  31
   0 -11  -1 73.5644 27.9930  31
   0 -11   1 91.7722 26.9887  31
   0 -11  -2 436.309 39.5056  31
   0 -11   2 427.711 36.6362  31
   0 -11   3 524.626 39.5432  31
   0 -11  -3 554.882 42.5594  31
   0 -11  -4-16.6758 26.1325  31
   0 -11  -5 152.962 26.4712  31
   0 -11  -6 2733.59 138.239  31
   0 -11  -7 293.313 29.9645  31
   1   0 -38 401.988 39.7662  42
   1   0 -37 53.6856 36.5370  42
   1   0 -36 427.639 58.1285  42
   1   0 -36 387.908 45.7556  35
   1   0 -35 10.6733 50.5094  42
   1   0 -35-43.0377 44.3124  35
   1   0 -34 28.5691 56.8589  19
   1   0 -34 5.04979 70.4274  43
   1   0 -34 12.0959 56.7912  42
   1   0 -33-40.1354 68.2750  19
   1   0 -33-8.87200 61.2442  42
   1   0 -33 67.0250 73.0900  43
   1   0 -32 4403.43 264.782  19
   1   0 -32 4440.36 265.896  43
   1   0 -31-29.3303 83.6760  19
   1   0 -31 108.379 88.3897  43
   1   0 -31 37.8749 46.9412   6
   1   0 -30 4692.66 304.514  19
   1   0 -30 5328.28 287.529  44
   1   0 -30 5258.93 301.829  43
   1   0 -29 24.9457 89.9576  19
   1   0 -29 67.1153 89.6110  43
   1   0 -29 22.7946 67.5059  44
   1   0 -28 4051.24 256.485  44
   1   0 -28 5018.72 278.790  43
   1   0 -27 59.3622 73.5596  44
   1   0 -27 144.956 91.1786  43
   1   0 -27-75.7309 114.274   2
  -1   0  26 9515.57 463.944  17
   1   0 -26 9557.54 486.457  43
   1   0 -26 8380.91 473.004  44
   1   0 -26 9797.27 580.374   2
  -1   0  25 37.1043 47.2053  17
   1   0 -25 86.2382 66.5837  44
   1   0 -25 18.3782 75.5124  43
   1   0 -25-17.5785 104.959   2
  -1   0  24 1861.21 133.060  17
   1   0 -24 2160.35 152.531  44
   1   0 -24 1875.69 216.361   2
  -1   0  23 30.5096 44.5590  17
   1   0 -23 32.8127 67.2378  43
   1   0 -23 31.7044 65.4655  44
   1   0 -23 31.0688 91.7403   2
  -1   0  22 3847.15 221.674  17
   1   0 -22 4640.57 243.894  43
   1   0 -22 3918.32 234.694  44
   1   0 -22 4234.61 220.425   5
   1   0 -22 4396.01 311.309   2
  -1   0  21 27.0031 41.2857  17
   1   0 -21 4.69367 57.9961  44
   1   0 -21-78.0708 108.662  13
   1   0 -21-13.2800 83.4853   2
   1   0 -21 42.8539 41.1780   5
   1   0 -20 282.136 130.339  13
   1   0 -20 682.091 115.826   2
   1   0 -19 33.3055 78.1900   2
   1   0 -19 18.0910 112.611  13
   1   0 -18 22831.4 1043.44   2
   1   0 -18 20097.7 1086.01  13
   1   0 -18 19451.1 1001.95  15
   1   0 -17 129.699 122.769  13
   1   0 -17 73.2213 87.1539   2
   1   0 -17-74.2902 55.7809  15
   1   0 -16 98211.3 4768.76  13
   1   0 -16 105118. 4716.67   2
   1   0 -16 98814.4 4694.95  15
   1   0 -15 112.613 78.2246   2
   1   0 -15 42.6861 103.306  13
   1   0 -15 18.4320 55.4628  15
   1   0 -14 18590.1 880.844   2
   1   0 -14 17066.8 866.722  15
   1   0 -13 24.4284 66.5469   2
   1   0 -13 80.1120 55.8864  15
   1   0 -12 5601.09 307.827   2
   1   0 -12 5533.17 301.133  15
   1   0 -11 276.245 104.819  11
   1   0 -11-4.47968 44.2968  15
   1   0 -10 6996.98 405.303  11
  -1   0  10 7008.31 356.279   8
   1   0 -10 6467.67 345.940  15
  -1   0   9 47.0050 50.4739   8
   1   0  -9-55.7793 93.6667  11
   1   0  -8 131.281 91.8036  11
  -1   0   8 217.602 53.3680   8
   1   0  -7 49.8347 87.2855  11
  -1   0   7-6.77084 43.2877   8
  -1   0   6 719.300 66.7158   8
   1   0  -6 616.160 108.340  11
  -1   0   5 10.3196 35.3310   8
  -1   0   4 280.795 39.4705   8
  -1   0   3 11.3211 15.4548   9
  -1   0   3 23.3572 21.0533   8
  -1   0   2 56.5446 13.7244   9
  -1   0   2 31.8987 18.4442   8
  -1   0   1 0.96410 6.11988   8
  -1   0  -1 12.4670 13.9765   1
  -1   0  -1 7.37115 19.7401  13
  -1   0  -2 425.108 48.2534  13
  -1   0  -2 397.444 27.5333  16
  -1   0  -3 13.2843 45.6686  13
  -1   0  -4 33.3455 55.6486  13
  -1   0  -4 13.5348 20.9029  15
  -1   0  -5 60.7900 69.9478  13
   1   0   5 21.6039 32.9549  14
  -1   0  -5 18.7008 25.2045  15
  -1   0  -6 9990.71 506.652  13
   1   0   6 9650.12 465.188  14
  -1   0  -6 9389.27 458.595  15
  -1   0  -7 34.6206 86.4153  13
  -1   0  -7 22.3842 31.5382  15
   1   0   7 11.7389 36.7261  14
  -1   0  -8 126.266 88.4651  13
  -1   0  -8 54.2164 36.0542  15
  -1   0  -9 150.577 97.0942  13
  -1   0  -9 35.0663 34.4847  15
  -1   0 -10 1283.50 153.720  13
  -1   0 -10 1117.94 84.4817  15
  -1   0 -11-10.8789 94.8003  13
  -1   0 -11 14.2219 39.7144  15
  -1   0 -12 428.624 84.2165   2
   1   0  12 359.600 86.4659  10
  -1   0 -12 453.940 125.296  13
  -1   0 -12 252.647 51.2458  15
  -1   0 -13 72.6212 78.0986   2
  -1   0 -13 103.708 108.904  13
   1   0  13 50.8766 81.4885  10
   1   0  14 115712. 5317.73  10
  -1   0 -14 113494. 5305.85   2
  -1   0 -14 113904. 5356.71  13
  -1   0 -14 112903. 5266.67  21
  -1   0 -15 15.0153 113.766  13
   1   0  15 102.850 88.7915  10
  -1   0 -15 114.152 89.8931   2
  -1   0 -15 83.9148 62.2546  21
  -1   0 -16 51106.3 2430.54  13
  -1   0 -16 52973.6 2379.18   2
   1   0  16 53271.7 2394.24  10
  -1   0 -16 45557.5 2322.85  16
  -1   0 -16 51708.0 2331.32  21
  -1   0 -17 10.5724 89.2995   2
  -1   0 -17 85.2340 103.992  13
   1   0  17-36.9067 89.3348  10
  -1   0 -17 69.7707 63.4706  21
   1   0  17 68.4850 36.4990  17
  -1   0 -18 11166.6 620.547   2
  -1   0 -18 12063.9 678.026  13
   1   0  18 11042.4 635.737  10
   1   0  19-14.5699 93.3685  10
  -1   0 -19-18.9756 108.250  13
  -1   0 -19 63.1399 86.8171   2
  -1   0 -19-19.2181 43.1637   5
  -1   0 -19 10.0583 64.6089  30
   1   0  20 1842.53 200.866  10
  -1   0 -20 2101.53 125.073   5
  -1   0 -20 1824.31 228.492  13
  -1   0 -20 2482.46 211.189   2
  -1   0 -20 1967.61 141.024  44
  -1   0 -20 1886.01 148.643  30
  -1   0 -21-14.9960 93.3457   2
  -1   0 -21 102.741 108.530  13
   1   0  21 33.8617 95.4339  10
  -1   0 -21-61.0930 47.0336   5
  -1   0 -21-46.7827 61.9067  44
  -1   0 -21 28.7000 75.9650  30
   1   0  22 850.815 155.657  10
  -1   0 -22 790.872 78.4811   5
  -1   0 -22 816.665 98.6058  44
  -1   0 -22 985.081 112.776  30
  -1   0 -23 52.3215 73.9808  44
   1   0  23-19.2170 100.075  10
  -1   0 -23-52.0758 102.501   2
  -1   0 -24 1377.82 124.191  44
  -1   0 -24 1315.34 128.187  43
   1   0  24 1153.38 184.790  10
  -1   0 -24 1346.80 192.836   2
  -1   0 -25 37.5398 80.9498  43
  -1   0 -25 12.5243 69.7345  44
  -1   0 -25 38.9726 124.879   2
   1   0  25 21.1248 108.433  10
  -1   0 -26 10152.6 555.912  19
  -1   0 -26 10902.3 540.370  44
  -1   0 -26 10511.9 541.628  43
  -1   0 -26 9915.67 635.554   2
   1   0  26 10007.2 647.502  10
  -1   0 -27-25.1907 94.6594  19
  -1   0 -27-6.60349 79.0659  43
  -1   0 -27-19.1423 74.0935  44
   1   0  27-22.2115 115.672  10
  -1   0 -27-20.6886 110.777   2
  -1   0 -28 14727.2 758.204  19
  -1   0 -28 15138.9 749.392  43
  -1   0 -28 14963.7 743.350  44
   1   0  28 14641.7 867.611  10
  -1   0 -29-23.2603 82.1849  19
  -1   0 -29 6.56126 82.8961  43
  -1   0 -29-12.0271 71.0205  44
  -1   0 -30 7114.87 378.318  19
  -1   0 -30 6008.61 357.404  44
  -1   0 -30 7270.44 374.650  43
  -1   0 -31 19.3495 74.8948  19
  -1   0 -31-30.2694 81.8683  43
  -1   0 -31-35.6482 66.9464  44
  -1   0 -31-16.0823 51.2924   6
  -1   0 -32 471.829 82.6482  19
  -1   0 -32 472.698 85.4171  43
  -1   0 -32 463.194 74.9558  44
  -1   0 -32 380.414 60.9461   6
  -1   0 -33 4.68978 55.2341  19
  -1   0 -33-9.15986 42.4142   6
  -1   0 -33-46.0105 70.8695  43
  -1   0 -34 1670.35 107.909   6
  -1   0 -34 2318.73 139.832  43
  -1   0 -35 35.3948 39.5800  35
  -1   0 -36 3889.25 198.926  35
  -1   0 -37-18.1008 27.2395  42
   1  -1 -37 26.3025 34.9066  42
   1   1 -37-6.82131 35.1853  42
   1   1 -36 402.976 54.1288  42
   1  -1 -36 452.725 57.6170  42
   1   1 -36 241.548 37.7145  35
   1  -1 -36 322.021 43.9356  35
   1   1 -35 962.165 93.2571  19
   1   1 -35 1144.77 97.9405  43
   1   1 -35 1264.86 88.9979  42
   1  -1 -35 1080.86 89.9005  42
   1  -1 -35 871.035 78.6991  35
   1   1 -34 2755.76 180.328  19
   1  -1 -34 2858.10 170.449  42
   1   1 -34 2912.86 178.284  43
   1  -1 -34 2602.50 162.295  35
   1   1 -33 2462.87 171.720  19
   1  -1 -33 1978.15 145.369  44
   1   1 -33 2542.37 165.583  43
   1  -1 -33 2461.27 154.891  42
   1  -1 -33 2513.80 153.876  35
   1  -1 -32 267.156 64.3187  19
   1   1 -32 216.634 90.3257  19
   1  -1 -32 190.319 68.6511  44
   1  -1 -32 252.163 91.2417  43
   1  -1 -32 282.413 72.9197  42
   1   1 -32 194.699 83.9937  43
   1   1 -31 1546.35 150.545  19
   1  -1 -31 1503.26 130.362  19
   1  -1 -31 1731.07 146.365  43
   1  -1 -31 1789.37 133.394  42
   1  -1 -31 1386.47 126.173  44
   1   1 -31 1740.84 139.711  43
   1  -1 -31 1414.83 108.963   6
   1   1 -30 358.395 113.593  19
   1  -1 -30 492.357 90.7260  19
   1  -1 -30 380.399 80.0257  42
   1  -1 -30 292.617 95.3532  43
   1  -1 -30 261.599 80.6846  44
   1   1 -30 421.260 94.8429  43
   1  -1 -30 323.653 63.1574   6
   1  -1 -29 404.601 92.9403  19
   1  -1 -29 361.933 97.1391  43
   1  -1 -29 326.237 89.2193  44
   1   1 -29 447.761 99.6904  43
   1  -1 -29 594.093 71.3273   6
   1  -1 -28 20693.4 1047.34  19
   1  -1 -28 21883.1 1047.44  43
   1  -1 -28 21440.2 1040.26  44
   1   1 -28 21479.5 1040.33  43
  -1  -1  28 20583.3 1167.22  10
   1  -1 -28 21405.8 1022.89   6
  -1  -1  27 729.823 82.6034  17
   1   1 -27 899.895 112.279  43
   1  -1 -27 990.515 121.847  43
   1  -1 -27 875.981 110.792  44
  -1  -1  27 717.835 165.798  10
   1   1 -27 495.804 129.859   2
  -1   1  26 5156.68 284.609  17
  -1  -1  26 5458.56 292.474  17
   1   1 -26 5562.43 308.153  43
   1  -1 -26 5732.18 312.425  44
   1  -1 -26 5791.33 317.103  43
   1   1 -26 4883.71 373.997   2
  -1   1  25 962.137 87.1507  17
  -1  -1  25 1221.26 97.1628  17
   1  -1 -25 842.238 115.635  43
   1  -1 -25 927.951 109.439  44
   1  -1 -25 946.074 168.137   2
   1   1 -25 1140.32 166.646   2
   1   1 -25 1125.67 89.6569   5
  -1   1  24 81.5236 46.8409  17
   1  -1 -24 58.0870 89.7794  21
  -1  -1  24 78.0225 48.5466  17
   1  -1 -24 224.515 81.8736  43
   1  -1 -24 129.257 77.2787  44
   1  -1 -24 26.2245 134.650  13
   1   1 -24 76.8537 97.6330   2
   1   1 -24 45.8527 47.7702   5
   1  -1 -24-37.0224 110.573   2
  -1  -1  23 2876.52 176.359  17
   1  -1 -23 3155.59 207.978  21
   1  -1 -23 2883.88 192.605  43
   1  -1 -23 3391.25 198.689  44
   1   1 -23 2909.04 244.977   2
   1   1 -23 3117.86 169.237   5
   1  -1 -23 2725.03 262.416   2
   1  -1 -22 194.373 83.9702  21
  -1  -1  22 151.952 49.8604  17
   1  -1 -22 172.335 67.8783  43
   1  -1 -22 196.237 74.5826  44
   1  -1 -22 101.476 136.047  13
   1   1 -22 105.842 91.2739   2
   1  -1 -22 181.471 115.513   2
   1   1 -22 171.912 47.0538   5
   1  -1 -21 1318.81 126.364  21
  -1  -1  21 1473.02 106.178  17
   1  -1 -21 1680.64 125.920  43
   1  -1 -21 2001.77 131.833  44
   1   1 -21 1524.56 97.2070   5
   1  -1 -21 1123.21 169.441   2
   1   1 -21 1345.19 151.461   2
   1  -1 -21 1227.76 213.329  13
  -1  -1  20 1864.11 122.999  17
   1  -1 -20 1773.11 146.201  21
   1  -1 -20 2135.24 138.491  43
   1  -1 -20 1766.46 135.054  44
   1  -1 -20 1911.39 195.840   2
   1  -1 -20 1658.47 241.865  13
   1   1 -20 1912.54 112.208   5
   1   1 -20 2011.52 175.502   2
   1  -1 -19 4381.97 301.546  15
   1  -1 -19 5173.76 280.765  21
  -1  -1  19 4993.70 261.807  17
   1  -1 -19 5243.56 274.152  43
   1  -1 -19 4612.96 390.094  13
   1   1 -19 5168.22 315.279   2
   1  -1 -19 5050.85 335.142   2
   1   1 -18-9.50024 71.4516   2
   1  -1 -18-60.8100 92.7145   2
   1  -1 -18 64.4378 141.489  13
   1  -1 -18 24.7542 64.6412  21
  -1  -1  18 37.7093 43.1226  17
   1  -1 -18-19.1417 61.3351  15
   1   1 -17 118310. 5701.75  13
   1  -1 -17 115382. 5772.06  13
   1  -1 -17 129485. 5707.50   2
  -1  -1  17 117846. 5630.10  17
   1   1 -17 131182. 5650.54  21
   1  -1 -17 118731. 5682.15  15
   1  -1 -17 121321. 5644.16  21
   1   1 -16 7686.95 480.551  13
   1  -1 -16 8492.63 486.801   2
  -1   1  16 8863.44 460.797   8
   1   1 -16 8125.35 431.289  15
   1   1 -16 9253.93 441.997  21
   1  -1 -16 9000.90 475.975  15
   1  -1 -16 8432.19 437.047  21
  -1  -1  16 8815.77 422.236  17
   1   1 -15 6590.91 400.942  13
  -1   1  15 7075.74 377.651   8
   1  -1 -15 7426.25 407.136   2
   1  -1 -15 7905.82 398.018  15
   1   1 -15 6913.41 358.305  21
   1  -1 -15 6648.96 354.953  21
   1   1 -15 6696.27 354.268  15
   1  -1 -14 3773.74 251.836   2
  -1   1  14 3462.37 223.963   8
   1   1 -14 3652.90 254.740  13
   1  -1 -14 4019.10 245.649  15
   1   1 -14 3819.82 209.600  15
   1  -1 -13 63104.2 3022.40  11
   1  -1 -13 62471.9 2933.87   2
   1   1 -13 56743.4 2930.36  13
  -1   1  13 61070.4 2913.76   8
   1   1 -13 64773.6 2898.41  15
   1  -1 -13 63618.2 2929.39  15
   1   1 -12 2053.14 174.960  13
   1  -1 -12 2435.37 173.869   1
  -1   1  12 2547.76 162.270   8
   1  -1 -12 1890.17 240.519  11
   1  -1 -12 2436.87 179.290   2
   1  -1 -12 2451.66 175.713  15
   1   1 -11 4695.21 283.812  13
  -1   1  11 5184.33 274.739   8
   1  -1 -11 5106.07 285.716   1
   1  -1 -11 5212.91 356.045  11
   1  -1 -11 4608.72 282.837   2
   1  -1 -11 4974.61 285.263  15
   1  -1 -10 4126.32 316.471  11
   1  -1 -10 4401.29 256.557   2
   1   1 -10 4217.39 254.618  13
   1  -1 -10 4377.96 250.460   1
   1  -1 -10 4350.80 251.464  15
   1  -1  -9 20014.6 982.533   2
   1  -1  -9 20809.8 981.102   1
   1  -1  -9 22127.0 1053.12  11
   1   1  -9 18413.2 975.359  13
  -1  -1   9 21247.6 995.666  14
   1  -1  -9 21072.7 984.235  15
   1  -1  -8 4.77034 57.4280   2
   1  -1  -8 48.4597 47.9741   1
   1  -1  -8 45.5687 117.805  11
  -1  -1   8 12.0816 61.3294  14
   1  -1  -8-4.94312 52.7620  15
   1  -1  -7 54472.3 2399.10  11
  -1   1   7 49051.0 2309.34   9
   1  -1  -7 51966.0 2338.18   1
   1  -1  -7 50023.0 2339.30   2
  -1  -1   7 48740.2 2351.17  14
   1  -1  -7 53208.1 2344.38  15
   1  -1  -6 5643.26 326.022  11
   1  -1  -6 5804.06 267.195   1
   1  -1  -6 6202.40 275.622   2
  -1  -1   6 5338.15 285.805  14
   1  -1  -5 41726.9 1995.83   7
   1  -1  -5 44267.1 2045.34  11
   1  -1  -5 43471.5 1999.49   1
   1  -1  -5 44248.6 2002.51   2
   1   1  -5 42024.3 1986.60  11
  -1  -1   5 43678.1 2014.79  14
   1  -1  -4 75.8347 41.7137   1
   1  -1  -3 181811. 7926.71   1
  -1  -1   3 166538. 7915.43  12
   1  -1  -2 425.750 48.5954   1
  -1  -1   2 298.705 36.5437  12
  -1  -1   2 358.334 41.2905  16
  -1  -1   1 15425.0 729.149  13
   1  -1  -1 15513.3 732.968  10
   1  -1   0-4.92661 31.1215  10
   1  -1   0 7.78071 26.8010  15
  -1  -1  -1 4176.22 222.923   1
   1  -1   1 4540.96 223.971  10
   1  -1   1 4397.49 215.761  15
  -1  -1  -1 4253.98 218.528  14
  -1  -1  -2 223.147 45.2744   1
   1  -1   2 254.634 45.2777  10
  -1  -1  -2 229.300 27.0414   7
  -1  -1  -3 40315.8 1784.39   1
  -1  -1  -3 37682.7 1766.82   7
   1  -1   3 40278.3 1784.76  10
   1  -1   3 37248.5 1764.54  16
   1  -1   4 1465.47 108.748  10
  -1  -1  -4 1722.78 116.811   1
  -1  -1  -5 2239.93 145.644   1
   1  -1   5 2604.27 149.100  10
  -1  -1  -5 2222.50 143.403  15
  -1  -1  -6 30.7473 51.6022   1
   1  -1   6 31.7867 52.5912  10
  -1  -1  -6 23.8982 50.9456  15
   1  -1   7 89080.1 4042.97  10
  -1  -1  -7 86046.3 4038.97   1
  -1   1  -7 86453.5 4035.55  13
  -1  -1  -7 87636.0 4033.94  15
   1  -1   7 84669.9 4044.68  14
  -1   1  -8 3849.03 237.985  13
   1  -1   8 4186.78 243.849  10
  -1  -1  -8 4263.85 249.301   2
  -1  -1  -8 4522.43 243.961   1
  -1  -1  -8 4012.01 230.298  15
   1  -1   8 3613.59 237.799  14
   1  -1   9 58108.2 2643.33  10
  -1  -1  -9 57201.3 2640.85   2
  -1  -1  -9 57142.1 2638.48   1
  -1   1  -9 54235.2 2635.66  13
   1  -1   9 54472.1 2638.54  14
  -1  -1  -9 55937.5 2627.00  15
  -1  -1 -10 2521.11 180.407   1
   1  -1  10 2497.63 184.499  10
   1   1  10 2389.95 144.059   8
  -1  -1 -10 2318.10 181.216   2
  -1   1 -10 2478.32 178.895  13
   1  -1  10 2067.59 171.818  14
  -1  -1 -10 2604.22 165.127  15
  -1  -1 -11 40054.5 1867.77   2
  -1  -1 -11 40521.9 1868.38   1
   1  -1  11 40702.9 1875.19  10
  -1  -1 -11 37602.2 1914.95  13
   1   1  11 36911.5 1829.17   8
  -1   1 -11 38605.4 1866.43  13
   1  -1  11 38766.8 1862.14  14
  -1  -1 -11 41241.3 1852.39  15
   1   1  12 4763.85 264.395   8
  -1  -1 -12 5504.86 313.450   2
   1  -1  12 5241.35 316.128  10
  -1   1 -12 4967.15 306.748  13
  -1  -1 -12 4832.13 359.736  13
   1  -1  12 4760.72 294.969  14
  -1   1 -13 71098.7 3516.57  13
  -1  -1 -13 77593.3 3584.21  13
   1   1  13 73535.5 3475.13   8
   1  -1  13 77537.9 3529.51  10
  -1  -1 -13 76704.5 3518.67   2
  -1  -1 -14 245.162 150.669  13
   1  -1  14 476.121 117.305  10
  -1  -1 -14 414.717 112.270   2
  -1   1 -14 450.602 107.295  13
  -1  -1 -15 10094.2 628.140  13
  -1   1 -15 10085.3 563.063  13
   1  -1  15 10613.6 573.101  10
  -1  -1 -15 11182.5 567.010   2
  -1  -1 -15 9713.71 504.497  21
   1  -1  16 2997.84 241.024  10
  -1  -1 -16 2434.72 267.833  13
  -1   1 -16 2432.50 225.567  13
  -1  -1 -16 2775.14 224.539   2
  -1  -1 -16 2964.50 175.445  21
   1  -1  17 2228.25 208.488  10
  -1  -1 -17 2319.97 203.010   2
  -1  -1 -17 1944.26 257.289  13
  -1   1 -17 1590.01 179.427  13
  -1  -1 -17 1861.60 153.595  16
  -1  -1 -17 2092.61 138.794  21
   1  -1  17 1789.12 115.913  17
   1  -1  18 16380.3 873.695  10
  -1  -1 -18 16225.2 931.058  13
   1   1  18 15494.1 847.553  10
  -1  -1 -18 16791.3 865.541   2
  -1   1 -18 17206.0 844.467   2
  -1  -1 -18 15483.7 807.112  16
  -1  -1 -18 15707.4 789.442  21
   1  -1  18 16315.2 770.757  17
   1  -1  19 12180.1 608.847  17
  -1  -1 -19 13622.5 635.068  21
   1   1  19 12282.1 692.543  10
   1  -1  19 13102.0 718.115  10
  -1   1 -19 13626.1 687.487   2
  -1  -1 -19 12523.1 702.744   2
  -1  -1 -19 13186.3 769.893  13
  -1   1 -19 12442.3 603.901   5
  -1  -1 -19 13061.1 623.575  43
  -1  -1 -19 12886.8 627.503  44
  -1   1 -19 12070.6 626.871  30
  -1  -1 -19 12291.9 623.039  30
  -1  -1 -20 1432.70 125.482  21
   1  -1  20 1404.05 94.4676  17
  -1  -1 -20 1346.76 172.758   2
  -1   1 -20 1484.36 159.872   2
  -1  -1 -20 1097.05 207.266  13
  -1   1 -20 1220.53 89.9864   5
   1  -1  20 1604.07 194.379  10
   1   1  20 1339.56 164.916  10
  -1  -1 -20 1163.42 109.383  44
  -1   1 -20 1110.85 99.6871  44
  -1  -1 -20 1072.25 111.977  30
  -1   1 -20 1251.57 121.380  30
  -1  -1 -21 1956.96 211.878   2
  -1   1 -21 1882.04 117.508   5
  -1   1 -21 1799.70 187.800   2
   1   1  21 1921.02 195.129  10
   1  -1  21 2275.92 223.566  10
  -1  -1 -21 1735.62 243.279  13
  -1  -1 -21 1941.67 143.663  44
  -1   1 -21 1728.15 129.706  44
  -1   1 -21 1852.92 147.424  30
  -1  -1 -21 1689.58 141.323  30
   1   1  22 135.978 101.512  10
  -1  -1 -22 18.3525 114.263   2
  -1   1 -22 77.6319 48.3955   5
  -1  -1 -22-51.8363 142.502  13
   1  -1  22-20.0124 110.044  10
  -1   1 -22 30.0319 90.6567   2
  -1  -1 -22 72.6380 72.7182  44
  -1   1 -22 51.2001 63.7939  44
  -1  -1 -22 98.6581 74.6041  30
  -1  -1 -23 266.677 86.8728  44
  -1   1 -23 118.656 71.6837  44
   1  -1  23 338.445 134.686  10
  -1  -1 -23 369.905 144.790   2
  -1  -1 -23 211.717 156.629  13
  -1   1 -23 231.147 52.8763   5
   1   1  23 289.553 116.455  10
  -1   1 -23 241.373 112.034   2
  -1   1 -24 1971.91 148.638  44
  -1  -1 -24 2245.35 165.705  44
  -1   1 -24 2105.34 133.737   5
   1   1  24 1927.95 221.201  10
  -1  -1 -24 2083.20 280.139  13
  -1   1 -24 2050.75 219.518   2
   1  -1  24 1706.27 230.160  10
  -1  -1 -24 1904.56 238.607   2
  -1  -1 -25 683.129 110.777  19
  -1   1 -25 542.224 91.1275  44
  -1  -1 -25 719.804 109.375  44
  -1  -1 -25 934.228 174.582   2
   1   1  25 717.040 151.531  10
  -1   1 -25 689.085 145.828   2
  -1   1 -25 886.280 81.9934   5
   1  -1  25 755.523 165.940  10
  -1  -1 -26 2877.99 200.614  19
  -1   1 -26 2791.43 218.938  19
  -1   1 -26 2846.91 190.230  43
  -1  -1 -26 2735.81 193.904  44
  -1   1 -26 2669.33 181.671  44
   1  -1  26 2752.37 292.061  10
   1   1  26 2506.30 262.763  10
  -1   1 -26 2357.59 255.648   2
  -1   1 -27 589.488 118.843  19
  -1  -1 -27 447.153 97.3597  19
  -1  -1 -27 460.888 102.088  44
  -1   1 -27 567.767 101.297  43
  -1   1 -27 498.981 87.6639  44
   1   1  27 522.539 146.537  10
   1  -1  27 352.291 130.974  10
  -1   1 -27 347.888 124.644   2
  -1  -1 -28 195.038 85.2451  19
  -1   1 -28 335.097 113.101  19
  -1   1 -28 355.700 79.6813  44
  -1  -1 -28 283.544 90.6379  44
  -1   1 -28 384.250 96.8651  43
  -1   1 -29 3767.23 252.385  19
  -1  -1 -29 3797.92 234.644  19
  -1   1 -29 4176.00 243.868  43
  -1  -1 -29 3992.84 242.114  44
  -1   1 -29 3702.06 225.321  44
  -1  -1 -29 3671.24 218.260   6
  -1   1 -30 1176.15 129.146  19
  -1  -1 -30 1033.42 107.282  19
  -1   1 -30 1076.85 119.801  43
  -1  -1 -30 894.668 109.603  44
  -1   1 -30 872.820 96.6335  44
  -1  -1 -30 976.820 92.6804   6
  -1   1 -31 5345.15 257.960  19
  -1  -1 -31 5224.73 240.848  44
  -1   1 -31 5218.16 245.072  43
  -1  -1 -31 5104.24 222.721   6
  -1   1 -32 2294.45 160.603  19
  -1  -1 -32 1934.14 128.659   6
  -1  -1 -32 1834.77 140.401  44
  -1   1 -32 2153.74 152.135  43
  -1   1 -33 5.40051 65.8890  19
  -1  -1 -33 115.489 43.6725   6
  -1   1 -33 118.357 41.8986   6
  -1  -1 -33 131.670 59.3944  44
  -1   1 -33 107.519 68.3394  43
  -1  -1 -33 137.372 58.6325  35
  -1   1 -34 395.638 70.1354  19
  -1   1 -34 317.542 45.2305   6
  -1  -1 -34 423.776 57.7099  44
  -1   1 -34 370.921 59.6287  42
  -1   1 -34 399.783 74.2206  43
  -1  -1 -34 536.488 64.4564  35
  -1   1 -35 473.979 67.1022  43
  -1   1 -35 482.189 58.7305  42
  -1  -1 -35 519.819 59.0224  35
  -1   1 -36 151.910 38.0938  42
  -1  -1 -36 123.740 34.8185  35
  -1   1 -36 100.472 29.5486  35
   1  -2 -37 607.256 52.6835  42
   1  -2 -36 171.567 45.4908  42
   1  -2 -36 106.380 31.9900  35
   1   2 -35 591.946 76.3213  19
   1  -2 -35 584.229 69.2685  42
   1   2 -35 532.941 68.9598  43
   1  -2 -35 510.695 58.2475  35
   1   2 -34 217.500 71.7781  19
   1  -2 -34 285.861 64.2299  42
   1   2 -34 312.378 68.7270  43
   1  -2 -34 330.738 57.9813  35
   1   2 -33 752.641 104.210  19
   1   2 -33 952.911 97.2944  43
   1  -2 -33 656.405 83.6301  44
   1  -2 -33 1022.51 93.9158  42
   1  -2 -33 685.872 82.4002  35
   1   2 -32 86.6664 89.0145  19
   1  -2 -32 61.8136 67.8784  44
   1   2 -32 62.7154 69.9355  43
   1  -2 -32 19.3372 63.2775  42
   1  -2 -32-24.3469 59.2551  35
   1   2 -31 5151.58 315.470  19
   1  -2 -31 5162.38 277.239   6
   1   2 -31 5976.19 301.774  43
   1  -2 -31 4713.32 292.449  44
   1  -2 -31 5472.25 293.106  42
   1  -2 -31 5293.67 292.202  35
   1   2 -30 4637.89 290.866  19
   1  -2 -30 4439.29 248.782   6
   1  -2 -30 4636.25 271.175  44
   1   2 -30 4356.84 263.697  43
   1  -2 -30 4553.80 262.076  42
   1  -2 -30 4736.04 263.858  35
   1   2 -29 769.999 100.955  43
   1  -2 -29 666.971 103.254  44
   1  -2 -29 660.527 94.9021  42
   1  -2 -29 743.617 82.1600   6
   1   2 -28 2875.75 199.125  43
   1  -2 -28 2994.90 197.302  42
   1  -2 -28 3000.68 208.943  44
   1  -2 -28 3284.40 188.269   6
  -1  -2  28 2761.25 296.679  10
  -1  -2  27 8975.73 451.964  17
   1  -2 -27 8123.63 460.147  19
   1  -2 -27 8740.97 474.486  44
   1  -2 -27 9478.12 465.769  42
   1   2 -27 8899.61 442.430   5
  -1  -2  27 9177.85 599.068  10
   1  -2 -27 9142.29 455.069   6
  -1  -2  26 325.161 68.1630  17
   1  -2 -26 432.547 98.3906  44
   1  -2 -26 261.161 82.1339  42
   1  -2 -26 490.781 193.476  13
   1   2 -26 296.107 59.1955   5
  -1  -2  26 195.439 128.210  10
   1  -2 -26 415.853 73.1612   6
   1   2 -26 569.287 126.637   2
   1  -2 -25 2189.04 175.472  21
  -1  -2  25 2341.41 150.369  17
   1  -2 -25 2187.21 173.171  44
   1  -2 -25 2206.18 149.763   6
  -1  -2  25 2178.03 256.216  10
   1   2 -25 2312.99 139.384   5
   1  -2 -25 2244.18 299.411  13
   1   2 -25 1947.72 209.982   2
  -1  -2  24 327.141 63.7757  17
   1  -2 -24 302.995 92.1785  21
   1  -2 -24 280.937 94.8092  44
  -1  -2  24 162.208 131.175  10
   1   2 -24 246.157 54.9812   5
   1  -2 -24 217.910 157.884  13
   1  -2 -24 237.254 64.9104   6
   1   2 -24 252.933 107.891   2
  -1   2  24 262.528 105.197  10
  -1  -2  23 10921.0 528.475  17
   1  -2 -23 10747.5 548.689  21
   1  -2 -23 11055.5 548.621  44
  -1  -2  23 10771.2 660.282  10
  -1   2  23 9958.13 611.607  10
   1   2 -23 11141.7 605.675   2
   1   2 -23 10086.5 512.510   5
   1  -2 -23 11458.9 734.022  13
   1  -2 -23 10322.2 526.268   6
   1  -2 -22 959.336 111.749  21
  -1  -2  22 1103.76 94.4097  17
   1  -2 -22 838.744 126.844  16
   1  -2 -22 1075.17 116.981  44
   1  -2 -22 906.389 212.663  13
   1   2 -22 1000.36 78.1143   5
   1   2 -22 823.136 136.905   2
   1  -2 -21 10759.4 532.642  21
  -1  -2  21 9885.99 512.524  17
   1  -2 -21 10144.7 529.948  44
   1   2 -21 10540.7 500.472   5
   1  -2 -21 10237.6 693.869  13
  -1  -2  20 559.583 70.8669  17
   1  -2 -20 481.182 86.9423  21
   1  -2 -20 662.991 90.4869  44
  -1  -2  20 553.909 75.7568  41
   1   2 -20 652.467 58.7152   5
  -1  -2  19 246.671 54.7059  17
   1  -2 -19 356.404 76.7799  21
   1  -2 -19 316.075 73.9648  44
   1   2 -19 336.796 45.7069   5
   1  -2 -19 215.521 164.907  13
  -1   2  18 50.0937 51.9923   8
   1  -2 -18-10.0771 62.9008  21
  -1  -2  18 85.0232 48.7288  17
  -1   2  17 21795.7 1120.96   8
   1  -2 -17 23156.1 1159.96  15
  -1  -2  17 23612.8 1089.64  17
   1  -2 -17 22844.5 1098.87  21
  -1   2  16 6247.19 349.561   8
  -1  -2  16 6233.50 315.799  17
   1  -2 -16 6945.14 390.440  15
   1  -2 -16 5800.15 322.992  21
   1  -2 -15 14666.2 734.500   1
  -1   2  15 14005.9 705.827   8
   1  -2 -15 13887.5 734.221  15
  -1  -2  15 13754.7 669.441  17
   1  -2 -14-22.9670 170.359  11
   1  -2 -14 102.504 83.6722   1
  -1   2  14 49.2290 60.3677   8
  -1  -2  14 11.4541 42.6694  17
   1  -2 -14 114.416 93.8393  15
   1  -2 -13 11337.5 706.268  11
   1  -2 -13 11446.9 598.842   1
  -1  -2  13 10776.1 614.107  14
   1  -2 -13 11767.5 612.140  15
   1  -2 -12 643.416 192.841  11
   1  -2 -12 1058.68 116.788   1
  -1  -2  12 954.994 132.593  14
   1  -2 -12 835.910 122.575  15
   1  -2 -11 14971.3 834.774  11
   1  -2 -11 13912.1 727.152   1
   1  -2 -11 15009.2 744.854  15
  -1  -2  11 14354.2 753.150  14
   1  -2 -10 4593.89 271.121   1
   1  -2 -10 4525.96 358.464  11
   1  -2 -10 4655.92 286.952  15
  -1  -2  10 4394.83 297.864  14
   1  -2  -9 6855.49 376.556   1
   1  -2  -9 7664.36 471.525  11
   1  -2  -9 7058.62 389.698  15
  -1  -2   9 6773.95 399.008  14
   1  -2  -8 3384.24 206.863   1
   1  -2  -8 3769.43 297.600  11
  -1  -2   8 3057.14 230.652  14
   1  -2  -7 29710.9 1406.21   1
   1  -2  -7 28328.2 1392.29   7
   1  -2  -7 32872.9 1489.35  11
  -1  -2   7 29760.9 1430.20  14
   1  -2  -6 31.3938 52.3375   1
   1  -2  -6 39.4905 44.1388   7
   1  -2  -5 5909.13 298.563   7
   1  -2  -5 5913.96 310.099   1
  -1  -2   5 5440.78 293.822  16
   1  -2  -4 143.302 52.3830   7
   1  -2  -4 85.4452 60.1991   1
  -1  -2   4 79.3652 47.5483  16
  -1  -2   3 5566.53 279.493  13
   1  -2  -3 5992.83 310.987   1
   1  -2  -3 5801.51 298.627   7
  -1  -2   3 5634.84 296.576  16
  -1  -2   2 759.824 78.0986  13
   1  -2  -2 1072.51 104.487  15
  -1  -2   2 1031.12 91.3946  16
   1  -2  -1 27988.1 1292.96  10
  -1  -2   1 27471.6 1287.48  16
   1  -2  -1 26082.6 1287.56  15
  -1  -2   0 879.730 108.164  11
   1  -2   0 800.033 93.6221  10
   1  -2   0 904.264 88.4954  15
  -1  -2  -1 6217.27 349.084  11
  -1  -2  -1 5942.33 327.990   1
   1  -2   1 6253.56 329.296  10
   1  -2   2 10.2570 56.7825  10
  -1  -2  -2 97.1158 84.0147  11
  -1  -2  -2 25.5316 62.4791   1
   1  -2   2 62.8357 45.7284  16
  -1  -2  -3 242667. 11355.1   7
  -1  -2  -3 239197. 11375.2   1
  -1  -2  -3 250661. 11412.4  11
   1  -2   3 233678. 11375.1  10
   1  -2   3 261376. 11360.0  16
   1  -2   4 67.1861 63.6458  10
  -1  -2  -4 180.272 69.5362   1
  -1  -2  -4 159.306 38.8824   7
   1  -2   4 141.744 41.6048  16
  -1  -2  -5 96986.7 4558.85   7
   1  -2   5 103499. 4589.57  10
  -1  -2  -5 102148. 4585.26   1
   1  -2   5 96503.7 4556.15  16
  -1  -2  -6 2030.53 148.763   1
  -1  -2  -6 1743.42 114.882   7
   1  -2   7 97301.4 4523.27  10
  -1  -2  -7 96546.2 4515.33   1
  -1  -2  -8 113.182 67.0324   1
   1  -2   8 145.370 75.1853  10
   1  -2   8 82.3375 85.3924  14
   1  -2   9 113109. 5209.83  10
  -1  -2  -9 110839. 5213.48   2
  -1  -2  -9 112483. 5200.35   1
   1  -2   9 109456. 5219.18  14
   1  -2  10 1087.85 127.413  10
  -1  -2 -10 751.794 115.866   1
  -1  -2 -10 1066.63 137.835   2
   1  -2  10 924.635 131.217  14
  -1  -2 -11 6114.87 396.629   2
  -1  -2 -11 7001.72 383.973   1
   1  -2  11 6569.88 392.812  10
   1  -2  11 6906.15 400.058  14
  -1  -2 -12 23884.0 1185.02   1
  -1  -2 -12 24345.1 1210.49   2
   1  -2  12 24323.1 1203.32  10
  -1  -2 -12 22537.6 1263.01  13
   1  -2  12 24163.9 1199.76  14
  -1  -2 -13 160.079 100.924   1
  -1  -2 -13 122.624 105.878   2
   1   2  13 133.310 52.0876   8
  -1  -2 -13 118.162 167.251  13
   1  -2  13 24.4365 101.017  10
   1  -2  13 57.0757 84.8160  14
   1   2  14 18079.1 928.171   8
  -1  -2 -14 20188.2 980.971   1
  -1  -2 -14 21184.0 1074.19  13
   1  -2  14 19960.9 1006.75  10
  -1  -2 -14 20348.2 1003.24   2
  -1  -2 -14 18889.9 915.967  21
   1  -2  14 18822.5 985.598  14
   1  -2  15 42017.8 1976.10  10
  -1  -2 -15 40385.1 2036.75  13
  -1  -2 -15 41144.3 1967.21   2
   1   2  15 36332.6 1888.17   8
  -1  -2 -15 42384.4 1950.76   1
  -1  -2 -15 40635.3 1879.34  21
   1  -2  15 39439.2 1947.21  14
   1  -2  15 40755.6 1869.49  17
   1  -2  16 109.887 109.836  10
  -1  -2 -16 44.7026 109.897   2
  -1  -2 -16 118.595 160.479  13
  -1  -2 -16 43.8441 55.8355  21
   1  -2  16 182.321 45.9268  17
  -1  -2 -16 197.045 89.0332  16
  -1  -2 -17 20173.5 1142.43  13
   1  -2  17 20635.9 1083.10  10
  -1  -2 -17 20917.2 1079.15   2
  -1  -2 -17 21002.9 1037.78  16
   1  -2  17 20218.7 970.757  17
  -1  -2 -17 20446.1 983.747  21
  -1  -2 -18 4169.21 241.737  21
  -1  -2 -18 4032.84 284.330  16
   1  -2  18 4071.67 224.697  17
  -1  -2 -18 4396.28 390.848  13
   1  -2  18 4741.88 341.771  10
  -1  -2 -18 3511.01 312.739   2
  -1   2 -18 4302.15 217.826   5
  -1  -2 -18 4019.56 239.025  43
  -1  -2 -18 4428.31 247.904  44
  -1   2 -18 4332.49 244.602  30
  -1  -2 -19 14482.2 758.346  16
  -1  -2 -19 15036.9 713.187  21
   1  -2  19 14739.4 696.662  17
  -1   2 -19 13693.0 686.408   5
  -1  -2 -19 13597.3 869.502  13
   1  -2  19 13978.8 812.421  10
  -1  -2 -19 13927.8 806.379   2
  -1   2 -19 14569.5 698.456  44
  -1  -2 -19 13186.9 704.157  37
  -1  -2 -19 15895.1 719.078  44
  -1  -2 -19 15015.4 711.673  43
  -1   2 -19 15885.7 717.031  30
  -1  -2 -19 13496.4 701.090  30
  -1  -2 -20 4262.28 237.469  21
   1  -2  20 4102.53 215.701  17
  -1  -2 -20 2952.74 251.775  16
  -1   2 -20 3866.90 205.152   5
   1  -2  20 4170.81 338.034  10
  -1  -2 -20 4323.85 390.787  13
  -1   2 -20 3628.10 215.275  44
  -1  -2 -20 3906.52 201.822  40
  -1  -2 -20 3938.81 233.411  43
  -1  -2 -20 3987.10 236.351  44
  -1  -2 -20 3564.51 222.785  30
   1  -2  21 8007.33 428.084  17
  -1  -2 -21 8553.85 449.395  21
  -1   2 -21 7998.59 501.462   2
  -1   2 -21 7590.97 418.941   5
  -1  -2 -21 7571.17 591.817  13
   1  -2  21 8268.46 551.334  10
   1   2  21 7730.11 507.422  10
  -1  -2 -21 9565.69 454.969  43
  -1   2 -21 10254.6 441.527  44
  -1  -2 -21 10049.3 460.455  44
  -1  -2 -21 8480.03 441.529  30
  -1  -2 -22 1306.45 122.056  19
   1  -2  22 1581.14 109.806  17
  -1  -2 -22 1514.77 132.564  43
  -1  -2 -22 1205.77 134.787  44
  -1   2 -22 1457.74 117.764  44
  -1  -2 -22 1032.61 238.265  13
  -1   2 -22 1781.66 187.060   2
   1  -2  22 1570.90 222.422  10
  -1   2 -22 1541.04 104.413   5
   1   2  22 1632.95 188.043  10
  -1  -2 -23 560.970 86.6915  19
  -1   2 -23 1004.94 92.1755  44
  -1  -2 -23 964.213 111.098  43
  -1  -2 -23 798.078 112.448  44
   1  -2  23 514.088 158.679  10
  -1   2 -23 522.515 131.095   2
   1   2  23 388.773 122.868  10
  -1  -2 -23 618.059 191.261  13
  -1   2 -23 695.778 71.8283   5
  -1  -2 -24 2073.99 166.432  19
  -1  -2 -24 2301.25 179.920  43
  -1  -2 -24 2854.94 173.667  42
  -1   2 -24 2306.78 160.834  44
  -1  -2 -24 2390.60 181.167  44
   1  -2  24 2270.21 271.582  10
  -1  -2 -24 2285.53 162.356   6
   1   2  24 2245.94 237.921  10
  -1   2 -24 2392.96 234.249   2
  -1   2 -24 2759.24 152.145   5
  -1  -2 -24 1993.57 290.632  13
  -1  -2 -25 359.212 98.5766  44
  -1  -2 -25 155.269 73.9147  42
  -1   2 -25 252.571 71.8508  44
  -1  -2 -25 166.229 85.9025  43
  -1  -2 -25 84.0662 62.5048   6
   1  -2  25 98.6939 119.197  10
  -1  -2 -25 61.6939 148.913  13
  -1   2 -25 132.368 56.0036   5
   1   2  25 192.649 112.738  10
  -1   2 -25 173.487 110.379   2
  -1  -2 -26 3906.32 232.246  42
  -1  -2 -26 3677.37 239.861  43
  -1  -2 -26 3846.35 245.210  44
   1   2  26 3343.80 305.317  10
  -1   2 -26 3824.89 209.947   5
  -1   2 -26 3151.58 293.776   2
  -1  -2 -26 2904.01 352.026  13
  -1  -2 -26 3852.95 222.852   6
   1  -2  26 3285.56 330.272  10
  -1  -2 -27 604.974 111.460  44
  -1  -2 -27 774.795 100.120  42
  -1  -2 -27 939.897 118.322  43
   1  -2  27 594.500 165.580  10
  -1   2 -27 765.494 145.213   2
   1   2  27 680.378 148.514  10
  -1  -2 -27 916.040 94.9370   6
  -1   2 -27 749.913 80.4827   5
  -1   2 -28 300.279 120.356  19
  -1   2 -28 341.590 89.5218  43
  -1  -2 -28 207.285 91.6562  43
  -1  -2 -28 184.131 94.1199  44
  -1  -2 -28 310.137 79.8529  42
  -1  -2 -28 146.381 63.5869   6
  -1   2 -29 2663.02 205.811  19
  -1  -2 -29 3049.13 175.480   6
  -1  -2 -29 2602.80 190.149  43
  -1  -2 -29 2956.25 186.086  42
  -1  -2 -29 2199.92 184.495  44
  -1   2 -29 2743.92 186.296  43
  -1   2 -30 31.7507 92.4678  19
  -1  -2 -30 84.4148 57.5364   6
  -1   2 -30 68.6287 75.3899  43
  -1  -2 -30 53.0462 74.3169  42
  -1  -2 -30 44.0150 76.1366  44
  -1  -2 -30 34.0764 67.4942  35
  -1   2 -31 2125.00 177.273  19
  -1  -2 -31 2216.82 146.207   6
  -1  -2 -31 2565.97 160.483  42
  -1  -2 -31 2222.30 163.652  44
  -1   2 -31 2479.04 164.350  43
  -1  -2 -31 2484.74 161.013  35
  -1   2 -32 127.673 77.8451  19
  -1  -2 -32 96.7376 49.5192   6
  -1   2 -32 69.1632 70.0564  43
  -1  -2 -32 100.672 67.8472  44
  -1  -2 -32 172.127 67.0543  42
  -1  -2 -32 146.893 62.6579  35
  -1   2 -33 2787.42 181.371  19
  -1  -2 -33 2663.08 152.558   6
  -1  -2 -33 2407.99 164.843  44
  -1  -2 -33 2739.28 167.768  42
  -1  -2 -33 2734.13 165.941  35
  -1   2 -34-4.53976 57.0761  19
  -1  -2 -34 42.0409 50.7670  42
  -1  -2 -34-80.0684 49.0522  44
  -1   2 -34 80.3963 56.3899  43
  -1  -2 -34 17.4103 45.0472  35
  -1   2 -35 1898.09 119.256  43
  -1   2 -35 1946.00 111.409  42
  -1  -2 -35 1702.28 111.510  35
  -1   2 -36 30.2482 29.8013  42
   1  -3 -36-2.24647 34.4783  42
   1   3 -35 1672.18 103.009  43
   1  -3 -35 1713.26 104.776  42
   1  -3 -35 1387.49 95.4586  35
   1   3 -34 89.3494 50.6321  43
   1  -3 -34 66.8786 50.6384  42
   1  -3 -34 58.4253 46.3616  35
   1   3 -33 2267.52 138.377  43
   1  -3 -33 2046.95 136.219  42
   1  -3 -33 1837.11 131.221  35
   1  -3 -32 100.791 68.1278  42
   1  -3 -32 106.127 67.6320  44
   1   3 -32 130.832 63.2198  43
   1  -3 -32 78.0424 60.2615  35
   1   3 -31 37.5359 90.1496  19
   1  -3 -31-6.99823 47.4665   6
   1  -3 -31 75.3840 67.1247  42
   1  -3 -31 86.1878 74.3653  44
   1   3 -31 78.8730 68.2307  43
   1  -3 -31 72.1085 64.4738  35
   1   3 -30 578.970 111.923  19
   1  -3 -30 402.928 63.5821   6
   1  -3 -30 526.111 93.4571  44
   1  -3 -30 410.759 83.7322  42
   1   3 -30 510.569 82.2067  43
   1  -3 -30 450.285 79.9971  35
   1   3 -29 5557.71 341.925  19
   1  -3 -29 5582.97 302.232   6
   1   3 -29 5545.33 290.708   5
   1  -3 -29 5390.95 323.262  44
   1   3 -29 5759.98 314.322  43
   1  -3 -29 6393.41 319.791  42
   1  -3 -29 5955.01 318.425  35
   1  -3 -29 5553.47 293.024  27
   1   3 -28 2279.69 192.708  19
  -1  -3  28 2151.14 140.138  17
   1  -3 -28 2078.24 143.913   6
   1   3 -28 2091.82 131.535   5
   1  -3 -28 2421.27 161.062  42
   1  -3 -28 1891.20 165.346  44
   1  -3 -28 2014.66 135.709  27
   1  -3 -28 2093.66 159.733  35
  -1  -3  27 124.574 55.4544  17
  -1  -3  27 101.836 124.981  10
   1  -3 -27 115.812 61.9909   6
  -1   3  27 93.8173 96.5731  10
   1   3 -27 133.262 52.3749   5
   1  -3 -27 205.029 76.7058  42
   1  -3 -27 282.717 98.0592  44
   1  -3 -27 279.424 82.8063  35
  -1  -3  26 6566.04 342.242  17
  -1   3  26 6156.70 430.754  10
   1  -3 -26 5191.32 513.914  13
  -1  -3  26 6228.24 487.171  10
   1   3 -26 6626.99 327.708   5
   1  -3 -26 6791.62 345.361   6
   1   3 -26 6047.21 417.602   2
   1  -3 -26 6224.99 353.052  42
   1  -3 -26 6379.24 365.898  44
   1  -3 -26 6099.78 354.695  35
  -1  -3  25 762.626 85.3527  17
   1  -3 -25 731.638 106.076  21
   1   3 -25 682.385 130.433   2
  -1   3  25 543.458 140.234  10
  -1  -3  25 846.248 187.050  10
   1   3 -25 861.064 78.1028   5
   1  -3 -25 625.780 213.011  13
   1  -3 -25 876.521 93.8482   6
  -1  -3  25 841.560 91.4314  41
   1  -3 -25 958.522 119.278  44
   1  -3 -25 811.327 102.074  42
   1  -3 -25 759.229 102.355  35
  -1  -3  24 980.803 95.3591  17
   1  -3 -24 743.368 108.066  21
  -1  -3  24 571.391 90.2227  41
   1  -3 -24 890.833 123.262  44
   1  -3 -24 864.275 103.855  42
   1  -3 -24 717.816 92.9839   6
   1   3 -24 771.295 134.275   2
   1  -3 -24 809.398 224.298  13
   1   3 -24 881.034 76.9125   5
  -1  -3  24 883.931 187.023  10
   1  -3 -23 27846.5 1347.32  21
  -1  -3  23 27078.6 1333.06  17
   1  -3 -23 28827.6 1356.56  44
  -1  -3  23 27913.1 1338.42  41
   1  -3 -23 28995.4 1342.86  42
   1  -3 -23 30061.2 1357.11  43
   1  -3 -23 27958.3 1334.81   6
   1  -3 -23 28096.5 1568.95  13
  -1  -3  23 28024.1 1489.22  10
   1   3 -23 27113.1 1316.01   5
   1  -3 -22 2310.69 237.219  16
   1  -3 -22 2711.97 191.945  21
  -1  -3  22 3333.49 184.351  17
   1  -3 -22 2973.09 190.291  42
   1  -3 -22 3203.16 206.666  44
   1  -3 -22 2969.02 205.020  43
  -1  -3  22 2752.14 184.103  41
   1  -3 -22 2604.84 156.931  40
   1  -3 -22 2973.75 182.473   6
   1  -3 -22 2274.14 337.368  13
   1   3 -22 2898.94 162.440   5
  -1  -3  22 2928.00 297.245  10
   1  -3 -21 38067.2 1949.49  16
  -1  -3  21 40941.6 1859.81  17
   1  -3 -21 40114.3 1869.78  21
  -1  -3  21 40271.3 1866.41  41
   1  -3 -21 39574.8 1876.20  44
   1  -3 -21 36773.6 1837.26  40
   1  -3 -21 39485.9 1863.65  42
   1  -3 -21 41139.4 1876.28  43
   1  -3 -21 38655.8 2080.95  13
   1   3 -21 40499.0 1841.46   5
  -1  -3  21 38801.5 2002.47  10
   1  -3 -21 39622.0 1858.60   6
   1  -3 -20 291.302 77.9377  21
  -1  -3  20 390.101 69.0564  17
   1  -3 -20 448.549 122.331  16
  -1  -3  20 242.667 75.4520  41
   1  -3 -20 325.546 46.5141  40
   1  -3 -20 309.850 82.8284  43
   1  -3 -20 391.711 72.8224  42
   1  -3 -20 268.032 87.8874  44
   1   3 -20 225.508 48.5385   5
  -1  -3  20 413.020 151.361  10
   1  -3 -20 383.422 69.3558   6
   1  -3 -20 292.721 196.808  13
   1  -3 -19 2909.37 193.711  21
  -1  -3  19 3390.51 189.069  17
   1  -3 -19 3479.66 210.006  44
   1  -3 -19 3342.11 205.563  43
  -1  -3  19 3450.18 200.304  41
   1  -3 -19 3398.64 196.408  42
   1  -3 -19 2953.03 168.823  40
   1  -3 -19 3194.72 358.063  13
  -1  -3  19 3569.54 298.860  10
   1  -3 -19 2899.19 185.197   6
   1   3 -19 3033.31 170.457   5
  -1  -3  18 10059.5 521.238  17
   1  -3 -18 10444.1 529.757  21
   1  -3 -18 10311.4 535.288  43
  -1  -3  18 10485.9 532.884  41
   1  -3 -18 10159.1 536.510  44
   1  -3 -18 10901.5 527.689  42
  -1   3  18 9597.90 555.414   8
   1   3 -18 10961.9 507.853   5
   1  -3 -18 11021.5 605.839   1
   1  -3 -18 10941.0 720.364  13
  -1  -3  18 10383.6 638.554  10
   1  -3 -18 10425.6 522.375   6
  -1  -3  17 1586.17 117.896  17
   1  -3 -17 1549.58 127.648  21
   1  -3 -17 1999.54 127.632  42
  -1  -3  17 1813.93 132.224  41
   1  -3 -17 1737.63 136.568  44
   1  -3 -17 1933.61 137.772  43
  -1   3  17 1522.78 140.985   8
   1  -3 -17 1768.01 180.706   1
  -1  -3  17 1734.82 204.961  10
   1  -3 -16 3321.75 179.553   3
   1  -3 -16 3440.89 252.349   1
  -1  -3  16 3195.81 277.544  10
  -1  -3  16 3205.48 187.801  17
   1  -3 -15 189.323 44.5516   3
   1  -3 -15 290.704 96.5989   1
  -1  -3  15 292.671 53.9308  17
  -1  -3  15 155.861 98.5463  14
   1  -3 -14 451.705 52.1416   3
   1  -3 -14 457.291 105.403   1
   1  -3 -14 494.794 200.668  11
  -1  -3  14 474.016 60.6122  17
   1  -3 -14 370.409 118.955  15
  -1  -3  14 602.266 130.928  14
   1  -3 -13 2141.60 194.301   1
   1  -3 -13 2473.07 135.440   3
   1  -3 -13 1918.94 280.253  11
  -1  -3  13 2595.64 144.235  17
  -1  -3  13 2218.85 216.228  14
   1  -3 -13 2171.62 209.147  15
   1  -3 -12 1191.30 141.296   1
   1  -3 -12 1196.18 247.101  11
   1  -3 -12 1336.04 87.7779   3
  -1  -3  12 1345.15 96.1185  17
  -1  -3  12 1463.10 174.444  14
   1  -3 -12 1503.18 166.675  15
   1  -3 -11 30539.9 1454.52   1
   1  -3 -11 29776.0 1575.14  11
  -1  -3  11 28999.6 1487.14  14
   1  -3 -11 29797.5 1473.50  15
   1  -3 -10 615.429 102.437   1
   1  -3 -10 650.341 125.894  15
  -1  -3  10 614.844 136.484  14
   1  -3  -9 31999.6 1575.74   7
   1  -3  -9 35133.8 1603.30   1
  -1  -3   9 32969.7 1633.58  14
   1  -3  -8 9132.65 476.371   7
   1  -3  -8 9031.65 495.009   1
  -1  -3   8 9640.06 532.699  14
   1  -3  -7 64784.4 3131.48   7
   1  -3  -7 66276.6 3152.11   1
   1  -3  -7 68234.9 3165.80  15
  -1  -3   7 71557.5 3187.86  14
   1  -3  -6 3040.98 197.185   7
   1  -3  -6 3443.94 223.161   1
   1  -3  -6 3009.11 289.654  11
  -1  -3   6 3353.98 245.838  14
   1  -3  -6 3120.44 223.917  15
  -1  -3   6 3111.09 193.831  16
   1  -3  -5 8879.51 555.927  11
   1  -3  -5 9386.80 498.470   1
   1  -3  -5 8893.35 479.633   7
   1  -3  -5 9399.87 503.341  15
  -1  -3   5 10044.8 482.694  16
  -1  -3   5 9359.22 521.147  14
   1  -3  -4 22.8415 54.6353   7
   1  -3  -4 148.901 88.0937   1
   1  -3  -4 41.2414 125.187  11
  -1  -3   4 33.3187 33.7677  13
  -1  -3   4 5.67903 54.3357  16
   1  -3  -4 109.370 76.9064  15
   1  -3  -3 14662.4 730.104   1
   1  -3  -3 13849.8 765.679  11
  -1  -3   3 14176.8 692.643  13
  -1  -3   3 14427.8 711.075  16
   1  -3  -2 217.344 112.293  11
  -1  -3   2 53.0214 60.4415  13
   1  -3  -2 163.694 88.4484   1
  -1  -3   2 198.316 75.4422  16
   1  -3  -1 184448. 8528.49  10
   1  -3  -1 180677. 8551.17  11
  -1  -3   1 185437. 8521.14  16
   1  -3   0-18.4068 98.2459  11
   1  -3   0 52.2695 73.5181  10
  -1  -3   0 74.6523 70.4633  16
   1  -3   1 14621.6 740.690  10
   1  -3   1 15046.0 745.853  11
  -1  -3  -1 14838.7 745.136   1
  -1  -3  -1 14278.3 736.179  16
   1  -3   1 14474.1 727.075  16
   1  -3   2 341.534 83.0813  11
  -1  -3  -2 331.607 88.3875   1
  -1  -3  -2 310.729 106.071  11
   1  -3   2 369.109 89.8157  10
  -1  -3  -2 439.758 88.1324  16
   1  -3   2 363.928 72.5776  16
   1  -3   3 209610. 9516.61  11
  -1  -3  -3 207986. 9533.47   1
  -1  -3  -3 210611. 9576.90  11
   1  -3   3 212441. 9536.84  10
   1  -3   3 196160. 9510.31  16
  -1  -3  -3 202690. 9532.90  16
   1  -3   4 12765.0 642.016  10
  -1  -3  -4 13392.0 639.955   1
  -1  -3  -4 12278.3 601.678   7
  -1  -3  -4 13169.9 694.320  11
   1  -3   4 11477.5 600.367  11
  -1  -3  -4 12944.7 642.708  16
   1  -3   4 11184.3 604.919  16
   1  -3   5 170434. 8080.19  11
   1  -3   5 178880. 8132.07  10
  -1  -3  -5 179255. 8126.55   1
  -1  -3  -5 177483. 8093.61   7
   1  -3   5 173821. 8094.92  16
  -1  -3  -5 178413. 8131.82  16
  -1  -3  -6 13014.0 641.521   7
   1  -3   6 13248.8 686.049  10
  -1  -3  -6 13322.9 676.722   1
   1  -3   6 12999.8 640.455  16
   1  -3   7 12430.5 666.228  10
  -1  -3  -7 13856.6 664.000   1
  -1  -3  -7 12322.2 622.042   7
  -1  -3  -8 5045.29 324.915   1
   1  -3   8 5823.73 349.390  10
  -1  -3  -8 5463.92 285.723  14
   1  -3   8 5806.39 372.894  14
   1  -3   9 2861.49 226.928  10
  -1  -3  -9 3193.65 218.775   1
   1  -3   9 3260.03 252.382  14
  -1  -3  -9 2811.38 155.614  14
  -1  -3 -10 469.424 108.348   1
  -1  -3 -10 299.149 48.1579   3
   1  -3  10 373.007 111.968  10
   1  -3  10 232.013 123.405  14
  -1  -3 -11 60828.9 2833.02   3
   1  -3  11 61599.1 2921.24  10
  -1  -3 -11 60844.6 2899.27   1
   1  -3  11 62682.3 2937.25  14
   1  -3  12 2240.54 216.538  10
  -1  -3 -12 2537.04 203.112   1
  -1  -3 -12 2247.52 130.384   3
  -1  -3 -12 1937.40 266.143  13
   1  -3  12 2163.76 132.576  17
  -1  -3 -12 2554.78 213.551  16
   1  -3  12 2305.64 217.190  14
  -1  -3 -13 6189.48 501.653  13
  -1  -3 -13 7047.04 423.067   1
  -1  -3 -13 6978.91 350.501   3
   1  -3  13 7088.21 445.065  10
   1  -3  13 7295.69 450.995  14
   1  -3  13 7293.62 355.109  17
  -1  -3 -13 7114.98 432.983  16
  -1  -3 -14 86.3000 81.9829   1
  -1  -3 -14 93.1579 41.2330   3
  -1  -3 -14 149.312 168.282  13
   1  -3  14 15.9036 100.990  10
   1  -3  14 125.099 103.962  14
  -1  -3 -14 73.2444 48.7883  21
   1  -3  14 26.9252 42.3084  17
  -1  -3 -14-13.2333 86.4361  16
   1  -3  15 9826.28 595.662  10
  -1  -3 -15 10750.6 577.615   1
  -1  -3 -15 9671.04 487.504   3
  -1  -3 -15 10866.6 676.384  13
   1  -3  15 10301.0 590.806  14
   1  -3  15 10445.6 493.776  17
  -1  -3 -15 10619.0 578.551  16
  -1  -3 -15 9496.76 495.738  21
   1  -3  16 3947.82 305.593  14
  -1  -3 -16 3679.56 214.291  21
   1  -3  16 3914.43 209.243  17
  -1  -3 -16 4134.00 289.919  16
  -1  -3 -16 4401.86 292.536   1
  -1  -3 -16 3671.59 370.738  13
  -1  -3 -16 3681.86 213.385   6
   1  -3  16 3701.91 315.210  10
  -1  -3 -16 3802.28 227.833  44
  -1  -3 -16 3486.75 212.202  42
  -1   3 -16 3523.54 210.486  32
  -1  -3 -17 25105.6 1217.78  21
  -1  -3 -17 27362.3 1305.24  16
   1  -3  17 26100.3 1212.18  17
  -1  -3 -17 26123.6 1419.03  13
   1  -3  17 24617.1 1335.98  10
  -1  -3 -17 24819.5 1299.46   1
  -1  -3 -17 25778.0 1217.25   6
  -1  -3 -17 26306.9 1219.61  42
   1  -3  17 26535.0 1228.87  41
  -1  -3 -17 23997.9 1199.10  40
  -1  -3 -17 26303.9 1226.94  43
  -1  -3 -17 27368.6 1233.44  44
  -1   3 -17 24682.4 1212.31  32
   1  -3  18 2559.11 156.687  17
  -1  -3 -18 2528.72 165.886  21
  -1  -3 -18 2370.56 224.090  16
  -1  -3 -18 2434.48 161.438   6
   1  -3  18 2277.60 259.298  10
  -1  -3 -18 3057.89 347.430  13
  -1   3 -18 2656.34 146.118   5
   1  -3  18 2592.96 174.751  41
  -1  -3 -18 2719.20 182.671  44
  -1  -3 -18 2803.65 168.459  42
  -1  -3 -18 2506.71 172.559  43
  -1  -3 -18 2287.86 160.787  37
  -1  -3 -18 2513.00 143.629  40
  -1   3 -18 2251.63 161.138  32
   1  -3  19 10888.5 523.995  17
  -1  -3 -19 10644.4 533.397  21
  -1  -3 -19 11073.6 608.931  16
  -1  -3 -19 10836.9 723.926  13
  -1  -3 -19 10465.2 529.248   6
  -1   3 -19 10312.2 512.691   5
   1  -3  19 10774.0 660.052  10
  -1  -3 -19 11286.2 542.503  43
  -1  -3 -19 10129.9 510.077  40
  -1  -3 -19 11361.0 548.726  44
   1  -3  19 11096.8 540.987  41
  -1  -3 -19 10491.9 533.406  42
  -1  -3 -19 9353.70 519.103  30
  -1  -3 -19 10786.9 508.040  29
  -1  -3 -20 840.155 99.8710  21
   1  -3  20 883.596 84.9641  17
  -1  -3 -20 996.759 143.482  16
  -1   3 -20 989.521 80.5413   5
   1  -3  20 1210.78 194.552  10
  -1  -3 -20 1024.13 101.105   6
  -1  -3 -20 1116.85 245.454  13
  -1  -3 -20 970.514 104.521  42
  -1  -3 -20 678.454 102.855  43
  -1  -3 -20 885.770 114.317  44
  -1  -3 -20 850.367 74.6384  40
   1  -3  20 823.029 102.574  41
  -1  -3 -20 910.370 71.0188  29
  -1  -3 -21 629.131 95.9925  21
  -1  -3 -21 772.771 123.637  16
   1  -3  21 690.263 79.7362  17
   1  -3  21 945.894 190.304  10
  -1  -3 -21 505.950 222.721  13
  -1  -3 -21 742.499 89.0470   6
  -1   3 -21 869.697 74.1721   5
  -1  -3 -21 957.454 118.501  44
  -1  -3 -21 667.440 67.5458  40
   1  -3  21 587.685 92.4841  41
  -1  -3 -21 666.134 104.985  43
  -1  -3 -21 689.578 97.0793  42
  -1  -3 -21 752.170 63.6329  29
  -1  -3 -22 903.956 107.613  21
   1  -3  22 877.028 86.2643  17
  -1  -3 -22 823.953 223.809  13
  -1   3 -22 1008.44 83.2067   5
  -1  -3 -22 866.073 97.8775   6
   1  -3  22 1076.65 193.995  10
  -1  -3 -22 1064.08 128.547  44
  -1  -3 -22 895.955 118.238  43
  -1  -3 -22 849.594 105.232  42
  -1  -3 -22 843.903 75.2573  40
   1  -3  22 843.807 102.529  41
  -1  -3 -22 861.454 69.8219  29
  -1   3 -23 5132.53 340.983  19
   1  -3  23 5475.66 298.810  17
  -1  -3 -23 5930.81 332.895  44
  -1  -3 -23 6118.36 318.223  42
  -1  -3 -23 6064.93 328.974  43
  -1  -3 -23 5210.53 283.772  40
   1  -3  23 5846.20 311.634  41
   1   3  23 4908.08 376.607  10
  -1   3 -23 5769.04 290.545   5
  -1  -3 -23 5133.36 486.523  13
  -1  -3 -23 5548.17 308.479   6
   1  -3  23 5906.86 454.036  10
  -1   3 -23 5482.98 381.627   2
  -1   3 -24 1434.00 165.795  19
  -1   3 -24 1556.37 106.725   5
  -1  -3 -24 1688.70 128.977   6
   1   3  24 1309.84 185.979  10
  -1  -3 -24 1316.45 266.865  13
   1  -3  24 1538.68 228.512  10
  -1   3 -24 1332.89 178.306   2
  -1  -3 -24 1416.09 146.068  44
  -1  -3 -24 1340.38 96.4735  40
  -1  -3 -24 1362.97 128.675  42
   1  -3  24 1385.97 115.945  41
  -1  -3 -24 1230.78 140.268  43
  -1   3 -25 34875.9 1757.04  19
   1   3  25 31849.0 1812.91  10
  -1  -3 -25 35973.9 1722.19   6
  -1  -3 -25 35135.3 1943.35  13
  -1   3 -25 36850.8 1704.67   5
  -1   3 -25 37250.8 1819.23   2
  -1  -3 -25 38158.9 1743.48  44
  -1  -3 -25 38169.1 1729.87  42
  -1  -3 -25 35638.6 1709.44  27
  -1   3 -26 4511.37 292.576  19
   1   3  26 4210.65 342.396  10
  -1  -3 -26 3985.57 248.013   6
  -1  -3 -26 3710.17 407.101  13
  -1   3 -26 4622.46 235.069   5
  -1   3 -26 3587.96 315.522   2
  -1  -3 -26 4152.95 257.962  42
  -1  -3 -26 3879.67 268.936  44
  -1  -3 -26 4593.79 263.723  35
  -1  -3 -26 4534.76 237.882  27
  -1   3 -27 361.510 118.755  19
  -1   3 -27 261.382 60.1272   5
  -1  -3 -27 228.728 74.1190   6
  -1  -3 -27 289.410 84.6981  42
  -1  -3 -27 307.075 101.564  44
  -1  -3 -27 346.229 57.3509  27
  -1  -3 -27 321.378 82.1851  35
  -1   3 -28 308.270 113.516  19
  -1  -3 -28 297.496 70.7798   6
  -1   3 -28 306.404 60.8061   5
  -1  -3 -28 309.095 86.7717  42
  -1  -3 -28 322.561 97.9719  44
  -1  -3 -28 403.285 88.1558  35
  -1  -3 -28 287.411 49.4906  27
  -1   3 -29 205.513 98.5141  19
  -1  -3 -29-4.67444 59.7795   6
  -1   3 -29 66.4820 51.6942   5
  -1  -3 -29 175.026 87.9948  44
  -1   3 -29 163.279 78.1062  43
  -1  -3 -29 38.8371 73.8662  42
  -1  -3 -29 166.580 72.6890  35
  -1  -3 -30 164.406 59.0439   6
  -1   3 -30 123.135 75.0969  43
  -1  -3 -30 258.800 80.7918  42
  -1  -3 -30 173.209 86.1669  44
  -1  -3 -30 214.833 71.1047  35
  -1  -3 -31 242.229 55.7391   6
  -1  -3 -31 331.546 76.2646  42
  -1  -3 -31 310.175 78.1247  44
  -1   3 -31 335.951 70.5159  43
  -1  -3 -31 299.167 71.1207  35
  -1  -3 -32 60.6665 40.7282   6
  -1  -3 -32 12.7061 61.0720  42
  -1   3 -32 153.259 66.0161  43
  -1  -3 -32-4.80874 65.7485  44
  -1  -3 -32 13.1794 55.9482  35
  -1  -3 -33 81.4776 36.4867   6
  -1  -3 -33 3.68014 50.3850  42
  -1   3 -33 122.551 57.1738  43
  -1  -3 -33 59.8158 51.9161  35
  -1   3 -34 24.7804 45.4036  43
  -1  -3 -34 64.7839 47.2135  42
  -1  -3 -34 12.0201 41.9331  35
  -1   3 -35 425.497 42.7836  42
  -1  -3 -35 361.959 47.4984  42
  -1   3 -35 373.305 51.1426  43
  -1  -3 -35 366.663 43.5747  35
   1  -4 -35 89.4285 33.7798  42
   1  -4 -34 542.315 59.9660  42
   1   4 -34 472.253 52.0579  43
   1   4 -33 128.772 63.9602  19
   1  -4 -33 3.43656 48.8906  42
   1   4 -33 2.99737 45.6439  43
   1   4 -32 1536.03 131.190  19
   1   4 -32 1642.06 111.008  43
   1  -4 -32 1476.87 115.274  42
   1  -4 -32 1603.33 113.487  35
   1   4 -31 303.992 85.0324  19
   1   4 -31 314.652 64.5218  43
   1  -4 -31 286.679 70.1975  42
   1  -4 -31 310.689 68.1955  35
   1   4 -30 332.932 90.0369  19
   1  -4 -30 217.863 53.6462   6
   1   4 -30 435.380 72.5198  43
   1  -4 -30 317.214 78.1244  42
   1  -4 -30 185.583 48.1362  27
   1  -4 -30 308.123 75.5588  35
   1   4 -29 388.576 105.183  19
   1   4 -29 255.879 48.7404   5
   1  -4 -29 147.051 56.4770   6
   1   4 -29 267.249 69.4920  43
   1  -4 -29 270.161 92.4340  44
   1  -4 -29 240.223 74.3458  42
   1  -4 -29 149.472 72.2596  35
   1  -4 -29 169.191 53.0170  27
  -1  -4  28 2997.68 171.927  17
   1   4 -28 3045.78 218.515  19
   1   4 -28 2740.57 160.431   5
   1  -4 -28 2849.32 175.004   6
   1  -4 -28 2903.76 202.251  44
   1  -4 -28 3214.01 193.538  42
  -1  -4  28 2649.56 167.038  41
   1  -4 -28 2859.11 172.171  27
   1  -4 -28 2630.18 187.202  35
   1   4 -27 9100.50 484.808  19
  -1  -4  27 8637.39 441.054  17
   1  -4 -27 8302.69 442.919   6
   1   4 -27 8549.58 428.330   5
  -1  -4  27 8601.87 442.061  41
   1  -4 -27 8827.97 458.477  42
   1  -4 -27 9078.33 472.520  44
   1  -4 -27 8857.98 459.992  35
   1  -4 -27 8894.93 442.159  27
   1   4 -26 84.1220 103.736  19
  -1  -4  26 175.578 64.3504  17
   1   4 -26 217.963 51.6608   5
   1  -4 -26 273.237 71.5160   6
   1  -4 -26 176.675 81.2754  42
   1  -4 -26 281.321 104.408  44
  -1  -4  26 36.9570 61.1332  41
   1  -4 -26 224.584 82.5378  35
   1  -4 -25 265.693 82.6802  21
  -1  -4  25 326.983 67.7998  17
   1   4 -25 219.403 116.606  19
   1  -4 -25 478.776 210.573  13
   1   4 -25 215.696 95.0193   2
   1   4 -25 358.764 58.6471   5
  -1  -4  25 478.726 152.380  10
   1  -4 -25 267.974 71.9913   6
   1  -4 -25 329.146 88.4133  42
   1  -4 -25 272.305 102.413  44
  -1  -4  25 341.480 75.6897  41
   1  -4 -25 290.001 48.2444  40
   1  -4 -25 322.604 54.9051  26
   1  -4 -25 286.383 84.8178  35
   1  -4 -24 298.100 81.5387  21
  -1  -4  24 223.284 65.9243  17
   1  -4 -24 246.911 78.4041   6
  -1  -4  24 26.7283 120.266  10
   1  -4 -24 37.5746 178.316  13
   1   4 -24 180.450 49.9044   5
   1  -4 -24 164.311 46.3134  40
  -1  -4  24 123.207 74.8318  41
   1  -4 -24 90.9926 82.9448  42
   1  -4 -24 267.501 107.602  44
   1  -4 -24 213.192 55.1396  26
   1  -4 -24 162.655 88.0028  35
   1  -4 -23 55.7380 95.3996  16
   1  -4 -23 25.1201 66.1594  21
  -1  -4  23 105.205 66.8832  17
  -1  -4  23 106.238 119.240  10
   1  -4 -23-51.0764 68.7297   6
   1   4 -23 115.369 51.2389   5
   1  -4 -23 340.678 208.102  13
  -1  -4  23 122.273 77.9236  41
   1  -4 -23-24.3076 97.5690  44
   1  -4 -23 84.5094 77.8772  42
   1  -4 -23 9.46896 44.0112  40
   1  -4 -23 70.8850 77.7293  35
   1  -4 -23 86.5653 59.0174  26
   1  -4 -22 6350.08 472.554  16
  -1  -4  22 7443.20 383.108  17
   1  -4 -22 6944.54 387.157  21
   1  -4 -22 7135.37 600.323  13
   1   4 -22 7657.67 363.869   5
   1  -4 -22 7286.11 385.260   6
  -1  -4  22 7363.84 529.979  10
   1  -4 -22 6879.09 391.759  42
   1  -4 -22 8082.19 414.648  44
   1  -4 -22 6815.70 359.701  40
  -1  -4  22 6911.49 390.122  41
   1  -4 -22 7137.57 370.837  26
   1  -4 -22 7444.16 398.487  35
  -1  -4  21 8957.43 469.012  17
   1  -4 -21 9677.54 583.094  16
   1  -4 -21 8827.93 473.327  21
  -1  -4  21 8300.28 597.975  10
   1   4 -21 8911.04 449.942   5
   1  -4 -21 9141.92 696.630  13
   1  -4 -21 9223.17 472.564   6
  -1  -4  21 9698.70 483.868  41
   1  -4 -21 9128.89 478.431  42
   1  -4 -21 9705.77 495.348  44
   1  -4 -21 9525.90 450.894  40
   1  -4 -21 8849.75 442.426  29
   1  -4 -21 9176.63 483.551  35
   1  -4 -20 5115.56 400.243  16
   1  -4 -20 5210.91 305.875  21
  -1  -4  20 5791.43 306.284  17
   1  -4 -20 5597.51 306.144   6
   1  -4 -20 5516.14 515.600  13
   1   4 -20 5801.52 285.191   5
  -1  -4  20 5986.77 443.133  10
   1  -4 -20 5609.66 326.254  44
  -1  -4  20 5364.23 316.090  41
   1  -4 -20 5198.62 282.750  40
   1  -4 -20 5604.36 313.154  42
   1  -4 -20 5451.12 317.690  35
  -1  -4  19 7619.77 401.666  17
   1  -4 -19 7628.61 403.593  21
   1  -4 -19 7587.52 502.718  16
   1  -4 -19 7820.74 403.333   6
   1  -4 -19 7960.38 617.019  13
  -1  -4  19 7475.80 526.397  10
   1  -4 -19 8628.59 496.825   1
   1  -4 -19 7308.60 382.080  40
   1  -4 -19 8332.70 426.159  44
   1  -4 -19 7971.97 410.136  42
  -1  -4  19 7992.26 416.977  41
   1  -4 -19 7496.22 377.605  31
   1  -4 -19 7675.77 413.454  35
   1  -4 -18 48.3434 60.9740  21
  -1  -4  18 158.443 63.0561  17
   1  -4 -18 77.1196 108.802  16
   1  -4 -18 136.042 68.2173   6
   1  -4 -18 95.3141 97.0294   1
   1  -4 -18 378.115 214.023  13
  -1  -4  18 22.5277 117.439  10
  -1  -4  18 159.107 79.9818  41
   1  -4 -18 100.999 45.7159  40
   1  -4 -18 102.620 69.9259  42
   1  -4 -18 136.690 90.3879  44
   1  -4 -18 145.894 70.3913  35
   1  -4 -18 127.271 39.0776  31
  -1  -4  17 1916.37 132.665  17
   1  -4 -17 1697.09 207.972  16
   1  -4 -17 1838.55 119.642   3
  -1  -4  17 1830.43 226.690  10
   1  -4 -17 1749.27 133.476   6
   1  -4 -17 1454.08 273.602  13
   1  -4 -17 2036.69 195.721   1
   1  -4 -17 1832.91 116.769  40
   1  -4 -17 1745.51 138.338  42
  -1  -4  17 1887.99 147.887  41
   1  -4 -17 1805.22 151.986  44
   1  -4 -17 1798.03 122.789  36
   1  -4 -17 1762.23 143.378  35
   1  -4 -17 1951.35 111.049  31
  -1  -4  16 625.428 76.8156  17
   1  -4 -16 637.543 77.3050   6
   1  -4 -16 584.393 66.8406   3
   1  -4 -16 391.273 113.636   1
  -1  -4  16 420.143 138.988  10
   1  -4 -16 680.835 66.0312  40
  -1  -4  16 522.015 90.9911  41
   1  -4 -16 593.082 83.7566  42
   1  -4 -16 497.261 92.2441  44
   1  -4 -16 583.002 86.6240  35
   1   4 -16 536.886 73.5939  32
   1  -4 -16 571.087 56.2444  31
  -1  -4  15 23843.9 1147.64  17
  -1  -4  15 23538.9 1266.60  14
   1  -4 -15 24051.8 1149.40   6
   1  -4 -15 23522.7 1223.89   1
  -1  -4  15 24674.2 1266.22  10
   1  -4 -15 23701.0 1136.58   3
   1  -4 -15 24010.1 1164.33  44
   1  -4 -15 24400.6 1151.76  42
   1  -4 -15 24082.2 1135.92  40
  -1  -4  15 24325.3 1163.32  41
   1  -4 -15 24873.1 1159.10  35
  -1  -4  14 2614.53 169.466  17
  -1  -4  14 3096.15 166.480  23
  -1  -4  14 3084.91 280.470  14
   1  -4 -14 2954.23 160.520   3
   1  -4 -14 2986.53 236.524   1
  -1  -4  14 2900.88 257.651  10
   1  -4 -14 2500.79 170.044  42
  -1  -4  14 2847.64 186.998  41
   1  -4 -14 2747.26 185.818  44
   1  -4 -14 2543.61 177.674  35
   1  -4 -13 41737.3 2011.60   1
   1  -4 -13 41348.1 1928.41   3
  -1  -4  13 40810.6 2039.67  10
  -1  -4  13 41271.8 1938.49  17
  -1  -4  13 42319.3 2063.26  14
  -1  -4  13 41227.4 1933.90  23
   1  -4 -12 711.669 66.7750   3
   1  -4 -12 847.384 130.185   1
  -1  -4  12 557.584 128.653  10
  -1  -4  12 588.536 142.855  14
  -1  -4  12 737.240 75.4347  17
  -1  -4  12 562.695 67.5892  23
   1  -4 -11 62.1223 40.2324   3
  -1  -4  11 29.1989 101.228  10
   1  -4 -11 70.2946 81.9020   1
  -1  -4  11 36.4777 46.1686  17
  -1  -4  11 87.3080 46.5375  23
  -1  -4  11 34.5140 124.370  14
  -1  -4  10 82.8852 98.1187  10
   1  -4 -10 130.405 176.388  11
   1  -4 -10 137.163 61.6076   7
   1  -4 -10 91.3792 83.6159   1
  -1  -4  10 33.3613 110.928  14
  -1  -4  10 93.5863 49.1717  17
  -1  -4  10 58.9930 47.1342  23
   1  -4  -9 18375.3 927.208   7
  -1  -4   9 18906.3 977.518  10
   1  -4  -9 19333.8 961.594   1
   1  -4  -9 20321.9 1080.14  11
  -1  -4   9 18735.9 1000.17  14
  -1  -4   9 17899.5 892.149  17
  -1  -4   9 19486.2 893.761  23
   1  -4  -8 2931.47 159.864   4
   1  -4  -8 3229.12 238.687   1
   1  -4  -8 2955.68 320.681  11
  -1  -4   8 3233.98 247.383  10
   1  -4  -8 2835.79 199.524   7
  -1  -4   8 2908.11 169.530  23
  -1  -4   8 3028.75 168.906  17
  -1  -4   8 2688.19 260.302  14
   1  -4  -7 674.947 57.8019   4
   1  -4  -7 627.731 186.017  11
   1  -4  -7 560.141 88.5481   7
   1  -4  -7 534.227 120.675   1
  -1  -4   7 441.980 123.786  10
  -1  -4   7 657.479 65.9231  23
  -1  -4   7 630.942 64.8954  17
  -1  -4   7 674.087 150.819  14
   1  -4  -6 22731.4 1104.21   4
   1  -4  -6 24429.0 1153.75   7
   1  -4  -6 25213.8 1186.42   1
  -1  -4   6 25059.7 1196.21  10
   1  -4  -6 24317.8 1267.06  11
  -1  -4   6 21841.5 1144.65  16
  -1  -4   6 24164.4 1110.89  17
  -1  -4   5 79012.6 3823.24  10
   1  -4  -5 80461.8 3795.39   7
   1  -4  -5 81792.8 3891.91  11
   1  -4  -5 78889.5 3821.32   1
  -1  -4   5 84498.3 3801.40  16
  -1  -4   4 6751.45 400.432  10
   1  -4  -4 7462.23 381.067   7
   1  -4  -4 7438.66 411.304   1
  -1  -4   4 5685.70 330.834  13
   1  -4  -4 7357.35 469.082  11
  -1  -4   4 7069.74 379.518  16
  -1  -4   4 6414.85 418.445  14
   1  -4  -3 2781.73 255.964  11
   1  -4  -3 2739.78 219.928   1
  -1  -4   3 2537.24 212.862  10
  -1  -4   3 2593.42 172.560  13
   1  -4  -3 2432.58 217.230  16
  -1  -4   3 2725.77 201.862  16
  -1  -4   3 2685.59 230.483  14
   1  -4  -2 7225.11 441.234  11
  -1  -4   2 6316.61 381.592  10
   1  -4  -2 6824.17 403.375   1
   1  -4  -2 7345.48 395.677  16
  -1  -4   2 6675.44 377.347  16
  -1  -4   2 6528.80 405.425  14
  -1  -4   1 50563.5 2504.52  10
   1  -4  -1 57936.7 2530.18   1
   1  -4  -1 52802.4 2535.91  11
  -1  -4   1 46411.6 2486.12  13
  -1  -4   1 54496.6 2525.14  14
   1  -4  -1 56143.4 2508.05  16
  -1  -4   1 53094.0 2499.14  16
   1  -4   0 2464.33 233.717  11
   1  -4   0 2925.32 226.938  10
  -1  -4   0 3340.75 249.049   1
  -1  -4   0 2638.78 219.566  13
   1  -4   0 2870.98 222.717  16
  -1  -4   0 3099.06 240.192  14
  -1  -4   0 2867.66 223.803  16
  -1  -4  -1 14192.8 706.224   1
   1  -4   1 12151.3 686.326  11
   1  -4   1 12491.7 692.616  10
  -1  -4  -1 13057.5 688.185  16
   1  -4   1 13703.9 682.310  16
  -1  -4  -1 12743.3 695.465  14
  -1  -4  -2 12752.2 676.820   1
   1  -4   2 12796.1 675.512  10
   1  -4   2 11298.2 650.576  11
   1  -4   2 12544.7 650.717  16
  -1  -4  -2 13323.2 671.918  16
  -1  -4  -2 12102.2 663.046  14
   1  -4   3 2153.55 191.664  10
  -1  -4  -3 2168.59 193.067   1
  -1  -4  -3 2061.80 152.945   7
   1  -4   3 1852.63 156.496  11
   1  -4   3 1609.92 154.447  16
  -1  -4  -3 2320.22 187.701  14
  -1  -4  -3 1979.31 191.812  16
  -1  -4  -4 22255.8 1146.70   1
  -1  -4  -4 22975.6 1110.11   7
   1  -4   4 23251.0 1154.38  10
   1  -4   4 22497.3 1119.42  16
  -1  -4  -4 22440.8 1136.41  14
  -1  -4  -4 23959.2 1160.50  16
  -1  -4  -5 13224.4 620.990   4
  -1  -4  -5 13549.1 696.942   1
  -1  -4  -5 12828.1 653.525   7
   1  -4   5 14306.3 709.703  10
   1  -4   5 13188.5 662.326  16
  -1  -4  -5 12748.3 701.744  16
   1  -4   5 12441.9 624.129  17
  -1  -4  -5 13370.1 681.150  14
  -1  -4  -6 4107.64 289.574   1
   1  -4   6 4303.38 299.703  10
  -1  -4  -6 4234.35 246.261   7
  -1  -4  -6 4324.32 214.416   4
  -1  -4  -6 4946.24 313.183  16
  -1  -4  -6 3946.05 260.081  14
   1  -4   6 3938.29 220.066  17
   1  -4   6 3801.26 244.918  16
  -1  -4  -7 1238.40 101.929   7
   1  -4   7 1074.27 155.348  10
  -1  -4  -7 1200.13 141.930   1
   1  -4   7 963.308 93.8538  16
   1  -4   7 1082.06 165.744  14
  -1  -4  -7 1181.96 111.296  14
   1  -4   7 834.249 78.2939  17
   1  -4   8 2827.92 241.851  10
  -1  -4  -8 2709.37 226.334   1
  -1  -4  -8 2604.87 178.408   7
  -1  -4  -8 2847.46 187.222  14
   1  -4   8 3170.54 275.925  14
   1  -4   8 2953.50 162.725  17
   1  -4   9 39790.9 1883.51  10
  -1  -4  -9 38668.7 1861.72   1
  -1  -4  -9 36409.3 1800.91  14
   1  -4   9 38870.4 1786.40  17
   1  -4   9 38393.9 1911.52  14
  -1  -4 -10 602.629 192.875  13
  -1  -4 -10 743.525 64.7205   3
   1  -4  10 669.456 137.189  10
  -1  -4 -10 679.669 119.274   1
   1  -4  10 600.309 67.7639  17
   1  -4  10 783.508 159.091  14
  -1  -4 -10 741.780 150.814  16
  -1  -4 -11 32454.0 1566.82   1
   1  -4  11 32693.1 1593.07  10
  -1  -4 -11 31129.9 1482.32   3
  -1  -4 -11 34739.6 1593.99  16
   1  -4  11 30998.0 1614.67  14
   1  -4  11 31337.6 1488.33  17
  -1  -4 -12 2054.87 194.225   1
  -1  -4 -12 1879.52 118.609   3
   1  -4  12 2029.96 207.538  10
   1  -4  12 1930.66 127.554  17
  -1  -4 -12 1917.21 202.693  16
   1  -4  12 1684.20 222.804  14
   1  -4  13 5167.66 394.871  14
   1  -4  13 5369.93 283.495  17
  -1  -4 -13 5652.20 375.595  16
  -1  -4 -13 5277.14 355.764   1
  -1  -4 -13 5500.45 277.680   3
   1  -4  13 5983.43 395.199  10
  -1  -4 -13 5181.06 301.361  44
  -1  -4 -13 5305.04 290.021  42
  -1  -4 -13 5444.48 295.986  35
  -1  -4 -14 195.431 54.3857  21
   1  -4  14 278.673 118.112  14
   1  -4  14 293.886 60.3325  17
  -1  -4 -14 298.941 123.730  16
  -1  -4 -14 338.377 55.0093   3
  -1  -4 -14 203.263 96.3424   1
  -1  -4 -14 273.830 68.3688   6
   1  -4  14 342.919 128.243  10
   1  -4  14 220.620 77.5600  41
  -1  -4 -14 254.910 49.8282  40
  -1  -4 -14 302.528 66.7247  42
  -1  -4 -14 279.411 46.5336  31
  -1  -4 -14 178.868 64.8257  35
  -1   4 -14 155.472 56.6012  32
   1  -4  15 7811.00 377.321  17
   1  -4  15 7918.88 503.344  14
  -1  -4 -15 7285.75 374.039  21
  -1  -4 -15 7556.50 475.458  16
  -1  -4 -15 7226.96 383.370   6
  -1  -4 -15 6964.71 367.948   3
  -1  -4 -15 8232.13 583.165  13
   1  -4  15 7680.84 497.397  10
  -1  -4 -15 7185.89 458.440   1
  -1  -4 -15 7072.05 364.229  40
   1  -4  15 7751.31 399.076  41
  -1  -4 -15 7640.07 385.366  42
  -1  -4 -15 7160.70 361.518  31
  -1   4 -15 7064.20 373.066  32
  -1  -4 -15 7631.61 392.648  35
   1  -4  16 298.638 59.1738  17
  -1  -4 -16 85.7295 53.8379  21
  -1  -4 -16 245.962 107.419  16
   1  -4  16 414.007 143.682  14
  -1  -4 -16 192.402 105.895   1
  -1  -4 -16 269.675 56.0905   3
  -1  -4 -16 256.105 178.389  13
  -1  -4 -16 181.060 69.9516   6
  -1  -4 -16 113.886 68.2808  42
   1  -4  16 101.287 75.3422  41
  -1  -4 -16 165.609 49.6380  40
  -1  -4 -16 152.264 42.0914  31
  -1  -4 -16 83.6752 53.3998  26
  -1  -4 -16 186.491 71.1294  35
  -1   4 -16 130.275 62.7024  32
   1  -4  17 5268.41 277.354  17
   1  -4  17 5028.97 387.223  14
  -1  -4 -17 4708.80 361.941  16
  -1  -4 -17 5098.86 274.901  21
  -1  -4 -17 5698.28 373.635   1
  -1  -4 -17 5835.93 483.837  13
  -1  -4 -17 4798.74 282.664   6
  -1  -4 -17 5294.28 287.758  42
  -1  -4 -17 4883.20 261.933  40
   1  -4  17 5196.40 296.396  41
  -1  -4 -17 5273.78 300.869  44
  -1  -4 -17 4537.80 256.563  31
  -1  -4 -17 5337.81 272.391  26
  -1   4 -17 5094.90 275.532  32
  -1  -4 -17 5372.27 293.970  35
  -1  -4 -18 271.612 117.955  16
  -1  -4 -18 345.247 69.6435  21
   1  -4  18 243.132 64.4353  17
  -1  -4 -18 276.121 195.039  13
  -1  -4 -18 330.298 80.1648   6
  -1  -4 -18 368.344 125.258   1
  -1  -4 -18 327.112 80.4424  42
   1  -4  18 395.226 89.8210  41
  -1  -4 -18 273.436 97.2732  44
  -1  -4 -18 364.889 57.3214  40
  -1  -4 -18 242.486 47.4479  31
  -1   4 -18 299.253 74.5967  32
  -1  -4 -18 236.979 61.4622  26
  -1  -4 -18 434.660 88.6105  35
   1  -4  19 28698.6 1409.50  17
  -1   4 -19 29666.9 1445.20  19
  -1  -4 -19 29454.2 1514.63  16
  -1  -4 -19 28964.0 1411.86  21
  -1   4 -19 28392.0 1395.88   5
  -1  -4 -19 30116.3 1653.73  13
  -1  -4 -19 28856.0 1417.59   6
   1  -4  19 30051.0 1430.75  41
  -1  -4 -19 30428.4 1398.10  40
  -1  -4 -19 30332.6 1436.54  44
  -1  -4 -19 31899.7 1425.29  42
  -1  -4 -19 30862.9 1431.08  35
  -1  -4 -19 30032.1 1402.84  26
  -1   4 -20 136.549 99.7642  19
  -1  -4 -20 65.1941 63.6259  21
  -1  -4 -20 53.9019 89.4687  16
   1  -4  20-5.08346 55.8916  17
  -1  -4 -20 290.596 199.682  13
  -1   4 -20 17.2954 49.4757   5
  -1  -4 -20-5.96293 67.8323   6
   1  -4  20-35.6731 84.0255  41
  -1  -4 -20-62.9476 92.1486  44
  -1  -4 -20-6.36878 77.0731  42
  -1  -4 -20 89.5611 48.5173  40
  -1  -4 -20 14.1004 75.5002  35
  -1  -4 -20-60.5195 44.8831  29
  -1  -4 -20 12.0806 51.1242  26
  -1   4 -21 3615.98 241.532  19
   1  -4  21 3322.54 191.538  17
  -1  -4 -21 2998.55 193.372  21
  -1  -4 -21 3038.93 271.201  16
  -1   4 -21 3152.60 178.614   5
  -1  -4 -21 3152.32 376.778  13
  -1  -4 -21 3526.02 205.546   6
   1  -4  21 2978.31 207.319  41
  -1  -4 -21 3402.22 226.603  44
  -1  -4 -21 3085.55 206.083  42
  -1  -4 -21 3087.99 176.206  40
  -1  -4 -21 3450.87 215.950  35
  -1  -4 -21 2790.53 169.127  29
  -1  -4 -21 2927.20 179.519  26
   1  -4  22 673.965 83.8679  17
  -1   4 -22 783.681 133.219  19
  -1  -4 -22 596.489 214.622  13
  -1   4 -22 700.916 77.3001   5
  -1  -4 -22 679.057 94.9066   6
  -1  -4 -22 766.210 124.312  44
  -1  -4 -22 474.525 102.430  42
  -1  -4 -22 667.820 70.4166  40
   1  -4  22 613.231 102.164  41
  -1  -4 -22 613.356 71.8121  26
  -1  -4 -22 548.984 61.6366  29
  -1  -4 -22 528.802 106.407  35
   1  -4  23 29002.0 1345.86  17
  -1   4 -23 29490.6 1389.62  19
  -1  -4 -23 29803.2 1611.61  13
  -1   4 -23 28206.9 1332.44   5
  -1  -4 -23 27916.3 1354.33   6
  -1  -4 -23 30510.7 1365.99  42
  -1  -4 -23 29371.7 1376.20  44
  -1  -4 -23 27925.8 1330.65  40
   1  -4  23 28649.2 1359.65  41
  -1  -4 -23 28435.6 1345.52  27
  -1  -4 -23 26376.3 1323.52  29
  -1  -4 -23 29233.1 1366.29  35
   1  -4  24 531.403 76.6403  17
  -1   4 -24 316.075 118.211  19
  -1  -4 -24 546.384 211.534  13
  -1   4 -24 540.530 69.4641   5
  -1   4 -24 433.722 118.841   2
  -1  -4 -24 492.641 87.5429   6
  -1  -4 -24 490.039 62.0677  40
  -1  -4 -24 434.119 96.0294  42
   1  -4  24 624.878 90.3233  41
  -1  -4 -24 610.257 116.707  44
  -1  -4 -24 603.327 98.6552  35
  -1  -4 -24 509.198 79.2420  27
  -1  -4 -24 466.990 53.6193  29
  -1   4 -25 4356.73 285.528  19
  -1   4 -25 4202.18 226.715   5
  -1  -4 -25 3775.84 245.296   6
   1  -4  25 4422.38 247.318  41
  -1  -4 -25 4223.09 256.693  42
  -1  -4 -25 4393.46 273.334  44
  -1  -4 -25 4068.42 220.971  40
  -1  -4 -25 4509.30 261.468  35
  -1  -4 -25 4229.34 238.458  27
  -1   4 -26 802.648 136.889  19
  -1  -4 -26 1040.55 103.261   6
  -1   4 -26 960.490 82.1945   5
  -1  -4 -26 802.293 112.188  42
   1  -4  26 683.406 88.5940  41
  -1  -4 -26 772.587 126.962  44
  -1  -4 -26 1012.28 90.8570  27
  -1  -4 -26 734.369 110.298  35
  -1   4 -27 3796.04 258.008  19
  -1   4 -27 3866.62 208.159   5
  -1  -4 -27 3839.10 224.510   6
   1  -4  27 3729.38 213.953  41
  -1  -4 -27 3724.92 244.516  44
  -1  -4 -27 4082.55 235.801  42
  -1  -4 -27 3971.33 239.079  35
  -1  -4 -27 3624.47 210.661  27
  -1   4 -28 1338.13 143.497  19
  -1   4 -28 1499.72 99.6754   5
  -1  -4 -28 1305.12 112.394   6
  -1  -4 -28 1550.52 143.427  44
  -1  -4 -28 1251.17 125.166  42
  -1  -4 -28 1356.92 127.289  35
  -1  -4 -28 1303.11 97.8965  27
  -1   4 -29 342.774 97.3551  19
  -1   4 -29 416.844 55.2267   5
  -1  -4 -29 301.530 63.6488   6
  -1  -4 -29 568.881 83.6972  42
  -1  -4 -29 348.056 91.7523  44
  -1  -4 -29 490.062 82.4177  35
  -1   4 -30 2016.85 159.411  19
  -1  -4 -30 2001.88 131.302   6
  -1  -4 -30 1948.43 152.099  44
  -1  -4 -30 1886.28 143.366  42
  -1   4 -30 2397.34 144.676  43
  -1  -4 -30 2144.97 147.248  35
  -1   4 -31 2463.52 164.408  19
  -1  -4 -31 1951.23 131.535   6
  -1  -4 -31 2460.25 148.609  42
  -1   4 -31 2553.09 147.433  43
  -1  -4 -31 2262.92 148.558  35
  -1   4 -32 234.847 67.0742  19
  -1   4 -32 217.037 55.9275  43
  -1  -4 -32 261.587 58.6992  42
  -1  -4 -32 245.675 56.9716  35
   1  -4  33 3159.78 178.134  18
  -1   4 -33 3394.03 181.323  43
  -1  -4 -33 3543.47 184.908  42
  -1  -4 -34 101.495 37.6756  42
  -1   4 -34 178.503 36.5695  43
   1  -5 -33 2530.64 141.834  42
   1   5 -32 1399.82 101.599  19
   1   5 -32 1120.75 81.0714  43
   1  -5 -32 1232.75 91.2040  42
   1   5 -31 7256.97 134.565  43
   1  -5 -31 7311.06 155.630  42
   1   5 -30 2067.91 153.034  19
   1  -5 -30 2393.92 143.309  42
  -1  -5  30 2044.45 117.655  41
   1   5 -30 1921.03 127.718  43
   1  -5 -30 1923.35 120.588  27
   1   5 -29 6082.43 318.463  19
   1   5 -29 4866.38 273.324   5
  -1  -5  29 5510.34 283.185  41
   1  -5 -29 6207.31 304.517  42
   1   5 -29 5623.14 289.932  43
   1  -5 -29 5394.52 300.051  35
   1  -5 -29 6016.86 287.311  27
   1   5 -28 685.638 105.787  19
   1   5 -28 517.341 57.9689   5
   1  -5 -28 650.512 92.4153  42
  -1  -5  28 638.959 72.3547  41
   1  -5 -28 580.730 89.2312  35
   1  -5 -28 598.360 72.9170  27
  -1  -5  27 5879.53 322.837  17
   1   5 -27 6237.68 358.904  19
   1   5 -27 6210.56 312.914   5
  -1  -5  27 6022.49 328.564  41
   1  -5 -27 6267.77 342.453  42
   1  -5 -27 6619.87 346.959  35
   1  -5 -27 6735.08 330.071  27
  -1  -5  26 102.429 57.1003  17
   1   5 -26-16.3722 94.0520  19
   1  -5 -26 156.359 66.0764   6
   1   5 -26 148.291 48.5534   5
  -1  -5  26 204.876 65.7016  41
   1  -5 -26 171.104 79.9023  42
   1  -5 -26 29.2445 36.8854  40
   1  -5 -26 121.435 62.5009  27
   1  -5 -26 56.2259 42.1040  26
   1  -5 -26 98.3735 78.4269  35
  -1  -5  25 20.2950 54.7132  17
   1   5 -25 120.408 96.0691  19
   1   5 -25 39.7674 47.1195   5
   1  -5 -25 10.5637 64.6030   6
   1  -5 -25 6.43792 81.3459  42
  -1  -5  25 81.5576 68.6183  41
   1  -5 -25 44.4784 44.1589  40
   1  -5 -25 71.3309 100.383  44
   1  -5 -25 10.0297 66.2263  27
   1  -5 -25 76.1999 83.3943  35
   1  -5 -25-43.4303 48.1203  26
   1  -5 -24 308.832 69.3121  21
   1   5 -24 409.075 111.033  19
  -1  -5  24 384.513 74.9663  17
   1   5 -24 370.430 58.7273   5
   1  -5 -24 263.410 75.7145   6
   1  -5 -24 271.452 102.629  44
   1  -5 -24 321.322 55.4320  40
  -1  -5  24 360.537 87.1991  41
   1  -5 -24 400.148 88.7299  42
   1  -5 -24 346.631 64.0981  26
   1  -5 -24 476.856 95.4716  35
   1  -5 -23 2664.58 267.014  16
   1  -5 -23 2968.32 184.757  21
  -1  -5  23 3147.95 189.301  17
   1   5 -23 2769.58 218.809  19
   1   5 -23 2819.77 165.372   5
  -1  -5  23 2581.04 301.677  10
   1  -5 -23 2709.54 362.985  13
   1  -5 -23 2827.12 189.012   6
   1  -5 -23 3491.56 226.439  44
   1  -5 -23 2844.38 167.295  40
   1  -5 -23 3144.09 205.514  42
  -1  -5  23 3110.63 203.125  41
   1  -5 -23 3087.82 210.127  35
   1  -5 -23 2838.65 176.400  26
   1  -5 -23 2818.58 157.398  29
   1  -5 -22 5791.28 442.055  16
  -1  -5  22 6461.79 344.360  17
   1  -5 -22 5940.71 336.977  21
   1   5 -22 6415.97 377.769  19
   1   5 -22 7055.68 324.898   5
  -1  -5  22 6212.83 492.508  10
   1  -5 -22 6404.90 569.309  13
   1  -5 -22 6469.83 346.824   6
   1  -5 -22 6479.94 356.475  42
  -1  -5  22 6152.83 354.477  41
   1  -5 -22 6430.19 371.145  44
   1  -5 -22 6282.53 323.410  40
   1  -5 -22 5649.78 311.980  29
   1  -5 -22 6735.08 364.126  35
   1  -5 -22 6357.42 333.263  26
   1  -5 -21 665.666 85.3720  21
   1  -5 -21 519.308 145.158  16
   1   5 -21 577.948 123.902  19
  -1  -5  21 819.376 94.6057  17
   1  -5 -21 599.212 93.6992   6
   1   5 -21 552.737 69.3537   5
   1  -5 -21 592.646 234.914  13
  -1  -5  21 605.109 175.074  10
  -1  -5  21 562.974 104.418  41
   1  -5 -21 483.484 100.379  42
   1  -5 -21 517.697 68.6304  40
   1  -5 -21 625.736 119.126  44
   1  -5 -21 587.208 105.236  35
   1  -5 -21 676.115 84.6712  26
  -1  -5  20 5.96062 68.2371  17
   1   5 -20 44.2365 92.1678  19
   1  -5 -20-88.4084 118.359  16
   1  -5 -20-5.49140 63.2407  21
  -1  -5  20 27.1338 128.637  10
   1  -5 -20 6.14516 73.4013   6
   1  -5 -20-39.3798 186.682  13
   1  -5 -20-18.6206 103.683   1
   1  -5 -20 136.434 100.443  44
  -1  -5  20 74.4591 84.2140  41
   1  -5 -20 69.5719 82.6415  42
   1  -5 -20 77.4956 51.7056  40
   1  -5 -20 91.3269 83.6961  35
   1  -5 -20 36.0395 43.2422  31
   1  -5 -20 113.057 66.3592  26
  -1  -5  19 7933.11 432.210  17
  -1  -5  19 8377.49 422.507  24
   1   5 -19 8156.77 458.241  19
   1  -5 -19 7872.43 425.926  21
   1  -5 -19 8097.98 549.212  16
  -1  -5  19 8232.72 574.456  10
   1  -5 -19 8278.45 659.222  13
   1  -5 -19 8451.34 435.918   6
   1  -5 -19 8604.47 530.613   1
   1  -5 -19 8518.95 459.065  44
   1  -5 -19 8308.95 414.380  40
  -1  -5  19 7931.69 446.064  41
   1  -5 -19 8697.22 444.404  42
   1  -5 -19 8157.91 407.502  31
   1  -5 -19 8460.58 449.597  35
   1  -5 -19 8324.77 425.627  26
   1  -5 -18-66.8365 131.592  16
  -1  -5  18 64.1738 65.4396  17
   1  -5 -18 42.5151 63.1894  21
   1  -5 -18 125.974 56.4210   3
   1  -5 -18 60.6355 68.6342   6
  -1  -5  18 51.2329 117.210  10
   1  -5 -18 72.0137 113.218   1
   1  -5 -18 79.8716 78.8876  42
   1  -5 -18 103.935 54.5719  40
   1  -5 -18 16.5082 92.5316  44
  -1  -5  18 112.425 88.3249  41
   1  -5 -18 65.2797 42.5095  31
   1  -5 -18 64.7988 66.0369  26
   1  -5 -18 36.9928 77.6714  35
  -1  -5  17 30745.5 1463.25  17
   1  -5 -17 28162.6 1453.46  21
   1  -5 -17 32699.1 1603.63  16
   1  -5 -17 30956.7 1448.07   3
   1  -5 -17 30801.4 1465.25   6
   1  -5 -17 29330.4 1554.73   1
  -1  -5  17 30307.9 1612.68  10
   1  -5 -17 30023.7 1444.52  40
  -1  -5  17 34755.5 1486.50  41
   1  -5 -17 32251.0 1486.48  44
   1  -5 -17 31538.7 1470.72  42
   1  -5 -17 31705.5 1478.30  35
   1  -5 -17 29863.3 1439.00  31
   1  -5 -16 975.288 178.636  16
  -1  -5  16 653.484 89.8873  17
   1  -5 -16 715.389 75.2015   3
   1  -5 -16 512.394 88.3427   6
  -1  -5  16 610.720 168.330  10
   1  -5 -16 595.891 135.989   1
   1  -5 -16 725.333 76.1291  40
  -1  -5  16 844.410 114.037  41
   1  -5 -16 722.635 100.096  42
   1   5 -16 829.366 86.7099  32
   1  -5 -16 598.135 66.6509  31
   1  -5 -16 572.992 101.398  35
   1  -5 -15 592.930 156.971  16
  -1  -5  15 763.118 174.213  14
  -1  -5  15 963.671 94.4751  17
   1  -5 -15 782.360 99.1281   6
   1  -5 -15 927.769 148.743   1
   1  -5 -15 657.207 225.482  13
  -1  -5  15 894.380 174.281  10
   1  -5 -15 1075.26 83.6524   3
   1  -5 -15 987.715 104.255  42
  -1  -5  15 727.043 110.360  41
   1  -5 -15 938.791 84.6629  40
   1  -5 -15 996.007 110.455  35
   1   5 -15 789.268 88.7060  32
   1  -5 -15 900.706 74.9154  31
  -1  -5  14 23.4076 114.834  14
  -1  -5  14 82.5277 64.7311  17
   1  -5 -14 82.4440 121.813  16
   1  -5 -14 256.582 102.892   1
  -1  -5  14 84.9839 105.916  10
   1  -5 -14 102.234 50.3595   3
   1  -5 -14 87.8917 60.9937   6
   1  -5 -14 298.627 198.160  13
  -1  -5  14 117.977 78.6344  41
   1  -5 -14 124.630 69.1050  42
   1  -5 -14 87.4807 50.8860  40
   1  -5 -14 264.166 76.2621  35
   1   5 -14 99.5154 55.6741  32
   1  -5 -14 92.7721 45.1824  31
   1  -5 -13 4356.14 346.635  16
  -1  -5  13 3806.19 231.040  17
  -1  -5  13 4164.12 348.940  14
   1  -5 -13 4209.12 306.946   1
   1  -5 -13 4381.38 220.194   3
   1  -5 -13 4369.49 237.607   6
  -1  -5  13 4590.18 339.956  10
   1  -5 -13 3745.71 232.447  42
  -1  -5  13 3459.23 242.687  41
   1  -5 -13 3991.52 219.301  40
   1  -5 -13 4006.77 241.399  35
   1  -5 -13 3918.00 213.452  31
  -1  -5  12 28.5848 52.5470  17
  -1  -5  12-89.1570 137.341  14
   1  -5 -12-15.2144 88.8361   1
   1  -5 -12-46.0311 63.9876   6
   1  -5 -12-3.47745 44.2538   3
  -1  -5  12-38.4962 112.388  10
   1  -5 -12 5.16047 60.4349  42
   1  -5 -12 106.738 79.0038  44
   1  -5 -12 14.4090 48.5063  40
   1  -5 -12-49.8876 41.3528  31
   1  -5 -12 35.3046 63.2244  35
  -1  -5  11 2272.98 141.147  17
  -1  -5  11 2272.80 250.115  14
   1  -5 -11 2052.08 139.903   6
  -1  -5  11 2308.55 227.248  10
   1  -5 -11 2433.92 210.301   1
   1  -5 -11 1648.70 146.503  44
   1  -5 -11 1873.61 138.501  42
   1  -5 -11 1896.77 126.714  40
   1  -5 -11 2005.16 123.387  31
   1  -5 -11 1984.77 147.946  35
  -1  -5  10 514.401 72.6940  17
   1  -5 -10 473.216 92.0005  14
   1  -5 -10 573.609 142.302  16
  -1  -5  10 547.247 150.168  14
   1  -5 -10 510.608 90.1821   7
   1  -5 -10 597.381 78.5639   6
   1  -5 -10 557.898 122.930   1
  -1  -5  10 420.359 126.617  10
   1  -5 -10 581.503 78.4446  42
   1  -5 -10 521.559 93.2925  44
  -1  -5  10 441.882 85.9957  41
   1  -5 -10 521.337 82.6203  35
  -1  -5   9 11751.9 666.179  10
   1  -5  -9 10834.3 600.661   7
   1  -5  -9 11863.9 648.116   1
  -1  -5   9 11960.7 697.228  14
   1  -5  -9 12307.1 675.166  16
  -1  -5   9 12053.2 564.582  17
   1  -5  -9 10453.1 567.200  35
  -1  -5   8 3260.38 282.540  10
   1  -5  -8 3613.27 199.032   4
   1  -5  -8 3411.39 242.700   7
   1  -5  -8 3878.67 293.030   1
   1  -5  -8 4125.43 310.783  16
  -1  -5   8 4009.47 211.932  17
   1  -5  -7 440.673 176.646  11
   1  -5  -7 445.426 56.8611   4
   1  -5  -7 486.396 90.0622   7
   1  -5  -7 445.662 117.375   1
  -1  -5   7 420.061 123.700  10
  -1  -5   7 540.293 67.0705  17
   1  -5  -7 541.472 139.109  16
  -1  -5   6 225.182 106.190  10
   1  -5  -6 314.400 79.8967   7
   1  -5  -6 264.387 50.1721   4
   1  -5  -6 413.129 154.583  11
   1  -5  -6 273.048 112.171   1
  -1  -5   6 117.345 54.7573  24
   1  -5  -6 183.717 113.197  16
  -1  -5   6 233.113 55.5697  17
  -1  -5   6 138.040 72.7901  16
   1  -5  -5 1539.88 152.926   7
   1  -5  -5 2019.34 251.941  11
   1  -5  -5 1664.99 111.017   4
   1  -5  -5 1515.44 185.788   1
  -1  -5   5 1539.59 179.610  10
  -1  -5   5 1837.96 118.988  24
  -1  -5   5 1847.38 214.078  14
   1  -5  -5 1972.67 199.624  16
  -1  -5   5 1861.42 109.735  18
  -1  -5   5 1752.51 118.259  17
  -1  -5   5 1569.49 157.371  16
   1  -5  -4 22697.1 1140.82   1
   1  -5  -4 21377.6 1035.21   4
  -1  -5   4 22552.0 1133.54  10
   1  -5  -4 22226.2 1098.79   7
   1  -5  -4 21876.4 1184.47  11
  -1  -5   4 21688.7 1100.45  16
   1  -5  -4 23984.1 1139.90  16
  -1  -5   4 22924.8 1163.07  14
  -1  -5   4 21107.1 1038.61  24
  -1  -5   4 22154.4 1040.00  17
   1  -5  -3 24872.9 1169.57   4
  -1  -5   3 23882.1 1253.33  10
   1  -5  -3 24359.5 1298.66  11
   1  -5  -3 25970.3 1236.89   7
   1  -5  -3 25881.9 1271.00   1
  -1  -5   3 25803.9 1287.34  14
  -1  -5   3 23920.6 1171.15  24
   1  -5  -3 25992.7 1264.16  16
  -1  -5   3 24836.7 1238.70  16
   1  -5  -2 22909.5 1276.49  11
  -1  -5   2 22186.4 1204.17  13
   1  -5  -2 24602.4 1270.89   1
   1  -5  -2 25436.8 1167.06   4
   1  -5  -2 24680.5 1164.15  24
  -1  -5   2 24588.0 1237.10  16
  -1  -5   2 24763.4 1166.70  24
  -1  -5   2 25178.7 1281.80  14
   1  -5  -2 26897.5 1259.42  16
   1  -5  -1 26530.8 1257.81  11
   1  -5  -1 26640.4 1253.56   1
  -1  -5   1 21942.5 1191.61  13
  -1  -5   1 24631.5 1242.54   1
  -1  -5   1 24373.0 1140.61  24
  -1  -5   1 23643.2 1213.23  16
   1  -5  -1 24137.8 1219.39  16
   1  -5  -1 23260.4 1138.36  24
  -1  -5   1 26864.1 1258.51  14
  -1  -5   0-30.1679 112.665   1
   1  -5   0 15.7056 117.309   1
  -1  -5   0-12.1951 89.1701  13
   1  -5   0-48.5137 100.151  16
   1  -5   0 48.9585 46.5059  24
  -1  -5   0-12.5282 101.073  16
  -1  -5   0-15.4436 106.175  14
  -1  -5  -1 5204.40 252.478   4
  -1  -5  -1 4288.82 321.383  13
  -1  -5  -1 5447.46 350.578   1
   1  -5   1 4745.26 318.564  16
   1  -5   1 4820.30 243.509  18
  -1  -5  -1 4923.77 330.213  16
   1  -5   1 4219.20 248.016  24
  -1  -5  -1 5026.06 342.258  14
  -1  -5  -2 9339.47 579.633  13
  -1  -5  -2 10501.7 590.735   1
  -1  -5  -2 10047.8 483.713   4
  -1  -5  -2 10110.6 579.123  14
  -1  -5  -2 10337.9 576.572  16
   1  -5   2 10361.5 558.151  16
   1  -5   2 9831.27 480.537  18
   1  -5   2 9431.77 485.032  24
  -1  -5  -3 6174.71 299.175   4
  -1  -5  -3 5731.84 344.172   7
  -1  -5  -3 5680.99 386.326   1
  -1  -5  -3 5515.18 396.527  13
   1  -5   3 5798.30 299.664  24
  -1  -5  -3 5594.39 382.514  16
   1  -5   3 5874.07 294.588  18
  -1  -5  -3 5522.53 371.894  14
  -1  -5  -3 5627.24 298.044  24
   1  -5   3 6092.77 358.665  16
  -1  -5  -4 5342.32 256.673   4
  -1  -5  -4 4834.89 298.512   7
  -1  -5  -4 5228.56 347.454   1
  -1  -5  -4 4445.80 368.181  13
   1  -5   4 4863.03 310.000  16
   1  -5   4 4846.94 259.150  17
   1  -5   4 4686.57 257.428  24
   1  -5   4 4800.28 254.509  18
  -1  -5  -4 4724.55 256.260  24
  -1  -5  -4 5064.05 334.090  14
  -1  -5  -4 5119.98 348.926  16
  -1  -5  -5 8020.81 425.510   7
  -1  -5  -5 8029.23 475.995   1
  -1  -5  -5 6830.41 495.138  13
  -1  -5  -5 8133.79 382.854   4
   1  -5   5 7740.61 387.059  17
   1  -5   5 7086.31 383.549  24
  -1  -5  -5 8213.27 457.900  14
   1  -5   5 7529.16 430.009  16
   1  -5   5 7608.73 381.805  18
  -1  -5  -5 7694.56 477.532  16
  -1  -5  -5 7650.02 383.211  24
  -1  -5  -6 1379.47 96.5256   4
  -1  -5  -6 1190.63 167.496   1
  -1  -5  -6 1291.06 215.376  13
  -1  -5  -6 1292.00 127.149   7
   1  -5   6 1172.46 130.893  16
  -1  -5  -6 1417.02 195.530  16
   1  -5   6 1272.68 100.391  24
   1  -5   6 1522.41 106.215  17
  -1  -5  -7 6200.41 423.996   1
  -1  -5  -7 6934.55 490.111  13
  -1  -5  -7 6494.96 377.848   7
   1  -5   7 6976.03 480.390  14
  -1  -5  -7 7029.53 450.308  16
   1  -5   7 6648.10 378.636  16
  -1  -5  -7 6723.04 397.033  14
   1  -5   7 6902.31 351.916  17
   1  -5   7 7323.35 352.020  24
  -1  -5  -8 3627.28 333.023  13
  -1  -5  -8 3339.47 267.165   1
  -1  -5  -8 2766.23 200.594   7
   1  -5   8 3523.26 308.756  14
  -1  -5  -8 2458.72 207.982  14
   1  -5   8 3185.10 183.422  17
   1  -5   8 3315.87 180.455  24
  -1  -5  -8 3314.99 277.708  16
   1  -5   9 109.052 128.979  14
   1  -5   9 81.6241 51.5726  24
   1  -5   9 125.040 56.0825  17
  -1  -5  -9 165.851 109.667   1
  -1  -5  -9 158.666 80.0511   6
  -1  -5  -9 96.7092 62.1744   7
  -1  -5  -9 235.320 67.1295  40
  -1  -5  -9 101.815 62.0965  42
  -1  -5  -9 320.801 66.2288  31
   1  -5  10 16818.6 784.710  17
   1  -5  10 15327.1 777.381  24
  -1   5 -10 16030.2 789.634  19
   1  -5  10 16803.9 933.642  14
  -1  -5 -10 16622.4 775.782   3
  -1  -5 -10 16265.9 789.033   6
  -1  -5 -10 16513.8 873.060   1
  -1  -5 -10 15881.4 955.489  13
  -1  -5 -10 15838.7 797.265  44
  -1  -5 -10 15846.8 787.651  42
  -1  -5 -10 15608.3 770.535  31
  -1  -5 -10 16880.2 780.919  26
  -1   5 -11 1403.54 119.347  19
  -1  -5 -11 1640.56 201.137  16
   1  -5  11 1286.47 204.670  14
   1  -5  11 1388.01 104.933  24
   1  -5  11 1364.04 106.014  17
  -1  -5 -11 1445.16 100.933   3
  -1  -5 -11 1287.26 172.158   1
  -1  -5 -11 1379.79 244.054  13
  -1  -5 -11 1366.56 116.116   6
  -1  -5 -11 1390.18 115.851  42
  -1  -5 -11 1132.17 120.730  44
  -1  -5 -11 1452.53 122.138  35
  -1  -5 -11 1497.11 96.2528  31
  -1   5 -11 1082.35 95.8521  32
  -1  -5 -11 1332.31 104.413  26
   1  -5  12 8805.26 575.755  14
  -1  -5 -12 8108.82 534.854  16
   1  -5  12 7887.16 422.807  24
   1  -5  12 8597.63 428.994  17
  -1   5 -12 8340.07 443.415  19
  -1  -5 -12 9328.84 424.033   3
  -1  -5 -12 8147.13 435.945   6
  -1  -5 -12 8423.32 620.570  13
  -1  -5 -12 8868.91 523.836   1
  -1  -5 -12 8445.64 437.479  42
  -1  -5 -12 8627.71 449.586  44
   1  -5  12 8080.08 448.345  41
  -1  -5 -12 8177.38 413.899  31
  -1  -5 -12 8144.54 440.622  35
  -1   5 -12 7783.76 418.132  32
  -1  -5 -12 8833.91 427.371  26
   1  -5  13 43212.5 2241.03  14
   1  -5  13 45964.7 2088.56  17
  -1   5 -13 45145.1 2103.32  19
   1  -5  13 43835.5 2081.25  24
  -1  -5 -13 46828.7 2218.01  16
  -1  -5 -13 43036.3 2180.97   1
  -1  -5 -13 46286.2 2079.66   3
  -1  -5 -13 46301.2 2318.54  13
  -1  -5 -13 45441.0 2095.72   6
  -1  -5 -13 47362.6 2098.46  42
  -1  -5 -13 44634.4 2106.75  44
  -1  -5 -13 44351.9 2076.27  40
   1  -5  13 43932.4 2108.04  41
  -1  -5 -13 43176.4 2100.18  35
  -1  -5 -13 45186.3 2084.50  26
  -1  -5 -13 43784.1 2072.60  31
  -1   5 -13 40467.0 2076.42  32
   1  -5  14 2453.05 149.670  24
   1  -5  14 2540.18 159.695  17
  -1   5 -14 2099.61 173.805  19
  -1  -5 -14 2170.68 245.572  16
   1  -5  14 2283.31 270.546  14
  -1  -5 -14 2392.92 323.674  13
  -1  -5 -14 2041.14 226.100   1
  -1  -5 -14 2429.06 150.321   3
  -1  -5 -14 2349.39 168.722   6
  -1  -5 -14 2433.33 145.802  40
  -1  -5 -14 2359.84 169.111  42
  -1  -5 -14 2342.28 182.465  44
   1  -5  14 2414.41 182.442  41
  -1  -5 -14 2420.88 177.253  35
  -1   5 -14 2143.83 150.904  32
  -1  -5 -14 2228.66 152.555  26
  -1  -5 -14 2235.19 138.715  31
   1  -5  15 10884.0 535.073  24
   1  -5  15 10946.6 543.138  17
  -1  -5 -15 11527.6 664.862  16
   1  -5  15 10642.7 686.771  14
  -1   5 -15 10587.0 562.564  19
  -1  -5 -15 10459.4 533.290   3
  -1  -5 -15 11018.7 554.068   6
  -1  -5 -15 10859.2 641.354   1
  -1  -5 -15 10815.1 755.344  13
  -1  -5 -15 11029.4 567.086  44
  -1  -5 -15 10376.3 529.284  40
   1  -5  15 11242.7 567.876  41
  -1  -5 -15 10839.9 552.725  42
  -1  -5 -15 11442.0 564.299  35
  -1  -5 -15 11141.7 539.442  26
  -1   5 -15 10126.2 534.445  32
  -1  -5 -15 10837.2 526.185  31
   1  -5  16 24.8396 134.795  14
  -1   5 -16-70.8192 95.2383  19
  -1  -5 -16 104.130 117.394  16
   1  -5  16 84.8403 59.7967  17
  -1  -5 -16 145.137 77.7827   6
  -1  -5 -16 8.33127 56.9482   3
  -1  -5 -16 92.1420 108.830   1
  -1  -5 -16 64.5990 79.4226  42
   1  -5  16-15.5481 87.6504  41
  -1  -5 -16 67.4997 52.7375  40
  -1  -5 -16 7.92206 96.1359  44
  -1  -5 -16-23.3644 57.3156  26
  -1  -5 -16 80.8131 85.0747  35
  -1  -5 -16 23.1029 46.6032  31
  -1   5 -16 13.5938 63.2140  32
  -1   5 -17 4482.63 277.947  19
   1  -5  17 4571.98 253.753  17
  -1  -5 -17 4091.19 349.428  16
   1  -5  17 4835.45 389.355  14
  -1  -5 -17 3794.81 332.569   1
  -1  -5 -17 4328.80 260.877   6
  -1  -5 -17 4280.35 243.027   3
  -1  -5 -17 4483.46 267.027  42
   1  -5  17 4393.90 276.713  41
  -1  -5 -17 4199.86 236.474  40
  -1  -5 -17 4470.85 246.509  26
  -1  -5 -17 4607.99 274.363  35
  -1  -5 -17 4382.96 232.917  31
  -1   5 -17 4359.25 248.026  32
  -1  -5 -18 3502.30 324.423  16
  -1   5 -18 4060.97 264.091  19
   1  -5  18 4186.38 233.865  17
  -1  -5 -18 4193.68 244.785   6
  -1  -5 -18 3889.02 328.568   1
   1  -5  18 3667.12 254.828  41
  -1  -5 -18 3829.00 218.356  40
  -1  -5 -18 3750.44 245.562  42
  -1  -5 -18 3920.81 253.561  35
  -1  -5 -18 3905.14 213.196  31
  -1   5 -18 3817.23 230.733  32
  -1  -5 -18 4101.19 228.383  26
  -1   5 -19 4700.25 308.168  19
   1  -5  19 5052.22 277.321  17
  -1  -5 -19 4753.48 378.109  16
  -1  -5 -19 4398.87 470.685  13
  -1  -5 -19 4395.46 364.545   1
  -1  -5 -19 5166.46 290.627   6
  -1  -5 -19 4932.10 292.903  42
   1  -5  19 4759.68 299.005  41
  -1  -5 -19 4669.23 261.671  40
  -1  -5 -19 5488.71 306.198  35
  -1  -5 -19 5180.21 271.057  26
   1  -5  20 3077.62 192.860  17
  -1  -5 -20 2717.89 277.746  16
  -1   5 -20 2910.15 224.183  19
  -1  -5 -20 3001.32 378.190  13
  -1  -5 -20 3075.35 203.511   6
  -1   5 -20 3379.94 178.921   5
  -1  -5 -20 2748.44 207.271  42
  -1  -5 -20 2926.79 175.861  40
   1  -5  20 3043.93 216.836  41
  -1  -5 -20 2725.32 180.959  26
  -1  -5 -20 2905.73 212.771  35
  -1  -5 -20 3241.81 196.291  27
   1  -5  21 145.832 64.6499  17
  -1  -5 -21 97.5763 101.729  16
  -1   5 -21 270.820 110.486  19
  -1  -5 -21 123.065 76.4146   6
  -1  -5 -21 76.8541 182.211  13
  -1   5 -21 141.666 58.1728   5
  -1  -5 -21 153.990 110.255  44
  -1  -5 -21 177.159 91.9993  42
  -1  -5 -21 82.5490 55.8448  40
   1  -5  21 60.1117 86.3567  41
  -1  -5 -21 86.1519 58.6710  26
  -1  -5 -21 69.8725 89.7400  35
  -1  -5 -21 54.6550 72.6261  27
  -1  -5 -21 36.5658 47.0613  29
  -1   5 -22 740.566 128.216  19
   1  -5  22 527.923 78.1105  17
  -1  -5 -22 569.669 204.914  13
  -1   5 -22 650.770 73.0949   5
  -1  -5 -22 468.651 91.7003   6
   1  -5  22 430.937 97.7390  41
  -1  -5 -22 653.022 127.013  44
  -1  -5 -22 567.109 106.894  42
  -1  -5 -22 668.708 72.9111  40
  -1  -5 -22 764.723 117.003  35
  -1  -5 -22 428.698 67.4960  26
  -1  -5 -22 409.622 58.3585  29
  -1  -5 -22 780.130 97.2961  27
  -1   5 -23 1081.32 139.887  19
   1  -5  23 1171.15 97.4855  17
  -1   5 -23 943.675 83.7627   5
  -1  -5 -23 827.812 107.763   6
  -1  -5 -23 830.871 133.973  44
  -1  -5 -23 929.843 116.006  42
  -1  -5 -23 788.548 79.6910  40
   1  -5  23 1127.64 115.085  41
  -1  -5 -23 1063.80 104.702  27
  -1  -5 -23 703.023 78.7879  26
  -1  -5 -23 1051.91 118.499  35
  -1  -5 -23 929.205 72.7670  29
  -1   5 -24 509.389 116.608  19
   1  -5  24 460.890 67.7095  17
  -1  -5 -24 485.125 86.4012   6
  -1   5 -24 542.460 64.9279   5
  -1  -5 -24 426.699 113.475  44
   1  -5  24 432.993 89.2223  41
  -1  -5 -24 348.986 58.3353  40
  -1  -5 -24 450.234 95.3983  42
  -1  -5 -24 428.310 78.2067  27
  -1  -5 -24 481.414 99.4582  35
  -1  -5 -24 303.464 49.3205  29
  -1  -5 -24 438.326 55.8891  26
  -1   5 -25 658.674 118.923  19
  -1  -5 -25 603.956 86.8997   6
  -1   5 -25 680.091 69.6096   5
   1  -5  25 568.038 83.9586  41
  -1  -5 -25 523.460 113.679  44
  -1  -5 -25 552.616 64.9285  40
  -1  -5 -25 889.226 103.111  42
  -1  -5 -25 581.300 100.751  35
  -1  -5 -25 565.789 81.6985  27
  -1   5 -26 2183.04 167.707  19
  -1   5 -26 1698.94 111.708   5
  -1  -5 -26 1783.07 130.682   6
  -1  -5 -26 1495.93 103.409  40
  -1  -5 -26 1762.36 144.421  42
   1  -5  26 1773.14 129.338  41
  -1  -5 -26 1745.88 155.095  44
  -1  -5 -26 1768.28 141.749  35
  -1  -5 -26 1725.58 120.501  27
  -1   5 -27 2815.29 198.105  19
  -1  -5 -27 2444.04 165.627   6
  -1   5 -27 2687.49 153.447   5
   1  -5  27 2693.30 163.874  41
  -1  -5 -27 3314.52 201.215  44
  -1  -5 -27 2543.28 178.577  42
  -1  -5 -27 2681.12 161.203  27
  -1  -5 -27 2903.14 184.229  35
  -1   5 -28 169.139 82.8158  19
  -1   5 -28 261.690 49.0572   5
   1  -5  28 91.9086 45.8192  41
  -1  -5 -28 196.079 74.0031  42
  -1  -5 -28 209.040 51.8459  27
  -1  -5 -28 187.384 72.2728  35
  -1   5 -29 2322.24 138.625  19
  -1   5 -29 2044.55 95.6970   5
  -1   5 -29 2040.69 113.186  43
  -1  -5 -29 2134.72 123.629  42
  -1  -5 -29 1945.90 121.915  35
  -1   5 -30 4675.88 119.605  43
  -1  -5 -30 4879.75 134.675  42
   1  -5  31 719.622 66.0496  18
  -1  -5 -31 786.086 75.1977  42
  -1   5 -31 717.710 67.8895  43
  -1   5 -32 4280.25 229.864  43
  -1  -5 -32 5037.46 238.592  42
  -1  -5 -33 9.91663 30.8408  42
   1  -6 -31 67.4325 37.3335  42
  -1  -6  30 557.233 58.1373  18
   1  -6 -30 684.450 67.3521  42
  -1  -6  30 584.538 47.2340  41
   1  -6 -30 598.940 52.2141  27
  -1  -6  29 675.930 65.6031  18
   1   6 -29 609.013 47.2857   5
   1   6 -29 583.712 56.1876  43
   1  -6 -29 642.869 72.5672  42
  -1  -6  29 595.268 57.5751  41
   1  -6 -29 617.162 60.5046  27
   1   6 -28 181.775 67.4678  19
  -1  -6  28 267.343 56.4824  18
   1   6 -28 207.314 38.2004   5
   1  -6 -28 220.993 65.8531  42
  -1  -6  28 197.408 49.8590  41
   1   6 -28 172.097 46.6152  43
   1  -6 -28 142.623 52.2157  27
   1   6 -27 100.244 72.8772  19
   1   6 -27 14.9182 34.9469   5
   1  -6 -27-4.78400 65.9153  42
  -1  -6  27-19.4500 52.9375  41
   1  -6 -27 3.81254 10.8800  40
   1  -6 -27 61.3048 51.2840  27
   1   6 -26 1678.17 122.585  19
   1   6 -26 1555.34 76.4571   5
  -1  -6  26 1538.18 102.230  41
   1  -6 -26 1527.72 112.515  42
   1  -6 -26 1673.60 101.887  27
  -1  -6  25 937.628 87.6911  17
   1   6 -25 871.117 109.632  19
   1   6 -25 1030.75 75.0570   5
  -1  -6  25 867.253 95.3561  41
   1  -6 -25 920.684 74.6040  40
   1  -6 -25 1235.16 109.564  42
   1  -6 -25 833.287 79.0083  26
   1  -6 -25 871.190 92.2840  27
  -1  -6  24 14.4505 52.9311  17
   1   6 -24 35.6263 78.9340  19
   1   6 -24 184.767 47.4372   5
   1  -6 -24 30.8698 79.2251  42
   1  -6 -24 85.7531 47.0106  40
  -1  -6  24 75.5826 68.0071  41
   1  -6 -24 43.7360 71.1718  27
   1  -6 -24 104.435 51.0115  26
   1   6 -23 494.972 100.508  19
  -1  -6  23 320.108 69.2590  17
   1   6 -23 277.609 53.0321   5
   1  -6 -23 350.073 58.0531  40
  -1  -6  23 501.437 90.7303  41
   1  -6 -23 419.232 94.4463  42
   1  -6 -23 326.116 79.3257  27
   1  -6 -23 221.082 41.6027  29
   1  -6 -23 344.807 60.3814  26
  -1  -6  22 2339.13 157.386  17
   1   6 -22 1932.52 174.808  19
   1   6 -22 2510.07 137.485   5
   1  -6 -22 2284.52 171.277  42
  -1  -6  22 2225.64 166.984  41
   1  -6 -22 2141.92 137.303  40
   1  -6 -22 1972.11 125.345  29
   1  -6 -22 2135.18 145.789  26
  -1  -6  21 2408.86 156.147  17
   1   6 -21 1791.32 171.494  19
   1   6 -21 2024.17 133.397   5
  -1  -6  21 2557.00 175.349  41
   1  -6 -21 2164.38 138.823  40
   1  -6 -21 2081.81 170.203  42
   1  -6 -21 2172.77 147.045  26
   1   6 -20 600.361 108.932  19
  -1  -6  20 626.661 91.6363  17
   1  -6 -20 642.006 156.939  16
  -1  -6  20 608.481 175.571  10
   1  -6 -20 364.647 128.756   1
   1  -6 -20 431.315 214.160  13
  -1  -6  20 582.876 108.040  41
   1  -6 -20 547.096 72.2662  40
   1  -6 -20 581.797 106.647  42
   1  -6 -20 574.589 84.5615  26
   1  -6 -20 431.129 60.4138  31
   1  -6 -19 1274.92 197.361  16
  -1  -6  19 819.936 105.665  17
  -1  -6  19 925.462 91.0627  24
   1   6 -19 983.554 126.078  19
   1  -6 -19 711.597 242.329  13
   1  -6 -19 738.332 147.304   1
  -1  -6  19 1022.70 196.240  10
   1  -6 -19 876.041 88.2941  40
  -1  -6  19 1021.90 121.649  41
   1  -6 -19 775.716 118.527  42
   1  -6 -19 941.263 79.2889  31
   1  -6 -19 1058.34 101.774  26
   1   6 -18 3406.17 219.392  19
  -1  -6  18 3355.17 201.738  17
  -1  -6  18 3002.77 185.787  24
   1  -6 -18 2642.91 297.854  16
   1  -6 -18 3044.03 184.389   3
   1  -6 -18 2378.57 261.572   1
  -1  -6  18 2764.15 315.609  10
   1  -6 -18 2908.86 381.904  13
  -1  -6  18 2806.12 214.188  41
   1  -6 -18 2929.22 210.036  42
   1  -6 -18 3158.67 181.283  40
   1  -6 -18 3023.78 192.841  26
   1  -6 -18 2789.68 171.489  31
   1  -6 -17 3269.38 310.516  16
   1   6 -17 2625.60 196.274  19
  -1  -6  17 2774.80 188.014  17
  -1  -6  17 2557.97 174.388  24
   1  -6 -17 2691.95 365.952  13
   1  -6 -17 2991.05 276.038   1
  -1  -6  17 1877.30 265.706  10
   1  -6 -17 2939.59 171.628   3
  -1  -6  17 2632.71 204.305  41
   1  -6 -17 2657.69 198.306  42
   1  -6 -17 2642.10 167.779  40
   1  -6 -17 2807.66 161.870  31
   1  -6 -17 3102.49 184.925  26
   1   6 -16 1928.34 161.073  19
   1  -6 -16 1669.11 241.578  16
  -1  -6  16 1887.00 140.073  24
  -1  -6  16 1862.24 149.826  17
   1  -6 -16 2003.74 133.241   3
  -1  -6  16 1934.82 256.605  10
   1  -6 -16 2042.46 234.005   1
   1  -6 -16 1688.63 314.450  13
   1  -6 -16 1767.48 156.658  42
  -1  -6  16 1702.22 161.045  41
   1  -6 -16 1872.77 134.039  40
   1  -6 -16 1907.13 144.621  26
   1  -6 -16 1973.79 126.127  31
   1  -6 -15 5304.18 425.970  16
  -1  -6  15 5528.58 300.268  24
  -1  -6  15 5651.85 308.334  17
   1  -6 -15 5026.99 393.299   1
   1  -6 -15 4338.21 487.232  13
  -1  -6  15 6257.31 448.960  10
   1  -6 -15 5847.32 291.761   3
   1  -6 -15 5236.09 288.370  40
  -1  -6  15 5233.72 322.013  41
   1  -6 -15 5396.41 311.582  42
   1  -6 -15 5204.69 281.412  31
   1  -6 -15 5318.73 302.099  26
  -1  -6  14 2092.69 282.802  14
  -1  -6  14 2476.63 166.974  17
   1  -6 -14 2106.10 269.218  16
  -1  -6  14 2455.81 162.276  24
   1  -6 -14 1788.72 226.725   1
   1  -6 -14 1672.38 308.673  13
   1  -6 -14 2529.93 153.110   3
  -1  -6  14 2330.04 272.441  10
   1  -6 -14 2069.21 173.776  42
   1  -6 -14 2421.54 153.611  40
   1  -6 -14 2240.31 143.113  31
  -1  -6  13 1925.31 146.660  17
  -1  -6  13 2100.32 146.134  24
  -1  -6  13 2284.27 279.003  14
   1  -6 -13 1793.90 295.068  13
   1  -6 -13 2211.59 225.846   1
   1  -6 -13 2014.58 135.763   3
  -1  -6  13 2105.42 248.574  10
   1  -6 -13 1644.78 151.575  42
   1  -6 -13 2096.55 130.810  31
  -1  -6  12 1172.02 111.381  24
  -1  -6  12 1311.65 117.603  17
  -1  -6  12 978.734 203.734  14
   1  -6 -12 1393.87 105.852   3
   1  -6 -12 1268.20 180.531   1
  -1  -6  12 1709.32 220.210  10
   1  -6 -12 1182.43 244.156  13
  -1  -6  12 1112.41 127.348  41
   1  -6 -12 895.863 115.064  42
   1  -6 -12 1153.86 96.5000  31
  -1  -6  11-26.0201 135.542  14
  -1  -6  11 57.5217 59.7518  24
   1  -6 -11 88.3203 127.492  16
  -1  -6  11 71.6657 63.1684  17
   1  -6 -11 54.8109 101.767   1
  -1  -6  11 175.599 119.150  10
   1  -6 -11 96.9486 163.444  13
   1  -6 -11 6.02581 76.0152  42
  -1  -6  11 7.19688 82.4206  41
   1  -6 -11 132.228 54.2342  31
   1  -6 -11 109.113 70.2008  26
  -1  -6  10 1799.49 130.333  24
   1  -6 -10 1844.18 234.900  16
  -1  -6  10 2053.68 137.179  17
  -1  -6  10 1671.41 213.419  10
   1  -6 -10 1781.63 207.089   1
   1  -6 -10 1673.12 160.609   7
  -1  -6  10 1417.35 142.297  41
   1  -6 -10 1800.01 140.034  42
   1  -6 -10 1706.11 120.612  40
   1  -6 -10 1567.73 128.529  26
   1  -6 -10 1588.42 115.995  31
  -1  -6   9 5097.73 279.769  17
  -1  -6   9 4687.38 265.029  18
   1  -6  -9 5363.36 393.323  16
  -1  -6   9 5374.21 279.411  24
   1  -6  -9 4638.72 315.379   7
   1  -6  -9 5391.08 372.678   1
  -1  -6   9 5428.66 386.126  10
   1  -6  -9 4271.92 424.201  13
   1  -6  -9 4640.39 279.429  42
  -1  -6   9 5136.67 295.097  41
   1  -6  -9 5096.11 270.814  40
   1  -6  -9 5287.40 269.422  31
   1  -6  -9 4935.79 274.501  26
   1  -6  -8 11667.4 725.604  14
  -1  -6   8 13353.2 659.141  17
   1  -6  -8 13507.5 778.477  16
  -1  -6   8 13216.8 655.683  24
  -1  -6   8 13550.8 646.006  18
  -1  -6   8 13073.8 767.332  10
   1  -6  -8 14581.7 770.510   1
   1  -6  -8 13356.3 707.918   7
   1  -6  -8 12199.7 813.546  13
  -1  -6   8 14119.3 676.228  41
   1  -6  -8 12531.9 657.919  42
   1  -6  -8 13014.1 653.957  26
   1  -6  -8 13702.8 648.196  31
   1  -6  -7 720.672 162.211  16
  -1  -6   7 689.650 82.9078  17
  -1  -6   7 520.610 158.229  14
  -1  -6   7 614.563 76.3975  24
  -1  -6   7 641.981 65.3930  18
   1  -6  -7 649.903 126.551  14
   1  -6  -7 700.080 73.7749   4
   1  -6  -7 685.696 138.404   1
   1  -6  -7 468.824 165.969  13
   1  -6  -7 723.861 109.437   7
  -1  -6   7 630.611 144.317  10
   1  -6  -7 329.067 74.2673  42
  -1  -6   7 543.029 89.4312  41
   1  -6  -7 556.526 71.5727  31
   1  -6  -7 591.064 75.3371  27
   1  -6  -7 532.331 79.8558  26
  -1  -6   6 8612.91 456.640  17
   1  -6  -6 8533.47 547.541  14
  -1  -6   6 8667.53 455.616  24
  -1  -6   6 8989.04 442.712  18
   1  -6  -6 10362.8 584.468  16
  -1  -6   6 9478.83 603.159  14
   1  -6  -6 10141.8 574.826   1
   1  -6  -6 9203.07 514.661   7
   1  -6  -6 8958.22 448.880   4
  -1  -6   6 8218.12 555.552  10
   1  -6  -6 8371.89 594.396  13
  -1  -6   6 9555.99 471.667  41
   1  -6  -6 8565.55 457.853  42
   1  -6  -6 8910.00 449.693  27
   1  -6  -6 9321.07 454.872  26
  -1  -6   5 884.365 132.038  16
  -1  -6   5 1193.98 96.3935  24
   1  -6  -5 716.885 155.216  14
  -1  -6   5 674.336 161.187  14
   1  -6  -5 1038.29 171.327  16
  -1  -6   5 981.223 77.3684  18
   1  -6  -5 927.538 83.7793   4
   1  -6  -5 1147.06 177.151   1
  -1  -6   5 901.959 156.656  10
   1  -6  -5 809.002 122.733   7
   1  -6  -5 887.300 180.505  13
  -1  -6   5 1195.05 106.502  41
   1  -6  -5 1132.93 97.8474  42
   1  -6  -5 1054.58 87.1279  27
   1  -6  -5 920.093 89.4973  26
   1  -6  -4 705.860 158.192  14
  -1  -6   4 852.135 87.7050  24
  -1  -6   4 747.303 68.0193  18
  -1  -6   4 683.684 122.880  16
   1  -6  -4 933.643 164.514  16
  -1  -6   4 700.581 165.330  14
   1  -6  -4 1013.55 83.1490   4
   1  -6  -4 821.763 170.886  13
   1  -6  -4 844.691 128.712   7
   1  -6  -4 901.974 164.519   1
   1  -6  -4 705.773 84.5180  42
  -1  -6   4 696.951 89.7622  41
   1  -6  -4 750.991 80.8832  26
   1  -6  -4 826.198 76.9136  27
   1  -6  -3 16508.3 774.670   4
   1  -6  -3 14925.1 883.871  13
   1  -6  -3 15561.1 843.198   7
   1  -6  -3 15884.9 888.726   1
   1  -6  -3 16680.0 884.587  16
  -1  -6   3 16265.1 778.882  24
  -1  -6   3 17719.7 866.864  16
   1  -6  -3 16370.8 897.537  14
  -1  -6   3 17606.0 920.961  14
   1  -6  -3 15024.2 771.610  26
   1  -6  -2 210.848 97.8446  13
   1  -6  -2 13.7402 78.4149   7
   1  -6  -2-8.12302 51.6094   4
   1  -6  -2 37.7187 120.877   1
   1  -6  -2 27.8004 34.2482  18
   1  -6  -2 121.666 111.492  14
  -1  -6   2 227.665 116.675  14
  -1  -6   2 92.3862 57.4818  24
   1  -6  -2 16.4448 103.400  16
  -1  -6   2 177.881 93.2102  16
  -1  -6   2 16.7800 46.0091  26
   1  -6  -2 56.0617 50.3747  26
   1  -6  -1 11996.4 585.063   4
  -1  -6   1 11776.4 701.652   1
   1  -6  -1 11967.5 698.649   1
   1  -6  -1 10511.1 663.148  13
   1  -6  -1 12012.5 664.570   7
   1  -6  -1 12202.4 678.746  16
  -1  -6   1 12115.1 710.328  14
   1  -6  -1 12755.0 586.724  24
  -1  -6   1 12372.6 677.602  16
   1  -6  -1 12622.2 719.594  14
  -1  -6   1 11691.3 585.975  24
   1  -6  -1 11894.2 571.403  18
  -1  -6   1 11438.0 578.445  26
   1  -6  -1 11858.5 580.153  26
   1  -6   0-39.1061 129.965   1
  -1  -6   0-18.9259 120.156   1
   1  -6   0 46.6951 55.3457   4
   1  -6   0 46.9941 36.8952  18
   1  -6   0 106.829 124.775  14
  -1  -6   0 110.783 101.445  16
  -1  -6   0 155.714 112.375  14
   1  -6   0 45.8185 99.7294  16
   1  -6   0 45.2115 51.4724  24
  -1  -6   0 89.6925 58.4104  24
   1  -6   0 69.6935 51.5618  26
  -1  -6   0 10.7875 50.2993  26
  -1  -6  -1 1959.48 215.369   1
   1  -6   1 1641.52 214.070   1
  -1  -6  -1 2163.16 136.656   4
  -1  -6  -1 1895.77 184.627   7
  -1  -6  -1 1774.48 199.718  13
   1  -6   1 2629.08 251.350  14
  -1  -6  -1 2368.88 228.360  14
   1  -6   1 2065.57 196.571  16
  -1  -6  -1 2398.62 217.364  16
   1  -6   1 1955.19 133.588  24
   1  -6   1 2065.37 121.505  18
  -1  -6  -1 2124.60 131.899  26
   1  -6   1 1955.31 124.893  26
  -1  -6  -2 1073.79 132.392   7
  -1  -6  -2 1004.85 157.762  13
  -1  -6  -2 1126.51 179.759   1
   1  -6   2 1127.94 187.356   1
  -1  -6  -2 1251.50 92.1153   4
   1  -6   2 1014.20 79.0443  18
  -1  -6  -2 868.162 153.232  14
   1  -6   2 1099.88 191.163  14
  -1  -6  -2 1176.66 173.817  16
   1  -6   2 961.786 89.6350  24
   1  -6   2 1009.69 151.367  16
  -1  -6  -2 836.117 85.4011  26
  -1  -6  -2 1003.70 85.7129  27
   1  -6   3 4933.23 263.439  24
   1  -6   3 5019.00 328.603  16
  -1  -6  -3 5109.21 359.309  16
  -1  -6  -3 5257.43 359.954  14
   1  -6   3 5113.94 253.554  18
  -1  -6  -3 4805.99 260.933  24
   1  -6   3 5173.59 394.612  14
  -1  -6  -3 5306.11 369.585   1
  -1  -6  -3 4900.44 362.823  13
  -1  -6  -3 4967.85 260.554   4
  -1  -6  -3 5201.37 318.245   7
   1  -6   3 4401.16 366.721   1
   1  -6   3 4237.23 269.940  41
  -1  -6  -3 4493.12 265.485  42
  -1  -6  -3 4592.69 257.975  31
  -1  -6  -3 4922.06 259.811  26
  -1  -6  -3 4861.18 256.859  27
   1  -6   4 5602.11 299.023  24
  -1  -6  -4 5984.19 411.355  16
   1  -6   4 5771.85 434.513  14
   1  -6   4 5399.45 355.160  16
   1  -6   4 6080.10 293.660  18
  -1  -6  -4 5613.30 384.280  14
  -1  -6  -4 5983.32 297.699   4
  -1  -6  -4 5989.51 351.554   7
  -1  -6  -4 6199.64 412.179   1
  -1  -6  -4 5049.73 405.457  13
   1  -6   4 5028.03 310.898  41
  -1  -6  -4 6075.44 298.696  40
  -1  -6  -4 5329.76 304.095  42
  -1  -6  -4 5157.05 293.820  39
  -1  -6  -4 5616.65 299.324  26
  -1  -6  -4 5453.13 295.354  27
  -1  -6  -4 5642.63 297.644  31
  -1  -6  -5 9719.96 551.953  14
  -1  -6  -5 9736.12 580.875  16
   1  -6   5 9870.45 623.137  14
   1  -6   5 9659.54 462.866  18
   1  -6   5 9602.45 469.698  24
   1  -6   5 9246.07 522.560  16
  -1  -6  -5 8805.73 509.502   7
  -1  -6  -5 9478.18 463.529   4
  -1  -6  -5 9748.44 611.212  13
  -1  -6  -5 10140.0 582.031   1
  -1  -6  -5 9154.72 463.247  40
  -1  -6  -5 8214.78 471.565  42
  -1  -6  -5 9198.86 462.951  39
   1  -6   5 9544.66 486.729  41
  -1  -6  -5 8932.01 466.103  26
  -1  -6  -5 9458.95 466.398  27
  -1  -6  -5 9556.72 464.580  31
  -1  -6  -6 11272.5 645.100  16
   1  -6   6 10836.0 521.969  18
  -1  -6  -6 9413.35 590.216  14
   1  -6   6 10872.8 527.476  24
   1  -6   6 9387.43 566.604  16
  -1  -6  -6 10563.1 520.633   4
  -1  -6  -6 11403.2 642.621   1
  -1  -6  -6 11407.2 691.793  13
  -1  -6  -6 9850.48 564.461   7
  -1  -6  -6 10672.6 519.865  39
  -1  -6  -6 11224.0 523.874  40
  -1  -6  -6 9826.61 532.284  42
   1  -6   6 9953.98 542.977  41
  -1  -6  -6 10642.8 523.896  27
  -1  -6  -6 10761.8 526.193  26
   1  -6   7 12549.9 621.105  18
  -1  -6  -7 13326.0 747.877  16
   1  -6   7 13694.0 629.266  24
  -1  -6  -7 13583.3 739.337   1
  -1  -6  -7 12112.0 662.073   7
  -1  -6  -7 12116.4 778.090  13
  -1  -6  -7 12999.8 619.289  39
  -1  -6  -7 11646.7 631.517  42
  -1  -6  -7 12927.9 621.495  40
   1  -6   7 12210.8 645.093  41
  -1  -6  -7 12688.9 625.291  26
  -1  -6  -7 12880.0 625.537  27
   1  -6   8 4770.33 274.036  24
  -1  -6  -8 5818.12 396.132  16
   1  -6   8 5003.99 269.128  18
  -1  -6  -8 4996.56 370.642   1
  -1  -6  -8 3952.36 293.540   7
  -1  -6  -8 5123.88 440.737  13
  -1  -6  -8 5024.94 269.475  40
  -1  -6  -8 4835.38 262.326  39
   1  -6   8 5556.37 300.883  41
  -1  -6  -8 5178.16 288.406  42
  -1  -6  -8 5154.86 275.581  26
  -1  -6  -8 5211.84 274.411  27
   1  -6   9 2701.77 166.349  24
   1  -6   9 3113.06 319.698  14
  -1  -6  -9 3087.18 284.304  16
   1  -6   9 2698.91 171.924  17
   1  -6   9 2820.25 166.651  18
  -1  -6  -9 2570.04 316.601  13
  -1  -6  -9 2522.91 250.663   1
   1  -6   9 2421.55 191.719  41
  -1  -6  -9 2522.79 152.863  39
  -1  -6  -9 2491.88 159.325  40
  -1  -6  -9 2371.88 175.378  42
  -1  -6  -9 2732.20 169.084  27
  -1  -6  -9 2572.57 166.732  26
  -1  -6  -9 2500.20 156.014  31
   1  -6  10 98.9926 65.2333  17
   1  -6  10 66.2756 57.8298  18
   1  -6  10 115.272 58.8181  24
   1  -6  10 322.427 142.006  14
  -1  -6 -10 56.0886 104.218   1
  -1  -6 -10 144.565 62.2890   3
  -1  -6 -10-30.4692 179.994  13
  -1  -6 -10 165.235 58.4209  40
  -1  -6 -10 55.8497 72.6577  42
   1  -6  10 149.748 84.8234  41
  -1  -6 -10 143.287 50.6351  39
  -1  -6 -10 120.223 51.7139  31
  -1  -6 -10 67.4240 65.4745  27
   1  -6  11 15798.2 762.894  24
   1  -6  11 15914.8 768.217  17
   1  -6  11 16485.8 944.522  14
  -1  -6 -11 14646.9 955.622  13
  -1  -6 -11 16792.3 884.875   1
  -1  -6 -11 16747.8 761.344   3
  -1  -6 -11 15108.0 754.810  40
  -1  -6 -11 14773.3 748.072  39
  -1  -6 -11 16098.4 779.298  42
   1  -6  11 15089.4 785.770  41
  -1  -6 -11 15665.9 753.314  31
  -1  -6 -11 15856.6 765.298  27
  -1  -6 -12 1160.57 189.867  16
   1  -6  12 819.934 92.9434  24
   1  -6  12 663.223 186.640  14
   1  -6  12 844.556 100.324  17
  -1  -6 -12 575.873 154.818   1
  -1  -6 -12 748.722 88.0224   3
  -1  -6 -12 1099.45 234.570  13
  -1  -6 -12 1011.66 116.864  42
  -1   6 -12 819.995 89.2852  32
  -1  -6 -12 1084.70 86.3624  31
  -1  -6 -12 1079.42 103.891  26
  -1  -6 -12 897.515 105.257  27
   1  -6  13 488.176 76.1543  24
  -1  -6 -13 840.551 183.951  16
   1  -6  13 363.277 177.499  14
   1  -6  13 639.290 88.1059  17
  -1  -6 -13 867.492 237.960  13
  -1  -6 -13 625.016 143.011   1
  -1  -6 -13 667.206 78.4481   3
  -1  -6 -13 488.968 99.8734  42
  -1   6 -13 489.745 77.7003  32
  -1  -6 -13 492.561 88.6580  26
  -1  -6 -13 573.150 71.2751  31
  -1  -6 -13 483.786 89.7197  27
   1  -6  14 3448.86 196.938  24
   1  -6  14 3100.95 201.871  17
   1  -6  14 2696.20 321.701  14
  -1   6 -14 3465.00 217.656  19
  -1  -6 -14 3294.22 314.797  16
  -1  -6 -14 3263.57 193.665   3
  -1  -6 -14 2610.21 362.181  13
  -1  -6 -14 2826.85 285.428   1
  -1  -6 -14 3676.35 225.767  42
   1  -6  14 3155.84 230.271  41
  -1   6 -14 3084.46 194.552  32
  -1  -6 -14 3242.96 200.994  26
  -1  -6 -14 3225.79 206.255  27
  -1  -6 -14 3232.62 186.771  31
   1  -6  15 2579.29 303.662  14
  -1  -6 -15 2295.62 268.037  16
   1  -6  15 2331.91 161.600  17
   1  -6  15 2254.32 150.644  24
  -1   6 -15 2538.61 179.556  19
  -1  -6 -15 2391.69 151.868   3
  -1  -6 -15 2542.73 179.043   6
  -1  -6 -15 2027.45 337.320  13
  -1  -6 -15 2477.99 249.981   1
   1  -6  15 1788.63 177.429  41
  -1  -6 -15 1953.83 169.946  42
  -1  -6 -15 2059.26 146.717  40
  -1  -6 -15 2304.02 141.985  31
  -1  -6 -15 2263.46 164.393  27
  -1   6 -15 2034.47 149.133  32
  -1  -6 -15 2328.16 160.295  26
  -1  -6 -15 2229.15 181.239  35
   1  -6  16 460.136 81.6220  17
   1  -6  16 336.943 66.4905  24
   1  -6  16 111.061 147.754  14
  -1  -6 -16 417.473 157.855  16
  -1   6 -16 418.706 98.6247  19
  -1  -6 -16 262.951 190.809  13
  -1  -6 -16 432.255 89.7104   6
  -1  -6 -16 183.511 125.659   1
  -1  -6 -16 380.363 76.0158   3
   1  -6  16 341.755 109.588  41
  -1  -6 -16 390.019 71.8974  40
  -1  -6 -16 356.395 94.9585  42
  -1   6 -16 355.350 77.3819  32
  -1  -6 -16 493.247 67.3579  31
  -1  -6 -16 371.247 79.6394  26
  -1  -6 -16 366.432 106.886  35
  -1  -6 -16 606.288 93.3315  27
  -1  -6 -17 1286.12 202.647  16
   1  -6  17 1372.55 120.043  17
  -1   6 -17 1271.92 138.921  19
  -1  -6 -17 883.923 177.138   1
  -1  -6 -17 1324.33 132.152   6
  -1  -6 -17 1387.61 115.370   3
  -1  -6 -17 1823.24 298.057  13
  -1  -6 -17 1393.83 142.512  42
  -1  -6 -17 1276.27 107.148  40
   1  -6  17 1301.19 147.503  41
  -1  -6 -17 1614.48 121.606  26
  -1  -6 -17 1418.80 142.563  35
  -1   6 -17 1177.02 115.146  32
  -1  -6 -17 1464.13 103.834  31
   1  -6  18-22.9916 60.9460  17
  -1  -6 -18 157.844 115.748  16
  -1   6 -18-15.7462 87.1270  19
  -1  -6 -18 131.183 84.6657   6
  -1  -6 -18 76.7365 184.993  13
  -1  -6 -18 82.3858 102.571   1
   1  -6  18-8.15569 88.2318  41
  -1  -6 -18 24.6250 55.5219  40
  -1  -6 -18 37.1006 89.5702  42
  -1  -6 -18 144.573 69.8179  26
  -1  -6 -18 3.55143 48.2537  31
  -1  -6 -18-16.4480 96.5956  35
  -1  -6 -19 589.574 143.514  16
   1  -6  19 685.281 87.9675  17
  -1   6 -19 819.187 118.336  19
  -1  -6 -19 654.772 147.572   1
  -1  -6 -19 573.533 217.852  13
  -1  -6 -19 751.603 106.552   6
  -1  -6 -19 683.095 80.3579  40
   1  -6  19 690.624 117.715  41
  -1  -6 -19 746.478 112.869  42
  -1  -6 -19 639.523 84.9350  26
  -1  -6 -19 706.199 118.680  35
  -1   6 -20 119.177 90.9680  19
   1  -6  20 59.5687 57.8730  17
  -1   6 -20 69.1167 55.4510   5
  -1  -6 -20 152.921 94.6893  42
   1  -6  20 45.7920 89.4285  41
  -1  -6 -20 66.6313 57.0846  40
  -1  -6 -20 41.1699 57.5903  26
  -1  -6 -20 11.0669 69.9741  27
  -1  -6 -20 103.167 87.8590  35
   1  -6  21 1805.24 130.941  17
  -1   6 -21 1898.10 159.084  19
  -1   6 -21 1717.44 115.770   5
   1  -6  21 1823.46 151.449  41
  -1  -6 -21 2123.03 162.373  42
  -1  -6 -21 1678.45 117.973  40
  -1  -6 -21 1534.20 151.326  35
  -1  -6 -21 1598.42 109.113  29
  -1  -6 -21 1896.53 138.972  27
  -1  -6 -21 1606.67 121.214  26
  -1   6 -22 1109.50 132.993  19
  -1   6 -22 1418.82 99.9237   5
   1  -6  22 1377.01 131.929  41
  -1  -6 -22 1234.79 134.069  42
  -1  -6 -22 1372.61 101.171  40
  -1  -6 -22 1296.36 101.720  26
  -1  -6 -22 1372.30 135.524  35
  -1  -6 -22 1438.85 118.172  27
  -1  -6 -22 1196.74 89.4892  29
  -1   6 -23 210.363 86.2734  19
  -1   6 -23 233.284 55.0646   5
   1  -6  23 210.359 83.6900  41
  -1  -6 -23 256.875 89.3770  42
  -1  -6 -23 109.335 52.7755  40
  -1  -6 -23 141.303 41.3071  29
  -1  -6 -23 81.5299 66.6903  27
  -1  -6 -23 235.947 53.4114  26
  -1   6 -24 54.5673 82.1185  19
  -1   6 -24 23.1834 44.7203   5
  -1  -6 -24 39.4538 44.8071  40
   1  -6  24 11.0312 67.4656  41
  -1  -6 -24 30.1399 75.2423  42
  -1  -6 -24 44.2732 61.8834  27
  -1   6 -25 942.345 109.556  19
  -1   6 -25 839.820 70.8406   5
  -1  -6 -25 826.900 99.3238  42
  -1  -6 -25 860.302 70.5366  40
   1  -6  25 618.246 85.9893  41
  -1  -6 -25 925.676 87.5294  27
   1  -6  26 1852.17 130.491  18
  -1   6 -26 1840.89 110.785   5
   1  -6  26 1949.93 127.344  41
  -1  -6 -26 1582.44 105.459  40
  -1  -6 -26 2001.00 141.890  42
  -1  -6 -26 2040.82 124.529  27
   1  -6  27 444.164 67.5594  18
  -1   6 -27 572.663 51.9129   5
   1  -6  27 422.269 59.9944  41
  -1  -6 -27 305.438 71.0899  42
  -1  -6 -27 479.168 60.0632  27
   1  -6  28 3710.93 199.037  18
  -1   6 -28 3566.85 183.489   5
  -1   6 -28 3763.60 193.448  43
   1  -6  28 3415.33 188.901  41
  -1  -6 -28 3993.72 206.689  42
  -1  -6 -28 3326.01 187.603  27
   1  -6  29 113.739 40.3388  18
  -1   6 -29 74.8399 29.8097   5
  -1   6 -29 84.8971 36.7523  43
  -1  -6 -29 206.949 52.9053  42
   1  -6  29 92.6712 29.5904  41
  -1  -6 -29 80.7889 29.7295  27
  -1   6 -30 133.220 31.6971  43
  -1  -6 -30 220.249 45.1962  42
  -1  -6 -31 1659.84 96.9547  42
   1  -7 -29 62.2544 26.3166  27
   1  -7 -28 162.792 45.7935  42
  -1  -7  28 199.564 37.5826  41
   1  -7 -28 221.372 38.7212  27
  -1  -7  27 869.432 67.9379  18
   1   7 -27 792.937 54.5327   5
   1  -7 -27 855.821 75.9137  42
  -1  -7  27 821.264 68.8223  41
   1  -7 -27 880.908 69.1077  27
  -1  -7  26 4763.64 118.927  18
   1   7 -26 4353.06 83.8097   5
   1  -7 -26 4434.13 129.625  42
  -1  -7  26 4357.44 119.340  41
   1  -7 -26 4788.61 119.557  27
  -1  -7  25 806.712 75.7355  18
   1   7 -25 683.275 58.7062   5
   1  -7 -25 781.100 62.5408  40
  -1  -7  25 849.828 83.1537  41
   1  -7 -25 809.399 87.3905  42
   1  -7 -25 851.305 79.0614  27
  -1  -7  24 1092.77 96.7663  18
   1   7 -24 1208.03 80.7066   5
   1  -7 -24 1200.25 109.922  42
   1  -7 -24 1253.49 84.9192  40
  -1  -7  24 1288.66 104.864  41
  -1  -7  23 305.152 63.3481  18
   1   7 -23 513.115 51.0911   5
   1  -7 -23 259.066 77.9983  42
  -1  -7  23 382.852 77.4984  41
   1  -7 -23 438.794 55.7625  40
   1  -7 -23 383.119 58.5683  26
  -1  -7  22 66.5916 55.7037  18
   1   7 -22 5.44529 41.5106   5
   1  -7 -22 110.740 51.7310  40
  -1  -7  22-45.6260 70.2840  41
   1  -7 -22 35.1950 75.8861  42
   1  -7 -22 57.9263 55.0227  26
   1  -7 -22-64.0475 38.3429  29
  -1  -7  21 302.713 72.1921  18
   1   7 -21 305.587 55.9961   5
   1  -7 -21 280.324 58.8250  40
  -1  -7  21 352.638 84.0397  41
   1  -7 -21 307.972 86.4129  42
   1  -7 -21 257.485 78.5287  27
   1  -7 -21 268.121 63.0209  26
  -1  -7  20 1675.47 127.019  18
   1   7 -20 1629.82 106.800   5
   1  -7 -20 1595.16 145.793  42
  -1  -7  20 1275.55 138.120  41
   1  -7 -20 1482.08 111.840  40
   1  -7 -20 1675.17 133.210  27
   1  -7 -20 1480.64 121.311  26
  -1  -7  19 29.1263 49.7304  24
  -1  -7  19-10.7453 62.2420  18
   1  -7 -19 117.965 87.9083  42
   1  -7 -19 26.8680 56.3756  40
  -1  -7  19 55.7287 86.3110  41
   1  -7 -19 75.4487 46.8491  31
   1  -7 -19 19.5446 64.2654  26
   1  -7 -19 118.467 73.4646  27
  -1  -7  18 2147.95 143.543  24
  -1  -7  18 2075.31 152.559  18
  -1  -7  18 2293.71 175.987  41
   1  -7 -18 2301.58 175.432  42
   1  -7 -18 2267.99 144.639  40
   1  -7 -18 2049.15 154.058  26
   1  -7 -18 2258.64 136.606  31
   1  -7 -18 2159.68 160.391  27
  -1  -7  17 769.205 84.9778  24
  -1  -7  17 704.222 92.3018  18
   1  -7 -17 824.326 87.4063   3
   1  -7 -17 842.940 86.9081  40
   1  -7 -17 840.821 114.071  42
   1  -7 -17 792.701 76.0164  31
   1  -7 -17 677.934 96.5877  26
   1  -7 -17 773.815 100.773  27
   1  -7 -16 1994.15 259.225  16
  -1  -7  16 2000.83 149.182  18
  -1  -7  16 2271.60 150.774  24
   1  -7 -16 2081.95 145.887   3
   1  -7 -16 1957.98 230.661   1
   1  -7 -16 2170.25 321.264  13
  -1  -7  16 1935.44 252.916  10
   1  -7 -16 2148.49 170.983  42
   1  -7 -16 2381.83 148.614  40
   1  -7 -16 2266.72 138.687  31
   1  -7 -16 2251.19 161.503  27
   1  -7 -16 2006.84 157.006  26
   1  -7 -15 2040.38 253.136  16
  -1  -7  15 1930.44 144.693  24
  -1  -7  15 2088.60 144.619  18
  -1  -7  15 1658.92 238.419  10
   1  -7 -15 2074.14 307.587  13
   1  -7 -15 2157.63 139.676   3
   1  -7 -15 2183.53 234.492   1
   1  -7 -15 1782.55 161.565  42
   1  -7 -15 2001.94 131.169  31
   1  -7 -15 1918.24 153.400  27
  -1  -7  14 366.880 69.9386  18
  -1  -7  14 329.041 78.4695  24
   1  -7 -14 179.792 182.524  13
   1  -7 -14 274.001 69.2368   3
   1  -7 -14 285.007 125.167   1
  -1  -7  14 204.449 135.909  10
  -1  -7  14 446.404 108.084  41
   1  -7 -14 499.427 101.930  42
   1  -7 -14 367.970 87.3104  27
   1  -7 -14 361.745 65.7349  31
  -1  -7  13 96.8676 60.5178  18
  -1  -7  13 85.1959 65.5850  24
   1  -7 -13-20.4578 106.664   1
  -1  -7  13 125.681 127.211  10
   1  -7 -13 35.0858 166.399  13
   1  -7 -13 73.4634 62.0441   3
   1  -7 -13 112.274 91.5567  42
  -1  -7  13 191.368 93.5106  41
   1  -7 -13 175.773 78.7339  27
   1  -7 -13 127.654 60.3323  31
   1  -7 -13 187.792 77.2027  26
  -1  -7  12 79.2383 57.9555  18
  -1  -7  12 45.8993 62.3364  24
   1  -7 -12 49.4256 125.000  16
   1  -7 -12-20.5096 105.312   1
   1  -7 -12 68.0475 152.742  13
   1  -7 -12 106.248 62.2737   3
  -1  -7  12 73.8661 108.409  10
   1  -7 -12 118.188 70.9666  40
  -1  -7  12-15.2287 90.4713  41
   1  -7 -12 103.541 87.6815  42
   1  -7 -12 89.9648 59.6588  31
   1  -7 -12-16.1533 69.2373  27
   1  -7 -12 82.2969 76.1128  26
  -1  -7  11 2525.97 153.600  18
   1  -7 -11 2267.70 275.876  16
  -1  -7  11 2579.58 167.326  24
  -1  -7  11 2313.19 265.620  10
  -1  -7  11 2221.39 281.037   1
   1  -7 -11 1978.59 304.894  13
   1  -7 -11 2397.51 159.171   3
   1  -7 -11 2187.05 249.415   1
   1  -7 -11 2364.36 174.018  42
   1  -7 -11 2316.17 158.470  40
  -1  -7  11 2376.60 181.831  41
   1  -7 -11 2488.91 164.455  27
   1  -7 -11 2255.48 165.459  26
   1  -7 -11 2369.04 152.543  31
  -1  -7  10 8212.88 427.510  24
   1  -7 -10 7598.42 551.541  16
  -1  -7  10 8084.89 410.707  18
  -1  -7  10 8142.95 586.502  14
  -1  -7  10 8044.57 573.857   1
   1  -7 -10 7981.85 532.099   1
   1  -7 -10 7140.12 592.032  13
  -1  -7  10 8099.73 548.997  10
   1  -7 -10 8032.69 417.788  40
  -1  -7  10 8166.44 442.183  41
   1  -7 -10 7884.53 433.366  42
   1  -7 -10 8227.69 413.366  31
   1  -7 -10 8157.75 421.974  27
   1  -7 -10 8235.30 425.039  26
  -1  -7   9 489.300 65.5002  18
  -1  -7   9 477.291 165.040  14
   1  -7  -9 446.272 158.611  16
  -1  -7   9 457.106 82.8586  24
  -1  -7   9 80.3233 136.727   1
   1  -7  -9 210.674 176.763  13
   1  -7  -9 459.684 142.559   1
   1  -7  -9 372.542 93.6571  42
   1  -7  -9 489.035 83.6861  40
  -1  -7   9 315.852 96.4781  41
   1  -7  -9 408.492 84.2673  26
   1  -7  -9 522.871 76.0122  31
   1  -7  -9 287.760 80.3027  27
   1  -7  -8 6221.41 464.741  16
  -1  -7   8 6421.51 493.351  14
  -1  -7   8 6318.36 345.250  24
  -1  -7   8 6261.93 325.508  18
   1  -7  -8 6011.54 502.820  13
   1  -7  -8 7089.13 462.964   1
   1  -7  -8 5135.98 381.062   7
  -1  -7   8 6293.28 484.913   1
   1  -7  -8 6018.50 346.841  42
  -1  -7   8 5893.88 354.338  41
   1  -7  -8 6696.51 339.328  40
   1  -7  -8 6897.88 337.349  31
   1  -7  -8 6354.70 342.424  26
   1  -7  -8 6570.58 340.156  27
  -1  -7   7 9113.78 472.201  18
  -1  -7   7 10406.8 497.572  24
   1  -7  -7 9966.91 620.215  16
  -1  -7   7 10746.6 664.902  14
   1  -7  -7 8386.64 632.258  13
   1  -7  -7 9731.15 606.087   1
  -1  -7   7 9349.97 632.484   1
   1  -7  -7 8655.88 541.404   7
   1  -7  -7 9827.96 487.183  40
  -1  -7   7 9655.22 503.248  41
   1  -7  -7 10061.5 490.321  26
   1  -7  -7 9606.83 485.351  27
   1  -7  -6 480.338 153.984  16
  -1  -7   6 399.505 163.779  14
   1  -7  -6 254.445 117.467  14
  -1  -7   6 513.279 86.4550  24
  -1  -7   6 509.549 78.1217   4
   1  -7  -6 595.698 151.283   1
   1  -7  -6 368.514 102.689   7
   1  -7  -6 446.176 70.7640   4
   1  -7  -6 450.374 164.683  13
   1  -7  -6 407.469 80.2547  40
  -1  -7   6 424.273 92.7094  41
   1  -7  -6 387.981 64.6916  39
   1  -7  -6 473.174 77.0557  27
   1  -7  -6 674.743 84.7566  26
   1  -7  -5 666.339 157.766  14
  -1  -7   5 600.081 168.710  14
   1  -7  -5 934.143 169.194  16
  -1  -7   5 811.155 90.3046  24
   1  -7  -5 743.993 81.0029   4
   1  -7  -5 621.529 159.981   1
   1  -7  -5 414.651 152.446  13
   1  -7  -5 596.675 119.702   7
   1  -7  -5 539.773 72.6168  39
  -1  -7   5 795.489 98.3346  41
   1  -7  -5 814.339 83.2395  27
   1  -7  -5 732.847 87.6716  26
   1  -7  -4 262.353 121.500  14
   1  -7  -4 577.625 153.107  16
  -1  -7   4 508.065 157.130  14
  -1  -7   4 696.578 87.9821  24
   1  -7  -4 537.121 75.5889   4
   1  -7  -4 368.520 134.782   1
   1  -7  -4 615.050 114.677   7
  -1  -7   4 722.947 95.5249  41
   1  -7  -4 538.136 73.8008  39
   1  -7  -4 565.646 73.6697  27
   1  -7  -4 657.450 83.1702  26
   1  -7  -4 547.185 83.8207  31
  -1  -7   3 3990.37 349.548  14
  -1  -7   3 4113.21 239.349  24
  -1  -7   3 3915.82 306.715  16
   1  -7  -3 4558.83 353.454  14
   1  -7  -3 4296.81 341.524  16
   1  -7  -3 4050.48 301.488   7
   1  -7  -3 4611.49 352.821   1
   1  -7  -3 4199.20 234.065   4
  -1  -7   3 3938.31 238.524  41
   1  -7  -3 4200.78 226.077  27
   1  -7  -3 3855.80 230.814  26
   1  -7  -2-118.067 131.460  14
   1  -7  -2 19.3527 105.012  16
  -1  -7   2 5.19803 64.3841  24
  -1  -7   2-72.3658 140.846  14
  -1  -7   2-69.7563 107.455  16
   1  -7  -2 15.6318 84.8220   7
   1  -7  -2 9.40453 60.8332   4
   1  -7  -2-66.5802 128.104   1
  -1  -7   2 3.86470 55.4835  40
  -1  -7   2 147.798 59.1393  41
   1  -7  -2-30.4304 56.4995  26
   1  -7  -1 2313.46 256.978  14
  -1  -7   1 1708.72 233.269  14
   1  -7  -1 1906.07 217.034  16
  -1  -7   1 1792.37 139.568  24
  -1  -7   1 1921.76 213.492  16
   1  -7  -1 2129.11 210.150   7
   1  -7  -1 2111.88 139.682   4
   1  -7  -1 2093.36 242.454   1
  -1  -7   1 2202.35 248.323   1
  -1  -7   1 2150.68 204.588   7
  -1  -7   1 1978.40 130.832  40
   1  -7  -1 1812.47 131.032  26
  -1  -7   0 294.133 131.638  14
   1  -7   0 287.647 119.568  16
   1  -7   0 250.280 140.309  14
  -1  -7   0 562.386 138.060  16
  -1  -7   0 398.991 75.6790  24
   1  -7   0 206.506 133.467   1
  -1  -7   0 582.624 153.679   1
   1  -7   0 337.839 107.462   7
  -1  -7   0 360.370 106.199   7
   1  -7   0 323.674 72.3142   4
  -1  -7   0 359.000 71.3861   4
  -1  -7   0 372.908 67.3571  40
   1  -7   0 330.510 63.9253  26
  -1  -7   0 391.841 67.3826  26
  -1  -7  -1 2451.99 239.536  16
   1  -7   1 2253.42 133.363  18
   1  -7   1 2489.07 267.149  14
  -1  -7  -1 2132.38 238.790  14
   1  -7   1 2703.18 238.003  16
   1  -7   1 2953.15 247.878   7
   1  -7   1 2335.68 155.334   4
   1  -7   1 2270.16 257.560   1
  -1  -7  -1 2480.99 153.214   4
  -1  -7  -1 2221.87 208.672   7
  -1  -7  -1 2432.39 262.209   1
   1  -7   1 2103.30 160.077  41
  -1  -7  -1 2065.50 145.741  40
  -1  -7  -1 2178.83 153.242  31
   1  -7   1 2463.43 147.514  26
  -1  -7  -1 2364.33 144.762  27
  -1  -7  -1 2143.72 150.311  26
   1  -7   2-26.2558 153.641  14
   1  -7   2 319.685 71.4845  24
   1  -7   2 217.607 47.6343  18
  -1  -7  -2 104.349 123.650  14
   1  -7   2 147.409 106.430  16
  -1  -7  -2 277.647 132.188  16
   1  -7   2 189.802 68.6361   4
  -1  -7  -2 283.632 79.5114   7
  -1  -7  -2 343.521 71.2527   4
   1  -7   2 262.776 153.422   1
  -1  -7  -2 285.198 143.574   1
   1  -7   2 262.918 75.8389  41
  -1  -7  -2 218.339 67.7014  40
  -1  -7  -2 171.536 63.8993  31
  -1  -7  -2 177.419 65.6515  26
  -1  -7  -2 197.813 55.2968  27
  -1  -7  -3 12313.0 684.055  16
   1  -7   3 11927.5 730.019  14
   1  -7   3 11155.8 542.593  18
  -1  -7  -3 10173.0 656.699  14
   1  -7   3 11125.5 559.161  24
   1  -7   3 10789.9 632.914  16
  -1  -7  -3 11817.7 691.275   1
   1  -7   3 11892.5 710.938   1
   1  -7   3 12052.1 563.291   4
  -1  -7  -3 11475.2 555.371   4
  -1  -7  -3 10611.2 612.785   7
  -1  -7  -3 10861.4 551.112  40
  -1  -7  -3 11151.5 554.444  39
   1  -7   3 10945.9 569.663  41
  -1  -7  -3 10959.6 554.330  31
  -1  -7  -3 11092.2 549.800  27
  -1  -7  -3 10668.0 552.322  26
   1  -7   4 39.1936 44.0534  18
  -1  -7  -4-41.8155 122.090  16
   1  -7   4 81.7759 63.4880  24
  -1  -7  -4 18.5262 103.153  14
   1  -7   4 109.617 132.136  14
   1  -7   4-43.1728 96.4885  16
   1  -7   4-21.5348 61.8120   4
  -1  -7  -4 22.3251 58.9792   4
   1  -7   4 75.0018 130.205   1
  -1  -7  -4 24.4511 66.3600   7
  -1  -7  -4 129.237 143.155   1
   1  -7   4 93.8005 72.4919  41
  -1  -7  -4 9.14395 58.0664  39
  -1  -7  -4 90.4716 61.7567  40
  -1  -7  -4 72.1767 62.6816  31
  -1  -7  -4 17.5139 55.7444  27
  -1  -7  -4 46.7943 64.8891  26
  -1  -7  -5 1519.89 192.808  16
   1  -7   5 1263.52 94.6371  18
   1  -7   5 1592.27 222.013  14
   1  -7   5 1116.08 107.736  24
  -1  -7  -5 699.097 168.364  13
  -1  -7  -5 1067.93 182.989   1
   1  -7   5 1152.53 203.373   1
  -1  -7  -5 1280.32 102.814   4
   1  -7   5 1224.50 128.003  41
  -1  -7  -5 960.901 100.574  40
  -1  -7  -5 1129.25 100.736  39
  -1  -7  -5 1099.63 102.859  31
  -1  -7  -5 1092.65 106.013  26
  -1  -7  -5 1056.49 99.6646  27
  -1  -7  -6 3465.14 326.971  16
   1  -7   6 3977.19 378.753  14
   1  -7   6 3972.61 210.428  18
   1  -7   6 3700.77 221.717  24
  -1  -7  -6 3689.44 322.616   1
  -1  -7  -6 3203.14 331.796  13
   1  -7   6 3781.31 358.324   1
   1  -7   6 3216.74 234.223  41
  -1  -7  -6 3876.08 216.174  40
  -1  -7  -6 3869.72 213.614  39
  -1  -7  -6 3587.89 214.665  31
  -1  -7  -6 3478.15 218.923  26
  -1  -7  -6 3797.84 220.071  27
   1  -7   7 16595.4 909.918  14
   1  -7   7 15648.4 714.793  24
   1  -7   7 14897.1 702.605  18
  -1  -7  -7 16669.5 864.579  16
  -1  -7  -7 15748.6 848.900   1
   1  -7   7 15005.5 882.416   1
  -1  -7  -7 14305.3 868.641  13
   1  -7   7 14048.1 729.242  41
  -1  -7  -7 12825.8 718.245  42
  -1  -7  -7 13826.5 702.725  40
  -1  -7  -7 13495.4 698.545  39
  -1  -7  -7 14916.6 709.173  27
  -1  -7  -7 14734.5 711.156  26
   1  -7   8 4705.39 417.022  14
  -1  -7  -8 4605.17 386.373  16
   1  -7   8 4990.33 264.227  18
   1  -7   8 5291.72 274.747  24
  -1  -7  -8 3471.80 386.313  13
  -1  -7  -8 3903.55 360.176   1
  -1  -7  -8 5022.69 266.791  40
   1  -7   8 4770.32 294.076  41
  -1  -7  -8 4813.88 258.317  39
  -1  -7  -8 4246.75 281.511  42
  -1  -7  -8 4970.90 274.199  26
  -1  -7  -8 4837.83 269.937  27
   1  -7   9 2496.27 149.413  18
  -1  -7  -9 2493.21 262.668  16
   1  -7   9 2556.75 158.194  24
  -1  -7  -9 2560.36 156.111   3
  -1  -7  -9 1905.76 273.774  13
  -1  -7  -9 2330.04 254.862   1
   1  -7   9 1506.04 164.293  41
  -1  -7  -9 1849.96 143.459  40
  -1  -7  -9 1670.76 161.997  42
  -1  -7  -9 1914.53 135.187  39
  -1  -7  -9 2281.75 155.374  26
  -1  -7  -9 2391.10 156.541  27
   1  -7  10 2866.00 166.466  18
   1  -7  10 2413.68 164.133  24
  -1  -7 -10 2438.40 274.006  16
  -1  -7 -10 2614.85 323.944  13
  -1  -7 -10 2741.18 164.810   3
  -1  -7 -10 2176.64 251.131   1
  -1  -7 -10 2167.17 181.333  42
   1  -7  10 2294.73 189.337  41
  -1  -7 -10 2362.29 159.406  40
  -1  -7 -10 2181.77 145.971  39
  -1  -7 -10 2599.84 171.204  26
  -1  -7 -10 2407.97 155.972  31
  -1  -7 -10 2453.40 168.819  27
   1  -7  11 1556.55 235.620  14
   1  -7  11 1506.86 118.817  18
   1  -7  11 1376.00 118.290  24
  -1  -7 -11 1187.27 241.645  13
  -1  -7 -11 1364.94 115.200   3
  -1  -7 -11 1354.03 203.953   1
  -1  -7 -11 1544.63 143.884  42
  -1  -7 -11 1403.95 114.467  40
   1  -7  11 1226.82 147.158  41
  -1  -7 -11 1327.21 124.518  27
  -1  -7 -11 1279.14 122.797  26
  -1  -7 -11 1518.54 112.850  31
   1  -7  12 1561.95 123.993  18
   1  -7  12 1408.03 245.920  14
   1  -7  12 1485.30 120.736  24
  -1  -7 -12 1230.55 254.632  13
  -1  -7 -12 1356.09 121.039   3
  -1  -7 -12 1395.70 205.588   1
  -1  -7 -12 1616.36 123.809  40
  -1  -7 -12 1610.71 147.551  42
   1  -7  12 1796.85 162.664  41
  -1  -7 -12 1626.55 116.847  31
  -1  -7 -12 1308.51 126.369  27
   1  -7  13 685.258 196.717  14
  -1  -7 -13 678.368 175.110  16
   1  -7  13 934.492 91.5253  24
   1  -7  13 734.386 92.6915  18
  -1  -7 -13 442.822 196.003  13
  -1  -7 -13 1144.50 185.132   1
  -1  -7 -13 1072.77 97.4662   3
   1  -7  13 924.855 191.633  10
  -1  -7 -13 1015.93 125.665  42
   1  -7  13 867.583 132.842  41
  -1  -7 -13 826.982 93.3953  40
  -1  -7 -13 716.283 100.421  27
  -1  -7 -13 853.763 85.5302  31
   1  -7  14 5149.94 288.991  18
  -1  -7 -14 5568.89 422.652  16
   1  -7  14 4902.51 280.252  24
   1  -7  14 4441.64 424.728  14
  -1  -7 -14 4494.35 458.193  13
   1  -7  14 4591.38 414.592  10
  -1  -7 -14 5559.33 285.611   3
  -1  -7 -14 4470.50 384.754   1
  -1  -7 -14 5543.13 309.344  42
  -1  -7 -14 5315.52 294.432  27
  -1  -7 -14 5392.02 290.065  26
  -1  -7 -14 4842.17 273.092  31
   1  -7  15 125.357 56.3259  24
  -1  -7 -15 119.036 120.451  16
   1  -7  15 106.201 68.4688  18
   1  -7  15 27.1566 121.955  10
  -1  -7 -15 251.336 120.962   1
  -1  -7 -15 318.408 164.836  13
  -1  -7 -15 98.2735 60.5316   3
  -1  -7 -15 14.8312 89.3522  42
  -1  -7 -15-5.61142 75.6637  27
  -1  -7 -15 41.9778 70.6160  26
  -1  -7 -15 72.7491 53.0119  31
   1  -7  16 73.5365 67.5990  18
   1  -7  16 52.1388 50.5261  24
  -1  -7 -16 41.4312 61.3836   3
  -1  -7 -16 51.7410 83.8753  42
  -1  -7 -16 71.7278 68.7484  26
  -1  -7 -16 27.8915 73.3789  27
  -1  -7 -16 89.4221 53.0583  31
   1  -7  17 925.416 101.961  18
  -1  -7 -17 966.171 93.2867   3
  -1  -7 -17 807.431 89.2079  40
  -1  -7 -17 942.678 123.300  42
   1  -7  17 1031.33 122.125  41
  -1  -7 -17 873.114 82.1633  31
  -1  -7 -17 1057.79 100.853  26
  -1  -7 -17 1082.63 110.238  27
   1  -7  18 219.601 73.7807  18
   1  -7  18 273.624 99.9305  41
  -1  -7 -18 250.646 90.2189  42
  -1  -7 -18 308.275 68.9940  40
  -1  -7 -18 190.113 53.8401  31
  -1  -7 -18 131.882 71.7572  26
  -1  -7 -18 311.913 80.7559  27
   1  -7  19 3536.56 221.698  18
  -1  -7 -19 3832.58 237.476  42
   1  -7  19 3394.78 236.242  41
  -1  -7 -19 3727.44 208.022  40
  -1  -7 -19 3680.32 213.584  26
  -1  -7 -19 4051.29 226.463  27
   1  -7  20 1064.45 105.536  18
  -1   7 -20 1242.08 91.6400   5
  -1  -7 -20 1150.01 95.1793  40
  -1  -7 -20 1291.57 131.648  42
   1  -7  20 1169.72 128.456  41
  -1  -7 -20 1095.73 98.2420  26
   1  -7  21 6682.44 350.200  18
  -1   7 -21 6759.50 332.406   5
   1  -7  21 6310.70 359.663  41
  -1  -7 -21 6726.71 362.776  42
  -1  -7 -21 6718.39 335.994  40
  -1  -7 -21 6455.99 328.249  29
   1  -7  22 1409.96 108.159  18
  -1   7 -22 1318.58 89.3802   5
   1  -7  22 1127.32 111.692  41
  -1  -7 -22 1141.41 89.9491  40
  -1  -7 -22 1189.48 119.802  42
  -1  -7 -22 1170.80 81.2470  29
   1  -7  23 604.663 69.5136  18
  -1   7 -23 756.346 56.2407   5
  -1  -7 -23 860.171 92.6744  42
   1  -7  23 755.393 81.5520  41
  -1  -7 -23 761.373 59.7709  40
  -1  -7 -23 798.862 76.3816  27
   1  -7  24 679.267 67.5813  18
  -1   7 -24 603.189 50.7308   5
  -1  -7 -24 715.143 83.0915  42
   1  -7  24 575.500 72.2914  41
  -1  -7 -24 479.605 50.4122  40
  -1  -7 -24 673.918 66.2631  27
   1  -7  25 484.042 61.1136  18
  -1   7 -25 364.534 47.3348   5
  -1  -7 -25 457.033 72.1331  42
  -1  -7 -25 368.196 46.4461  40
   1  -7  25 464.132 64.7061  41
  -1  -7 -25 493.982 61.4413  27
   1  -7  26 88.7525 42.1883  18
  -1   7 -26 107.204 33.1235   5
  -1  -7 -26 89.0954 51.3261  42
   1  -7  26 51.8282 40.9147  41
  -1  -7 -26 97.0616 42.7956  27
  -1   7 -27 283.995 33.9070   5
   1  -7  27 264.655 40.6355  41
  -1  -7 -27 326.298 53.7140  42
  -1  -7 -27 258.967 41.3064  27
   1  -7  28 163.549 27.0268  41
  -1  -7 -28 174.193 29.2270  27
  -1  -8  26 3779.68 191.257  41
   1  -8 -25 2.32762 9.50621  40
  -1  -8  25 89.6511 37.1278  41
   1   8 -24 687.442 48.1032   5
  -1  -8  24 651.690 66.0281  41
   1  -8 -24 613.270 50.1795  40
   1  -8 -24 732.843 65.1469  27
   1   8 -23 158.775 32.3576   5
   1  -8 -23 230.594 39.2341  40
  -1  -8  23 160.237 50.8170  41
   1  -8 -23 116.893 50.5429  27
  -1  -8  22-10.3001 18.9189  18
  -1  -8  22 1870.62 74.6071   4
   1   8 -22 2124.50 65.7893   5
  -1  -8  22 1972.98 94.8806  41
   1  -8 -22 1984.21 73.5966  40
   1  -8 -22 2198.17 94.2478  27
  -1  -8  21 14.5990 25.1838  18
  -1  -8  21 22.6907 42.8013   4
   1   8 -21-34.7006 34.3114   5
  -1  -8  21-26.6894 58.4725  41
   1  -8 -21 47.6891 44.1884  40
   1  -8 -21 8.80656 15.7372  29
   1  -8 -21-26.0737 56.2198  27
  -1  -8  20 2051.25 131.381   4
   1   8 -20 2297.23 122.804   5
   1  -8 -20 2263.61 128.273  40
   1  -8 -20 2329.40 141.157  27
  -1  -8  19 1144.57 93.0761  18
   1   8 -19 1393.92 92.7179   5
  -1  -8  19 1400.15 102.712   4
   1  -8 -19 1416.27 99.3871  40
   1  -8 -19 1302.66 109.327  27
   1  -8 -19 1385.01 105.076  26
  -1  -8  18 2782.26 168.230  18
  -1  -8  18 2684.06 175.228   4
   1  -8 -18 2932.20 170.208  40
   1  -8 -18 3108.16 180.645  26
   1  -8 -18 3082.26 182.821  27
   1  -8 -18 3023.15 163.438  31
  -1  -8  17 869.281 79.4830  18
  -1  -8  17 823.298 86.5236   4
  -1  -8  17 970.136 110.246  41
   1  -8 -17 851.629 84.8440  40
   1  -8 -17 926.629 76.0003  31
   1  -8 -17 921.712 98.5851  27
  -1  -8  16 290.793 55.1541  18
  -1  -8  16 338.300 70.6557   4
   1  -8 -16 341.844 64.2171   3
  -1  -8  16 348.524 85.3049  41
   1  -8 -16 356.709 58.3943  31
   1  -8 -16 282.867 75.3607  27
  -1  -8  15 27.6592 53.8622  24
  -1  -8  15 113.431 46.3297  18
   1  -8 -15 114.910 56.3710   3
  -1  -8  15 117.534 60.6793   4
  -1  -8  15 70.4457 74.9175  41
   1  -8 -15 106.371 50.9143  31
   1  -8 -15 119.599 72.6125  27
  -1  -8  14 653.071 83.9357  24
  -1  -8  14 503.627 63.5869  18
   1  -8 -14 675.622 79.2769   3
  -1  -8  14 674.892 86.7693   4
  -1  -8  14 624.524 100.976  41
  -1  -8  14 612.365 68.9313  31
   1  -8 -14 630.718 88.3713  27
   1  -8 -14 529.603 89.8897  26
   1  -8 -14 655.832 73.1055  31
  -1  -8  13 1207.95 101.306  18
  -1  -8  13 1609.78 123.702  24
   1  -8 -13 1662.02 117.986   3
  -1  -8  13 1688.91 127.467   4
  -1  -8  13 1464.09 139.215  41
   1  -8 -13 1657.27 119.766  40
   1  -8 -13 1596.93 127.590  27
   1  -8 -13 1487.88 125.008  26
   1  -8 -13 1666.68 114.241  31
  -1  -8  12 5.35805 61.8554  24
  -1  -8  12 60.2952 66.5079   4
   1  -8 -12 8.96213 57.2965   3
  -1  -8  12 13.3755 77.6535  41
   1  -8 -12-65.0623 66.3510  40
   1  -8 -12 39.1394 55.3388  31
   1  -8 -12-62.5737 69.4600  26
   1  -8 -12-5.05708 64.2003  27
  -1  -8  11 2296.49 164.524  24
   1  -8 -11 2317.06 159.139   3
  -1  -8  11 2567.79 169.422   4
   1  -8 -11 2579.58 161.260  40
  -1  -8  11 2282.76 175.919  41
   1  -8 -11 2593.88 155.407  31
   1  -8 -11 2451.39 164.785  27
   1  -8 -11 2433.16 168.301  26
   1  -8 -10 691.643 174.153  16
  -1  -8  10 662.360 93.2026  24
   1  -8 -10 587.957 84.3321   3
  -1  -8  10 761.192 97.4314   4
   1  -8 -10 878.308 92.2111  40
  -1  -8  10 1018.09 108.188  41
   1  -8 -10 721.860 86.3938  31
   1  -8 -10 765.459 100.608  26
   1  -8 -10 864.375 91.3685  27
  -1  -8   9 11318.7 566.641  24
   1  -8  -9 11156.8 699.390  16
   1  -8  -9 10675.7 677.831   1
  -1  -8   9 11592.0 567.323   4
  -1  -8   9 11521.1 725.355   1
   1  -8  -9 11576.7 559.865   3
   1  -8  -9 10913.0 556.830  40
  -1  -8   9 10541.2 571.559  41
   1  -8  -9 11201.2 562.555  26
   1  -8  -9 10966.1 559.256  27
   1  -8  -9 11419.0 555.837  31
  -1  -8   8 423.148 84.6095  24
   1  -8  -8 140.544 126.582  16
  -1  -8   8 347.502 79.3999   4
   1  -8  -8 347.099 129.237   1
  -1  -8   8 369.060 147.753   1
  -1  -8   8 513.206 96.0271  41
   1  -8  -8 346.827 81.1745  40
   1  -8  -8 469.843 83.7007  26
   1  -8  -8 307.563 71.7655  27
   1  -8  -7 5884.61 463.476  16
  -1  -8   7 6672.42 354.788  24
  -1  -8   7 5441.74 469.305   1
  -1  -8   7 6233.81 346.837   4
   1  -8  -7 5975.90 456.036   1
   1  -8  -7 7232.66 348.316  40
  -1  -8   7 7054.57 359.658  41
   1  -8  -7 6630.37 348.641  26
   1  -8  -7 6054.53 339.521  27
  -1  -8   6 354.850 150.320  14
  -1  -8   6 251.601 78.1708  24
   1  -8  -6 249.822 137.349  16
  -1  -8   6 258.203 132.832   1
  -1  -8   6 97.3987 73.1036   4
   1  -8  -6 22.2943 109.634   1
   1  -8  -6 271.454 75.1519  40
  -1  -8   6 203.089 70.1342  41
   1  -8  -6 345.317 77.5836  26
   1  -8  -6 151.134 61.0294  27
  -1  -8   6 135.678 68.3046  31
  -1  -8   5 1120.24 109.836  24
  -1  -8   5 994.277 198.738  14
   1  -8  -5 688.552 173.467  16
  -1  -8   5 525.312 142.462   7
   1  -8  -5 995.234 186.221   1
  -1  -8   5 1214.83 110.778  41
   1  -8  -5 954.413 89.3288  39
   1  -8  -5 1391.36 111.341  40
   1  -8  -5 1235.72 107.528  31
  -1  -8   5 1116.77 106.500  31
   1  -8  -5 1185.26 105.706  26
   1  -8  -5 1188.85 96.0341  27
   1  -8  -4 673.290 165.913  16
  -1  -8   4 658.787 168.184  14
  -1  -8   4 484.875 125.851   7
   1  -8  -4 558.408 80.3122   4
   1  -8  -4 804.602 172.970   1
  -1  -8   4 645.278 70.3633  40
   1  -8  -4 569.989 86.2639  40
   1  -8  -4 539.618 72.6363  39
  -1  -8   4 594.281 86.0075  41
   1  -8  -4 682.647 86.8191  26
  -1  -8   4 685.189 88.4901  31
   1  -8  -4 740.844 77.8752  27
   1  -8  -4 709.650 89.0788  31
  -1  -8   3 566.106 177.930  14
   1  -8  -3 632.335 155.271  16
   1  -8  -3 677.668 166.198   1
  -1  -8   3 788.817 141.678   7
   1  -8  -3 1067.22 141.845   7
   1  -8  -3 839.304 89.8752   4
  -1  -8   3 798.501 80.1972  40
   1  -8  -3 928.217 95.1300  40
  -1  -8   3 793.368 87.5149  41
   1  -8  -3 692.686 82.7623  39
   1  -8  -3 1058.80 102.148  31
  -1  -8   3 854.888 96.1312  31
   1  -8  -3 704.451 85.3268  26
   1  -8  -2 20.4270 109.436  16
  -1  -8   2 350.055 144.375  14
   1  -8  -2 23.9867 109.776  14
   1  -8  -2 58.9856 64.7196   4
  -1  -8   2 16.3345 80.1415   7
   1  -8  -2 237.279 130.488   1
   1  -8  -2 126.415 86.9444   7
  -1  -8   2 56.8045 55.5036  40
   1  -8  -2 55.1102 64.5342  40
   1  -8  -2 95.4916 60.4203  39
  -1  -8   2 83.9360 68.8186  31
   1  -8  -2 122.139 73.4294  31
   1  -8  -1 9049.24 658.080  14
   1  -8  -1 9678.65 630.156  16
  -1  -8   1 10465.9 632.826  16
  -1  -8   1 8285.95 643.279  14
  -1  -8   1 10012.7 658.977   1
   1  -8  -1 10187.2 524.652   4
   1  -8  -1 10049.3 657.373   1
  -1  -8   1 9308.89 595.607   7
   1  -8  -1 9753.15 606.256   7
   1  -8  -1 10726.1 523.570  39
  -1  -8   1 12107.9 521.591  40
   1  -8  -1 9649.58 518.891  40
  -1  -8   1 11024.0 528.256  31
   1  -8  -1 10856.7 529.416  31
  -1  -8   0 231.684 121.520  14
   1  -8   0 319.527 124.656  16
   1  -8   0 129.317 121.336  14
  -1  -8   0 216.424 117.079  16
   1  -8   0 316.764 136.424   1
  -1  -8   0 252.699 69.1051   4
  -1  -8   0 359.195 146.755   1
   1  -8   0 387.219 72.6549   4
   1  -8   0 34.0256 99.2647   7
   1  -8   0 448.636 74.0572  40
  -1  -8   0 421.682 79.6362  39
  -1  -8   0 359.720 68.5826  40
  -1  -8   0 331.626 77.9121  31
   1  -8   0 319.956 81.2723  31
   1  -8   1-79.8407 155.685  14
  -1  -8  -1 101.872 116.618  16
  -1  -8  -1 146.308 61.3007   4
   1  -8   1 194.732 103.802   7
  -1  -8  -1 141.924 130.376   1
   1  -8   1 202.343 68.2505   4
   1  -8   1 346.383 136.341   1
  -1  -8  -1 373.432 75.5911  39
   1  -8   1 164.834 65.3810  40
  -1  -8  -1 277.443 66.6960  40
  -1  -8  -1 222.182 72.9007  31
   1  -8   2 626.983 170.373  14
  -1  -8  -2 567.164 143.678  16
  -1  -8  -2 724.369 167.001   1
   1  -8   2 454.119 158.048   1
   1  -8   2 478.010 136.464   7
  -1  -8  -2 729.508 83.9168   4
   1  -8   2 724.650 93.0631   4
  -1  -8  -2 651.344 84.2173  39
   1  -8   2 526.723 83.0732  41
   1  -8   2 754.270 84.0199  40
  -1  -8  -2 502.834 76.9293  40
  -1  -8  -2 658.651 87.2279  31
  -1  -8  -2 571.936 71.9449  27
   1  -8   3 6674.83 561.922  14
  -1  -8  -3 7474.72 536.913  16
  -1  -8  -3 8209.02 552.763   1
   1  -8   3 7491.87 515.401   7
   1  -8   3 8843.68 577.186   1
   1  -8   3 8034.84 425.423   4
   1  -8   3 8577.15 416.423  40
  -1  -8  -3 9032.12 420.152  40
  -1  -8  -3 7781.33 417.691  39
   1  -8   3 8396.71 429.618  41
  -1  -8  -3 7773.43 419.784  31
  -1  -8  -3 8317.56 416.192  27
  -1  -8  -4 1036.08 189.937  16
   1  -8   4 880.123 204.725  14
   1  -8   4 1085.97 168.949   7
   1  -8   4 831.316 188.440   1
   1  -8   4 1195.53 114.039   4
  -1  -8  -4 937.528 173.537   1
  -1  -8  -4 1018.32 98.2842  39
   1  -8   4 1114.80 96.9182  40
   1  -8   4 956.726 110.402  41
  -1  -8  -4 1167.02 100.595  40
  -1  -8  -4 1227.83 103.288  27
  -1  -8  -4 1225.13 108.364  31
  -1  -8  -5-179.422 156.740  16
   1  -8   5-143.829 180.866  14
   1  -8   5 105.866 72.5083   4
   1  -8   5 263.651 150.449   1
   1  -8   5-20.4169 107.894   7
  -1  -8  -5-22.6129 116.123   1
   1  -8   5 142.528 79.3093  41
  -1  -8  -5 103.188 59.8322  39
  -1  -8  -5 127.094 63.3772  40
   1  -8   5 74.0828 54.5848  40
  -1  -8  -5 127.839 61.9787  27
  -1  -8  -5 95.8938 68.0749  31
  -1  -8  -6 114.013 123.770  16
   1  -8   6-29.0454 119.960  14
   1  -8   6 13.6244 41.1152  18
   1  -8   6-63.1504 108.088   7
   1  -8   6 186.953 139.117   1
   1  -8   6 164.015 73.5698   4
  -1  -8  -6 111.826 122.984   1
  -1  -8  -6 123.484 65.0317  40
   1  -8   6 140.827 71.8788  41
  -1  -8  -6-16.3328 54.4774  39
  -1  -8  -6 117.529 67.3083  27
  -1  -8  -6 139.074 68.1260  31
  -1  -8  -6 79.7781 66.4895  26
   1  -8   7 11022.6 772.704  14
  -1  -8  -7 12298.1 747.000  16
   1  -8   7 11874.9 595.671  18
  -1  -8  -7 12327.9 738.267   1
  -1  -8  -7 13351.3 609.790  40
  -1  -8  -7 12548.6 600.424  39
   1  -8   7 12222.2 626.629  41
  -1  -8  -7 12405.9 610.171  27
  -1  -8  -7 11665.9 604.139  31
  -1  -8  -7 12421.2 613.011  26
   1  -8   8-29.3783 129.322  14
   1  -8   8-7.42935 42.8233  18
  -1  -8  -8 186.049 131.101  16
  -1  -8  -8 77.8605 70.0332   3
  -1  -8  -8 21.7914 124.335   1
  -1  -8  -8 72.2891 48.5181  39
  -1  -8  -8 44.0828 66.6893  40
   1  -8   8 70.3303 74.8410  41
  -1  -8  -8 76.3548 68.2893  26
  -1  -8  -8 103.398 64.9095  27
  -1  -8  -9 187.130 120.258  16
   1  -8   9 192.251 52.0122  18
   1  -8   9 146.935 139.474  14
  -1  -8  -9 138.850 70.4834   3
  -1  -8  -9 128.893 107.191   1
  -1  -8  -9 103.635 46.6679  39
   1  -8   9 249.728 90.6259  41
  -1  -8  -9 171.175 68.0451  40
  -1  -8  -9 130.285 68.1121  27
  -1  -8  -9 122.691 75.7481  26
   1  -8  10 67.5882 48.5312  18
  -1  -8 -10 33.0524 65.3504   3
   1  -8  10 14.3090 83.5714  41
  -1  -8 -10 12.9776 66.9635  40
  -1  -8 -10 45.4972 66.4788  27
  -1  -8 -10 45.9775 69.9812  26
   1  -8  11 9525.68 514.851  18
  -1  -8 -11 10761.8 525.138   3
  -1  -8 -11 11040.6 523.426  40
   1  -8  11 11127.1 550.182  41
  -1  -8 -11 10767.7 519.801  31
  -1  -8 -11 9933.93 527.112  27
  -1  -8 -11 10569.5 528.953  26
   1  -8  12 104.761 53.1584  18
  -1  -8 -12 113.875 64.7055   3
  -1  -8 -12 62.9765 64.9307  40
   1  -8  12 142.734 87.8555  41
  -1  -8 -12 71.3645 65.9675  27
  -1  -8 -12 65.1377 71.8236  26
  -1  -8 -12 169.960 61.6723  31
   1  -8  13 4610.97 259.308  18
  -1  -8 -13 4790.87 263.973   3
  -1  -8 -13 4579.83 261.474  40
   1  -8  13 4889.71 287.436  41
  -1  -8 -13 5100.74 273.794  27
  -1  -8 -13 5089.41 259.819  31
   1  -8  14 805.218 84.2610  18
  -1  -8 -14 890.333 91.2503   3
  -1  -8 -14 918.290 93.6541  40
   1  -8  14 969.792 112.925  41
  -1  -8 -14 981.273 103.671  27
  -1  -8 -14 957.645 85.0166  31
   1  -8  15 1376.96 103.561  18
  -1  -8 -15 1262.11 104.760   3
   1  -8  15 1096.87 125.425  41
  -1  -8 -15 1229.83 96.3979  31
  -1  -8 -15 1401.65 115.161  27
   1  -8  16 357.358 63.0593  18
  -1  -8 -16 427.761 68.0192   3
   1  -8  16 505.431 93.4284  41
  -1  -8 -16 402.713 59.9142  31
  -1  -8 -16 199.582 72.5356  27
   1  -8  17 3487.04 194.048  18
  -1  -8 -17 3333.42 199.121  27
  -1  -8 -17 3299.21 184.052  31
   1  -8  18 917.953 86.8630  18
  -1   8 -18 1047.87 82.3519   5
  -1  -8 -18 1052.75 86.9241  40
  -1  -8 -18 1080.93 101.391  27
   1  -8  19 6505.24 350.565  18
  -1   8 -19 7433.43 344.915   5
   1  -8  19 6875.38 367.208  41
  -1  -8 -19 7291.77 349.012  40
  -1  -8 -19 6393.14 339.102  29
  -1  -8 -19 7277.95 358.832  27
   1  -8  20 1331.03 101.780  18
  -1   8 -20 1575.55 96.7791   5
   1  -8  20 1453.36 106.603   4
   1  -8  20 1300.33 117.013  41
  -1  -8 -20 1546.21 101.574  40
  -1  -8 -20 1657.86 114.405  27
  -1  -8 -20 1530.11 92.4172  29
   1  -8  21 6393.05 329.388  18
  -1   8 -21 6952.07 323.914   5
   1  -8  21 6201.37 332.187   4
   1  -8  21 6870.42 343.974  41
  -1  -8 -21 6853.51 327.435  40
  -1  -8 -21 6816.46 335.980  27
  -1  -8 -21 6250.28 318.529  29
   1  -8  22 1634.55 69.5591  18
  -1   8 -22 1536.84 60.4153   5
   1  -8  22 1482.48 71.3241   4
   1  -8  22 1680.89 87.2457  41
  -1  -8 -22 1560.81 64.5667  40
  -1   8 -23 55.0585 30.2014   5
   1  -8  23 56.5549 46.6714  41
  -1  -8 -23 48.4394 31.7657  40
  -1   8 -24 29.3578 24.4529   5
   1  -8  24 30.6493 37.8462  41
   1  -8  25 213.186 35.9583  41
  -1  -8 -25 126.941 31.4575  27
   1  -9 -22 650.917 45.5396  40
   1  -9 -22 773.715 53.0780  27
   1   9 -21 8474.87 396.011   5
   1  -9 -21 8118.78 399.497  40
   1  -9 -21 8590.74 404.989  27
   1   9 -20 109.572 26.7805   5
  -1  -9  20 116.557 42.5952  41
   1  -9 -20 137.810 35.9888  40
   1  -9 -20 176.287 41.7322  27
   1   9 -19 2021.66 60.8287   5
   1  -9 -19 2125.95 69.5566  40
  -1  -9  19 2209.00 85.7464  41
   1  -9 -19 2129.61 79.7222  27
  -1  -9  18 590.469 53.7041   4
   1   9 -18 480.180 48.4253   5
  -1  -9  18 425.008 61.9983  41
   1  -9 -18 552.172 55.8840  40
   1  -9 -18 543.080 61.7930  27
  -1   9  18 392.691 45.6287  25
  -1  -9  17 218.444 44.0439   4
  -1  -9  17 277.907 58.5320  41
   1  -9 -17 254.534 55.6639  27
  -1  -9  16 1271.07 94.6713   4
  -1  -9  16 1357.74 106.736  41
   1  -9 -16 1488.24 102.380  27
   1  -9 -16 1409.94 89.0974  31
  -1  -9  15 31.4380 42.6176   4
   1  -9 -15 60.5723 44.0866   3
   1  -9 -15 56.7637 48.6700  40
  -1  -9  15 135.259 59.1524  41
   1  -9 -15 66.0675 42.0304  31
   1  -9 -15 120.692 55.9021  27
   1  -9 -14-19.4085 43.2903   3
  -1  -9  14 56.0618 49.1408   4
   1  -9 -14 60.1046 52.0319  40
  -1  -9  14-8.78098 56.4145  41
   1  -9 -14 35.7829 44.2276  31
   1  -9 -14 36.7922 51.8298  27
   1  -9 -13 27.4225 45.1120   3
  -1  -9  13 63.1557 50.0384   4
  -1  -9  13 63.1819 58.8296  41
   1  -9 -13 3.32188 52.0260  40
   1  -9 -13 64.7679 46.2644  31
   1  -9 -13 75.3902 55.9610  27
  -1  -9  12 24.7485 48.5859   4
   1  -9 -12 93.5910 52.3621   3
   1  -9 -12-20.7323 52.5146  40
  -1  -9  12 32.4305 60.9066  41
  -1  -9  12 10.5147 39.4150  31
   1  -9 -12 18.7164 45.1287  31
   1  -9 -12-3.82174 53.3053  27
  -1  -9  11 4698.37 256.321   4
   1  -9 -11 5064.61 255.430   3
   1  -9 -11 4983.80 254.296  40
  -1  -9  11 4244.16 257.274  41
   1  -9 -11 4817.73 254.487  27
  -1  -9  11 4631.90 245.229  31
   1  -9 -11 4718.93 249.971  31
   1  -9 -10-7.78894 51.9910   3
  -1  -9  10-30.7156 50.8043   4
  -1  -9  10-23.2908 56.9650  41
   1  -9 -10 55.4510 58.1202  40
  -1  -9  10-22.2517 46.5718  31
   1  -9 -10 22.9650 51.4292  27
   1  -9 -10 93.1832 55.5215  31
   1  -9  -9 17740.1 830.918   3
  -1  -9   9 17001.3 833.566   4
   1  -9  -9 18677.9 830.912  40
  -1  -9   9 15281.2 830.233  41
   1  -9  -9 16381.4 826.016  27
  -1  -9   9 18427.3 826.349  31
  -1  -9   8 18.1522 54.1859   4
   1  -9  -8 16.5693 55.6582   3
  -1  -9   8-40.3740 55.1424  41
   1  -9  -8 19.2181 58.0127  40
  -1  -9   8-18.0066 49.3150  31
   1  -9  -8-7.37865 49.0370  27
  -1  -9   7 293.099 66.3643   4
   1  -9  -7 221.820 64.7371   3
   1  -9  -7 277.158 67.7743  40
  -1  -9   7 261.241 59.6249  41
  -1  -9   7 275.129 61.0674  31
   1  -9  -7 185.441 54.6614  27
  -1  -9   6 252.669 64.4243   4
  -1  -9   6 142.129 50.5157  41
   1  -9  -6 262.566 66.7442  40
   1  -9  -6 260.493 67.8516  31
   1  -9  -6 254.855 53.9608  27
  -1  -9   6 257.916 64.3917  31
   1  -9  -5 247.621 64.4165  40
   1  -9  -5 181.213 64.1892  31
  -1  -9   5 289.382 67.0873  31
   1  -9  -4 816.867 86.3218  40
  -1  -9   4 814.030 94.3941  39
   1  -9  -4 839.622 91.5993  31
  -1  -9   4 825.569 87.1506  31
   1  -9  -3 498.375 61.3137  39
  -1  -9   3 607.529 84.1634  39
  -1  -9   3 747.313 64.6347  40
   1  -9  -3 646.861 78.4137  40
   1  -9  -3 698.282 85.8753  31
  -1  -9   3 587.743 79.5664  31
   1  -9  -2 220.587 60.7252  40
  -1  -9   2 199.622 67.0276  39
   1  -9  -2 130.180 49.0698  39
  -1  -9   2 169.265 49.3855  40
  -1  -9   2 222.891 66.2133  31
   1  -9  -2 171.051 69.5493  31
   1  -9  -1 9301.21 438.098   4
  -1  -9   1 8766.30 435.734  39
   1  -9  -1 8499.83 428.582  40
  -1  -9   1 7453.60 420.063  40
   1  -9  -1 8231.01 426.575  39
  -1  -9   1 9083.65 435.964  31
   1  -9  -1 9645.72 441.106  31
   1  -9   0 639.376 76.5486   4
  -1  -9   0 450.008 65.8542  40
  -1  -9   0 513.733 76.6810  39
   1  -9   0 499.408 69.4705  39
   1  -9   0 498.344 69.2785  40
   1  -9   0 529.729 83.0061  31
  -1  -9   0 527.287 78.1559  31
   1  -9   1 1033.27 95.3920   4
   1  -9   1 1087.84 89.4121  40
   1  -9   1 917.942 91.0421  39
  -1  -9  -1 1246.43 97.6622  39
  -1  -9  -1 911.168 85.5871  40
  -1  -9  -1 1053.44 97.4992  31
   1  -9   1 1155.81 103.822  31
   1  -9   2 189.900 62.7873   4
  -1  -9  -2 242.269 59.1241  40
   1  -9   2 103.860 63.1770  39
  -1  -9  -2 266.350 61.0592  39
   1  -9   2 304.816 57.0051  40
  -1  -9  -2 145.546 62.4051  31
   1  -9   2 271.026 70.3996  31
   1  -9   3 716.708 87.0922   4
   1  -9   3 821.275 72.8568  40
  -1  -9  -3 744.876 76.2234  39
   1  -9   3 757.314 87.6064  39
  -1  -9  -3 951.573 83.3854  40
   1  -9   3 768.652 90.7251  31
  -1  -9  -3 722.059 86.5612  31
   1  -9   4 51.9286 60.4095   4
   1  -9   4 95.2457 44.7538  41
  -1  -9  -4 143.365 57.0827  40
  -1  -9  -4 156.019 50.1920  39
   1  -9   4 81.2395 45.6534  40
  -1  -9  -4 84.5835 59.8367  31
   1  -9   4 115.607 64.8473  31
   1  -9   5 8776.29 424.813   4
  -1  -9  -5 8523.87 421.151   3
   1  -9   5 7622.52 415.892  41
  -1  -9  -5 7738.09 406.247  39
  -1  -9  -5 8287.40 414.473  40
   1  -9   5 8972.34 423.939  31
  -1  -9  -5 8314.45 416.865  31
  -1  -9  -6 100.423 62.4560   3
  -1  -9  -6-14.6107 21.2368  39
  -1  -9  -6 107.831 57.1710  40
   1  -9   6 28.0362 55.0400  41
  -1  -9  -6 55.8784 50.3858  27
   1  -9   6 42.7053 61.3185  31
  -1  -9  -6 96.1537 60.4773  31
  -1  -9  -7-38.3577 54.1290   3
   1  -9   7 102.453 61.6575  41
  -1  -9  -7 29.7734 59.5324  40
  -1  -9  -7 26.7920 51.8903  27
   1  -9   7 4.13600 60.5045  31
  -1  -9  -7 112.241 61.9834  31
  -1  -9  -8 83.0767 57.4898   3
   1  -9   8-9.98976 62.6666  41
  -1  -9  -8 18.3621 56.4809  40
  -1  -9  -8 42.7995 53.1959  27
   1  -9   8 47.6291 57.7515  31
  -1  -9  -9 1862.28 119.975   3
   1  -9   9 1481.10 123.023  41
  -1  -9  -9 1772.54 117.052  40
  -1  -9  -9 1645.83 115.891  27
   1  -9   9 1334.68 112.137  31
  -1  -9 -10 184.042 58.0520   3
  -1  -9 -10 206.491 59.5127  40
   1  -9  10 86.0714 62.5186  41
  -1  -9 -10 278.658 63.7618  27
   1  -9  10 84.9262 51.9065  31
  -1  -9 -11 1453.62 110.605   3
  -1  -9 -11 1742.06 113.154  40
   1  -9  11 1591.05 125.035  41
  -1  -9 -11 1585.52 115.762  27
  -1  -9 -11 1538.07 107.572  31
   1  -9  11 1570.10 108.153  31
   1  -9  12 13.0095 50.2338   4
  -1  -9 -12 3.61992 48.5618   3
   1  -9  12 112.671 63.8341  41
  -1  -9 -12 69.9009 54.2891  40
  -1  -9 -12 55.2060 49.2184  31
  -1  -9 -12 49.8265 55.5642  27
   1  -9  12-2.97069 44.0205  31
   1  -9  13 78.8723 54.5308   4
  -1  -9 -13 110.169 51.8276   3
  -1  -9 -13 89.3751 52.7064  40
   1  -9  13 195.281 66.5941  41
  -1  -9 -13 85.9332 56.2093  27
   1  -9  13 55.2711 42.6086  31
  -1  -9 -13 156.411 47.5973  31
   1  -9  14 3.93054 47.8640   4
  -1  -9 -14 48.8138 45.4335   3
   1  -9  14 59.1228 60.3537  41
  -1  -9 -14 51.5695 49.7870  40
  -1  -9 -14 97.3219 55.2713  27
   1  -9  14 44.8637 37.1078  31
  -1  -9 -14 40.3952 42.1270  31
   1  -9  15 6854.64 380.292   4
   1  -9  15 8041.32 391.208  41
  -1  -9 -15 8308.28 378.463  40
  -1  -9 -15 7420.10 372.097  31
  -1  -9 -15 7474.65 380.403  27
   1  -9  16 16.8719 41.6458   4
   1  -9  16 68.5576 53.4143  41
  -1  -9 -16 69.0971 45.7181  40
  -1  -9 -16 55.0001 47.1951  27
  -1   9 -17 9470.72 430.711   5
   1  -9  17 8612.69 436.514   4
   1  -9  17 8672.42 443.071  41
  -1  -9 -17 8656.73 436.843  27
   1  -9  18 1730.69 112.880   4
  -1   9 -18 1998.68 107.536   5
   1  -9  18 1989.95 122.904  41
  -1  -9 -18 1923.26 116.801  27
  -1  -9 -18 1790.20 103.239  29
  -1   9 -19 2787.23 141.112   5
   1  -9  19 2723.68 154.555  41
  -1  -9 -19 2828.00 145.533  40
  -1  -9 -19 2533.88 137.145  29
  -1  -9 -19 2781.25 150.031  27
  -1   9 -20 1620.46 84.4133   5
  -1  -9 -20 1413.96 86.8984  40
  -1  -9 -20 1423.80 92.0772  27
  -1   9 -21 46.8841 22.1474   5
  -1  -9 -21 2.73336 22.8243  40
   1  10 -16-15.6240 20.3524   5
   1 -10 -16-1.48229 26.5527  40
  -1 -10  16-7.96460 32.1312  39
   1  10 -15 493.165 34.6110   5
   1 -10 -15 518.475 38.1638  40
   1 -10 -14 260.842 37.0311  40
  -1 -10  14 172.201 43.7377  39
  -1 -10  13 7269.77 114.434   4
   1 -10 -13 7342.15 114.212  40
   1 -10 -13 7347.10 105.283  31
  -1 -10  12 112.827 34.6926   4
   1 -10 -12 105.327 34.5070   3
   1 -10 -12 75.6561 37.4394  40
  -1 -10  12 40.6361 45.9253  39
  -1 -10  12-5.64764 9.55032  41
   1 -10 -12 107.843 33.6141  31
  -1 -10  11 6259.84 117.965   4
   1 -10 -11 6562.35 117.082   3
   1 -10 -11 6401.01 115.262  40
   1 -10 -10 193.270 42.5509   3
  -1 -10  10 226.850 42.2825   4
   1 -10 -10 242.981 47.9429  40
  -1 -10  10 183.482 54.6523  39
  -1 -10  10 183.944 32.5330  31
   1 -10 -10 200.399 41.8160  31
   1 -10  -9 328.495 48.8182   3
   1 -10  -9 456.068 52.5537  40
  -1 -10   9 374.838 56.8482  39
  -1 -10   9 381.636 41.9180  31
   1 -10  -8 469.409 55.5720   3
  -1 -10   8 565.080 64.7937  39
   1 -10  -8 562.893 57.6551  40
  -1 -10   8 416.624 47.9543  31
   1 -10  -7 114.961 43.6521   3
   1 -10  -7 154.233 44.2415  40
  -1 -10   7 94.7946 49.1694  39
  -1 -10   7 92.2439 38.2950  31
   1 -10  -6 666.445 64.0892   3
  -1 -10   6 567.621 66.3051  39
   1 -10  -6 581.810 62.3264  40
   1 -10  -6 570.458 62.7201  31
  -1 -10   6 621.287 58.5421  31
   1 -10  -5 3621.60 201.244   3
  -1 -10   5 3587.75 201.325  39
   1 -10  -5 3952.43 198.601  40
   1 -10  -5 3878.46 201.010  31
  -1 -10   5 3654.16 196.290  31
   1 -10  -4 1527.64 100.738   3
  -1 -10   4 1225.15 94.1455  39
   1 -10  -4 1473.04 94.3761  40
   1 -10  -4 1366.02 97.6984  31
  -1 -10   4 1377.52 94.3986  31
   1 -10  -3 10831.9 503.597   3
   1 -10  -3 9871.53 493.753  40
  -1 -10   3 10307.8 497.700  39
   1 -10  -3 10382.3 499.963  31
  -1 -10   3 10058.4 496.673  31
   1 -10  -2 1095.00 74.5003  40
  -1 -10   2 1180.60 81.2991  31
   1 -10  -1 2562.89 82.2572  40
  -1 -10   1 2711.95 86.9395  45
  -1 -10   1 3679.90 105.159  31
   1 -10  -1 3494.24 107.884  31
  -1 -10   0 410.762 42.4983  40
   1 -10   0 341.913 43.5485  40
  -1 -10   0 323.206 46.9736  45
  -1 -10   0 495.668 57.4524  31
   1 -10   0 371.919 55.8662  31
  -1 -10  -1 434.252 57.8685   3
   1 -10   1 380.273 41.7714  40
  -1 -10  -1 418.445 52.5345  45
  -1 -10  -1 315.647 42.5082  40
  -1 -10  -1 426.743 56.5436  31
   1 -10   1 480.605 59.8514  31
  -1 -10  -2 77.7979 47.1815   3
   1 -10   2 2.27989 11.7409  39
  -1 -10  -2 54.2169 38.3134  40
  -1 -10  -2 164.483 49.1983  31
   1 -10   2 105.811 51.1277  31
   1 -10   3 6671.57 134.987  31
  -1 -10  -3 6878.92 134.404  31
  -1 -10  -4 35.6079 44.9851   3
  -1 -10  -4 107.839 41.2526  40
   1 -10   4-10.2311 19.5484  39
   1 -10   4 83.4221 46.4360  31
  -1 -10  -4 123.109 46.3599  31
  -1 -10  -5 494.938 56.6255   3
   1 -10   5 689.395 59.1026   4
  -1 -10  -5 637.629 54.3882  40
   1 -10   5 572.310 56.0555  31
  -1 -10  -5 546.075 57.5412  31
  -1 -10  -6 18.3537 40.5930   3
  -1 -10  -6 21.9907 40.3199  40
   1 -10   6 38.2091 28.7629  39
  -1 -10  -6-13.2344 41.1125  31
   1 -10   6 83.9903 42.1208  31
  -1 -10  -7 13482.3 626.863   3
  -1 -10  -7 12946.3 620.940  40
   1 -10   7 11527.1 621.528  39
  -1 -10  -7 14380.8 624.764  31
   1 -10   7 13058.3 621.567  31
  -1 -10  -8 529.700 57.8315   3
   1 -10   8 362.934 55.2979  39
  -1 -10  -8 487.831 54.8336  40
   1 -10   8 503.920 52.0679  31
  -1 -10  -8 562.790 57.4521  31
  -1 -10  -9 3415.84 93.6563   3
  -1 -10  -9 3221.72 86.1291  40
   1 -10   9 2729.19 87.6672  39
   1 -10   9 2882.59 75.8025  31
  -1 -10 -10 190.924 39.3427   3
   1 -10  10 217.109 42.7884   4
  -1 -10 -10 163.807 40.7841  40
   1 -10  10 108.764 45.9292  39
   1 -10  10 137.843 32.7983  31
  -1 -10 -11 726.753 50.2432   3
   1 -10  11 679.348 50.9279   4
  -1 -10 -11 731.085 50.4214  40
   1 -10  11 560.329 54.6326  39
   1 -10  11 625.669 38.1962  31
   1 -10  12 665.898 48.7438   4
  -1 -10 -12 741.712 49.6534  40
  -1 -10 -12 745.009 46.1336  31
  -1 -10 -13 1076.32 52.2241  40
   1 -10  13 585.038 50.9286  39
  -1  10 -14 193.453 32.6532   5
   1 -10  14 98.7588 37.5747  39
   1 -10  14 157.917 25.9677  41
  -1  10 -15 941.099 51.1455   5
  -1 -10 -15 847.372 52.9156  40
  -1  10 -16 751.274 45.5945   5
  -1 -10 -16 638.698 47.9612  40
   1 -11  -6 40.9113 22.2188  31
   1 -11  -5 3234.29 162.394  31
   1 -11  -4 21.2084 25.1582  31
   1 -11  -3 487.358 41.0617  31
  -1 -11   3 404.765 34.3715  31
  -1 -11   2 2.44233 21.6602  31
   1 -11  -2 85.6349 27.9771  31
   1 -11  -1 259.802 34.0182  31
  -1 -11   1 228.380 30.1124  31
   1 -11   0 245.746 32.9940  31
  -1 -11   0 206.313 31.4515  31
   1 -11   1 7442.29 383.473  31
  -1 -11  -1 8776.50 384.931  31
  -1 -11  -2 131.549 27.2617  31
   1 -11   2 67.0221 24.9775  31
   1 -11   3 360.004 33.1707  31
  -1 -11  -3 385.636 34.8313  31
  -1 -11  -4 5.31144 23.2611  31
  -1 -11  -5 1867.56 98.6241  31
  -1 -11  -6 947.057 57.3894  31
   2   0 -38 96.7221 31.0611  42
   2   0 -37-2.62849 38.2293  42
   2   0 -36 1063.19 85.1177  42
   2   0 -35-4.19203 50.5957  19
   2   0 -35 7.39205 51.1320  42
   2   0 -35-12.0233 40.9049  35
   2   0 -34 177.805 67.5816  19
   2   0 -34 306.775 66.4488  42
   2   0 -33 49.4563 75.2463  19
   2   0 -33 57.2385 74.6022  43
   2   0 -32 7925.00 447.654  19
   2   0 -32 9009.65 448.733  43
   2   0 -31 15.3281 87.7222  19
   2   0 -31-96.7566 81.3189  43
   2   0 -30 18157.9 895.974  43
  -2   0  29 16.8809 51.7454  17
   2   0 -29 26.8716 87.7124  43
  -2   0  29-21.8280 105.242  10
  -2   0  28 28909.1 1277.21  17
   2   0 -28 28369.8 1300.18  43
  -2   0  28 28574.2 1422.46  10
  -2   0  27-13.1499 52.0529  17
   2   0 -27 65.4282 84.2516  43
   2   0 -27-56.8605 68.6272  44
  -2   0  27 106.444 122.883  10
  -2   0  26 3481.44 189.520  17
   2   0 -26 2662.80 192.836  44
   2   0 -26 2948.87 204.325  43
   2   0 -26 3476.55 282.717   2
  -2   0  26 3955.63 310.231  10
  -2   0  25 33.8318 50.0129  17
   2   0 -25 76.9330 66.9028  44
   2   0 -25 90.7512 76.6671  43
  -2   0  25 98.6831 107.128  10
   2   0 -25 16.5512 97.7688   2
  -2   0  24 7089.51 379.911  17
   2   0 -24 7743.15 393.351  44
   2   0 -24 7723.91 398.044  43
   2   0 -24 7774.73 471.967   2
  -2   0  24 7396.84 488.941  10
  -2   0  23 38.6677 45.3173  17
   2   0 -23 50.4680 60.6120  44
   2   0 -23-5.39003 63.5021  43
  -2   0  23 105.696 105.185  10
   2   0 -23 43.7840 84.2613   2
  -2   0  22 9774.75 480.879  17
   2   0 -22 10105.3 511.699  21
   2   0 -22 8943.28 486.322  44
   2   0 -22 10072.1 495.125  43
   2   0 -22 10564.2 564.325   2
  -2   0  22 10781.4 589.517  10
   2   0 -22 8633.77 590.378  13
   2   0 -21 48.5959 75.8087  21
   2   0 -21 14.0328 53.3696  43
   2   0 -21 38.9313 101.371  13
  -2   0  21-30.5627 91.2328  10
   2   0 -21-24.8957 84.1648   2
   2   0 -20 4460.27 366.385  13
   2   0 -20 5153.68 288.176  21
   2   0 -20 4719.47 297.266  15
   2   0 -19-71.7871 116.091  13
   2   0 -19 10.3742 79.6126   2
   2   0 -19 73.6576 58.0855  15
   2   0 -19-26.2945 66.7661  21
   2   0 -18 197.483 82.9720   2
   2   0 -18 238.562 119.478  13
   2   0 -18 206.856 64.2057  15
   2   0 -18 238.922 70.5863  21
   2   0 -17-64.3036 125.781  13
   2   0 -17-25.5393 68.2812   2
   2   0 -17 9.01651 60.4568  21
   2   0 -17-45.6364 62.4606  15
   2   0 -16 7224.35 401.299   2
   2   0 -16 7259.79 395.249  15
   2   0 -16 7310.20 373.420  21
   2   0 -15-6.94738 65.3201   2
   2   0 -15 67.7013 63.6548  15
   2   0 -15 53.8601 61.1709  21
   2   0 -14 3132.39 284.079  11
   2   0 -14 3856.41 229.619   2
   2   0 -14 3738.67 224.963  15
   2   0 -13-11.1671 56.8948   2
   2   0 -13 41.1509 108.669  11
   2   0 -13 11.6568 56.2020  15
   2   0 -12 87474.2 4139.29   2
   2   0 -12 90434.4 4206.03  11
   2   0 -12 90051.8 4143.34  15
   2   0 -11 44.0903 49.1018   2
  -2   0  11-17.3242 53.0796   8
   2   0 -11 68.8559 100.516  11
  -2   0  10 32740.4 1547.03   8
   2   0 -10 32338.3 1591.34  11
   2   0  -9-9.23910 90.9400  11
  -2   0   9 47.9338 51.5278   8
  -2   0   8 4766.89 260.035   8
  -2   0   7 7.83540 48.6492   8
  -2   0   6 236290. 10723.5   9
  -2   0   6 226977. 10732.9   8
  -2   0   5 12.2733 31.6687   9
  -2   0   5-75.1813 43.2610   8
  -2   0   4 425568. 20486.8   8
  -2   0   4 457644. 20479.7   9
  -2   0   3 14.0008 27.7146   8
  -2   0   3 8.22522 22.2034   9
  -2   0   2 35338.5 1654.06   8
  -2   0   2 35758.3 1651.18   9
   2   0  -1 3.33852 15.4272   7
   2   0   0 22466.0 1014.27   7
   2   0   0 21503.9 1010.67  10
   2   0   1 6.27498 14.4696  10
  -2   0  -1 3.42330 9.90493   8
  -2   0  -2 2649.36 157.362  13
  -2   0  -3 17.2511 56.1817  13
  -2   0  -3 7.30465 20.8665  16
  -2   0  -4 10592.3 531.049  13
  -2   0  -4 10504.6 496.593  16
  -2   0  -5 158.138 97.1976  13
  -2   0  -5 64.7723 31.3169  16
  -2   0  -6 87074.4 3726.64  13
  -2   0  -6 77799.4 3678.71  16
  -2   0  -7-7.62355 84.6274  13
  -2   0  -7 30.6326 29.9456  16
   2   0   7 30.0857 38.6716  14
  -2   0  -8 54687.8 2522.02  13
  -2   0  -8 53238.4 2465.74  16
   2   0   8 52418.0 2473.76  14
   2   0   9 14.2703 37.9633  14
  -2   0  -9 17.9961 32.8151  16
   2   0  10 207265. 9847.19  10
  -2   0 -10 223471. 9886.22  13
  -2   0 -10 212272. 9814.72  16
  -2   0 -11-11.5048 110.939  13
   2   0  11 7.34857 65.6534  10
  -2   0 -11-24.0907 35.8668  16
  -2   0 -12 142405. 6617.06  13
   2   0  12 142512. 6577.43  10
  -2   0 -12 146805. 6571.69   2
  -2   0 -12 138508. 6533.12  16
  -2   0 -13 13.5994 120.312  13
  -2   0 -13-71.1803 80.5976   2
   2   0  13 8.99745 76.7963  10
  -2   0 -13-25.8445 36.5470  16
   2   0  14 7417.74 392.415  10
  -2   0 -14 6442.45 376.627   2
  -2   0 -14 6683.74 422.613  13
  -2   0 -14 6194.53 322.852  16
  -2   0 -15-76.0434 81.1463   2
   2   0  15-10.8623 87.6548  10
  -2   0 -15-15.7677 111.053  13
   2   0  16 415.308 108.538  10
  -2   0 -16 235.594 123.921  13
  -2   0 -16 291.479 102.684   2
  -2   0 -17 89.3847 116.726  13
   2   0  17 38.8718 83.0678  10
  -2   0 -17 45.5354 80.1997   2
  -2   0 -18 1037.77 170.017  13
  -2   0 -18 883.619 137.218   2
   2   0  18 1239.80 153.379  10
  -2   0 -18 974.639 95.8894  30
  -2   0 -19-39.7727 109.318  13
   2   0  19-76.2727 90.0765  10
  -2   0 -19 20.5076 41.9013   5
  -2   0 -19-67.9822 89.5624   2
  -2   0 -19 23.8913 63.2311  44
  -2   0 -19 5.23214 71.9418  30
  -2   0 -20 57788.6 2711.32   5
   2   0  20 59999.4 2829.07  10
  -2   0 -20 60264.9 2863.19  13
  -2   0 -20 59644.4 2814.22   2
  -2   0 -20 57203.8 2728.79  44
  -2   0 -20 58887.4 2733.10  30
  -2   0 -21 149.252 118.705  13
  -2   0 -21-13.6465 46.1407   5
   2   0  21 35.2534 100.558  10
  -2   0 -21 15.9567 98.3241   2
  -2   0 -21 21.9239 64.7337  44
  -2   0 -21 35.6364 77.5499  30
  -2   0 -22 13434.9 750.160   2
   2   0  22 14103.6 770.848  10
  -2   0 -22 12436.6 644.100   5
  -2   0 -22 14142.0 667.239  44
  -2   0 -22 13686.4 670.491  30
  -2   0 -23 18.3979 111.025   2
   2   0  23-19.8433 106.248  10
  -2   0 -23-36.5904 72.4201  44
  -2   0 -23 72.1257 85.2182  30
  -2   0 -24 15204.3 802.197  19
  -2   0 -24 16413.3 788.804  44
   2   0  24 15050.9 890.095  10
  -2   0 -24 16770.6 896.639   2
  -2   0 -25 109.032 100.427  19
  -2   0 -25 13.0148 77.2919  44
  -2   0 -25 40.7338 113.397   2
   2   0  25-21.5775 107.455  10
  -2   0 -26 342.421 110.019  19
   2   0  26 132.751 121.391  10
  -2   0 -26 210.294 140.904   2
  -2   0 -27-40.8625 88.1065  19
  -2   0 -27 52.3834 75.5920  44
  -2   0 -27-42.7355 106.400   2
   2   0  27 22.3801 104.243  10
  -2   0 -28 321.149 104.718  19
  -2   0 -28 645.139 101.057  44
  -2   0 -29-7.29920 81.7797  19
  -2   0 -29 24.3372 74.2123  44
  -2   0 -30 1510.10 139.812  19
  -2   0 -30 1785.24 136.975  44
  -2   0 -31 59.4023 69.7765  19
  -2   0 -31 96.4347 69.5158  44
  -2   0 -31 41.7655 64.4742  42
  -2   0 -31-24.2000 52.6791   6
  -2   0 -32 1854.58 132.740  19
  -2   0 -32 1731.74 115.937   6
  -2   0 -32 1904.75 125.908  42
  -2   0 -33 48.4247 44.2657   6
  -2   0 -33 3.82459 53.4481  42
  -2   0 -33-10.5307 48.4685  44
  -2   0 -34 49.5345 35.1075   6
  -2   0 -34 86.4655 48.0082  42
  -2   0 -35 5.52561 40.7671  42
  -2   0 -35-2.76580 38.6480  35
  -2   0 -36 25.3383 33.0176  42
  -2   0 -36 71.1345 30.1731  35
   2  -1 -38 230.551 34.5969  42
   2   1 -38 226.692 34.3928  42
   2   1 -37 185.673 42.6455  42
   2  -1 -37 265.199 46.4648  42
   2  -1 -36 1360.71 93.9662  42
   2   1 -36 1418.23 92.5309  42
   2  -1 -36 1098.26 79.6055  35
   2   1 -35 112.016 63.0289  19
   2   1 -35 31.7179 50.2412  42
   2  -1 -35 25.8951 53.7305  42
   2   1 -35 4.29739 60.9012  43
   2  -1 -35 27.7470 41.1017  35
   2   1 -34 6803.73 356.063  19
   2   1 -34 6846.97 348.235  43
   2  -1 -34 6475.80 338.684  42
   2  -1 -34 6190.46 333.187  35
   2  -1 -33-19.2893 36.7376  19
   2   1 -33 94.6598 84.2668  19
   2  -1 -33 257.256 68.1457  42
   2   1 -33 264.036 83.0704  43
   2  -1 -33 217.106 59.5954  35
   2  -1 -32 3966.41 238.545  19
   2   1 -32 4355.41 263.295  19
   2  -1 -32 4268.22 237.031  42
   2  -1 -32 3460.50 226.628  44
   2  -1 -32 4358.58 251.310  43
   2   1 -32 4338.28 246.220  43
   2   1 -31 798.609 120.499  19
   2  -1 -31 614.885 96.6260  19
   2  -1 -31 497.481 85.7949  44
   2   1 -31 744.666 103.621  43
   2  -1 -31 599.197 109.195  43
   2  -1 -31 684.061 90.1490  42
   2  -1 -30 990.782 114.576  19
   2  -1 -30 793.310 99.0568  44
   2  -1 -30 675.448 112.429  43
   2   1 -30 956.614 112.810  43
  -2  -1  29 74.9529 52.3213  17
   2   1 -29 63.7199 83.8265  43
   2  -1 -29 42.6819 75.0246  44
   2  -1 -29 14.0298 91.8575  43
   2  -1 -29 109.175 53.7950   6
  -2   1  28 20913.8 1048.08  17
  -2  -1  28 21344.8 1051.99  17
   2  -1 -28 23093.2 1071.97  44
   2  -1 -28 25127.4 1083.79  43
   2   1 -28 22965.8 1071.87  43
  -2  -1  28 21546.9 1196.91  10
  -2   1  28 20542.2 1169.14  10
   2  -1 -28 21391.4 1050.41   6
  -2   1  27 2732.04 172.296  17
  -2  -1  27 3435.60 184.991  17
   2  -1 -27 2887.06 197.097  44
   2   1 -27 2796.78 197.162  43
   2  -1 -27 2814.83 205.841  43
  -2   1  27 3042.94 280.010  10
  -2  -1  27 2674.50 292.184  10
  -2  -1  26 802.360 82.1049  17
  -2   1  26 724.206 78.2149  17
   2  -1 -26 823.038 105.912  44
   2   1 -26 781.253 102.540  43
   2  -1 -26 1107.46 119.330  43
  -2   1  26 795.410 159.727  10
   2   1 -26 435.726 124.231   2
  -2  -1  26 984.775 175.516  10
  -2  -1  25 706.954 79.7361  17
   2  -1 -25 658.958 108.606  21
  -2   1  25 507.655 67.8541  17
   2  -1 -25 480.997 99.0810  43
   2   1 -25 442.203 91.4177  43
   2  -1 -25 436.210 90.5737  44
   2   1 -25 687.257 68.3993   5
  -2  -1  25 581.394 145.585  10
   2   1 -25 765.419 131.302   2
  -2  -1  24 8263.72 445.528  17
   2  -1 -24 9547.22 478.144  21
   2  -1 -24 9934.73 465.608  44
   2  -1 -24 9401.49 467.520  43
  -2  -1  24 9982.74 579.442  10
   2   1 -24 8313.40 434.495   5
   2  -1 -24 8137.19 596.814  13
   2  -1 -24 8354.33 537.339   2
   2   1 -24 8968.97 525.054   2
   2  -1 -23 122.100 86.2218  21
  -2  -1  23 68.4079 47.7966  17
   2  -1 -23 113.994 72.6583  44
   2  -1 -23 23.4790 71.1611  43
   2   1 -23 107.426 86.1586   2
   2  -1 -23 51.9542 131.427  13
   2  -1 -23 132.719 101.264   2
   2   1 -23 101.312 43.0013   5
  -2  -1  23 194.166 109.522  10
  -2  -1  22 27862.4 1317.35  17
   2  -1 -22 29001.2 1339.84  21
   2  -1 -22 29368.3 1332.24  43
   2  -1 -22 26498.4 1326.71  44
   2  -1 -22 28888.3 1416.73   2
   2   1 -22 29412.2 1390.57   2
   2   1 -22 26808.2 1304.08   5
   2  -1 -22 25932.0 1473.07  13
  -2  -1  22 30229.1 1442.96  10
   2  -1 -21 204.532 79.0073  21
  -2  -1  21 254.486 55.1726  17
   2  -1 -21 176.872 76.2278  15
   2  -1 -21 263.652 71.1190  43
   2  -1 -21 297.268 72.5170  44
  -2  -1  21 203.559 107.240  10
   2  -1 -21 73.6146 133.635  13
   2  -1 -21 378.366 111.519   2
   2   1 -21 252.023 42.0115   5
   2   1 -21 273.871 87.7313   2
  -2  -1  20 185.406 51.7164  17
   2  -1 -20 202.553 71.8702  21
   2  -1 -20 76.7851 68.7380  15
   2   1 -20 131.500 78.6211  21
   2  -1 -20 192.859 64.7155  43
   2  -1 -20 211.895 148.216  13
  -2  -1  20 268.152 113.080  10
   2   1 -20 136.349 72.5447   2
   2  -1 -20 269.957 99.7255   2
   2  -1 -19 2838.59 226.787   2
   2  -1 -19 2244.10 276.479  13
   2   1 -19 2977.86 208.281   2
  -2  -1  19 3108.52 245.879  10
   2  -1 -19 2260.66 200.735  15
  -2  -1  19 2623.48 157.823  17
   2   1 -19 2802.08 181.946  21
   2  -1 -19 2847.62 178.999  21
   2  -1 -18 368.003 105.656   2
   2   1 -18 405.202 88.6491   2
  -2  -1  18 646.406 123.688  10
   2   1 -18 362.501 60.0705  15
  -2  -1  18 421.702 57.4955  17
   2  -1 -18 444.072 93.5409  15
   2   1 -18 597.936 82.3295  21
   2  -1 -18 431.304 76.0431  21
   2  -1 -17 15653.6 732.496   2
  -2   1  17 13699.7 702.405   8
   2   1 -17 13240.7 723.658  13
  -2  -1  17 14519.4 743.787  10
   2   1 -17 12913.9 675.594  15
   2   1 -17 14266.3 675.615  21
   2  -1 -17 13294.0 671.065  21
  -2  -1  17 13231.0 656.546  17
   2  -1 -17 14485.2 719.121  15
   2   1 -16 5491.40 384.294  13
  -2   1  16 7143.51 379.547   8
   2  -1 -16 7013.57 492.113  11
   2  -1 -16 7108.19 396.707   2
  -2  -1  16 6275.26 400.510  10
   2   1 -16 6728.45 355.165  15
   2   1 -16 6992.21 351.736  21
  -2  -1  16 6815.98 334.792  17
   2  -1 -16 6520.54 346.811  21
   2  -1 -16 6849.71 386.849  15
  -2   1  15 1772.22 148.001   8
   2  -1 -15 1837.77 161.720   2
   2   1 -15 1413.68 156.316  13
  -2  -1  15 1966.61 176.500  10
   2  -1 -15 1650.44 230.776  11
   2   1 -15 1751.50 126.283  21
   2  -1 -15 1865.96 157.848  15
   2  -1 -14 21053.8 1042.74   2
   2   1 -14 19623.0 1044.90  13
   2  -1 -14 22088.2 1135.31  11
  -2   1  14 21366.0 1031.52   8
  -2  -1  14 21179.7 1053.93  10
   2  -1 -14 21873.3 1046.14  15
  -2  -1  13 86.4121 87.5973  10
  -2   1  13 103.178 67.6705   8
   2  -1 -13 35.0051 140.489  11
   2  -1 -13 206.565 82.6169   2
   2  -1 -13 161.544 76.2454  15
   2  -1 -12 166922. 7843.55   2
  -2  -1  12 171037. 7855.10  10
   2  -1 -12 165593. 7842.12   1
   2  -1 -12 170787. 7926.94  11
  -2   1  12 171959. 7839.97   8
   2  -1 -12 169834. 7848.68  15
  -2   1  11 2164.83 147.934   8
   2  -1 -11 1946.39 144.690   1
  -2  -1  11 2114.50 160.892  10
   2  -1 -11 2071.27 154.416   2
   2  -1 -11 1809.24 215.739  11
   2   1 -11 1846.04 162.612  11
   2  -1 -11 1781.19 146.771  15
   2  -1 -10 62977.2 2932.96   1
  -2  -1  10 62472.8 2942.60  10
   2  -1 -10 58992.4 2933.38   2
   2  -1 -10 66622.9 3015.31  11
   2   1 -10 62084.6 2945.57  11
   2  -1 -10 66414.4 2944.12  15
  -2  -1   9 860.566 97.3887  10
   2  -1  -9 877.755 85.6826   1
  -2   1   9 898.561 61.3832   9
   2   1  -9 834.184 98.6346  11
   2  -1  -9 898.715 163.242  11
   2  -1  -9 1167.96 102.071   2
   2  -1  -9 959.336 99.9868  15
   2  -1  -8 31161.5 1472.36   1
   2  -1  -8 32339.6 1540.52  11
  -2   1   8 30673.2 1452.35   9
   2   1  -8 30524.0 1480.82  11
   2  -1  -8 31785.0 1477.04   2
  -2  -1   8 32016.9 1480.80  10
   2  -1  -8 32143.9 1484.62  15
  -2   1   7 149.440 28.5747   9
   2  -1  -7 131.727 48.2287   1
   2  -1  -7 208.938 57.7673   2
   2   1  -7 95.2252 58.1751  11
  -2  -1   7 267.814 59.0541  10
  -2  -1   6 47267.2 2181.41  10
   2  -1  -6 47146.0 2176.56   1
  -2  -1   6 45143.8 2195.28  14
   2  -1  -5 1757.39 107.552   1
  -2  -1   5 1622.02 108.946  10
   2  -1  -4 147.721 39.8019   1
  -2  -1   4 229.107 44.0048  10
   2  -1  -3 244.948 43.9838   1
   2  -1  -3 363.601 48.1391   7
  -2  -1   3 284.667 41.2922  10
  -2  -1   2 317479. 14440.9  10
  -2  -1   2 294791. 14444.5  12
   2  -1  -2 327601. 14445.6   7
  -2  -1   1 217.789 39.0717  10
  -2  -1   1 364.208 54.5452  13
  -2  -1   1 349.836 59.2834  12
   2  -1  -1 135.590 38.7782  10
   2  -1  -1 230.301 40.6779  15
   2  -1   0 11099.8 521.784  10
   2  -1   0 10846.7 515.507  15
  -2  -1   0 10470.0 519.885  14
   2  -1   1 92.3752 43.0635  10
  -2  -1  -1 151.070 35.8352   9
   2  -1   1 146.634 31.2180  15
  -2  -1  -2 165059. 7856.04   7
   2  -1   2 178897. 7879.05  10
  -2  -1  -2 183090. 7869.02   9
   2  -1   2 172444. 7863.00  15
  -2  -1  -3 3604.99 183.912   1
  -2   1  -3 3528.98 168.501  12
   2  -1   3 3494.97 184.456  10
  -2  -1  -3 3523.26 227.387  13
  -2  -1  -3 3609.40 167.171   9
  -2  -1  -3 3660.16 188.128  16
   2  -1   4 82674.9 3905.91  10
  -2  -1  -4 83873.4 3885.84   9
  -2  -1  -4 83951.0 3935.43  13
  -2  -1  -4 83657.8 3906.66   1
  -2  -1  -4 86735.9 3904.69  16
  -2  -1  -5 379.081 114.001  13
  -2  -1  -5 385.704 64.9007   1
  -2  -1  -5 264.743 31.0468   9
   2  -1   5 372.854 63.5460  10
  -2  -1  -5 314.303 57.7493  16
  -2  -1  -6 24046.7 1140.80  13
   2  -1   6 23467.7 1100.57  10
  -2  -1  -6 23258.9 1101.20   1
  -2  -1  -6 21824.0 1091.58  16
   2  -1   7 502.786 80.1929  10
  -2  -1  -7 464.479 123.538  13
  -2  -1  -7 444.409 79.6211   1
  -2  -1  -7 381.514 70.2595  16
  -2  -1  -8 12047.4 625.966   2
  -2  -1  -8 12261.0 626.188   1
  -2  -1  -8 12775.4 674.842  13
   2  -1   8 12771.0 629.809  10
  -2  -1  -9-7.08936 71.1759   2
  -2   1  -9 80.3105 76.8741  13
   2  -1   9 64.0453 67.4907  10
  -2  -1  -9 117.042 68.5906   1
   2   1   9 42.4305 31.5879   8
   2  -1   9 61.0167 61.1796  14
   2   1  10 1221.71 81.5087   8
  -2   1 -10 1368.88 133.602  13
  -2  -1 -10 1324.20 178.864  13
  -2  -1 -10 1360.12 131.679   1
   2  -1  10 1235.15 129.944  10
  -2  -1 -10 1364.17 132.702   2
   2  -1  10 1114.37 115.751  14
  -2  -1 -10 1032.12 104.916  16
  -2  -1 -11 992.681 133.997   2
   2  -1  11 1082.76 132.283  10
  -2  -1 -11 1320.04 188.469  13
  -2   1 -11 1054.71 132.601  13
   2   1  11 1221.95 84.0345   8
   2  -1  11 1269.11 124.309  14
  -2  -1 -11 1185.46 109.644  16
  -2  -1 -12 209173. 9596.16   2
   2  -1  12 205002. 9601.00  10
  -2   1 -12 214988. 9604.71  13
  -2  -1 -12 205453. 9654.28  13
   2  -1  12 194768. 9579.31  14
  -2  -1 -12 211921. 9571.42  16
  -2  -1 -13 7128.13 413.371   2
   2  -1  13 7408.58 422.596  10
  -2  -1 -13 6363.19 465.784  13
  -2   1 -13 6827.77 417.192  13
   2  -1  13 6336.19 386.876  14
  -2  -1 -13 7470.77 381.578  16
  -2  -1 -14 721.059 125.334   2
   2  -1  14 816.055 135.164  10
  -2   1 -14 742.826 128.263  13
  -2  -1 -14 758.227 173.806  13
  -2  -1 -14 966.234 84.2910  21
  -2  -1 -14 726.217 93.8545  16
  -2  -1 -15 4556.63 313.735   2
   2  -1  15 4953.54 322.971  10
  -2  -1 -15 4896.51 381.398  13
  -2  -1 -15 4558.27 271.688  16
  -2  -1 -15 4505.79 252.809  21
   2  -1  16 4853.91 329.659  10
  -2  -1 -16 4664.46 371.140  13
  -2  -1 -16 4712.77 319.492   2
  -2  -1 -16 4679.43 256.201  21
  -2  -1 -16 4273.86 266.513  16
   2  -1  17 14703.5 795.657  10
  -2  -1 -17 15395.8 853.466  13
   2   1  17 15029.8 772.160  10
  -2  -1 -17 15348.3 790.111   2
  -2  -1 -17 15223.0 712.808  21
  -2  -1 -17 12702.0 718.172  16
   2  -1  18 8387.00 493.400  10
  -2   1 -18 8178.98 456.582   2
  -2  -1 -18 8918.25 490.658   2
  -2  -1 -18 8076.67 534.872  13
  -2   1 -18 7955.98 379.567   5
   2   1  18 7901.77 465.173  10
  -2  -1 -18 7006.02 398.990  37
  -2  -1 -18 7833.21 401.768  44
  -2   1 -18 7120.34 400.154  30
  -2  -1 -19 11792.1 659.420   2
   2  -1  19 11751.7 669.465  10
  -2  -1 -19 10860.6 707.640  13
  -2   1 -19 11745.5 637.994   2
   2   1  19 10901.2 641.938  10
  -2   1 -19 12051.4 552.960   5
  -2  -1 -19 11127.1 568.210  43
  -2  -1 -19 11020.0 573.737  44
  -2   1 -19 10911.8 564.468  44
  -2  -1 -19 11638.5 574.941  37
  -2   1 -19 11179.5 575.574  30
  -2  -1 -19 11718.6 572.779  30
  -2  -1 -20 13037.0 672.895   2
   2   1  20 11618.5 644.780  10
  -2   1 -20 12878.2 644.342   2
   2  -1  20 11003.2 658.803  10
  -2   1 -20 11639.8 544.255   5
  -2  -1 -20 11647.8 721.355  13
  -2  -1 -20 10250.2 562.989  44
  -2   1 -20 10872.2 559.310  44
  -2  -1 -20 10739.0 566.327  37
  -2  -1 -20 10849.3 561.144  43
  -2   1 -20 11502.2 570.612  30
  -2  -1 -20 11255.3 565.830  30
  -2   1 -21 954.511 79.6492   5
   2  -1  21 664.114 156.335  10
   2   1  21 795.432 144.319  10
  -2   1 -21 757.945 135.828   2
  -2  -1 -21 1293.72 211.503  13
  -2  -1 -21 943.284 164.848   2
  -2  -1 -21 826.244 96.7498  43
  -2  -1 -21 842.987 105.984  44
  -2   1 -21 681.768 95.3349  44
  -2  -1 -21 1020.55 108.176  30
  -2   1 -21 1208.14 118.749  30
  -2  -1 -22 45110.3 2293.90  19
   2  -1  22 48031.8 2409.98  10
  -2  -1 -22 48210.9 2458.01  13
  -2   1 -22 51140.1 2381.33   2
   2   1  22 47980.8 2382.98  10
  -2  -1 -22 48231.2 2397.84   2
  -2   1 -22 50170.6 2267.77   5
  -2  -1 -22 47186.3 2285.60  43
  -2   1 -22 49897.9 2285.38  44
  -2  -1 -22 49510.1 2293.25  44
  -2  -1 -22 49803.5 2290.45  30
  -2   1 -22 46680.2 2292.82  30
  -2  -1 -23 2508.94 196.597  19
   2  -1  23 2505.54 277.663  10
   2   1  23 2740.28 264.065  10
  -2   1 -23 2931.09 168.148   5
  -2  -1 -23 2574.08 275.012   2
  -2  -1 -23 2751.19 309.347  13
  -2   1 -23 2839.95 266.418   2
  -2   1 -23 2941.18 185.333  44
  -2  -1 -23 3276.69 203.213  44
  -2  -1 -23 2542.29 189.278  43
  -2  -1 -23 2872.44 196.077  30
  -2  -1 -24 38642.2 1878.75  19
  -2   1 -24 40201.7 1897.08  19
  -2  -1 -24 39613.0 1876.51  44
  -2  -1 -24 40683.9 1873.71  43
  -2   1 -24 39107.1 1867.73  44
   2  -1  24 39054.4 2001.93  10
  -2  -1 -24 40290.3 1999.57   2
   2   1  24 36626.2 1969.31  10
  -2  -1 -24 39303.0 2039.09  13
  -2   1 -24 39355.3 1849.83   5
  -2   1 -24 40370.2 1972.06   2
  -2  -1 -25 375.094 93.5163  19
  -2   1 -25 309.054 115.495  19
  -2  -1 -25 287.942 93.6679  43
  -2   1 -25 290.050 82.7207  44
  -2  -1 -25 468.178 102.809  44
   2   1  25 286.134 124.463  10
  -2   1 -25 189.820 118.148   2
  -2  -1 -25 264.909 132.849   2
   2  -1  25 626.225 153.690  10
  -2   1 -25 478.417 70.5936   5
  -2  -1 -26 1838.99 161.859  19
  -2   1 -26 2017.95 182.679  19
  -2   1 -26 2274.09 160.148  44
  -2  -1 -26 2139.02 164.067  43
  -2  -1 -26 2397.80 170.836  44
   2   1  26 1864.00 234.830  10
  -2   1 -26 1982.27 230.511   2
   2  -1  26 1904.64 241.929  10
  -2   1 -27 700.130 121.984  19
  -2  -1 -27 698.848 105.716  19
  -2  -1 -27 574.236 107.872  44
  -2   1 -27 546.242 93.7224  44
  -2   1 -27 782.653 109.492  43
  -2  -1 -27 659.412 101.930  43
   2   1  27 761.988 151.986  10
  -2   1 -27 481.364 144.332   2
   2  -1  27 635.707 160.611  10
  -2   1 -28 876.835 131.714  19
  -2  -1 -28 843.291 108.447  19
  -2   1 -28 1172.08 122.782  43
  -2   1 -28 1067.31 111.117  44
  -2  -1 -28 1022.85 123.100  44
  -2  -1 -28 972.935 119.685  43
  -2  -1 -29 1685.64 134.554  19
  -2   1 -29 1708.21 153.038  19
  -2  -1 -29 1542.74 141.685  43
  -2   1 -29 1174.06 123.963  44
  -2  -1 -29 1548.96 141.532  44
  -2   1 -29 1579.72 140.046  43
  -2  -1 -29 1748.96 123.650   6
  -2  -1 -30 37.3376 56.5419  19
  -2   1 -30 236.402 88.8147  19
  -2   1 -30 53.4884 81.1843  43
  -2  -1 -30 109.081 78.5423  44
  -2  -1 -30 142.288 84.3206  43
  -2   1 -30 114.402 64.5231  44
  -2  -1 -30 112.221 58.1317   6
  -2   1 -31 1800.36 152.051  19
  -2  -1 -31 1818.66 142.846  44
  -2  -1 -31 2064.51 151.418  43
  -2   1 -31 2084.13 149.391  43
  -2   1 -31 1469.79 126.624  44
  -2  -1 -31 2011.13 128.732   6
  -2   1 -32 931.311 105.032  19
  -2  -1 -32 934.828 83.4077   6
  -2  -1 -32 1051.85 108.798  43
  -2  -1 -32 1181.14 102.737  44
  -2   1 -32 979.755 101.861  43
  -2   1 -33 9.73257 60.2935  19
  -2   1 -33 22.8805 40.3876   6
  -2  -1 -33 42.0927 42.7832   6
  -2   1 -33 50.4710 65.7645  43
  -2   1 -33 17.9392 50.5533  42
  -2  -1 -33 27.8175 57.9225  44
  -2  -1 -33 61.9175 54.4024  35
  -2   1 -34 1393.53 88.2438   6
  -2  -1 -34 1274.82 88.6928   6
  -2   1 -34 1790.78 114.926  43
  -2  -1 -34 1083.12 93.8062  44
  -2   1 -34 1830.58 103.326  42
  -2  -1 -34 1521.54 102.884  35
  -2   1 -35 154.983 41.7518  42
  -2  -1 -35 113.536 43.1914  42
  -2   1 -35 65.7527 50.4662  43
  -2  -1 -35 33.1843 38.8691  35
  -2  -1 -36 56.7120 32.9191  42
  -2   1 -36 66.0799 30.6205  42
  -2  -1 -36 49.2023 28.1446  35
   2  -2 -37 987.929 70.9244  42
   2   2 -37 962.004 68.3901  42
   2   2 -36 77.9133 40.5890  42
   2  -2 -36 85.0538 44.1513  42
   2  -2 -36 1.99588 28.6009  35
   2   2 -35 4112.03 226.621  19
   2   2 -35 3882.20 215.412  43
   2  -2 -35 4076.21 214.519  42
   2  -2 -35 3628.80 204.577  35
   2   2 -34 99.1873 70.4934  19
   2   2 -34 155.431 63.2013  43
   2  -2 -34 210.110 65.2840  42
   2  -2 -34 91.0832 48.5926  35
   2   2 -33 182.841 83.8189  19
   2  -2 -33 247.017 67.5456  42
   2   2 -33 232.437 70.0884  43
   2  -2 -33 130.991 60.3001  44
   2  -2 -33 106.905 55.9979  35
   2   2 -32 508.081 105.870  19
   2  -2 -32 626.410 83.3231  42
   2   2 -32 585.888 87.4053  43
   2  -2 -32 362.444 78.1785  44
   2  -2 -32 515.722 75.1875  35
   2   2 -31 165.770 102.796  19
   2  -2 -31 45.7404 73.2937  44
   2   2 -31 145.935 77.1961  43
   2  -2 -31 104.353 70.0011  42
   2  -2 -31 131.746 64.3225  35
   2  -2 -30 18331.2 867.524  42
   2  -2 -30 16928.4 869.393  44
   2   2 -30 18921.8 871.918  43
   2  -2 -30 16923.1 864.523  35
  -2  -2  29 618.826 77.1216  17
   2  -2 -29 651.175 96.2414  42
   2   2 -29 722.864 98.7816  43
   2  -2 -29 786.990 105.834  44
   2  -2 -29 628.813 75.9315   6
  -2   2  28 6320.99 332.257  17
  -2  -2  28 6624.81 341.568  17
   2  -2 -28 6164.54 350.718  19
   2  -2 -28 6309.94 359.502  44
   2  -2 -28 6746.22 368.548  43
   2   2 -28 6954.84 356.414  43
   2  -2 -28 6722.88 352.887  42
  -2   2  28 5998.38 437.208  10
  -2  -2  28 5653.81 462.561  10
   2  -2 -28 6548.36 339.312   6
  -2   2  27 1543.64 112.389  17
  -2  -2  27 1731.56 124.113  17
   2  -2 -27 1590.02 151.896  43
   2   2 -27 1610.60 138.322  43
   2  -2 -27 1637.89 147.491  44
   2  -2 -27 1654.11 133.792  42
  -2  -2  27 1458.23 220.881  10
   2  -2 -27 1857.93 125.155   6
   2   2 -27 1629.35 111.345   5
   2  -2 -26 67.6165 90.1993  21
  -2  -2  26-4.97362 58.7471  17
   2  -2 -26 106.054 70.0127  42
   2  -2 -26 55.3377 84.1568  44
   2  -2 -26-7.22493 90.1713  43
   2   2 -26 22.7870 48.0458   5
   2  -2 -26 30.9933 154.333  13
   2  -2 -26-4.64997 55.6829   6
  -2  -2  26-23.9994 115.714  10
   2  -2 -25 175.339 85.6550  21
  -2  -2  25 247.658 63.9641  17
   2  -2 -25 176.235 92.1598  43
   2  -2 -25 225.556 90.3972  44
   2   2 -25 274.042 52.8216   5
   2  -2 -25 165.889 60.7132   6
   2   2 -25 366.200 107.568   2
   2  -2 -25 157.310 161.792  13
  -2  -2  25 23.4228 125.809  10
   2  -2 -24 809.669 107.531  21
  -2  -2  24 609.350 78.2053  17
   2  -2 -24 660.244 106.294  43
   2  -2 -24 754.837 108.536  44
   2   2 -24 623.505 66.0929   5
  -2  -2  24 632.440 146.559  10
   2  -2 -24 939.748 213.967  13
   2  -2 -24 613.115 76.2964   6
   2   2 -24 697.994 120.472   2
   2  -2 -23 3657.70 232.770  21
  -2  -2  23 3406.21 211.201  17
   2  -2 -23 3576.37 229.555  44
   2  -2 -23 3765.84 233.316  43
   2   2 -23 3752.22 195.470   5
  -2  -2  23 3609.33 323.773  10
   2  -2 -23 3758.56 210.712   6
   2   2 -23 3597.25 271.982   2
   2  -2 -23 3055.34 366.567  13
   2  -2 -22 529.095 91.5543  21
  -2  -2  22 723.286 76.9162  17
   2  -2 -22 695.751 96.5559  43
   2  -2 -22 484.335 93.3718  44
   2   2 -22 567.483 58.3930   5
   2   2 -22 732.650 119.094   2
   2  -2 -22 721.507 72.8993   6
  -2  -2  22 574.006 152.545  10
  -2  -2  21 211.033 57.7437  17
   2  -2 -21 250.089 80.3465  21
   2  -2 -21 182.522 76.3709  43
  -2  -2  21 143.585 54.8629  41
   2  -2 -21 160.039 78.8002  44
   2  -2 -21 146.027 150.184  13
  -2  -2  21 251.485 125.469  10
   2   2 -21 201.036 41.3525   5
   2  -2 -21 244.138 54.6679   6
   2  -2 -20 1870.86 145.117  21
  -2  -2  20 2054.73 131.175  17
   2  -2 -20 1830.03 185.108  15
   2  -2 -20 1788.41 140.653  43
  -2  -2  20 2035.06 132.105  41
   2  -2 -20 1904.24 145.989  44
  -2  -2  20 1690.43 199.280  10
   2   2 -20 1908.46 111.355   5
   2  -2 -20 1542.56 250.135  13
   2  -2 -19 14034.0 748.543  15
  -2  -2  19 13632.4 670.731  17
   2  -2 -19 13960.4 684.593  21
   2  -2 -19 13802.2 684.451  44
   2  -2 -19 13691.2 681.828  43
  -2   2  19 13629.5 714.605   8
  -2  -2  19 14245.1 781.214  10
  -2  -2  18 7923.62 498.173  10
  -2   2  18 7796.83 445.863   8
  -2  -2  18 8740.68 410.131  17
   2  -2 -18 8604.30 483.231  15
   2  -2 -18 7457.47 416.687  21
  -2  -2  17-44.2777 91.8729  10
  -2   2  17 43.5414 65.0534   8
   2  -2 -17 99.8729 85.8353  15
  -2  -2  17 10.6905 46.7504  17
   2  -2 -16 517.497 177.462  11
  -2   2  16 673.846 92.9366   8
  -2  -2  16 806.943 135.200  10
   2  -2 -16 572.004 111.038  15
  -2  -2  16 639.276 68.4042  17
   2  -2 -15 121.950 153.325  11
  -2  -2  15 12.5981 93.4468  10
   2  -2 -15 46.6144 78.7201   1
  -2   2  15 73.1815 64.0271   8
  -2  -2  15 3.14714 46.2008  17
   2  -2 -15-45.2587 93.4363  15
   2  -2 -14 124106. 5659.03  11
   2  -2 -14 118901. 5529.28   1
  -2  -2  14 113521. 5550.35  10
   2  -2 -14 120891. 5546.95  15
  -2  -2  14 118295. 5479.24  17
  -2  -2  13 1774.87 178.701  10
   2  -2 -13 1951.79 161.139   1
   2  -2 -13 1547.57 242.454  11
   2  -2 -13 1919.55 172.327  15
  -2  -2  12 15007.2 790.108  10
   2  -2 -12 15156.3 773.758   1
   2  -2 -12 15494.9 879.997  11
   2  -2 -12 16207.9 794.910  15
  -2  -2  11 812.126 118.305  10
   2  -2 -11 1029.60 111.363   1
   2  -2 -11 861.255 194.577  11
   2  -2 -11 926.373 126.724  15
  -2  -2  11 837.821 129.060  14
   2  -2 -10 117.663 62.2839   1
  -2   2  10 77.0167 22.0196   9
   2  -2 -10 191.256 167.005  11
  -2  -2  10 117.460 76.5527  10
   2  -2 -10 25.0413 80.9233  15
  -2  -2  10 239.678 96.6736  14
   2  -2  -9-5.77578 55.9275   1
   2  -2  -9 32.1989 129.885  11
  -2  -2   9 5.03772 31.4383  12
  -2  -2   9 14.2264 62.9279  10
  -2  -2   9 72.4480 80.5101  14
   2  -2  -8 407507. 17951.4   1
   2  -2  -8 400409. 17945.2   7
   2  -2  -8 424072. 18044.0  11
  -2  -2   8 355516. 17920.6  12
  -2  -2   8 427782. 17963.3  10
  -2  -2   8 411318. 17981.2  14
  -2  -2   7 29.9159 34.8083  12
   2  -2  -7-13.6316 128.688  11
   2  -2  -7 31.0918 51.4327   1
   2  -2  -7 55.7098 51.5575   7
  -2  -2   7 65.4458 58.5778  10
  -2  -2   7 16.1947 76.7865  14
  -2  -2   6 20006.1 920.789  10
   2  -2  -6 21744.3 916.113   7
   2  -2  -6 20876.0 918.001   1
  -2  -2   5 66.3748 55.4744  10
   2  -2  -5 98.8290 57.1085   1
   2  -2  -5 21.4784 49.0837   7
  -2  -2   4 35977.9 1689.17  10
   2  -2  -4 35617.7 1691.58   1
  -2  -2   4 35723.3 1682.81  16
  -2  -2   3-23.2376 52.0742  10
   2  -2  -3 41.4945 59.7080   1
  -2  -2   3 13.7375 37.6291  13
  -2  -2   3 37.8125 49.6222  16
  -2  -2   2 137840. 6510.34  13
  -2  -2   2 143653. 6519.30  10
   2  -2  -2 142869. 6522.74  10
  -2  -2   2 142737. 6517.57  16
   2  -2  -2 137554. 6520.33  15
  -2  -2   1 34.6391 50.5734  10
   2  -2  -1 39.5886 59.0581  10
  -2  -2   1 119.475 63.4351  13
   2  -2  -1 153.168 61.0355  15
  -2  -2   1 114.059 66.3641  14
   2  -2   0 20687.9 988.299  10
  -2  -2   0 19281.6 989.852  13
   2  -2   0 20568.8 978.935  15
  -2  -2   0 21326.6 988.245  14
   2  -2   1 57.4818 58.9096  10
  -2  -2  -1-39.1982 74.3176  13
  -2  -2  -1 4.53010 53.6510  14
   2  -2   1 11.0467 46.6374  15
  -2  -2  -2 23288.0 1258.84  13
   2  -2   2 27356.0 1247.85  10
  -2  -2  -2 26686.8 1234.50  14
  -2  -2  -3 500.236 82.7067   1
   2  -2   3 498.993 82.5799  10
  -2  -2  -3 438.724 48.3822   7
  -2  -2  -3 594.397 66.0013  14
   2  -2   3 608.843 61.0248  16
   2  -2   4 112635. 4698.45  10
  -2  -2  -4 115429. 4696.69   1
  -2  -2  -4 104020. 4660.13   7
   2  -2   4 114192. 4665.98  16
  -2  -2  -4 111958. 4669.14  14
  -2  -2  -5 221.909 69.3817   1
   2  -2   5 266.413 73.1300  10
  -2  -2  -5 259.166 36.8521   7
  -2  -2  -5 295.911 77.0782  16
   2  -2   5 201.825 34.6781  16
  -2  -2  -5 209.118 34.6325  14
  -2  -2  -6 10229.4 542.670   1
   2  -2   6 10757.1 551.105  10
  -2  -2  -6 10991.9 549.882  16
  -2  -2  -7 5628.96 375.321  13
   2  -2   7 5386.42 321.865  10
  -2  -2  -7 5528.42 317.960   1
  -2  -2  -7 5721.38 321.163  16
  -2  -2  -8 2381.92 171.715   2
  -2  -2  -8 1719.42 148.235   1
   2  -2   8 1902.13 159.947  10
  -2  -2  -8 1762.04 203.610  13
  -2  -2  -8 1899.68 154.889  16
  -2  -2  -9 6098.29 412.256  13
  -2  -2  -9 6023.34 351.607   1
  -2  -2  -9 6196.89 369.535   2
   2  -2   9 6073.32 358.504  10
   2  -2   9 5919.53 364.404  14
  -2  -2  -9 5903.02 346.145  16
  -2  -2 -10 1148.98 197.342  13
   2  -2  10 1266.97 144.387  10
  -2  -2 -10 1254.90 162.295   2
  -2  -2 -10 1320.45 134.055   1
  -2  -2 -10 1097.09 131.014  16
   2  -2  10 1090.61 143.196  14
  -2  -2 -11 3081.30 256.058   2
   2  -2  11 3508.24 252.060  10
  -2  -2 -11 3406.71 304.936  13
  -2  -2 -11 3439.14 237.001   1
  -2  -2 -11 3025.92 226.717  16
   2  -2  11 3207.96 243.328  14
   2  -2  12 14921.7 763.571  10
  -2  -2 -12 15691.9 773.320   2
  -2  -2 -12 13646.4 678.711   3
  -2  -2 -12 14369.3 746.817   1
  -2  -2 -12 14538.2 823.582  13
   2  -2  12 14532.4 756.244  14
  -2  -2 -12 15325.8 742.251  16
   2   2  13 5242.10 303.372   8
  -2  -2 -13 6756.01 463.839  13
   2  -2  13 5854.18 382.452  10
  -2  -2 -13 6097.36 369.169   1
  -2  -2 -13 6392.17 393.722   2
   2  -2  13 6237.02 375.440  14
  -2  -2 -13 6158.42 354.225  16
  -2  -2 -14 11438.2 685.564  13
  -2  -2 -14 11687.8 607.395   1
  -2  -2 -14 11633.2 623.897   2
   2  -2  14 11699.9 624.872  10
  -2  -2 -14 11326.5 586.133  16
   2  -2  14 10153.6 594.975  14
  -2  -2 -14 10246.8 531.680  21
  -2  -2 -15-44.5602 120.559   2
  -2  -2 -15-114.654 152.405  13
   2  -2  15 15.2392 104.788  10
   2  -2  15 74.5574 81.8776  14
   2  -2  15 80.5457 37.6947  17
  -2  -2 -15 30.5571 71.7548  16
  -2  -2 -15 16.3664 52.1055  21
   2  -2  16 67395.7 3206.49  10
  -2  -2 -16 69947.4 3286.11  13
  -2  -2 -16 70515.2 3209.70   2
  -2  -2 -16 67391.0 3155.80  16
  -2  -2 -16 66173.9 3104.03  21
   2  -2  16 65499.3 3091.53  17
  -2  -2 -17 553.608 99.5101  16
  -2  -2 -17 542.235 75.4787  21
   2  -2  17 428.394 57.2806  17
  -2  -2 -17 719.097 190.471  13
  -2   2 -17 571.957 55.7116   5
  -2  -2 -17 487.472 133.421   2
   2  -2  17 333.102 124.535  10
  -2  -2 -17 390.823 76.0175  44
  -2   2 -17 483.959 80.6457  30
  -2   2 -17 465.303 73.4624  32
  -2  -2 -18 2805.92 170.698  21
  -2  -2 -18 2093.84 190.956  16
  -2  -2 -18 2301.59 245.248   2
  -2   2 -18 2448.20 145.676   5
  -2  -2 -18 2370.46 289.802  13
   2  -2  18 3059.44 264.231  10
  -2  -2 -18 2857.29 170.180  37
  -2  -2 -18 2732.89 173.696  44
  -2  -2 -18 2878.89 170.500  43
  -2   2 -18 2477.37 160.903  32
  -2  -2 -18 2499.03 162.460  30
  -2   2 -18 2645.97 174.381  30
  -2  -2 -19 20295.8 1054.54  16
  -2  -2 -19 19965.9 1012.31  19
  -2  -2 -19 22745.0 1023.42  21
   2  -2  19 21972.5 1139.62  10
  -2   2 -19 20695.5 994.406   5
  -2  -2 -19 21717.4 1200.95  13
  -2  -2 -19 23955.8 1149.46   2
  -2  -2 -19 21132.4 1016.91  43
  -2  -2 -19 20285.4 992.514  40
  -2  -2 -19 21087.8 1023.93  44
  -2   2 -19 18977.0 1003.71  44
  -2  -2 -19 21036.5 1015.83  37
  -2  -2 -19 21166.3 1012.88  30
  -2   2 -19 22867.9 1026.64  30
  -2  -2 -19 22315.2 992.182  29
  -2  -2 -20 8120.81 455.523  19
  -2   2 -20 8971.89 440.362   5
  -2  -2 -20 9454.81 637.286  13
  -2  -2 -20 9105.59 571.489   2
   2  -2  20 8474.85 564.963  10
  -2   2 -20 9990.71 457.740  44
  -2  -2 -20 8563.18 437.016  40
  -2  -2 -20 9569.78 474.059  44
  -2  -2 -20 10016.6 468.208  37
  -2  -2 -20 9549.16 466.835  43
  -2   2 -20 8049.97 463.903  30
  -2  -2 -20 9091.52 461.418  30
  -2  -2 -20 8814.43 434.922  29
  -2  -2 -21 9097.05 460.305  19
   2   2  21 8633.87 537.832  10
  -2   2 -21 9822.74 542.778   2
  -2   2 -21 9028.34 439.688   5
   2  -2  21 10243.2 601.833  10
  -2  -2 -21 8725.56 633.266  13
  -2   2 -21 9532.14 456.194  44
  -2  -2 -21 9329.98 467.539  43
  -2  -2 -21 9567.98 475.385  44
  -2  -2 -21 8407.61 434.449  40
  -2   2 -21 8396.33 467.047  30
  -2  -2 -21 8134.90 430.708  29
  -2  -2 -21 9735.48 462.095  30
  -2  -2 -22 1273.53 113.402  19
   2   2  22 1390.77 181.691  10
  -2   2 -22 965.544 155.683   2
   2  -2  22 1035.48 193.193  10
  -2   2 -22 1234.56 95.0207   5
  -2  -2 -22 893.271 219.353  13
  -2  -2 -22 1637.14 138.133  44
  -2  -2 -22 1291.59 120.761  43
  -2   2 -22 1342.28 110.482  44
  -2  -2 -22 1151.62 86.0847  40
  -2  -2 -22 1269.73 122.056  30
  -2  -2 -23 1257.12 120.582  19
   2   2  23 1614.60 192.970  10
  -2  -2 -23 1343.05 249.105  13
   2  -2  23 1480.48 216.113  10
  -2   2 -23 1461.29 102.726   5
  -2   2 -23 1316.44 178.382   2
  -2  -2 -23 1402.91 132.459  43
  -2   2 -23 1437.97 118.188  44
  -2  -2 -23 1544.88 143.011  44
  -2  -2 -23 1124.91 96.2117  27
  -2  -2 -24 5829.08 320.409  44
  -2  -2 -24 5301.08 312.255  43
  -2   2 -24 5462.21 299.988  44
   2  -2  24 5271.92 423.525  10
   2   2  24 5151.32 385.903  10
  -2   2 -24 5602.39 388.828   2
  -2  -2 -24 5195.66 467.267  13
  -2   2 -24 5297.28 283.712   5
  -2   2 -25 460.344 82.7447  44
  -2  -2 -25 546.592 104.343  43
  -2  -2 -25 432.653 107.644  44
  -2  -2 -25 584.525 84.1941   6
  -2   2 -25 416.176 123.372   2
  -2  -2 -25 431.527 179.336  13
   2   2  25 395.874 124.023  10
  -2   2 -25 485.394 72.4499   5
   2  -2  25 597.118 176.644  10
  -2   2 -26 4741.42 318.473  19
  -2   2 -26 5003.28 284.345  44
  -2  -2 -26 5261.42 301.271  43
  -2  -2 -26 5307.77 307.249  44
   2   2  26 4419.53 370.720  10
  -2   2 -26 4457.13 366.898   2
  -2   2 -26 5171.60 272.389   5
   2  -2  26 4786.97 405.881  10
  -2  -2 -26 5384.26 286.298   6
  -2   2 -27 993.554 138.338  19
  -2   2 -27 808.471 95.2961  44
  -2  -2 -27 733.297 118.259  44
  -2  -2 -27 962.127 121.318  43
  -2   2 -27 871.772 86.8550   5
  -2  -2 -27 1049.82 102.122   6
  -2   2 -28 140.431 100.386  19
  -2   2 -28 90.6078 74.9608  43
  -2  -2 -28 240.713 92.2828  44
  -2  -2 -28 193.318 88.6878  43
  -2   2 -28 165.482 65.8486  44
  -2  -2 -28 127.732 67.2285   6
  -2   2 -29 838.182 127.356  19
  -2  -2 -29 805.890 91.8711   6
  -2   2 -29 1083.02 112.786  43
  -2  -2 -29 749.819 113.233  44
  -2  -2 -29 1016.99 116.452  43
  -2   2 -30 685.571 109.359  19
  -2  -2 -30 537.955 76.4661   6
  -2   2 -30 489.255 90.6728  43
  -2  -2 -30 550.821 96.4781  44
  -2  -2 -30 662.240 90.2218  35
  -2   2 -31 1507.71 138.721  19
  -2  -2 -31 1502.40 111.521   6
  -2  -2 -31 1437.54 126.628  44
  -2   2 -31 1557.68 127.968  43
  -2  -2 -31 1618.54 124.603  35
  -2   2 -32 1194.02 117.278  19
  -2  -2 -32 1231.35 93.6783   6
  -2   2 -32 1311.67 111.238  43
  -2  -2 -32 1209.34 109.798  44
  -2  -2 -32 1241.59 104.782  35
  -2   2 -33 2157.35 145.769  19
  -2  -2 -33 1930.45 120.947   6
  -2  -2 -33 1961.56 134.323  44
  -2   2 -33 2087.98 138.984  43
  -2  -2 -33 2084.23 133.427  35
  -2  -2 -34 569.122 49.1699   6
  -2   2 -34 506.477 46.4626   6
  -2  -2 -34 410.990 58.8761  44
  -2   2 -34 536.943 68.6573  43
  -2   2 -34 591.208 59.0919  42
  -2  -2 -34 612.323 65.0134  35
  -2   2 -35 2649.84 142.992  43
  -2  -2 -35 2679.80 136.661  35
   2  -3 -36 690.215 60.2960  42
   2   3 -35 2010.97 121.961  43
   2  -3 -35 2006.91 124.909  42
   2   3 -34 1259.05 102.508  43
   2  -3 -34 1572.68 107.772  42
   2  -3 -34 1370.67 96.8160  35
   2   3 -33 5594.92 299.003  43
   2  -3 -33 5748.11 301.889  42
   2  -3 -33 5665.12 297.259  35
   2   3 -32 487.467 103.067  19
   2  -3 -32 656.058 82.6355  42
   2   3 -32 591.082 80.9525  43
   2  -3 -32 567.279 76.8891  35
   2   3 -31 2694.56 160.985  19
   2  -3 -31 2517.25 130.453  44
   2   3 -31 2560.23 121.612  43
   2  -3 -31 2720.65 126.459  42
   2  -3 -31 2643.42 121.753  35
   2   3 -30 42.4896 100.378  19
   2  -3 -30 102.994 71.7595  42
   2  -3 -30 6.32122 77.7252  44
   2   3 -30 36.7154 68.3528  43
   2  -3 -30 30.7774 44.7925  27
   2  -3 -30 50.2469 66.8721  35
   2   3 -29 9221.59 522.580  19
  -2  -3  29 9695.01 480.862  17
   2   3 -29 9233.59 467.495   5
   2  -3 -29 9702.72 479.135   6
   2  -3 -29 9903.94 495.645  42
   2   3 -29 9704.15 491.521  43
   2  -3 -29 9359.98 501.930  44
   2  -3 -29 9850.07 496.014  35
  -2  -3  28 1376.52 109.863  17
   2   3 -28 1227.48 95.1075   5
   2  -3 -28 1153.80 106.897   6
   2  -3 -28 1668.29 141.727  44
   2  -3 -28 1524.81 128.378  42
   2   3 -28 1553.90 126.224  43
   2  -3 -28 1442.97 127.509  35
   2  -3 -27 350.667 92.0266  21
  -2  -3  27 294.075 65.7135  17
   2   3 -27 281.841 55.0162   5
   2  -3 -27 33.5171 156.677  13
  -2  -3  27 226.672 133.675  10
   2  -3 -27 221.240 64.4521   6
   2  -3 -27 426.706 103.246  44
   2  -3 -27 299.241 84.3408  42
   2  -3 -27 351.531 85.0510  35
   2  -3 -26 7305.03 395.653  21
  -2  -3  26 7355.29 377.078  17
   2   3 -26 6873.04 357.188   5
   2  -3 -26 6948.26 575.826  13
   2  -3 -26 7131.28 373.659   6
  -2  -3  26 6939.70 510.056  10
  -2  -3  26 6719.86 369.791  41
   2  -3 -26 7500.08 387.752  42
   2  -3 -26 7987.21 404.608  44
   2  -3 -26 7065.95 386.515  35
  -2  -3  25 5.32045 60.3410  17
   2  -3 -25 7.08344 80.8178  21
   2   3 -25 3.13927 45.8257   5
   2   3 -25 87.8353 83.5123   2
   2  -3 -25 35.2793 186.328  13
  -2  -3  25 25.1244 112.769  10
   2  -3 -25-35.0488 59.4595   6
   2  -3 -25-47.7172 68.0532  42
  -2  -3  25-5.17065 59.1697  41
   2  -3 -25 29.9712 89.9514  44
   2  -3 -25 77.5787 75.0662  35
  -2  -3  24 12305.7 613.684  17
   2  -3 -24 12184.3 627.924  21
   2  -3 -24 11513.5 608.417   6
   2  -3 -24 12528.5 840.368  13
   2   3 -24 12118.9 681.343   2
  -2  -3  24 11968.3 750.258  10
   2   3 -24 11669.4 592.303   5
   2  -3 -24 12976.4 621.327  42
   2  -3 -24 13479.1 637.422  44
  -2  -3  24 12881.1 615.677  41
   2  -3 -24 12613.0 625.116  35
   2  -3 -23 12984.2 657.679  21
   2  -3 -23 12531.2 734.439  16
  -2  -3  23 12960.3 643.011  17
   2  -3 -23 13086.5 640.708   6
   2   3 -23 13876.5 624.710   5
   2  -3 -23 12404.2 860.481  13
  -2  -3  23 13479.2 789.445  10
  -2  -3  23 12446.6 644.262  41
   2  -3 -23 12358.4 658.738  44
   2  -3 -23 12491.8 647.213  42
   2  -3 -23 12469.5 652.626  35
  -2  -3  22 181.167 67.1162  17
   2  -3 -22 156.416 76.8636  21
   2  -3 -22 211.165 104.306  16
   2  -3 -22 155.993 87.1850  44
   2  -3 -22 259.289 77.6231  42
  -2  -3  22 112.705 68.7978  41
  -2  -3  22 184.343 128.606  10
   2  -3 -22 138.321 177.723  13
   2   3 -22 239.841 49.3077   5
   2  -3 -22 226.814 64.2239   6
  -2  -3  21 8931.32 422.814  17
   2  -3 -21 7885.44 429.373  21
   2  -3 -21 8218.64 423.128  42
   2  -3 -21 7635.85 433.348  44
   2  -3 -21 7540.59 394.332  40
  -2  -3  21 7828.66 420.925  41
   2   3 -21 8524.61 398.440   5
  -2  -3  21 7926.60 536.989  10
   2  -3 -21 8173.22 415.179   6
   2  -3 -21 8687.93 633.094  13
   2  -3 -20 523.521 89.2653  21
  -2  -3  20 515.863 78.0221  17
   2  -3 -20 613.387 98.8663  44
   2  -3 -20 618.231 56.6579  40
   2  -3 -20 667.431 86.2080  42
  -2  -3  20 563.575 83.7779  41
  -2  -3  20 544.087 141.473  10
   2  -3 -20 514.460 72.4566   6
   2   3 -20 530.714 55.7246   5
   2  -3 -20 455.466 195.955  13
  -2  -3  19 7389.74 370.089  17
   2  -3 -19 6853.63 374.909  21
   2  -3 -19 7182.81 370.941  42
  -2  -3  19 7663.72 379.934  41
   2  -3 -19 6898.01 383.025  44
   2   3 -19 6981.62 349.211   5
  -2   3  19 6253.05 401.667   8
  -2  -3  19 6726.70 475.518  10
   2  -3 -19 7133.66 364.626   6
  -2  -3  18 2435.06 163.825  17
  -2  -3  18 3008.10 179.096  41
   2  -3 -18 3026.33 173.916  42
   2  -3 -18 3022.04 185.881  44
   2  -3 -18 2514.68 218.936   1
   2  -3 -18 2642.60 163.263   6
  -2   3  18 2291.32 195.561   8
  -2  -3  18 2773.15 257.088  10
  -2  -3  17 6175.73 316.695  17
   2  -3 -17 6112.64 399.099  15
   2  -3 -17 6156.05 332.698  44
   2  -3 -17 5956.35 317.411  42
   2  -3 -17 5917.30 327.883  43
  -2   3  17 5953.27 358.600   8
  -2  -3  17 6109.83 415.000  10
   2  -3 -17 5503.74 373.008   1
  -2  -3  16 8087.51 409.438  17
   2  -3 -16 8430.66 496.330  15
  -2  -3  16 8637.79 507.325  10
   2  -3 -16 8024.82 397.240   3
   2  -3 -16 8958.95 620.607  11
   2  -3 -16 7685.46 466.696   1
  -2  -3  15 4786.32 249.851  17
   2  -3 -15 5439.08 339.661  15
   2  -3 -15 4644.34 305.176   1
   2  -3 -15 4044.63 412.515  11
   2  -3 -15 4489.87 237.265   3
  -2  -3  15 4490.51 330.090  10
  -2  -3  14 518.366 65.2637  17
   2  -3 -14 474.576 118.911  15
   2  -3 -14 409.500 97.2523   1
  -2  -3  14 541.529 121.034  10
   2  -3 -14 468.104 201.384  11
   2  -3 -14 591.078 54.6282   3
  -2  -3  13 15758.5 762.977  17
   2  -3 -13 16490.5 847.462  15
  -2  -3  13 14378.5 850.602  14
   2  -3 -13 15184.9 816.766   1
   2  -3 -13 16583.9 969.955  11
   2  -3 -13 16165.0 753.508   3
  -2  -3  13 16763.8 847.950  10
  -2  -3  12 1762.52 115.600  17
  -2  -3  12 2083.22 200.181  14
   2  -3 -12 1938.60 191.628  15
  -2  -3  12 1563.39 169.408  10
   2  -3 -12 1543.68 264.596  11
   2  -3 -12 1841.78 161.063   1
  -2  -3  11 13091.7 744.890  14
   2  -3 -11 14975.4 743.360  15
  -2  -3  11 14013.9 661.927  17
  -2  -3  11 13353.2 727.274  10
   2  -3 -11 13511.2 710.558   1
   2  -3 -11 12814.5 820.924  11
  -2  -3  10 19966.7 1050.54  14
   2  -3 -10 19845.8 1001.39   7
   2  -3 -10 21564.5 1020.09   1
  -2  -3  10 20865.1 1033.73  10
  -2  -3   9 16688.0 871.376  14
  -2  -3   9 17198.0 856.007  10
   2  -3  -9 15955.7 820.820   7
   2  -3  -9 16945.5 839.703   1
   2  -3  -8 17619.1 863.729  15
  -2  -3   8 16420.2 875.799  14
   2  -3  -8 16086.8 827.753   7
   2  -3  -8 17070.1 844.156   1
  -2  -3   8 17280.1 853.733  10
  -2  -3   7 11230.5 612.221  14
   2  -3  -7 11090.5 600.532  15
   2  -3  -7 11701.7 587.239   1
   2  -3  -7 10868.8 567.007   7
   2  -3  -7 10441.4 667.790  11
  -2  -3   7 11222.9 588.451  10
  -2  -3   6 190.097 95.3864  14
   2  -3  -6 291.055 92.7876  15
  -2  -3   6 169.728 80.5502  10
   2  -3  -6 291.837 86.4214   1
   2  -3  -6 65.5682 152.384  11
   2  -3  -6 249.229 67.2311   7
  -2  -3   5 997.585 105.071  16
   2  -3  -5 1301.25 134.194  15
  -2  -3   5 1064.43 115.904  10
   2  -3  -5 1126.18 118.463   1
   2  -3  -5 1057.08 105.211   7
   2  -3  -5 1170.07 193.454  11
  -2  -3   4 90448.9 4245.49  16
   2  -3  -4 89846.8 4259.59  15
  -2  -3   4 89720.3 4256.09  10
   2  -3  -4 90853.9 4246.77   7
   2  -3  -4 93154.1 4263.11   1
   2  -3  -4 94000.8 4318.21  11
  -2  -3   3 138.328 63.9561  16
  -2  -3   3 64.1956 81.4168  14
   2  -3  -3 164.185 78.8546  15
   2  -3  -3 179.154 85.3921   1
  -2  -3   3 196.914 74.6285  10
  -2  -3   3 148.510 53.2998  13
   2  -3  -2 15427.8 795.203  15
  -2  -3   2 16203.7 813.330  14
  -2  -3   2 17024.5 795.965  16
  -2  -3   2 15629.2 783.697  13
  -2  -3   2 15763.1 798.919  10
  -2  -3   1 207.115 84.1508  14
   2  -3  -1 172.945 70.6988  15
  -2  -3   1 67.5972 64.8379  16
  -2  -3   1 185.185 73.1214  10
   2  -3  -1 279.423 79.0459  10
  -2  -3   1 161.351 82.3747  13
  -2  -3   0 50388.7 2351.63  14
  -2  -3   0 49022.2 2344.60  16
   2  -3   0 51740.2 2352.80  10
  -2  -3   0 47442.3 2348.72  13
  -2  -3  -1 177.130 72.0533  14
  -2  -3  -1 314.540 85.9166  16
  -2  -3  -1 107.396 92.6669  13
   2  -3   1 198.625 81.7777  10
   2  -3   2 267.236 75.7057  16
  -2  -3  -2 538.106 88.6383  14
  -2  -3  -2 297.740 92.1930  16
  -2  -3  -2 422.285 113.593  13
   2  -3   2 698.472 104.156  10
   2  -3   3 11638.1 606.191  16
  -2  -3  -3 12422.0 616.094  14
  -2  -3  -3 12627.3 635.472  16
  -2  -3  -3 12562.9 632.601   1
  -2  -3  -3 11918.7 594.460   7
  -2  -3  -3 11477.8 651.509  13
   2  -3   3 12459.7 638.975  10
   2  -3   4 600.077 77.5569  16
  -2  -3  -4 759.842 86.6443  14
  -2  -3  -4 636.292 66.5557   7
   2  -3   4 814.059 114.014  10
  -2  -3  -4 614.915 133.371  13
  -2  -3  -4 575.641 95.3101   1
  -2  -3  -5 15649.1 768.639  14
   2  -3   5 16013.0 763.099  16
   2  -3   5 16601.9 807.982  10
  -2  -3  -5 14063.4 834.172  13
  -2  -3  -5 15193.2 755.121   7
  -2  -3  -5 16871.2 802.943   1
   2  -3   6 1183.38 90.2535  16
  -2  -3  -6 988.299 85.4574  14
  -2  -3  -6 662.330 110.597   1
  -2  -3  -6 776.336 170.889  13
  -2  -3  -6 864.363 75.1324   7
   2  -3   6 1263.76 141.889  10
  -2  -3  -7 4709.24 282.480  16
  -2  -3  -7 3786.57 213.124  14
  -2  -3  -7 4325.71 271.756   1
   2  -3   7 4230.23 277.290  10
  -2  -3  -8 10803.9 580.666  16
   2  -3   8 10247.8 577.805  10
  -2  -3  -8 10803.2 569.354   1
   2  -3   9 688.053 154.564  14
  -2  -3  -9 738.746 131.144  16
  -2  -3  -9 713.699 64.3361   3
  -2  -3  -9 735.971 123.425   1
   2  -3   9 921.129 143.131  10
   2  -3  10 740.338 148.991  14
  -2  -3 -10 541.504 127.525  16
  -2  -3 -10 612.712 60.5356   3
   2  -3  10 648.285 128.858  10
  -2  -3 -10 698.923 120.136   1
  -2  -3 -11 798.075 133.303  16
   2  -3  11 824.389 150.297  14
   2  -3  11 857.012 141.131  10
  -2  -3 -11 844.466 217.221  13
  -2  -3 -11 905.017 70.1326   3
  -2  -3 -11 810.396 133.727   1
   2  -3  12 1063.08 154.078  14
   2  -3  12 781.034 68.5549  17
  -2  -3 -12 989.257 138.465  16
   2  -3  12 1024.70 149.844  10
  -2  -3 -12 865.037 69.9899   3
  -2  -3 -12 856.694 204.327  13
  -2  -3 -12 919.286 132.443   1
  -2  -3 -13-25.1044 93.1021  16
   2  -3  13-37.3925 39.6559  17
   2  -3  13-15.6611 96.5005  14
  -2  -3 -13 16.8720 40.5995   3
  -2  -3 -13-12.2684 85.0348   1
  -2  -3 -13 23.9442 160.518  13
   2  -3  13 61.5813 107.564  10
   2  -3  14 5351.74 368.455  14
  -2  -3 -14 5143.66 274.090  21
  -2  -3 -14 5615.07 347.044  16
   2  -3  14 5108.12 270.016  17
  -2  -3 -14 5320.19 268.586   3
   2  -3  14 5453.10 379.214  10
  -2  -3 -14 5013.44 423.260  13
  -2  -3 -14 4966.63 343.297   1
   2  -3  15 1706.49 113.571  17
  -2  -3 -15 1478.64 172.467  16
  -2  -3 -15 1497.22 115.884  21
   2  -3  15 1706.16 199.838  14
   2  -3  15 1845.90 208.021  10
  -2  -3 -15 1935.74 270.466  13
  -2  -3 -15 1831.08 187.513   1
  -2  -3 -15 1847.33 137.535  44
   2  -3  16 15272.4 736.516  17
   2  -3  16 14713.1 834.967  14
  -2  -3 -16 15581.9 743.478  21
  -2  -3 -16 17278.7 830.411  16
   2  -3  16 15525.8 863.361  10
  -2  -3 -16 16108.3 935.987  13
  -2  -3 -16 16128.0 833.805   1
  -2  -3 -16 15226.2 744.946   6
  -2  -3 -16 15582.8 757.492  44
  -2  -3 -16 15268.8 751.298  43
  -2  -3 -16 15091.3 728.589  40
  -2   3 -16 14639.3 745.674  30
  -2   3 -16 15138.3 740.622  32
  -2  -3 -17 15320.7 732.769  21
  -2  -3 -17 14871.7 804.170  16
   2  -3  17 15433.6 725.558  17
   2  -3  17 14427.3 822.762  14
  -2   3 -17 14618.2 715.741   5
  -2  -3 -17 15134.0 734.360   6
  -2  -3 -17 15595.1 927.791  13
   2  -3  17 15474.5 865.929  10
   2  -3  17 13965.7 743.115  41
  -2  -3 -17 15659.8 741.404  43
  -2  -3 -17 15229.5 746.215  44
  -2  -3 -17 14855.4 715.332  40
  -2  -3 -17 14347.3 728.240  37
  -2   3 -17 16047.0 740.310  30
  -2   3 -17 14652.5 728.078  32
  -2  -3 -18 1587.83 181.039  16
  -2  -3 -18 2091.17 138.154  21
   2  -3  18 1801.04 124.835  17
  -2  -3 -18 1916.70 137.333   6
  -2   3 -18 1947.55 119.067   5
  -2  -3 -18 1758.93 281.829  13
   2  -3  18 1598.20 219.861  10
  -2  -3 -18 1856.95 139.978  42
  -2  -3 -18 1998.94 146.503  43
  -2  -3 -18 2126.61 156.131  44
   2  -3  18 2150.77 150.308  41
  -2  -3 -18 2063.24 120.512  40
  -2  -3 -18 2046.04 138.648  37
  -2  -3 -18 1841.68 130.481  30
  -2  -3 -18 1740.44 112.666  29
  -2   3 -18 2077.38 141.984  32
  -2  -3 -19 4723.68 263.694  21
  -2  -3 -19 4340.31 318.634  16
   2  -3  19 4803.01 252.685  17
  -2  -3 -19 4926.45 456.153  13
  -2   3 -19 4634.13 242.406   5
  -2  -3 -19 4766.16 263.749   6
   2  -3  19 4384.97 376.005  10
  -2  -3 -19 4703.75 265.179  42
  -2  -3 -19 4637.67 260.382  37
  -2  -3 -19 4946.64 281.493  44
  -2  -3 -19 4549.26 241.817  40
   2  -3  19 4817.04 273.382  41
  -2  -3 -19 4947.42 271.990  43
  -2  -3 -19 4217.15 252.743  30
  -2   3 -19 4244.03 259.454  32
  -2  -3 -19 4499.91 236.786  29
  -2  -3 -20 8178.18 401.331  21
  -2  -3 -20 6793.35 449.511  16
   2  -3  20 7643.10 385.590  17
  -2   3 -20 7807.66 378.196   5
   2  -3  20 7637.69 525.658  10
  -2  -3 -20 8010.61 399.195   6
  -2  -3 -20 8025.87 598.488  13
  -2  -3 -20 7452.77 375.585  40
  -2  -3 -20 8285.31 410.170  43
   2  -3  20 7053.19 399.933  41
  -2  -3 -20 7618.23 415.036  44
  -2   3 -20 7423.91 386.504  44
  -2  -3 -20 7356.38 388.846  30
  -2  -3 -20 7087.70 370.467  29
  -2   3 -21 2814.13 211.991  19
  -2  -3 -21 2568.45 173.908   6
  -2  -3 -21 2208.30 318.191  13
   2  -3  21 2354.02 274.679  10
  -2   3 -21 2672.77 153.008   5
  -2   3 -21 2812.51 164.692  44
  -2  -3 -21 2686.97 191.339  44
  -2  -3 -21 2321.00 148.050  40
   2  -3  21 2382.74 174.325  41
  -2  -3 -21 2570.87 181.265  43
  -2  -3 -21 2441.21 144.317  29
  -2   3 -22 124.113 109.176  19
   2  -3  22 204.051 142.438  10
  -2  -3 -22 329.086 78.3364   6
  -2   3 -22 272.540 57.3937   5
  -2  -3 -22-34.4803 174.713  13
  -2  -3 -22 279.299 91.2313  43
  -2  -3 -22 247.243 53.6684  40
  -2  -3 -22 312.554 100.382  44
  -2  -3 -22 324.169 85.1202  42
   2  -3  22 375.868 82.5660  41
  -2   3 -22 262.295 67.7170  44
  -2  -3 -22 149.781 45.6753  29
  -2   3 -23 834.970 146.532  19
   2   3  23 809.999 154.868  10
  -2  -3 -23 1144.50 256.057  13
  -2   3 -23 934.567 88.0077   5
  -2   3 -23 845.666 158.175   2
  -2  -3 -23 1242.84 111.350   6
   2  -3  23 1118.52 203.740  10
  -2  -3 -23 941.597 129.544  44
  -2  -3 -23 998.631 83.0615  40
   2  -3  23 1067.08 107.446  41
  -2  -3 -23 849.380 113.547  43
  -2  -3 -23 1020.40 114.625  42
  -2  -3 -23 1120.39 95.8614  27
  -2  -3 -23 1092.53 81.1666  29
  -2   3 -24 87.6096 117.200  19
  -2   3 -24 36.7714 56.2087   5
  -2   3 -24 34.5924 97.5176   2
  -2  -3 -24 34.4882 160.659  13
   2   3  24 132.953 112.180  10
   2  -3  24 78.7747 124.495  10
  -2  -3 -24 109.685 76.6005   6
  -2  -3 -24 37.2476 79.6018  42
  -2  -3 -24 28.1749 82.9890  43
  -2  -3 -24-7.85428 96.3276  44
  -2  -3 -24 55.2421 55.7853  27
  -2   3 -25-9.62894 107.943  19
  -2   3 -25 193.523 111.733   2
   2  -3  25 104.668 115.226  10
  -2  -3 -25 74.3879 72.9111   6
  -2  -3 -25-168.390 167.738  13
  -2   3 -25 77.9020 57.9800   5
   2   3  25 174.455 110.640  10
  -2  -3 -25 101.814 99.4946  44
  -2  -3 -25 80.3285 53.5112  27
  -2   3 -26 1377.33 164.851  19
  -2   3 -26 1531.58 109.585   5
  -2  -3 -26 1593.52 127.736   6
  -2  -3 -26 1376.78 148.825  44
  -2  -3 -26 1722.11 141.561  35
  -2  -3 -26 1326.18 103.163  27
  -2   3 -27 695.726 123.621  19
  -2  -3 -27 494.180 83.6700   6
  -2   3 -27 580.167 71.9500   5
  -2  -3 -27 475.916 111.692  44
  -2  -3 -27 461.531 91.6468  35
  -2   3 -28 2228.28 176.305  19
  -2  -3 -28 1696.39 135.325   6
  -2   3 -28 1940.89 126.293   5
  -2  -3 -28 1793.88 159.372  44
  -2  -3 -28 1916.55 148.327  35
  -2  -3 -29 3991.33 227.788   6
  -2  -3 -29 4047.31 246.163  44
  -2   3 -29 3835.18 234.831  43
  -2  -3 -29 4016.77 238.138  35
  -2  -3 -30 37.6905 55.4331   6
  -2   3 -30 79.5833 68.1231  43
  -2  -3 -30 89.9665 81.1162  44
  -2  -3 -30-53.4144 65.3325  35
  -2  -3 -31 4683.71 251.539   6
  -2   3 -31 4890.04 262.612  43
  -2  -3 -31 4724.70 269.756  44
  -2  -3 -31 4650.10 262.733  35
  -2  -3 -32 223.314 47.6878   6
  -2  -3 -32 173.573 68.1800  44
  -2   3 -32 201.863 63.6812  43
  -2  -3 -32 204.947 60.5654  35
  -2  -3 -33 757.302 62.3042   6
  -2   3 -33 853.355 80.3464  43
  -2  -3 -33 955.520 79.5299  35
  -2   3 -34-14.1335 40.8993  43
  -2   3 -34 25.1259 31.1879  42
  -2  -3 -34 58.0728 40.6736  35
  -2   3 -35 1194.84 78.3799  43
   2  -4 -35 1262.82 83.0904  42
   2   4 -34 129.749 54.1451  19
   2   4 -34 96.7909 38.1129  43
   2  -4 -34 217.366 49.4024  42
   2   4 -33 615.676 81.9306  19
   2  -4 -33 617.825 70.4837  42
   2   4 -32 475.001 85.4619  19
   2  -4 -32 641.612 73.9112  42
   2   4 -32 527.723 64.4044  43
   2  -4 -32 712.623 69.0142  35
   2   4 -31 2647.87 163.959  19
   2  -4 -31 2450.77 131.372  42
   2   4 -31 2270.59 125.560  43
   2  -4 -31 2423.53 131.267  35
   2   4 -30 143.281 94.3218  19
   2  -4 -30 244.661 76.6660  42
   2   4 -30 150.392 63.6959  43
   2  -4 -30 91.7133 48.7150  27
   2  -4 -30 125.175 65.8758  35
  -2  -4  29 2098.19 137.366  17
   2   4 -29 2177.54 126.026   5
   2  -4 -29 2284.07 137.363   6
  -2  -4  29 2100.93 132.585  41
   2  -4 -29 1995.77 151.536  42
   2   4 -29 1920.68 143.835  43
   2  -4 -29 2138.12 138.651  27
   2  -4 -29 2019.59 153.404  35
  -2  -4  28 877.286 85.1084  17
   2   4 -28 891.778 126.834  19
   2   4 -28 758.601 68.3769   5
   2  -4 -28 739.863 80.9249   6
   2  -4 -28 862.165 101.614  42
  -2  -4  28 626.133 77.0266  41
   2  -4 -28 782.380 115.555  44
   2  -4 -28 878.508 101.136  35
   2   4 -27 887.488 134.885  19
  -2  -4  27 791.715 87.6640  17
   2  -4 -27 677.908 82.9834   6
   2   4 -27 745.955 69.2159   5
   2  -4 -27 645.697 114.948  44
  -2  -4  27 621.592 81.6189  41
   2  -4 -27 762.539 106.468  42
   2  -4 -27 622.596 98.8518  35
  -2  -4  26 15.9467 61.0098  17
   2  -4 -26-25.8955 74.3032  21
   2  -4 -26 35.2336 59.1146   6
   2   4 -26 24.4323 44.6653   5
   2  -4 -26 23.3671 94.7575  44
  -2  -4  26-42.7357 63.0901  41
   2  -4 -26 56.4394 79.4223  42
   2  -4 -26 10.5832 42.8071  26
   2  -4 -26 40.3710 75.3866  35
  -2  -4  25 11.0643 65.3485  17
   2  -4 -25 39.2670 74.6819  21
   2  -4 -25 41.9293 63.7759   6
  -2  -4  25-26.0998 127.924  10
   2  -4 -25-112.744 175.054  13
   2   4 -25 56.0768 47.5983   5
   2  -4 -25 39.8182 90.8708  44
  -2  -4  25 139.030 72.1275  41
   2  -4 -25 31.9482 81.5187  42
   2  -4 -25-31.2542 50.0916  26
   2  -4 -25 61.9433 77.8343  35
   2  -4 -24 7672.91 528.050  16
  -2  -4  24 8660.74 440.633  17
   2  -4 -24 8968.48 451.121  21
  -2  -4  24 8486.24 582.127  10
   2   4 -24 8669.65 417.167   5
   2  -4 -24 8099.13 662.303  13
   2  -4 -24 9211.70 440.082   6
   2  -4 -24 8321.77 460.819  44
   2  -4 -24 8434.77 448.000  42
   2  -4 -24 7579.63 411.632  40
  -2  -4  24 8428.90 443.383  41
   2  -4 -24 8780.79 426.589  26
   2  -4 -24 8265.50 449.395  35
   2  -4 -23 296.838 120.677  16
   2  -4 -23 345.194 89.0336  21
  -2  -4  23 407.266 81.3885  17
  -2  -4  23 439.137 156.849  10
   2  -4 -23 652.821 237.255  13
   2   4 -23 494.055 61.6463   5
   2  -4 -23 364.021 80.4797   6
   2  -4 -23 371.061 94.1491  42
  -2  -4  23 310.627 89.2271  41
   2  -4 -23 291.397 54.1583  40
   2  -4 -23 466.172 109.152  44
   2  -4 -23 389.642 95.0875  35
   2  -4 -22 501.323 94.3717  21
  -2  -4  22 585.703 83.7968  17
   2  -4 -22 526.328 140.801  16
  -2  -4  22 480.911 154.230  10
   2  -4 -22 472.760 79.1671   6
   2  -4 -22 686.628 238.391  13
   2   4 -22 493.601 62.2851   5
   2  -4 -22 335.172 88.4935  42
  -2  -4  22 447.121 88.1846  41
   2  -4 -22 381.922 108.796  44
   2  -4 -22 414.002 59.4576  40
   2  -4 -22 482.008 93.9806  35
   2  -4 -21 1230.91 126.566  21
  -2  -4  21 1453.33 124.224  17
   2  -4 -21 1493.63 205.236  16
   2  -4 -21 1803.65 308.705  13
   2  -4 -21 1162.87 116.957   6
  -2  -4  21 1278.81 213.850  10
   2   4 -21 1500.59 101.237   5
   2  -4 -21 1748.74 152.298  44
   2  -4 -21 1539.53 137.546  42
   2  -4 -21 1487.57 101.869  40
  -2  -4  21 1615.65 135.589  41
   2  -4 -21 1542.19 140.110  35
   2  -4 -20 3237.54 205.355  21
  -2  -4  20 2987.11 198.762  17
   2  -4 -20 3168.14 298.591  16
  -2  -4  20 3414.20 314.340  10
   2  -4 -20 3081.45 197.073   6
   2  -4 -20 2755.42 366.133  13
   2   4 -20 3123.80 178.376   5
  -2  -4  20 3367.16 209.784  41
   2  -4 -20 3212.25 179.309  40
   2  -4 -20 3506.13 209.734  42
   2  -4 -20 3435.59 223.865  44
   2  -4 -20 3316.80 191.583  36
   2  -4 -20 3410.97 213.279  35
  -2  -4  19 70.3629 64.2913  17
   2  -4 -19-17.4311 64.7112  21
  -2  -4  19 113.430 124.717  10
   2  -4 -19-62.6440 93.5097   1
   2  -4 -19-142.625 185.690  13
   2  -4 -19-5.15994 66.1489   6
   2  -4 -19 56.4555 44.3692  40
   2  -4 -19 29.1427 66.9102  42
   2  -4 -19 112.478 54.3209  36
  -2  -4  19-32.3994 70.3376  41
   2  -4 -19-44.3561 85.3561  44
   2  -4 -19 55.4762 35.5444  31
   2  -4 -19-6.39644 72.1197  35
  -2  -4  18 8168.21 398.036  17
  -2   4  18 7595.97 446.304   8
   2  -4 -18 8386.06 479.365   1
   2  -4 -18 8081.30 396.839   6
  -2  -4  18 8089.76 516.301  10
   2  -4 -18 7423.90 397.858  42
   2  -4 -18 7172.22 410.438  44
  -2  -4  18 7725.84 407.273  41
   2  -4 -18 6879.66 374.300  40
   2  -4 -18 6870.80 384.412  36
   2  -4 -18 7954.91 371.814  31
   2  -4 -18 7838.00 405.711  35
  -2  -4  17 1956.95 141.526  17
   2  -4 -17 2043.76 137.942   6
   2  -4 -17 2266.15 126.891   3
   2  -4 -17 1948.11 198.782   1
  -2  -4  17 1876.49 224.230  10
   2  -4 -17 1953.31 160.025  44
   2  -4 -17 1789.88 129.759  36
   2  -4 -17 1947.38 144.090  42
  -2  -4  17 1717.91 148.292  41
   2  -4 -17 1955.81 120.782  40
   2  -4 -17 1912.50 114.039  31
   2  -4 -17 1878.88 147.454  35
  -2  -4  16 3422.05 209.882  17
   2  -4 -16 4168.31 282.934   1
   2  -4 -16 3768.01 196.663   3
  -2  -4  16 4106.56 312.864  10
   2  -4 -16 3613.00 209.532   6
  -2  -4  16 3733.00 224.043  41
   2  -4 -16 3237.34 209.361  42
   2  -4 -16 3712.76 195.537  40
   2  -4 -16 3282.56 222.897  44
   2  -4 -16 3541.06 203.800  36
   2  -4 -16 3587.67 217.991  35
  -2  -4  15 37.5609 44.4963  23
  -2  -4  15 63.8805 56.0988  17
   2  -4 -15 33.1241 37.5036   3
   2  -4 -15 26.3000 79.3642   1
   2  -4 -15-102.772 162.394  11
  -2  -4  15-54.0076 101.475  10
   2  -4 -15 39.7203 43.0475  40
  -2  -4  15-17.6456 63.8430  41
   2  -4 -15 37.9796 73.2961  44
   2  -4 -15 9.45279 54.2571  42
   2  -4 -15 10.8177 59.6681  35
  -2  -4  14 7554.94 375.758  23
  -2  -4  14 7655.97 493.844  14
  -2  -4  14 7715.26 381.610  17
  -2  -4  14 6670.70 388.438  41
   2  -4 -14 7341.80 395.498  44
  -2  -4  14 7512.43 474.602  10
   2  -4 -14 7544.12 368.480   3
   2  -4 -14 7442.00 445.938   1
   2  -4 -13 1173.48 82.8857   3
   2  -4 -13 1229.93 145.798   1
  -2  -4  13 1157.89 161.529  10
  -2  -4  13 1185.30 95.3814  17
  -2  -4  13 978.971 168.403  14
  -2  -4  13 1171.39 92.5422  23
  -2  -4  12 29.8721 90.1448  10
   2  -4 -12 104.820 79.4233   1
   2  -4 -12 69.6733 36.5686   3
  -2  -4  12 35.0355 107.949  14
  -2  -4  12 17.7930 45.1977  23
   2  -4 -12-4.95023 35.0221  18
  -2  -4  12 19.4370 47.1872  17
  -2  -4  11 3371.91 253.349  10
   2  -4 -11 3175.63 228.536   1
  -2  -4  11 2906.03 256.958  14
  -2  -4  11 2724.28 164.998  23
  -2  -4  11 2747.92 165.792  17
   2  -4 -10-26.3842 164.232  11
   2  -4 -10 8.36141 63.7629   7
   2  -4 -10 33.2810 84.5858   1
  -2  -4  10-13.3573 83.9841  10
  -2  -4  10 32.5308 109.053  14
  -2  -4  10 73.5312 49.9180  17
  -2  -4  10 43.9156 46.1934  23
   2  -4  -9 13020.0 649.382   4
  -2  -4   9 14181.6 744.351  10
   2  -4  -9 13043.4 718.627   1
   2  -4  -9 14003.1 703.318   7
   2  -4  -9 12705.0 826.692  11
  -2  -4   9 14172.1 771.873  14
  -2  -4   9 14041.5 660.796  17
  -2  -4   9 14355.0 661.366  23
  -2  -4   8 37347.5 1878.88  10
   2  -4  -8 40163.4 1981.76  11
   2  -4  -8 39282.8 1850.96   7
   2  -4  -8 39785.8 1874.01   1
   2  -4  -8 38056.4 1798.83   4
  -2  -4   8 38851.6 1910.56  14
  -2  -4   8 37914.9 1806.33  17
  -2  -4   8 39825.3 1808.02  23
   2  -4  -7 42102.2 1983.05   4
   2  -4  -7 44112.3 2161.20  11
   2  -4  -7 45190.2 2064.72   1
   2  -4  -7 44590.2 2038.45   7
  -2  -4   7 42614.5 2068.49  10
  -2  -4   7 40883.0 1990.11  23
  -2  -4   7 43524.2 1989.98  17
   2  -4  -6-103.371 179.292  11
  -2  -4   6 123.130 92.5433  10
   2  -4  -6 32.6145 76.7670   7
   2  -4  -6 108.306 101.446   1
  -2  -4   6 158.054 76.0213  16
  -2  -4   6 117.788 46.6634  17
  -2  -4   6 90.8545 47.9786  23
   2  -4  -5 6651.39 373.059   7
   2  -4  -5 6767.55 403.431   1
   2  -4  -5 6459.03 463.040  11
  -2  -4   5 6863.32 397.626  10
  -2  -4   5 6010.41 371.976  16
   2  -4  -4 1515.51 167.670   1
   2  -4  -4 1417.95 142.069   7
   2  -4  -4 1568.22 214.302  11
  -2  -4   4 1581.10 159.530  10
  -2  -4   4 1514.80 182.507  14
  -2  -4   4 1387.98 141.926  16
  -2  -4   3 457.001 109.527  10
   2  -4  -3 385.081 144.983  11
   2  -4  -3 136.472 109.519   1
  -2  -4   3 239.282 70.0739  13
  -2  -4   3 308.373 93.0051  16
  -2  -4   3 264.046 128.778  14
  -2  -4   2 101314. 4837.87  13
   2  -4  -2 108065. 4878.96   1
  -2  -4   2 106044. 4862.41  10
   2  -4  -2 100639. 4902.13  11
  -2  -4   2 101550. 4851.49  16
  -2  -4   2 106085. 4879.21  14
  -2  -4   1 267.106 100.507  13
   2  -4  -1 113.708 136.463  11
   2  -4  -1 287.587 106.777  16
  -2  -4   1 301.452 116.118  14
  -2  -4   1 310.217 105.712  16
  -2  -4   0 80149.1 3940.35  13
   2  -4   0 85652.0 3968.77  11
   2  -4   0 83766.7 3949.25  10
   2  -4   0 85057.1 3935.88  16
  -2  -4   0 84388.9 3940.23  16
  -2  -4   0 83941.0 3951.40  14
  -2  -4  -1 1768.46 187.128  13
   2  -4   1 1985.66 191.509  10
   2  -4   1 1925.70 192.842  11
  -2  -4  -1 1709.87 180.812  16
   2  -4   1 2025.71 177.355  16
  -2  -4  -1 1897.85 180.358  14
  -2  -4  -2 1381.16 161.262   1
   2  -4   2 1280.91 154.824  11
  -2  -4  -2 1403.36 177.785  13
   2  -4   2 1567.90 166.753  10
  -2  -4  -2 1354.68 165.338  16
  -2  -4  -2 1802.37 168.405  14
   2  -4   2 1820.60 155.521  16
  -2  -4  -3 1051.98 143.275   1
  -2  -4  -3 1204.85 175.736  13
   2  -4   3 791.685 120.892  11
  -2  -4  -3 1092.78 107.404   7
   2  -4   3 1083.92 150.976  10
   2  -4   3 1084.47 123.905  16
  -2  -4  -3 1114.22 157.412  16
  -2  -4  -3 1034.45 129.643  14
   2  -4   4 42884.4 2076.03  10
   2  -4   4 43016.3 2037.36  11
  -2  -4  -4 41244.2 2100.57  13
  -2  -4  -4 43236.3 2025.49   7
  -2  -4  -4 43096.1 1994.57   4
  -2  -4  -4 44390.4 2072.51   1
  -2  -4  -4 44895.4 2076.83  16
   2  -4   4 40872.2 2032.44  16
  -2  -4  -4 42397.3 2050.24  14
  -2  -4  -5 13163.6 652.833   4
   2  -4   5 14727.8 744.425  10
  -2  -4  -5 14341.1 787.237  13
   2  -4   5 12751.3 675.089  11
  -2  -4  -5 13815.0 679.784   7
  -2  -4  -5 14206.7 736.728   1
   2  -4   5 13482.9 688.502  16
   2  -4   5 14281.7 658.450  17
  -2  -4  -5 14185.8 703.580  14
  -2  -4  -5 14686.3 742.666  16
  -2  -4  -6 400.006 63.2136   7
   2  -4   6 381.587 120.899  10
  -2  -4  -6 340.960 159.773  13
  -2  -4  -6 314.881 108.584   1
  -2  -4  -6 390.400 74.7690  14
   2  -4   6 414.112 67.0096  16
   2  -4   6 397.611 56.1764  17
  -2  -4  -7 23981.0 1080.74   1
  -2  -4  -7 20550.3 1010.66   7
   2  -4   7 23816.6 1100.44  10
  -2  -4  -7 21913.8 1142.22  13
  -2  -4  -7 20730.7 1018.76  14
   2  -4   7 20742.3 994.282  17
   2  -4   7 19984.0 1009.90  16
   2  -4   8 9768.42 551.261  10
  -2  -4  -8 9627.22 534.414   1
  -2  -4  -8 9379.55 602.449  13
  -2  -4  -8 8541.06 469.393  14
  -2   4  -8 9407.08 472.848  19
   2  -4   8 10046.4 460.180  24
   2  -4   8 9195.35 460.766  17
   2  -4   8 10288.3 593.781  14
  -2  -4  -9 13350.6 685.378   1
  -2  -4  -9 12670.5 597.964   3
  -2  -4  -9 12693.9 757.409  13
   2  -4   9 13497.8 704.943  10
  -2   4  -9 11498.6 612.171  19
   2  -4   9 12756.1 601.351  17
  -2  -4  -9 13813.7 700.404  16
   2  -4   9 13405.0 734.323  14
   2  -4   9 11656.8 596.961  24
   2  -4  10 19779.1 1011.03  10
  -2  -4 -10 19351.5 1075.18  13
  -2  -4 -10 19929.5 905.138   3
  -2  -4 -10 19787.3 989.576   1
   2  -4  10 18153.9 903.613  24
   2  -4  10 18700.2 907.612  17
   2  -4  10 20463.8 1040.76  14
  -2   4 -10 18672.4 922.481  19
  -2  -4 -10 20194.5 1003.77  16
   2  -4  11 5171.56 339.867  10
  -2  -4 -11 4451.92 226.090   3
  -2  -4 -11 4583.20 312.568   1
   2  -4  11 4141.43 227.876  17
   2  -4  11 4005.46 222.469  24
  -2   4 -11 3942.68 247.739  19
   2  -4  11 4264.34 340.724  14
  -2  -4 -11 4651.78 324.478  16
  -2  -4 -12 15796.2 821.148   1
   2  -4  12 15781.0 852.033  10
  -2  -4 -12 14969.6 730.644   3
  -2   4 -12 14846.5 754.282  19
  -2  -4 -12 15624.3 836.555  16
   2  -4  12 15895.1 871.210  14
   2  -4  12 15496.1 736.387  17
   2  -4  13 860.790 165.735  14
  -2  -4 -13 987.908 153.303  16
  -2   4 -13 766.917 103.269  19
   2  -4  13 715.852 74.5336  17
  -2  -4 -13 725.924 74.1192   3
  -2  -4 -13 754.073 139.013   1
   2  -4  13 966.766 170.085  10
  -2  -4 -13 774.193 87.3692   6
  -2  -4 -13 644.357 66.9242  40
  -2  -4 -13 631.448 96.7981  44
  -2  -4 -13 644.617 82.5637  42
  -2  -4 -13 699.881 61.8919  31
  -2   4 -13 721.708 78.0825  32
  -2  -4 -13 691.525 87.4386  35
   2  -4  14 2606.16 169.129  17
  -2   4 -14 2841.36 198.170  19
   2  -4  14 2655.27 273.700  14
  -2  -4 -14 3251.01 267.172  16
   2  -4  14 2773.91 266.325  10
  -2  -4 -14 2846.03 166.192   3
  -2  -4 -14 2392.90 235.192   1
  -2  -4 -14 2998.19 183.595   6
  -2  -4 -14 2999.19 164.102  40
  -2  -4 -14 3081.42 196.795  44
  -2  -4 -14 3306.26 184.982  42
  -2  -4 -14 3019.09 190.423  35
  -2  -4 -14 2862.38 159.612  31
  -2  -4 -14 2844.98 169.631  26
  -2   4 -14 2805.10 171.615  32
   2  -4  15 2031.27 241.765  14
   2  -4  15 2117.20 134.524  17
  -2   4 -15 2082.39 167.705  19
  -2  -4 -15 2087.59 220.198  16
  -2  -4 -15 2118.94 213.670   1
  -2  -4 -15 1931.74 130.420   3
  -2  -4 -15 2098.98 300.773  13
   2  -4  15 2447.09 253.729  10
  -2  -4 -15 2213.49 148.034   6
  -2  -4 -15 1900.58 143.566  42
  -2  -4 -15 2040.22 125.746  40
  -2  -4 -15 2055.77 153.427  35
  -2  -4 -15 1809.10 131.536  26
  -2  -4 -15 2037.28 121.589  31
  -2   4 -15 1804.21 137.515  32
   2  -4  16 57.5015 52.9074  17
  -2  -4 -16 116.092 52.8098  21
   2  -4  16 104.898 106.133  14
  -2  -4 -16-17.1793 98.0525  16
  -2   4 -16-46.5692 90.9493  19
  -2  -4 -16 134.584 105.800   1
   2  -4  16 44.8296 120.058  10
  -2  -4 -16 22.9580 54.8156   3
  -2  -4 -16 97.1140 177.978  13
  -2  -4 -16-11.1538 64.2711   6
  -2  -4 -16 66.1743 43.3778  39
  -2  -4 -16 79.1750 47.9952  40
  -2  -4 -16 44.3585 68.2292  42
   2  -4  16 153.852 85.3555  41
  -2  -4 -16 38.9159 49.8582  26
  -2  -4 -16 124.008 43.4475  31
  -2   4 -16 52.9775 60.6598  32
  -2  -4 -16 134.328 72.8308  35
  -2   4 -17 442.949 107.691  19
  -2  -4 -17 387.750 67.8543  21
  -2  -4 -17 330.481 118.697  16
   2  -4  17 577.157 70.7967  17
   2  -4  17 422.498 135.916  14
  -2  -4 -17 571.407 224.477  13
  -2  -4 -17 414.534 80.6390   6
   2  -4  17 308.428 147.864  10
  -2  -4 -17 564.517 149.787   1
  -2  -4 -17 493.588 63.8355  40
  -2  -4 -17 473.663 70.6651  37
  -2  -4 -17 533.904 87.8688  42
  -2  -4 -17 782.777 70.6631  39
   2  -4  17 423.010 92.1864  41
  -2  -4 -17 497.462 92.9500  35
  -2  -4 -17 461.171 56.8415  31
  -2   4 -17 462.059 84.8136  32
  -2  -4 -17 381.220 65.2874  26
  -2  -4 -18 5487.85 409.488  16
  -2  -4 -18 6569.48 332.103  21
   2  -4  18 6430.81 330.471  17
  -2   4 -18 5623.93 361.767  19
  -2   4 -18 6894.45 323.125   5
  -2  -4 -18 5946.98 421.865   1
   2  -4  18 6420.75 471.932  10
  -2  -4 -18 6309.58 344.135   6
  -2  -4 -18 6111.66 531.882  13
  -2  -4 -18 6215.61 320.075  40
  -2  -4 -18 5991.02 343.234  42
  -2  -4 -18 5845.95 327.237  37
   2  -4  18 6386.99 355.752  41
  -2  -4 -18 6117.28 322.747  26
  -2  -4 -18 6179.11 351.392  35
  -2   4 -18 6507.82 336.025  32
   2  -4  19 3557.20 209.205  17
  -2   4 -19 3387.30 250.879  19
  -2  -4 -19 3316.47 288.336  16
  -2  -4 -19 3467.08 210.168  21
   2  -4  19 3231.55 327.291  10
  -2  -4 -19 3527.34 402.922  13
  -2  -4 -19 3843.20 223.966   6
  -2   4 -19 4212.51 204.035   5
  -2  -4 -19 3448.41 223.816  42
  -2  -4 -19 3470.07 196.872  40
  -2  -4 -19 3893.30 243.367  44
   2  -4  19 3354.93 231.949  41
  -2  -4 -19 3827.35 233.532  35
  -2  -4 -19 3167.19 190.009  29
  -2   4 -19 3249.63 213.449  32
  -2  -4 -19 3690.74 202.011  26
  -2  -4 -20 51.0255 86.3613  16
  -2   4 -20 73.8108 105.557  19
   2  -4  20 321.058 63.7052  17
  -2  -4 -20 36.3475 175.418  13
  -2   4 -20 163.619 55.9427   5
   2  -4  20 294.670 156.609  10
  -2  -4 -20 196.786 75.4138   6
  -2  -4 -20 180.242 85.1667  42
  -2  -4 -20 210.601 56.0487  40
   2  -4  20 240.157 86.0629  41
  -2  -4 -20 183.114 99.4176  44
  -2  -4 -20 117.951 46.2365  29
  -2  -4 -20 91.3719 50.7636  26
  -2  -4 -20 107.430 77.3514  35
  -2  -4 -20 321.210 73.8115  27
  -2   4 -21 246.187 120.986  19
   2  -4  21 330.691 68.6592  17
   2  -4  21 546.279 165.400  10
  -2  -4 -21 295.857 203.758  13
  -2  -4 -21 298.143 85.4548   6
  -2   4 -21 334.121 62.1958   5
  -2  -4 -21 228.147 55.3446  40
   2  -4  21 392.758 96.5157  41
  -2  -4 -21 368.778 92.6735  42
  -2  -4 -21 356.765 109.573  44
  -2  -4 -21 295.375 56.1720  26
  -2  -4 -21 285.974 70.8856  27
  -2  -4 -21 283.240 90.5436  35
  -2  -4 -21 256.913 51.0015  29
  -2   4 -22 1988.56 186.936  19
  -2  -4 -22 1907.50 151.608   6
  -2   4 -22 2182.59 131.994   5
   2  -4  22 1736.91 257.109  10
  -2  -4 -22 2252.28 182.009  44
  -2  -4 -22 2126.37 164.418  42
  -2  -4 -22 1959.21 127.499  40
   2  -4  22 2069.25 159.752  41
  -2  -4 -22 2129.66 144.216  27
  -2  -4 -22 1759.46 161.184  35
  -2  -4 -22 1910.26 120.959  29
  -2   4 -23 12089.6 622.478  19
  -2  -4 -23 10439.1 795.866  13
   2  -4  23 11383.1 742.230  10
  -2  -4 -23 12249.5 588.774   6
  -2   4 -23 12353.0 564.600   5
  -2  -4 -23 10922.8 559.337  40
   2  -4  23 11543.4 588.369  41
  -2  -4 -23 12404.0 594.670  42
  -2  -4 -23 11445.3 606.154  44
  -2  -4 -23 10948.8 571.238  27
  -2  -4 -23 10811.3 553.329  29
  -2  -4 -23 11993.8 598.372  35
  -2   4 -24 518.901 125.510  19
  -2   4 -24 514.403 70.4973   5
   2   4  24 430.445 125.882  10
   2  -4  24 463.750 157.690  10
  -2   4 -24 324.599 114.398   2
  -2  -4 -24 560.631 93.5840   6
  -2  -4 -24 792.947 214.349  13
  -2  -4 -24 433.773 97.9022  42
   2  -4  24 610.856 87.6320  41
  -2  -4 -24 663.647 117.661  44
  -2  -4 -24 548.403 65.0102  40
  -2  -4 -24 613.740 60.4935  29
  -2  -4 -24 547.710 74.0991  27
  -2  -4 -24 702.161 104.265  35
  -2   4 -25 1400.06 159.718  19
  -2  -4 -25 1468.19 124.989   6
  -2   4 -25 1379.28 103.445   5
  -2  -4 -25 1325.56 133.133  42
   2  -4  25 1304.97 115.971  41
  -2  -4 -25 1232.16 143.740  44
  -2  -4 -25 1293.41 95.6709  40
  -2  -4 -25 1370.22 108.405  27
  -2  -4 -25 1374.18 136.035  35
  -2   4 -26 943.605 134.229  19
  -2  -4 -26 868.980 97.5481   6
  -2   4 -26 829.318 76.5365   5
   2  -4  26 480.482 79.2702  41
  -2  -4 -26 949.816 126.895  44
  -2  -4 -26 685.953 100.628  42
  -2  -4 -26 649.761 102.700  35
  -2  -4 -26 772.890 78.5640  27
  -2   4 -27 1101.09 136.709  19
  -2  -4 -27 1227.73 108.197   6
  -2   4 -27 1178.29 91.0120   5
  -2  -4 -27 1186.89 131.760  44
  -2  -4 -27 830.463 114.453  42
  -2  -4 -27 925.818 85.3505  27
  -2  -4 -27 1031.75 119.530  35
  -2   4 -28 68.6646 85.7431  19
  -2   4 -28 27.9565 48.9923   5
  -2  -4 -28 4.71367 57.9432   6
  -2  -4 -28 5.46404 73.4193  42
  -2  -4 -28-93.6102 88.2880  44
  -2  -4 -28 17.6176 24.1146  27
  -2  -4 -28-11.7734 70.6719  35
  -2   4 -29 151.626 84.5434  19
  -2  -4 -29 126.125 56.8783   6
  -2   4 -29 194.822 50.7494   5
  -2  -4 -29 194.976 84.2125  44
  -2  -4 -29 140.321 67.0856  42
  -2  -4 -29 42.9716 68.6771  35
[truncated: 2,255,359 more chars]
