# Supplementary material for: Isolation of Anionic N‐Heterocyclic Olefins and Their Versatile Reactivity
Source: Angew Chem Int Ed Engl. 2025 Oct 6;64(48):e202516374. doi: 10.1002/anie.202516374 (PMC12643338; doi:10.1002/anie.202516374)
Supplement: Supplementary file 2 — Supporting Information [file ANIE-64-e202516374-s001.zip › 5Tos.cif]

data_DAA-555A_auto_a                                
_publ_contact_author_name                           'Professor Viktoria H. Gessner'
_publ_contact_author_address
;
Lehrstuhl fuer Anorganische Chemie II
Ruhr-Universitaet Bochum
Universitaetsstr. 150
44801 Bochum
Germany
;

_publ_contact_author_phone                          '+49 234 32-24174'
_publ_contact_author_fax                            '+49 234 32-14174'
_publ_contact_author_email                          viktoria.gessner@rub.de
_publ_requested_journal                             'journal xy'
_publ_requested_category                            chemistry
_publ_section_title                                 'section xy'
_publ_contact_letter
;
Please consider this CIF for submission to the Cambridge Crystallographic
Data Centre. I certify that all authors have seen and approved of this
submission, that all have made significant scientific contributions to the
work reported, and that all share responsibility and accountability for
the results.
This CIF  is submitted as a personal communication
This CIF is submitted as part of a journal submission
;

_publ_section_abstract
;
abstract of publication
;

_publ_section_references
;
references
;

loop_

 _publ_author_name
 _publ_author_address
 _publ_author_email
 _publ_author_footnote
'Author 1'
;
Lehrstuhl fuer Anorganische Chemie II
Ruhr-Universitaet Bochum
Universitaetsstr. 150
44801 Bochum
Germany
;
?
''
'Author 2'
;
Lehrstuhl fuer Anorganische Chemie II
Ruhr-Universitaet Bochum
Universitaetsstr. 150
44801 Bochum
Germany
;
?
''
'Author 3'
;
Lehrstuhl fuer Organische Chemie I
Ruhr-Universitaet Bochum
Universitaetsstr. 150
44801 Bochum
Germany
;
?
''
#

_audit_creation_method                              SHELXL-2019/3
_shelx_SHELXL_version_number                        2019/3
_chemical_name_systematic                           ?
_chemical_name_common                               ?
_chemical_melting_point                             ?
_chemical_formula_moiety                            'C31 H49 K N2 O10 S'
_chemical_formula_sum                               'C31 H49 K N2 O10 S'
_chemical_formula_weight                            680.88
loop_
 _atom_type_symbol
 _atom_type_description
 _atom_type_scat_dispersion_real
 _atom_type_scat_dispersion_imag
 _atom_type_scat_source
 'C'  'C'   0.0181   0.0091
 'International Tables Vol C Tables 4.2.6.8 and 6.1.1.4'
 'H'  'H'   0.0000   0.0000
 'International Tables Vol C Tables 4.2.6.8 and 6.1.1.4'
 'N'  'N'   0.0311   0.0180
 'International Tables Vol C Tables 4.2.6.8 and 6.1.1.4'
 'O'  'O'   0.0492   0.0322
 'International Tables Vol C Tables 4.2.6.8 and 6.1.1.4'
 'S'  'S'   0.3331   0.5567
 'International Tables Vol C Tables 4.2.6.8 and 6.1.1.4'
 'K'  'K'   0.3868   1.0657
 'International Tables Vol C Tables 4.2.6.8 and 6.1.1.4'

#

_space_group_crystal_system                         orthorhombic
_space_group_IT_number                              19
_space_group_name_H-M_alt                           'P 21 21 21'
_space_group_name_Hall                              'P 2ac 2ab'
_shelx_space_group_comment
;
The symmetry employed for this shelxl refinement is uniquely defined
by the following loop, which should always be used as a source of
symmetry information in preference to the above space-group names.
They are only intended as comments.
;
loop_
 _space_group_symop_operation_xyz
 'x, y, z'
 '-x+1/2, -y, z+1/2'
 '-x, y+1/2, -z+1/2'
 'x+1/2, -y+1/2, -z'

#

_cell_length_a                                      8.33690(10)
_cell_length_b                                      19.1128(2)
_cell_length_c                                      22.5775(2)
_cell_angle_alpha                                   90
_cell_angle_beta                                    90
_cell_angle_gamma                                   90
_cell_volume                                        3597.53(7)
_cell_formula_units_Z                               4
_cell_measurement_temperature                       100(2)
_cell_measurement_reflns_used                       32357
_cell_measurement_theta_min                         3.0590
_cell_measurement_theta_max                         75.5460
_exptl_crystal_description                          plate
_exptl_crystal_colour                               colourless
_exptl_crystal_density_meas                         ?
_exptl_crystal_density_method                       ?
_exptl_crystal_density_diffrn                       1.257          
_exptl_crystal_F_000                                1456
_exptl_transmission_factor_min                      ?
_exptl_transmission_factor_max                      ?
_exptl_crystal_size_max                             0.490
_exptl_crystal_size_mid                             0.120
_exptl_crystal_size_min                             0.080
_exptl_absorpt_coefficient_mu                       2.288
_shelx_estimated_absorpt_T_min                      0.400
_shelx_estimated_absorpt_T_max                      0.838
_exptl_absorpt_correction_type                      gaussian
_exptl_absorpt_correction_T_min                     0.442
_exptl_absorpt_correction_T_max                     1.000
_exptl_absorpt_process_details
;
CrysAlisPro 1.171.41.93a (Rigaku Oxford Diffraction, 2020)
Numerical absorption correction based on gaussian integration over
a multifaceted crystal model
Empirical absorption correction using spherical harmonics,
implemented in SCALE3 ABSPACK scaling algorithm.
;
_exptl_absorpt_special_details                      ?
_diffrn_ambient_temperature                         100(2)
_diffrn_radiation_wavelength                        1.54184
_diffrn_radiation_type                              CuK\a
_diffrn_source                                      'micro-focus sealed X-ray tube'
_diffrn_measurement_device_type                     'XtaLAB Synergy, Dualflex, HyPix'
_diffrn_measurement_method                          '\w scans'
_diffrn_detector_area_resol_mean                    10.0000
_diffrn_reflns_number                               48404
_diffrn_reflns_av_unetI/netI                        0.0292
_diffrn_reflns_av_R_equivalents                     0.0495
_diffrn_reflns_limit_h_min                          -10
_diffrn_reflns_limit_h_max                          7
_diffrn_reflns_limit_k_min                          -24
_diffrn_reflns_limit_k_max                          23
_diffrn_reflns_limit_l_min                          -28
_diffrn_reflns_limit_l_max                          28
_diffrn_reflns_theta_min                            3.029
_diffrn_reflns_theta_max                            76.821
_diffrn_reflns_theta_full                           67.684
_diffrn_measured_fraction_theta_max                 0.988
_diffrn_measured_fraction_theta_full                1.000
_diffrn_reflns_Laue_measured_fraction_max           0.988
_diffrn_reflns_Laue_measured_fraction_full          1.000
_diffrn_reflns_point_group_measured_fraction_max    0.975
_diffrn_reflns_point_group_measured_fraction_full   1.000
_reflns_number_total                                7408
_reflns_number_gt                                   7237
_reflns_threshold_expression                        'I > 2\s(I)'
_reflns_Friedel_coverage                            0.754
_reflns_Friedel_fraction_max                        0.958
_reflns_Friedel_fraction_full                       1.000
_reflns_special_details
;
 Reflections were merged by SHELXL according to the crystal
 class for the calculation of statistics and refinement.
 _reflns_Friedel_fraction is defined as the number of unique
 Friedel pairs measured divided by the number that would be
 possible theoretically, ignoring centric projections and
 systematic absences. Completness statistics refer to single and
 composite reflections containing twin component 1 only.
;
_computing_data_collection                          'CrysAlisPro 1.171.41.93a (Rigaku OD, 2020)'
_computing_cell_refinement                          'CrysAlisPro 1.171.41.93a (Rigaku OD, 2020)'
_computing_data_reduction                           'CrysAlisPro 1.171.41.93a (Rigaku OD, 2020)'
_computing_structure_solution                       'SHELXT (G.M. Sheldrick, 2015)'
_computing_structure_refinement                     'SHELXL-2019/2 (Sheldrick, 2019)'
_computing_molecular_graphics                       ?
_computing_publication_material                     ?
_refine_special_details
;
 Refined as a 2-component inversion twin.
;
_refine_ls_structure_factor_coef                    Fsqd
_refine_ls_matrix_type                              full
_refine_ls_weighting_scheme                         calc
_refine_ls_weighting_details                        'w=1/[\s^2^(Fo^2^)+(0.0344P)^2^+1.5942P] where P=(Fo^2^+2Fc^2^)/3'
_atom_sites_solution_primary                        dual
_atom_sites_solution_secondary                      ?
_atom_sites_solution_hydrogens                      geom
_refine_ls_hydrogen_treatment                       constr
_refine_ls_extinction_method                        none
_refine_ls_extinction_coef                          .
_refine_ls_abs_structure_details
;
 Refined as an inversion twin.
;
_refine_ls_abs_structure_Flack                      0.044(10)
_chemical_absolute_configuration                    ?
_refine_ls_number_reflns                            7408
_refine_ls_number_parameters                        577
_refine_ls_number_restraints                        213
_refine_ls_R_factor_all                             0.0352
_refine_ls_R_factor_gt                              0.0344
_refine_ls_wR_factor_ref                            0.0843
_refine_ls_wR_factor_gt                             0.0837
_refine_ls_goodness_of_fit_ref                      1.056
_refine_ls_restrained_S_all                         1.056
_refine_ls_shift/su_max                             0.001
_refine_ls_shift/su_mean                            0.000
loop_
 _atom_site_label
 _atom_site_type_symbol
 _atom_site_fract_x
 _atom_site_fract_y
 _atom_site_fract_z
 _atom_site_U_iso_or_equiv
 _atom_site_adp_type
 _atom_site_occupancy
 _atom_site_site_symmetry_order  
 _atom_site_calc_flag
 _atom_site_refinement_flags_posn
 _atom_site_refinement_flags_adp
 _atom_site_refinement_flags_occupancy
 _atom_site_disorder_assembly
 _atom_site_disorder_group
K1 K 0.47222(7) 0.62365(3) 0.56342(2) 0.02973(13) Uani 1 1 d . . . . .
N2 N 0.7232(3) 0.40170(12) 0.58596(10) 0.0281(5) Uani 1 1 d . . . . .
O3 O 0.8442(3) 0.40232(11) 0.77410(8) 0.0356(4) Uani 1 1 d . . . . .
C3 C 0.7222(3) 0.50675(14) 0.63888(11) 0.0254(5) Uani 1 1 d . . . . .
O4 O 0.9759(2) 0.51616(11) 0.75942(9) 0.0369(4) Uani 1 1 d . . . . .
C4 C 0.6736(3) 0.46945(14) 0.58201(11) 0.0267(5) Uani 1 1 d . . . . .
C5 C 0.7027(4) 0.34852(14) 0.53777(12) 0.0326(6) Uani 1 1 d . . . . .
C6 C 0.5458(4) 0.36223(17) 0.50429(15) 0.0446(7) Uani 1 1 d . . . . .
H6A H 0.519794 0.321591 0.479623 0.067 Uiso 1 1 calc R U . . .
H6B H 0.558281 0.403619 0.479091 0.067 Uiso 1 1 calc R U . . .
H6C H 0.458984 0.370236 0.532767 0.067 Uiso 1 1 calc R U . . .
C7 C 0.8453(4) 0.35253(18) 0.49585(14) 0.0452(7) Uani 1 1 d . . . . .
H7A H 0.832200 0.318008 0.464128 0.068 Uiso 1 1 calc R U . . .
H7B H 0.944209 0.342638 0.517783 0.068 Uiso 1 1 calc R U . . .
H7C H 0.851454 0.399531 0.478649 0.068 Uiso 1 1 calc R U . . .
C8 C 0.6870(4) 0.27520(15) 0.56448(15) 0.0419(7) Uani 1 1 d . . . . .
H8A H 0.657882 0.241864 0.533297 0.063 Uiso 1 1 calc R U . . .
H8B H 0.603496 0.275470 0.595035 0.063 Uiso 1 1 calc R U . . .
H8C H 0.789480 0.261347 0.582194 0.063 Uiso 1 1 calc R U . . .
C9 C 1.0775(3) 0.32605(15) 0.66618(13) 0.0326(6) Uani 1 1 d . . . . .
C10 C 1.1727(4) 0.38730(16) 0.69017(16) 0.0422(7) Uani 1 1 d . . . . .
H10A H 1.278919 0.371116 0.702751 0.063 Uiso 1 1 calc R U . . .
H10B H 1.116125 0.407614 0.724106 0.063 Uiso 1 1 calc R U . . .
H10C H 1.184721 0.422804 0.659165 0.063 Uiso 1 1 calc R U . . .
C11 C 1.0306(4) 0.27522(17) 0.71583(15) 0.0449(7) Uani 1 1 d . . . . .
H11A H 1.127731 0.257041 0.734809 0.067 Uiso 1 1 calc R U . . .
H11B H 0.968815 0.236310 0.699133 0.067 Uiso 1 1 calc R U . . .
H11C H 0.965207 0.299844 0.745281 0.067 Uiso 1 1 calc R U . . .
C12 C 1.1821(4) 0.28648(19) 0.62182(16) 0.0491(8) Uani 1 1 d . . . . .
H12A H 1.279626 0.269989 0.641638 0.074 Uiso 1 1 calc R U . . .
H12B H 1.211358 0.317741 0.589154 0.074 Uiso 1 1 calc R U . . .
H12C H 1.122454 0.246322 0.606219 0.074 Uiso 1 1 calc R U . . .
C13 C 0.6682(3) 0.51492(14) 0.77140(11) 0.0289(5) Uani 1 1 d . . . . .
C14 C 0.6845(4) 0.57702(16) 0.80223(13) 0.0350(6) Uani 1 1 d . . . . .
H14 H 0.787178 0.597718 0.807212 0.042 Uiso 1 1 calc R U . . .
C15 C 0.5499(4) 0.60858(15) 0.82567(13) 0.0374(6) Uani 1 1 d . . . . .
H15 H 0.561394 0.650838 0.847420 0.045 Uiso 1 1 calc R U . . .
C16 C 0.3977(4) 0.58008(15) 0.81826(12) 0.0326(6) Uani 1 1 d . . . . .
C17 C 0.2516(4) 0.61468(17) 0.84450(14) 0.0406(7) Uani 1 1 d . . . . .
H17A H 0.154702 0.594569 0.826762 0.061 Uiso 1 1 calc R U . . .
H17B H 0.255084 0.665025 0.836398 0.061 Uiso 1 1 calc R U . . .
H17C H 0.249958 0.606927 0.887405 0.061 Uiso 1 1 calc R U . . .
C18 C 0.3837(3) 0.51833(16) 0.78596(13) 0.0362(6) Uani 1 1 d . . . . .
H18 H 0.280555 0.498684 0.779332 0.043 Uiso 1 1 calc R U . . .
C19 C 0.5180(3) 0.48523(15) 0.76338(12) 0.0351(6) Uani 1 1 d . . . . .
H19 H 0.507321 0.442351 0.742464 0.042 Uiso 1 1 calc R U . . .
C2 C 0.8378(3) 0.39529(13) 0.63548(11) 0.0250(5) Uani 1 1 d . . . . .
S1 S 0.84271(7) 0.47031(3) 0.74606(3) 0.02800(14) Uani 1 1 d . . . . .
O1 O 0.6791(2) 0.56809(10) 0.64832(8) 0.0294(4) Uani 1 1 d . . . . .
C1 C 0.8126(3) 0.45895(13) 0.67145(11) 0.0262(5) Uani 1 1 d . . . . .
O2 O 0.6030(2) 0.49827(10) 0.54125(8) 0.0357(4) Uani 1 1 d . . . . .
N1 N 0.9325(3) 0.34388(12) 0.63247(10) 0.0295(5) Uani 1 1 d . . . . .
O50A O 0.2430(4) 0.56181(16) 0.47991(14) 0.0373(7) Uani 0.801(3) 1 d D . P A 1
C51A C 0.0779(5) 0.5684(2) 0.49071(19) 0.0426(9) Uani 0.801(3) 1 d D . P A 1
H51A H 0.019549 0.530505 0.469962 0.051 Uiso 0.801(3) 1 calc R U P A 1
H51B H 0.039357 0.613711 0.475017 0.051 Uiso 0.801(3) 1 calc R U P A 1
C52A C 0.0452(7) 0.5645(4) 0.5540(3) 0.0425(16) Uani 0.801(3) 1 d D . P A 1
H52A H -0.071454 0.570173 0.560527 0.051 Uiso 0.801(3) 1 calc R U P A 1
H52B H 0.076147 0.517566 0.568622 0.051 Uiso 0.801(3) 1 calc R U P A 1
O51A O 0.1265(3) 0.61481(15) 0.58637(11) 0.0379(6) Uani 0.801(3) 1 d D . P A 1
C53A C 0.1124(5) 0.6060(2) 0.64913(19) 0.0422(10) Uani 0.801(3) 1 d D . P A 1
H53A H 0.174535 0.564532 0.661924 0.051 Uiso 0.801(3) 1 calc R U P A 1
H53B H -0.001418 0.598501 0.659951 0.051 Uiso 0.801(3) 1 calc R U P A 1
C54A C 0.1745(6) 0.6696(3) 0.6792(2) 0.0383(12) Uani 0.801(3) 1 d D . P A 1
H54A H 0.113579 0.711220 0.665822 0.046 Uiso 0.801(3) 1 calc R U P A 1
H54B H 0.160939 0.665066 0.722558 0.046 Uiso 0.801(3) 1 calc R U P A 1
O52A O 0.3403(3) 0.67799(15) 0.66516(11) 0.0367(6) Uani 0.801(3) 1 d D . P A 1
C55A C 0.4111(6) 0.7363(2) 0.69305(19) 0.0389(9) Uani 0.801(3) 1 d D . P A 1
H55A H 0.390795 0.734387 0.736222 0.047 Uiso 0.801(3) 1 calc R U P A 1
H55B H 0.363338 0.779978 0.677412 0.047 Uiso 0.801(3) 1 calc R U P A 1
C56A C 0.5884(5) 0.7357(3) 0.68145(16) 0.0373(9) Uani 0.801(3) 1 d D . P A 1
H56A H 0.640486 0.774285 0.703559 0.045 Uiso 0.801(3) 1 calc R U P A 1
H56B H 0.635119 0.690962 0.695165 0.045 Uiso 0.801(3) 1 calc R U P A 1
O53A O 0.6167(3) 0.74417(13) 0.61903(11) 0.0312(6) Uani 0.801(3) 1 d D . P A 1
C57A C 0.7841(5) 0.7379(2) 0.60525(18) 0.0358(8) Uani 0.801(3) 1 d D . P A 1
H57A H 0.824596 0.691863 0.618614 0.043 Uiso 0.801(3) 1 calc R U P A 1
H57B H 0.845374 0.774876 0.626028 0.043 Uiso 0.801(3) 1 calc R U P A 1
C58A C 0.8063(6) 0.7451(3) 0.5393(2) 0.0320(12) Uani 0.801(3) 1 d D . P A 1
H58A H 0.753818 0.788365 0.525028 0.038 Uiso 0.801(3) 1 calc R U P A 1
H58B H 0.921978 0.747726 0.529606 0.038 Uiso 0.801(3) 1 calc R U P A 1
O54A O 0.7366(3) 0.68582(15) 0.51174(12) 0.0304(6) Uani 0.801(3) 1 d D . P A 1
C59A C 0.7572(5) 0.6872(2) 0.44888(17) 0.0360(8) Uani 0.801(3) 1 d D . P A 1
H59A H 0.872426 0.691503 0.438935 0.043 Uiso 0.801(3) 1 calc R U P A 1
H59B H 0.699760 0.727795 0.431783 0.043 Uiso 0.801(3) 1 calc R U P A 1
C60A C 0.6903(8) 0.6198(3) 0.4238(3) 0.0389(13) Uani 0.801(3) 1 d D . P A 1
H60A H 0.714770 0.616427 0.380984 0.047 Uiso 0.801(3) 1 calc R U P A 1
H60B H 0.739170 0.579083 0.444082 0.047 Uiso 0.801(3) 1 calc R U P A 1
O55A O 0.5235(4) 0.62005(14) 0.43272(11) 0.0332(6) Uani 0.801(3) 1 d D . P A 1
C61A C 0.4509(5) 0.5578(2) 0.40930(16) 0.0397(9) Uani 0.801(3) 1 d D . P A 1
H61A H 0.493280 0.516031 0.429962 0.048 Uiso 0.801(3) 1 calc R U P A 1
H61B H 0.475231 0.553336 0.366544 0.048 Uiso 0.801(3) 1 calc R U P A 1
C62A C 0.2754(5) 0.5635(2) 0.41849(17) 0.0403(9) Uani 0.801(3) 1 d D . P A 1
H62A H 0.235356 0.607763 0.401249 0.048 Uiso 0.801(3) 1 calc R U P A 1
H62B H 0.220195 0.524112 0.398547 0.048 Uiso 0.801(3) 1 calc R U P A 1
O50B O 0.1998(12) 0.5651(5) 0.5246(4) 0.036(2) Uani 0.199(3) 1 d D U P A 2
C51B C 0.073(3) 0.5530(16) 0.5628(10) 0.041(5) Uani 0.199(3) 1 d D U P A 2
H51C H 0.059503 0.501875 0.567472 0.049 Uiso 0.199(3) 1 calc R U P A 2
H51D H -0.026152 0.571514 0.544442 0.049 Uiso 0.199(3) 1 calc R U P A 2
C52B C 0.091(2) 0.5838(8) 0.6204(7) 0.044(3) Uani 0.199(3) 1 d D U P A 2
H52C H -0.018080 0.590801 0.636642 0.053 Uiso 0.199(3) 1 calc R U P A 2
H52D H 0.144592 0.548739 0.645847 0.053 Uiso 0.199(3) 1 calc R U P A 2
O51B O 0.1744(12) 0.6473(5) 0.6273(4) 0.033(2) Uani 0.199(3) 1 d D U P A 2
C53B C 0.217(3) 0.6550(12) 0.6884(9) 0.050(4) Uani 0.199(3) 1 d D U P A 2
H53C H 0.291613 0.617243 0.700282 0.060 Uiso 0.199(3) 1 calc R U P A 2
H53D H 0.119957 0.651997 0.713469 0.060 Uiso 0.199(3) 1 calc R U P A 2
C54B C 0.296(2) 0.7251(8) 0.6964(7) 0.050(3) Uani 0.199(3) 1 d D U P A 2
H54C H 0.231330 0.762762 0.678178 0.060 Uiso 0.199(3) 1 calc R U P A 2
H54D H 0.311840 0.735751 0.738927 0.060 Uiso 0.199(3) 1 calc R U P A 2
O52B O 0.4472(15) 0.7175(6) 0.6667(5) 0.042(3) Uani 0.199(3) 1 d D U P A 2
C55B C 0.554(2) 0.7742(10) 0.6770(8) 0.056(4) Uani 0.199(3) 1 d D U P A 2
H55C H 0.571481 0.780030 0.720024 0.067 Uiso 0.199(3) 1 calc R U P A 2
H55D H 0.506532 0.818034 0.661353 0.067 Uiso 0.199(3) 1 calc R U P A 2
C56B C 0.711(2) 0.7594(10) 0.6463(8) 0.061(4) Uani 0.199(3) 1 d D U P A 2
H56C H 0.787275 0.798122 0.654031 0.073 Uiso 0.199(3) 1 calc R U P A 2
H56D H 0.758206 0.715708 0.662117 0.073 Uiso 0.199(3) 1 calc R U P A 2
O53B O 0.6852(14) 0.7527(6) 0.5848(6) 0.050(3) Uani 0.199(3) 1 d D U P A 2
C57B C 0.832(2) 0.7390(16) 0.5538(10) 0.051(5) Uani 0.199(3) 1 d D U P A 2
H57C H 0.883543 0.696481 0.570024 0.061 Uiso 0.199(3) 1 calc R U P A 2
H57D H 0.906690 0.778812 0.558788 0.061 Uiso 0.199(3) 1 calc R U P A 2
C58B C 0.793(2) 0.7284(9) 0.4874(9) 0.059(4) Uani 0.199(3) 1 d D U P A 2
H58C H 0.722766 0.766532 0.472855 0.071 Uiso 0.199(3) 1 calc R U P A 2
H58D H 0.892722 0.728215 0.463640 0.071 Uiso 0.199(3) 1 calc R U P A 2
O54B O 0.7156(14) 0.6646(7) 0.4831(7) 0.050(3) Uani 0.199(3) 1 d D U P A 2
C59B C 0.694(3) 0.6436(12) 0.4226(10) 0.047(4) Uani 0.199(3) 1 d D U P A 2
H59C H 0.800086 0.634916 0.404048 0.057 Uiso 0.199(3) 1 calc R U P A 2
H59D H 0.639908 0.681228 0.400178 0.057 Uiso 0.199(3) 1 calc R U P A 2
C60B C 0.5951(18) 0.5780(10) 0.4206(6) 0.052(4) Uani 0.199(3) 1 d D U P A 2
H60C H 0.586729 0.560661 0.379429 0.063 Uiso 0.199(3) 1 calc R U P A 2
H60D H 0.645016 0.541112 0.445235 0.063 Uiso 0.199(3) 1 calc R U P A 2
O55B O 0.4412(14) 0.5951(7) 0.4429(4) 0.044(3) Uani 0.199(3) 1 d D U P A 2
C61B C 0.3378(19) 0.5360(9) 0.4372(8) 0.050(3) Uani 0.199(3) 1 d D U P A 2
H61C H 0.384972 0.495212 0.457904 0.060 Uiso 0.199(3) 1 calc R U P A 2
H61D H 0.324486 0.523737 0.394864 0.060 Uiso 0.199(3) 1 calc R U P A 2
C62B C 0.181(2) 0.5536(11) 0.4634(7) 0.045(4) Uani 0.199(3) 1 d D U P A 2
H62C H 0.137005 0.596128 0.444387 0.054 Uiso 0.199(3) 1 calc R U P A 2
H62D H 0.104295 0.514702 0.456773 0.054 Uiso 0.199(3) 1 calc R U P A 2

#

loop_
 _atom_site_aniso_label
 _atom_site_aniso_U_11
 _atom_site_aniso_U_22
 _atom_site_aniso_U_33
 _atom_site_aniso_U_23
 _atom_site_aniso_U_13
 _atom_site_aniso_U_12
K1 0.0283(3) 0.0335(3) 0.0274(3) 0.0031(2) 0.0052(2) 0.0028(2)
N2 0.0314(11) 0.0283(11) 0.0245(10) -0.0037(9) -0.0060(9) 0.0014(9)
O3 0.0427(11) 0.0400(10) 0.0241(9) 0.0050(8) -0.0007(8) 0.0023(9)
C3 0.0243(12) 0.0290(12) 0.0228(12) -0.0010(10) 0.0029(9) -0.0025(10)
O4 0.0296(9) 0.0482(11) 0.0329(10) -0.0103(8) -0.0027(8) -0.0075(9)
C4 0.0248(11) 0.0312(12) 0.0243(11) -0.0007(10) -0.0016(10) -0.0003(10)
C5 0.0401(15) 0.0280(13) 0.0297(13) -0.0069(11) -0.0076(11) 0.0007(11)
C6 0.0514(18) 0.0391(16) 0.0434(16) -0.0107(13) -0.0209(15) 0.0027(14)
C7 0.0540(19) 0.0488(18) 0.0329(15) -0.0104(13) 0.0012(14) -0.0012(15)
C8 0.0519(18) 0.0307(14) 0.0431(16) -0.0033(13) -0.0143(15) -0.0059(13)
C9 0.0314(14) 0.0315(14) 0.0349(14) -0.0016(11) -0.0055(11) 0.0022(11)
C10 0.0296(14) 0.0357(15) 0.061(2) -0.0032(14) -0.0079(14) -0.0002(12)
C11 0.0505(18) 0.0382(16) 0.0459(17) 0.0098(13) -0.0164(15) -0.0021(14)
C12 0.0453(18) 0.0498(19) 0.052(2) -0.0107(16) -0.0056(15) 0.0159(15)
C13 0.0326(13) 0.0350(14) 0.0192(11) -0.0033(10) 0.0000(10) -0.0063(11)
C14 0.0345(14) 0.0366(15) 0.0338(14) -0.0066(12) -0.0023(11) -0.0093(12)
C15 0.0437(16) 0.0333(15) 0.0353(14) -0.0115(11) -0.0025(12) -0.0035(12)
C16 0.0382(14) 0.0318(14) 0.0278(13) -0.0014(11) -0.0001(11) -0.0007(12)
C17 0.0427(16) 0.0401(16) 0.0389(15) -0.0072(13) 0.0006(13) 0.0067(13)
C18 0.0302(13) 0.0455(17) 0.0329(14) -0.0102(12) 0.0024(11) -0.0080(12)
C19 0.0341(14) 0.0390(15) 0.0322(14) -0.0136(11) 0.0037(11) -0.0086(12)
C2 0.0261(12) 0.0271(12) 0.0219(11) -0.0007(9) 0.0006(10) -0.0041(10)
S1 0.0268(3) 0.0362(3) 0.0210(3) -0.0022(2) -0.0017(2) -0.0035(2)
O1 0.0324(10) 0.0285(9) 0.0274(9) -0.0024(7) -0.0004(7) 0.0015(8)
C1 0.0271(12) 0.0286(12) 0.0229(11) -0.0014(10) -0.0006(9) -0.0028(10)
O2 0.0430(11) 0.0356(10) 0.0284(9) -0.0021(8) -0.0106(8) 0.0061(9)
N1 0.0317(12) 0.0295(11) 0.0274(11) 0.0001(9) -0.0043(9) 0.0010(9)
O50A 0.0363(16) 0.0446(16) 0.0309(16) 0.0013(12) -0.0024(13) -0.0069(13)
C51A 0.034(2) 0.046(2) 0.049(2) -0.0013(18) -0.0073(17) -0.0074(16)
C52A 0.028(2) 0.052(3) 0.047(3) 0.006(2) -0.0039(19) 0.001(2)
O51A 0.0326(13) 0.0467(15) 0.0342(13) 0.0040(12) 0.0067(10) -0.0028(11)
C53A 0.039(2) 0.050(3) 0.037(2) 0.010(2) 0.0142(18) 0.0014(18)
C54A 0.033(2) 0.051(3) 0.031(2) 0.0048(19) 0.0118(17) 0.0116(19)
O52A 0.0325(13) 0.0490(15) 0.0287(12) -0.0048(11) 0.0051(11) 0.0030(12)
C55A 0.045(2) 0.049(2) 0.0227(19) -0.0055(17) -0.0011(17) 0.0093(19)
C56A 0.041(2) 0.048(2) 0.0228(17) -0.0070(17) -0.0075(15) 0.0052(18)
O53A 0.0307(13) 0.0384(13) 0.0244(12) -0.0014(10) -0.0062(10) 0.0029(10)
C57A 0.0303(19) 0.038(2) 0.039(2) 0.0019(16) -0.0107(16) -0.0021(15)
C58A 0.029(2) 0.032(2) 0.036(2) 0.0030(19) -0.0036(16) -0.0060(18)
O54A 0.0324(13) 0.0326(14) 0.0261(13) 0.0016(11) 0.0042(11) -0.0071(11)
C59A 0.038(2) 0.042(2) 0.0285(19) 0.0014(17) 0.0138(16) -0.0073(16)
C60A 0.045(2) 0.041(3) 0.030(2) -0.004(2) 0.0103(18) -0.004(2)
O55A 0.0363(14) 0.0360(13) 0.0274(12) -0.0042(10) 0.0041(11) -0.0057(12)
C61A 0.051(2) 0.042(2) 0.0257(17) -0.0080(15) 0.0004(16) -0.0033(17)
C62A 0.049(2) 0.045(2) 0.0270(18) -0.0047(16) -0.0075(17) -0.0125(19)
O50B 0.040(5) 0.039(5) 0.029(5) -0.005(4) -0.006(4) 0.009(4)
C51B 0.040(9) 0.040(8) 0.043(7) 0.013(7) 0.010(7) -0.010(8)
C52B 0.046(7) 0.039(7) 0.047(7) 0.019(6) 0.009(6) -0.004(6)
O51B 0.040(5) 0.026(4) 0.033(5) 0.005(4) 0.009(4) 0.001(4)
C53B 0.072(10) 0.043(8) 0.034(7) 0.001(7) 0.013(7) 0.006(7)
C54B 0.082(9) 0.039(7) 0.028(6) -0.005(5) 0.011(6) 0.014(6)
O52B 0.063(7) 0.035(5) 0.027(5) -0.012(4) -0.006(5) 0.008(5)
C55B 0.074(8) 0.043(7) 0.049(7) -0.016(7) -0.026(6) 0.002(7)
C56B 0.055(7) 0.041(7) 0.086(8) -0.004(7) -0.022(7) 0.000(6)
O53B 0.035(6) 0.034(5) 0.082(7) 0.016(5) -0.001(6) -0.008(4)
C57B 0.025(7) 0.035(8) 0.093(10) 0.025(8) -0.002(8) -0.002(6)
C58B 0.031(6) 0.058(8) 0.087(9) 0.023(8) 0.012(7) 0.003(6)
O54B 0.035(6) 0.054(7) 0.063(7) 0.022(6) 0.019(6) 0.009(5)
C59B 0.035(7) 0.071(10) 0.036(7) 0.028(7) 0.024(6) 0.026(7)
C60B 0.051(7) 0.076(9) 0.029(6) 0.016(6) 0.001(6) 0.029(7)
O55B 0.046(6) 0.064(7) 0.022(5) 0.006(5) -0.002(4) 0.030(5)
C61B 0.053(7) 0.063(8) 0.035(6) -0.018(7) -0.009(6) 0.029(6)
C62B 0.044(7) 0.053(8) 0.036(7) -0.014(6) -0.008(7) 0.014(7)

#

_geom_special_details
;
 All esds (except the esd in the dihedral angle between two l.s. planes)
 are estimated using the full covariance matrix.  The cell esds are taken
 into account individually in the estimation of esds in distances, angles
 and torsion angles; correlations between esds in cell parameters are only
 used when they are defined by crystal symmetry.  An approximate (isotropic)
 treatment of cell esds is used for estimating esds involving l.s. planes.
;
loop_
 _geom_bond_atom_site_label_1
 _geom_bond_atom_site_label_2
 _geom_bond_distance
 _geom_bond_site_symmetry_2
 _geom_bond_publ_flag
K1 O50B 2.679(10) . ?
K1 O2 2.680(2) . ?
K1 O52A 2.751(2) . ?
K1 O54A 2.762(3) . ?
K1 O55B 2.788(10) . ?
K1 O1 2.7886(19) . ?
K1 O54B 2.832(12) . ?
K1 O53A 2.887(3) . ?
K1 O51B 2.906(9) . ?
K1 O50A 2.933(3) . ?
K1 O51A 2.933(2) . ?
K1 O52B 2.949(11) . ?
N2 C4 1.362(3) . ?
N2 C2 1.476(3) . ?
N2 C5 1.499(3) . ?
O3 S1 1.445(2) . ?
C3 O1 1.245(3) . ?
C3 C1 1.394(4) . ?
C3 C4 1.523(3) . ?
O4 S1 1.446(2) . ?
C4 O2 1.223(3) . ?
C5 C7 1.522(4) . ?
C5 C8 1.531(4) . ?
C5 C6 1.533(4) . ?
C6 H6A 0.9800 . ?
C6 H6B 0.9800 . ?
C6 H6C 0.9800 . ?
C7 H7A 0.9800 . ?
C7 H7B 0.9800 . ?
C7 H7C 0.9800 . ?
C8 H8A 0.9800 . ?
C8 H8B 0.9800 . ?
C8 H8C 0.9800 . ?
C9 N1 1.469(3) . ?
C9 C10 1.515(4) . ?
C9 C12 1.529(4) . ?
C9 C11 1.534(4) . ?
C10 H10A 0.9800 . ?
C10 H10B 0.9800 . ?
C10 H10C 0.9800 . ?
C11 H11A 0.9800 . ?
C11 H11B 0.9800 . ?
C11 H11C 0.9800 . ?
C12 H12A 0.9800 . ?
C12 H12B 0.9800 . ?
C12 H12C 0.9800 . ?
C13 C14 1.383(4) . ?
C13 C19 1.387(4) . ?
C13 S1 1.781(3) . ?
C14 C15 1.380(4) . ?
C14 H14 0.9500 . ?
C15 C16 1.391(4) . ?
C15 H15 0.9500 . ?
C16 C18 1.392(4) . ?
C16 C17 1.507(4) . ?
C17 H17A 0.9800 . ?
C17 H17B 0.9800 . ?
C17 H17C 0.9800 . ?
C18 C19 1.383(4) . ?
C18 H18 0.9500 . ?
C19 H19 0.9500 . ?
C2 N1 1.262(3) . ?
C2 C1 1.478(3) . ?
S1 C1 1.717(3) . ?
O50A C51A 1.403(5) . ?
O50A C62A 1.413(5) . ?
C51A C52A 1.456(8) . ?
C51A H51A 0.9900 . ?
C51A H51B 0.9900 . ?
C52A O51A 1.385(7) . ?
C52A H52A 0.9900 . ?
C52A H52B 0.9900 . ?
O51A C53A 1.432(5) . ?
C53A C54A 1.486(8) . ?
C53A H53A 0.9900 . ?
C53A H53B 0.9900 . ?
C54A O52A 1.427(5) . ?
C54A H54A 0.9900 . ?
C54A H54B 0.9900 . ?
O52A C55A 1.409(5) . ?
C55A C56A 1.502(6) . ?
C55A H55A 0.9900 . ?
C55A H55B 0.9900 . ?
C56A O53A 1.438(4) . ?
C56A H56A 0.9900 . ?
C56A H56B 0.9900 . ?
O53A C57A 1.435(5) . ?
C57A C58A 1.507(6) . ?
C57A H57A 0.9900 . ?
C57A H57B 0.9900 . ?
C58A O54A 1.417(6) . ?
C58A H58A 0.9900 . ?
C58A H58B 0.9900 . ?
O54A C59A 1.430(4) . ?
C59A C60A 1.514(6) . ?
C59A H59A 0.9900 . ?
C59A H59B 0.9900 . ?
C60A O55A 1.405(7) . ?
C60A H60A 0.9900 . ?
C60A H60B 0.9900 . ?
O55A C61A 1.435(5) . ?
C61A C62A 1.482(6) . ?
C61A H61A 0.9900 . ?
C61A H61B 0.9900 . ?
C62A H62A 0.9900 . ?
C62A H62B 0.9900 . ?
O50B C51B 1.38(2) . ?
O50B C62B 1.408(17) . ?
C51B C52B 1.44(2) . ?
C51B H51C 0.9900 . ?
C51B H51D 0.9900 . ?
C52B O51B 1.408(16) . ?
C52B H52C 0.9900 . ?
C52B H52D 0.9900 . ?
O51B C53B 1.43(2) . ?
C53B C54B 1.50(2) . ?
C53B H53C 0.9900 . ?
C53B H53D 0.9900 . ?
C54B O52B 1.434(18) . ?
C54B H54C 0.9900 . ?
C54B H54D 0.9900 . ?
O52B C55B 1.420(18) . ?
C55B C56B 1.51(2) . ?
C55B H55C 0.9900 . ?
C55B H55D 0.9900 . ?
C56B O53B 1.413(19) . ?
C56B H56C 0.9900 . ?
C56B H56D 0.9900 . ?
O53B C57B 1.43(2) . ?
C57B C58B 1.55(2) . ?
C57B H57C 0.9900 . ?
C57B H57D 0.9900 . ?
C58B O54B 1.383(18) . ?
C58B H58C 0.9900 . ?
C58B H58D 0.9900 . ?
O54B C59B 1.44(2) . ?
C59B C60B 1.50(2) . ?
C59B H59C 0.9900 . ?
C59B H59D 0.9900 . ?
C60B O55B 1.416(16) . ?
C60B H60C 0.9900 . ?
C60B H60D 0.9900 . ?
O55B C61B 1.427(18) . ?
C61B C62B 1.476(19) . ?
C61B H61C 0.9900 . ?
C61B H61D 0.9900 . ?
C62B H62C 0.9900 . ?
C62B H62D 0.9900 . ?

#

loop_
 _geom_angle_atom_site_label_1
 _geom_angle_atom_site_label_2
 _geom_angle_atom_site_label_3
 _geom_angle
 _geom_angle_site_symmetry_1
 _geom_angle_site_symmetry_3
 _geom_angle_publ_flag
O50B K1 O2 84.9(2) . . ?
O2 K1 O52A 131.02(7) . . ?
O2 K1 O54A 88.92(8) . . ?
O52A K1 O54A 120.62(9) . . ?
O50B K1 O55B 61.3(3) . . ?
O2 K1 O55B 71.4(2) . . ?
O50B K1 O1 126.1(2) . . ?
O2 K1 O1 62.37(6) . . ?
O52A K1 O1 79.46(7) . . ?
O54A K1 O1 87.75(7) . . ?
O55B K1 O1 130.8(2) . . ?
O50B K1 O54B 120.9(4) . . ?
O2 K1 O54B 80.6(3) . . ?
O55B K1 O54B 59.7(4) . . ?
O1 K1 O54B 95.9(3) . . ?
O2 K1 O53A 128.68(7) . . ?
O52A K1 O53A 60.15(8) . . ?
O54A K1 O53A 60.50(8) . . ?
O1 K1 O53A 75.34(6) . . ?
O50B K1 O51B 60.2(3) . . ?
O2 K1 O51B 125.41(18) . . ?
O55B K1 O51B 115.8(3) . . ?
O1 K1 O51B 104.28(19) . . ?
O54B K1 O51B 152.5(3) . . ?
O2 K1 O50A 77.57(8) . . ?
O52A K1 O50A 115.37(8) . . ?
O54A K1 O50A 114.94(8) . . ?
O1 K1 O50A 133.73(7) . . ?
O53A K1 O50A 150.80(8) . . ?
O2 K1 O51A 112.42(7) . . ?
O52A K1 O51A 58.76(8) . . ?
O54A K1 O51A 152.05(8) . . ?
O1 K1 O51A 117.67(7) . . ?
O53A K1 O51A 112.28(8) . . ?
O50A K1 O51A 56.64(8) . . ?
O50B K1 O52B 116.9(3) . . ?
O2 K1 O52B 136.1(2) . . ?
O55B K1 O52B 152.2(3) . . ?
O1 K1 O52B 74.4(2) . . ?
O54B K1 O52B 112.9(4) . . ?
O51B K1 O52B 56.8(3) . . ?
C4 N2 C2 109.0(2) . . ?
C4 N2 C5 124.2(2) . . ?
C2 N2 C5 124.6(2) . . ?
O1 C3 C1 133.1(2) . . ?
O1 C3 C4 120.6(2) . . ?
C1 C3 C4 106.4(2) . . ?
O1 C3 K1 46.35(13) . . ?
C1 C3 K1 175.97(18) . . ?
C4 C3 K1 74.34(14) . . ?
O2 C4 N2 128.5(2) . . ?
O2 C4 C3 123.4(2) . . ?
N2 C4 C3 108.0(2) . . ?
O2 C4 K1 44.20(13) . . ?
N2 C4 K1 167.64(17) . . ?
C3 C4 K1 80.25(14) . . ?
N2 C5 C7 109.2(2) . . ?
N2 C5 C8 110.1(2) . . ?
C7 C5 C8 111.0(3) . . ?
N2 C5 C6 109.8(2) . . ?
C7 C5 C6 110.6(3) . . ?
C8 C5 C6 106.1(2) . . ?
C5 C6 H6A 109.5 . . ?
C5 C6 H6B 109.5 . . ?
H6A C6 H6B 109.5 . . ?
C5 C6 H6C 109.5 . . ?
H6A C6 H6C 109.5 . . ?
H6B C6 H6C 109.5 . . ?
C5 C7 H7A 109.5 . . ?
C5 C7 H7B 109.5 . . ?
H7A C7 H7B 109.5 . . ?
C5 C7 H7C 109.5 . . ?
H7A C7 H7C 109.5 . . ?
H7B C7 H7C 109.5 . . ?
C5 C8 H8A 109.5 . . ?
C5 C8 H8B 109.5 . . ?
H8A C8 H8B 109.5 . . ?
C5 C8 H8C 109.5 . . ?
H8A C8 H8C 109.5 . . ?
H8B C8 H8C 109.5 . . ?
N1 C9 C10 115.9(2) . . ?
N1 C9 C12 104.2(2) . . ?
C10 C9 C12 108.5(3) . . ?
N1 C9 C11 108.4(2) . . ?
C10 C9 C11 111.2(3) . . ?
C12 C9 C11 108.1(3) . . ?
C9 C10 H10A 109.5 . . ?
C9 C10 H10B 109.5 . . ?
H10A C10 H10B 109.5 . . ?
C9 C10 H10C 109.5 . . ?
H10A C10 H10C 109.5 . . ?
H10B C10 H10C 109.5 . . ?
C9 C11 H11A 109.5 . . ?
C9 C11 H11B 109.5 . . ?
H11A C11 H11B 109.5 . . ?
C9 C11 H11C 109.5 . . ?
H11A C11 H11C 109.5 . . ?
H11B C11 H11C 109.5 . . ?
C9 C12 H12A 109.5 . . ?
C9 C12 H12B 109.5 . . ?
H12A C12 H12B 109.5 . . ?
C9 C12 H12C 109.5 . . ?
H12A C12 H12C 109.5 . . ?
H12B C12 H12C 109.5 . . ?
C14 C13 C19 120.4(3) . . ?
C14 C13 S1 119.5(2) . . ?
C19 C13 S1 120.0(2) . . ?
C15 C14 C13 119.3(3) . . ?
C15 C14 H14 120.4 . . ?
C13 C14 H14 120.4 . . ?
C14 C15 C16 121.6(2) . . ?
C14 C15 H15 119.2 . . ?
C16 C15 H15 119.2 . . ?
C15 C16 C18 118.1(3) . . ?
C15 C16 C17 121.2(3) . . ?
C18 C16 C17 120.7(3) . . ?
C16 C17 H17A 109.5 . . ?
C16 C17 H17B 109.5 . . ?
H17A C17 H17B 109.5 . . ?
C16 C17 H17C 109.5 . . ?
H17A C17 H17C 109.5 . . ?
H17B C17 H17C 109.5 . . ?
C19 C18 C16 120.9(3) . . ?
C19 C18 H18 119.6 . . ?
C16 C18 H18 119.6 . . ?
C18 C19 C13 119.7(2) . . ?
C18 C19 H19 120.1 . . ?
C13 C19 H19 120.1 . . ?
N1 C2 N2 115.4(2) . . ?
N1 C2 C1 139.4(2) . . ?
N2 C2 C1 104.8(2) . . ?
O3 S1 O4 116.53(13) . . ?
O3 S1 C1 108.50(12) . . ?
O4 S1 C1 113.17(12) . . ?
O3 S1 C13 107.27(12) . . ?
O4 S1 C13 105.67(12) . . ?
C1 S1 C13 104.86(12) . . ?
C3 O1 K1 114.81(16) . . ?
C3 C1 C2 109.0(2) . . ?
C3 C1 S1 120.91(19) . . ?
C2 C1 S1 128.51(19) . . ?
C4 O2 K1 117.25(17) . . ?
C2 N1 C9 131.9(2) . . ?
C51A O50A C62A 110.9(3) . . ?
C51A O50A K1 119.4(2) . . ?
C62A O50A K1 119.8(2) . . ?
O50A C51A C52A 110.5(4) . . ?
O50A C51A H51A 109.6 . . ?
C52A C51A H51A 109.6 . . ?
O50A C51A H51B 109.6 . . ?
C52A C51A H51B 109.6 . . ?
H51A C51A H51B 108.1 . . ?
O51A C52A C51A 113.0(5) . . ?
O51A C52A H52A 109.0 . . ?
C51A C52A H52A 109.0 . . ?
O51A C52A H52B 109.0 . . ?
C51A C52A H52B 109.0 . . ?
H52A C52A H52B 107.8 . . ?
C52A O51A C53A 113.6(4) . . ?
C52A O51A K1 115.3(3) . . ?
C53A O51A K1 105.2(2) . . ?
O51A C53A C54A 109.1(4) . . ?
O51A C53A H53A 109.9 . . ?
C54A C53A H53A 109.9 . . ?
O51A C53A H53B 109.9 . . ?
C54A C53A H53B 109.9 . . ?
H53A C53A H53B 108.3 . . ?
O52A C54A C53A 109.2(4) . . ?
O52A C54A H54A 109.8 . . ?
C53A C54A H54A 109.8 . . ?
O52A C54A H54B 109.8 . . ?
C53A C54A H54B 109.8 . . ?
H54A C54A H54B 108.3 . . ?
C55A O52A C54A 113.3(3) . . ?
C55A O52A K1 120.3(2) . . ?
C54A O52A K1 122.0(3) . . ?
O52A C55A C56A 109.2(4) . . ?
O52A C55A H55A 109.8 . . ?
C56A C55A H55A 109.8 . . ?
O52A C55A H55B 109.8 . . ?
C56A C55A H55B 109.8 . . ?
H55A C55A H55B 108.3 . . ?
O53A C56A C55A 109.4(3) . . ?
O53A C56A H56A 109.8 . . ?
C55A C56A H56A 109.8 . . ?
O53A C56A H56B 109.8 . . ?
C55A C56A H56B 109.8 . . ?
H56A C56A H56B 108.2 . . ?
C57A O53A C56A 111.3(3) . . ?
C57A O53A K1 104.2(2) . . ?
C56A O53A K1 105.6(2) . . ?
O53A C57A C58A 109.1(3) . . ?
O53A C57A K1 52.57(16) . . ?
C58A C57A K1 83.2(3) . . ?
O53A C57A H57A 109.9 . . ?
C58A C57A H57A 109.9 . . ?
K1 C57A H57A 77.4 . . ?
O53A C57A H57B 109.9 . . ?
C58A C57A H57B 109.9 . . ?
K1 C57A H57B 161.8 . . ?
H57A C57A H57B 108.3 . . ?
O54A C58A C57A 108.1(4) . . ?
O54A C58A H58A 110.1 . . ?
C57A C58A H58A 110.1 . . ?
O54A C58A H58B 110.1 . . ?
C57A C58A H58B 110.1 . . ?
H58A C58A H58B 108.4 . . ?
C58A O54A C59A 111.8(3) . . ?
C58A O54A K1 119.1(3) . . ?
C59A O54A K1 121.5(2) . . ?
O54A C59A C60A 108.1(4) . . ?
O54A C59A H59A 110.1 . . ?
C60A C59A H59A 110.1 . . ?
O54A C59A H59B 110.1 . . ?
C60A C59A H59B 110.1 . . ?
H59A C59A H59B 108.4 . . ?
O55A C60A C59A 107.9(4) . . ?
O55A C60A H60A 110.1 . . ?
C59A C60A H60A 110.1 . . ?
O55A C60A H60B 110.1 . . ?
C59A C60A H60B 110.1 . . ?
H60A C60A H60B 108.4 . . ?
C60A O55A C61A 111.2(3) . . ?
C60A O55A K1 106.5(3) . . ?
C61A O55A K1 108.9(2) . . ?
O55A C61A C62A 107.7(3) . . ?
O55A C61A H61A 110.2 . . ?
C62A C61A H61A 110.2 . . ?
O55A C61A H61B 110.2 . . ?
C62A C61A H61B 110.2 . . ?
H61A C61A H61B 108.5 . . ?
O50A C62A C61A 108.9(3) . . ?
O50A C62A H62A 109.9 . . ?
C61A C62A H62A 109.9 . . ?
O50A C62A H62B 109.9 . . ?
C61A C62A H62B 109.9 . . ?
H62A C62A H62B 108.3 . . ?
C51B O50B C62B 119.9(15) . . ?
C51B O50B K1 120.9(12) . . ?
C62B O50B K1 118.8(10) . . ?
O50B C51B C52B 114.6(19) . . ?
O50B C51B H51C 108.6 . . ?
C52B C51B H51C 108.6 . . ?
O50B C51B H51D 108.6 . . ?
C52B C51B H51D 108.6 . . ?
H51C C51B H51D 107.6 . . ?
O51B C52B C51B 120.4(16) . . ?
O51B C52B K1 53.6(6) . . ?
C51B C52B K1 81.5(12) . . ?
O51B C52B H52C 107.2 . . ?
C51B C52B H52C 107.2 . . ?
K1 C52B H52C 159.7 . . ?
O51B C52B H52D 107.2 . . ?
C51B C52B H52D 107.2 . . ?
K1 C52B H52D 87.2 . . ?
H52C C52B H52D 106.9 . . ?
C52B O51B C53B 108.6(12) . . ?
C52B O51B K1 103.5(8) . . ?
C53B O51B K1 106.4(12) . . ?
O51B C53B C54B 108.5(16) . . ?
O51B C53B H53C 110.0 . . ?
C54B C53B H53C 110.0 . . ?
O51B C53B H53D 110.0 . . ?
C54B C53B H53D 110.0 . . ?
H53C C53B H53D 108.4 . . ?
O52B C54B C53B 103.8(15) . . ?
O52B C54B H54C 111.0 . . ?
C53B C54B H54C 111.0 . . ?
O52B C54B H54D 111.0 . . ?
C53B C54B H54D 111.0 . . ?
H54C C54B H54D 109.0 . . ?
C55B O52B C54B 113.3(13) . . ?
C55B O52B K1 123.3(10) . . ?
C54B O52B K1 119.6(8) . . ?
O52B C55B C56B 109.0(14) . . ?
O52B C55B H55C 109.9 . . ?
C56B C55B H55C 109.9 . . ?
O52B C55B H55D 109.9 . . ?
C56B C55B H55D 109.9 . . ?
H55C C55B H55D 108.3 . . ?
O53B C56B C55B 109.6(15) . . ?
O53B C56B H56C 109.8 . . ?
C55B C56B H56C 109.8 . . ?
O53B C56B H56D 109.8 . . ?
C55B C56B H56D 109.8 . . ?
H56C C56B H56D 108.2 . . ?
C56B O53B C57B 111.5(14) . . ?
C56B O53B K1 108.3(10) . . ?
C57B O53B K1 105.6(12) . . ?
O53B C57B C58B 108.5(16) . . ?
O53B C57B H57C 110.0 . . ?
C58B C57B H57C 110.0 . . ?
O53B C57B H57D 110.0 . . ?
C58B C57B H57D 110.0 . . ?
H57C C57B H57D 108.4 . . ?
O54B C58B C57B 106.3(17) . . ?
O54B C58B H58C 110.5 . . ?
C57B C58B H58C 110.5 . . ?
K1 C58B H58C 62.4 4_566 . ?
O54B C58B H58D 110.5 . . ?
C57B C58B H58D 110.5 . . ?
K1 C58B H58D 56.7 4_566 . ?
H58C C58B H58D 108.7 . . ?
C58B O54B C59B 111.8(15) . . ?
C58B O54B K1 122.2(11) . . ?
C59B O54B K1 116.3(11) . . ?
O54B C59B C60B 109.3(16) . . ?
O54B C59B H59C 109.8 . . ?
C60B C59B H59C 109.8 . . ?
O54B C59B H59D 109.8 . . ?
C60B C59B H59D 109.8 . . ?
H59C C59B H59D 108.3 . . ?
O55B C60B C59B 107.2(16) . . ?
O55B C60B K1 49.4(6) . . ?
C59B C60B K1 85.8(11) . . ?
O55B C60B H60C 110.3 . . ?
C59B C60B H60C 110.3 . . ?
K1 C60B H60C 158.4 . . ?
O55B C60B H60D 110.3 . . ?
C59B C60B H60D 110.3 . . ?
K1 C60B H60D 77.5 . . ?
H60C C60B H60D 108.5 . . ?
C60B O55B C61B 109.4(12) . . ?
C60B O55B K1 107.9(8) . . ?
C61B O55B K1 107.4(9) . . ?
O55B C61B C62B 108.6(13) . . ?
O55B C61B K1 49.7(6) . . ?
C62B C61B K1 81.2(9) . . ?
O55B C61B H61C 110.0 . . ?
C62B C61B H61C 110.0 . . ?
K1 C61B H61C 82.2 . . ?
O55B C61B H61D 110.0 . . ?
C62B C61B H61D 110.0 . . ?
K1 C61B H61D 159.6 . . ?
H61C C61B H61D 108.3 . . ?
O50B C62B C61B 109.2(14) . . ?
O50B C62B H62C 109.8 . . ?
C61B C62B H62C 109.8 . . ?
O50B C62B H62D 109.8 . . ?
C61B C62B H62D 109.8 . . ?
H62C C62B H62D 108.3 . . ?

#

loop_
 _geom_torsion_atom_site_label_1
 _geom_torsion_atom_site_label_2
 _geom_torsion_atom_site_label_3
 _geom_torsion_atom_site_label_4
 _geom_torsion
 _geom_torsion_site_symmetry_1
 _geom_torsion_site_symmetry_2
 _geom_torsion_site_symmetry_3
 _geom_torsion_site_symmetry_4
 _geom_torsion_publ_flag
C2 N2 C4 O2 165.5(3) . . . . ?
C5 N2 C4 O2 1.9(4) . . . . ?
C2 N2 C4 C3 -14.1(3) . . . . ?
C5 N2 C4 C3 -177.8(2) . . . . ?
C2 N2 C4 K1 -144.8(7) . . . . ?
C5 N2 C4 K1 51.6(9) . . . . ?
O1 C3 C4 O2 6.2(4) . . . . ?
C1 C3 C4 O2 -174.3(3) . . . . ?
K1 C3 C4 O2 9.8(2) . . . . ?
O1 C3 C4 N2 -174.2(2) . . . . ?
C1 C3 C4 N2 5.4(3) . . . . ?
K1 C3 C4 N2 -170.5(2) . . . . ?
O1 C3 C4 K1 -3.6(2) . . . . ?
C1 C3 C4 K1 175.88(18) . . . . ?
C4 N2 C5 C7 87.3(3) . . . . ?
C2 N2 C5 C7 -73.8(3) . . . . ?
C4 N2 C5 C8 -150.6(3) . . . . ?
C2 N2 C5 C8 48.3(4) . . . . ?
C4 N2 C5 C6 -34.1(4) . . . . ?
C2 N2 C5 C6 164.8(3) . . . . ?
C19 C13 C14 C15 1.0(4) . . . . ?
S1 C13 C14 C15 -175.1(2) . . . . ?
C13 C14 C15 C16 -1.1(5) . . . . ?
C14 C15 C16 C18 -0.3(5) . . . . ?
C14 C15 C16 C17 179.5(3) . . . . ?
C15 C16 C18 C19 1.9(4) . . . . ?
C17 C16 C18 C19 -178.0(3) . . . . ?
C16 C18 C19 C13 -2.0(4) . . . . ?
C14 C13 C19 C18 0.5(4) . . . . ?
S1 C13 C19 C18 176.6(2) . . . . ?
C4 N2 C2 N1 -157.1(2) . . . . ?
C5 N2 C2 N1 6.5(4) . . . . ?
C4 N2 C2 C1 17.3(3) . . . . ?
C5 N2 C2 C1 -179.1(2) . . . . ?
C14 C13 S1 O3 119.1(2) . . . . ?
C19 C13 S1 O3 -56.9(2) . . . . ?
C14 C13 S1 O4 -5.9(3) . . . . ?
C19 C13 S1 O4 178.1(2) . . . . ?
C14 C13 S1 C1 -125.7(2) . . . . ?
C19 C13 S1 C1 58.3(2) . . . . ?
C1 C3 O1 K1 -174.5(2) . . . . ?
C4 C3 O1 K1 4.9(3) . . . . ?
O1 C3 C1 C2 -175.0(3) . . . . ?
C4 C3 C1 C2 5.6(3) . . . . ?
O1 C3 C1 S1 18.0(4) . . . . ?
C4 C3 C1 S1 -161.39(18) . . . . ?
N1 C2 C1 C3 158.4(3) . . . . ?
N2 C2 C1 C3 -13.7(3) . . . . ?
N1 C2 C1 S1 -35.8(5) . . . . ?
N2 C2 C1 S1 152.0(2) . . . . ?
O3 S1 C1 C3 144.4(2) . . . . ?
O4 S1 C1 C3 -84.6(2) . . . . ?
C13 S1 C1 C3 30.1(2) . . . . ?
O3 S1 C1 C2 -19.8(3) . . . . ?
O4 S1 C1 C2 111.2(2) . . . . ?
C13 S1 C1 C2 -134.2(2) . . . . ?
N2 C4 O2 K1 166.5(2) . . . . ?
C3 C4 O2 K1 -13.9(3) . . . . ?
N2 C2 N1 C9 168.3(3) . . . . ?
C1 C2 N1 C9 -3.3(5) . . . . ?
C10 C9 N1 C2 -29.1(4) . . . . ?
C12 C9 N1 C2 -148.2(3) . . . . ?
C11 C9 N1 C2 96.8(3) . . . . ?
C62A O50A C51A C52A 178.3(4) . . . . ?
K1 O50A C51A C52A -36.1(5) . . . . ?
O50A C51A C52A O51A 57.6(6) . . . . ?
C51A C52A O51A C53A -172.2(4) . . . . ?
C51A C52A O51A K1 -50.7(5) . . . . ?
C52A O51A C53A C54A -168.6(4) . . . . ?
K1 O51A C53A C54A 64.4(3) . . . . ?
O51A C53A C54A O52A -62.0(5) . . . . ?
C53A C54A O52A C55A -178.4(3) . . . . ?
C53A C54A O52A K1 25.2(5) . . . . ?
C54A O52A C55A C56A 173.4(3) . . . . ?
K1 O52A C55A C56A -29.8(4) . . . . ?
O52A C55A C56A O53A 64.1(4) . . . . ?
C55A C56A O53A C57A -175.0(3) . . . . ?
C55A C56A O53A K1 -62.6(4) . . . . ?
C56A O53A C57A C58A 178.4(4) . . . . ?
K1 O53A C57A C58A 65.1(4) . . . . ?
C56A O53A C57A K1 113.3(3) . . . . ?
O53A C57A C58A O54A -67.8(5) . . . . ?
K1 C57A C58A O54A -21.3(3) . . . . ?
C57A C58A O54A C59A -178.0(3) . . . . ?
C57A C58A O54A K1 31.8(5) . . . . ?
C58A O54A C59A C60A 175.9(4) . . . . ?
K1 O54A C59A C60A -34.8(4) . . . . ?
O54A C59A C60A O55A 66.8(5) . . . . ?
C59A C60A O55A C61A 179.3(3) . . . . ?
C59A C60A O55A K1 -62.3(4) . . . . ?
C60A O55A C61A C62A -178.0(4) . . . . ?
K1 O55A C61A C62A 65.1(3) . . . . ?
C51A O50A C62A C61A 178.9(3) . . . . ?
K1 O50A C62A C61A 33.4(4) . . . . ?
O55A C61A C62A O50A -66.4(4) . . . . ?
C62B O50B C51B C52B -164.0(19) . . . . ?
K1 O50B C51B C52B 9(3) . . . . ?
O50B C51B C52B O51B 32(3) . . . . ?
O50B C51B C52B K1 -6(2) . . . . ?
C51B C52B O51B C53B -162(2) . . . . ?
K1 C52B O51B C53B -112.7(14) . . . . ?
C51B C52B O51B K1 -50(2) . . . . ?
C52B O51B C53B C54B -176.2(16) . . . . ?
K1 O51B C53B C54B 73.0(18) . . . . ?
O51B C53B C54B O52B -70(2) . . . . ?
C53B C54B O52B C55B -170.3(15) . . . . ?
C53B C54B O52B K1 31.0(17) . . . . ?
C54B O52B C55B C56B 177.2(15) . . . . ?
K1 O52B C55B C56B -25(2) . . . . ?
O52B C55B C56B O53B 61(2) . . . . ?
C55B C56B O53B C57B 179.7(18) . . . . ?
C55B C56B O53B K1 -64.5(15) . . . . ?
C56B O53B C57B C58B 177.0(17) . . . . ?
K1 O53B C57B C58B 60(2) . . . . ?
O53B C57B C58B O54B -71(2) . . . . ?
O53B C57B C58B K1 111.7(17) . . . 4_566 ?
C57B C58B O54B C59B -171.2(17) . . . . ?
K1 C58B O54B C59B 1(4) 4_566 . . . ?
C57B C58B O54B K1 44.0(18) . . . . ?
K1 C58B O54B K1 -143(2) 4_566 . . . ?
C58B O54B C59B C60B -174.1(15) . . . . ?
K1 O54B C59B C60B -27(2) . . . . ?
O54B C59B C60B O55B 65(2) . . . . ?
O54B C59B C60B K1 19.4(15) . . . . ?
C59B C60B O55B C61B 175.1(14) . . . . ?
K1 C60B O55B C61B -116.5(12) . . . . ?
C59B C60B O55B K1 -68.4(14) . . . . ?
C60B O55B C61B C62B 177.0(13) . . . . ?
K1 O55B C61B C62B 60.2(15) . . . . ?
C60B O55B C61B K1 116.8(11) . . . . ?
C51B O50B C62B C61B -153(2) . . . . ?
K1 O50B C62B C61B 34.2(19) . . . . ?
O55B C61B C62B O50B -64(2) . . . . ?
K1 C61B C62B O50B -22.5(13) . . . . ?

#

_refine_diff_density_max                            0.278
_refine_diff_density_min                            -0.354
_refine_diff_density_rms                            0.042
######### additional information out of the cif_od #######  
_audit_creation_date                                2025-05-16
_cell_oxdiff_length_a                               8.33971(15) 
_cell_oxdiff_length_b                               19.1123(3) 
_cell_oxdiff_length_c                               22.5704(2) 
_cell_oxdiff_angle_alpha                            90.0587(11) 
_cell_oxdiff_angle_beta                             90.0413(13) 
_cell_oxdiff_angle_gamma                            90.0636(14) 
_cell_oxdiff_volume                                 3597.51(9) 
_cell_oxdiff_measurement_reflns_used                32356
loop_
 _exptl_crystal_face_index_h
 _exptl_crystal_face_index_k
 _exptl_crystal_face_index_l
 _exptl_crystal_face_perp_dist
0   -4  -14 0.0312
0    4   14 0.0436
-5    3   -3 0.1243
5   -3    3 0.3022
0  -11    7 0.0386
0   11   -7 0.0571

#

loop_
 _exptl_oxdiff_crystal_face_indexfrac_h
 _exptl_oxdiff_crystal_face_indexfrac_k
 _exptl_oxdiff_crystal_face_indexfrac_l
 _exptl_oxdiff_crystal_face_x
 _exptl_oxdiff_crystal_face_y
 _exptl_oxdiff_crystal_face_z
0.2622 -4.3365 -13.7038 -0.0251 -0.9935  0.1112
-0.1195  4.2453 13.7577  0.0252  0.9900 -0.1385
-5.1583  2.9454 -2.7781  0.0015  0.0622  0.9981
5.1583 -2.9451  2.7791 -0.0015 -0.0621 -0.9981
0.1191 -10.9260  6.9470  0.9425  0.0746 -0.3258
-0.2868 10.8911 -6.9880 -0.9319 -0.0738  0.3551

#

_oxdiff_exptl_absorpt_empirical_full_min            0.762
_oxdiff_exptl_absorpt_empirical_full_max            1.520
_oxdiff_exptl_absorpt_empirical_details
;
Empirical correction (ABSPACK) includes:
- Absorption correction using spherical harmonics
- Frame scaling
;
_diffrn_ambient_environment                         N~2~
_diffrn_source_type                                 'PhotonJet (Cu) X-ray Source'
_diffrn_radiation_probe                             x-ray
_diffrn_radiation_monochromator                     mirror
_diffrn_measurement_device                          'four-circle diffractometer'
_diffrn_detector                                    'Hybrid Pixel Array Detector'
_diffrn_detector_type                               HyPix
_diffrn_reflns_av_sigmaI/netI                       0.0547
_diffrn_orient_matrix_type                          'CrysAlisPro convention (1999,Acta A55,543-557)'
_diffrn_orient_matrix_UB_11                         -0.0540155000
_diffrn_orient_matrix_UB_12                         -0.0718822000
_diffrn_orient_matrix_UB_13                         0.0235417000
_diffrn_orient_matrix_UB_21                         -0.0269752000
_diffrn_orient_matrix_UB_22                         0.0321696000
_diffrn_orient_matrix_UB_23                         0.0618013000
_diffrn_orient_matrix_UB_31                         -0.1745846000
_diffrn_orient_matrix_UB_32                         0.0171763000
_diffrn_orient_matrix_UB_33                         -0.0168864000
_diffrn_measurement_details
;
List of Runs (angles in degrees, time in seconds):

  # Type    Start    End  Width  t~exp~   \w     \q     \k     \f   Frames
--------------------------------------------------------------------------
  1  \w    -60.00   1.00   0.50    0.45    --  -47.31 107.00 117.00  122
  2  \w     41.00  80.00   0.50    0.45    --   47.31-107.00  19.00   78
  3  \w    -77.00 -28.00   0.50    1.80    --  -91.75 107.00 117.00   98
  4  \w   -127.00 -89.00   0.50    1.80    --  -91.75-107.00  19.00   76
  5  \w    105.00 131.00   0.50    1.80    --  105.87 107.00 117.00   52
  6  \w     52.00 104.00   0.50    1.80    --  105.87-107.00  19.00  104
  7  \w    -14.00  28.00   0.50    0.45    --  -47.31  19.00 -90.00   84
  8  \w     -1.00  25.00   0.50    0.45    --  -47.31  19.00-150.00   52
  9  \w   -120.00 -74.00   0.50    0.45    --  -47.31-125.00-180.00   92
 10  \w    -39.00   5.00   0.50    0.45    --  -47.31  38.00  30.00   88
 11  \w   -119.00 -25.00   0.50    0.45    --  -47.31 -77.00  60.00  188
 12  \w    -10.00  16.00   0.50    0.45    --  -47.31  19.00   0.00   52
 13  \w    -20.00  46.00   0.50    0.45    --   47.31 -38.00 150.00  132
 14  \w     70.00  95.00   0.50    0.45    --   47.31-125.00-150.00   50
 15  \w   -111.00 -85.00   0.50    1.80    --  -91.75-125.00-120.00   52
 16  \w    -46.00 -20.00   0.50    1.80    --  -91.75  45.00  30.00   52
 17  \w    -48.00 -22.00   0.50    1.80    --  -91.75  45.00  60.00   52
 18  \w    -48.00 -23.00   0.50    1.80    --  -91.75  45.00 150.00   50
 19  \w    -58.00 -19.00   0.50    1.80    --  -91.75  77.00  90.00   78
 20  \w   -102.00 -71.00   0.50    1.80    --  -91.75  77.00  90.00   62
 21  \w   -162.00-129.00   0.50    1.80    --  -91.75-125.00-120.00   66
 22  \w    -67.00 -34.00   0.50    1.80    --  -91.75  61.00 -90.00   66
 23  \w    -68.00 -24.00   0.50    1.80    --  -91.75  61.00  30.00   88
 24  \w   -145.00 -75.00   0.50    1.80    --  -91.75 -61.00  90.00  140
 25  \w   -150.00-124.00   0.50    1.80    --  -91.75 -94.00 -60.00   52
 26  \w   -162.00 -87.00   0.50    1.80    --  -91.75 -94.00   0.00  150
 27  \w    -48.00 -23.00   0.50    1.80    --  -91.75  45.00  90.00   50
 28  \w     70.00 103.00   0.50    1.80    --  105.87 -94.00-120.00   66
 29  \w     38.00  64.00   0.50    1.80    --  105.87 -94.00-120.00   52
 30  \w     44.00 106.00   0.50    1.80    --  105.87 -94.00-180.00  124
 31  \w     39.00  65.00   0.50    1.80    --  105.87-108.00-100.58   52
 32  \w     97.00 178.00   0.50    1.80    --  105.87 125.00  60.00  162
 33  \w     81.00 107.00   0.50    1.80    --  105.87-108.00-100.58   52
 34  \w    134.00 174.00   0.50    1.80    --  105.87  15.00 -90.00   80
 35  \w     72.00 103.00   0.50    1.80    --  105.87-125.00-150.00   62
 36  \w     98.00 130.00   0.50    1.80    --  105.87  15.00 -90.00   64
 37  \w     93.00 172.00   0.50    1.80    --  105.87  45.00-150.00  158
 38  \w     42.00  67.00   0.50    1.80    --  105.87 -61.00  30.00   50
 39  \w     51.00 105.00   0.50    1.80    --  105.87 -94.00  60.00  108
 40  \w     40.00  91.00   0.50    1.80    --  105.87 -94.00 -60.00  102
 41  \w     55.00 107.00   0.50    1.80    --  105.87-104.00 132.27  104
 42  \w     35.00  70.00   0.50    1.80    --  105.87 -61.00 -60.00   70
 43  \w    102.00 175.00   0.50    1.80    --  105.87  30.00-180.00  146
 44  \w     34.00  73.00   0.50    1.80    --  105.87 -61.00-120.00   78
;
_diffrn_oxdiff_digest_frames
;
010bdc8ba2b68162a80000b16cb18fb53b037566ac1
;
_diffrn_oxdiff_digest_hkl
;
01e3db0b5d93b6cd02de206c125755795526b6
;
_reflns_odcompleteness_completeness                 99.97
_reflns_odcompleteness_theta                        66.97
_reflns_odcompleteness_iscentric                    1
_chemical_oxdiff_formula                            'C31 H49 N2 O10 S1 K1'
_chemical_oxdiff_usercomment                        'THF RT'
                                                    
                                                    
                                                    
                                                    
                                                    
                                                    
_shelx_res_file
;
TITL DAA-555A_auto_a.res in P2(1)2(1)2(1)
    DAA-555A_auto_a.res
    created by SHELXL-2019/3 at 10:15:35 on 24-Jun-2025
REM Old TITL DAA-555A_auto in P2(1)2(1)2(1)
REM SHELXT solution in P2(1)2(1)2(1): R1 0.105, Rweak 0.034, Alpha 0.002
REM <I/s>   1.616 for   30 systematic absences,  Orientation as input
REM Flack x =  0.072 ( 0.004 ) from  3013 Parsons' quotients
REM Formula found by SHELXT:  C31 N8 O4 S K
CELL  1.54184   8.3369  19.1128  22.5775   90.000   90.000   90.000
ZERR    4.000   0.0001   0.0002   0.0002    0.000    0.000    0.000
LATT -1
SYMM 1/2-X, -Y, 1/2+Z
SYMM -X, 1/2+Y, 1/2-Z
SYMM 1/2+X, 1/2-Y, -Z
SFAC C H N O S K
UNIT 124 196 8 40 4 4
TEMP -173
SIZE 0.08 0.12 0.49
twin
CONF
L.S. 10
SIMU 0.01 o50b c51b c52b o51b c53b c54b o52b c55b c56b o53b c57b c58b o54b =
 C59B C60B O55B C61B C62B
DELU 0.01 o50b c51b c52b o51b c53b c54b o52b c55b c56b o53b c57b c58b o54b =
 C59B C60B O55B C61B C62B
BOND
LIST 4
acta
bond $H
PLAN 20
WGHT    0.034400    1.594200
BASF   0.04412
FVAR       4.20056   0.80121
K1    6    0.472219    0.623653    0.563418    11.00000    0.02830    0.03351 =
         0.02739    0.00314    0.00520    0.00282
N2    3    0.723161    0.401697    0.585958    11.00000    0.03145    0.02828 =
         0.02447   -0.00374   -0.00601    0.00137
O3    4    0.844236    0.402323    0.774102    11.00000    0.04274    0.04005 =
         0.02407    0.00497   -0.00074    0.00234
C3    1    0.722196    0.506747    0.638876    11.00000    0.02429    0.02898 =
         0.02283   -0.00096    0.00295   -0.00255
O4    4    0.975855    0.516161    0.759421    11.00000    0.02960    0.04821 =
         0.03292   -0.01033   -0.00267   -0.00748
C4    1    0.673580    0.469445    0.582013    11.00000    0.02475    0.03116 =
         0.02426   -0.00072   -0.00161   -0.00029
C5    1    0.702714    0.348523    0.537767    11.00000    0.04011    0.02797 =
         0.02966   -0.00694   -0.00760    0.00069
C6    1    0.545783    0.362229    0.504291    11.00000    0.05140    0.03908 =
         0.04345   -0.01065   -0.02090    0.00273
AFIX 137
H6A   2    0.519794    0.321591    0.479623    11.00000   -1.50000
H6B   2    0.558281    0.403619    0.479091    11.00000   -1.50000
H6C   2    0.458984    0.370236    0.532767    11.00000   -1.50000
AFIX   0
C7    1    0.845335    0.352532    0.495852    11.00000    0.05400    0.04876 =
         0.03286   -0.01037    0.00121   -0.00121
AFIX 137
H7A   2    0.832200    0.318008    0.464128    11.00000   -1.50000
H7B   2    0.944209    0.342638    0.517783    11.00000   -1.50000
H7C   2    0.851454    0.399531    0.478649    11.00000   -1.50000
AFIX   0
C8    1    0.686976    0.275202    0.564477    11.00000    0.05190    0.03067 =
         0.04315   -0.00330   -0.01428   -0.00590
AFIX 137
H8A   2    0.657882    0.241864    0.533297    11.00000   -1.50000
H8B   2    0.603496    0.275470    0.595035    11.00000   -1.50000
H8C   2    0.789480    0.261347    0.582194    11.00000   -1.50000
AFIX   0
C9    1    1.077466    0.326054    0.666183    11.00000    0.03136    0.03155 =
         0.03491   -0.00164   -0.00549    0.00221
C10   1    1.172713    0.387302    0.690168    11.00000    0.02963    0.03572 =
         0.06121   -0.00317   -0.00794   -0.00024
AFIX 137
H10A  2    1.278919    0.371116    0.702751    11.00000   -1.50000
H10B  2    1.116125    0.407614    0.724106    11.00000   -1.50000
H10C  2    1.184721    0.422804    0.659165    11.00000   -1.50000
AFIX   0
C11   1    1.030570    0.275222    0.715835    11.00000    0.05052    0.03819 =
         0.04590    0.00984   -0.01641   -0.00207
AFIX 137
H11A  2    1.127731    0.257041    0.734809    11.00000   -1.50000
H11B  2    0.968815    0.236310    0.699133    11.00000   -1.50000
H11C  2    0.965207    0.299844    0.745281    11.00000   -1.50000
AFIX   0
C12   1    1.182116    0.286475    0.621818    11.00000    0.04531    0.04980 =
         0.05208   -0.01066   -0.00560    0.01592
AFIX 137
H12A  2    1.279626    0.269989    0.641638    11.00000   -1.50000
H12B  2    1.211358    0.317741    0.589154    11.00000   -1.50000
H12C  2    1.122454    0.246322    0.606219    11.00000   -1.50000
AFIX   0
C13   1    0.668189    0.514917    0.771401    11.00000    0.03262    0.03500 =
         0.01918   -0.00329    0.00004   -0.00628
C14   1    0.684463    0.577017    0.802229    11.00000    0.03454    0.03659 =
         0.03383   -0.00660   -0.00227   -0.00929
AFIX  43
H14   2    0.787178    0.597718    0.807212    11.00000   -1.20000
AFIX   0
C15   1    0.549854    0.608585    0.825675    11.00000    0.04367    0.03328 =
         0.03533   -0.01146   -0.00246   -0.00354
AFIX  43
H15   2    0.561394    0.650838    0.847420    11.00000   -1.20000
AFIX   0
C16   1    0.397694    0.580076    0.818260    11.00000    0.03824    0.03184 =
         0.02778   -0.00143   -0.00005   -0.00068
C17   1    0.251579    0.614676    0.844502    11.00000    0.04274    0.04009 =
         0.03891   -0.00722    0.00063    0.00670
AFIX 137
H17A  2    0.154702    0.594569    0.826762    11.00000   -1.50000
H17B  2    0.255084    0.665025    0.836398    11.00000   -1.50000
H17C  2    0.249958    0.606927    0.887405    11.00000   -1.50000
AFIX   0
C18   1    0.383674    0.518335    0.785956    11.00000    0.03016    0.04552 =
         0.03292   -0.01019    0.00241   -0.00799
AFIX  43
H18   2    0.280555    0.498684    0.779332    11.00000   -1.20000
AFIX   0
C19   1    0.517960    0.485232    0.763376    11.00000    0.03410    0.03904 =
         0.03222   -0.01362    0.00373   -0.00856
AFIX  43
H19   2    0.507321    0.442351    0.742464    11.00000   -1.20000
AFIX   0
C2    1    0.837784    0.395294    0.635476    11.00000    0.02613    0.02710 =
         0.02191   -0.00066    0.00065   -0.00407
S1    5    0.842711    0.470310    0.746061    11.00000    0.02676    0.03625 =
         0.02099   -0.00221   -0.00167   -0.00354
O1    4    0.679084    0.568091    0.648316    11.00000    0.03244    0.02847 =
         0.02737   -0.00242   -0.00044    0.00145
C1    1    0.812626    0.458948    0.671448    11.00000    0.02713    0.02858 =
         0.02285   -0.00142   -0.00056   -0.00278
O2    4    0.603031    0.498267    0.541250    11.00000    0.04297    0.03559 =
         0.02845   -0.00206   -0.01060    0.00606
N1    3    0.932460    0.343877    0.632472    11.00000    0.03175    0.02948 =
         0.02741    0.00008   -0.00435    0.00097

part 1 21
same o50b > C62B
O50A  4    0.242975    0.561807    0.479911    21.00000    0.03631    0.04461 =
         0.03087    0.00131   -0.00240   -0.00695
C51A  1    0.077947    0.568367    0.490708    21.00000    0.03375    0.04562 =
         0.04851   -0.00132   -0.00728   -0.00738
AFIX  23
H51A  2    0.019549    0.530505    0.469962    21.00000   -1.20000
H51B  2    0.039357    0.613711    0.475017    21.00000   -1.20000
AFIX   0
C52A  1    0.045233    0.564486    0.553968    21.00000    0.02824    0.05198 =
         0.04724    0.00648   -0.00389    0.00108
AFIX  23
H52A  2   -0.071454    0.570173    0.560527    21.00000   -1.20000
H52B  2    0.076147    0.517566    0.568622    21.00000   -1.20000
AFIX   0
O51A  4    0.126478    0.614814    0.586368    21.00000    0.03263    0.04673 =
         0.03420    0.00404    0.00670   -0.00281
C53A  1    0.112371    0.605999    0.649135    21.00000    0.03899    0.05020 =
         0.03741    0.00984    0.01423    0.00145
AFIX  23
H53A  2    0.174535    0.564532    0.661924    21.00000   -1.20000
H53B  2   -0.001418    0.598501    0.659951    21.00000   -1.20000
AFIX   0
C54A  1    0.174478    0.669641    0.679168    21.00000    0.03309    0.05112 =
         0.03065    0.00477    0.01183    0.01164
AFIX  23
H54A  2    0.113579    0.711220    0.665822    21.00000   -1.20000
H54B  2    0.160939    0.665066    0.722558    21.00000   -1.20000
AFIX   0
O52A  4    0.340294    0.677995    0.665165    21.00000    0.03254    0.04897 =
         0.02868   -0.00482    0.00512    0.00300
C55A  1    0.411057    0.736290    0.693046    21.00000    0.04462    0.04932 =
         0.02274   -0.00554   -0.00114    0.00930
AFIX  23
H55A  2    0.390795    0.734387    0.736222    21.00000   -1.20000
H55B  2    0.363338    0.779978    0.677412    21.00000   -1.20000
AFIX   0
C56A  1    0.588410    0.735746    0.681454    21.00000    0.04142    0.04752 =
         0.02282   -0.00699   -0.00747    0.00518
AFIX  23
H56A  2    0.640486    0.774285    0.703559    21.00000   -1.20000
H56B  2    0.635119    0.690962    0.695165    21.00000   -1.20000
AFIX   0
O53A  4    0.616697    0.744175    0.619031    21.00000    0.03074    0.03840 =
         0.02445   -0.00143   -0.00620    0.00293
C57A  1    0.784074    0.737921    0.605251    21.00000    0.03032    0.03833 =
         0.03865    0.00185   -0.01068   -0.00210
AFIX  23
H57A  2    0.824596    0.691863    0.618614    21.00000   -1.20000
H57B  2    0.845374    0.774876    0.626028    21.00000   -1.20000
AFIX   0
C58A  1    0.806332    0.745080    0.539310    21.00000    0.02864    0.03171 =
         0.03580    0.00305   -0.00359   -0.00598
AFIX  23
H58A  2    0.753818    0.788365    0.525028    21.00000   -1.20000
H58B  2    0.921978    0.747726    0.529606    21.00000   -1.20000
AFIX   0
O54A  4    0.736567    0.685820    0.511739    21.00000    0.03240    0.03256 =
         0.02613    0.00155    0.00419   -0.00710
C59A  1    0.757190    0.687202    0.448877    21.00000    0.03797    0.04159 =
         0.02849    0.00141    0.01380   -0.00729
AFIX  23
H59A  2    0.872426    0.691503    0.438935    21.00000   -1.20000
H59B  2    0.699760    0.727795    0.431783    21.00000   -1.20000
AFIX   0
C60A  1    0.690307    0.619761    0.423799    21.00000    0.04490    0.04141 =
         0.03034   -0.00408    0.01026   -0.00388
AFIX  23
H60A  2    0.714770    0.616427    0.380984    21.00000   -1.20000
H60B  2    0.739170    0.579083    0.444082    21.00000   -1.20000
AFIX   0
O55A  4    0.523483    0.620047    0.432717    21.00000    0.03631    0.03600 =
         0.02743   -0.00416    0.00409   -0.00569
C61A  1    0.450947    0.557818    0.409298    21.00000    0.05136    0.04217 =
         0.02571   -0.00805    0.00037   -0.00334
AFIX  23
H61A  2    0.493280    0.516031    0.429962    21.00000   -1.20000
H61B  2    0.475231    0.553336    0.366544    21.00000   -1.20000
AFIX   0
C62A  1    0.275416    0.563457    0.418487    21.00000    0.04898    0.04482 =
         0.02704   -0.00469   -0.00748   -0.01246
AFIX  23
H62A  2    0.235356    0.607763    0.401249    21.00000   -1.20000
H62B  2    0.220195    0.524112    0.398547    21.00000   -1.20000
AFIX   0
part 2 -21
same o50a > C62a
O50B  4    0.199777    0.565083    0.524620   -21.00000    0.04006    0.03912 =
         0.02861   -0.00471   -0.00641    0.00852
C51B  1    0.073080    0.553029    0.562750   -21.00000    0.03970    0.04028 =
         0.04318    0.01282    0.00972   -0.00969
AFIX  23
H51C  2    0.059503    0.501875    0.567472   -21.00000   -1.20000
H51D  2   -0.026152    0.571514    0.544442   -21.00000   -1.20000
AFIX   0
C52B  1    0.091002    0.583807    0.620355   -21.00000    0.04642    0.03899 =
         0.04677    0.01854    0.00945   -0.00419
AFIX  23
H52C  2   -0.018080    0.590801    0.636642   -21.00000   -1.20000
H52D  2    0.144592    0.548739    0.645847   -21.00000   -1.20000
AFIX   0
O51B  4    0.174439    0.647313    0.627268   -21.00000    0.04023    0.02560 =
         0.03279    0.00537    0.00948    0.00090
C53B  1    0.217094    0.655042    0.688379   -21.00000    0.07202    0.04275 =
         0.03410    0.00105    0.01265    0.00625
AFIX  23
H53C  2    0.291613    0.617243    0.700282   -21.00000   -1.20000
H53D  2    0.119957    0.651997    0.713469   -21.00000   -1.20000
AFIX   0
C54B  1    0.296149    0.725083    0.696411   -21.00000    0.08159    0.03933 =
         0.02815   -0.00452    0.01074    0.01439
AFIX  23
H54C  2    0.231330    0.762762    0.678178   -21.00000   -1.20000
H54D  2    0.311840    0.735751    0.738927   -21.00000   -1.20000
AFIX   0
O52B  4    0.447224    0.717494    0.666693   -21.00000    0.06303    0.03461 =
         0.02749   -0.01204   -0.00565    0.00829
C55B  1    0.553642    0.774204    0.676954   -21.00000    0.07422    0.04328 =
         0.04916   -0.01634   -0.02637    0.00163
AFIX  23
H55C  2    0.571481    0.780030    0.720024   -21.00000   -1.20000
H55D  2    0.506532    0.818034    0.661353   -21.00000   -1.20000
AFIX   0
C56B  1    0.711075    0.759447    0.646342   -21.00000    0.05544    0.04070 =
         0.08563   -0.00371   -0.02208    0.00026
AFIX  23
H56C  2    0.787275    0.798122    0.654031   -21.00000   -1.20000
H56D  2    0.758206    0.715708    0.662117   -21.00000   -1.20000
AFIX   0
O53B  4    0.685242    0.752749    0.584758   -21.00000    0.03544    0.03381 =
         0.08177    0.01558   -0.00090   -0.00835
C57B  1    0.831874    0.739016    0.553833   -21.00000    0.02491    0.03488 =
         0.09318    0.02524   -0.00242   -0.00210
AFIX  23
H57C  2    0.883543    0.696481    0.570024   -21.00000   -1.20000
H57D  2    0.906690    0.778812    0.558788   -21.00000   -1.20000
AFIX   0
C58B  1    0.792941    0.728450    0.487413   -21.00000    0.03127    0.05806 =
         0.08696    0.02279    0.01189    0.00288
AFIX  23
H58C  2    0.722766    0.766532    0.472855   -21.00000   -1.20000
H58D  2    0.892722    0.728215    0.463640   -21.00000   -1.20000
AFIX   0
O54B  4    0.715620    0.664637    0.483124   -21.00000    0.03470    0.05352 =
         0.06256    0.02209    0.01900    0.00908
C59B  1    0.694313    0.643557    0.422588   -21.00000    0.03544    0.07052 =
         0.03603    0.02794    0.02371    0.02574
AFIX  23
H59C  2    0.800086    0.634916    0.404048   -21.00000   -1.20000
H59D  2    0.639908    0.681228    0.400178   -21.00000   -1.20000
AFIX   0
C60B  1    0.595097    0.578038    0.420621   -21.00000    0.05105    0.07650 =
         0.02930    0.01626    0.00126    0.02892
AFIX  23
H60C  2    0.586729    0.560661    0.379429   -21.00000   -1.20000
H60D  2    0.645016    0.541112    0.445235   -21.00000   -1.20000
AFIX   0
O55B  4    0.441152    0.595120    0.442850   -21.00000    0.04602    0.06432 =
         0.02158    0.00601   -0.00201    0.03011
C61B  1    0.337840    0.535972    0.437186   -21.00000    0.05251    0.06320 =
         0.03539   -0.01843   -0.00908    0.02906
AFIX  23
H61C  2    0.384972    0.495212    0.457904   -21.00000   -1.20000
H61D  2    0.324486    0.523737    0.394864   -21.00000   -1.20000
AFIX   0
C62B  1    0.180728    0.553553    0.463441   -21.00000    0.04415    0.05328 =
         0.03634   -0.01358   -0.00812    0.01386
AFIX  23
H62C  2    0.137005    0.596128    0.444387   -21.00000   -1.20000
H62D  2    0.104295    0.514702    0.456773   -21.00000   -1.20000
AFIX   0
HKLF 4


REM  DAA-555A_auto_a.res in P2(1)2(1)2(1)
REM wR2 = 0.0843, GooF = S = 1.056, Restrained GooF = 1.056 for all data
REM R1 = 0.0344 for 7237 Fo > 4sig(Fo) and 0.0352 for all 7408 data
REM 577 parameters refined using 213 restraints

END

WGHT      0.0344      1.5935

REM Highest difference peak  0.278,  deepest hole -0.354,  1-sigma level  0.042
Q1    1   0.1971  0.5668  0.6017  11.00000  0.05    0.28
Q2    1   0.1615  0.5222  0.5104  11.00000  0.05    0.24
Q3    1   0.1848  0.6031  0.4878  11.00000  0.05    0.24
Q4    1   0.5256  0.6348  0.5875  11.00000  0.05    0.19
Q5    1   0.7717  0.5283  0.7256  11.00000  0.05    0.18
Q6    1   0.7006  0.3519  0.6676  11.00000  0.05    0.18
Q7    1   0.2891  0.3986  0.5024  11.00000  0.05    0.17
Q8    1   0.7846  0.5637  0.6009  11.00000  0.05    0.16
Q9    1   0.6929  0.3803  0.6248  11.00000  0.05    0.16
Q10   1   0.7713  0.5941  0.6704  11.00000  0.05    0.15
Q11   1   0.7323  0.3811  0.6937  11.00000  0.05    0.15
Q12   1   0.6442  0.5024  0.3401  11.00000  0.05    0.15
Q13   1   0.4611  0.7751  0.6881  11.00000  0.05    0.15
Q14   1   0.9824  0.3757  0.5007  11.00000  0.05    0.14
Q15   1   0.4982  0.4020  0.4888  11.00000  0.05    0.14
Q16   1   0.5116  0.6393  0.8753  11.00000  0.05    0.14
Q17   1   0.6553  0.7687  0.6769  11.00000  0.05    0.14
Q18   1   0.8120  0.5801  0.6166  11.00000  0.05    0.14
Q19   1   0.8117  0.5665  0.6963  11.00000  0.05    0.13
Q20   1   0.0161  0.6245  0.5530  11.00000  0.05    0.13
;
_shelx_res_checksum   93423

_shelx_hkl_file
;
   0   0  -2 5469.86 224.517   9
   0   0  -3 58.9518 47.5758   9
   0   0  -4 22688.6 922.137  11
   0   0  -4 22866.4 899.709   9
   0   0  -4 24823.5 883.346  14
   0   0  -5 299.445 136.502  11
   0   0  -5 206.048 93.7458   9
   0   0  -5 268.273 73.1135  14
   0   0  -6 19710.2 808.040  11
   0   0  -6 19055.2 770.874   9
   0   0  -6 18926.4 730.303  14
   0   0  -7 254.435 132.414  11
   0   0  -7 135.650 95.6249   9
   0   0  -8 45238.4 1805.00   9
   0   0  -8 50804.0 1865.01  11
   0   0  -9-28.8881 169.743  11
   0   0  -9 73.3091 125.554   9
   0   0 -10 159050. 5013.21  11
   0   0 -10 119666. 4900.23   9
   0   0 -11 149.667 152.897  24
   0   0 -11 74.3584 160.045   9
   0   0 -11 271.703 236.757  11
   0   0 -12 149119. 4803.11  24
   0   0 -12 147770. 4989.57  11
   0   0 -13 158.644 151.800  24
   0   0 -13 15.2710 220.078  11
   0   0 -14 5227.31 344.919  24
   0   0 -14 6241.94 485.813  11
   0   0 -15-52.6067 148.811  24
   0   0 -15-55.7334 210.004  11
   0   0  16 66748.7 2607.05  37
   0   0 -16 71323.4 2617.71  24
   0   0 -16 68422.4 2840.50  11
   0   0  17-89.3720 185.593  37
   0   0 -17-45.1551 188.486  24
   0   0 -17 108.274 237.723  11
   0   0  18 2371.98 283.170  37
   0   0 -18 2895.16 304.177  24
   0   0 -18 2487.58 395.724  11
   0   0  19 241.317 215.392  37
   0   0  19-11.3836 217.765  36
   0   0 -19 123.661 220.051  24
   0   0 -19-259.877 420.133   7
   0   0  20 1775.36 259.884  37
   0   0  20 1187.77 283.950  36
   0   0 -20 1946.60 287.020  24
   0   0 -20 1406.97 556.281   7
   0   0  21-47.3805 239.683  36
   0   0  21-41.0126 194.169  37
   0   0 -21 151.900 227.950  24
   0   0 -21-164.850 453.932   7
   0   0 -22 491.198 227.585  24
   0   0  22 593.524 216.910  37
   0   0  22 382.474 231.836  36
   0   0 -23 61.0963 205.315  24
   0   0  23-18.1573 186.615  37
   0   0  23 43.7861 229.602  36
   0   0 -24 1622.62 246.486  24
   0   0 -24 1550.86 212.881  31
   0   0  24 1704.34 267.726  36
   0   0  24 1402.06 218.971  37
   0   0  25 304.172 204.045  36
   0   0 -25 197.826 169.354  24
   0   0  26 3410.32 272.510  36
   0   0 -26 3024.57 250.983  24
   0   0 -26 3022.38 240.551  22
   0   0  27-219.884 138.211  36
   0   0 -28 460.746 102.459  44
   0   1   0-2.11422 3.60358   8
   0  -1  -1 257537. 919.295  10
   0  -1  -1 260849. 987.043  12
   0   1  -2 307242. 10154.9   7
   0  -1  -2 264343. 10097.8  11
   0   1  -2 311235. 10123.5  11
   0  -1  -2 272527. 10135.6  12
   0   1  -3 30240.0 1086.30   7
   0  -1  -3 25552.3 1009.24  11
   0  -1  -4 67006.2 1615.52  11
   0   1  -4 33650.0 1540.71   9
   0   1  -5 40103.2 1272.27  11
   0  -1  -5 42818.9 1248.66  11
   0   1  -6 121328. 3951.04  11
   0  -1  -6 132366. 3932.13  11
   0  -1  -6 127167. 3919.67   9
   0  -1  -7 101816. 2923.69  11
   0  -1  -7 95932.4 2904.19   9
   0   1  -7 101141. 3092.74  13
   0   1  -8 202146. 6524.64  11
   0  -1  -8 196270. 6472.59   9
   0  -1  -8 206683. 6496.30  11
   0   1  -8 201920. 6400.65  14
   0  -1  -9 56271.2 2206.31  11
   0   1  -9 60337.5 2260.15  11
   0  -1  -9 56697.3 2193.58   9
   0   1  -9 57152.2 2098.86  14
   0   1  -9 54978.0 2378.34  13
   0   1 -10 43863.7 1860.69  11
   0  -1 -10 44157.7 1806.16   9
   0  -1 -10 49653.8 1850.43  11
   0  -1 -11 1259.80 179.314  24
   0  -1 -11 1748.20 293.728  11
   0  -1 -11 1303.91 224.394   9
   0   1 -11 802.662 272.320  11
   0  -1 -12 18520.1 784.926  24
   0  -1 -12 20439.0 911.645   9
   0  -1 -12 18962.1 923.858  11
   0   1 -12 17540.7 939.241  11
   0  -1 -13 1745.09 197.854  24
   0  -1 -13 1288.44 262.094  11
   0   1 -13 1480.25 286.960  11
   0  -1 -14 29342.2 1216.23  24
   0   1 -14 32259.2 1438.15  11
   0  -1 -14 31345.9 1395.81  11
   0  -1  15 1151.64 197.376  37
   0  -1 -15 1942.12 225.366  24
   0   1 -15 1300.89 307.917  11
   0  -1 -15 1814.85 296.986  11
   0   1  16 2261.59 252.644  37
   0  -1  16 2450.56 259.363  37
   0  -1 -16 2628.84 267.503  24
   0  -1 -16 2912.69 367.568  11
   0   1 -16 2506.00 377.368  11
   0  -1  17 10498.0 581.430  37
   0   1  17 10868.1 576.502  37
   0  -1 -17 10786.3 577.503  24
   0   1 -17 12535.0 793.213  11
   0  -1 -17 11588.0 741.787  11
   0  -1  18 3464.62 325.196  37
   0   1  18 3518.60 351.321  36
   0   1  18 3518.82 316.614  37
   0  -1 -18 3886.99 335.715  24
   0   1 -18 3586.23 481.900  11
   0   1  19 489.252 256.617  36
   0  -1  19 274.026 208.413  37
   0   1  19 318.632 210.720  37
   0  -1 -19 225.101 224.451  24
   0  -1 -19 52.3721 413.895   7
   0   1 -19 75.6429 264.989  11
   0   1 -19-313.371 440.608   7
   0   1  20 2767.94 302.180  37
   0   1  20 2372.43 327.815  36
   0  -1  20 2312.18 291.491  37
   0  -1 -20 3012.96 326.154  24
   0   1 -20 2427.54 315.045  24
   0   1 -20 2588.95 636.689   7
   0  -1 -20 2706.96 648.944   7
   0  -1  21 2182.86 313.558  36
   0  -1  21 2239.25 277.365  37
   0   1  21 2446.77 327.088  36
   0   1  21 2571.68 291.076  37
   0  -1 -21 2473.55 307.416  24
   0   1 -21 2623.27 314.552  24
   0  -1 -21 1700.99 559.629   7
   0   1 -21 2569.25 620.204   7
   0  -1 -22 412.355 226.911  24
   0   1 -22 96.8276 224.615  24
   0   1  22 138.456 234.368  36
   0  -1  22 81.1208 219.539  36
   0  -1  22 169.930 206.256  37
   0   1  22 116.360 197.338  37
   0   1 -23 16050.0 751.889  24
   0  -1 -23 16951.6 753.877  24
   0   1  23 15016.1 755.497  36
   0  -1  23 14657.3 754.452  36
   0   1  23 13438.2 695.283  37
   0  -1  23 13783.9 710.259  37
   0  -1 -24 46.0945 188.193  24
   0   1 -24-75.5279 190.362  24
   0  -1  24 49.7784 204.644  36
   0   1  24 9.90840 199.786  36
   0  -1  24 128.281 171.740  37
   0   1 -25 4892.39 339.434  24
   0   1 -25 4542.70 317.232  22
   0  -1 -25 4879.91 337.319  24
   0   1 -25 4068.89 296.043  31
   0   1  25 4887.51 352.079  36
   0  -1  25 4953.72 357.785  36
   0   1  26 442.909 176.331  36
   0  -1  26 256.722 161.816  36
   0  -1 -26 252.723 141.012  22
   0  -1 -26 321.781 152.806  24
   0   1 -26 312.257 130.206  22
   0   1  27 360.658 138.877  36
   0  -1  27 217.392 135.776  36
   0  -1 -27 180.476 140.236  44
   0   1 -28 2185.01 183.509  44
   0   1  28 4383.33 208.652  34
   0   2   0 181822. 6492.69   8
   0   2   0 180176. 6453.59  11
   0  -2  -1 173.479 70.3786  10
   0   2  -1 189.046 61.1631  11
   0   2  -2 207245. 6809.86  11
   0  -2  -2 178563. 6808.59  10
   0   2  -2 156621. 6820.56   7
   0  -2  -2 223918. 6849.75  12
   0   2  -3 11563.8 497.625  11
   0   2  -3 10157.5 528.866   7
   0  -2  -3 11446.7 529.337  12
   0  -2  -4 223037. 8691.42  11
   0   2  -4 305510. 8840.94   7
   0  -2  -5 240099. 8250.78  11
   0   2  -5 209336. 8354.31   7
   0  -2  -6 282458. 10004.6  11
   0   2  -6 268243. 9951.11   1
   0   2  -7 179871. 5909.94  11
   0  -2  -7 185629. 5878.54   9
   0  -2  -7 186097. 5856.23  11
   0   2  -7 158990. 5998.32   7
   0   2  -7 162334. 5759.35   1
   0   2   7 138998. 5753.46   1
   0   2  -7 185781. 6040.54  13
   0  -2  -8 46760.3 1790.96   9
   0   2  -8 48659.8 1834.62  11
   0  -2  -8 43996.5 1762.45  11
   0   2  -8 42532.6 1917.52  13
   0  -2  -9 16579.4 743.220  11
   0  -2  -9 15771.9 747.626   9
   0   2  -9 15624.2 805.640  11
   0   2  -9 15116.6 927.215  13
   0  -2 -10 149641. 5359.66  11
   0   2 -10 149343. 5429.47  11
   0  -2 -10 154896. 5382.72   9
   0   2 -10 135650. 5252.11  14
   0   2 -10 156354. 5626.21  13
   0   2 -11 28257.3 1250.23  11
   0  -2 -11 27603.5 1195.38   9
   0  -2 -11 28682.8 1190.76  11
   0  -2 -11 27049.6 1064.77  24
   0   2 -11 25817.3 1065.59  24
   0   2 -11 25636.5 1398.17  13
   0  -2 -12 65843.5 2581.25  24
   0   2 -12 72473.9 2799.46  11
   0  -2 -12 72923.2 2735.60  11
   0  -2 -12 74251.4 2749.73   9
   0  -2 -13 2457.83 225.545  24
   0   2 -13 2578.78 362.762  11
   0  -2 -13 2395.86 303.914  11
   0  -2 -13 2544.96 296.860   9
   0  -2 -14 401.790 163.803  24
   0   2 -14 57.5390 219.475  11
   0  -2 -14 285.354 203.382  11
   0  -2  15 4459.59 321.998  37
   0  -2 -15 4534.27 318.715  24
   0  -2 -15 4662.24 419.380  11
   0   2 -15 4872.99 466.992  11
   0   2  16 2368.92 250.675  37
   0  -2  16 2206.32 247.187  37
   0   2  16 2645.15 279.480  36
   0  -2 -16 2662.43 263.450  24
   0  -2 -16 2591.23 342.193  11
   0   2 -16 2117.38 389.832  11
   0   2  17 3463.73 307.061  37
   0  -2  17 3166.13 300.124  37
   0   2  17 3614.33 330.807  36
   0   2 -17 3230.78 440.281  11
   0  -2 -17 3119.27 302.209  24
   0  -2 -18 46854.9 1762.72  32
   0   2  18 43450.5 1796.50  37
   0  -2  18 42582.6 1794.67  37
   0   2  18 45301.9 1830.02  36
   0  -2 -18 47546.4 1813.32  24
   0   2 -18 45252.8 2094.32  11
   0   2  19 8243.54 522.749  36
   0   2  19 8059.80 483.592  37
   0  -2  19 8446.19 502.721  37
   0  -2 -19 7604.47 482.193  24
   0   2 -19 7053.96 913.811   7
   0  -2 -19 7475.17 912.614   7
   0   2 -19 6852.97 665.455  11
   0   2  20 6108.12 432.811  37
   0   2  20 7574.18 494.204  36
   0  -2  20 6558.38 451.708  37
   0  -2 -20 7262.55 461.054  24
   0   2 -20 6002.82 850.934   7
   0  -2 -20 6916.17 907.678   7
   0  -2  21 23847.6 1180.79  37
   0   2  21 31152.3 1256.72  36
   0   2  21 27694.3 1192.27  37
   0  -2 -21 31370.1 1233.45  24
   0   2 -21 27220.9 1825.35   7
   0  -2 -21 24740.7 1782.31   7
   0  -2 -22 197.994 204.159  24
   0  -2  22 312.190 240.225  36
   0   2  22 234.975 194.995  37
   0  -2  22 221.408 201.239  37
   0   2  22 91.6649 228.246  36
   0  -2 -23 4937.10 367.646  24
   0  -2  23 4521.27 391.526  36
   0   2  23 4424.13 383.816  36
   0  -2  23 4232.40 342.458  37
   0   2 -24 1220.17 219.424  22
   0   2 -24 1356.58 246.905  24
   0  -2 -24 1609.32 239.330  24
   0   2  24 1507.17 257.454  36
   0  -2  24 1367.91 219.054  37
   0  -2  24 1657.73 258.947  36
   0   2 -25 6226.72 412.583  24
   0  -2 -25 6654.85 403.134  24
   0   2 -25 7054.76 394.954  22
   0   2 -25 6536.15 391.712  31
   0  -2  25 7259.88 384.571  37
   0  -2  25 6663.34 424.359  36
   0   2  25 7338.23 433.686  36
   0   2 -26 2677.43 215.531  22
   0  -2 -26 2970.70 240.619  24
   0   2  26 3446.90 268.525  36
   0  -2  26 3252.03 259.713  36
   0   2 -26 2568.71 212.182  31
   0  -2 -27 653.358 147.486  44
   0  -2  27 1137.26 161.300  36
   0  -2  28 890.315 111.176  36
   0   2  28 949.857 116.142  34
   0   3   0 107.420 151.754   8
   0   3   1 42718.1 1822.43   8
   0  -3  -1 47362.2 1804.89  10
   0  -3  -2 240113. 8431.69  10
   0   3  -2 229970. 8407.65  11
   0  -3  -3 379739. 14176.6  12
   0   3  -3 392037. 14139.6  11
   0   3  -3 421834. 14213.3   7
   0  -3  -4 66465.8 2375.86  12
   0   3  -4 64989.7 2322.89  11
   0  -3  -5 280469. 10408.9  11
   0   3  -5 319421. 10572.6   7
   0   3  -6 29532.1 1225.29  13
   0  -3  -6 29518.2 1074.42  11
   0   3  -7 135465. 4818.27   7
   0  -3  -7 124695. 4615.30  11
   0   3  -7 119696. 4583.81   1
   0   3  -8 33228.7 1629.20  13
   0   3  -8 41769.4 1580.01  11
   0  -3  -8 38674.3 1470.79  11
   0   3  -8 37003.8 1412.05   1
   0   3   8 36465.1 1406.62   1
   0   3  -9 7528.10 593.102  13
   0   3  -9 8920.49 515.503  11
   0  -3  -9 8071.80 470.871   9
   0  -3  -9 8142.81 428.342  11
   0   3   9 7055.53 311.879   1
   0  -3 -10 8616.70 538.480   9
   0   3 -10 9445.19 612.348  11
   0  -3 -10 8973.43 510.109  11
   0   3 -10 10106.1 738.573  13
   0   3 -11 97980.6 3557.36  24
   0  -3 -11 98186.7 3554.88  24
   0   3 -11 107055. 3793.93  11
   0  -3 -11 90512.5 3647.69  11
   0  -3 -11 96436.8 3716.83   9
   0   3 -11 94248.7 3940.77  13
   0  -3 -12 276.361 148.991  24
   0   3 -12 105.043 155.591  24
   0  -3 -12-14.5421 186.347   9
   0  -3 -12 220.182 188.975  11
   0   3 -12 118.827 261.203  11
   0   3 -12 199.626 347.093  13
   0   3 -13 136804. 5012.73  11
   0  -3 -13 122488. 4878.41  11
   0  -3 -13 132497. 4945.27   9
   0   3 -13 129205. 4753.36  24
   0  -3 -13 132424. 4751.68  24
   0   3 -14 1692.83 216.501  24
   0  -3 -14 1569.58 206.504  24
   0  -3 -14 2080.59 302.203   9
   0   3 -14 1673.60 326.421  11
   0  -3 -14 2032.57 281.222  11
   0   3  14 2328.90 248.612  36
   0  -3 -15 27977.3 1130.13  24
   0   3 -15 27315.5 1132.39  24
   0  -3 -15 26745.2 1247.57  11
   0   3 -15 25492.7 1357.57  11
   0   3  15 28636.1 1157.28  36
   0   3  15 24778.6 1113.04  37
   0  -3  15 29067.4 1143.60  37
   0   3 -16 507.141 195.132  24
   0  -3 -16 134.096 177.262  24
   0   3 -16 434.778 306.824  11
   0   3  16 293.029 181.056  37
   0  -3  16 401.918 181.137  37
   0   3  16 143.211 183.654  36
   0  -3 -17 2653.25 282.761  24
   0   3 -17 2251.80 287.389  24
   0   3  17 2425.60 270.303  37
   0   3  17 2551.81 306.695  36
   0  -3  17 2143.06 269.147  37
   0   3 -17 2410.35 430.917  11
   0  -3 -18 18018.6 793.828  32
   0  -3 -18 17166.5 824.149  24
   0  -3  18 19067.1 846.285  37
   0   3  18 15274.8 799.478  37
   0   3  18 19547.8 869.821  36
   0   3 -18 16830.0 1071.86  11
   0  -3 -19 6402.93 396.308  32
   0  -3 -19 6522.55 429.086  24
   0   3  19 6861.33 435.421  37
   0   3  19 6793.82 459.484  36
   0  -3  19 5324.39 421.332  37
   0   3 -19 4925.50 804.418   7
   0  -3 -19 6667.88 876.348   7
   0   3 -19 5539.58 631.103  11
   0  -3 -20 5970.83 371.948  32
   0   3  20 5644.93 446.689  36
   0  -3  20 6436.73 434.076  37
   0   3  20 5360.83 400.733  37
   0   3 -20 4042.47 589.348  11
   0  -3 -20 5233.31 822.366   7
   0   3 -20 5608.56 834.457   7
   0  -3 -20 6457.53 432.273  24
   0   3  21 12944.3 668.796  37
   0   3  21 14640.2 722.994  36
   0  -3  21 13686.1 694.421  37
   0  -3 -21 12436.1 1194.55   7
   0   3 -21 10894.4 1138.01   7
   0  -3 -21 13034.2 682.845  24
   0   3  22-11.3400 228.660  36
   0  -3  22 45.9579 224.104  36
   0  -3  22 182.779 206.213  37
   0  -3 -22 30.6796 206.945  24
   0   3  23 10830.3 591.539  36
   0  -3  23 10002.7 545.144  37
   0  -3  23 9947.61 578.729  36
   0   3 -23 9749.51 544.152  22
   0  -3 -23 9453.85 538.600  24
   0   3 -24 981.934 196.786  22
   0  -3 -24 895.486 211.463  24
   0   3  24 959.395 231.901  36
   0  -3  24 1084.16 234.804  36
   0  -3  24 999.503 206.114  37
   0   3 -24 1077.49 191.361  29
   0   3 -25 14547.6 676.835  22
   0  -3 -25 15237.1 695.834  24
   0  -3  25 15434.9 679.073  37
   0  -3  25 16243.4 725.297  36
   0   3  25 14848.1 717.268  36
   0   3 -26 283.045 143.529  31
   0  -3  26 514.378 166.523  36
   0  -3 -26 267.499 155.832  44
   0  -3 -26 260.339 141.162  24
   0  -3  27 272.889 123.677  36
   0  -3 -27-35.3801 103.700  44
   0   3  27 219.328 126.034  34
   0   3  28 948.796 109.968  34
   0   4   0 9948.20 530.043   8
   0  -4  -1 844.523 184.433  10
   0   4  -1 603.255 164.080  11
   0   4  -2 446111. 16100.0  11
   0  -4  -2 456614. 16126.4  10
   0  -4  -3 8210.81 468.157  10
   0   4  -3 8880.79 450.999  11
   0  -4  -3 8397.05 490.298  12
   0   4  -4 148618. 5816.13  11
   0  -4  -4 157830. 5885.41  12
   0   4  -5 70900.6 2673.87  11
   0   4  -5 67250.5 2751.32   7
   0   4  -5 67299.2 2760.27  13
   0  -4  -5 75775.8 2758.00  12
   0  -4  -6 140897. 5013.96  11
   0   4  -6 144772. 5199.95   7
   0   4  -7 30635.0 1354.82   7
   0  -4  -7 27757.5 1144.67  11
   0   4  -7 28671.6 1333.41  13
   0  -4  -8 159532. 6065.33  11
   0   4  -8 168533. 6065.24   1
   0  -4  -9 5290.42 398.464   9
   0   4  -9 4203.49 433.837  11
   0  -4  -9 4956.98 333.741  11
   0   4  -9 5526.40 562.441  13
   0   4   9 3605.03 287.305   1
   0   4  -9 4982.79 305.796   1
   0   4 -10 7321.85 656.315  13
   0   4 -10 7281.49 355.250   1
   0   4 -10 6470.25 371.954  24
   0  -4 -10 7773.96 445.256  11
   0  -4 -10 7783.85 521.985   9
   0   4 -10 8246.15 557.590  11
   0  -4 -11 1002.93 166.929  24
   0   4 -11 755.283 173.039  24
   0  -4 -11 613.870 210.613  11
   0  -4 -11 649.776 241.071   9
   0   4 -11 1051.83 309.698  11
   0   4 -11 552.121 367.819  13
   0   4 -12 30101.9 1270.25  24
   0  -4 -12 34225.7 1277.84  24
   0   4 -12 36224.2 1731.64  13
   0   4 -12 29203.2 1468.38  11
   0  -4 -12 33112.7 1372.27  11
   0  -4 -12 34197.7 1478.11   9
   0   4 -13 154671. 5328.22  13
   0   4 -13 146665. 5005.97  11
   0  -4 -13 135519. 4809.93  11
   0  -4 -13 123443. 4898.28   9
   0   4 -13 123065. 4685.37  24
   0  -4 -13 122534. 4677.54  24
   0  -4 -14 155810. 5776.95  11
   0  -4 -14 168738. 5928.40   9
   0   4 -14 158865. 5966.86  11
   0   4  14 148220. 5674.03  36
   0  -4  14 154043. 5667.55  37
   0  -4 -14 154220. 5655.93  24
   0   4 -14 158904. 5669.26  24
   0   4  15 3757.47 308.756  36
   0  -4  15 3277.97 279.777  37
   0   4  15 2309.36 251.939  37
   0  -4 -15 3295.82 391.579   9
   0   4 -15 3139.27 443.397  11
   0  -4 -15 3367.98 284.898  24
   0   4 -15 3574.53 291.577  24
   0  -4  15 3173.95 267.568  43
   0   4  16 2421.53 285.766  36
   0  -4  16 2514.22 268.789  37
   0   4  16 2791.43 272.209  37
   0   4 -16 2849.73 450.240  11
   0   4 -16 3018.71 289.678  24
   0  -4 -16 2939.56 272.147  24
   0  -4  16 2717.81 265.124  43
   0  -4  17 16512.6 778.216  37
   0   4  17 15178.4 789.113  36
   0   4  17 13911.1 747.694  37
   0   4 -17 17709.8 1073.87  11
   0  -4 -17 16962.2 778.839  24
   0   4 -17 20130.3 812.295  24
   0  -4  17 15759.7 759.630  43
   0   4 -18 10891.0 585.681  24
   0  -4 -18 9974.61 556.980  24
   0   4  18 8957.27 569.819  36
   0   4  18 9094.14 533.499  37
   0  -4  18 10994.4 579.705  37
   0   4 -18 9590.04 782.350  11
   0  -4 -19 392.244 190.739  32
   0   4 -19 712.785 248.130  24
   0  -4 -19 376.192 217.358  24
   0   4  19 244.267 202.184  37
   0  -4  19 745.375 237.219  37
   0   4  19 459.804 252.146  36
   0   4 -19 420.797 499.325   7
   0   4 -19 776.663 353.046  11
   0  -4 -19 107.267 414.131   7
   0  -4 -20 6707.74 407.523  32
   0  -4 -20 6235.75 428.784  24
   0   4 -20 6011.25 452.242  24
   0  -4  20 6136.99 424.189  37
   0   4  20 6327.93 459.930  36
   0   4  20 5905.14 408.924  37
   0   4 -20 5695.15 841.835   7
   0   4 -20 4631.09 609.994  11
   0  -4 -20 5467.85 810.970   7
   0  -4 -21 151.585 173.635  32
   0   4 -21 218.476 208.081  22
   0  -4 -21 155.023 197.893  24
   0   4 -21 299.202 224.017  24
   0  -4  21 442.717 229.155  37
   0   4  21 359.718 257.597  36
   0   4 -21 53.4919 402.628   7
   0  -4 -21 716.167 455.176   7
   0  -4 -22 218.113 160.417  32
   0  -4  22 312.215 211.849  37
   0   4  22 268.098 236.457  36
   0   4 -22 464.421 209.557  22
   0  -4 -22 259.547 201.187  24
   0   4  23 2091.58 291.616  36
   0  -4  23 2386.44 264.813  37
   0  -4  23 2432.56 297.301  36
   0   4 -23 2262.76 257.541  22
   0  -4 -23 2026.10 261.687  24
   0  -4  24 12550.7 597.947  37
   0   4  24 11819.8 621.720  36
   0  -4  24 12207.9 621.431  36
   0  -4 -24 11128.9 587.871  24
   0   4 -24 12271.5 588.609  22
   0  -4  25 6848.65 379.786  37
   0  -4 -25 6438.92 399.305  44
   0   4 -25 6402.78 365.967  29
   0   4 -25 6722.13 368.661  22
   0  -4 -25 6901.49 391.386  24
   0   4 -26 11.6887 139.445  31
   0  -4  26 90.3627 146.553  36
   0  -4 -26 28.7437 130.532  44
   0  -4 -26 105.459 126.209  24
   0   4 -27 127.137 95.2726  31
   0   4  27 28.7532 114.102  34
   0  -4  27 165.295 115.713  36
   0   5   0 225.696 204.252   8
   0  -5   0 386.215 176.463  10
   0  -5  -1 202220. 7225.87  10
   0   5   1 211684. 7285.35   8
   0  -5  -2 83582.0 3310.12  10
   0   5  -2 93061.6 3298.64  11
   0  -5  -3 16823.1 783.340  10
   0   5  -3 16301.3 750.913  11
   0   5  -4 63920.5 2180.56  11
   0  -5  -4 54843.4 2221.39  12
   0   5  -5 10170.6 573.339  11
   0   5  -5 11610.4 683.586   7
   0   5  -5 9806.53 657.509  13
   0  -5  -5 10344.4 627.449  12
   0   5  -6 5974.06 490.161   7
   0   5  -6 6270.43 427.883  11
   0  -5  -6 4883.48 444.615  12
   0   5  -6 5964.38 499.427  13
   0   5  -7 376534. 12735.5  11
   0   5  -7 323812. 12815.0   7
   0  -5  -7 347624. 12611.1  11
   0   5  -7 358462. 12854.6  13
   0   5  -8 45257.0 1973.89   7
   0  -5  -8 39596.3 1691.95  11
   0  -5  -9 26613.6 1045.11  11
   0   5  -9 29875.1 1383.31  13
   0   5  -9 27565.3 1071.17   1
   0   5 -10 675.038 336.033  13
   0   5 -10 609.579 181.635   1
   0   5 -10 360.918 152.649  24
   0  -5 -10 607.920 239.568   9
   0   5 -10 459.374 285.777  11
   0  -5 -10 725.169 179.427  11
   0  -5 -11 210.200 142.663  24
   0   5 -11 197.109 165.458  24
   0   5 -11 126.661 272.412  11
   0  -5 -11 150.066 205.998   9
   0  -5 -11 198.338 149.852  11
   0   5 -11 417.562 365.980  13
   0   5 -12 49700.8 1966.23  24
   0  -5 -12 49630.2 1961.71  24
   0   5 -12 46467.2 2376.39  13
   0  -5 -12 55358.2 2060.57  11
   0   5 -12 52794.2 2239.90  11
   0   5 -13 29291.9 1654.23  13
   0   5 -13 30531.5 1474.42  11
   0  -5 -13 33312.0 1465.02   9
   0  -5 -13 29083.5 1277.19  11
   0   5 -13 30086.4 1216.97  24
   0  -5 -13 29719.5 1204.23  24
   0   5 -14 3016.97 554.025  13
   0  -5 -14 4710.80 452.187   9
   0   5 -14 4539.36 492.481  11
   0  -5  14 3620.07 297.575  37
   0   5  14 3298.99 303.719  36
   0   5 -14 3665.81 300.837  24
   0  -5 -14 3551.35 282.151  24
   0   5  15 1558.83 236.647  37
   0   5  15 1614.49 241.802  36
   0  -5  15 1735.52 235.774  37
   0   5 -15 1677.69 387.877  11
   0  -5 -15 1773.14 328.571   9
   0  -5 -15 1984.72 234.157  24
   0   5 -15 1880.59 244.960  24
   0  -5  15 2101.89 230.548  43
   0  -5  16 4414.67 341.160  37
   0   5  16 4848.17 367.749  36
   0   5  16 3850.00 325.848  37
   0   5 -16 5126.93 565.621  11
   0   5 -16 4678.58 353.097  24
   0  -5 -16 4599.66 331.690  24
   0  -5  16 3929.36 317.735  43
   0   5  17 18745.8 907.100  36
   0  -5  17 19094.6 889.604  37
   0   5  17 19137.1 876.606  37
   0   5 -17 19770.7 1184.00  11
   0   5 -17 20354.0 905.195  24
   0  -5 -17 20001.1 879.826  24
   0  -5  17 18175.3 865.166  43
   0   5 -18 2820.38 317.437  24
   0  -5 -18 2398.91 291.481  24
   0   5  18 1807.53 265.354  37
   0  -5  18 2381.62 296.719  37
   0   5  18 2274.61 308.727  36
   0   5 -18 2156.43 452.509  11
   0   5 -19 1824.57 268.311  22
   0  -5 -19 1299.16 260.580  24
   0   5 -19 1116.55 268.988  24
   0   5 -19 1421.75 505.841   7
   0   5 -19 1029.36 389.856  11
   0  -5  19 1260.87 250.164  37
   0   5  19 1306.07 292.320  36
   0  -5 -20 507.630 207.596  32
   0   5 -20 500.456 244.666  24
   0  -5 -20 297.314 222.905  24
   0   5 -20 498.615 211.510  22
   0  -5 -20 275.800 441.158   7
   0   5 -20 585.515 449.239   7
   0   5  20 478.210 254.620  36
   0  -5  20 354.973 223.162  37
   0  -5  21 7300.68 476.462  37
   0   5  21 7687.34 508.850  36
   0   5 -21 7125.96 464.276  22
   0  -5 -21 7474.45 470.996  24
   0   5 -21 7855.08 501.152  24
   0  -5 -21 7212.85 442.486  32
   0  -5  22 7488.02 469.939  37
   0   5  22 7933.91 491.982  36
   0  -5 -22 8012.96 467.774  24
   0   5 -22 7096.56 448.435  22
   0   5 -22 7242.29 476.326  24
   0  -5 -22 6888.60 421.927  32
   0  -5  23 4563.70 362.527  37
   0   5  23 5784.55 408.169  36
   0  -5 -23 5506.61 372.429  24
   0   5 -23 5724.85 366.593  22
   0  -5  24 90.5339 194.867  36
   0  -5  24 125.750 163.787  37
   0  -5 -24 23.3963 162.253  24
   0   5 -24 93.1875 143.792  22
   0  -5 -24 117.556 173.220  44
   0  -5  25 580.798 163.603  37
   0  -5  25 817.829 192.334  36
   0  -5 -25 612.804 163.776  44
   0   5 -25 625.071 159.917  29
   0  -5 -25 887.434 170.812  24
   0   5  26 1028.83 178.065  34
   0   5 -26 1039.81 171.913  31
   0  -5  26 1367.43 182.504  36
   0   5  27 3489.07 220.673  34
   0  -5  27 3786.15 218.951  36
   0   6   0 130029. 4876.52   8
   0  -6   0 129416. 4809.13  10
   0   6   1 39363.3 1574.84   8
   0  -6  -1 35595.2 1495.27  10
   0   6  -1 35009.6 1559.42   8
   0   6  -2 6360.84 392.691  11
   0   6  -2 5392.69 469.350   8
   0  -6  -2 6615.79 428.354  10
   0  -6  -3 60031.0 2299.87  10
   0   6  -3 59903.2 2270.29  11
   0  -6  -4 196493. 7142.03  10
   0   6  -4 207559. 7122.41  11
   0  -6  -4 185519. 7176.77  12
   0   6  -4 182004. 7257.45  13
   0  -6  -5 62592.7 2650.28  12
   0   6  -5 58798.5 2720.38  13
   0   6  -6 656.660 250.119  11
   0  -6  -6 645.189 306.037  12
   0   6  -6 1131.67 343.603  13
   0  -6  -7 7825.14 446.712  11
   0   6  -7 7719.38 646.271   7
   0   6  -7 7626.41 546.060  11
   0   6  -7 8649.68 666.883  13
   0  -6  -7 8798.38 658.769  12
   0   6  -8 97306.0 3593.48   7
   0   6  -8 81937.2 3390.13  11
   0  -6  -8 83159.8 3253.69  11
   0   6  -8 101150. 3621.60  13
   0   6  -9 1223.75 402.416  13
   0   6   9 654.148 227.051   1
   0   6  -9 1472.72 266.790   1
   0   6  -9 981.591 181.207  24
   0  -6  -9 668.725 184.551  11
   0   6 -10 71165.4 2530.65  24
   0   6 -10 71878.3 2527.32  22
   0   6 -10 76092.8 2987.40  13
   0   6  10 58772.8 2584.54   1
   0   6 -10 54205.7 2583.72   1
   0  -6 -10 74945.5 2524.06  24
   0  -6 -10 66403.1 2574.29  11
   0   6 -11 95759.1 3544.18  22
   0   6 -11 98160.5 3550.16  24
   0  -6 -11 95371.6 3538.65  24
   0  -6 -11 93113.5 3595.51  11
   0  -6 -11 104109. 3828.66   9
   0   6 -11 98411.4 4023.12  13
   0   6 -12 5161.54 317.799  24
   0   6 -12 4191.36 294.610  22
   0   6 -12 3764.14 547.202  13
   0  -6 -12 4434.04 298.173  24
   0   6 -12 4806.85 496.448  11
   0   6  13 10483.7 546.918  36
   0   6 -13 10450.3 524.480  22
   0   6 -13 10013.8 535.788  24
   0   6 -13 12324.3 946.362  13
   0  -6 -13 10681.5 523.661  24
   0   6 -13 11629.4 803.929  11
   0  -6 -13 11226.6 740.067   9
   0  -6  14 7040.93 414.587  43
   0   6 -14 8355.83 816.227  13
   0   6  14 6798.21 445.013  36
   0  -6  14 7237.48 432.651  37
   0   6 -14 8098.97 657.942  11
   0  -6 -14 7380.86 606.808   9
   0   6 -14 7175.90 418.554  22
   0   6 -14 7956.51 446.821  24
   0  -6 -14 7371.60 420.221  24
   0  -6  15 6478.18 395.169  43
   0   6 -15 7198.35 818.617  13
   0   6 -15 5755.05 607.640  11
   0  -6 -15 6685.55 596.823   9
   0   6  15 7436.42 443.799  36
   0   6  15 6053.74 401.767  37
   0  -6  15 5530.80 400.381  37
   0  -6 -15 6768.03 407.258  24
   0   6 -15 5699.40 394.919  24
   0   6 -15 6621.23 401.554  22
   0  -6  16 1539.04 241.872  37
   0   6  16 1717.74 274.502  36
   0   6 -16 1304.26 369.631  11
   0  -6 -16 1831.29 354.099   9
   0  -6 -16 1876.50 243.995  24
   0   6 -16 1523.28 238.395  22
   0   6 -16 1758.80 267.473  24
   0  -6  16 1989.50 243.606  43
   0   6  17 6583.45 465.035  36
   0  -6  17 6971.45 452.177  37
   0   6 -17 5964.10 640.519  11
   0   6 -17 6284.32 458.398  24
   0  -6 -17 7013.99 431.075  24
   0   6 -17 6607.58 433.111  22
   0  -6  17 5881.58 414.579  43
   0   6  18 1657.80 276.381  36
   0  -6  18 1202.01 242.040  37
   0   6 -18 254.364 343.552  11
   0   6 -18 1225.79 552.335   7
   0  -6 -18 1617.07 243.117  24
   0   6 -18 1149.41 239.621  22
   0   6 -18 1363.64 273.650  24
   0  -6  18 1342.04 231.738  43
   0  -6 -19 1748.04 258.328  24
   0   6 -19 1633.97 257.960  22
   0   6 -19 1976.69 300.303  24
   0   6 -19 1264.78 420.551  11
   0   6 -19 1939.17 582.507   7
   0  -6  19 2076.99 290.989  37
   0   6  19 2239.67 308.588  36
   0  -6 -20 2143.87 284.418  32
   0   6 -20 2310.88 315.112  24
   0  -6 -20 2078.63 277.893  24
   0   6 -20 2259.03 278.203  22
   0   6 -20 1580.97 555.290   7
   0   6  20 2075.98 313.837  36
   0  -6  20 2805.16 308.465  37
   0   6  21 14238.1 776.435  36
   0  -6  21 15047.3 766.493  37
   0  -6 -21 15644.0 749.046  24
   0   6 -21 15671.4 784.613  24
   0   6 -21 15502.2 749.217  22
   0  -6 -21 17007.6 756.245  32
   0   6  22 342.154 230.249  36
   0  -6  22 420.149 208.447  37
   0  -6 -22 82.9858 178.292  24
   0   6 -22 303.354 175.850  22
   0  -6 -22 76.0934 178.098  32
   0  -6 -23 5865.80 399.765  44
   0   6 -23 6230.81 385.970  22
   0  -6 -23 7218.58 411.114  24
   0  -6  23 6614.02 414.621  37
   0  -6 -24 11374.2 591.092  44
   0  -6  24 14059.5 647.241  36
   0  -6  24 13194.3 616.524  37
   0   6 -24 12663.6 583.961  22
   0  -6 -24 12947.2 604.771  24
   0   6 -25 6170.13 357.712  29
   0  -6  25 6707.15 388.789  36
   0  -6  25 6436.31 355.690  37
   0   6  25 6828.70 389.928  34
   0   6 -26 709.250 124.670  29
   0  -6  26 1189.10 164.078  36
   0  -6  26 996.399 130.896  37
   0   6 -26 1028.52 159.277  31
   0  -6  27 5236.68 256.982  36
   0   6  27 6054.09 267.897  34
   0   7   0 189.207 252.085   8
   0  -7   0 73.6272 206.524  10
   0  -7  -1 27510.9 1178.26  10
   0   7   1 25592.5 1233.76   8
   0   7  -1 24872.3 1230.71   8
   0  -7  -2 3457.74 351.980  10
   0   7  -2 3693.98 406.109   8
   0   7  -3 760.054 311.916  13
   0  -7  -3 329.636 228.502  10
   0   7  -3 331.521 201.095  11
   0  -7  -4 72252.3 2655.98  12
   0   7  -4 65583.3 2720.62  13
   0  -7  -4 67266.0 2569.05  10
   0  -7  -5 59050.7 2490.34  12
   0   7  -5 63068.2 2618.86  13
   0   7  -5 59251.8 2397.49  11
   0  -7  -6 30404.1 1482.98  12
   0   7  -6 31493.7 1555.95  13
   0   7  -6 31776.5 1407.35  11
   0  -7  -7 144483. 5059.45  12
   0   7  -7 148103. 4954.55  11
   0   7  -8 26866.9 1110.72  24
   0   7  -8 27759.1 1329.31  11
   0  -7  -8 28734.3 1178.94  11
   0   7  -9 53.4550 309.111  13
   0   7   9 486.444 225.419   1
   0   7  -9 813.924 274.968   1
   0   7  -9 144.659 147.464  24
   0   7  -9 409.319 142.860  22
   0   7  -9 383.034 299.953  11
   0  -7  -9 219.560 153.720  11
   0   7 -10 3508.21 259.883  24
   0   7 -10 3387.70 252.004  22
   0   7 -10 3569.78 522.185  13
   0   7  10 3827.04 343.170   1
   0   7 -10 3397.68 349.815   1
   0   7  10 3712.86 232.907  26
   0  -7 -10 3490.69 271.144  11
   0   7 -11 35090.3 1375.21  22
   0   7 -11 32694.5 1377.22  24
   0   7 -11 38295.8 1503.50   1
   0   7 -11 34772.0 1829.12  13
   0  -7 -11 34637.8 1370.91  24
   0  -7 -11 37429.3 1672.86   9
   0   7  12 12837.0 667.335  36
   0   7 -12 14377.3 653.140  22
   0   7 -12 14297.9 656.367  24
   0   7 -12 15393.0 1083.54  13
   0  -7 -12 14622.7 652.651  24
   0  -7 -12 15642.8 926.116   9
   0   7 -13 9912.22 761.616  11
   0  -7 -13 10984.2 761.313   9
   0   7  13 8916.10 524.132  36
   0  -7  13 10170.3 511.260  43
   0   7 -13 10650.9 904.136  13
   0  -7 -13 8896.16 495.799  24
   0   7 -13 10597.3 509.551  22
   0   7 -13 10489.0 522.502  24
   0  -7  14 10228.7 547.956  43
   0   7 -14 11388.4 973.052  13
   0   7  14 11192.8 592.029  36
   0   7 -14 10630.0 810.853  11
   0  -7 -14 12557.6 821.826   9
   0   7 -14 10563.9 563.268  24
   0   7 -14 10392.7 550.486  22
   0  -7 -14 11584.8 559.588  24
   0  -7  15 351.023 177.898  43
   0   7 -15 402.556 417.751  13
   0   7  15 616.220 229.198  36
   0  -7  15 577.255 206.436  37
   0  -7 -15 411.160 293.955   9
   0   7 -15 145.284 313.524  11
   0   7 -15 424.955 198.767  24
   0   7 -15 469.764 187.536  22
   0  -7 -15 330.822 184.034  24
   0  -7  16 3710.73 313.349  43
   0   7 -16 3070.31 623.401  13
   0   7 -16 3321.52 530.463  11
   0  -7 -16 3762.03 498.886   9
   0  -7  16 3663.08 331.102  37
   0   7  16 3470.82 347.911  36
   0   7 -16 3978.22 326.576  22
   0  -7 -16 3958.13 323.509  24
   0   7 -16 4091.38 356.231  24
   0  -7  17 24054.5 1021.67  37
   0   7  17 20518.5 1012.31  36
   0   7 -17 21252.7 1339.97  11
   0   7 -17 21215.9 981.375  22
   0  -7 -17 21521.1 979.394  24
   0   7 -17 23155.7 1019.85  24
   0  -7  17 23028.7 986.892  43
   0  -7  18 1013.64 244.699  37
   0   7  18 770.328 266.161  36
   0   7 -18 563.358 371.365  11
   0   7 -18 667.164 514.439   7
   0   7 -18 1234.84 254.678  22
   0   7 -18 664.237 257.976  24
   0  -7 -18 578.955 200.878  24
   0  -7  18 744.764 227.129  43
   0  -7  19 1958.67 292.330  37
   0   7  19 1640.17 301.053  36
   0  -7 -19 1827.27 259.285  24
   0   7 -19 1789.19 260.043  22
   0   7 -19 1440.32 287.663  24
   0   7  20 3828.97 375.078  36
   0  -7  20 4115.40 362.954  37
   0   7 -20 4305.78 343.113  22
   0  -7 -20 4186.81 347.753  24
   0  -7 -20 4539.24 350.936  32
   0  -7 -21 1805.54 254.621  32
   0  -7 -21 1432.14 237.500  44
   0  -7  21 1248.55 252.690  37
   0   7 -21 1312.35 221.993  22
   0  -7 -21 1399.52 238.496  24
   0  -7 -22 479.104 195.843  32
   0  -7 -22 288.846 181.184  44
   0  -7  22 208.708 205.744  37
   0   7 -22 348.194 172.227  22
   0  -7 -22 234.238 190.226  24
   0  -7 -23 6604.33 387.337  32
   0   7  23 6058.82 426.698  34
   0  -7  23 7575.19 424.032  37
   0   7 -23 6465.46 377.930  22
   0  -7 -23 6550.09 394.819  24
   0  -7  24 2218.45 250.085  36
   0  -7  24 2241.00 232.019  37
   0   7  24 2566.14 264.448  34
   0   7 -25 1864.35 198.974  29
   0  -7  25 1954.58 213.288  36
   0  -7  25 1645.50 191.641  37
   0   7  25 1851.58 212.313  34
   0   7 -26 7.78155 93.0721  29
   0   7  26 5.05951 124.056  34
   0   7 -26 192.680 123.771  31
   0  -7  26-41.9719 92.4455  37
   0  -7  26 163.995 118.267  36
   0   7  27 172.737 85.1064  34
   0   8   0 341064. 13093.8   8
   0  -8   0 373918. 13032.5  10
   0   8  -1 16805.6 938.481   8
   0  -8   1 14878.6 857.457  10
   0  -8  -1 15778.7 848.935  10
   0   8  -2 257.736 325.071   8
   0  -8  -2 276.784 280.467  10
   0  -8  -3 1474.44 333.527  10
   0   8  -3 854.340 400.239  13
   0  -8  -4 332.835 313.652  10
   0   8  -4 763.369 303.718  11
   0  -8  -4 136.701 323.058  12
   0   8  -4 644.745 407.842  13
   0   8  -5 9546.03 656.766  11
   0   8  -5 9215.90 781.238  13
   0  -8  -5 10306.1 733.345  12
   0   8  -6 190756. 7308.09  11
   0   8  -6 197111. 7531.10  13
   0  -8  -6 205775. 7446.71  12
   0   8  -7 15218.9 637.098  22
   0   8   7 13814.5 616.149  26
   0   8  -7 15470.3 874.582  11
   0   8  -7 15444.0 1000.28  13
   0  -8  -7 15250.5 955.311  12
   0   8  -8 11899.9 536.339  22
   0   8  -8 14047.3 929.150  13
   0   8   8 11165.8 520.028  26
   0  -8  -8 10677.0 584.011  11
   0   8  -8 14294.0 798.962  11
   0   8  -9 14810.8 650.934  22
   0   8  -9 16058.8 1035.40  13
   0   8   9 12938.6 771.438   1
   0   8  -9 16654.1 837.806   1
   0   8   9 14178.2 624.362  26
   0  -8  -9 15707.6 698.667  11
   0   8  -9 14291.4 877.040  11
   0   8 -10 16970.3 723.270  22
   0   8  10 12159.1 797.769   1
   0   8 -10 16212.7 871.570   1
   0   8 -10 14227.5 1048.64  13
   0   8  10 18652.8 702.083  26
   0   8 -10 17288.2 985.091  11
   0   8 -11 12197.1 586.022  24
   0   8 -11 12508.6 576.182  22
   0   8  11 12727.1 620.486  36
   0   8 -11 11140.8 687.050   1
   0   8 -11 12063.0 947.790  13
   0   8  11 12711.7 543.385  26
   0  -8 -11 11228.3 561.375  24
   0  -8 -11 13850.2 857.999   9
   0  -8 -12 11528.7 793.435   9
   0   8  12 9098.64 536.452  36
   0  -8  12 11750.4 541.049  43
   0   8 -12 10852.0 932.792  13
   0  -8 -12 10452.1 523.700  24
   0   8 -12 10059.4 529.187  24
   0   8 -12 10343.3 521.742  22
   0  -8 -13 61757.0 2487.54   9
   0   8  13 56569.6 2104.25  36
   0  -8  13 49787.7 2056.25  43
   0   8 -13 50950.6 2591.94  13
   0  -8 -13 56735.7 2061.63  24
   0   8 -13 54076.5 2059.68  22
   0   8 -13 48919.8 2065.68  24
   0   8 -14 9795.37 823.372  11
   0  -8 -14 10890.4 823.090   9
   0   8  14 10640.7 583.277  36
   0  -8  14 9707.98 536.133  43
   0   8  14 11005.6 501.342  18
   0   8 -14 9980.87 943.868  13
   0  -8 -14 10770.7 545.016  24
   0   8 -14 10978.4 554.968  22
   0   8 -14 9983.53 557.642  24
   0  -8  15 25135.3 1096.05  43
   0   8 -15 26757.6 1667.00  13
   0   8  15 24362.0 1121.50  36
   0  -8  15 26667.4 1121.63  37
   0  -8 -15 30270.5 1504.26   9
   0   8 -15 24163.5 1440.00  11
   0   8 -15 25944.5 1122.79  24
   0   8 -15 24946.6 1094.21  22
   0  -8 -15 26555.5 1101.04  24
   0   8 -16 23471.4 1618.22  13
   0  -8 -16 25443.9 1420.04   9
   0   8 -16 27262.1 1477.62  11
   0   8 -16 25400.3 1087.80  22
   0  -8 -16 26627.2 1095.18  24
   0  -8  16 26271.0 1120.81  37
   0   8  16 27583.8 1137.79  36
   0  -8  17 6543.03 431.828  43
   0   8 -17 6974.45 444.697  22
   0  -8  17 6164.49 450.495  37
   0   8  17 7078.14 491.014  36
   0  -8  18 406.406 209.141  43
   0  -8 -18 523.960 203.427  24
   0   8 -18 431.378 201.419  22
   0  -8  18 370.175 210.468  37
   0  -8  19 23092.1 1044.40  43
   0  -8  19 24237.0 1080.82  37
   0   8 -19 24405.9 1050.72  22
   0  -8 -19 24480.7 1056.05  24
   0  -8 -20 411.853 221.467  32
   0  -8  20 326.880 219.672  37
   0  -8 -20 291.598 194.062  24
   0   8 -20 352.344 183.307  22
   0  -8 -21 6176.01 411.273  32
   0  -8  21 5991.19 411.859  37
   0  -8 -21 5246.97 375.708  24
   0   8 -21 5845.81 378.187  22
   0  -8 -22 297.824 185.850  32
   0   8  22 373.360 214.685  34
   0  -8  22 363.813 199.681  37
   0   8 -22 249.644 156.137  22
   0  -8 -22 287.493 173.810  24
   0  -8  23 10188.1 537.258  37
   0   8  23 11371.4 561.728  34
   0  -8 -23 10046.5 521.046  32
   0  -8  24 2277.75 242.801  36
   0  -8  24 2718.19 238.864  37
   0   8  24 2679.79 261.806  34
   0   8 -25 1685.61 183.675  29
   0  -8  25 1860.77 177.921  37
   0  -8  25 1867.52 200.332  36
   0   8  25 2075.37 207.125  34
   0   8 -26 954.836 119.075  29
   0   8 -26 1185.22 153.976  31
   0   8  26 1474.39 148.685  34
   0  -8  26 1587.72 150.734  36
   0   9   0 151.800 354.470   8
   0  -9   0 66.0417 295.774  10
   0  -9  -1 1058.58 347.021  10
   0  -9   1 1275.54 347.707  10
   0   9  -1 1656.31 448.367   8
   0   9  -2 18988.9 1147.25   8
   0  -9   2 22892.3 1111.63  10
   0  -9  -2 20964.5 1076.14  10
   0  -9  -3 21297.8 1044.13  10
   0   9  -3 19230.3 1194.60  13
   0   9  -4 175693. 6204.49  13
   0  -9  -4 162779. 6042.23  12
   0  -9  -4 162548. 5959.53  10
   0   9   4 152792. 5646.83  26
   0   9   5 87518.6 3342.50  26
   0  -9  -5 102699. 3785.58  12
   0   9  -6 932.607 168.604  22
   0   9  -6 1262.11 157.857   4
   0   9  -6 1087.08 416.281  13
   0  -9  -6 345.376 353.965  12
   0   9   6 1416.81 182.580  26
   0   9  -6 916.589 326.322  11
   0   9  -7 37219.3 1293.14  22
   0   9   7 30713.7 1226.56   4
   0   9  -7 29913.7 1229.46   4
   0   9  -7 41680.1 1809.59  13
   0  -9  -7 40937.0 1734.50  12
   0   9   7 31295.6 1257.42  26
   0   9  -7 40343.6 1612.85  11
   0   9  -8 12284.6 540.805  22
   0   9   8 10080.5 477.287   4
   0   9  -8 12999.7 502.426   4
   0   9  -8 14462.8 970.225  13
   0  -9  -8 9280.15 812.598  12
   0   9   8 11172.0 514.211  26
   0   9  -8 11062.3 761.106  11
   0  -9  -8 9988.83 570.585  11
   0   9  -9 39172.1 1389.81  22
   0   9  -9 43721.1 1918.73  13
   0   9   9 30939.6 1537.43   1
   0   9  -9 36929.6 1330.34   4
   0   9  -9 33121.5 1576.25   1
   0   9   9 30510.8 1337.60  26
   0   9  -9 34352.1 1658.82  11
   0   9 -10 1956.63 208.285  22
   0   9  10 1884.09 315.756   1
   0   9 -10 2104.55 346.661   1
   0   9  10 2057.63 246.925  34
   0   9  10 1630.31 195.955  26
   0   9 -10 1369.01 361.819  11
   0   9 -11 8414.89 698.943  11
   0  -9 -11 7598.70 672.305   9
   0   9 -11 8522.72 604.214   1
   0   9 -11 8052.62 785.945  13
   0  -9  11 8844.08 455.960  43
   0  -9 -11 7413.55 420.324  24
   0   9  11 7161.19 394.874  26
   0   9 -11 8880.93 443.127  22
   0   9 -12 4974.35 687.402  13
   0  -9  12 5362.92 369.825  43
   0   9  12 6040.76 331.246  26
   0  -9 -12 5693.27 361.291  24
   0   9 -12 6026.72 365.841  22
   0  -9 -13 40648.9 2047.05   9
   0  -9  13 42882.9 1688.14  43
   0  -9 -13 40555.8 1668.43  24
   0   9 -13 43402.7 1680.07  22
   0  -9 -14 32848.8 1673.72   9
   0  -9  14 29959.9 1283.57  43
   0   9 -14 30796.9 1833.84  13
   0  -9 -14 30245.4 1278.33  24
   0   9 -14 32579.6 1286.33  22
   0  -9  15 17378.8 804.723  43
   0   9 -15 16799.7 1300.54  13
   0  -9  15 17067.7 825.528  37
   0  -9 -15 17452.1 1132.81   9
   0   9 -15 15028.4 1094.38  11
   0   9 -15 17628.0 802.240  22
   0  -9 -15 16982.5 795.314  24
   0  -9  16 25830.3 1158.33  43
   0   9 -16 29738.6 1804.35  13
   0  -9 -16 28521.1 1553.43   9
   0  -9 -16 27803.2 1169.72  24
   0   9 -16 27866.8 1169.79  22
   0  -9  16 27470.2 1191.38  37
   0  -9  17 174.794 205.097  43
   0   9 -17 66.9438 184.822  22
   0  -9 -17 122.934 195.790  24
   0  -9  17 325.800 227.478  37
   0  -9  18 614.331 213.045  43
   0  -9  18 808.010 244.682  37
   0  -9 -18 958.793 224.565  24
   0   9 -18 906.736 216.494  22
   0   9  19 1093.32 269.263  34
   0  -9  19 950.531 218.965  43
   0  -9  19 635.418 233.483  37
   0  -9 -19 1079.67 224.298  24
   0   9 -19 994.180 210.054  22
   0   9  20 929.615 260.418  34
   0  -9 -20 1242.32 258.040  32
   0  -9  20 1196.19 246.466  37
   0   9 -20 853.546 194.036  22
   0  -9 -20 1001.28 211.241  24
   0  -9 -21 5597.48 392.165  32
   0   9  21 5779.50 419.328  34
   0  -9  21 5539.73 383.770  37
   0   9 -21 5388.97 343.965  22
   0  -9 -21 4751.63 345.049  24
   0  -9  22 1798.08 239.594  37
   0  -9 -22 2143.71 253.100  32
   0   9  22 1855.17 265.771  34
   0  -9  23 1892.89 231.244  37
   0   9  23 2362.34 255.694  34
   0  -9 -23 2119.88 227.539  32
   0  -9  24 322.415 146.288  37
   0   9  24 447.429 170.889  34
   0   9 -25 3132.08 225.308  29
   0  -9  25 3712.73 242.963  36
   0  -9  25 3636.06 228.446  37
   0   9  25 3562.83 242.789  34
   0  -9  26 263.562 96.0338  36
   0   9 -26 395.653 106.934  31
   0   9  26 352.263 100.234  34
   0 -10   0 4547.42 487.747  10
   0  10  -1 20940.8 1239.75   8
   0 -10   1 22091.5 1123.64  10
   0 -10  -1 19980.4 1092.97  10
   0  10  -2 47454.8 1996.32   8
   0 -10   2 44923.7 1859.70  10
   0 -10  -2 38810.9 1790.26  10
   0  10  -2 38910.8 1515.14  26
   0  10  -3 32344.1 1715.78  13
   0 -10   3 34506.4 1554.15  10
   0  10  -3 32504.4 1654.75   8
   0 -10  -3 33961.4 1524.28  10
   0  10   3 31304.4 1225.21  26
   0  10  -3 31115.6 1211.40  26
   0  10  -4 287.744 375.931  13
   0 -10  -4-25.7460 325.881  12
   0  10   4 555.462 168.382  26
   0  10  -4 599.772 149.808  26
   0 -10  -4 625.668 323.149  10
   0  10  -5 3467.36 223.892  26
   0  10   5 3004.91 236.700  26
   0  10  -5 3193.21 540.792  13
   0 -10  -5 2133.22 463.545  12
   0  10  -5 2781.20 210.330   4
   0  10   6 11253.0 531.336  26
   0  10  -6 11504.4 972.060  13
   0 -10  -6 11780.6 886.821  12
   0  10  -6 11401.3 499.561   4
   0  10   6 11502.5 497.823   4
   0 -10  -7 1109.65 375.742  12
   0  10  -7 862.136 380.732  13
   0  10   7 1484.03 159.398   4
   0  10  -7 780.518 146.513   4
   0  10   7 1299.17 191.838  26
   0  10  -7 621.456 158.669  22
   0  10  -8 5894.54 659.174  13
   0 -10  -8 6265.65 665.146  12
   0  10  -8 6211.34 323.672   4
   0  10   8 6043.24 314.477   4
   0  10   8 6302.89 402.843  34
   0  10   8 6153.66 353.221  26
   0  10  -8 5902.05 352.441  22
   0 -10   9 4455.09 331.701  43
   0  10  -9 5437.12 641.400  13
   0  10  -9 4454.73 483.661   1
   0  10  -9 4654.07 277.463   4
   0  10   9 5246.47 492.781   1
   0  10   9 4983.67 272.020   4
   0  10   9 4957.38 356.690  34
   0  10   9 4994.49 316.047  26
   0  10  -9 4954.04 313.332  22
   0 -10  10 12027.8 543.424  43
   0  10 -10 10704.3 887.507  13
   0  10  10 8689.71 646.074   1
   0  10 -10 9939.71 450.945   4
   0  10 -10 9484.88 690.536   1
   0  10  10 8694.98 528.665  34
   0  10  10 8829.82 478.266  26
   0  10 -10 10603.5 514.038  22
   0 -10 -11 1314.73 368.867   9
   0 -10  11 802.195 191.232  43
   0  10 -11 821.508 417.799  13
   0  10 -11 1029.93 299.929   1
   0  10  11 995.037 243.394  34
   0  10  11 1183.49 184.379  26
   0  10 -11 934.793 181.802  22
   0 -10 -12 569.075 328.446   9
   0  10 -12 749.242 401.851  13
   0 -10  12 703.942 197.576  43
   0  10  12 888.851 235.142  34
   0  10  12 394.233 168.892  26
   0  10 -12 710.933 184.998  22
   0 -10 -12 562.979 179.335  24
   0 -10 -13 12404.6 993.901   9
   0  10 -13 13956.5 1144.78  13
   0 -10  13 14730.0 721.383  43
   0  10  13 15505.0 757.738  34
   0  10  13 15032.0 658.113  26
   0 -10 -13 15401.7 712.880  24
   0  10 -13 15496.2 716.952  22
   0 -10 -14 7613.39 765.265   9
   0  10 -14 8374.27 921.240  13
   0 -10  14 8345.04 489.629  43
   0  10  14 8102.54 531.764  34
   0 -10 -14 7726.27 464.485  24
   0  10 -14 8262.90 468.876  22
   0 -10  15 4731.39 362.307  43
   0  10  15 5166.59 315.436  18
   0  10 -15 4435.92 709.072  13
   0  10  15 4919.19 413.577  34
   0 -10 -15 4469.47 608.267   9
   0 -10 -15 5315.81 371.944  24
   0  10 -15 4521.35 352.893  22
   0 -10  16 3902.28 334.893  43
   0 -10  16 3249.54 346.215  37
   0  10 -16 3945.20 698.980  13
   0  10  16 4488.90 400.178  34
   0 -10 -16 4288.16 590.584   9
   0  10 -16 4311.78 337.876  22
   0 -10 -16 4344.84 346.066  24
   0 -10  17 10042.2 571.765  37
   0  10 -17 8418.26 974.979  13
   0  10  17 10751.1 613.234  34
   0 -10  17 8841.37 529.217  43
   0 -10 -17 10939.5 551.824  24
   0  10 -17 9500.69 531.612  22
   0  10  18 1160.79 284.924  34
   0 -10  18 967.707 210.250  43
   0 -10  18 1310.32 252.509  37
   0 -10 -18 1350.45 232.912  24
   0  10 -18 1230.33 223.627  22
   0  10  19 9429.85 563.605  34
   0 -10  19 7996.65 487.116  43
   0 -10  19 9304.12 540.178  37
   0 -10 -19 9539.04 508.784  24
   0  10 -19 9638.99 508.357  22
   0  10  20 399.561 227.182  34
   0 -10 -20 468.629 225.778  32
   0 -10  20 148.860 187.775  37
   0 -10 -20 193.410 173.673  24
   0  10 -20 215.234 155.744  22
   0 -10  21 99.8073 191.347  37
   0 -10 -21 299.650 202.834  32
   0  10  21 116.109 212.843  34
   0 -10  22 2075.80 246.421  37
   0  10  22 2705.18 279.058  34
   0 -10 -22 2597.11 266.821  32
   0 -10  23 6176.41 367.891  37
   0  10  23 6085.10 381.249  34
   0 -10 -23 6649.35 372.847  32
   0 -10  24 3687.00 244.126  37
   0  10  24 3319.80 255.698  34
   0  10 -25 1176.82 147.203  29
   0 -10  25 1270.97 149.706  36
   0 -10  25 1405.55 133.335  37
   0  10 -25 1480.97 161.281  31
   0  10  25 1790.40 159.888  34
   0 -11   0 106.935 284.944  10
   0  11   0 454.428 161.782  26
   0  11  -1 6103.69 662.757   8
   0 -11   1 6672.08 570.638  10
   0 -11  -1 5999.61 548.196  10
   0  11  -1 5541.71 312.402  26
   0  11   1 4840.49 313.561  26
   0 -11  -2 13428.7 818.411  10
   0 -11   2 11968.1 800.711  10
   0  11  -2 11069.9 885.682   8
   0  11  -2 10982.1 515.233  26
   0 -11  -3 36363.2 1810.60  12
   0  11  -3 35454.2 1909.86  13
   0  11  -3 34689.0 1354.29  26
   0  11   3 33882.0 1362.90  26
   0 -11   3 38696.7 1717.37  10
   0  11  -3 38878.3 1863.05   8
   0 -11  -3 38693.7 1705.25  10
   0 -11  -4 2047.83 451.658  12
   0  11  -4 2536.56 533.289  13
   0  11   4 2354.90 222.673  26
   0  11  -4 1997.47 202.190  26
   0 -11   4 2693.42 425.788  10
   0  11  -4 2261.35 193.678   4
   0  11   4 2372.07 200.863   4
   0  11   5 6540.60 341.154   4
   0  11  -5 7037.08 353.254   4
   0  11  -5 7139.18 349.586  26
   0  11   5 6367.83 368.264  26
   0  11  -5 6351.08 710.515  13
   0 -11  -5 5711.56 651.179  12
   0  11   6 62150.9 2291.53  34
   0  11  -6 58241.6 2206.55   4
   0  11   6 58307.0 2205.60   4
   0  11  -6 58673.1 2198.20  26
   0  11   6 59469.2 2230.00  26
   0 -11  -6 62952.9 2728.16  12
   0  11  -6 66387.8 2863.71  13
   0  11   7 13095.5 633.763  34
   0  11   7 12867.9 550.196   4
   0  11  -7 11679.4 546.726   4
   0  11  -7 11898.2 534.579  26
   0  11   7 12836.1 576.331  26
   0  11  -7 13478.8 1014.81  13
   0 -11  -7 14286.1 994.561  12
   0 -11   8 29423.6 1262.31  43
   0 -11  -8 32611.2 1726.52  12
   0  11  -8 33501.1 1775.02  13
   0  11   8 32237.4 1201.69   4
   0  11   8 26066.1 1451.23   1
   0  11  -8 31047.5 1204.40   4
   0  11  -8 30514.3 1508.92   1
   0  11   8 29712.1 1278.58  34
   0  11   8 30915.7 1229.17  26
   0  11  -8 33416.1 1778.01   8
   0 -11   9 24049.3 1031.89  43
   0  11  -9 26873.9 1544.91  13
   0  11   9 23858.5 955.887   4
   0  11  -9 25253.2 967.304   4
   0  11  -9 21600.4 1239.64   1
   0  11   9 24784.6 1059.89  34
   0  11   9 24941.7 995.498  26
   0  11  -9 22386.9 1460.13   8
   0  11 -10 123.288 402.463   8
   0 -11  10 311.340 177.270  43
   0  11 -10 319.058 350.052  13
   0  11 -10 334.689 133.179   4
   0  11 -10 93.8637 295.435   1
   0  11  10 640.072 304.620   1
   0  11  10 381.291 222.259  34
   0  11  10 381.026 172.371  26
   0  11 -10 276.347 167.375  22
   0 -11 -11 628.487 368.048   9
   0 -11  11 798.406 201.292  43
   0  11 -11 417.944 412.733  13
   0  11 -11 833.500 315.069   1
   0  11  11 561.999 229.764  34
   0  11  11 311.517 171.594  26
   0  11 -11 649.635 182.789  22
   0 -11 -12 12294.6 954.481   9
   0  11 -12 12970.8 1075.90  13
   0 -11  12 12169.4 620.126  43
   0  11  12 11757.8 652.960  34
   0  11  12 11853.8 563.587  26
   0 -11 -12 11137.3 590.213  24
   0  11 -12 12628.7 610.091  22
   0 -11 -13 1260.70 424.962   9
   0  11 -13 875.474 446.009  13
   0 -11  13 933.028 220.340  43
   0  11  13 1212.10 291.139  34
   0  11  13 1239.40 178.121  26
   0 -11 -13 1298.39 221.301  24
   0  11 -13 1033.71 213.293  22
   0 -11 -14 12720.1 964.047   9
   0  11 -14 10174.0 997.605  13
   0 -11  14 10976.4 585.853  43
   0  11  14 10828.3 624.059  34
   0 -11 -14 11151.8 572.947  24
   0  11 -14 10406.7 564.143  22
   0 -11  15 27378.4 1129.98  43
   0  11 -15 28247.3 1742.08  13
   0  11  15 23653.1 1046.38  18
   0  11  15 25369.2 1153.04  34
   0 -11 -15 26039.8 1554.15   9
   0 -11 -15 25415.7 1099.45  24
   0  11 -15 27621.9 1116.79  22
   0 -11  16 12373.3 665.804  43
   0 -11  16 15168.9 728.478  37
   0  11 -16 13119.3 1174.31  13
   0  11  16 12381.7 722.293  34
   0 -11 -16 13767.8 1042.71   9
   0 -11 -16 13652.0 666.530  24
   0  11 -16 13454.5 663.126  22
   0 -11  17 1827.88 255.572  43
   0 -11  17 1360.23 263.560  37
   0  11 -17 1022.07 491.920  13
   0  11  17 1909.95 309.674  34
   0  11 -17 1517.47 510.441   8
   0 -11 -17 1631.70 234.157  24
   0  11 -17 1424.04 221.579  22
   0  11  18 9913.37 579.026  34
   0 -11  18 9603.84 546.725  37
   0 -11  18 8974.62 509.428  43
   0 -11 -18 9293.12 508.513  24
   0  11 -18 9333.53 506.750  22
   0  11  19 5045.42 410.694  34
   0 -11  19 5623.28 391.415  37
   0 -11  19 5410.78 358.338  43
   0 -11 -19 4708.39 337.142  24
   0  11  20 2198.41 287.002  34
   0 -11 -20 2650.29 307.637  32
   0 -11  20 2130.94 270.668  37
   0  11  21 1677.57 252.292  34
   0 -11 -21 2166.58 270.365  32
   0 -11  21 1694.09 236.096  37
   0 -11 -22 2708.82 260.858  32
   0  11  22 2140.39 253.856  34
   0 -11  22 2319.84 243.608  37
   0  11  23 306.267 157.346  34
   0 -11 -23 222.125 144.014  32
   0 -11  23 309.904 145.854  37
   0  11  24 1098.45 155.323  34
   0 -11  24 1076.66 145.816  37
   0 -11  24 1087.48 153.017  36
   0  11  25 2803.32 172.165  34
   0 -11  25 2994.17 171.795  36
   0  12   0 2978.59 235.656   4
   0 -12   0 3793.82 457.381  10
   0  12   0 3439.08 251.693  26
   0  12   1 6265.97 338.422   4
   0  12  -1 5707.75 346.501  26
   0  12   1 6421.84 354.148  26
   0 -12   1 6961.17 610.341  10
   0 -12  -1 7254.80 614.941  10
   0  12  -2 9812.67 958.525  13
   0  12   2 11309.4 534.279   4
   0  12   2 12579.7 619.989  34
   0  12  -2 12264.3 546.303  26
   0  12  -2 11909.8 952.251   8
   0 -12  -2 12886.6 853.563  10
   0 -12   2 12130.8 829.144  10
   0  12  -3 3673.71 625.320  13
   0 -12  -3 4023.84 559.126  12
   0  12  -3 3729.95 261.492   4
   0  12   3 4144.16 267.306   4
   0  12   3 4011.53 325.391  34
   0  12  -3 4502.71 276.328  26
   0  12   3 4108.79 288.374  26
   0  12  -3 3759.30 568.946   8
   0 -12  -3 3401.94 461.128  10
   0 -12   3 4460.92 508.537  10
   0 -12  -4 924.391 391.708  12
   0  12  -4 1316.36 426.286  13
   0  12   4 1024.54 164.204   4
   0  12  -4 1252.10 170.235   4
   0  12   4 1109.17 228.401  34
   0  12  -4 1114.87 166.733  26
   0  12   4 1051.05 193.006  26
   0 -12   4 832.031 351.044  10
   0 -12  -5 813.486 406.670  12
   0  12  -5 915.416 454.539  13
   0  12  -5 1482.33 175.497   4
   0  12   5 1232.28 172.509   4
   0  12   5 977.028 230.159  34
   0  12   5 1165.04 197.868  26
   0  12  -5 1296.79 167.873  26
   0 -12   5 1190.94 365.794  10
   0  12   6 68356.1 2558.14  34
   0  12   6 67095.5 2464.84   4
   0  12  -6 59850.2 2456.51   4
   0  12  -6 69655.3 2459.53  26
   0  12   6 69641.5 2493.43  26
   0 -12  -6 69275.2 3041.95  12
   0  12   7 11043.9 577.990  34
   0  12  -7 9997.13 489.266   4
   0  12  -7 10336.9 764.710   1
   0  12   7 10357.9 487.103   4
   0  12  -7 9705.62 471.241  26
   0  12   7 10431.6 514.241  26
   0 -12  -7 12820.7 991.280  12
   0  12  -7 10328.4 928.256  13
   0 -12   8 15556.5 745.492  43
   0  12  -8 14334.2 1131.45  13
   0 -12  -8 16017.4 1146.11  12
   0  12  -8 14605.3 977.999   1
   0  12   8 15381.8 670.602   4
   0  12  -8 15656.9 677.535   4
   0  12   8 11969.6 915.849   1
   0  12   8 17563.5 781.409  34
   0  12   8 16132.4 706.250  26
   0  12  -8 13085.5 1088.69   8
   0 -12   9 901.026 220.968  43
   0  12  -9 872.057 422.639  13
   0  12   9 552.428 308.463   1
   0  12   9 806.029 155.400   4
   0  12  -9 941.292 360.412   1
   0  12  -9 914.897 156.454   4
   0  12   9 794.617 251.774  34
   0  12   9 717.777 198.112  26
   0  12  -9 882.828 412.568   8
   0 -12  10 5580.64 381.788  43
   0  12 -10 4912.20 684.513  13
   0  12  10 3616.63 502.399   1
   0  12 -10 5192.46 306.446   4
   0  12  10 5390.77 301.394   4
   0  12 -10 3838.54 532.829   1
   0  12  10 5687.27 427.343  34
   0  12  10 4526.36 334.718  26
   0  12 -10 4297.78 707.517   8
   0 -12 -10 4840.67 615.315   9
   0 -12  11 9263.95 509.364  43
   0  12 -11 9488.23 908.103  13
   0  12 -11 6532.28 655.345   1
   0  12  11 7932.44 521.694  34
   0  12  11 7220.88 434.978  26
   0 -12 -11 8014.55 453.623  24
   0  12 -11 8993.44 910.258   8
   0 -12 -11 8118.76 790.695   9
   0  12 -12 28231.7 1819.46  13
   0 -12  12 31663.2 1345.30  43
   0  12  12 34037.2 1387.00  34
   0  12  12 33836.2 1298.88  26
   0 -12 -12 30209.1 1303.87  24
   0  12 -12 28084.3 1846.66   8
   0 -12 -12 33836.3 1814.27   9
   0 -12 -13 38.6582 335.968   9
   0  12 -13 48.1556 397.857   8
   0  12 -13 286.392 377.209  13
   0 -12  13 61.4705 190.958  43
   0  12  13 231.739 253.712  34
   0  12  13 290.740 159.987  26
   0 -12 -13 173.554 189.483  24
   0  12 -14 12413.5 1092.76  13
   0 -12  14 11747.1 609.248  43
   0  12  14 11051.2 647.281  34
   0 -12 -14 11234.0 577.632  24
   0  12  14 10575.5 531.928  26
   0 -12 -14 11841.2 986.393   9
   0  12 -14 10771.5 1063.28   8
   0 -12  15 32354.7 1260.94  43
   0  12 -15 28260.7 1799.08  13
   0  12  15 27542.1 1172.50  18
   0  12  15 29436.3 1286.01  34
   0  12 -15 28308.7 1813.34   8
   0 -12 -15 30045.1 1709.49   9
   0 -12 -15 28434.1 1209.91  24
   0 -12  16 18969.6 873.892  43
   0 -12  16 20065.9 914.390  37
   0  12 -16 17184.4 1380.53  13
   0  12  16 17735.7 904.039  34
   0 -12 -16 18377.9 1262.08   9
   0  12 -16 18465.9 1414.78   8
   0 -12 -16 19606.2 853.514  24
   0  12  17 1835.75 289.065  34
   0 -12  17 1686.53 269.678  37
   0 -12  17 1630.46 242.177  43
   0 -12 -17 1653.17 224.824  24
   0  12  18 379.045 246.267  34
   0 -12  18 520.988 193.867  43
   0 -12  18 696.752 225.771  37
   0  12  19 11018.2 595.443  34
   0 -12 -19 12442.6 634.357  32
   0 -12  19 11475.2 588.206  37
   0  12  20 9.19064 195.016  34
   0 -12 -20 9.90808 211.923  32
   0 -12  20 263.096 192.868  37
   0  12  21 1152.60 218.434  34
   0 -12 -21 1215.33 227.175  32
   0 -12  21 1049.90 198.542  37
   0  12  22 18339.6 801.322  34
   0 -12 -22 18558.0 810.161  32
   0 -12  22 18607.3 794.918  37
   0 -12 -23 156.796 132.042  32
   0  12  23 155.617 133.426  34
   0 -12  23 236.399 128.183  37
   0  12 -24 260.994 103.989  29
   0 -12 -24 98.5920 93.2188  32
   0  12  24 283.301 105.618  34
   0  12 -24 256.663 106.216  31
   0 -12  24 121.885 95.8336  36
   0 -12  24 207.311 98.1467  37
   0  13   0 259.809 158.453   4
   0 -13   0 129.780 263.698  10
   0  13   0 319.494 173.714  26
   0  13   1 13621.0 629.908   4
   0  13   1 13957.0 641.859  26
   0  13  -1 14981.0 645.842  26
   0 -13  -1 15882.9 965.945  10
   0 -13   1 14434.5 938.509  10
   0  13  -2 5015.17 720.081  13
   0  13   2 4709.67 297.890   4
   0  13   2 4853.92 374.144  34
   0  13  -2 4418.65 304.398  26
   0 -13   2 4835.02 539.571  10
   0 -13  -2 3979.71 501.543  10
   0  13  -3 43.9865 374.879  13
   0 -13  -3 217.971 371.539  12
   0  13   3 376.308 160.856   4
   0  13  -3 286.968 157.733   4
   0  13   3 305.505 208.242  34
   0  13  -3 160.417 167.351  26
   0  13   3 309.913 182.945  26
   0 -13   3-108.154 284.158  10
   0  13  -3 75.3008 382.368   8
   0  13  -4 1184.75 462.229  13
   0 -13  -4 664.328 418.607  12
   0  13   4 1124.57 183.894   4
   0  13  -4 1221.91 183.305   4
   0  13   4 790.236 226.844  34
   0  13   4 968.434 210.405  26
   0  13  -4 858.879 177.693  26
   0 -13   4 613.239 313.387  10
   0 -13  -5 6888.66 770.037  12
   0  13  -5 7137.20 802.090  13
   0  13  -5 6349.09 369.141   4
   0  13   5 7008.36 379.969   4
   0  13   5 6816.52 456.975  34
   0  13  -5 6346.21 368.072  26
   0  13   5 7121.50 408.175  26
   0 -13   5 6167.77 652.747  10
   0 -13  -6 6892.93 746.270  12
   0  13  -6 7302.27 789.016  13
   0  13   6 6166.36 347.718   4
   0  13  -6 5679.46 620.061   1
   0  13   6 6051.21 627.713   1
   0  13  -6 5075.83 342.770   4
   0  13   6 5589.10 419.568  34
   0  13  -6 5590.26 337.596  26
   0  13   6 6528.93 389.836  26
   0 -13   6 5305.50 623.980  10
   0 -13  -7 20784.0 1411.58  12
   0  13  -7 22728.9 1483.17  13
   0  13  -7 20488.4 915.622   4
   0  13   7 19839.6 1252.32   1
   0  13   7 22558.9 919.533   4
   0  13  -7 23490.8 1299.57   1
   0  13   7 23876.4 1028.09  34
   0  13  -7 21739.7 901.312  26
   0  13   7 23572.7 961.212  26
   0 -13   7 23665.6 1358.43  10
   0 -13   8 16629.8 806.922  43
   0  13  -8 19289.1 1335.93  13
   0 -13  -8 16158.9 1217.10  12
   0  13  -8 18275.4 1101.91   1
   0  13  -8 16956.3 731.411   4
   0  13   8 16706.5 725.616   4
   0  13   8 14896.8 1026.46   1
   0  13   8 17659.0 838.485  34
   0  13   8 16071.7 763.963  26
   0  13  -8 16299.9 1243.95   8
   0 -13   9 10623.8 601.919  43
   0  13  -9 12616.0 1059.45  13
   0  13   9 11471.5 528.086   4
   0  13  -9 10494.2 839.944   1
   0  13   9 10488.9 833.109   1
   0  13  -9 10780.6 526.698   4
   0  13   9 10248.3 619.150  34
   0  13   9 12091.2 579.657  26
   0  13  -9 11159.9 1021.64   8
   0 -13  10 11792.7 683.654  43
   0  13 -10 13927.1 1132.34  13
   0  13 -10 13739.6 947.869   1
   0  13  10 14179.9 616.154   4
   0  13 -10 15055.8 630.111   4
   0  13  10 13361.7 733.428  34
   0  13  10 14779.9 666.869  26
   0 -13 -10 14607.5 1084.80   9
   0  13 -10 14546.9 1182.34   8
   0  13 -11 235.317 424.395   8
   0 -13 -11 468.712 393.795   9
   0 -13  11 232.516 203.402  43
   0  13 -11 46.4095 399.381  13
   0  13 -11 6.26046 141.385   4
   0  13  11 442.782 271.195  34
   0  13  11-109.047 208.852  26
   0 -13 -11 199.556 175.878  24
   0 -13 -12 963.118 434.057   9
   0  13 -12 863.641 488.533   8
   0  13 -12 665.621 477.294  13
   0 -13  12 1057.23 246.795  43
   0  13  12 1072.98 279.742  34
   0  13  12 1281.89 204.618  26
   0 -13 -12 870.745 206.008  24
   0  13 -13 13004.4 1163.39  13
   0 -13  13 16318.9 748.147  43
   0  13  13 14020.4 754.069  34
   0  13  13 15064.3 677.135  26
   0 -13 -13 13201.5 682.050  24
   0 -13 -13 14942.5 1140.19   9
   0  13 -13 15385.5 1245.41   8
   0  13 -14 8750.98 940.664   8
   0 -13 -14 9236.81 877.143   9
   0  13 -14 11053.7 1024.67  13
   0 -13  14 10618.2 551.522  43
   0  13  14 9229.22 575.761  34
   0  13  14 8477.29 465.085  26
   0 -13 -14 8274.45 484.679  24
   0 -13  15 90.1473 190.500  43
   0  13  15 147.307 135.041  18
   0  13 -15 494.418 429.627  13
   0  13  15 35.0106 248.026  34
   0 -13 -15 241.790 339.934   9
   0  13 -15 336.728 437.637   8
   0 -13 -15 24.5656 167.501  24
   0 -13  16 1013.61 241.352  37
   0 -13  16 1601.54 231.948  43
   0 -13 -16 922.655 191.403  24
   0  13  16 1305.12 273.571  34
   0  13  17 2907.48 328.080  34
   0 -13  17 2455.47 262.172  43
   0 -13  17 2904.01 306.439  37
   0 -13  18 11419.6 582.041  43
   0 -13  18 11133.6 614.249  37
   0  13  19 4393.52 345.691  34
   0 -13  19 3661.95 279.942  43
   0 -13  19 4056.24 321.379  37
   0 -13 -20 1610.27 245.749  32
   0  13  20 1236.43 226.985  34
   0 -13  20 995.395 203.318  37
   0  13  21 171.541 166.408  34
   0 -13 -21 165.341 172.934  32
   0 -13  21 89.3837 151.944  37
   0  13  22 3789.54 270.782  34
   0 -13 -22 3576.94 272.199  32
   0 -13  22 4372.99 269.941  37
   0 -13 -23 1379.01 153.890  32
   0  13 -23 1306.02 153.406  31
   0  13  23 1881.00 168.817  34
   0 -13  23 1872.11 160.216  37
   0  14   0 24288.7 984.246  26
   0  14   0 22572.1 967.374   4
   0 -14   0 23240.9 1302.65  10
   0  14  -1 97.5118 427.890  13
   0  14  -1 419.998 181.687  26
   0  14   1 98.8872 171.545  26
   0  14   1 223.995 174.026   4
   0 -14   1 726.228 285.872  10
   0  14  -2 20234.7 1503.67  13
   0 -14  -2 25068.6 1477.79  12
   0 -14   2 20759.4 1226.19  10
   0  14  -2 22234.1 911.460  26
   0  14   2 22189.0 907.817   4
   0  14  -3 13395.6 1148.03  13
   0 -14  -3 14438.7 1108.42  12
   0 -14   3 14724.1 976.156  10
   0  14   3 12049.4 687.078  34
   0  14  -3 14166.1 636.878  26
   0  14  -3 14511.9 637.367   4
   0  14   3 12840.4 622.541   4
   0  14  -4 2090.73 585.160  13
   0 -14  -4 2033.53 539.839  12
   0 -14   4 2894.68 479.819  10
   0  14   4 2179.26 312.302  34
   0  14  -4 2516.26 250.643  26
   0  14   4 2392.64 281.449  26
   0  14  -4 2731.50 254.100   4
   0  14  -4 3008.16 501.096   1
   0  14   4 2630.01 242.368   4
   0  14   5 24913.2 1054.71  34
   0  14   5 21114.6 1303.60   1
   0  14  -5 22890.8 1332.27   1
   0  14   5 21796.5 946.226   4
   0  14  -5 23671.6 954.028   4
   0  14   5 22910.1 972.831  26
   0  14  -5 21878.5 938.646  26
   0 -14  -5 24115.7 1488.74  12
   0  14   6 12982.5 684.208  34
   0  14  -6 11579.3 592.012   4
   0  14   6 12872.7 595.645   4
   0  14   6 11088.9 908.983   1
   0  14  -6 12544.0 941.272   1
   0  14  -6 12089.1 578.475  26
   0  14   6 13285.5 625.291  26
   0  14  -6 14390.7 1163.77  13
   0 -14  -6 12033.7 1030.61  12
   0  14   7 1718.42 206.362   4
   0  14  -7 1478.96 208.089   4
   0  14   7 1502.38 421.186   1
   0  14  -7 1645.77 465.712   1
   0  14  -7 2137.56 584.199  13
   0 -14   7 1719.18 288.259  43
   0  14   7 1779.91 294.834  34
   0  14   7 1449.32 249.726  26
   0  14  -7 1002.77 184.305  26
   0  14  -7 1427.33 489.443   8
   0 -14  -7 1157.61 481.890  12
   0  14  -8 1787.66 221.615   4
   0  14   8 2114.98 222.526   4
   0  14  -8 1906.67 479.581   1
   0  14   8 2269.63 466.389   1
   0  14  -8 1809.92 540.500  13
   0 -14   8 1490.71 278.192  43
   0  14   8 1858.22 316.600  34
   0  14   8 2069.58 265.551  26
   0  14  -8 1458.86 483.525   8
   0  14  -9 3254.89 544.798   1
   0  14   9 4300.20 298.026   4
   0  14  -9 4675.05 308.433   4
   0  14  -9 4709.78 708.411  13
   0 -14   9 5018.86 379.973  43
   0  14   9 4017.10 384.806  34
   0  14   9 4105.89 340.104  26
   0  14  -9 3865.43 689.506   8
   0 -14  -9 4685.60 626.163   9
   0  14 -10 5211.41 327.663   4
   0  14 -10 4269.00 592.971   1
   0  14  10 4510.98 306.521   4
   0  14 -10 6175.18 780.491  13
   0 -14  10 6101.88 416.452  43
   0  14  10 4906.92 433.807  34
   0  14  10 4859.28 370.359  26
   0 -14 -10 5188.09 675.818   9
   0  14 -10 5306.31 763.180   8
   0  14 -11 28876.2 1144.53   4
   0 -14  11 28726.9 1233.47  43
   0  14  11 26610.8 1252.26  34
   0  14 -11 31642.3 1838.27  13
   0  14  11 31049.2 1191.09  26
   0 -14 -11 25007.7 1159.82  24
   0 -14 -11 32674.7 1764.91   9
   0  14 -11 29221.0 1809.23   8
   0 -14  12 32150.3 1281.10  43
   0  14  12 29395.6 1290.73  34
   0  14 -12 29541.4 1832.99  13
   0  14  12 30764.5 1213.39  26
   0 -14 -12 26475.5 1195.21  24
   0  14 -12 27788.4 1797.13   8
   0 -14 -12 30134.1 1749.15   9
   0 -14  13 6776.28 445.808  43
   0  14  13 5993.63 465.767  34
   0  14 -13 8029.03 883.275  13
   0  14  13 7278.57 399.384  26
   0 -14 -13 5892.46 389.111  24
   0 -14 -13 5713.79 739.910   9
   0  14 -13 6058.54 810.611   8
   0  14 -14 9057.03 936.170  13
   0  14  14 8947.73 570.157  34
   0  14  14 8725.06 465.362  26
   0 -14  14 9498.37 533.130  43
   0  14  15 464.846 243.721  34
   0  14  15 456.865 146.635  18
   0 -14  15 428.266 205.401  43
   0 -14  15 361.647 217.673  37
   0  14  16 1353.33 279.264  34
   0 -14  16 1404.95 227.469  43
   0 -14  16 1563.01 268.880  37
   0  14  17 385.726 231.878  34
   0 -14  17 404.429 180.151  43
   0 -14  17 434.509 215.024  37
   0  14  18 93.2823 211.284  34
   0 -14 -18 225.866 235.138  32
   0 -14  18 200.139 156.833  43
   0 -14  18 205.564 190.033  37
   0  14  19 1018.53 212.655  34
   0 -14  19 1018.57 203.095  37
   0  14  20 319.280 169.967  34
   0 -14  20 507.592 161.635  37
   0 -14 -21 4395.55 311.166  32
   0  14  21 5023.48 305.044  34
   0 -14  21 4514.79 290.514  37
   0  14  22 2408.63 184.470  34
   0 -14 -22 1488.81 174.872  32
   0  14 -22 1432.23 151.083  31
   0 -14  22 2246.05 178.157  37
   0  14  23 164.852 80.4326  34
   0  15   0 162.155 195.886   4
   0  15   0 423.965 414.064   1
   0  15   0 53.1555 452.945  13
   0  15   0 144.149 191.199  26
   0  15   1 98414.6 3728.19   4
   0  15  -1 103140. 4600.15  13
   0 -15  -1 110816. 4473.03  12
   0  15   1 100441. 3739.46  26
   0  15  -1 106762. 3741.14  26
   0  15   2 10762.5 564.435   4
   0  15  -2 11270.6 1125.84  13
   0 -15  -2 12485.5 1063.03  12
   0  15  -2 12746.5 588.199  26
   0  15  -3 15287.7 1096.82   1
   0  15  -3 15852.3 703.060   4
   0  15   3 13929.9 691.126   4
   0  15   3 13865.2 1061.84   1
   0  15  -3 15618.3 703.086  26
   0  15  -3 14762.6 1258.97  13
   0 -15  -3 15683.7 1201.40  12
   0  15   4 4593.49 405.527  34
   0  15  -4 5530.48 673.613   1
   0  15  -4 5441.81 346.255   4
   0  15   4 4839.59 342.473   4
   0  15   4 3864.62 594.833   1
   0  15   4 4412.52 360.000  26
   0  15  -4 5122.76 344.517  26
   0  15  -4 5259.77 797.024  13
   0 -15  -4 4564.40 712.841  12
   0  15   5 2033.01 310.308  34
   0  15  -5 1912.14 484.911   1
   0  15  -5 1305.06 232.767   4
   0  15   5 1936.87 510.457   1
   0  15   5 1898.05 230.173   4
   0  15  -5 1134.22 211.991  26
   0  15   5 1837.94 263.230  26
   0  15  -5 996.473 519.456  13
   0 -15  -5 1594.58 536.638  12
   0  15   6 384.303 255.900  34
   0  15  -6 747.591 184.093   4
   0  15   6 501.736 411.467   1
   0  15   6 971.381 192.776   4
   0  15  -6 638.931 421.526   1
   0  15   6 278.937 228.531  26
   0  15  -6 198.112 170.787  26
   0  15  -6 686.807 487.824  13
   0 -15  -6 627.606 455.552  12
   0  15  -7 28552.1 1682.10   1
   0  15  -7 31678.9 1294.60   4
   0  15   7 26854.0 1662.53   1
   0  15   7 32618.1 1295.50   4
   0  15  -7 36899.6 2013.83  13
   0 -15  -7 32597.8 1897.59  12
   0 -15   7 31434.3 1376.64  43
   0  15   7 30946.3 1378.18  34
   0  15   7 33913.3 1335.22  26
   0  15  -7 32346.5 1267.94  26
   0  15  -7 36880.2 2005.22   8
   0  15  -8 9153.08 488.612   4
   0  15   8 9985.34 496.740   4
   0  15  -8 8952.61 830.416   1
   0  15   8 7915.40 798.174   1
   0  15  -8 10514.9 1003.87  13
   0 -15   8 9124.52 562.746  43
   0  15   8 9067.24 594.251  34
   0  15   8 9876.12 539.755  26
   0  15  -8 10174.6 1018.20   8
   0 -15  -8 9227.74 866.859   9
   0  15   9 549.456 361.224   1
   0  15  -9 265.647 165.517   4
   0  15  -9 164.196 340.456   1
   0  15   9 274.312 166.305   4
   0  15  -9-48.2097 372.019  13
   0 -15   9 241.268 231.740  43
   0  15   9 381.754 264.690  34
   0  15   9-209.700 241.551  26
   0  15  -9-191.846 408.701   8
   0 -15  -9 243.937 382.673   9
   0  15  10 2571.79 232.424   4
   0  15 -10 2528.40 243.754   4
   0  15 -10 2644.58 476.263   1
   0  15 -10 3423.48 640.611  13
   0 -15  10 2311.19 312.354  43
   0  15  10 3385.43 373.529  34
   0  15  10 2987.54 297.268  26
   0 -15 -10 2632.12 533.780   9
   0  15 -11 2774.34 234.840   4
   0 -15  11 2691.56 313.072  43
   0  15  11 2053.82 334.056  34
   0  15 -11 2608.50 580.406  13
   0  15  11 2501.20 264.419  26
   0 -15 -11 2290.26 524.054   9
   0  15 -11 2791.65 617.739   8
   0 -15  12 9707.88 612.594  43
   0  15  12 12633.9 677.656  34
   0  15 -12 10493.9 1050.85  13
   0  15  12 13581.1 602.118  26
   0 -15 -12 13927.6 1096.32   9
   0  15 -12 10686.1 1065.64   8
   0  15  13 3218.60 364.299  34
   0 -15  13 3337.38 315.911  43
   0  15  13 2794.58 259.190  26
   0  15  14 6052.13 441.660  34
   0  15  14 5269.55 341.291  26
   0 -15  14 6352.09 407.114  43
   0  15  15 5741.51 429.574  34
   0  15  15 5302.41 320.974  18
   0 -15  15 5597.66 382.143  43
   0 -15  15 5559.95 407.557  37
   0  15  16 321.056 211.662  34
   0 -15  16 506.576 182.669  43
   0 -15  16 409.350 203.493  37
   0  15  17 4713.29 370.191  34
   0 -15 -17 5500.64 415.763  32
   0 -15  17 5398.70 341.247  43
   0 -15  17 5237.85 371.650  37
   0 -15 -18 2137.82 271.305  32
   0  15  18 2270.86 259.252  34
   0 -15  18 1722.98 198.834  43
   0 -15  18 2324.77 243.715  37
   0  15  19-101.252 163.999  34
   0 -15 -19 40.8971 176.616  32
   0 -15  19 367.590 166.080  37
   0  15  20 7226.32 376.334  34
   0 -15  20 6179.94 323.395  15
   0 -15  20 6921.94 367.522  37
   0 -15  21 90.9909 111.474  37
   0  15  21 43.3629 117.293  34
   0  15  22 739.898 105.341  34
   0  15 -22 785.943 103.307  29
   0 -15  22 889.988 109.378  37
   0  16   0 10623.6 554.278   4
   0  16   0 8499.36 881.394   1
   0 -16   0 10611.8 997.502  12
   0  16   0 9452.12 1088.05  13
   0  16   0 11066.6 565.178  26
   0  16   1 6099.96 394.556   4
   0  16   1 6041.10 714.825   1
   0  16  -1 4833.96 812.406  13
   0  16  -1 4490.48 370.449  26
   0  16   1 5694.12 396.042  26
   0  16   2 81402.0 3106.57   4
   0 -16  -2 86291.0 3819.80  12
   0  16  -2 85035.6 3951.33  13
   0  16  -2 88187.5 3117.46  26
   0  16  -3 2516.50 561.252   1
   0  16  -3 3840.26 304.399   4
   0  16   3 3270.25 302.412   4
   0  16   3 3384.63 583.462   1
   0 -16  -3 1879.66 553.037  12
   0  16  -3 2997.30 661.174  13
   0  16  -3 3061.85 296.290  26
   0  16   4 5112.99 334.823   4
   0  16  -4 4272.25 321.027   4
   0  16   4 3414.49 592.627   1
   0  16  -4 2890.51 585.955   1
   0  16  -4 2734.06 616.814  13
   0 -16  -4 4143.81 706.667  12
   0  16  -4 3036.57 299.542  26
   0  16   4 4217.06 348.548  26
   0  16   5 179.144 400.383   1
   0  16  -5 431.160 401.513   1
   0  16   5 385.619 184.981   4
   0  16  -5 379.777 194.035   4
   0  16  -5-57.0886 201.509  26
   0  16   5-329.189 249.843  26
   0 -16  -5-92.6232 425.006  12
   0  16  -5-257.123 433.770  13
   0  16  -6 2030.57 252.453   4
   0  16   6 3002.19 263.681   4
   0  16  -6 1854.83 523.526   1
   0  16   6 1145.72 477.183   1
   0  16  -6 2519.58 597.051  13
   0 -16   6 2050.24 312.543  43
   0  16   6 2130.78 335.926  34
   0  16  -6 2302.14 223.166  26
   0  16   6 2413.91 301.166  26
   0 -16  -6 1891.63 469.324   9
   0 -16  -6 1448.01 518.795  12
   0  16  -7 947.869 554.535  13
   0 -16   7 1144.18 284.270  43
   0  16   7 112.345 261.637  34
   0  16   7-35.8788 243.613  26
   0  16  -7 698.280 162.814  26
   0  16   7 352.645 410.216   1
   0  16   7 551.264 191.426   4
   0  16  -7 883.393 428.321   1
   0  16  -7 547.206 199.280   4
   0  16  -8 30373.8 1238.32   4
   0  16   8 31060.6 1238.85   4
   0  16  -8 31164.4 1726.20   1
   0  16   8 26477.1 1624.70   1
   0  16  -8 30361.3 1861.56  13
   0 -16   8 28286.6 1308.90  43
   0  16   8 30725.7 1335.62  34
   0  16   8 32088.5 1277.73  26
   0  16  -8 28787.4 1841.03   8
   0  16   9 825.440 181.998   4
   0  16  -9 473.196 346.226   1
   0  16  -9 474.595 170.642   4
   0  16  -9 823.664 437.395  13
   0 -16   9 511.172 235.190  43
   0  16   9 1002.90 293.495  34
   0  16   9 402.283 209.383  26
   0  16  -9 386.353 432.084   8
   0 -16  -9 498.528 385.088   9
   0  16  10 267.378 152.617   4
   0  16 -10 250.076 154.489   4
   0  16 -10 240.659 406.070  13
   0  16  10 109.650 246.675  34
   0 -16  10 56.5090 216.353  43
   0  16  10 394.314 186.698  26
   0 -16 -10 463.005 418.324   9
   0  16 -10 95.7524 399.774   8
   0 -16  11 326.862 227.787  43
   0  16  11 243.734 169.784  26
   0  16 -11-117.816 144.163   4
   0  16  11 178.545 255.781  34
   0  16  12 1249.21 199.262  26
   0 -16  12 1209.19 249.402  43
   0  16  12 1511.67 301.065  34
   0  16  13 4037.12 299.277  26
   0 -16  13 4622.59 356.689  43
   0  16  13 4285.60 393.006  34
   0  16  14 7975.06 415.631  18
   0  16  14 8891.77 519.485  34
   0  16  14 7461.40 412.704  26
   0 -16  14 7754.27 463.367  43
   0  16  15 3206.02 310.774  34
   0  16  15 2626.47 213.221  18
   0 -16  15 2991.37 274.753  43
   0 -16  15 3090.93 306.031  37
   0  16  16 143.946 187.149  34
   0 -16 -16-9.47214 208.288  32
   0 -16  16 168.764 154.170  43
   0 -16  16-103.266 167.213  37
   0 -16 -17 595.041 215.403  32
   0  16  17 938.516 207.587  34
   0 -16  17 749.024 158.871  43
   0 -16  17 712.162 183.076  37
   0  16  18 5383.84 345.116  34
   0 -16 -18 5031.48 358.692  32
   0 -16  18 6246.39 354.197  37
   0 -16 -19 437.420 175.108  32
   0  16  19 310.386 150.084  34
   0 -16  19 121.029 100.862  15
   0 -16  19 302.339 140.788  37
   0 -16  20 220.922 118.363  37
   0 -16 -20 112.108 136.928  32
   0  16  20 214.195 119.673  34
   0  16 -21 291.961 82.3194  29
   0 -16  21 754.298 102.816  37
   0  17   0 324.387 218.104  26
   0  17   0 647.536 435.979   1
   0  17   0 816.231 229.002   4
   0  17   0 851.104 560.066  13
   0 -17   0 932.496 417.233  12
   0  17   1 44830.6 1764.57  26
   0  17  -1 46641.5 1761.55  26
   0  17   1 44717.0 1759.40   4
   0 -17  -1 46226.7 2405.12  12
   0  17  -1 45091.5 2516.44  13
   0 -17   1 41674.1 2343.04  12
   0  17   2 8242.68 506.408  26
   0  17  -2 7928.90 483.961  26
   0  17  -2 8083.06 861.386   1
   0  17   2 9704.69 501.881   4
   0  17   2 8723.99 856.156   1
   0  17  -2 8861.67 1012.05  13
   0 -17  -2 7914.57 921.734  12
   0  17  -3-197.336 213.580  26
   0  17   3 474.232 206.420   4
   0  17   3 607.383 443.512   1
   0  17  -3 246.368 189.092   4
   0  17  -3-76.1429 402.577   1
   0  17  -3-215.432 449.643  13
   0 -17  -3 187.363 407.032  12
   0 -17  -4 1327.48 394.332   9
   0  17  -4 871.024 216.986  26
   0  17   4 1464.19 267.906  26
   0  17   4 1477.28 485.355   1
   0  17   4 1747.50 243.008   4
   0  17  -4 1535.93 235.502   4
   0  17  -4 1058.57 477.963   1
   0  17  -4 847.977 532.583  13
   0 -17  -4 1403.74 506.516  12
   0 -17  -5 15189.1 1106.13   9
   0  17  -5 15009.3 687.870  26
   0  17   5 14731.9 736.196  26
   0  17  -5 13425.0 1102.86   1
   0  17  -5 15350.0 715.533   4
   0  17   5 12268.2 1062.16   1
   0  17   5 16397.7 718.625   4
   0  17  -5 17584.1 1327.36  13
   0 -17  -5 12041.3 1148.52  12
   0  17   6 8682.98 452.593   4
   0  17   6 3944.23 691.431   1
   0  17  -6 5690.89 726.424   1
   0  17  -6 6510.50 428.939   4
   0 -17   6 7857.28 519.863  43
   0  17   6 9274.66 498.697  26
   0  17  -6 7678.27 409.396  26
   0 -17  -6 9486.04 855.750   9
   0  17  -6 7638.09 888.966  13
   0 -17  -6 6696.86 876.943  12
   0  17  -7 1846.84 501.833   1
   0  17   7 1622.99 460.511   1
   0  17  -7 2506.41 265.553   4
   0  17   7 1812.84 227.228   4
   0  17  -7 1778.74 565.497  13
   0 -17   7 2255.02 328.612  43
   0  17   7 1210.67 262.072  26
   0 -17  -7 1585.34 440.019   9
   0 -17   8 1775.16 300.575  43
   0  17   8 1944.06 334.530  34
   0  17  -8 1545.21 508.700  13
   0  17   8 2395.66 268.247  26
   0  17   8 2028.09 229.818   4
   0  17  -8 1801.73 233.269   4
   0 -17   9 7781.51 517.783  43
   0  17   9 9157.00 489.166  26
   0  17   9 8056.43 442.930   4
   0  17  -9 7702.46 440.643   4
   0  17   9 8688.21 548.883  34
   0 -17  10 2573.15 297.966  43
   0  17  10 2795.16 266.637  26
   0  17 -10 2749.06 237.755   4
   0  17  10 2189.48 223.304   4
   0  17  10 2383.65 332.699  34
   0  17  11 1321.64 214.726  26
   0 -17  11 1305.69 244.717  43
   0  17  11 1350.27 279.502  34
   0  17  12 1233.11 196.617  26
   0 -17  12 1022.52 223.138  43
   0  17  12 1084.40 264.043  34
   0  17  13 668.292 161.392  26
   0 -17  13 495.889 198.145  43
   0  17  13 901.632 247.077  34
   0  17  14 8973.24 446.269  18
   0  17  14 8880.36 449.873  26
   0 -17  14 9647.94 502.377  43
   0  17  14 10143.4 539.863  34
   0  17  15 4892.22 353.216  34
   0 -17 -15 5461.01 372.781  32
   0 -17  15 4803.19 326.615  43
   0 -17  15 4648.09 344.752  37
   0  17  16 990.744 207.114  34
   0 -17 -16 919.956 212.630  32
   0 -17  16 874.649 161.712  43
   0 -17  16 914.098 193.204  37
   0 -17 -17 356.948 175.008  32
   0  17  17 236.977 158.745  34
   0 -17  17 66.5647 147.376  37
   0 -17  17 135.416 117.879  43
   0 -17 -18 331.001 155.548  32
   0  17  18 211.113 142.207  34
   0 -17  18 284.035 108.846  15
   0 -17  18 519.824 145.009  37
   0 -17 -19 36.8346 125.114  32
   0 -17  19 162.647 112.054  37
   0 -17 -20 2538.20 183.656  32
   0 -17  20 3273.94 184.397  37
   0  18   0 4816.38 372.652  26
   0  18   0 6143.90 383.968   4
   0  18   0 4912.60 705.388   1
   0 -18   0 5823.11 766.135  12
   0 -18  -1 32653.5 1916.03   9
   0  18   1 43320.2 1635.00  26
   0  18  -1 42507.7 1624.76  26
   0  18   1 34955.7 2049.43   1
   0  18   1 43171.1 1632.00   4
   0 -18  -1 37891.0 2197.41  12
   0  18  -1 40969.6 2378.39  13
   0 -18   1 32622.4 2118.49  12
   0 -18  -2 2443.93 460.009   9
   0  18  -2 3731.69 294.013  26
   0  18   2 3036.18 309.643  26
   0  18   2 3842.21 312.214   4
   0  18  -2 2022.22 516.511   1
   0  18   2 2060.75 535.210   1
   0 -18  -2 2032.68 550.769  12
   0 -18   2 2707.64 613.157  12
   0  18  -2 3219.03 665.228  13
   0 -18  -3 3720.56 533.662   9
   0  18  -3 4861.57 329.827  26
   0  18   3 4143.29 328.334   4
   0  18  -3 4748.34 341.781   4
   0  18   3 3898.13 624.946   1
   0  18  -3 2976.14 582.721   1
   0 -18   3 3198.88 650.478  12
   0 -18  -3 4003.29 700.123  12
   0  18  -3 4423.30 728.126  13
   0  18  -4 19747.2 862.411  26
   0  18  -4 20405.6 892.130   4
   0  18   4 19991.1 886.333   4
   0  18  -4 19245.6 1443.15  13
   0 -18   5 1932.01 301.967  43
   0  18   5 1889.84 245.755   4
   0  18  -5 2469.61 252.357   4
   0  18  -5 1731.17 210.110  26
   0  18   5 1839.42 257.697  26
   0 -18   6 7725.94 504.963  43
   0  18  -6 8014.50 436.622   4
   0  18   6 6969.42 428.819   4
   0  18   6 7626.51 447.603  26
   0  18  -6 6515.30 379.044  26
   0 -18   7 279.233 238.891  43
   0  18  -7 308.012 174.904   4
   0  18   7 142.359 167.732   4
   0  18   7 255.820 198.754  26
   0 -18   8 16439.6 829.689  43
   0  18   8 16905.1 762.676   4
   0  18  -8 17087.7 763.719   4
   0  18   8 17938.9 794.949  26
   0  18   9 878.761 179.083   4
   0  18  -9 847.766 172.203   4
   0  18   9 1165.37 205.877  26
   0 -18  10 576.210 221.617  43
   0  18  10 381.120 141.567   4
   0  18  10 607.969 179.615  26
   0  18  11 1399.59 201.865  26
   0 -18  11 1334.19 230.349  43
   0  18  12 2634.12 233.116  26
   0 -18  12 2457.83 267.873  43
   0  18  13 1913.12 188.945  18
   0  18  13 2296.51 203.772  26
   0 -18  13 2200.32 236.656  43
   0 -18 -13 2117.82 245.785  32
   0  18  14 4348.89 254.046  18
   0  18  14 4245.39 260.297  26
   0 -18  14 4436.03 305.092  43
   0 -18 -14 4392.89 322.109  32
   0 -18  15 807.281 154.147  43
   0 -18 -15 753.182 178.887  32
   0 -18 -16 3457.43 271.983  32
   0 -18  16 3970.00 272.342  37
   0 -18  16 3957.87 236.191  43
   0 -18 -17 402.978 146.841  32
   0 -18  17 298.691 107.375  15
   0 -18  17 522.651 143.046  37
   0 -18  18 551.109 115.024  37
   0 -18 -18 294.098 120.362  32
   0 -18  19 189.171 78.9352  37
   0  19   0 641.067 186.754  26
   0  19   0 257.304 188.704   4
   0  19   1 21592.1 951.050  26
   0  19  -1 22129.6 946.875  26
   0  19   1 22139.5 959.212   4
   0  19  -2 69.7429 159.132  26
   0  19   2 440.939 189.057  26
   0  19   2 59.5251 185.957   4
   0  19  -3 4599.10 311.472  26
   0  19   3 4792.06 332.953   4
   0  19  -3 4835.41 338.228   4
   0 -19   4 998.038 266.946  43
   0  19  -4 1052.06 209.565   4
   0  19   4 1398.89 212.706   4
   0  19  -4 1025.35 180.312  26
   0 -19   5 2843.55 329.655  43
   0  19   5 2567.07 259.664   4
   0  19  -5 2775.42 263.335   4
   0  19   5 3196.90 277.914  26
   0  19  -5 2228.91 218.032  26
   0 -19   6 1609.52 279.420  43
   0  19  -6 1311.87 208.910   4
   0  19   6 1294.50 210.865   4
   0  19   6 1457.14 212.320  26
   0 -19   7 64.4475 212.674  43
   0  19   7 132.372 173.530  26
   0  19   7-37.1737 158.748   4
   0  19  -7-22.1603 149.471   4
   0 -19   8 1267.57 252.943  43
   0  19   8 1535.71 214.450  26
   0  19   8 1417.23 194.405   4
   0  19  -8 1322.26 190.457   4
   0 -19  -8 693.903 167.139  32
   0 -19   9 6901.29 425.544  43
   0  19   9 7187.43 386.834  26
   0  19  -9 6557.78 348.211   4
   0  19   9 6078.59 343.880   4
   0 -19  10 1935.50 241.775  43
   0  19  10 2376.19 222.781  26
   0 -19  11 5006.73 342.594  43
   0  19  11 6080.09 327.830  26
   0 -19 -12 147.157 152.296  32
   0  19  12-105.988 125.534  26
   0 -19  12 222.921 164.619  43
   0  19  13 5230.91 284.971  18
   0  19  13 5549.85 296.043  26
   0 -19  13 5953.72 334.735  43
   0 -19  14 5666.26 295.947  15
   0 -19  14 4987.78 285.473  43
   0 -19  15 2670.04 194.927  15
   0 -19  15 2508.41 185.893  43
   0 -19 -16 100.055 117.590  32
   0 -19 -17 7.17446 89.6333  32
   0  20   0 15841.8 724.817   4
   0  20   0 15474.8 709.769  26
   0  20   1 2227.91 251.845   4
   0  20  -1 2844.24 247.677  26
   0  20   1 2207.31 234.559  26
   0 -20   2 5249.24 401.585  43
   0  20   2 5039.93 338.260   4
   0  20   2 5045.81 335.111  26
   0  20  -2 4493.33 312.072  26
   0 -20   3 3399.23 351.590  43
   0  20  -3 3311.21 256.467  26
   0  20   3 3528.58 282.422  26
   0  20   3 3259.22 282.150   4
   0  20  -3 3422.54 279.926   4
   0 -20   4 4271.94 359.824  43
   0  20  -4 3607.74 262.396  26
   0  20   4 4059.13 302.080   4
   0  20  -4 4288.14 305.541   4
   0 -20   4 3807.10 267.229  15
   0 -20   5 1004.12 245.511  43
   0  20   5 885.090 187.766  26
   0  20   5 718.210 178.126   4
   0  20  -5 590.541 170.553   4
   0 -20   5 675.019 157.232  15
   0 -20   6 7227.73 461.547  43
   0  20   6 7937.82 422.317  26
   0  20   6 7221.57 403.312   4
   0  20  -6 7129.47 400.151   4
   0 -20   6 6997.43 389.814  15
   0 -20   7 499.707 215.757  43
   0  20   7 132.710 146.001  26
   0  20   7 138.505 143.570   4
   0  20  -7 208.740 144.802   4
   0 -20   7 464.262 147.571  15
   0 -20   8 9548.06 503.272  43
   0  20   8 9524.24 466.367  26
   0  20   8 8226.01 434.069   4
   0  20  -8 9305.89 443.833   4
   0 -20   8 8242.45 446.957  15
   0 -20   9 517.772 186.676  43
   0  20   9 450.213 151.282  26
   0  20   9 292.793 134.485   3
   0 -20   9 511.718 145.550  15
   0 -20  10 2253.61 209.092  15
   0  20  10 2190.26 205.416  26
   0 -20  10 2493.61 245.085  43
   0 -20  11 15290.0 595.425  15
   0  20  11 16007.6 590.631  26
   0 -20  11 16123.4 623.867  43
   0 -20  12 12079.8 523.375  37
   0  20  12 13006.0 482.683  18
   0 -20  12 12077.5 503.819  15
   0  20  12 12624.9 492.166  26
   0 -20  12 12021.5 514.835  43
   0 -20 -13 141.461 119.026  32
   0 -20  13 104.493 107.879  15
   0 -20  13 257.397 130.922  37
   0 -20  13 107.196 119.861  43
   0 -20  14 782.064 136.387  37
   0 -20  14 614.355 109.253  43
   0  21   0 7.19967 154.710   4
   0 -21   0 29.6525 205.949  43
   0  21   0 71.8765 138.635  26
   0  21   1 64.5789 158.579   4
   0 -21   1 137.351 204.488  43
   0  21  -1 138.074 134.117  26
   0  21   1 254.483 146.691  26
   0  21   2 42.5383 151.390   4
   0 -21   2 9.65195 189.335  43
   0  21  -2 89.3026 125.091  26
   0  21   2 27.1795 137.504  26
   0  21  -3-96.7722 150.387   4
   0  21   3-124.896 141.149   4
   0 -21   3-9.42886 195.801  43
   0  21   3 163.808 137.621  26
   0  21  -4 441.173 150.531   4
   0  21   4 429.203 149.060   4
   0 -21   4 329.030 197.547  43
   0  21  -5-76.2726 133.991   4
   0  21   5-31.9456 135.783   4
   0 -21   5-70.1131 170.949  43
   0  21  -6 195.070 126.234   4
   0  21   6 17.9277 129.430   4
   0  21   6-32.3958 132.509  26
   0 -21   6 91.5199 175.384  43
   0 -21   6 41.3599 106.473  15
   0  21   7 182.892 127.966   3
   0  21  -7-11.2062 122.140   3
   0  21   7 118.005 129.022  26
   0 -21   7 124.793 159.809  43
   0 -21   7 109.176 112.815  15
   0  21   8-29.5398 114.922   3
   0 -21  -8 173.075 128.524   5
   0 -21   8 389.502 126.393   5
   0  21   8 222.063 131.150  26
   0 -21   8 122.644 153.695  43
   0 -21   8 287.294 116.501  15
   0  21   9 231.592 120.566  26
   0 -21   9 524.543 158.958  43
   0 -21   9 426.995 120.529  15
   0 -21  10 1251.50 162.758  37
   0  21  10 1271.90 148.546  26
   0 -21  10 1363.02 174.594  43
   0 -21  10 1054.98 141.625  15
   0 -21  11 378.137 124.308  37
   0 -21  11 523.303 134.805  43
   0 -21  12 6909.17 340.448  37
   0 -21  12 7021.30 333.222  43
   0 -21  13 318.765 95.8321  37
   0  22   0 6628.98 360.085  26
   0 -22   0 8037.89 430.023  43
   0  22   0 7426.37 384.273   4
   0  22  -1 1226.20 149.597  26
   0  22   1 1205.66 156.868  26
   0 -22   1 1341.02 211.840  43
   0  22   1 1098.66 159.432   4
   0  22   2 1217.99 156.085  26
   0 -22   2 803.528 190.846  43
   0  22   2 997.610 157.855   4
   0  22   3 5583.03 312.188  26
   0 -22  -3 5437.58 355.206  43
   0 -22   3 5407.52 351.957  43
   0  22   3 5770.90 320.164   4
   0  22  -3 5391.38 313.841   4
   0  22   4 214.085 122.752  26
   0 -22   4 415.459 166.924  43
   0  22   4-21.8480 123.552   4
   0  22  -4 102.582 128.907   3
   0  22  -4 43.4043 119.909   4
   0  22  -5 110.487 122.466   3
   0  22   5 349.859 129.983   3
   0  22   6 2526.62 184.364  26
   0 -22   6 2839.35 221.982  43
   0  22   6 579.439 134.686   3
   0  22  -6 323.650 133.580   3
   0 -22  -6 2044.14 183.231   5
   0 -22   6 2445.30 185.547   5
   0  22   7 3964.33 240.175  26
   0 -22   7 4107.19 268.143  43
   0 -22  -7 3615.11 235.740   5
   0 -22   7 3768.85 230.886   5
   0 -22   8 1094.00 141.051  37
   0  22   8 1213.78 134.956  26
   0 -22   8 1277.01 163.000  43
   0 -22   8 969.727 110.823   5
   0 -22  -9 2244.28 178.633  43
   0 -22   9 2527.40 179.329  37
   0 -22  10 1780.19 153.046  43
   0 -22  10 1799.84 144.845  37
   0 -23   0 25.9712 115.768   5
   0  23   0 90.4026 105.894   3
   0 -23   1 2381.15 184.687   5
   0 -23   1 2257.75 194.514  43
   0  23   2-4.58864 103.749   3
   0 -23   2 29.7155 111.337   5
   0 -23   2 160.944 138.185  43
   0 -23   3 3634.49 232.590   5
   0 -23  -3 3562.59 233.813   5
   0 -23  -3 3758.91 246.805  43
   0 -23   3 3655.37 248.550  43
   0 -23   4 30.1375 99.5746   5
   0 -23  -4 183.584 108.765   5
   0 -23   4 94.4539 121.341  43
   0 -23  -4 77.1338 113.458  43
   0 -23  -5 1832.32 162.729   5
   0 -23   5 2254.58 186.055  43
   0 -23  -5 2074.03 179.121  43
   0 -23  -6 1602.77 132.031   5
   0 -23   6 1434.97 124.530   5
   0 -23   6 1843.55 162.665  43
   0 -23  -6 1497.74 147.682  43
   0 -23  -7 2345.93 156.587  43
   0 -23   7 2178.50 168.024  43
   0 -24   0 1295.78 117.174   5
   0 -24   1 53.9407 74.9253   5
   0 -24   1-17.7173 80.5647  43
   0 -24   2 731.185 92.2542   5
   0 -24  -2 631.353 94.1716  43
   0 -24   2 533.459 97.6567  43
   0 -24   3 1623.93 129.648  43
  -1   0   0 268.737 91.0094   1
  -1   0  -1 20882.1 776.849  10
  -1   0   1 21803.3 803.163   1
  -1   0  -2 144664. 5212.20   9
   1   0  -2 134019. 5206.99  11
  -1   0  -2 141504. 5206.06  13
  -1   0   2 153007. 5177.72  14
   1   0  -3 12261.5 543.874  11
  -1   0  -3 11965.4 533.045   9
  -1   0   3 11240.8 500.421   2
  -1   0   3 11617.3 464.336  14
  -1   0  -4 228234. 8233.51   9
  -1   0  -4 238678. 8180.15  11
  -1   0   4 227533. 8178.42   2
  -1   0  -4 219785. 8183.47   2
  -1   0  -4 227733. 8226.71  14
  -1   0  -5 290.792 141.768   9
  -1   0  -5 446.212 117.023  11
  -1   0  -5 560.610 108.039   2
  -1   0   5 542.483 97.1891   2
  -1   0  -5 537.312 142.183  14
  -1   0  -6 74128.7 2724.62  11
  -1   0  -6 68907.8 2756.14   9
  -1   0  -6 77519.8 2685.31   2
  -1   0   6 70887.3 2668.36   2
  -1   0  -6 75601.2 2756.84  14
  -1   0  -7 288822. 10151.4  11
   1   0  -7 295516. 10207.0  11
  -1   0  -7 264219. 10183.7   9
  -1   0   7 284429. 10056.8   2
  -1   0  -7 277797. 10067.0   2
  -1   0  -7 286960. 10169.1  14
  -1   0  -8 91098.2 3008.61  14
   1   0  -8 83023.7 3040.63  11
  -1   0  -8 93036.8 3066.76   9
  -1   0  -8 93683.7 3015.92  11
  -1   0  -9 35881.9 1349.64  14
   1   0  -9 36641.2 1432.28  11
  -1   0  -9 35343.8 1411.61   9
  -1   0  -9 37260.2 1378.50  11
   1   0 -10 29628.9 1217.67  11
  -1   0 -10 28970.9 1200.94   9
  -1   0 -10 30551.2 1173.34  11
   1   0 -11 8635.42 582.379  11
  -1   0 -11 7555.74 537.207   9
  -1   0 -11 8658.16 536.369  11
   1   0 -11 8601.19 428.080  24
   1   0 -12 2796.37 378.426  11
  -1   0 -12 3694.68 357.643  11
   1   0 -12 3531.60 260.938  24
  -1   0 -12 3519.47 253.227  24
   1   0 -13 4693.85 464.885  11
   1   0 -13 4116.90 563.435   7
  -1   0 -13 4009.35 529.614   7
  -1   0 -13 4167.13 388.607  11
   1   0 -13 4289.33 301.507  24
  -1   0 -13 4314.89 287.468  24
   1   0 -14 11366.0 992.837   7
   1   0 -14 14110.9 837.478  11
  -1   0 -14 13631.5 774.558  11
  -1   0 -14 12862.1 996.357   7
  -1   0 -14 14046.3 631.846  24
   1   0 -14 14109.9 648.449  24
  -1   0  15 2315.55 248.999  43
   1   0 -15 3084.27 402.627  11
   1   0 -15 1806.11 504.502   7
  -1   0 -15 1981.08 314.826  11
  -1   0 -15 2201.56 485.090   7
  -1   0 -15 2484.84 241.536  24
   1   0 -15 2415.86 249.678  24
  -1   0  15 2003.45 242.707  37
  -1   0  16 12000.0 616.437  43
  -1   0  16 12854.5 619.975  37
  -1   0 -16 11006.6 741.249  11
  -1   0 -16 11673.8 998.073   7
   1   0 -16 12581.0 819.746  11
   1   0 -16 11564.9 1045.27   7
   1   0 -16 11790.9 603.205  24
  -1   0 -16 11593.1 588.236  24
  -1   0  17 1039.32 223.604  37
   1   0 -17 1211.93 323.699  11
  -1   0 -17 831.782 417.240   7
   1   0 -17 1153.90 526.101   7
  -1   0 -17 1166.67 210.173  24
   1   0 -17 1172.04 238.936  24
  -1   0  18 3341.48 328.332  37
   1   0 -18 3948.46 495.232  11
  -1   0 -18 3229.87 611.969   7
   1   0 -18 3599.30 689.200   7
   1   0 -18 4303.78 353.271  24
  -1   0 -18 4005.27 338.687  24
  -1   0  19 21115.2 956.027  37
   1   0  19 22336.2 972.880  36
   1   0 -19 20071.7 1180.97  11
   1   0 -19 17376.0 1456.12   7
  -1   0 -19 20350.5 1458.36   7
   1   0 -19 18879.2 933.816  24
  -1   0 -19 20463.1 930.069  24
  -1   0  20 9703.39 590.935  36
   1   0  20 9748.88 586.325  36
  -1   0  20 10505.9 579.677  37
  -1   0 -20 9183.65 541.469  29
  -1   0 -20 8844.98 991.135   7
   1   0 -20 9182.95 1031.44   7
  -1   0 -20 9601.53 548.346  24
  -1   0  21 1859.03 286.432  37
  -1   0  21 2170.80 318.644  36
   1   0  21 1782.68 303.692  36
  -1   0 -21 1767.09 253.226  29
  -1   0 -21 1698.92 273.830  24
   1   0 -21 1416.12 562.192   7
  -1   0 -21 1030.88 485.151   7
  -1   0 -22 144.029 203.710  24
   1   0  22 45.1986 228.661  36
  -1   0  22 34.4884 236.319  36
  -1   0  22 54.3068 220.571  37
  -1   0 -23 5305.48 389.050  24
  -1   0 -23 4882.94 373.311  31
  -1   0  23 5282.40 413.044  36
  -1   0  23 4973.60 379.975  37
   1   0  23 5801.38 414.504  36
  -1   0 -24 465.804 187.539  24
  -1   0 -24 403.267 183.268  31
  -1   0  24 327.158 191.952  37
  -1   0  24 402.929 207.918  36
   1   0  24 275.249 206.614  36
   1   0  25 9339.47 495.210  36
  -1   0  25 8611.03 496.596  36
  -1   0  25 8529.75 465.722  37
  -1   0 -25 9221.67 492.176  22
  -1   0  26 610.724 180.705  36
  -1   0  26 511.260 144.951  37
   1   0  26 477.327 156.034  36
  -1   0 -26 576.249 154.659  22
  -1   0  27 197.496 133.929  36
  -1   0 -27 427.703 158.170  44
  -1   0 -28 208.093 103.277  44
  -1  -1 -28 3268.20 195.876  44
   1  -1  27 1695.49 167.240  36
  -1   1  27 1833.04 190.829  36
  -1  -1 -27 1340.72 185.615  44
  -1   1  26 28.2450 164.340  36
  -1   1  26 90.3904 122.838  37
   1  -1  26-70.2806 144.455  36
  -1  -1 -26 171.491 143.893  22
  -1   1  25 289.474 191.557  36
  -1   1  25 309.984 161.607  37
   1  -1  25 547.977 195.134  36
  -1   1  24 5928.56 399.629  37
  -1   1  24 5933.03 423.056  36
   1  -1  24 7346.53 443.298  36
  -1  -1 -24 6127.80 397.190  24
   1   1 -24 6512.32 379.784  22
  -1   1  23 2672.02 300.915  37
   1  -1  23 3245.12 324.589  36
  -1   1  23 2897.94 331.189  36
   1   1 -23 2841.59 318.248  24
  -1  -1 -23 3129.53 301.792  24
  -1  -1 -22 4100.38 339.011  31
   1   1 -22 4001.57 367.425  24
  -1  -1 -22 3725.77 349.261  24
   1  -1  22 4276.11 378.832  36
  -1   1  22 4488.79 400.044  36
  -1   1  22 4449.92 366.363  37
   1  -1  21 2882.65 338.566  36
  -1   1  21 2990.45 332.336  37
  -1   1  21 2837.88 337.753  36
   1   1 -21 3639.66 352.692  24
  -1  -1 -21 3078.56 324.912  24
   1   1 -21 3380.88 697.162   7
  -1   1  20 10029.3 580.162  37
   1  -1  20 10276.0 604.253  36
  -1   1  20 10398.7 612.091  36
   1   1 -20 9602.08 579.555  24
  -1  -1 -20 10730.1 582.554  24
   1   1 -20 10598.3 1112.76   7
  -1  -1 -20 9280.05 1021.23   7
   1   1 -20 8834.98 761.695  11
  -1   1  19 2696.59 336.308  36
  -1   1  19 2791.01 323.105  37
   1   1 -19 3089.10 647.292   7
   1   1 -19 2602.71 458.397  11
  -1  -1 -19 2520.62 564.060   7
  -1  -1 -19 2751.60 301.865  24
   1   1 -19 2909.59 330.015  24
  -1  -1 -18 17792.7 844.591  32
  -1   1  18 20221.2 931.232  36
  -1   1  18 22260.9 938.256  37
   1  -1  18 19941.5 879.496  37
  -1  -1 -18 16714.5 1359.38   7
   1   1 -18 21724.8 1181.72  11
   1   1 -18 18758.7 1452.87   7
   1   1 -18 19697.2 904.760  24
  -1  -1 -18 19727.5 898.834  24
  -1  -1 -17 227.959 162.841  32
   1  -1  17 409.289 179.215  37
  -1   1  17 247.391 210.202  37
   1   1 -17 428.694 425.787   7
  -1  -1 -17 132.600 376.746   7
   1   1 -17 554.146 305.205  11
  -1  -1 -17 324.663 189.723  24
   1   1 -17 178.052 194.882  24
  -1  -1 -16 5730.87 368.773  32
  -1  -1 -16 5359.10 694.249   7
   1   1 -16 6366.27 575.896  11
   1   1 -16 6163.22 776.623   7
   1   1 -16 6849.63 411.051  24
  -1  -1 -16 6579.60 390.578  24
  -1   1  16 5556.28 398.486  37
   1  -1  16 6770.44 383.378  37
  -1   1  15 6863.30 438.805  43
  -1   1  15 8500.43 458.622  37
  -1  -1 -15 7280.25 789.474   7
   1   1 -15 9544.02 670.852  11
   1   1 -15 8011.04 834.274   7
  -1  -1 -15 7474.34 537.276  11
   1   1 -15 8635.39 460.557  24
  -1  -1 -15 7962.00 440.662  24
   1   1 -14 11926.3 786.671  11
   1   1 -14 12247.6 994.580   7
  -1  -1 -14 12940.5 705.458  11
  -1  -1 -14 12316.3 584.000  24
   1   1 -14 12448.3 596.530  24
  -1  -1 -13 11698.8 652.609  11
  -1  -1 -13 9852.21 694.278   9
   1   1 -13 12333.1 948.018   7
   1   1 -13 12430.7 747.482  11
   1   1 -13 11825.1 550.475  24
  -1  -1 -13 11179.5 535.837  24
  -1  -1 -12 7378.42 483.494  11
  -1  -1 -12 8011.34 559.198   9
   1   1 -12 7608.42 559.881  11
   1   1 -12 7497.46 729.145   7
   1   1 -12 6721.75 406.088  24
  -1  -1 -12 7812.33 392.130  24
   1   1 -11 122641. 4749.10   7
  -1  -1 -11 116067. 4430.89  11
   1   1 -11 123711. 4537.22  11
  -1  -1 -11 121770. 4529.98   9
   1   1 -11 117353. 4323.39  24
  -1  -1 -10 77202.4 3035.36   9
  -1  -1 -10 73392.2 2957.69  11
   1   1 -10 78524.0 3230.29   7
  -1  -1  -9 42471.4 1799.54   9
   1   1  -9 47770.2 1833.13  11
  -1  -1  -9 43440.3 1737.22  11
   1   1  -8 73163.4 1197.51  11
  -1  -1  -8 77377.3 1027.47  11
   1   1  -8 75841.5 1396.14  13
  -1  -1  -7 89276.5 1618.53  11
  -1  -1  -7 98797.6 1801.61   9
  -1  -1  -7 82348.8 1548.26   2
   1   1  -7 101563. 1947.84  13
  -1  -1  -6 70862.0 2612.96  11
  -1  -1  -6 75193.4 2672.14  14
   1   1  -6 75817.5 2741.13  13
  -1  -1  -5 166308. 6040.56  11
  -1  -1  -5 178878. 6130.10   9
  -1   1   5 178666. 6047.61   2
  -1  -1  -5 175605. 6111.36  14
   1   1  -5 178641. 6151.52  13
   1   1  -4 151081. 5697.23  11
  -1  -1  -4 149169. 5693.69   9
  -1   1   4 156842. 5660.64   1
  -1   1   4 165771. 5650.90   2
  -1  -1  -4 161813. 5697.63  14
   1   1  -4 153465. 5698.05  13
   1   1  -3 196139. 6889.34   7
  -1  -1  -3 182338. 6864.55   9
   1   1  -3 197177. 6872.80  11
  -1   1   3 193344. 6836.70   2
  -1   1   3 199431. 6850.53   1
  -1  -1  -3 207166. 6878.94  14
  -1  -1  -3 190308. 6873.95  12
  -1  -1  -2 101728. 3403.94   9
   1   1  -2 95883.7 3393.37  11
   1   1  -2 90851.9 3390.14   7
  -1   1   2 97281.5 3383.47   2
  -1   1   2 86242.5 3381.05   1
  -1  -1  -2 85903.1 3382.34  12
   1   1  -2 94310.6 3365.74  13
   1   1  -1 56430.9 2109.76  11
   1   1  -1 60510.8 2103.28   7
  -1   1   1 60837.1 2138.90   1
   1   1   0 252515. 8098.06  11
  -1   1   0 240979. 8089.51  13
   1   1   1 66264.0 2328.46   8
  -1   1  -1 68143.3 2332.38   8
  -1   1  -1 69965.3 2362.59  13
  -1   1  -2 83828.5 3178.45   7
  -1   1  -2 92888.6 3208.38  13
  -1   1  -3 186717. 7099.64   7
  -1   1  -3 211432. 7099.03   1
  -1   1  -3 194687. 7081.80   2
  -1   1  -4 123152. 4874.85   7
  -1   1  -4 141138. 4853.37  11
  -1   1  -4 134678. 4836.61   1
  -1   1  -4 134139. 4824.81   2
  -1   1  -5 159859. 5704.02   7
  -1   1  -5 160050. 5646.14  11
  -1   1  -5 144732. 5610.03   1
  -1   1  -5 160781. 5598.73   2
  -1   1  -6 89996.5 3312.69  11
   1  -1  -6 97689.1 3364.25  11
  -1   1  -7 81477.1 3122.52   7
   1  -1  -7 75363.2 3042.23  11
  -1  -1   7 78759.9 2926.51   2
   1  -1  -8 86501.7 2813.95  11
  -1   1  -8 76238.4 2757.41  11
  -1   1  -8 84152.8 2909.96   7
  -1  -1   8 68254.8 2599.67   2
  -1   1  -8 70462.5 2736.38  14
  -1   1  -9 48245.6 1807.23  14
  -1   1  -9 47895.9 1972.57   7
  -1   1  -9 51799.3 1853.43  11
   1  -1  -9 45818.9 1842.93  11
  -1   1 -10 68256.0 2507.14  14
  -1   1 -10 67474.2 2725.35   7
   1  -1 -10 66032.6 2572.34  11
  -1   1 -10 72561.2 2580.43  11
  -1   1 -11 124731. 4684.14  14
   1  -1 -11 132613. 4655.37   9
   1  -1 -11 134170. 4800.09  11
  -1   1 -11 130629. 5003.92   7
  -1   1 -11 130320. 4776.85  11
   1  -1 -11 123147. 4599.36  24
  -1   1 -11 123372. 4593.07  24
  -1   1 -12 8548.72 580.667  11
   1  -1 -12 9514.38 616.596  11
  -1   1 -12 7789.89 710.897   7
  -1   1 -12 7917.30 422.787  24
   1  -1 -12 8885.95 438.598  24
   1  -1 -13 10554.7 685.652  11
  -1   1 -13 12382.2 893.719   7
  -1   1 -13 11798.7 685.747  11
   1  -1 -13 9881.14 512.737  24
  -1   1 -13 10697.8 519.352  24
  -1   1 -14 16529.8 891.737  11
   1  -1 -14 16184.8 899.329  11
  -1   1 -14 17196.3 1124.24   7
  -1   1 -14 15383.5 709.373  24
  -1  -1  15 10259.0 534.682  43
   1  -1 -15 9139.79 897.887   7
   1  -1 -15 9801.92 694.484  11
  -1   1 -15 9510.73 670.012  11
  -1   1 -15 9553.12 867.486   7
  -1   1 -15 10930.8 530.815  24
  -1  -1  15 9753.09 528.430  37
  -1  -1  16 6716.81 424.672  43
  -1   1 -16 6060.41 546.904  11
  -1   1 -16 6787.46 752.958   7
   1  -1 -16 6400.64 559.124  11
  -1   1 -16 6900.27 406.309  24
  -1  -1  16 6309.98 425.464  37
  -1  -1  17 338.014 210.126  43
  -1   1 -17 393.845 418.538   7
   1  -1 -17-48.3557 428.180   7
  -1   1 -17-65.4563 240.972  11
   1  -1 -17-69.6512 256.414  11
  -1   1 -17 63.3988 189.983  24
   1   1  17-201.439 214.727  36
  -1  -1  17 305.189 213.542  37
  -1  -1  18 21182.6 967.574  43
   1   1  18 20241.9 971.888  36
  -1  -1  18 21082.7 968.251  37
   1  -1 -18 20831.6 1532.63   7
   1  -1 -18 22365.7 1193.84  11
  -1   1 -18 18937.7 1432.26   7
  -1   1 -18 22055.3 961.437  24
  -1  -1  19 2156.04 294.962  37
   1   1  19 2249.25 315.445  36
   1  -1 -19 2414.63 396.215  11
   1  -1 -19 2555.96 626.332   7
  -1   1 -19 1972.27 568.791   7
  -1   1 -19 1920.56 279.756  24
   1   1  20 9975.06 587.245  36
  -1  -1  20 8740.07 553.079  37
  -1   1 -20 8809.97 988.170   7
   1  -1 -20 8905.65 1021.48   7
  -1   1 -20 10360.9 571.345  24
   1   1  21 4491.84 384.108  36
  -1  -1  21 4524.70 384.961  37
  -1  -1  21 3967.41 385.772  36
   1  -1 -21 3846.40 737.714   7
  -1   1 -21 4611.88 749.328   7
  -1   1 -21 4535.83 378.621  24
  -1   1 -22 2498.88 297.815  24
  -1   1 -22 2032.25 263.423  29
  -1  -1  22 2240.45 315.503  36
  -1  -1  22 2489.08 296.567  37
   1   1  22 2867.48 326.601  36
  -1   1 -23 3288.02 318.739  31
  -1   1 -23 3376.63 314.252  24
  -1   1 -23 3239.95 287.386  29
   1   1  23 3007.74 317.461  36
  -1  -1  23 3192.37 345.327  36
  -1  -1  23 2667.60 313.831  37
  -1   1 -24 6112.80 414.912  24
  -1   1 -24 6619.27 411.295  31
  -1  -1  24 6103.21 431.144  36
  -1  -1  24 7106.48 426.023  37
   1   1  24 5944.58 413.463  36
  -1   1 -25 400.553 178.958  22
   1  -1 -25 335.798 177.388  24
  -1   1 -25 281.784 154.829  31
  -1  -1  25 307.526 190.354  36
  -1  -1  25 239.414 163.842  37
   1   1  25 185.325 180.631  36
   1   1  26-38.5409 144.015  36
  -1  -1  26 184.847 138.038  37
  -1  -1  26 14.1107 157.027  36
  -1   1 -26 52.6733 134.683  22
   1  -1 -26 273.845 150.350  24
  -1  -1  27 2081.52 195.690  36
   1  -1 -27 1579.08 178.374  24
  -1   1 -28 2962.59 231.237  44
  -1  -1  28 6510.11 259.513  36
  -1   2  28 1807.14 145.962  34
  -1  -2 -27 3554.01 259.547  44
   1  -2  27 4285.35 246.477  36
  -1  -2 -26 8950.74 478.152  44
   1   2 -26 8059.21 449.787  24
   1  -2  26 9473.51 453.929  36
  -1   2  26 8659.62 460.607  36
  -1  -2 -25 1124.12 190.834  24
   1   2 -25 1780.81 238.100  24
  -1   2  25 1179.80 185.525  37
  -1   2  25 1165.15 221.467  36
   1  -2  25 1259.01 216.977  36
   1   2 -24 5526.03 393.598  24
  -1  -2 -24 5432.67 365.842  24
  -1   2  24 5213.56 388.766  36
   1  -2  24 6405.45 409.217  36
  -1   2  24 4981.45 360.030  37
  -1  -2 -23 4760.66 362.280  24
   1   2 -23 4859.58 374.838  24
   1   2 -23 5348.35 352.293  22
  -1   2  23 4950.63 404.912  36
   1  -2  23 5131.33 400.776  36
  -1   2  23 4849.71 371.420  37
  -1  -2 -22 4703.28 366.879  24
   1   2 -22 4957.45 385.905  24
   1  -2  22 4026.13 388.211  36
  -1   2  22 4553.23 370.192  37
  -1   2  22 4785.35 396.927  36
   1  -2  21 6930.13 489.900  36
   1  -2  21 5943.57 419.771  37
  -1   2  21 6960.05 491.274  36
  -1   2  21 6904.97 474.605  37
   1   2 -21 6828.81 920.938   7
  -1  -2 -21 5789.90 832.837   7
  -1  -2 -21 8264.64 473.750  24
   1   2 -21 7736.20 483.197  24
  -1   2  20 11043.6 618.046  36
   1  -2  20 10976.2 573.030  37
  -1   2  20 9413.91 580.754  37
  -1  -2 -20 9417.23 1003.47   7
   1   2 -20 10843.2 1120.54   7
   1   2 -20 10574.0 836.133  11
  -1  -2 -20 10526.8 578.508  24
   1   2 -20 11714.0 617.659  24
  -1  -2 -20 10252.3 541.315  32
   1  -2  19 6743.75 431.090  37
  -1   2  19 6539.20 454.357  37
  -1   2  19 6606.79 476.478  36
   1   2 -19 6391.47 866.273   7
  -1  -2 -19 6741.60 855.745   7
   1   2 -19 5895.08 635.982  11
  -1  -2 -19 6421.54 433.532  24
   1   2 -19 8014.68 484.799  24
  -1  -2 -19 6492.40 415.829  32
  -1   2  18 6529.83 454.815  36
  -1   2  18 6619.38 441.711  37
   1  -2  18 5661.86 395.701  37
  -1  -2 -18 6061.54 793.533   7
   1   2 -18 6543.41 842.593   7
   1   2 -18 5804.72 634.460  11
  -1  -2 -18 6110.52 411.892  24
   1   2 -18 7415.52 449.482  24
  -1  -2 -18 6496.84 401.451  32
  -1   2  17 18918.0 880.157  36
  -1   2  17 19245.4 882.849  37
   1  -2  17 20561.0 854.061  37
   1   2 -17 18717.9 1108.94  11
  -1  -2 -17 18423.2 1364.98   7
   1   2 -17 16984.2 1337.72   7
  -1  -2 -17 17955.4 842.656  24
   1   2 -17 19300.0 864.373  24
  -1  -2 -17 17503.1 823.227  32
  -1   2  16 38207.2 1507.88  36
   1  -2  16 33882.3 1452.91  37
  -1   2  16 38892.9 1513.15  37
   1   2 -16 37236.3 2083.79   7
   1   2 -16 39055.5 1775.58  11
  -1  -2 -16 32788.4 1963.84   7
   1   2 -16 36813.0 1486.33  24
  -1  -2 -16 36474.8 1471.02  24
  -1  -2 -16 37553.2 1464.05  32
   1  -2  15 20050.9 868.311  37
  -1   2  15 20793.7 899.491  37
  -1  -2 -15 20556.0 865.802  32
   1   2 -15 18811.2 1329.95   7
   1   2 -15 21786.4 1142.58  11
  -1  -2 -15 18183.6 1076.98   9
   1   2 -15 20255.6 888.477  24
  -1  -2 -15 20559.7 874.872  24
  -1  -2 -14 21041.2 1134.69   9
   1   2 -14 20362.6 1359.30   7
  -1  -2 -14 20900.8 1013.94  11
  -1  -2 -14 22404.7 922.703  24
   1   2 -14 21948.8 936.318  24
  -1  -2 -13 20461.3 1070.31   9
   1   2 -13 22124.8 1325.53   7
  -1  -2 -13 19309.7 942.865  11
   1   2 -13 21711.0 1101.69  11
   1   2 -13 19361.1 869.678  24
  -1  -2 -13 20009.3 856.759  24
  -1   2  13 22785.9 851.314  18
   1   2 -12 5713.54 623.681   7
   1   2 -12 5673.84 498.111  11
  -1  -2 -12 4590.08 351.574  11
  -1  -2 -12 3816.77 416.675   9
   1   2 -12 4813.41 317.595  24
  -1  -2 -12 5144.57 296.028  24
  -1   2  12 4953.78 280.438  18
  -1  -2 -11 62468.6 2381.58   9
  -1  -2 -11 56922.7 2241.42  11
   1   2 -11 54676.5 2546.12   7
   1   2 -11 60049.5 2398.28  11
   1   2 -11 57384.7 2167.18  24
  -1  -2 -10 46187.8 1820.56  11
   1   2 -10 44013.4 1940.68  11
   1   2 -10 44276.6 2100.76   7
   1   2 -10 46588.5 2069.01  13
   1   2  -9 1301.55 352.187   7
  -1  -2  -9 1942.97 268.325   9
  -1  -2  -9 2196.96 213.646  11
   1   2  -9 1375.57 316.013  11
  -1  -2  -9 1485.13 142.535   2
   1   2  -9 1849.77 341.151  13
  -1  -2  -8 135913. 4836.51  11
   1   2  -8 134869. 5082.01   7
  -1   2   8 127617. 4808.30   1
   1   2  -8 125169. 5011.80  13
   1   2  -7 17202.8 919.821   7
  -1  -2  -7 17970.2 733.149  11
  -1  -2  -7 20164.9 857.306   9
  -1   2   7 17726.8 743.350   1
   1   2  -7 18214.7 892.929  13
   1   2  -6 11701.1 605.199  11
  -1  -2  -6 12429.6 498.176  11
  -1  -2  -6 12018.0 600.063   9
   1   2  -6 12654.7 679.744   7
  -1   2   6 11657.2 534.677   1
   1   2  -6 12459.9 643.751  13
   1   2  -5 4183.89 343.310   7
   1   2  -5 3550.76 285.240  11
  -1  -2  -5 4450.59 302.039   9
  -1  -2  -5 3916.64 186.290  11
  -1   2   5 4312.40 263.447   1
   1   2  -5 4474.42 329.834  13
   1   2  -4 77316.2 2935.33  11
  -1  -2  -4 79446.4 2942.92   9
   1   2  -4 84161.4 3000.44   7
  -1   2   4 74361.7 2914.34   1
   1   2  -4 82837.5 2965.35  13
   1   2  -3 29103.4 1217.04   7
   1   2  -3 28203.8 1177.17  11
  -1  -2  -3 26821.7 1211.12  10
  -1  -2  -3 32824.4 1203.13   9
  -1   2   3 34691.6 1205.27   1
   1   2  -3 28802.0 1203.15  13
   1   2  -2 136221. 5015.60   7
   1   2  -2 145696. 4990.35  11
  -1  -2  -2 131235. 5023.25  10
  -1  -2  -2 145220. 5004.94   9
  -1   2   2 154124. 5024.07   1
  -1   2   2 143940. 4983.34   2
  -1  -2  -1 153052. 5410.61  10
   1   2  -1 142008. 5350.36  11
  -1   2   1 158242. 5415.62   1
   1   2   0 511915. 16975.5  11
  -1   2   0 413534. 17025.2   1
   1   2   1 155135. 5445.62   8
   1   2   1 146998. 5390.47  11
  -1  -2   1 142672. 5420.70   9
  -1   2  -1 152452. 5446.58   8
   1  -2  -1 156337. 5419.70  12
  -1   2  -2 152393. 4682.92   7
  -1   2  -2 153397. 4714.67  13
  -1   2  -3 25951.5 993.069   7
  -1   2  -3 22054.4 965.317   1
  -1   2  -4 74126.8 2769.28  11
  -1   2  -4 81623.3 2771.70   1
  -1   2  -5 3501.67 272.030  11
  -1   2  -5 3621.81 310.433   7
   1  -2  -5 2867.26 281.646  11
  -1   2  -6 13983.5 710.281   7
  -1   2  -6 14617.4 661.265  11
   1  -2  -6 15351.6 685.020  11
  -1   2  -7 18139.6 785.245  11
  -1   2  -7 17780.6 856.942   7
  -1   2  -7 16826.4 706.054   1
  -1   2  -8 111274. 4699.41   7
  -1   2  -8 122847. 4623.58  11
  -1   2  -9 1168.12 364.768  13
   1  -2  -9 923.180 241.844  11
  -1   2  -9 1013.61 317.058   7
  -1   2  -9 1455.97 281.516  11
  -1   2 -10 50102.0 1997.94  14
  -1   2 -10 44740.6 2189.11  13
  -1   2 -10 53062.9 2070.27  11
  -1   2 -10 51999.0 2198.16   7
   1  -2 -10 51623.0 2043.37  11
   1  -2 -10 48672.8 1944.47   9
  -1   2 -11 52886.3 2136.60  14
   1  -2 -11 56881.2 2215.53  11
   1  -2 -11 58131.6 2125.74   9
  -1   2 -11 57516.9 2240.60  11
  -1   2 -11 59306.0 2422.16   7
  -1   2 -11 50031.3 2023.75  24
  -1   2 -12 4420.17 542.472   7
  -1   2 -12 4595.02 439.122  11
   1  -2 -12 3978.10 324.280   9
   1  -2 -12 4653.91 420.869  11
  -1   2 -12 5219.06 308.284  24
  -1   2 -13 15417.9 920.554  11
  -1   2 -13 22458.0 1221.82   7
   1  -2 -13 14517.9 902.342  11
  -1   2 -13 19881.1 787.273  24
  -1   2 -14 25734.9 1481.18   7
   1  -2 -14 28194.5 1272.42  11
  -1   2 -14 27265.0 1282.80  11
  -1   2 -14 24591.4 1047.40  24
  -1  -2  14 24419.6 1057.76  37
  -1  -2  15 20466.1 921.467  43
  -1   2 -15 20725.0 1121.32  11
   1  -2 -15 18737.2 1079.38  11
  -1   2 -15 19114.6 1327.12   7
  -1   2 -15 21672.3 920.675  24
  -1  -2  15 21997.8 933.042  37
   1   2  15 22445.5 940.440  36
  -1  -2  16 42119.5 1698.97  43
   1  -2 -16 40224.8 1898.21  11
  -1   2 -16 40786.6 1934.45  11
  -1   2 -16 35901.0 2141.54   7
  -1   2 -16 41547.1 1688.52  24
  -1  -2  16 46122.5 1724.56  37
   1   2  16 45082.0 1717.65  36
  -1  -2  17 15308.5 794.405  43
   1  -2 -17 18193.7 1009.54  11
   1  -2 -17 17188.0 1335.57   7
  -1   2 -17 15208.4 1264.91   7
  -1   2 -17 14631.4 982.180  11
  -1   2 -17 18335.7 805.185  24
  -1  -2  17 16928.1 808.565  37
   1   2  17 18324.4 822.296  36
  -1  -2  18 4245.20 385.588  43
   1  -2 -18 5348.06 526.267  11
   1  -2 -18 4645.82 756.485   7
  -1   2 -18 3633.27 685.491   7
  -1   2 -18 5272.68 391.717  24
  -1  -2  18 4994.13 387.178  37
   1   2  18 5395.76 405.842  36
  -1  -2  19 7038.47 472.026  43
   1   2  19 8291.65 515.804  36
  -1  -2  19 7231.29 482.306  37
   1  -2 -19 7593.58 953.117   7
  -1   2 -19 6196.83 821.807   7
  -1   2 -19 7514.42 482.170  24
  -1  -2  20 10580.6 597.251  37
   1   2  20 10744.7 601.345  36
   1  -2 -20 9292.99 1057.94   7
  -1   2 -20 8983.18 1009.51   7
  -1   2 -20 9678.12 569.610  24
   1   2  21 8083.95 506.224  36
  -1  -2  21 7130.17 480.272  37
  -1   2 -21 6413.73 885.267   7
   1  -2 -21 5538.95 885.472   7
  -1   2 -21 7098.19 480.689  24
  -1   2 -22 5344.49 409.172  24
   1  -2 -22 5421.65 414.285  24
  -1  -2  22 5647.80 426.163  37
  -1  -2  22 5850.48 456.921  36
   1   2  22 6472.50 448.225  36
  -1   2 -22 5490.45 404.465  29
   1  -2 -23 3891.53 337.652  24
  -1   2 -23 4380.23 357.761  24
  -1   2 -23 3458.04 316.778  29
  -1  -2  23 3935.98 369.882  36
   1   2  23 3724.74 356.309  36
  -1  -2  23 4517.09 358.322  37
  -1   2 -24 4885.17 359.116  31
   1  -2 -24 5098.49 363.031  24
  -1   2 -24 4538.22 353.679  22
  -1   2 -24 4654.12 322.596  29
  -1  -2  24 4203.71 342.425  37
   1   2  24 4484.54 355.440  36
  -1  -2  24 4809.15 379.106  36
  -1   2 -25 1817.22 220.397  22
   1  -2 -25 1917.81 231.108  24
  -1   2 -25 1350.91 207.613  31
  -1  -2  25 1410.81 214.453  37
   1   2  25 1808.31 235.772  36
  -1  -2  25 1590.75 244.359  36
   1  -2 -26 7698.49 430.238  24
  -1   2 -26 8701.41 432.904  22
  -1   2 -26 8351.00 412.608  31
  -1  -2  26 9013.27 450.605  36
  -1  -2  26 8143.70 416.294  37
   1   2  27 5061.80 241.442  34
  -1  -2  27 5097.44 265.518  36
  -1   2 -28 872.271 124.171  44
  -1  -2  28 1506.44 133.006  36
  -1   3  28 6867.58 315.357  34
   1  -3  27 691.005 127.874  36
  -1  -3 -27 943.124 151.860  44
   1  -3  26 892.548 174.306  36
  -1  -3 -26 890.866 188.013  44
   1  -3  25 3483.25 289.531  36
  -1   3  25 3647.36 301.532  36
  -1   3  25 3519.33 256.976  37
   1   3 -25 3680.81 291.889  24
  -1  -3 -25 3321.99 311.012  44
  -1   3  24 3513.16 288.567  37
  -1   3  24 3330.76 319.710  36
   1  -3  24 3583.46 318.436  36
  -1  -3 -24 2966.15 282.812  24
   1   3 -24 3509.37 305.374  24
   1  -3  23 20404.3 947.494  36
  -1   3  23 20905.5 924.778  37
  -1   3  23 20495.4 951.998  36
   1   3 -23 20362.3 943.131  24
  -1  -3 -23 20576.1 919.301  24
  -1   3  22 12693.7 659.140  36
   1  -3  22 12532.0 659.121  36
  -1   3  22 10841.4 621.491  37
   1  -3  22 11424.0 595.890  37
   1   3 -22 12464.6 652.533  24
   1   3 -22 11041.0 593.055  22
  -1  -3 -22 12372.0 625.674  24
  -1   3  21 11152.9 621.826  36
   1  -3  21 11048.0 577.094  37
  -1   3  21 10260.5 597.542  37
  -1  -3 -21 8801.68 996.774   7
   1   3 -21 11431.3 1129.88   7
   1   3 -21 11930.4 628.374  24
  -1  -3 -21 10920.3 582.038  24
  -1  -3 -21 9768.61 544.647  32
   1  -3  20 3474.87 317.185  37
  -1   3  20 2980.03 345.730  37
  -1   3  20 3653.65 370.998  36
   1   3 -20 2728.29 665.740   7
  -1  -3 -20 3487.99 666.712   7
   1   3 -20 3551.88 512.742  11
  -1  -3 -20 3566.12 330.500  24
   1   3 -20 3757.86 354.668  24
  -1  -3 -20 3874.13 320.679  32
  -1   3  19 2539.39 313.957  37
  -1   3  19 2618.07 316.596  36
   1  -3  19 2276.02 273.234  37
   1   3 -19 2061.71 587.720   7
  -1  -3 -19 1872.62 552.537   7
   1   3 -19 2440.50 473.108  11
  -1  -3 -19 3087.18 312.085  24
   1   3 -19 2818.23 327.309  24
  -1  -3 -19 2157.93 270.223  32
   1  -3  18 3905.92 324.897  37
  -1   3  18 4321.19 372.782  37
  -1   3  18 3937.32 366.818  36
  -1  -3 -18 3332.63 643.896   7
   1   3 -18 4768.13 753.464   7
   1   3 -18 4854.29 548.468  11
  -1  -3 -18 4622.39 346.055  24
   1   3 -18 4153.98 348.822  24
  -1  -3 -18 3950.51 322.352  32
  -1   3  17 19192.8 889.144  37
  -1   3  17 16912.7 882.601  36
   1  -3  17 19685.0 860.679  37
   1   3 -17 20514.2 1159.99  11
   1   3 -17 18627.9 1407.59   7
  -1  -3 -17 19203.1 859.938  24
   1   3 -17 20165.7 889.540  24
  -1  -3 -17 18816.4 852.130  32
  -1   3  16 978.049 225.170  36
  -1   3  16 815.564 219.869  37
   1  -3  16 683.117 187.334  37
   1   3 -16 987.099 469.285   7
   1   3 -16 1253.78 355.649  11
  -1  -3 -16 1092.47 200.887  24
   1   3 -16 855.538 223.916  24
  -1  -3 -16 860.435 184.422  32
  -1   3  15 11438.9 597.127  37
   1  -3  15 11424.6 570.358  37
  -1   3  15 12284.5 606.955  36
   1   3 -15 11336.0 1001.83   7
   1   3 -15 12749.0 818.822  11
  -1  -3 -15 10971.3 769.820   9
  -1  -3 -15 11500.8 569.808  24
   1   3 -15 12337.5 591.383  24
  -1   3  14 29765.5 1308.05  37
   1   3 -14 29570.9 1748.78   7
  -1  -3 -14 34661.4 1570.38   9
   1   3 -14 28136.0 1514.21  11
  -1  -3 -14 33096.0 1294.30  24
   1   3 -14 32113.3 1303.56  24
  -1   3  14 35774.2 1280.07  18
   1   3 -13 18737.7 1197.22   7
   1   3 -13 18591.8 984.101  11
  -1  -3 -13 16923.4 956.224   9
  -1  -3 -13 16284.9 725.444  24
   1   3 -13 16388.6 742.178  24
  -1   3  13 17758.9 716.922  18
  -1  -3 -12 51176.2 1999.91   9
   1   3 -12 45225.5 1974.90  11
   1   3 -12 42543.4 2137.85   7
  -1  -3 -12 43403.5 1773.91  11
   1   3 -12 44415.8 1732.48  24
  -1  -3 -12 46462.3 1722.38  24
   1   3 -12 50918.7 2183.56  13
  -1   3  12 44712.1 1706.36  18
   1   3 -11 6673.63 535.231  11
  -1  -3 -11 6671.13 500.468   9
   1   3 -11 6351.65 667.678   7
  -1  -3 -11 6032.69 362.351  11
   1   3 -11 6036.70 344.382  24
   1   3 -11 7004.79 624.099  13
   1   3 -10 74237.1 3307.71   7
  -1  -3 -10 76429.0 2996.78  11
  -1  -3 -10 89708.2 3212.75   9
   1   3 -10 95818.8 3371.75  13
   1   3  -9 9108.03 706.298   7
  -1  -3  -9 10129.5 621.401   9
  -1  -3  -9 10837.3 487.141  11
  -1   3   9 10685.9 490.651   1
   1   3  -9 10430.9 725.141  13
  -1  -3  -8 42053.3 1709.31   9
  -1  -3  -8 40388.2 1547.45  11
   1   3  -8 39804.7 1812.23   7
  -1   3   8 41129.2 1590.71   1
   1   3  -8 45634.9 1830.05  13
   1   3  -7 220700. 7908.80   7
   1   3  -7 244250. 7820.01  11
  -1  -3  -7 227696. 7805.83   9
  -1  -3  -7 200339. 7617.36  11
  -1   3   7 212931. 7701.25   1
   1   3  -7 226716. 7872.44  13
   1   3  -6 8607.36 463.322   7
   1   3  -6 8543.73 375.115  11
  -1  -3  -6 9228.90 399.212   9
   1   3  -6 8653.32 434.681  13
   1   3  -5 5581.45 431.219   7
  -1  -3  -5 7298.12 405.330   9
   1   3  -5 5852.21 376.058  11
  -1   3   5 6470.08 365.568   1
   1   3  -5 6272.61 427.567  13
  -1  -3  -4 136474. 4965.76  10
   1   3  -4 119758. 4892.85  11
   1   3  -4 133865. 4981.70   7
  -1  -3  -4 128078. 4915.27   9
  -1   3   4 136833. 4907.74   1
   1   3  -3 127275. 5078.88  11
  -1  -3  -3 148212. 5159.25  10
  -1  -3  -3 146782. 5113.87   9
   1   3  -3 137467. 5150.07   7
  -1   3   3 155243. 5128.64   1
   1   3  -3 129760. 5146.56  13
   1   3  -2 725841. 29076.8  11
  -1  -3  -2 759837. 29137.6  10
  -1  -3  -1 162459. 6469.67  10
   1   3  -1 178097. 6408.41  11
   1   3   0 52426.4 1939.08  11
   1  -3   0 52349.1 1902.82  10
  -1  -3   0 53030.6 1970.28   9
  -1   3   0 55955.5 2038.30   1
  -1  -3   1 160011. 5806.64   9
   1   3   1 163623. 5772.76  11
  -1   3  -1 157528. 5856.56   8
   1   3   1 162677. 5856.11   8
  -1   3  -2 770924. 28776.3   8
  -1  -3   2 811491. 28704.2   9
   1  -3  -2 846654. 28759.3  12
  -1   3  -2 791124. 28825.4  13
  -1   3  -3 152375. 4858.59   7
  -1  -3   3 127163. 4706.12   9
  -1   3  -3 116350. 4801.25   1
   1  -3  -3 146042. 4815.46  12
  -1   3  -4 142022. 1434.13   7
  -1   3  -4 111589. 1137.09   1
  -1   3  -5 9431.61 497.461  11
  -1   3  -5 9080.06 537.993   7
  -1   3  -5 9596.17 495.576   1
   1  -3  -6 14675.2 697.091  11
  -1   3  -6 13700.1 736.757   7
  -1   3  -6 12786.7 687.294  11
  -1   3  -6 15724.9 669.386   1
   1  -3  -7 220092. 7979.83  11
  -1   3  -7 208706. 7968.06  11
  -1   3  -7 201372. 8035.87   7
   1  -3  -8 37621.1 1636.65  11
  -1   3  -8 44941.4 1778.80   7
  -1   3  -8 46856.2 1689.60  11
  -1   3  -8 36239.4 1542.40   1
  -1   3  -9 12594.6 650.946  11
   1  -3  -9 13554.4 650.844  11
  -1   3  -9 11128.8 737.478   7
  -1   3  -9 11731.3 770.437  13
  -1   3 -10 71922.8 3040.22  13
  -1   3 -10 73011.2 2684.32  24
   1  -3 -10 71577.4 2843.98  11
  -1   3 -10 69502.7 2994.83   7
  -1   3 -10 76482.6 2898.06  11
  -1   3 -11 5569.80 615.334  13
  -1   3 -11 6385.71 341.688  24
   1  -3 -11 5271.20 395.073   9
  -1   3 -11 5940.39 496.160  11
   1  -3 -11 5382.57 450.544  11
  -1   3 -11 5894.73 611.900   7
  -1   3 -12 48483.7 2023.33  14
  -1   3 -12 50687.8 2365.13  13
   1  -3 -12 55922.4 2062.03   9
   1  -3 -12 54068.6 2115.81  11
  -1   3 -12 50474.0 2142.09  11
  -1   3 -12 49607.2 1910.77  24
   1  -3 -13 16083.7 831.198   9
  -1   3 -13 15355.6 1073.37   7
   1  -3 -13 18689.5 925.071  11
  -1   3 -13 17316.4 960.057  11
  -1   3 -13 17299.8 748.262  24
  -1   3 -14 27744.8 1597.75   7
  -1   3 -14 29143.9 1430.13  11
   1  -3 -14 28236.4 1360.91  11
  -1   3 -14 28849.0 1185.19  24
  -1  -3  14 29586.1 1199.02  37
   1   3  14 29192.9 1196.45  36
  -1  -3  15 13374.3 638.016  43
  -1   3 -15 11432.2 809.685  11
   1  -3 -15 14014.9 806.596  11
  -1   3 -15 12730.0 1021.72   7
  -1   3 -15 13748.8 642.079  24
  -1  -3  15 12891.5 645.693  37
   1   3  15 12442.7 644.064  36
  -1  -3  16 1477.39 232.604  43
  -1   3 -16 1089.14 322.953  11
  -1   3 -16 1116.99 428.530   7
   1  -3 -16 1725.31 330.798  11
   1  -3 -16 1018.61 223.015  24
  -1   3 -16 1364.93 238.711  24
   1   3  16 1424.64 248.662  36
  -1  -3  16 1424.90 241.551  37
  -1  -3  17 21055.4 957.747  43
  -1   3 -17 21383.2 1461.82   7
   1  -3 -17 20157.8 1117.89  11
  -1   3 -17 21298.2 957.788  24
   1  -3 -17 20868.1 951.571  24
  -1  -3  17 21743.1 971.043  37
   1   3  17 22263.8 978.265  36
  -1  -3  18 5654.50 421.569  43
   1  -3 -18 4569.50 779.341   7
  -1   3 -18 5182.28 733.615   7
  -1   3 -18 5918.30 423.670  24
   1  -3 -18 5821.93 421.118  24
  -1  -3  18 6499.56 443.943  37
   1   3  18 5805.29 436.342  36
  -1  -3  19 2407.58 309.504  43
  -1   3 -19 1837.88 542.477   7
   1  -3 -19 2046.71 613.546   7
   1  -3 -19 2455.75 303.364  24
  -1   3 -19 2344.64 308.941  24
  -1  -3  19 2680.21 313.984  37
   1   3  19 2846.81 332.282  36
  -1  -3  20 3040.03 325.988  43
   1   3  20 3467.52 359.755  36
  -1  -3  20 3354.07 348.083  37
   1  -3 -20 3301.30 709.516   7
  -1   3 -20 2629.87 638.638   7
  -1   3 -20 3617.53 357.503  24
   1  -3 -20 3659.98 356.936  24
   1   3  21 9136.83 566.721  36
  -1  -3  21 9392.88 556.836  37
   1  -3 -21 8666.06 1017.44   7
  -1   3 -21 8609.99 960.058   7
  -1   3 -21 9394.28 552.673  24
   1  -3 -21 9524.74 555.661  24
   1   3  22 12563.5 659.505  36
  -1  -3  22 11330.9 631.547  37
   1  -3 -22 11991.1 634.633  24
  -1   3 -22 10396.8 617.894  24
  -1   3 -22 12432.2 645.834  22
  -1   3 -23 19213.0 898.896  22
   1  -3 -23 19105.6 900.493  24
  -1   3 -23 18742.9 889.728  29
   1   3  23 20248.4 916.721  36
  -1  -3  23 19805.7 907.868  37
  -1  -3  23 21059.0 935.058  36
  -1   3 -24 3530.98 316.640  31
  -1   3 -24 2996.26 284.861  22
   1  -3 -24 3546.38 304.920  24
  -1   3 -24 3256.61 283.665  29
  -1  -3  24 3193.25 300.285  37
  -1  -3  24 3443.91 318.208  36
   1   3  24 3333.38 305.593  36
  -1   3 -25 3846.99 303.738  31
   1  -3 -25 4004.87 297.439  24
  -1   3 -25 4388.10 302.196  22
  -1   3 -25 3731.81 273.870  29
  -1  -3  25 4383.75 327.184  36
  -1  -3  25 3912.53 299.535  37
  -1   3 -26 962.220 165.212  31
  -1  -3  26 1193.74 187.300  36
  -1  -3  26 921.271 167.932  37
   1  -3 -26 453.723 136.344  44
  -1   3 -26 911.973 155.230  22
   1  -3 -26 1015.29 171.125  24
   1   3  27 544.175 125.953  34
  -1  -3  27 594.049 139.978  36
  -1  -3  27 550.633 103.854  37
  -1   3 -28 2398.65 203.171  44
  -1  -3  28 6073.33 234.807  36
  -1   4  27 16361.8 604.516  34
   1  -4  27 14639.1 566.303  36
   1  -4  26 400.422 145.432  36
  -1  -4 -26 135.120 148.432  44
  -1   4  25 3123.63 277.634  36
   1  -4  25 2881.32 262.777  36
  -1  -4 -25 3279.26 291.744  44
  -1   4  24 763.666 225.606  36
  -1   4  24 436.688 173.535  37
   1  -4  24 719.298 211.423  36
  -1  -4 -24 523.285 172.980  24
   1   4 -24 766.452 201.306  24
  -1  -4 -24 782.095 230.969  44
  -1  -4 -23 524.451 193.303  24
   1   4 -23 539.816 222.966  24
  -1   4  23 616.810 240.990  36
   1  -4  23 586.917 231.213  36
   1  -4  23 679.259 188.482  37
  -1   4  23 383.953 193.726  37
   1   4 -22 288.069 212.139  24
  -1  -4 -22 368.584 196.244  24
   1  -4  22 330.907 222.905  36
   1  -4  22-8.95955 176.872  37
  -1   4  22 384.976 207.841  37
  -1   4  22 99.6182 232.265  36
  -1  -4 -22 49.4156 170.301  32
  -1  -4 -21 27438.0 1223.45  24
   1   4 -21 29503.8 1259.10  24
   1   4 -21 28606.3 1215.45  22
  -1   4  21 30141.1 1280.13  36
  -1   4  21 28549.2 1242.61  37
   1  -4  21 29519.7 1230.19  37
  -1  -4 -21 29681.1 1225.49  32
   1  -4  20 508.212 200.266  37
  -1   4  20 712.471 252.637  36
  -1   4  20 723.244 251.762  37
   1   4 -20 789.211 210.112  22
  -1  -4 -20 498.694 198.278  24
   1   4 -20 529.370 233.412  24
   1   4 -20 655.002 336.814  11
   1   4 -20 332.435 472.548   7
  -1  -4 -20 678.442 422.366   7
  -1  -4 -20 474.213 220.722  32
   1  -4  19 9920.61 535.372  37
  -1   4  19 8362.88 533.520  37
  -1   4  19 9703.37 565.830  36
   1   4 -19 9765.01 562.501  24
  -1  -4 -19 9990.78 534.341  24
   1   4 -19 7668.52 950.371   7
  -1  -4 -19 7468.58 921.455   7
   1   4 -19 7913.00 770.769  11
  -1  -4 -19 8458.11 516.847  32
   1  -4  18 5481.45 388.179  37
  -1   4  18 5098.15 414.084  36
  -1   4  18 4731.92 385.592  37
  -1  -4 -18 5142.21 378.296  24
   1   4 -18 5450.88 413.264  24
   1   4 -18 4546.98 767.516   7
   1   4 -18 4912.64 611.457  11
  -1  -4 -18 4141.86 684.267   7
  -1  -4 -18 5838.34 397.930  32
  -1   4  17 3495.55 350.236  36
  -1   4  17 3417.54 329.275  37
   1  -4  17 4294.57 335.620  37
   1   4 -17 4176.52 356.813  24
  -1  -4 -17 3735.76 310.808  24
   1   4 -17 4031.03 754.063   7
   1   4 -17 4152.95 538.781  11
  -1  -4 -17 3366.05 317.031  32
   1  -4  16 1454.20 216.895  37
  -1   4  16 1146.93 237.111  36
  -1   4  16 1072.78 229.022  37
   1   4 -16 1569.48 233.093  24
  -1  -4 -16 1201.91 206.915  24
   1   4 -16 776.290 488.010   7
   1   4 -16 1817.83 391.780  11
  -1  -4 -16 876.432 304.449   9
   1  -4  15 6591.86 431.685  37
  -1   4  15 8062.38 470.188  37
  -1   4  15 8188.63 477.490  36
  -1  -4 -15 8470.10 442.582  24
   1   4 -15 7734.27 460.580  24
  -1  -4 -15 8234.84 661.643   9
   1   4 -15 9135.12 862.356   7
   1   4 -15 8964.98 687.898  11
  -1   4  15 9392.32 431.282  18
  -1   4  14 1309.94 212.190  37
  -1   4  14 1477.07 166.944  18
   1   4 -14 1898.92 480.249   7
   1   4 -14 1376.42 336.399  11
  -1  -4 -14 1233.92 303.031   9
  -1  -4 -14 1400.07 186.979  24
   1   4 -14 1203.97 209.689  24
  -1   4  13 4010.66 247.446  18
   1   4 -13 4637.37 583.707  13
  -1  -4 -13 3662.04 410.871   9
   1   4 -13 3092.35 539.514   7
   1   4 -13 4232.21 454.417  11
   1   4 -13 3954.55 282.826  24
  -1  -4 -13 3532.16 260.466  24
   1   4 -12 1125.55 371.621  13
  -1   4  12 371.365 124.320  18
  -1  -4 -12 155.649 207.621   9
   1   4 -12 635.788 282.843  11
   1   4 -12 1018.41 399.076   7
   1   4 -12 443.050 163.595  24
  -1  -4 -12 419.234 143.601  24
  -1   4  11 66864.0 2397.00  18
   1   4 -11 59045.9 2796.24   7
  -1  -4 -11 61154.6 2644.58   9
   1   4 -11 63370.6 2414.31  24
   1   4 -10 5847.19 574.032  13
   1   4 -10 4262.30 275.343  24
  -1  -4 -10 5747.11 466.010   9
   1   4 -10 4947.34 561.823   7
  -1  -4 -10 4194.91 244.916  11
   1   4  -9 24534.5 1248.09  13
  -1   4   9 27916.2 1019.49   1
  -1  -4  -9 25323.9 1147.03   9
   1   4  -9 24954.9 1273.54   7
   1   4  -8 17960.5 897.967  13
  -1   4   8 20274.0 724.964   1
  -1  -4  -8 18317.2 814.444   9
   1   4  -8 19747.9 952.839   7
   1   4  -8 20253.3 848.530  11
   1   4  -7 9351.30 600.683  13
  -1   4   7 8448.76 481.018   1
  -1  -4  -7 9325.94 558.763   9
   1   4  -7 7536.18 596.210   7
   1   4  -7 8676.34 532.516  11
   1   4  -6 83185.7 3032.97  13
  -1   4   6 79230.8 2904.31   1
  -1  -4  -6 70572.2 2932.77   9
   1   4  -6 71511.0 2917.62  11
   1   4  -6 84035.0 3069.71   7
   1   4  -5 86172.9 3361.62  13
  -1  -4  -5 87111.7 3297.84   9
   1   4  -5 83183.1 3267.82  11
   1   4  -5 74582.9 3333.36   7
   1   4  -4 22056.1 1045.82  13
  -1   4   4 24967.1 996.914   1
   1   4  -4 20482.6 951.732  11
  -1  -4  -4 24657.9 1048.73  10
   1   4  -4 20484.5 1024.76   7
  -1  -4  -4 23541.5 988.438   9
   1   4  -3 100705. 3723.24  13
  -1   4   3 103481. 3665.77   1
   1   4  -3 99993.0 3616.43  11
   1   4  -3 92918.1 3682.54   7
  -1  -4  -3 91313.6 3673.74  10
   1   4  -2 233658. 8905.35  11
  -1  -4  -2 248259. 8994.41  10
   1   4  -1 166502. 6081.22  11
  -1  -4  -1 152009. 6157.19  10
  -1   4   0 2033.55 279.919   1
   1   4   0 2644.42 179.782  11
   1  -4   0 2337.23 160.781  10
   1   4   0 2006.67 250.466   8
  -1   4  -1 176960. 6228.93   8
   1   4   1 174737. 6110.15  11
   1   4   1 190937. 6239.25   8
   1  -4  -2 225493. 8175.77  12
  -1   4  -2 227573. 8215.79   8
   1  -4  -3 117509. 4079.86  12
  -1   4  -3 102447. 4074.85   1
   1  -4  -4 25578.9 1010.20  12
  -1   4  -4 22263.2 986.905   1
  -1  -4   4 20733.6 842.112   9
  -1   4  -4 27807.6 1066.40   7
  -1   4  -5 68998.9 2870.03   1
  -1   4  -5 87113.5 2981.63   7
  -1   4  -6 68253.7 2579.71   1
  -1   4  -6 65000.0 2658.60   7
  -1   4  -7 8412.41 488.121   1
  -1   4  -7 7447.46 567.949   7
  -1   4  -7 8032.47 537.217  11
  -1   4  -8 17057.6 977.849   7
   1  -4  -8 16333.7 865.543  11
  -1   4  -8 17248.0 897.173  11
  -1   4  -9 23557.7 1253.95  13
  -1   4  -9 22137.6 975.699   1
  -1   4  -9 20950.1 1170.87   7
   1  -4  -9 23032.3 1068.49  11
  -1   4  -9 24553.9 1115.24  11
  -1   4 -10 6314.69 622.687  13
  -1   4 -10 5370.09 342.381   1
   1  -4 -10 6476.63 472.728  11
  -1   4 -10 6838.55 519.613  11
  -1   4 -10 5288.35 578.490   7
   1  -4 -11 48723.8 1930.89  24
  -1   4 -11 52558.5 2182.45  11
   1  -4 -11 51823.3 2098.51  11
  -1   4 -11 53026.3 2321.73   7
  -1   4 -11 57182.7 2391.00  13
   1  -4 -12 802.759 181.812  24
  -1   4 -12 872.524 303.152  11
  -1   4 -12 627.477 314.289   7
   1  -4 -12 667.696 231.453  11
   1  -4 -12 762.660 208.822   9
  -1   4 -12 962.932 373.410  13
  -1   4 -13 3362.40 533.379  13
   1  -4 -13 3650.36 283.415  24
   1  -4 -13 4216.10 397.790  11
  -1   4 -13 3763.17 450.582  11
  -1   4 -13 3964.32 533.680   7
   1  -4 -13 3583.01 353.887   9
   1   4  14 1430.17 226.318  36
  -1  -4  14 1511.14 213.319  37
  -1   4 -14 1615.67 455.004   7
   1  -4 -14 1831.57 308.467  11
  -1   4 -14 1247.76 330.074  11
   1  -4 -14 1324.56 218.600  24
  -1  -4  14 1644.65 209.426  43
   1   4  15 7634.55 465.023  36
  -1  -4  15 7239.88 445.507  37
   1  -4 -15 8304.00 589.620  11
  -1   4 -15 8128.46 815.365   7
  -1   4 -15 7503.47 665.759  11
   1  -4 -15 7789.52 458.439  24
  -1  -4  15 7846.18 452.209  43
   1   4  16 870.234 217.495  36
  -1  -4  16 1174.32 226.440  37
   1  -4 -16 1280.29 297.058  11
  -1   4 -16 806.604 339.884  11
  -1   4 -16 631.557 401.344   7
   1  -4 -16 1018.73 234.415  24
  -1  -4  16 1491.38 232.920  43
   1   4  17 2966.61 322.591  36
  -1  -4  17 3344.70 332.615  37
  -1   4 -17 3896.33 698.647   7
   1  -4 -17 3085.35 324.656  24
  -1  -4  17 4069.59 346.793  43
   1   4  18 5822.91 418.178  36
  -1  -4  18 5080.83 404.659  37
  -1   4 -18 4302.03 737.683   7
  -1   4 -18 5090.64 404.976  24
   1  -4 -18 5889.85 411.627  24
  -1  -4  18 5447.92 401.709  43
   1   4  19 7052.26 481.811  36
  -1  -4  19 6937.00 474.528  37
   1  -4 -19 6330.03 899.833   7
  -1   4 -19 7127.80 856.466   7
  -1   4 -19 6438.25 466.230  24
   1  -4 -19 6863.69 456.655  24
  -1  -4  19 6639.64 452.722  43
  -1  -4  20 455.225 229.558  37
   1   4  20 784.054 264.402  36
  -1  -4  20 514.633 228.712  43
  -1   4 -20 328.880 243.356  24
   1  -4 -20 724.799 241.225  24
  -1   4 -20 958.602 475.254   7
   1  -4 -20 683.838 476.176   7
   1  -4 -21 27293.1 1155.52  32
  -1  -4  21 27172.4 1231.01  37
   1   4  21 30293.0 1254.04  36
  -1   4 -21 28501.9 1236.23  24
  -1   4 -21 28601.3 1239.80  22
   1  -4 -21 29091.6 1228.61  24
  -1  -4  22 387.988 222.052  37
   1   4  22 130.209 210.971  36
  -1   4 -22 328.773 202.616  22
   1  -4 -22 51.3382 209.745  24
  -1   4 -23 408.104 207.213  22
   1  -4 -23 583.561 204.358  24
  -1  -4  23 342.705 241.657  36
   1   4  23 530.669 222.165  36
  -1  -4  23 595.057 208.062  37
  -1   4 -23 454.518 205.234  29
  -1   4 -24 622.310 183.346  22
   1  -4 -24 540.320 189.585  24
  -1   4 -24 530.224 190.990  29
  -1  -4  24 688.910 209.741  37
  -1  -4  24 361.353 200.973  36
  -1  -4  25 2487.41 259.743  36
  -1  -4  25 2535.45 244.109  37
   1  -4 -25 1545.25 201.484  44
  -1   4 -25 2423.01 250.996  31
  -1   4 -25 2469.55 231.284  29
  -1   4 -25 2297.90 225.565  22
   1  -4 -25 2364.85 232.597  24
   1  -4 -26 592.246 151.713  24
  -1   4 -26 526.579 137.567  22
  -1   4 -26 626.703 162.295  31
   1   4  26 435.765 148.249  34
  -1  -4  26 710.867 166.574  36
  -1  -4  26 363.127 144.954  37
  -1   4 -27 14911.4 647.275  31
   1   4  27 15828.9 653.690  34
  -1   5  27 2116.98 177.386  34
  -1  -5 -26 1759.43 186.119  44
  -1   5  26 2176.06 210.947  34
   1  -5  26 2287.52 194.833  36
   1  -5  25 8246.17 425.422  36
  -1  -5 -25 6745.08 410.763  44
  -1   5  24 2770.36 280.018  36
   1  -5  24 1963.55 252.150  36
  -1  -5 -24 2141.30 264.669  44
  -1   5  23 5650.89 381.639  37
   1  -5  23 7134.48 442.691  36
  -1   5  23 7049.31 450.762  36
   1  -5  23 6022.64 381.627  37
  -1  -5 -23 5918.98 428.282  44
   1   5 -23 6702.15 432.339  24
  -1  -5 -23 5638.93 378.709  24
   1   5 -22 1182.31 250.817  24
  -1  -5 -22 1067.91 212.557  24
  -1   5  22 1333.53 275.040  36
  -1   5  22 825.808 224.927  37
   1  -5  22 772.010 207.836  37
  -1  -5 -22 969.023 214.340  32
  -1  -5 -21 10582.1 565.994  24
   1   5 -21 11330.7 609.573  24
  -1   5  21 10919.7 594.582  37
   1  -5  21 10157.4 564.702  37
  -1   5  21 10414.0 607.986  36
  -1  -5 -21 10252.7 573.878  32
  -1   5  20 10291.9 576.178  37
  -1   5  20 9408.42 580.922  36
   1  -5  20 9926.44 551.090  37
   1   5 -20 10302.1 539.092  22
  -1  -5 -20 10007.0 546.171  24
   1   5 -20 9649.53 575.966  24
  -1  -5 -20 8628.16 1013.35   7
   1   5 -20 11181.8 1106.94   7
   1   5 -20 7809.33 784.226  11
  -1  -5 -20 10068.0 568.010  32
   1  -5  19 3236.73 312.514  37
  -1   5  19 2870.61 331.220  37
  -1   5  19 3271.92 354.572  36
   1   5 -19 2974.32 288.691  22
  -1  -5 -19 3079.99 303.458  24
   1   5 -19 3382.69 332.671  24
  -1  -5 -19 1695.59 586.785   7
   1   5 -19 1919.44 451.659  11
   1   5 -19 1739.12 587.650   7
  -1  -5 -19 2971.47 318.191  32
   1  -5  18 3136.62 310.731  37
  -1   5  18 2996.83 335.238  37
  -1   5  18 2948.36 336.059  36
   1   5 -18 2927.24 290.811  22
  -1  -5 -18 3026.53 299.781  24
   1   5 -18 3889.24 349.811  24
   1   5 -18 2584.90 483.361  11
   1   5 -18 2988.35 644.683   7
  -1  -5 -18 3706.47 331.354  32
   1  -5  17 17500.0 784.358  37
  -1   5  17 14405.1 780.550  37
  -1   5  17 16284.5 804.186  36
  -1  -5 -17 17230.0 788.373  32
  -1  -5 -17 15628.9 755.482  24
   1   5 -17 15660.1 754.724  22
   1   5 -17 18255.8 806.195  24
   1   5 -17 15609.1 1068.53  11
   1   5 -17 16466.1 1312.28   7
  -1   5  16 9350.63 556.465  36
  -1   5  16 9709.69 564.269  37
   1  -5  16 9763.66 534.665  37
  -1  -5 -16 9467.00 515.130  24
   1   5 -16 10341.7 559.212  24
  -1  -5 -16 9618.62 770.058   9
   1   5 -16 10482.5 805.791  11
   1   5 -16 7868.50 902.173   7
  -1   5  16 11278.1 504.549  18
  -1   5  15 14601.6 712.560  37
  -1   5  15 13232.9 702.294  36
   1  -5  15 15308.7 695.891  37
  -1  -5 -15 15551.6 680.164  24
   1   5 -15 14245.6 695.843  24
   1   5 -15 14907.2 974.674  11
  -1  -5 -15 15085.9 958.498   9
   1   5 -15 12846.0 1089.86   7
  -1   5  15 14877.4 652.398  18
   1  -5  14 19103.3 861.535  37
  -1   5  14 19833.5 887.059  37
  -1   5  14 19969.3 827.090  18
   1   5 -14 21127.7 1328.17  13
   1   5 -14 20125.7 1344.36   7
   1   5 -14 20589.5 1138.36  11
  -1  -5 -14 21000.6 1147.80   9
   1   5 -14 20379.8 868.516  24
  -1  -5 -14 19320.2 844.108  24
  -1   5  13 44920.5 1696.17  18
   1   5 -13 51802.3 2265.73  13
  -1  -5 -13 44688.3 2015.02   9
   1   5 -13 46377.9 2027.82  11
   1   5 -13 48553.4 2287.65   7
  -1  -5 -13 40583.6 1698.66  24
   1   5 -13 46600.5 1731.32  24
  -1   5  12 25919.9 1007.27  18
   1   5 -12 27487.1 1451.71  13
  -1  -5 -12 24233.4 1273.72   9
   1   5 -12 24767.5 1454.63   7
  -1  -5 -12 25352.9 1013.99  24
   1   5 -12 24514.7 1029.54  24
   1   5 -11 42769.0 1951.25  13
  -1   5  11 40144.8 1490.29  18
  -1  -5 -11 38087.9 1490.53  24
   1   5 -11 36431.9 1500.45  24
   1   5 -11 43556.8 1978.11   7
  -1  -5 -11 44548.7 1809.89   9
   1   5 -10 51321.9 2143.58  13
  -1   5  10 38843.0 1766.18   1
   1   5 -10 47991.9 1716.90  24
  -1  -5 -10 49189.1 1991.77   9
   1   5 -10 42987.3 2086.96   7
   1   5  -9 16758.5 855.033  11
   1   5  -9 15285.7 983.810   7
  -1  -5  -9 13541.1 824.754   9
   1   5  -9 16269.1 936.860  13
  -1   5   9 13358.3 702.355   1
   1   5  -8 4964.99 453.736  11
   1   5  -8 4513.53 530.770   7
  -1  -5  -8 5667.88 467.977   9
   1   5  -8 4929.48 533.757  13
  -1   5   8 5697.70 400.995   1
  -1  -5  -7 95749.3 3691.00   9
   1   5  -7 81075.2 3751.52   7
   1   5  -7 102368. 3687.29  11
   1   5  -7 107616. 3817.31  13
  -1  -5  -7 90506.3 3764.96  12
  -1   5   7 98574.3 3629.36   1
   1   5  -6 4305.47 440.792   7
   1   5  -6 4551.61 378.328  11
  -1  -5  -6 4416.52 372.719   9
  -1  -5  -6 3405.79 405.164  12
   1   5  -6 4809.22 454.328  13
  -1   5   6 4366.65 352.873   1
  -1  -5  -5 32883.4 1461.03  10
   1   5  -5 30145.7 1471.19   7
   1   5  -5 32787.1 1384.39  11
   1   5  -5 35544.9 1518.43  13
  -1  -5  -5 34048.1 1477.89  12
  -1   5   5 34850.4 1403.82   1
   1   5  -4 161538. 5956.64  11
  -1  -5  -4 161439. 6052.37  12
  -1   5   4 166778. 5997.37   1
  -1  -5  -3 239298. 8296.53  10
   1   5  -3 231328. 8199.40  11
  -1   5   3 257494. 8282.12   1
   1   5  -2 71300.3 2668.18  11
  -1  -5  -2 70784.4 2763.75  10
  -1   5   2 71278.3 2756.63   1
   1   5  -1 41211.3 1644.50  11
  -1  -5  -1 45170.5 1772.00  10
  -1   5   1 44499.9 1768.76   1
   1   5   0 91154.3 3427.97   8
  -1   5   0 86886.4 3421.63   8
   1  -5   0 94332.0 3296.79  10
   1   5   0 86403.6 3294.81  11
  -1  -5   0 92358.2 3441.81  10
  -1   5   0 88407.2 3429.42   1
   1   5   1 56708.1 2133.03   8
   1  -5  -1 53021.5 2002.66  10
   1   5   1 53059.8 1987.06  11
  -1   5  -1 52537.6 2116.87   8
  -1   5  -2 72021.7 2791.20   8
   1  -5  -3 224704. 8146.38  12
  -1   5  -3 208717. 8154.81   1
   1  -5  -4 170509. 5956.38  12
  -1   5  -4 152456. 5927.85   1
   1  -5  -5 35486.2 1295.35  12
  -1   5  -5 31708.0 1238.46   1
  -1   5  -6 3966.28 402.007   7
  -1   5  -6 3568.97 343.320   1
  -1   5  -7 94510.8 3807.80   7
  -1   5  -7 99073.4 3696.36   1
   1  -5  -8 4382.71 390.406  11
  -1   5  -8 3838.30 430.831  11
  -1   5  -8 4489.22 485.150   7
  -1   5  -8 4712.38 394.895   1
  -1   5  -9 13131.0 877.253  13
  -1   5  -9 12348.6 648.017   1
  -1   5  -9 11726.0 551.612  24
   1  -5  -9 12536.0 692.673  11
  -1   5  -9 11865.6 755.421  11
  -1   5  -9 10903.9 816.239   7
  -1   5 -10 56020.0 2366.35  13
  -1   5 -10 51227.1 2005.20   1
  -1   5 -10 48286.5 1924.24  24
  -1   5 -10 52397.5 2309.06   7
   1  -5 -10 50869.3 2086.51  11
  -1   5 -10 55935.3 2194.21  11
  -1   5 -11 43715.2 2027.04  13
  -1   5 -11 42213.1 1848.83  11
   1  -5 -11 38497.5 1721.25  11
  -1   5 -11 39444.2 1939.73   7
   1  -5 -11 41277.8 1581.41  24
  -1   5 -12 24857.2 1423.21  13
   1  -5 -12 22587.1 1000.68  24
   1  -5 -12 25068.4 1175.85   9
  -1   5 -12 26089.6 1279.31  11
   1  -5 -12 24887.9 1152.19  11
  -1   5 -12 25803.1 1415.91   7
  -1   5 -13 49237.2 2356.84  13
   1  -5 -13 49371.3 2024.75  11
  -1   5 -13 46738.4 2124.07  11
  -1   5 -13 52194.8 2336.06   7
   1  -5 -13 47563.9 1836.47  24
  -1  -5  13 48966.9 1854.65  37
  -1  -5  14 20775.3 943.507  37
   1   5  14 21256.4 943.269  36
  -1  -5  14 22067.1 939.147  43
  -1   5 -14 22531.0 1423.11  13
   1  -5 -14 22276.8 938.551  24
   1  -5 -14 20822.7 1088.24   9
   1  -5 -14 22817.9 1096.73  11
  -1   5 -14 19334.7 1319.56   7
  -1   5 -14 22764.2 1234.44  11
   1   5  15 15847.0 767.759  36
  -1  -5  15 16405.3 766.898  37
  -1   5 -15 14087.4 1001.08  11
   1  -5 -15 16863.8 905.167  11
  -1   5 -15 17639.0 1213.74   7
   1  -5 -15 15847.3 751.960  24
  -1  -5  15 16373.9 759.439  43
  -1  -5  16 10810.2 574.663  37
   1   5  16 10573.8 576.009  36
  -1   5 -16 9659.50 940.989   7
   1  -5 -16 9423.14 550.872  24
  -1  -5  16 9670.35 551.484  43
   1   5  17 15101.8 749.587  36
  -1  -5  17 15182.2 749.452  37
  -1   5 -17 13022.1 1160.88   7
   1  -5 -17 15222.4 743.406  24
  -1  -5  17 14675.2 735.627  43
  -1  -5  18 1967.75 293.632  37
   1   5  18 1983.66 302.789  36
  -1   5 -18 1973.82 573.024   7
   1  -5 -18 2207.84 301.026  24
  -1  -5  18 2090.29 286.938  43
  -1  -5  19 1764.06 283.924  37
   1   5  19 2436.43 310.254  36
  -1   5 -19 1287.48 524.119   7
  -1   5 -19 2119.40 286.331  22
   1  -5 -19 1571.39 278.001  24
  -1  -5  19 1473.71 273.236  43
  -1  -5  20 13209.4 672.060  37
   1   5  20 12043.5 662.413  36
  -1  -5  20 10939.2 626.755  43
   1  -5 -20 9203.53 1100.59   7
  -1   5 -20 10419.9 1065.66   7
  -1   5 -20 11963.4 654.084  22
   1  -5 -20 12296.6 643.246  24
   1  -5 -21 10730.7 545.676  32
   1   5  21 11892.5 630.315  36
  -1  -5  21 12181.7 633.773  37
   1  -5 -21 10618.9 598.795  24
  -1   5 -21 10795.7 601.506  22
  -1  -5  21 9260.63 572.472  43
   1   5  22 669.746 238.388  36
  -1  -5  22 455.259 223.653  37
  -1   5 -22 581.972 204.950  22
   1  -5 -22 511.339 209.118  24
  -1  -5  23 5767.70 410.337  37
   1  -5 -23 6302.68 405.127  24
  -1   5 -23 6408.74 412.667  22
  -1   5 -24 2053.62 234.853  22
   1  -5 -24 2023.96 240.346  24
  -1   5 -24 1766.11 238.482  29
  -1  -5  24 2218.78 271.474  36
  -1  -5  24 2475.02 265.734  37
  -1   5 -25 8572.69 466.997  31
   1   5  25 9184.47 457.648  34
  -1   5 -25 7947.63 429.176  22
   1  -5 -25 8091.39 437.252  24
  -1   5 -25 7653.52 429.707  29
  -1  -5  25 8323.90 443.354  37
  -1  -5  25 9347.54 470.573  36
  -1   5 -26 2208.65 208.249  31
   1   5  26 2092.89 200.026  34
   1  -5 -26 2476.40 201.742  24
  -1  -5  26 2269.25 209.297  36
  -1  -5  26 1808.92 183.070  37
  -1   5 -26 1734.82 169.134  29
  -1   5 -27 1559.14 142.307  31
  -1  -5  27 1798.96 159.513  36
  -1   6  27 1673.29 154.643  34
  -1  -6 -26 286.918 102.239  44
  -1   6  26 239.581 144.419  34
   1  -6  26 411.500 126.919  36
  -1  -6 -25 2655.85 233.975  44
  -1   6  25 3036.39 265.713  34
   1  -6  25 3327.38 250.291  36
  -1  -6 -24 15917.8 765.829  44
   1  -6  24 18222.6 782.747  36
  -1  -6 -23 4762.80 367.788  44
  -1  -6 -23 4615.23 328.661  32
   1  -6  23 5585.76 346.060  37
   1  -6  23 4853.07 370.755  36
  -1  -6 -22 1937.71 254.083  32
   1  -6  22 1995.74 249.404  37
  -1   6  22 1711.24 295.402  36
  -1   6  22 2199.95 255.075  37
  -1  -6 -22 1623.01 272.311  44
  -1  -6 -22 2156.76 240.831  24
   1   6 -22 1913.09 267.216  24
  -1  -6 -21 2533.86 285.412  32
  -1   6  21 2155.32 271.989  37
   1  -6  21 2403.11 276.510  37
  -1   6  21 2520.16 312.251  36
  -1  -6 -21 2841.83 323.063  44
  -1  -6 -21 2787.63 272.682  24
   1   6 -21 2614.66 316.904  24
   1  -6  20 5741.60 415.478  37
  -1   6  20 7107.32 446.978  37
  -1   6  20 6347.74 460.402  36
  -1  -6 -20 6848.99 422.003  24
   1   6 -20 5959.16 440.408  24
   1   6 -20 6124.00 672.785  11
  -1  -6 -20 5106.44 795.703   7
   1   6 -20 5632.62 824.640   7
  -1  -6 -20 6329.35 441.717  32
  -1   6  19 7086.75 470.349  37
   1  -6  19 6857.74 450.421  37
  -1   6  19 6744.13 481.705  36
  -1  -6 -19 7263.92 445.353  24
   1   6 -19 7021.20 426.956  22
   1   6 -19 6803.01 472.460  24
   1   6 -19 7881.66 752.156  11
   1   6 -19 6706.99 897.435   7
  -1  -6 -19 7199.87 477.799  32
  -1   6  18 9592.01 567.717  37
   1  -6  18 9535.87 547.940  37
  -1   6  18 9934.76 585.245  36
  -1  -6 -18 9752.07 538.223  24
   1   6 -18 10033.3 577.174  24
   1   6 -18 10326.5 535.290  22
   1   6 -18 9655.58 1039.19   7
   1   6 -18 8700.35 803.714  11
  -1  -6 -18 10333.4 583.545  32
  -1   6  17 22710.5 1036.70  37
  -1   6  17 22566.5 1041.09  36
   1  -6  17 22091.6 1010.66  37
   1   6 -17 24549.5 1040.66  24
   1   6 -17 23457.5 1000.47  22
  -1  -6 -17 23066.3 997.562  24
   1   6 -17 24923.3 1378.54  11
   1   6 -17 19993.2 1527.84   7
  -1   6  16 35266.2 1484.00  36
  -1   6  16 33846.3 1468.68  37
   1  -6  16 34500.6 1460.61  37
  -1  -6 -16 35872.0 1440.55  24
   1   6 -16 37590.0 1478.17  24
   1   6 -16 34613.0 1437.87  22
   1   6 -16 39126.6 2123.09   7
   1   6 -16 39421.6 1848.21  11
  -1  -6 -16 36956.3 1819.27   9
  -1   6  16 36887.3 1415.63  18
  -1   6  15 29029.5 1315.98  36
   1  -6  15 30966.3 1305.99  37
  -1   6  15 29715.2 1312.97  37
   1   6 -15 33534.9 1292.76  22
  -1  -6 -15 32047.4 1283.77  24
   1   6 -15 31192.9 1302.58  24
   1   6 -15 35709.9 1682.74  11
  -1  -6 -15 36064.2 1687.92   9
   1   6 -15 29494.2 1841.56   7
  -1   6  15 32163.6 1259.44  18
   1   6 -15 34166.0 1876.79  13
  -1   6  14 28739.9 1182.27  37
   1   6 -14 26903.6 1129.12  22
   1   6 -14 24733.7 1137.73  24
  -1  -6 -14 27074.5 1126.47  24
   1   6 -14 29084.8 1697.95   7
  -1  -6 -14 32048.4 1519.83   9
   1   6 -14 28840.1 1463.62  11
  -1   6  14 29682.1 1121.84  18
   1   6 -14 30283.1 1673.09  13
  -1   6  13 22408.9 1056.89  37
  -1   6  13 26767.8 1021.92  18
   1   6 -13 26383.3 1510.48  13
   1   6 -13 28521.5 1573.04   7
  -1  -6 -13 26178.3 1352.19   9
   1   6 -13 28782.2 1069.55  24
  -1  -6 -13 24531.4 1022.29  24
   1   6 -13 23068.1 1022.75  22
  -1   6  12 2589.46 209.434  18
   1   6 -12 2432.22 450.304  13
   1   6 -12 3012.65 507.290   7
  -1  -6 -12 3047.57 415.973   9
   1   6 -12 2876.48 223.426  22
   1   6 -12 3222.87 252.886  24
  -1  -6 -12 2418.21 217.928  24
   1   6 -11 5957.56 641.454  13
   1   6 -11 5461.42 338.589  24
  -1  -6 -11 5802.47 325.180  24
   1   6 -11 6366.45 331.316  22
   1   6 -11 5737.64 660.163   7
  -1  -6 -11 7387.48 578.301   9
   1   6 -10 46206.2 2385.11  13
  -1   6  10 55093.2 2163.45   1
   1   6 -10 53295.5 2040.67  24
  -1  -6 -10 55313.4 2328.24   9
   1   6 -10 55533.6 2478.08   7
   1   6 -10 63073.8 2342.91  11
   1   6  -9 9600.74 759.440  13
  -1   6   9 10406.8 598.981   1
   1   6  -9 10529.5 481.576  24
  -1  -6  -9 10725.5 707.355   9
   1   6  -9 10372.6 800.587   7
   1   6  -9 9868.34 680.829  11
   1   6  -8 90606.2 3970.63   7
  -1  -6  -8 100873. 3882.17   9
   1   6  -8 106937. 3862.98  11
   1   6  -8 90382.5 3929.67  13
  -1   6   8 103585. 3790.81   1
   1   6  -7 50413.8 2238.40   7
  -1  -6  -7 52921.6 2144.01   9
   1   6  -7 48762.6 2089.20  11
  -1  -6  -7 46795.2 2195.51  12
  -1   6   7 52067.0 2076.49   1
   1   6  -6 68130.0 2993.84   7
   1   6  -6 78747.0 2905.13  11
  -1  -6  -6 76873.1 2927.65   9
  -1  -6  -6 68833.3 2971.62  12
   1   6  -6 77670.3 3038.86  13
  -1   6   6 73094.4 2877.70   1
   1   6  -5 112559. 3918.60  11
  -1  -6  -5 99517.1 3977.39  10
   1   6  -5 106445. 4065.50  13
  -1  -6  -5 101516. 4004.98  12
  -1   6   5 97383.9 3905.02   1
  -1  -6  -4 11899.5 709.402  10
   1   6  -4 13702.4 652.991  11
  -1  -6  -4 11060.4 705.222  12
   1   6  -4 10539.7 736.446  13
  -1   6   4 13087.7 688.750   1
  -1  -6  -3 26250.9 1177.42  10
   1   6  -3 23178.7 1050.35  11
  -1   6   3 25922.2 1149.72   1
  -1  -6  -2 178246. 6720.53  10
  -1   6   2 164004. 6685.84   1
   1  -6   1 10850.0 535.619  10
   1   6  -1 11597.9 542.637  11
  -1  -6  -1 10562.9 645.944  10
   1   6  -1 10388.8 659.108   8
   1   6   0 33133.4 1452.23   8
  -1  -6   0 31617.2 1443.84  10
   1  -6   0 33616.3 1316.88  10
   1   6   0 33525.1 1310.34  11
   1  -6  -1 11634.3 544.966  10
   1   6   1 10894.9 646.160   8
  -1   6  -1 11005.6 652.686   8
  -1   6  -2 163139. 6069.95   8
  -1   6  -3 22021.5 1128.05   8
  -1   6  -3 22777.0 1108.68   1
   1  -6  -4 8872.73 590.926  12
  -1   6  -4 11030.3 629.105   1
   1  -6  -5 94989.4 3522.89  12
  -1   6  -5 86539.4 3473.96   1
  -1   6  -6 68390.3 2249.06   1
  -1  -6   6 51189.6 1952.75   9
  -1   6  -7 45303.0 1892.25   1
  -1   6  -8 88328.1 3391.47   1
  -1   6  -8 87394.2 3208.95  22
  -1   6  -8 86388.0 3212.33  24
  -1   6  -8 97489.6 3581.03   7
   1  -6  -8 83549.2 3367.32  11
  -1   6  -9 7948.55 711.965  13
  -1   6  -9 10504.4 603.997   1
  -1   6  -9 9217.74 451.756  22
  -1   6  -9 8530.15 455.288  24
   1  -6  -9 9657.41 597.822  11
  -1   6  -9 8419.73 713.320   7
  -1   6  -9 9600.58 661.273  11
  -1   6 -10 57093.3 2674.31  13
  -1   6 -10 63019.3 2398.53   1
  -1   6 -10 59964.7 2258.80  24
  -1   6 -10 60017.2 2261.72  22
   1  -6 -10 57289.4 2412.73  11
  -1   6 -10 63377.0 2558.30  11
  -1   6 -10 58737.4 2632.76   7
  -1   6 -11 5703.03 638.710  13
  -1   6 -11 4809.18 358.370   1
  -1   6 -11 4890.86 330.588  24
  -1   6 -11 5027.03 319.404  22
   1  -6 -11 4999.66 417.987  11
  -1   6 -11 5509.58 615.949   7
  -1   6 -11 5023.27 517.231  11
  -1   6 -12 2785.34 256.103  22
  -1   6 -12 2984.12 256.761  24
  -1   6 -12 2672.81 508.863  13
   1  -6 -12 2863.75 249.022  24
  -1   6 -12 2564.48 419.493  11
  -1   6 -12 3603.69 517.963   7
   1  -6 -12 2514.32 313.798  11
  -1   6 -13 23817.1 1457.84   7
   1  -6 -13 23003.7 1166.84  11
   1  -6 -13 23428.3 1229.58   9
  -1   6 -13 27104.9 1375.04  11
   1   6  13 27744.1 1078.20  36
  -1  -6  13 25259.0 1061.89  37
  -1  -6  13 25795.3 1056.60  43
  -1   6 -13 28340.9 1569.35  13
   1  -6 -13 22748.8 1035.37  24
  -1   6 -13 23479.0 1048.02  22
  -1   6 -13 26630.5 1062.57  24
  -1   6 -14 37687.1 1887.23   7
   1  -6 -14 25392.4 1483.60   9
   1  -6 -14 34864.6 1511.15  11
   1   6  14 33645.8 1369.33  36
  -1  -6  14 30866.2 1352.26  37
  -1  -6  14 36002.1 1366.82  43
  -1   6 -14 27341.9 1784.98  13
   1  -6 -14 35821.9 1361.29  24
  -1   6 -14 32540.1 1351.96  22
  -1   6 -14 34508.0 1363.76  24
  -1  -6  15 30006.4 1257.52  43
  -1   6 -15 32567.7 1862.82  13
  -1   6 -15 25282.0 1668.34   7
  -1  -6  15 29702.3 1268.18  37
   1   6  15 30531.2 1278.04  36
  -1   6 -15 29613.5 1258.04  24
   1  -6 -15 31653.7 1267.44  24
  -1   6 -15 30014.7 1259.36  22
   1   6  16 31830.4 1360.91  36
  -1  -6  16 31229.4 1356.97  37
  -1   6 -16 33907.5 1913.71   7
  -1   6 -16 32302.0 1357.92  22
   1  -6 -16 33551.3 1353.01  24
  -1  -6  16 32879.6 1356.67  43
  -1  -6  17 24895.2 1084.56  37
   1   6  17 23549.4 1072.11  36
  -1   6 -17 22834.5 1569.57   7
   1  -6 -17 25607.5 1074.26  24
  -1   6 -17 23960.8 1065.60  22
  -1  -6  17 22436.3 1051.86  43
  -1  -6  18 11317.4 637.526  37
   1   6  18 12376.5 659.278  36
  -1   6 -18 10928.1 631.219  22
   1  -6 -18 11833.8 630.594  24
  -1  -6  18 11990.4 629.895  43
  -1  -6  19 8377.40 501.581  37
   1   6  19 6873.56 494.336  36
  -1   6 -19 7388.49 485.486  22
   1  -6 -19 7489.70 480.439  24
  -1  -6  19 7714.68 490.008  43
   1   6  20 6197.28 445.166  36
  -1  -6  20 5880.89 432.262  37
  -1  -6  20 6215.93 430.268  43
  -1   6 -20 6004.74 432.858  22
   1  -6 -20 6160.50 436.075  24
   1  -6 -21 2530.83 257.077  32
  -1  -6  21 2026.49 273.930  43
  -1   6 -21 2067.62 280.811  22
   1  -6 -21 2122.62 284.948  24
   1   6  21 2218.34 293.592  36
  -1  -6  21 2172.52 302.589  37
   1  -6 -22 2114.30 228.790  32
  -1   6 -22 2419.03 275.522  22
   1  -6 -22 1823.33 262.103  24
  -1  -6  22 1876.21 275.385  37
   1  -6 -23 5601.74 377.430  24
  -1   6 -23 5531.30 372.566  22
  -1  -6  23 5703.02 395.231  37
   1   6  24 18555.9 784.987  34
   1  -6 -24 16794.2 763.074  24
  -1   6 -24 15562.9 746.556  22
  -1   6 -24 18203.6 788.878  29
  -1  -6  24 16158.5 766.725  37
  -1  -6  24 17667.4 789.034  36
  -1   6 -25 3153.30 271.434  31
   1   6  25 2999.36 251.775  34
  -1   6 -25 2944.16 230.673  22
   1  -6 -25 3305.62 247.638  24
  -1  -6  25 2825.70 262.286  36
  -1  -6  25 3364.85 256.434  37
  -1   6 -25 3071.59 253.465  29
  -1   6 -26 775.939 149.154  31
   1   6  26 514.556 133.284  34
  -1  -6  26 621.523 149.192  36
  -1  -6  26 497.957 138.543  37
  -1   6 -26 585.711 128.136  29
  -1   6 -27 1522.37 136.271  31
  -1  -6  27 1772.13 149.547  36
  -1   7  27 3336.57 190.914  34
  -1   7  26 4188.61 262.550  34
   1  -7  26 4076.67 232.710  36
  -1   7  25 7200.86 393.560  34
   1  -7  25 8101.34 389.627  36
  -1  -7 -24 3525.33 264.153  44
  -1   7  24 3467.05 292.689  34
   1  -7  24 2845.29 241.826  37
   1  -7  24 3589.37 283.361  36
  -1  -7 -23 11886.4 588.686  44
  -1  -7 -23 11592.7 570.729  32
   1  -7  23 10982.0 556.260  37
  -1  -7 -22 1401.80 241.416  44
  -1  -7 -22 1472.84 238.341  32
   1  -7  22 1451.36 225.777  37
  -1  -7 -21 3816.68 328.084  32
  -1   7  21 3140.37 298.315  37
   1  -7  21 3760.70 314.818  37
  -1  -7 -21 2742.34 313.809  44
  -1  -7 -21 3075.76 285.707  24
  -1  -7 -20 7459.66 485.180  32
  -1   7  20 6687.23 489.425  36
   1  -7  20 7684.78 461.444  37
  -1   7  20 7252.79 462.149  37
  -1  -7 -20 6988.49 475.878  44
  -1  -7 -20 6699.63 425.489  24
   1   7 -20 7110.08 477.814  24
  -1  -7 -19 4870.23 417.287  44
  -1   7  19 5285.79 431.726  36
  -1   7  19 5201.84 405.619  37
   1  -7  19 6258.73 418.158  37
  -1  -7 -19 4900.49 369.021  24
   1   7 -19 6172.73 429.738  24
   1   7 -19 4710.45 636.049  11
  -1  -7 -19 6374.80 433.775  32
  -1   7  18 5703.98 427.001  37
  -1   7  18 6310.76 461.385  36
   1  -7  18 6737.19 428.847  37
  -1  -7 -18 6471.40 452.836  32
  -1  -7 -18 6106.52 397.186  24
   1   7 -18 5782.19 393.575  22
   1   7 -18 6027.95 441.503  24
   1   7 -18 4760.38 797.086   7
   1   7 -18 5754.49 667.941  11
  -1   7  17 9244.42 468.258  18
   1  -7  17 8387.17 518.676  37
  -1   7  17 9676.01 560.851  36
  -1   7  17 8504.41 528.992  37
   1   7 -17 9051.10 496.520  22
   1   7 -17 9501.11 540.815  24
  -1  -7 -17 8859.62 495.566  24
   1   7 -17 8506.67 785.739  11
  -1  -7 -17 7990.89 751.066   9
   1   7 -17 8145.33 945.524   7
  -1   7  16 7802.39 406.803  18
  -1   7  16 6690.06 460.915  37
  -1   7  16 7247.18 484.658  36
   1  -7  16 6801.55 444.741  37
   1   7 -16 7664.29 431.536  22
   1   7 -16 6689.25 458.526  24
  -1  -7 -16 7637.92 436.452  24
   1   7 -16 6297.01 684.382  11
  -1  -7 -16 8204.82 740.103   9
   1   7 -16 6849.47 857.263   7
  -1   7  15 92338.3 3321.07  18
   1   7 -15 75239.0 3891.55  13
  -1   7  15 87652.7 3377.35  37
   1  -7  15 91597.6 3369.63  37
  -1   7  15 89630.8 3387.89  36
  -1  -7 -15 89243.3 3335.64  24
   1   7 -15 86765.5 3364.96  24
   1   7 -15 90560.8 3341.60  22
  -1  -7 -15 100731. 3840.27   9
   1   7 -15 91653.4 3770.45  11
   1   7 -15 82927.0 3975.90   7
  -1   7  14 48220.1 1806.24  18
   1   7 -14 49794.7 2419.19  13
  -1   7  14 44028.4 1854.47  37
  -1  -7 -14 45842.9 1812.27  24
   1   7 -14 47506.1 1820.43  22
   1   7 -14 47844.0 1843.43  24
   1   7 -14 46676.4 2421.20   7
  -1  -7 -14 50630.7 2245.78   9
  -1   7  13 13494.9 615.210  18
   1   7 -13 13698.3 1034.46  13
  -1   7  13 13027.5 667.316  37
   1   7 -13 12908.6 623.010  22
  -1  -7 -13 13622.5 624.646  24
   1   7 -13 16012.8 668.430  24
   1   7 -13 13090.5 1060.57   7
   1   7 -12 577.710 352.773  13
  -1   7  12 542.786 186.797  37
   1   7 -12 515.893 148.633  22
   1   7 -12 516.297 171.720  24
  -1  -7 -12 616.805 141.782  24
   1   7 -12 428.953 380.892   7
  -1  -7 -12 439.515 272.262   9
   1   7 -11 2483.57 238.560  24
   1   7 -11 2618.74 218.877  22
   1   7 -11 2980.83 478.059  13
  -1   7  11 2958.95 205.799  26
  -1  -7 -11 3266.27 224.884  24
  -1  -7 -11 3267.45 431.465   9
   1   7 -11 2982.90 511.209   7
   1   7 -11 2263.91 396.621  11
  -1  -7 -10 1131.04 154.397  24
   1   7 -10 1178.08 155.219  22
   1   7 -10 1107.57 182.465  24
   1   7 -10 1305.84 398.465  13
  -1   7  10 1419.74 243.660   1
  -1   7  10 1518.59 160.980  26
   1   7 -10 1173.96 388.135   7
   1   7 -10 1287.91 320.747  11
  -1  -7 -10 1314.80 324.184   9
   1   7  -9 30155.9 1244.88  24
   1   7  -9 31538.4 1622.39  13
  -1   7   9 33277.9 1428.33   1
  -1   7   9 32805.1 1232.71  26
  -1  -7  -9 31411.9 1527.36   9
   1   7  -9 34702.4 1519.55  11
   1   7  -9 32686.1 1656.58   7
  -1  -7  -8 58475.7 2388.11   9
   1   7  -8 60872.4 2353.58  11
   1   7  -8 50299.3 2423.97  13
  -1  -7  -8 50931.1 2425.46  12
  -1   7   8 57968.3 2294.21   1
  -1  -7  -7 32714.6 1593.58   9
   1   7  -7 37763.2 1597.48  11
  -1  -7  -7 34255.1 1692.92  12
  -1   7   7 34969.8 1557.00   1
   1   7  -6 4532.00 435.066  11
   1   7  -6 4293.29 542.915  13
  -1  -7  -6 2955.31 476.109  12
  -1   7   6 4558.86 454.731   1
   1   7  -5 4688.35 396.109  11
  -1  -7  -5 3666.67 470.849  10
  -1  -7  -5 3568.15 469.751  12
   1   7  -5 3386.21 490.399  13
  -1   7   5 3586.54 440.429   1
  -1  -7  -4 48803.8 2006.62  10
   1   7  -4 49929.1 1916.63  11
   1   7  -4 45372.0 2071.39  13
  -1   7   4 49341.6 1963.56   1
   1   7  -3 111762. 4386.88  11
  -1   7   3 112837. 4466.49   1
  -1  -7  -2 32953.5 1518.92  10
   1   7  -2 29847.2 1537.21   8
   1  -7   1 89148.2 3169.89  10
   1   7  -1 86131.7 3154.68  11
  -1  -7  -1 83573.8 3288.54  10
   1  -7   0 35650.7 1435.34  10
  -1  -7   0 32683.1 1554.75  10
   1   7   1 90972.6 3358.67   8
   1  -7  -1 85631.7 3191.77  10
  -1   7  -2 40566.8 1755.62   8
   1  -7  -2 39846.4 1607.88  10
  -1   7  -3 116707. 4586.45   8
  -1   7  -3 112077. 4530.19   1
  -1   7  -4 50696.2 2195.19   8
   1  -7  -4 51219.1 2139.08  12
  -1   7  -4 52448.3 2158.58   1
   1  -7  -5 2312.13 379.730  12
  -1   7  -5 2961.35 410.279   1
  -1  -7   6 4216.26 252.496   9
   1  -7  -6 5822.49 522.458  12
  -1   7  -6 5101.75 479.637   1
  -1   7  -7 26073.8 1232.16   1
  -1   7  -7 24623.8 999.684  22
   1  -7  -8 47328.6 2121.85  11
  -1   7  -8 52168.4 1968.49  22
  -1   7  -9 35500.5 1459.75  22
   1  -7  -9 39133.9 1646.60  11
  -1   7 -10 2012.60 220.869  22
  -1   7 -10 2250.73 449.641  13
  -1   7 -10 2393.18 319.645   1
   1   7  10 2099.92 180.953  26
   1  -7 -10 2785.45 322.520  11
  -1   7 -11 1528.06 260.030   1
  -1   7 -11 2065.23 459.402  13
   1  -7 -11 2361.35 305.576  11
  -1   7 -11 1665.61 390.699   7
  -1   7 -11 2146.49 222.835  22
   1   7  12 124.781 167.973  36
  -1  -7  12 193.470 152.928  43
  -1   7 -12 327.371 366.820  13
  -1   7 -12 199.749 175.389  24
   1  -7 -12 331.703 175.436  24
  -1   7 -12 261.210 163.242  22
  -1   7 -12 469.272 340.450   7
   1  -7 -12 452.687 220.344  11
  -1   7 -13 17659.5 1178.81   7
   1  -7 -13 16275.9 867.570  11
   1  -7 -13 16491.9 973.379   9
  -1  -7  13 16979.6 769.116  37
   1   7  13 17067.5 774.435  36
  -1  -7  13 16526.1 763.946  43
  -1   7 -13 18463.6 1246.43  13
   1  -7 -13 16234.7 751.801  24
  -1   7 -13 15175.6 757.286  24
  -1   7 -13 16490.2 755.375  22
  -1   7 -14 43625.8 2331.60   7
   1  -7 -14 44918.9 2096.18   9
   1   7  14 49201.9 1872.99  36
  -1  -7  14 45191.2 1857.45  37
  -1  -7  14 48134.6 1858.53  43
  -1   7 -14 50129.7 2468.77  13
   1  -7 -14 47692.0 1847.35  24
  -1   7 -14 46405.9 1850.73  22
  -1   7 -14 46128.8 1853.60  24
   1  -7 -15 80737.1 3384.27   9
  -1   7 -15 82851.4 3714.93   7
  -1  -7  15 80400.0 3119.77  37
   1   7  15 85067.8 3130.98  36
  -1  -7  15 82565.3 3114.04  43
  -1   7 -15 93881.4 3881.86  13
   1  -7 -15 78825.9 3100.34  24
  -1   7 -15 82947.6 3117.99  22
   1   7  16 6730.70 471.343  36
  -1  -7  16 6639.31 460.253  37
  -1   7 -16 6180.34 788.950   7
   1  -7 -16 8088.03 481.701  24
  -1   7 -16 7688.19 473.735  22
  -1  -7  16 7565.07 461.951  43
  -1  -7  17 7298.04 463.397  43
  -1   7 -17 7031.52 470.204  22
   1  -7 -17 7806.14 468.941  24
   1   7  17 6912.98 475.013  36
  -1  -7  17 6611.43 470.835  37
  -1  -7  18 4834.92 389.761  43
   1  -7 -18 4137.47 369.068  24
  -1   7 -18 4660.52 380.388  22
   1   7  18 4228.28 388.910  36
  -1  -7  18 4656.51 397.548  37
  -1  -7  19 6393.23 447.281  43
  -1   7 -19 7186.74 455.582  22
   1  -7 -19 6578.23 455.597  24
   1   7  19 6491.91 464.232  36
  -1  -7  19 6528.61 471.007  37
  -1  -7  20 5996.82 413.651  43
  -1  -7  20 5848.59 436.217  37
  -1   7 -20 6182.65 425.745  22
   1  -7 -20 5160.16 398.798  24
   1  -7 -21 3561.17 298.205  32
  -1  -7  21 2384.81 284.751  43
  -1  -7  21 3113.53 329.308  37
   1  -7 -21 3519.12 312.764  24
  -1   7 -21 2936.11 299.461  22
   1   7  22 2101.14 277.850  34
   1  -7 -22 2122.86 232.210  32
  -1  -7  22 1552.27 227.041  43
  -1   7 -22 1851.45 248.072  22
   1  -7 -22 2091.68 257.085  24
  -1  -7  22 2085.21 273.146  37
   1   7  23 13920.6 654.670  34
   1  -7 -23 13492.2 635.505  24
  -1   7 -23 12142.3 619.087  22
  -1  -7  23 12740.6 646.695  37
   1   7  24 3287.54 283.724  34
  -1   7 -24 3035.26 250.157  22
   1  -7 -24 3830.36 274.922  24
  -1   7 -24 3671.77 292.258  29
  -1  -7  24 2970.53 277.370  37
  -1  -7  24 3362.17 289.489  36
  -1   7 -25 6811.94 375.905  31
   1   7  25 5217.22 336.764  34
  -1   7 -25 5766.50 319.100  22
   1  -7 -25 6112.07 332.935  24
  -1  -7  25 6280.13 359.515  36
  -1  -7  25 6448.83 351.145  37
  -1   7 -25 6358.54 353.477  29
  -1   7 -26 4032.12 248.048  31
   1   7  26 3414.65 218.283  34
  -1  -7  26 3949.36 244.680  36
  -1  -7  26 3661.16 226.978  37
  -1   7 -26 3479.14 223.885  29
  -1  -7  27 3549.28 196.355  36
  -1   8  26 1831.64 165.965  34
  -1   8  25 1435.92 192.576  34
   1  -8  25 1792.38 176.224  36
  -1   8  24 3557.54 280.726  34
   1  -8  24 2878.90 228.274  37
   1  -8  24 3520.36 268.102  36
  -1  -8 -23 545.907 163.804  44
  -1   8  23 782.147 219.246  34
  -1  -8 -23 791.677 193.605  32
   1  -8  23 845.780 177.933  37
  -1  -8 -22 4227.53 322.331  44
  -1  -8 -22 4718.56 344.119  32
  -1   8  22 4355.28 362.192  34
   1  -8  22 3635.32 307.122  37
  -1  -8 -21 962.079 229.299  44
  -1  -8 -21 1333.41 250.465  32
   1  -8  21 1428.40 229.774  37
  -1  -8 -20 3059.08 332.004  32
   1  -8  20 2758.79 298.589  37
  -1  -8 -20 3044.18 310.912  44
  -1  -8 -20 2791.24 267.508  24
  -1  -8 -19 11573.9 648.634  44
   1  -8  19 12534.3 641.870  37
   1   8 -19 10484.0 949.229  11
  -1  -8 -19 11559.7 603.122  24
  -1  -8 -18 13129.2 691.410  44
  -1   8  18 11356.2 663.809  37
   1  -8  18 14151.5 692.686  37
  -1   8  18 13360.0 716.078  36
  -1  -8 -18 15542.1 733.776  32
   1   8 -18 13349.4 1002.69  11
   1   8 -18 12890.7 698.778  24
  -1  -8 -18 12950.2 645.307  24
   1  -8  17 20583.4 933.405  37
  -1   8  17 20407.0 962.866  36
  -1   8  17 17630.5 916.926  37
  -1  -8 -17 19564.9 940.059  44
  -1   8  17 21025.2 878.143  18
   1   8 -17 22215.2 1319.52  11
  -1  -8 -17 20617.5 1301.63   9
  -1  -8 -17 20300.0 900.640  24
   1   8 -17 22976.1 962.780  24
  -1   8  16 18806.8 916.834  37
  -1   8  16 18158.4 922.829  36
   1  -8  16 21459.1 929.504  37
  -1  -8 -16 20852.9 931.778  44
  -1   8  16 18622.8 844.152  18
   1   8 -16 19865.9 1427.42  13
  -1  -8 -16 21914.9 1305.63   9
   1   8 -16 19860.9 1248.92  11
   1   8 -16 20089.5 875.866  22
   1   8 -16 21079.5 920.611  24
  -1  -8 -16 19548.6 871.040  24
  -1   8  15 25004.6 1140.89  37
  -1   8  15 23335.8 1149.87  36
  -1  -8 -15 26101.4 1148.93  44
   1   8 -15 27366.7 1681.29  13
  -1   8  15 26918.4 1088.59  18
  -1  -8 -15 28549.6 1114.42  24
   1   8 -15 27562.5 1144.18  24
   1   8 -15 26272.5 1104.36  22
  -1   8  14 18264.0 868.119  37
  -1  -8 -14 18625.3 864.350  44
  -1   8  14 19824.0 819.503  18
   1   8 -14 19493.8 1328.40  13
  -1  -8 -14 21059.2 1230.21   9
   1   8 -14 18961.7 830.817  22
   1   8 -14 18247.3 849.069  24
  -1  -8 -14 19085.7 826.026  24
  -1   8  13 7125.36 446.835  37
  -1  -8 -13 7112.10 433.025  44
   1   8 -13 6782.01 756.757  13
  -1   8  13 7723.39 392.132  18
  -1  -8 -13 7170.51 391.328  24
   1   8 -13 6507.32 415.144  24
   1   8 -13 6859.25 391.802  22
  -1  -8 -13 7329.59 701.110   9
   1   8 -13 7017.67 668.927  11
   1   8 -12 6472.13 608.108  11
  -1  -8 -12 7032.11 643.524   9
  -1   8  12 5509.65 391.363  37
   1   8 -12 6024.73 692.493  13
  -1  -8 -12 6188.55 393.741  44
  -1   8  12 6645.50 337.674  26
  -1  -8 -12 6295.56 350.475  24
   1   8 -12 6058.55 376.941  24
   1   8 -12 6182.94 353.686  22
   1   8 -11 8603.86 416.220  22
   1   8 -11 7876.23 432.567  24
   1   8 -11 9808.29 830.058  13
  -1  -8 -11 7494.97 397.000  24
  -1   8  11 7510.21 386.138  26
  -1  -8 -11 7099.80 648.395   9
   1   8 -11 9895.44 693.980  11
  -1   8  10 5600.26 456.805   1
   1   8 -10 5799.21 324.833  22
   1   8 -10 5772.96 344.313  24
   1   8 -10 5241.88 602.254  13
  -1   8  10 5797.43 316.502  26
  -1  -8 -10 5784.01 313.527  24
  -1  -8 -10 5529.62 565.961   9
   1   8 -10 5321.56 535.776  11
  -1   8   9 6138.07 470.431   1
   1   8  -9 5731.14 302.415  22
   1   8  -9 4118.40 290.566  24
   1   8  -9 5587.43 607.498  13
  -1   8   9 4689.75 296.645  26
  -1  -8  -9 5037.46 516.290   9
   1   8  -9 6075.45 511.770  11
  -1   8   8 27072.1 1156.96   1
   1   8  -8 21681.6 904.868  24
   1   8  -8 22675.3 1277.87  13
  -1  -8  -8 22125.3 1260.30  12
  -1   8   8 20327.1 889.764  26
   1   8  -8 24933.5 1162.16  11
  -1  -8  -8 24875.6 1217.78   9
  -1  -8  -7 16100.8 1006.72  12
   1   8  -7 15489.5 1013.94  13
  -1  -8  -7 15032.3 905.281   9
   1   8  -7 15547.6 869.733  11
  -1   8   7 15531.9 662.355  26
  -1   8   7 16545.7 885.072   1
   1   8  -6 4910.40 616.260  13
  -1  -8  -6 5600.46 594.098  12
   1   8  -6 4472.13 446.121  11
  -1   8   6 4209.94 286.039  26
  -1   8   6 5765.15 519.655   1
  -1  -8  -5 47684.9 2167.35  12
   1   8  -5 53703.1 2046.43  11
  -1  -8  -5 51526.0 2156.97  10
  -1   8   5 48003.2 1829.99  26
  -1   8   5 50504.0 2089.57   1
  -1   8   4 9364.05 680.923   1
  -1  -8  -4 9392.97 704.275  10
   1   8  -4 10925.8 623.671  11
   1   8  -4 8449.85 756.087  13
  -1  -8  -4 10345.6 756.505  12
  -1   8   3 54238.3 2238.65   1
  -1  -8  -3 56010.2 2286.86  10
   1   8  -3 51960.2 2326.73   8
   1   8  -3 51646.0 2132.15  11
   1   8  -2 18440.2 1120.73   8
   1  -8   2 20827.8 980.132  10
  -1  -8  -2 21659.0 1102.08  10
   1   8  -2 21727.2 982.679  11
   1  -8   1 33407.4 1407.87  10
  -1  -8  -1 34304.8 1559.55  10
   1   8  -1 32828.0 1395.23  11
   1   8  -1 33963.0 1580.45   8
   1   8   0 10316.7 739.099   8
  -1  -8   0 9780.75 717.994  10
   1  -8   0 10996.5 586.108  10
  -1   8  -1 28925.9 1417.97   8
   1  -8  -1 28787.1 1249.56  10
   1   8   1 25771.0 1376.00   8
  -1   8  -2 16550.5 964.434   8
   1  -8  -2 16132.1 797.362  10
  -1   8  -3 59061.6 2579.80   1
   1  -8  -3 62492.2 2602.49  12
  -1   8  -4 9426.79 664.270   1
  -1   8  -4 7867.56 682.182   8
   1  -8  -4 7817.47 634.456  12
   1  -8  -5 40163.0 1795.01  12
  -1   8  -5 38046.0 1507.92  22
  -1   8  -5 39322.6 1755.41   1
   1  -8  -6 5688.27 539.668  12
  -1   8  -6 5786.57 339.319  22
  -1   8  -6 6537.09 609.242   8
  -1   8  -6 5654.11 549.739   1
  -1   8  -7 14540.8 639.215  22
  -1   8  -7 14020.3 861.593   1
  -1   8  -8 22191.2 928.542  22
  -1   8  -8 23288.2 1155.90   1
  -1   8  -9 5903.40 350.512  22
   1  -8  -9 5957.37 469.760  11
  -1   8  -9 5984.04 507.161   1
  -1   8 -10 6963.76 522.624   1
  -1   8 -10 5983.52 341.919  22
  -1   8 -10 6032.63 662.748  13
   1   8  10 4728.13 287.542  26
   1  -8 -10 5297.68 441.180  11
   1  -8 -11 4072.71 395.586  11
  -1   8 -11 4924.63 440.990   1
  -1   8 -11 6006.62 675.519  13
  -1  -8  11 5054.85 329.214  43
   1   8  11 4070.62 269.106  26
  -1   8 -11 5286.58 329.103  22
  -1   8 -12 5737.64 703.231  13
  -1  -8  12 5705.67 365.860  43
  -1   8 -12 5342.37 355.568  22
   1  -8 -12 4751.86 420.035  11
   1  -8 -13 6568.45 608.106   9
  -1  -8  13 7056.92 445.298  43
   1  -8 -13 7691.19 457.124  24
  -1   8 -13 8191.08 452.270  22
   1  -8 -14 21118.1 1198.88   9
  -1  -8  14 19834.3 940.223  37
  -1  -8  14 20429.8 938.430  43
  -1   8 -14 19950.4 1411.45  13
   1  -8 -14 21169.9 937.972  24
  -1   8 -14 22623.3 944.308  22
   1  -8 -15 25742.1 1382.94   9
  -1  -8  15 24402.0 1112.00  43
  -1   8 -15 26053.1 1677.51  13
  -1  -8  15 28666.1 1147.99  37
   1  -8 -15 25300.9 1115.46  24
  -1   8 -15 25088.7 1114.25  22
  -1  -8  16 21007.6 917.105  37
  -1  -8  16 18178.4 879.440  43
  -1   8 -16 19208.2 890.824  22
   1  -8 -16 18675.1 887.563  24
  -1   8 -16 16774.6 1372.52  13
  -1  -8  17 19619.8 876.179  43
  -1   8 -17 18080.5 867.568  22
  -1  -8  17 19187.0 886.694  37
  -1  -8  18 14068.5 732.836  43
   1  -8 -18 14408.1 743.061  24
  -1   8 -18 16315.6 764.032  22
  -1  -8  18 14791.5 763.531  37
  -1  -8  19 12955.0 687.811  43
  -1  -8  19 12921.6 705.203  37
   1  -8 -19 14593.6 700.271  24
  -1   8 -19 13415.9 694.756  22
   1   8  20 3410.94 343.459  34
  -1  -8  20 3355.02 314.769  43
  -1  -8  20 2956.01 318.036  37
   1  -8 -20 3455.12 320.503  24
  -1   8 -20 3694.61 324.732  22
   1   8  21 921.382 248.908  34
  -1  -8  21 883.933 212.628  43
  -1  -8  21 1072.37 251.333  37
  -1   8 -21 989.715 211.890  22
   1  -8 -21 861.861 223.203  24
   1  -8 -22 4649.53 323.051  32
   1   8  22 4547.58 347.408  34
  -1  -8  22 3736.85 304.043  43
   1  -8 -22 5129.23 343.821  24
  -1   8 -22 4109.67 321.071  22
  -1  -8  22 4331.30 354.165  37
   1   8  23 662.053 203.748  34
   1  -8 -23 668.291 181.734  24
  -1   8 -23 432.144 158.302  22
  -1  -8  23 715.274 205.146  37
  -1   8 -24 3418.83 288.070  31
   1   8  24 3252.12 269.951  34
  -1   8 -24 3174.68 236.842  22
   1  -8 -24 2872.92 243.085  24
  -1  -8  24 3549.23 270.580  37
  -1   8 -24 3554.98 281.886  29
   1   8  25 2011.35 199.551  34
  -1   8 -25 2558.52 228.971  31
  -1  -8  25 2255.91 207.824  37
  -1  -8  25 2606.83 224.300  36
  -1   8 -25 2405.93 211.083  29
   1   8  26 1442.58 134.770  34
  -1   8 -26 1769.98 166.778  31
  -1  -8  26 1614.01 152.608  36
  -1  -8  26 1551.13 148.338  37
  -1   8 -26 1468.42 137.103  29
   1   9 -26 378.941 98.0627  31
  -1   9  26 553.216 106.214  34
  -1   9  25 3839.77 255.473  34
   1  -9  25 4012.00 233.313  36
  -1   9  24 1946.41 219.569  34
   1  -9  24 2334.52 211.095  36
   1  -9  24 1992.91 180.259  37
  -1   9  23 12356.4 588.134  34
  -1  -9 -23 11783.1 572.342  32
   1  -9  23 10968.4 545.522  37
  -1  -9 -22 7404.20 456.980  32
  -1   9  22 7828.45 459.689  34
   1  -9  22 6945.51 417.636  37
  -1   9  21 9818.43 547.238  34
  -1  -9 -21 10563.3 568.201  32
   1  -9  21 9658.89 519.662  37
  -1  -9 -20 11349.8 623.214  44
  -1  -9 -20 14218.8 700.195  32
  -1   9  20 12008.1 671.854  34
   1  -9  20 13204.9 650.358  37
  -1   9  19 5121.94 425.098  34
  -1  -9 -19 5790.70 431.227  32
   1  -9  19 5177.35 390.357  37
  -1  -9 -19 4909.44 377.560  44
  -1  -9 -19 5023.48 346.174  24
  -1  -9 -18 13773.6 715.849  44
   1  -9  18 14343.2 724.100  37
   1   9 -18 14102.4 1046.15  11
  -1  -9 -18 13867.0 678.269  24
   1  -9  17 51841.2 1915.02  37
  -1  -9 -17 46176.0 1887.26  44
  -1   9  17 46393.7 1824.93  18
  -1  -9 -17 45698.8 2319.18   9
   1   9 -17 42341.9 2277.84  11
  -1  -9 -17 47615.9 1848.42  24
   1  -9  16 7882.54 460.387  37
  -1  -9 -16 5905.82 429.689  44
  -1  -9 -16 6436.24 704.727   9
  -1  -9 -16 6744.30 407.479  24
   1   9 -16 8051.76 893.294  13
  -1   9  16 6512.58 384.856  18
  -1  -9 -15 13725.6 677.382  44
  -1   9  15 11956.4 612.161  18
   1   9 -15 13275.5 1126.19  13
  -1  -9 -15 15359.8 1050.50   9
  -1  -9 -15 13743.8 634.449  24
  -1   9  14 7433.21 467.578  37
  -1  -9 -14 7496.96 457.729  44
  -1   9  14 6733.75 404.401  18
   1   9 -14 7122.05 796.687  13
  -1  -9 -14 7857.32 421.076  24
  -1  -9 -14 8349.38 772.844   9
   1   9 -14 8226.18 761.519  11
   1   9 -13 10720.1 797.873  11
  -1  -9 -13 10132.9 824.358   9
  -1   9  13 8168.91 501.046  37
  -1  -9 -13 8749.77 488.309  44
  -1   9  13 8670.19 427.127  26
  -1  -9 -13 8430.45 442.295  24
   1   9 -13 7716.21 445.990  22
   1   9 -13 8506.28 870.439  13
  -1  -9 -12 6299.32 646.912   9
   1   9 -12 5304.39 595.677  11
  -1  -9 -12 5774.48 376.848  44
   1  -9  12 4673.20 338.229  43
  -1   9  12 5871.63 331.543  26
   1   9 -12 6399.10 358.492  22
  -1  -9 -12 6018.70 341.474  24
   1   9 -12 5744.27 692.641  13
   1   9 -11 12821.9 848.330  11
  -1  -9 -11 12215.2 882.252   9
   1   9 -11 10345.5 895.992  13
   1  -9  11 11373.4 562.249  43
  -1   9  11 12485.1 547.319  26
  -1  -9 -11 11587.9 537.215  24
   1   9 -11 11121.8 543.760  22
  -1  -9 -10 1017.41 157.150  24
   1   9 -10 1418.13 173.430  22
  -1   9  10 1548.42 287.700   1
   1   9 -10 1337.64 401.552  13
  -1   9  10 1379.49 175.233  26
   1   9 -10 1501.76 341.237  11
  -1  -9 -10 1419.14 360.952   9
   1   9  -9 41293.4 1630.47  22
  -1   9   9 40860.7 1865.11   1
   1   9  -9 37762.4 2037.22  13
  -1   9   9 43837.5 1634.07  26
  -1  -9  -9 44368.2 2022.76   9
   1   9  -9 47788.9 1971.85  11
   1   9  -8 9164.09 448.542  22
  -1   9   8 10580.7 688.255   1
  -1   9   8 9528.13 427.325   4
   1   9  -8 8464.75 763.193  13
  -1  -9  -8 9608.99 793.322  12
  -1   9   8 8677.04 451.832  26
  -1  -9  -8 10333.2 743.213   9
   1   9  -8 9472.75 677.700  11
  -1   9   7 18457.4 752.797   4
  -1   9   7 16943.7 1002.31   1
   1   9  -7 18011.8 1154.98  13
  -1  -9  -7 16171.3 1106.90  12
  -1   9   7 19569.3 785.344  26
  -1  -9  -7 19973.3 1081.27   9
   1   9  -7 18292.4 1004.32  11
  -1   9   6 20423.6 803.980   4
  -1   9   6 22491.2 1115.81   1
  -1  -9  -6 20721.8 1203.71  12
  -1   9   6 19116.5 825.227  26
   1   9  -6 21244.9 1060.55  11
  -1   9   5 11774.4 526.542   4
  -1   9   5 12138.3 789.106   1
   1   9  -5 12063.0 908.661  13
  -1  -9  -5 12517.2 550.123  16
  -1  -9  -5 13603.9 898.078  12
  -1   9   5 11612.8 554.003  26
  -1  -9  -5 11835.8 830.030  10
   1   9  -5 11968.8 742.991  11
  -1   9   4 2458.41 220.305   4
  -1   9   4 3248.23 474.745   1
  -1  -9  -4 2639.55 474.956  12
   1   9  -4 3136.47 510.461  13
  -1   9   4 2944.42 253.643  26
   1   9  -4 3659.69 535.705   8
  -1  -9  -4 2640.90 473.660  10
   1   9  -4 3465.08 380.486  11
  -1   9   3 34353.2 1574.99   1
  -1   9   3 31076.8 1282.98   4
   1   9  -3 35834.0 1754.46  13
  -1  -9  -3 35381.0 1623.26  10
   1   9  -3 38818.7 1515.32  11
   1   9  -3 33522.0 1689.21   8
   1  -9   3 36780.9 1515.91  10
  -1   9   3 33264.7 1300.16  26
   1   9  -2 27500.4 1459.87   8
  -1  -9  -2 25885.0 1394.74  10
   1  -9   2 32607.8 1322.02  10
  -1   9   2 28177.4 1118.29   4
  -1   9   2 30906.8 1425.25   1
  -1  -9  -1 86301.4 3118.91  10
   1  -9   1 81614.8 2936.69  10
   1   9  -1 79135.2 3140.36   8
   1  -9   0 17476.3 826.340  10
  -1  -9   0 16408.2 975.260  10
  -1   9   0 15887.4 670.691   4
  -1  -9   1 74236.5 3079.52  10
   1  -9  -1 76467.2 2912.23  10
   1   9   1 71863.2 3078.97   8
  -1   9  -1 74865.7 3103.05   8
   1  -9  -2 25803.0 1190.44  10
  -1  -9   2 25836.7 1358.74  10
  -1   9  -2 24591.8 1352.18   8
  -1   9  -2 27149.6 1040.71   4
  -1   9  -3 29980.2 1653.36   8
   1  -9  -3 34180.4 1640.31  12
  -1   9  -3 32864.5 1625.33   1
  -1   9  -4 1788.24 409.558   8
   1  -9  -4 2472.05 440.571  12
  -1   9  -4 2610.19 443.124   1
  -1   9  -4 2361.70 210.194   4
   1  -9  -5 10162.3 745.665  12
  -1   9  -5 9731.73 486.108  22
  -1   9  -5 10050.8 776.574   8
  -1   9  -5 10525.8 746.664   1
  -1   9  -5 10304.6 470.577   4
   1  -9  -6 22572.8 1248.54  12
  -1   9  -6 23758.6 920.067   4
  -1   9  -6 23913.2 1216.61   1
  -1   9  -6 23440.5 1298.95   8
  -1   9  -6 21851.7 943.114  22
  -1   9  -7 14764.3 917.579   1
  -1   9  -7 14348.3 617.783   4
  -1   9  -7 14405.9 990.493   8
  -1   9  -7 14156.1 640.490  22
  -1   9  -8 9464.70 682.970   1
  -1   9  -8 9427.42 446.997   4
  -1   9  -8 9488.45 788.302   8
  -1   9  -8 10050.7 490.311  22
  -1   9  -9 46623.0 1957.23   1
  -1   9  -9 44848.1 1626.22   4
  -1   9  -9 42082.4 1664.28  22
   1  -9 -10 868.990 240.423  11
  -1  -9  10 689.989 179.000  43
  -1   9 -10 885.870 378.467  13
  -1   9 -10 1130.76 303.711   1
   1   9  10 869.306 200.200  34
   1   9  10 991.731 160.370  26
  -1   9 -10 1010.57 182.097  22
   1  -9 -11 10443.5 652.441  11
  -1  -9  11 10587.5 548.864  43
  -1   9 -11 9099.05 881.174  13
  -1   9 -11 10479.9 704.607   1
   1   9  11 11528.9 576.273  34
   1   9  11 9593.51 474.370  26
  -1   9 -11 11018.2 542.066  22
  -1   9 -12 6320.93 760.033  13
  -1  -9  12 7666.84 444.596  43
   1   9  12 7696.32 459.038  34
   1   9  12 6695.13 369.670  26
  -1   9 -12 7251.37 419.068  30
  -1   9 -12 7614.09 434.714  22
   1  -9 -13 11569.9 820.719   9
  -1  -9  13 10370.3 557.583  43
  -1   9 -13 10559.9 972.713  13
   1   9  13 10137.1 570.907  34
   1  -9 -13 10283.4 549.712  24
  -1   9 -13 9978.56 550.294  22
   1  -9 -14 7135.08 678.186   9
  -1  -9  14 7718.39 467.888  43
  -1  -9  14 7451.08 472.871  37
  -1   9 -14 6780.63 846.236  13
   1   9  14 7370.87 483.557  34
   1  -9 -14 7966.57 474.608  24
  -1   9 -14 6631.13 442.612  22
   1  -9 -15 18017.8 1102.56   9
  -1  -9  15 17411.8 814.491  43
  -1  -9  15 16784.4 818.899  37
  -1   9 -15 18925.7 1373.90  13
   1   9  15 16313.4 817.331  34
   1  -9 -15 15169.3 787.744  24
  -1   9 -15 17206.9 803.812  22
  -1  -9  16 8759.30 516.164  37
  -1   9 -16 6136.92 851.416  13
   1   9  16 7019.19 495.199  34
  -1  -9  16 7259.97 474.836  43
  -1   9 -16 7898.70 480.961  22
   1  -9 -16 6607.60 465.345  24
   1   9  17 47409.8 1964.53  34
  -1  -9  17 48703.7 1968.04  37
  -1  -9  17 51705.1 1965.13  43
  -1   9 -17 47828.8 1946.53  22
   1  -9 -17 48849.8 1950.00  24
   1   9  18 14618.9 750.939  34
  -1  -9  18 15137.6 756.275  37
  -1  -9  18 13023.5 710.572  43
  -1   9 -18 15173.6 739.705  22
   1  -9 -18 15210.3 736.547  24
   1   9  19 4756.36 405.169  34
  -1  -9  19 4454.40 387.607  37
  -1  -9  19 4670.54 363.839  43
   1  -9 -19 4732.12 370.232  24
  -1   9 -19 4817.59 368.437  22
   1   9  20 14629.2 736.870  34
  -1  -9  20 14369.1 726.962  37
  -1  -9  20 14209.2 705.267  43
   1  -9 -20 13433.6 694.833  24
  -1   9 -20 15437.6 718.725  22
   1   9  21 9307.00 528.263  34
  -1  -9  21 10029.4 529.813  37
   1  -9 -21 9244.03 502.833  24
  -1   9 -21 8667.67 490.218  22
   1   9  22 6257.95 420.071  34
   1  -9 -22 7711.93 411.991  32
  -1  -9  22 7078.66 429.293  37
  -1  -9  22 5848.53 370.347  43
   1  -9 -22 6392.23 394.608  24
  -1   9 -22 6703.24 394.120  22
  -1  -9  23 14099.0 627.776  37
  -1   9 -23 12405.8 583.355  22
   1  -9 -23 12740.9 593.274  24
   1  -9 -23 11803.6 577.704  32
   1   9  23 13465.1 623.708  34
   1   9  24 1542.87 192.651  34
  -1   9 -24 1971.27 220.574  31
  -1  -9  24 1500.50 193.656  37
  -1   9 -24 1684.10 206.571  29
  -1   9 -25 3319.21 233.762  31
   1   9  25 2636.06 203.445  34
  -1  -9  25 3034.00 217.263  37
  -1  -9  25 3263.18 226.276  36
  -1   9 -25 2594.03 210.880  29
  -1   9 -26 424.912 105.119  31
  -1  -9  26 494.995 102.489  36
  -1  10  25 2784.12 199.522  34
  -1 -10 -24 4372.91 269.844  32
  -1  10  24 4607.03 294.784  34
   1 -10  24 4979.38 283.217  36
   1 -10  24 4507.93 255.191  37
  -1  10  23 1346.02 204.333  34
  -1 -10 -23 1233.45 195.705  32
   1 -10  23 1273.62 173.741  37
  -1  10  22 10623.3 562.649  34
   1 -10  22 10006.1 528.573  37
  -1 -10 -21 4830.16 377.456  32
  -1  10  21 4116.52 358.071  34
   1 -10  21 4741.04 338.293  37
  -1  10  20 341.669 237.065  34
  -1 -10 -20 706.452 254.502  32
   1 -10  20 502.776 200.557  37
  -1 -10 -19 1469.47 286.840  32
  -1  10  19 823.484 265.492  34
   1 -10  19 1380.92 248.539  37
  -1  10  18 3548.01 363.995  34
  -1 -10 -18 4372.43 395.859  32
   1 -10  18 3626.52 334.307  37
  -1  10  17 6073.75 470.455  34
  -1  10  17 6020.64 368.940  18
  -1 -10 -17 6994.28 753.408   9
   1 -10  17 7093.15 459.361  37
   1 -10  16 39129.9 1571.36  37
  -1  10  16 39479.2 1591.97  34
  -1 -10 -16 36110.9 1496.57  24
  -1  10  16 37594.6 1495.21  18
   1  10 -16 38634.8 2161.94  13
  -1 -10 -16 38035.8 2015.42   9
  -1  10  15 3156.40 362.544  34
  -1 -10 -15 3183.93 272.981  24
   1  10 -15 3320.81 550.842  11
  -1 -10 -15 3778.93 581.743   9
   1  10 -15 2881.63 615.278  13
  -1  10  15 3006.93 261.795  18
  -1 -10 -14 8907.06 469.994  24
  -1 -10 -14 10142.2 879.283   9
   1  10 -14 8429.74 786.697  11
  -1  10  14 8841.94 471.119  18
   1  10 -14 9138.82 934.319  13
  -1 -10 -13 18523.2 1198.75   9
   1  10 -13 18193.1 1144.09  11
   1 -10  13 16925.9 775.630  43
  -1  10  13 16641.0 734.020  26
  -1 -10 -13 16341.3 742.919  24
   1  10 -13 19026.7 1295.00  13
   1  10 -12 4032.06 534.072  11
  -1 -10 -12 3356.25 543.713   9
   1 -10  12 4061.25 300.483  43
  -1  10  12 3558.02 264.357  26
  -1 -10 -12 3584.02 266.196  24
   1  10 -12 4555.03 656.179  13
   1  10 -11 2375.34 506.869  13
   1 -10  11 2126.51 245.764  43
  -1  10  11 3421.89 256.759  26
   1  10 -11 2738.60 442.617  11
  -1 -10 -11 3871.36 553.748   9
  -1 -10 -10 8960.24 763.274   9
   1  10 -10 6275.58 616.938  11
   1  10 -10 6998.98 719.605  13
   1 -10  10 7506.65 416.003  43
   1  10 -10 6601.37 343.546   4
  -1  10  10 8458.61 617.658   1
  -1  10  10 7045.67 390.610  26
   1  10 -10 7244.46 391.487  22
  -1  10   9 1255.09 149.217   4
  -1  10   9 1451.49 316.366   1
   1  10  -9 1042.04 385.902  13
  -1  10   9 925.727 179.215  26
   1  10  -9 1507.38 347.327  11
  -1 -10  -9 1344.70 391.336   9
  -1  10   8 25916.0 1039.62   4
  -1  10   8 26116.2 1328.27   1
  -1 -10  -8 24921.3 1472.72  12
   1  10  -8 27669.4 1530.92  13
  -1  10   8 26126.5 1070.71  26
   1  10  -8 29131.0 1389.48  11
  -1 -10  -8 28292.4 1450.78   9
  -1  10   7 6368.94 574.555   1
  -1  10   7 6471.04 337.702   4
   1  10  -7 6568.06 711.083  13
  -1 -10  -7 6656.52 683.495  12
  -1  10   7 6445.31 373.096  26
   1  10  -7 6155.97 548.368  11
  -1 -10  -7 7990.09 670.296   9
  -1  10   6 35331.3 1731.19   1
  -1  10   6 37617.3 1427.46   4
  -1 -10  -6 38932.4 1900.99  12
  -1  10   6 38332.5 1450.81  26
   1  10  -6 38620.0 1716.56  11
  -1  10   5 2347.03 436.671   1
  -1  10   5 2609.61 203.939   4
  -1 -10  -5 2271.87 449.956  12
  -1 -10  -5 2332.63 219.903  16
   1  10  -5 1752.98 463.685  13
  -1  10   5 2334.00 233.913  26
   1  10  -5 2490.94 499.953   8
  -1 -10  -5 2094.67 431.169  10
   1  10  -5 2000.20 345.326  11
  -1  10   4 8946.91 417.098   4
  -1  10   4 8382.56 683.177   1
  -1 -10  -4 8239.87 430.668  16
   1  10  -4 7953.08 768.100  13
  -1 -10  -4 8641.55 752.100  12
  -1  10   4 8801.89 436.111  26
   1  10  -4 8359.64 752.134   8
  -1 -10  -4 7805.17 679.225  10
   1  10  -4 7410.91 576.751  11
  -1  10   3 5042.79 530.498   1
  -1  10   3 4666.51 290.093   4
   1  10  -3 3247.01 575.753  13
  -1 -10  -3 4456.38 300.685  16
  -1  10   3 5217.56 315.386  26
   1 -10   3 4829.67 448.435  10
  -1 -10  -3 3377.97 512.409  10
   1  10  -3 4889.29 601.943   8
  -1  10   2 27018.4 1074.22   4
  -1  10   2 27255.0 1374.50   1
  -1 -10  -2 28232.8 1093.33  16
   1 -10   2 28309.9 1271.49  10
  -1 -10  -2 28397.6 1413.99  10
  -1  10   1 1967.80 427.798   1
  -1  10   1 1571.02 195.910   4
  -1 -10  -1 1284.87 195.872  16
  -1 -10  -1 1049.69 362.746  10
   1  10  -1 1507.80 405.222   8
   1 -10   1 1429.16 291.898  10
  -1  10   1 1083.60 202.715  26
  -1  10   0 31801.4 1248.40   4
  -1  10   0 30869.7 1536.73   1
   1 -10   0 34096.6 1444.27  10
  -1 -10   0 34736.7 1617.23  10
  -1  10   0 32946.2 1259.42  26
   1 -10  -1 1102.35 284.673  10
  -1 -10   1 1706.76 420.464  10
  -1  10  -1 1340.29 205.380  26
  -1  10  -2 23560.6 927.852   4
  -1  10  -2 22370.8 928.249  26
  -1  10  -2 22307.3 1288.50   8
  -1 -10   2 23277.7 1271.05  10
  -1  10  -3 4749.39 298.991   4
  -1  10  -3 4702.29 558.427   1
   1 -10  -3 5802.28 587.114  12
  -1  10  -3 5162.54 306.369  26
  -1  10  -3 5124.84 583.358   8
  -1  10  -4 9525.82 437.420   4
  -1  10  -4 8413.68 689.392   1
   1 -10  -4 8702.82 709.744  12
  -1  10  -4 8194.85 419.782  26
  -1  10  -4 9144.71 758.986   8
  -1  10  -5 2078.85 409.913   1
  -1  10  -5 2817.25 220.033   4
   1 -10  -5 2249.13 429.042  12
  -1 -10   5 2652.71 215.614  17
  -1  10  -5 2212.76 207.991  26
  -1  10  -5 2753.21 454.040   8
  -1  10  -6 40090.9 1566.96  22
  -1  10  -6 42007.9 1878.05   1
  -1  10  -6 42682.5 1543.87   4
  -1 -10   6 39563.3 1535.37  17
  -1  10  -6 37949.1 1515.25  26
  -1  10  -6 39671.0 1964.61   8
   1 -10  -7 5610.32 610.605  12
  -1  10  -7 5302.29 328.849  22
  -1  10  -7 5203.05 628.572   8
  -1  10  -7 5676.07 562.920   1
  -1  10  -7 5279.33 308.028   4
  -1  10  -8 28461.5 1367.65   1
  -1  10  -8 24828.5 1014.88   4
  -1 -10   8 27951.8 1087.10  43
   1  10   8 24694.9 1081.05  34
  -1  10  -8 24241.4 1047.60  22
  -1  10  -8 24459.0 1441.36   8
  -1  10  -9 858.443 405.715   8
   1 -10  -9 1226.46 265.180  11
  -1  10  -9 1017.59 157.912   4
  -1  10  -9 1674.83 367.992   1
  -1 -10   9 1125.41 208.913  43
   1  10   9 1764.72 241.339  34
   1  10   9 1290.91 183.404  26
  -1  10  -9 1360.71 200.600  22
   1 -10 -10 8134.32 569.883  11
  -1  10 -10 8560.32 793.096   8
  -1 -10  10 8689.30 467.055  43
  -1  10 -10 8349.04 396.281   4
  -1  10 -10 8113.78 659.245   1
   1  10  10 8525.06 486.694  34
  -1  10 -10 7464.73 435.285  22
  -1  10 -11 2804.25 546.132   8
  -1 -10  11 3202.71 294.068  43
  -1  10 -11 2228.82 520.019  13
  -1  10 -11 2497.11 404.587   1
   1  10  11 3372.30 329.570  34
   1  10  11 3121.97 243.016  26
  -1  10 -11 2436.63 258.050  22
  -1  10 -12 4245.03 644.679   8
  -1  10 -12 4963.01 682.973  13
  -1 -10  12 4561.16 350.641  43
   1  10  12 4263.67 365.780  34
   1  10  12 3348.41 265.036  26
  -1  10 -12 4332.74 334.187  22
   1 -10 -13 16858.9 1109.27   9
  -1 -10  13 17978.9 829.106  43
   1  10  13 15677.8 831.880  34
   1 -10 -13 16695.9 806.095  24
  -1  10 -13 18577.6 820.152  22
   1 -10 -14 7239.45 726.022   9
  -1 -10  14 7697.04 487.144  43
  -1 -10  14 8342.47 501.098  37
  -1  10 -14 8028.88 895.888  13
   1  10  14 8758.90 527.522  34
   1 -10 -14 7407.53 481.719  24
  -1  10 -14 7580.76 480.201  22
  -1  10 -15 2322.52 548.478   8
   1 -10 -15 3056.48 502.827   9
  -1 -10  15 2775.46 303.368  43
  -1 -10  15 3133.73 324.929  37
  -1  10 -15 2254.90 575.917  13
   1  10  15 2728.42 338.950  34
   1 -10 -15 3347.28 311.409  24
  -1  10 -15 3044.87 307.779  22
  -1 -10  16 40029.4 1684.77  43
  -1 -10  16 40944.8 1697.46  37
  -1  10 -16 40458.5 2331.71  13
   1  10  16 43080.9 1714.54  34
  -1  10 -16 38664.3 2209.59   8
   1 -10 -16 42089.5 1683.32  24
  -1  10 -16 41792.0 1684.00  22
  -1 -10  17 5722.15 415.518  43
   1  10  17 5773.54 446.901  34
  -1 -10  17 6106.74 440.114  37
  -1  10 -17 4857.95 710.043   8
   1 -10 -17 5843.98 419.077  24
  -1  10 -17 5993.53 415.739  22
  -1 -10  18 4039.44 355.604  37
  -1 -10  18 3385.36 319.922  43
  -1  10 -18 3279.43 315.046  22
   1 -10 -18 3020.17 312.729  24
   1  10  18 2958.53 332.206  34
  -1 -10  19 1487.73 263.947  37
   1  10  19 883.297 256.664  34
  -1 -10  19 1525.96 248.871  43
  -1  10 -19 1333.33 221.886  22
   1 -10 -19 1573.57 243.202  24
  -1 -10  20 264.149 206.411  37
  -1 -10  20 310.921 130.527  15
   1  10  20 541.607 236.624  34
  -1 -10  20 475.931 191.021  43
   1 -10 -20 403.450 192.848  24
  -1  10 -20 486.756 184.532  22
   1  10  21 4017.69 341.013  34
   1 -10 -21 4524.72 342.610  32
  -1 -10  21 4890.12 355.554  37
  -1 -10  21 4616.36 319.228  43
   1 -10 -21 3704.44 308.246  24
  -1  10 -21 4141.06 310.925  22
   1 -10 -22 8918.43 465.732  32
   1  10  22 10112.0 497.488  34
  -1 -10  22 10042.4 496.347  37
   1 -10 -22 8865.52 455.161  24
  -1  10 -22 8621.42 445.763  22
  -1 -10  23 1879.01 219.711  37
   1  10  23 1471.78 206.888  34
   1 -10 -23 1519.56 188.453  32
   1  10  24 3877.71 263.226  34
  -1  10 -24 4448.41 291.548  31
  -1 -10  24 4028.29 270.019  37
  -1  10 -24 4250.40 281.828  29
  -1  10 -25 2599.70 198.794  31
   1  10  25 2553.16 171.795  34
  -1 -10  25 2760.42 191.911  36
  -1 -10  25 2358.15 183.896  37
  -1  10 -25 2751.95 189.512  29
   1  11 -25 876.842 114.902  31
  -1  11  25 1286.89 124.534  34
   1 -11  24 2201.94 167.792  36
  -1  11  24 2498.13 192.640  34
  -1 -11 -23 7165.80 375.885  32
  -1  11  23 6784.13 371.849  34
   1 -11  22 11559.9 561.065  37
  -1 -11 -22 12741.1 605.659  32
  -1  11  22 12023.4 592.361  34
   1 -11  21 5823.59 375.005  37
  -1  11  21 6341.22 413.315  34
  -1 -11 -21 6262.92 417.511  32
   1 -11  20 35.2636 168.298  37
  -1  11  20-146.499 219.853  34
  -1 -11 -20 173.586 229.427  32
   1 -11  19 4867.45 362.752  37
  -1  11  19 3922.78 384.195  34
   1 -11  18 4008.81 347.030  37
  -1  11  18 4055.54 373.847  34
   1 -11  17 5044.80 384.894  37
  -1  11  17 4379.82 303.051  18
  -1  11  17 4289.79 403.701  34
  -1  11  16 8042.12 526.788  34
   1  11 -16 6750.54 873.950  13
  -1  11  16 7901.92 429.610  18
   1 -11  16 7337.60 484.359  37
  -1 -11 -16 6535.54 773.796   9
  -1  11  15 18736.6 933.013  34
   1  11 -15 18583.8 1387.11  13
  -1  11  15 19589.2 852.026  18
   1 -11  14 11609.9 600.129  43
  -1  11  14 11253.0 560.090  26
  -1 -11 -14 14558.2 1071.58   9
   1  11 -14 12478.9 992.440  11
  -1  11  14 12315.9 587.271  18
   1  11 -14 12447.0 1075.16  13
   1 -11  13 4716.71 351.561  43
  -1  11  13 4835.28 320.633  26
  -1 -11 -13 5732.93 689.175   9
   1  11 -13 4526.46 614.662  11
   1  11 -13 5080.51 740.914  13
   1 -11  12 26954.0 1144.33  43
   1  11 -12 31443.5 1746.18  13
  -1  11  12 25953.6 1104.59  26
  -1 -11 -12 29758.3 1639.19   9
   1  11 -12 27970.9 1542.88  11
   1 -11  11 38038.3 1538.24  43
   1  11 -11 35345.2 1731.01   1
   1  11 -11 38180.2 2064.08  13
  -1  11  11 40633.7 1511.18  26
  -1 -11 -11 42262.5 2045.64   9
   1  11 -11 31626.2 1849.28  11
   1 -11  10 687.290 201.188  43
  -1  11  10 784.413 310.034   1
   1  11 -10 1085.84 155.314   4
   1  11 -10 783.266 387.594  13
  -1  11  10 910.906 182.519  26
   1  11 -10 667.524 346.532  11
  -1 -11 -10 1098.66 389.404   9
   1 -11   9 12691.6 635.809  43
   1  11  -9 14921.1 1062.25  13
  -1  11   9 14058.4 624.741  26
  -1 -11  -9 15073.8 1017.90   9
   1  11  -9 11305.8 875.348  11
  -1  11   9 14424.1 893.802   1
   1  11  -9 12454.4 565.232   4
  -1  11   9 13190.9 587.462   4
   1  11  -8 2587.13 496.065  13
  -1  11   8 2111.37 190.641   4
  -1  11   8 1943.94 379.343   1
  -1  11   8 1260.63 208.800  26
   1  11  -8 2188.32 404.814  11
  -1 -11  -8 1749.67 453.769  12
   1  11  -8 1605.94 501.380   8
  -1 -11  -8 1688.86 382.747   9
  -1 -11  -7 20047.0 1333.55  12
   1  11  -7 22464.0 1395.87  13
  -1  11   7 23269.8 1242.40   1
  -1  11   7 21367.9 897.925   4
  -1  11   7 22912.1 978.114  34
  -1  11   7 23481.9 938.106  26
   1  11  -7 18932.1 1161.46  11
   1  11  -7 19648.5 1350.54   8
  -1 -11  -7 24307.5 1314.43   9
   1  11  -6 18594.1 1289.73  13
  -1 -11  -6 21008.6 1293.09  12
  -1  11   6 20259.2 1167.59   1
  -1  11   6 20040.7 840.783   4
  -1  11   6 19965.9 900.906  34
  -1  11   6 22140.4 872.367  26
   1  11  -6 22285.1 1375.61   8
   1  11  -6 17698.3 1076.12  11
   1  11  -5 16352.8 1132.55  13
  -1 -11  -5 15121.3 681.403  16
  -1 -11  -5 16453.9 1092.98  12
  -1  11   5 16516.8 695.089  26
  -1 -11  -5 13234.6 958.216  10
   1 -11   5 14744.5 901.165  10
   1  11  -5 15083.3 1103.86   8
  -1  11   5 15484.6 664.791   4
  -1  11   5 13914.3 954.544   1
   1  11  -4 13052.2 1064.26  13
  -1 -11  -4 14852.4 676.735  16
  -1 -11  -4 14139.6 1022.42  12
  -1  11   4 15824.6 687.316  26
   1 -11   4 15819.7 887.096  10
   1  11  -4 16154.4 1098.69   8
  -1 -11  -4 17071.8 1041.10  10
  -1  11   4 15983.0 991.237   1
  -1  11   4 15319.2 665.234   4
  -1 -11  -3 16507.3 728.973  16
   1  11  -3 17680.0 1194.46  13
  -1  11   3 17213.9 735.235  26
   1  11  -3 14776.0 1084.63   8
   1 -11   3 19219.9 950.996  10
  -1 -11  -3 14830.4 1014.08  10
  -1  11   3 15475.1 1013.94   1
  -1  11   3 17539.6 723.639   4
  -1 -11  -2 8427.98 442.868  16
   1  11  -2 10512.6 820.471   8
  -1 -11  -2 8622.66 715.449  10
   1 -11   2 10143.9 623.885  10
  -1  11   2 8170.98 686.569   1
  -1  11   2 7920.52 425.183   4
  -1 -11  -1 68411.8 2620.30  16
  -1  11   1 73919.9 2623.83  26
  -1 -11  -1 74902.8 3021.64  10
   1 -11   1 73912.7 2837.66  10
   1  11  -1 70820.8 3087.19   8
  -1  11   1 67394.6 2945.88   1
  -1  11   1 67576.3 2606.59   4
  -1  11   0 3144.50 253.967  26
   1  11   0 3140.62 507.189   8
   1 -11   0 3022.53 352.741  10
  -1 -11   0 3205.25 471.146  10
  -1  11   0 3445.69 483.501   1
  -1  11   0 3310.15 248.729   4
   1 -11  -1 66469.8 2673.01  10
  -1 -11   1 60097.8 2822.03  10
  -1  11  -1 67608.7 2471.01  26
  -1  11  -2 5113.04 675.232  13
   1 -11  -2 5507.31 595.244  12
  -1 -11   2 6156.63 328.190  17
  -1  11  -2 6317.22 347.716  26
  -1 -11   2 5545.46 614.903  10
   1 -11  -3 14148.6 1003.94  12
  -1 -11   3 16283.1 695.907  17
  -1  11  -3 17333.9 708.512  26
  -1  11  -3 16437.1 1094.99   8
  -1 -11   3 17741.1 1069.52  10
  -1  11  -3 15835.5 1010.97   1
  -1  11  -3 16203.1 710.303   4
   1 -11  -4 12985.5 904.156  12
  -1  11  -4 11843.4 556.188  26
  -1  11  -4 14718.7 976.515   8
  -1 -11   4 14019.0 935.696  10
  -1  11  -4 11272.3 848.818   1
  -1  11  -4 12082.5 555.520   4
   1 -11  -5 16540.9 1054.11  12
  -1  11  -5 14238.0 965.238   1
  -1  11  -5 16514.5 685.767   4
  -1  11  -5 15312.6 673.131  26
  -1  11  -5 15540.1 1079.90   8
   1 -11  -6 24490.0 1319.70  12
  -1  11  -6 22419.7 890.821   4
  -1  11  -6 20683.9 1212.06   1
   1  11   6 21699.3 945.603  34
  -1  11  -6 23365.1 874.734  26
  -1  11  -6 23267.0 1344.21   8
   1 -11  -7 21197.0 1247.42  12
   1  11   7 19617.9 889.091  34
  -1 -11   7 19561.7 881.181  43
  -1  11  -7 19744.4 1265.46   8
  -1  11  -7 19757.9 827.846   4
  -1  11  -7 18717.6 1147.09   1
  -1  11  -8 1918.76 471.299   8
  -1  11  -8 2874.21 227.207   4
  -1  11  -8 2510.16 433.353   1
  -1 -11   8 2171.74 251.501  43
   1  11   8 2196.09 277.406  34
   1  11   8 2481.36 229.108  26
  -1  11  -8 2567.30 243.297  22
  -1  11  -9 12332.6 988.920   8
  -1  11  -9 12498.0 554.266   4
  -1  11  -9 14677.8 906.220   1
   1  11   9 10543.7 512.264   4
  -1 -11   9 13061.2 621.708  43
   1  11   9 13103.9 637.320  34
   1  11   9 10787.7 549.353  26
  -1  11  -9 12074.6 597.736  22
  -1  11 -10 1395.69 479.070   8
  -1 -11  10 1513.16 236.844  43
  -1  11 -10 1807.00 386.216   1
  -1  11 -10 1261.15 180.261   4
   1  11  10 1551.52 260.282  34
   1  11  10 1393.94 197.264  26
  -1  11 -10 1438.80 223.532  22
  -1  11 -11 34945.7 1922.11   8
  -1 -11  11 34768.2 1433.43  43
  -1  11 -11 33269.6 1945.45  13
  -1  11 -11 39583.7 1742.89   1
   1  11  11 36082.6 1458.33  34
   1  11  11 31956.5 1360.88  26
  -1  11 -11 35799.1 1423.49  22
  -1  11 -12 22247.9 1477.70   8
  -1  11 -12 22581.7 1549.79  13
  -1 -11  12 23321.0 1016.18  43
   1  11  12 20248.3 1010.95  34
   1  11  12 23993.8 946.184  26
  -1  11 -12 22315.4 992.969  22
  -1  11 -13 3839.87 646.039   8
   1 -11 -13 3881.00 559.590   9
  -1  11 -13 4412.47 706.684  13
  -1 -11  13 4003.61 352.466  43
   1  11  13 5429.93 416.014  34
  -1  11 -13 4083.49 323.437  30
   1 -11 -13 5194.70 381.602  24
   1  11  13 4903.62 313.930  26
  -1  11 -13 4242.03 340.825  22
   1 -11 -14 13028.5 1010.67   9
  -1  11 -14 12337.2 1105.96   8
  -1 -11  14 14641.8 728.013  43
  -1  11 -14 12916.3 1147.32  13
   1 -11 -14 13117.7 698.748  24
  -1  11 -14 13768.2 702.011  22
   1 -11 -15 18350.0 1178.05   9
  -1  11 -15 15531.3 1261.32   8
  -1 -11  15 15680.2 816.581  43
  -1 -11  15 17346.8 835.474  37
  -1  11 -15 19373.5 1417.85  13
   1  11  15 19373.4 877.412  34
   1 -11 -15 16448.1 811.572  24
  -1  11 -15 16771.2 806.187  22
  -1 -11  16 8106.69 490.866  43
  -1 -11  16 7231.13 487.485  37
  -1  11 -16 6901.61 880.985  13
   1  11  16 7188.10 500.165  34
  -1  11 -16 6649.47 814.254   8
   1 -11 -16 8046.13 487.951  24
  -1  11 -16 7810.37 479.495  22
  -1 -11  17 5025.67 397.967  37
  -1  11 -17 4529.28 728.761  13
  -1 -11  17 5115.32 384.863  43
  -1  11 -17 4435.53 358.678  22
   1 -11 -17 4549.96 360.707  24
   1  11  17 4336.39 397.930  34
  -1 -11  18 5135.24 401.253  37
  -1 -11  18 5099.82 383.125  43
  -1  11 -18 5312.20 382.664  22
   1 -11 -18 5364.12 382.695  24
   1  11  18 5322.44 407.130  34
  -1 -11  19 5581.85 422.802  37
   1  11  19 6368.77 434.638  34
  -1 -11  19 6060.76 402.626  43
   1 -11 -19 5987.27 395.303  24
  -1  11 -19 5837.10 389.070  22
  -1 -11  20 498.469 210.182  37
  -1 -11  20 263.103 132.654  15
   1  11  20 326.071 216.843  34
  -1 -11  20 409.484 183.605  43
   1 -11 -20 332.335 173.501  24
   1 -11 -21 7089.16 419.356  32
   1  11  21 5970.71 404.930  34
  -1 -11  21 6915.81 418.575  37
  -1 -11  21 6618.08 379.428  43
   1 -11 -21 6162.16 373.551  24
  -1 -11  22 11938.9 537.292  37
   1 -11 -22 11345.0 523.160  32
   1  11  22 11128.2 525.311  34
  -1 -11  23 6704.92 355.346  37
   1  11  23 6526.06 345.756  34
   1  11  24 2128.53 182.199  34
  -1 -11  24 2271.36 197.778  36
  -1 -11  24 2788.81 198.686  37
  -1  11 -24 2183.05 195.452  29
  -1 -11  25 1502.80 128.790  36
  -1  11 -25 1313.96 126.593  29
  -1 -12 -24 78.4032 89.5743  32
  -1  12  24 196.053 104.173  34
  -1  12  23 1258.46 176.709  34
  -1 -12 -23 1481.69 181.321  32
   1 -12  23 1616.28 159.068  37
  -1 -12 -22 1413.12 212.627  32
  -1  12  22 1066.34 195.981  34
   1 -12  22 1089.25 164.992  37
  -1  12  21 1691.07 239.282  34
  -1 -12 -21 1755.09 256.631  32
   1 -12  21 1877.70 217.635  37
  -1 -12 -20 1306.37 251.293  32
  -1  12  20 1413.14 240.560  34
   1 -12  20 1465.99 223.586  37
  -1  12  19 13861.1 699.951  34
   1 -12  19 13534.2 670.339  37
  -1  12  18 6546.41 464.680  34
   1 -12  18 6981.86 443.406  37
  -1 -12 -17 12.5540 268.531  32
  -1  12  17 111.602 239.863  34
  -1  12  17 131.832 129.631  18
   1 -12  17 308.878 209.140  37
  -1  12  16 3735.07 383.246  34
  -1  12  16 3973.58 290.269  18
   1  12 -16 3385.88 632.005  13
   1  12 -16 3472.51 686.578   8
   1 -12  16 4123.20 356.399  37
  -1  12  15 6888.65 480.202  34
   1 -12  15 6872.29 422.271  43
   1  12 -15 6462.60 856.947   8
  -1 -12 -15 7034.31 788.530   9
   1  12 -15 5497.90 783.086  13
  -1  12  15 6591.57 393.842  18
   1 -12  14 7781.74 464.127  43
  -1  12  14 7687.19 425.491  26
   1  12 -14 6876.77 899.104   8
   1  12 -14 8558.60 916.618  13
  -1  12  14 7964.29 452.960  18
   1 -12  13 12994.3 646.564  43
  -1  12  13 12140.3 605.883  26
  -1 -12 -13 14892.7 1115.44   9
   1  12 -13 14987.0 1154.48  13
   1 -12  12 37.9376 175.258  43
   1  12 -12 403.548 438.959  13
  -1  12  12 146.691 165.442  26
  -1 -12 -12 325.688 380.010   9
   1 -12  11 5143.81 361.814  43
   1  12 -11 5308.59 544.573   1
   1  12 -11 4708.35 291.457   4
   1  12 -11 4990.53 684.254  13
  -1  12  11 5074.86 342.704  26
  -1 -12 -11 4783.40 661.019   9
   1 -12  10 5935.37 404.017  43
   1  12 -10 6316.49 338.472   4
  -1  12  10 5613.87 590.496   1
  -1  12  10 5823.44 337.114   4
   1  12 -10 6544.66 773.090  13
  -1  12  10 5877.48 372.852  26
  -1 -12 -10 7070.56 755.933   9
   1 -12   9 1237.70 219.129  43
   1  12  -9 1718.93 463.779  13
  -1  12   9 1929.22 233.040  26
   1  12  -9 1589.93 545.927   8
  -1 -12  -9 1506.13 450.877   9
  -1  12   9 2082.46 403.061   1
  -1  12   9 1954.78 198.096   4
   1  12  -9 1532.80 179.020   4
   1  12  -8 2617.12 539.603  13
  -1  12   8 1945.68 246.183  26
  -1 -12  -8 1644.29 466.662  12
   1  12  -8 2199.56 557.055   8
  -1 -12  -8 2829.14 499.283   9
   1  12  -8 2473.94 210.410   4
  -1  12   8 2687.54 438.001   1
  -1  12   8 2134.65 205.826   4
   1  12  -7 2433.60 515.120  13
  -1 -12  -7 3065.54 557.124  12
  -1  12   7 3083.06 234.793   4
  -1  12   7 2603.43 431.666   1
  -1  12   7 2459.01 258.835  26
   1  12  -7 2482.12 201.320  26
   1  12  -7 2468.30 540.124   8
   1  12  -6 3098.47 563.929  13
  -1 -12  -6 4079.39 596.947  12
  -1  12   6 3509.24 262.169   4
  -1  12   6 4275.59 545.890   1
  -1  12   6 3757.58 326.367  34
   1  12  -6 3888.18 243.744  26
  -1  12   6 3409.73 288.963  26
   1  12  -6 3990.02 604.727   8
  -1 -12  -5 31923.6 1914.03  12
   1  12  -5 40397.4 2080.77  13
  -1  12   5 38124.3 1479.14   4
  -1  12   5 36717.3 1855.02   1
  -1  12   5 37464.2 1539.40  34
  -1  12   5 39852.5 1503.43  26
   1  12  -5 37249.2 2001.96   8
  -1 -12  -4 39975.5 2045.02  12
   1  12  -4 42126.8 2152.73  13
  -1 -12  -4 38825.4 1549.77  16
  -1  12   4 40162.9 1544.21   4
  -1  12   4 39340.8 1923.67   1
  -1  12   4 38017.5 1596.09  34
  -1  12   4 42286.8 1569.03  26
  -1 -12  -4 37856.8 1942.32  10
   1  12  -4 41028.6 2082.82   8
  -1 -12  -3 43345.4 1636.53  16
  -1 -12  -3 36899.8 2067.18  12
   1  12  -3 46288.4 2277.36  13
  -1  12   3 39952.6 1998.42   1
  -1  12   3 43414.0 1624.89   4
  -1  12   3 41276.2 1673.12  34
  -1  12   3 42731.7 1637.98  26
   1  12  -3 38004.2 2086.92   8
  -1 -12  -3 38648.1 1994.65  10
  -1  12   2 15123.0 728.255  34
  -1  12   2 15293.4 1003.84   1
  -1  12   2 15622.1 686.602   4
  -1 -12  -2 15313.4 695.062  16
  -1 -12  -2 15609.5 1026.01  10
   1  12  -2 16615.7 1110.34   8
  -1 -12  -1 16145.7 694.345  16
  -1  12   1 14121.7 979.999   1
  -1  12   1 14721.6 673.230   4
  -1  12   1 14510.2 718.932  34
  -1  12   1 16322.3 694.560  26
   1  12  -1 15827.4 1089.49   8
  -1 -12  -1 15223.1 1007.96  10
  -1 -12   0 1089.11 186.583  16
  -1  12   0 820.750 187.217  26
  -1 -12   0 847.301 375.946  10
  -1  12   0 889.383 180.563   4
  -1  12  -1 13902.7 1100.32  13
  -1  12  -1 14112.1 637.326  26
  -1 -12   1 12766.9 926.377  10
   1 -12  -2 14071.5 1007.00  12
  -1  12  -2 15590.7 1159.65  13
   1  12   2 14365.5 729.510  34
  -1  12  -2 16259.6 689.879  26
  -1 -12   2 15181.4 1034.92  10
   1 -12  -3 33075.1 1768.67  12
  -1  12  -3 35503.8 1373.39   4
  -1  12  -3 34942.9 1749.22   1
   1  12   3 32575.6 1417.02  34
  -1  12  -3 36907.1 1370.58  26
  -1 -12   3 31543.9 1745.81  10
   1 -12  -4 40648.8 2062.46  12
  -1  12  -4 41387.2 1637.43   4
  -1  12  -4 40152.6 2019.50   1
   1  12   4 44598.7 1711.52  34
  -1  12  -4 42759.9 1633.84  26
  -1  12  -4 42208.1 2147.71   8
  -1 -12   4 44980.4 2098.20  10
   1 -12  -5 33616.7 1672.79  12
  -1  12  -5 30265.3 1590.17   1
  -1  12  -5 27689.8 1195.77   4
   1  12   5 31684.2 1278.65  34
  -1  12  -5 30812.6 1198.29  26
  -1 -12   5 32084.4 1664.98  10
  -1  12  -5 30339.8 1702.97   8
   1 -12  -6 4310.87 590.833  12
   1  12   6 4186.64 345.317  34
  -1  12  -6 3560.56 543.992   1
  -1  12  -6 3808.75 287.073   4
  -1  12  -6 4285.47 267.757  26
   1  12   6 4528.65 293.283  26
  -1  12  -6 3961.42 600.612   8
  -1 -12   7 2476.04 275.123  43
   1  12   7 2348.04 299.712  34
  -1  12  -7 2661.21 232.396   4
  -1  12  -7 2594.91 463.252   1
   1  12   7 2842.77 248.912  26
  -1  12  -7 2482.64 202.866  26
   1 -12  -7 3136.37 516.901  12
  -1  12  -7 2825.53 561.721   8
  -1 -12   8 2847.78 296.883  43
   1  12   8 2360.80 306.369  34
  -1  12  -8 2825.21 487.363   1
  -1  12  -8 2668.70 237.117   4
   1  12   8 2562.28 203.699   4
   1  12   8 2831.91 253.773  26
  -1  12  -8 1921.47 483.532   8
  -1 -12   9 2713.25 291.378  43
   1  12   9 2692.60 311.656  34
   1  12   9 3112.15 218.184   4
  -1  12  -9 2104.37 450.619   1
  -1  12  -9 2472.46 239.487   4
   1  12   9 2546.52 257.551  26
  -1  12  -9 2738.32 551.521   8
  -1 -12  10 5610.30 388.970  43
   1  12  10 4794.24 293.149   4
  -1  12 -10 5925.55 626.477   1
  -1  12 -10 4945.41 317.595   4
   1  12  10 5286.98 407.114  34
   1  12  10 4651.81 342.684  26
  -1  12 -10 3987.97 643.386   8
  -1 -12  11 4604.65 382.617  43
  -1  12 -11 3535.92 644.186  13
  -1  12 -11 5600.32 587.377   1
   1  12  11 5050.55 408.210  34
   1  12  11 5053.90 341.798  26
  -1  12 -11 5241.63 712.350   8
  -1  12 -12 565.168 462.758   8
  -1  12 -12 330.551 377.562  13
  -1 -12  12 430.772 227.952  43
   1  12  12 274.374 232.357  34
   1  12  12 228.790 188.179  26
  -1  12 -12 172.668 182.662  22
  -1  12 -13 10073.9 988.423   8
   1 -12 -13 13314.8 977.293   9
  -1  12 -13 11782.5 1095.39  13
  -1 -12  13 11638.7 637.570  43
   1  12  13 12009.5 656.529  34
  -1  12 -13 11545.2 592.492  30
   1  12  13 11724.2 563.379  26
   1 -12 -13 10624.4 606.668  24
  -1  12 -13 12150.4 620.564  22
  -1  12 -14 7250.63 854.521   8
   1 -12 -14 7447.45 778.444   9
  -1 -12  14 8469.94 527.402  43
  -1  12 -14 10078.0 1011.53  13
   1  12  14 9650.39 577.572  34
   1 -12 -14 8562.77 507.552  24
  -1  12 -14 8430.42 505.071  22
  -1  12 -15 5795.48 772.773   8
   1 -12 -15 6378.34 716.609   9
  -1 -12  15 7397.80 469.683  43
  -1 -12  15 6918.92 464.501  37
  -1  12 -15 6575.87 840.350  13
   1  12  15 7398.06 500.217  34
   1 -12 -15 5821.45 425.809  24
  -1  12 -15 7068.75 444.284  22
  -1 -12  16 4941.74 392.481  37
  -1  12 -16 4456.90 731.588  13
  -1 -12  16 4710.32 383.438  43
   1 -12 -16 4715.48 365.280  24
   1  12  16 4763.39 408.442  34
  -1 -12  17 291.408 218.126  37
  -1 -12  17 131.894 194.974  43
   1 -12 -17 214.839 188.815  24
   1  12  17 200.416 232.879  34
  -1 -12  18 7244.81 469.829  37
  -1 -12  18 7578.46 447.681  43
   1 -12 -18 5983.19 409.989  24
   1  12  18 6995.21 465.544  34
  -1 -12  19 11826.4 632.602  37
   1  12  19 13564.3 653.325  34
  -1 -12  19 11489.7 598.491  43
   1 -12 -19 11936.1 595.196  24
  -1 -12  20 1044.20 221.683  37
  -1 -12  20 1001.26 154.083  15
   1  12  20 1091.92 230.608  34
  -1 -12  20 1284.45 199.831  43
   1 -12 -20 923.328 179.214  24
  -1 -12  21 2264.74 245.510  37
  -1 -12  21 1844.29 199.364  43
   1  12  21 2206.46 244.730  34
   1 -12 -21 2083.36 248.746  32
  -1 -12  22 1624.95 198.535  37
  -1  12 -22 1025.84 189.829  31
   1  12  22 1028.92 182.098  34
   1 -12 -22 1199.79 183.890  32
   1  12  23 1684.35 168.274  34
  -1  12 -23 1703.95 184.216  31
  -1 -12  23 1986.65 192.163  37
  -1  12 -23 1984.85 190.899  29
  -1  12 -24 256.347 104.964  31
  -1 -12  24 316.001 110.508  36
  -1 -12  24 544.267 111.641  37
  -1  12 -24 301.952 112.211  29
   1 -13  23 916.126 114.878  36
  -1  13  23 1306.87 144.997  34
  -1 -13 -23 1076.11 146.174  32
   1 -13  22 724.804 139.952  37
  -1 -13 -22 643.688 166.523  32
  -1  13  22 573.940 158.348  34
   1 -13  21 3667.38 264.138  37
  -1  13  21 3620.54 278.411  34
  -1 -13 -21 3757.32 302.940  32
   1 -13  20 5406.18 346.705  37
  -1  13  20 5048.03 355.345  34
   1 -13  19 3527.29 299.711  37
  -1  13  19 3658.66 319.785  34
   1 -13  18 1174.11 221.713  37
  -1 -13 -18 998.081 267.646  32
  -1  13  18 1075.91 255.613  34
   1 -13  17 7352.77 484.097  37
  -1  13  17 8047.60 419.218  18
  -1  13  17 7982.93 505.935  34
  -1 -13 -17 9046.06 561.989  32
   1 -13  16 7410.60 467.104  37
  -1  13  16 7084.03 493.499  34
  -1  13  16 6566.95 394.819  18
  -1  13  15 20399.4 975.569  34
   1 -13  15 20337.1 917.386  43
  -1  13  15 21293.6 903.846  18
   1  13 -15 22145.2 1504.08  13
   1 -13  14 6700.13 417.680  43
  -1  13  14 5806.95 369.112  26
   1  13 -14 5513.50 804.017   8
  -1 -13 -14 6183.33 770.320   9
   1  13 -14 6679.46 818.687  13
  -1  13  14 6449.58 391.508  18
   1 -13  13 6887.96 443.370  43
  -1  13  13 7346.09 418.965  26
  -1 -13 -13 7791.64 869.865   9
   1  13 -13 8648.13 888.713  13
   1 -13  12 14165.2 700.231  43
  -1  13  12 13754.7 667.036  26
  -1 -13 -12 14185.0 1140.80   9
   1  13 -12 15508.9 1202.85  13
   1  13 -11 3281.38 235.386   4
   1 -13  11 2964.22 304.164  43
  -1  13  11 2708.20 279.546  26
  -1 -13 -11 3738.00 606.484   9
   1  13 -11 2994.09 593.676  13
   1  13 -10 1855.76 214.952   4
   1  13 -10 2509.90 449.131   1
  -1  13  10 1852.96 211.108   4
   1 -13  10 1965.12 265.502  43
  -1  13  10 2295.62 256.659  26
  -1 -13 -10 2394.59 540.472   9
   1  13 -10 2173.99 531.352  13
  -1  13   9 978.910 376.731   1
  -1  13   9 1069.06 182.767   4
   1  13  -9 1354.89 195.410   4
   1 -13   9 1283.90 235.462  43
  -1  13   9 1472.60 216.799  26
   1  13  -9 1113.70 514.400   8
  -1 -13  -9 1601.06 460.779   9
   1  13  -9 1006.33 449.560  13
  -1  13   8 3124.16 497.218   1
  -1  13   8 3139.91 260.502   4
   1  13  -8 2823.01 242.939   4
   1 -13   8 2705.43 296.450  43
  -1  13   8 3292.86 289.501  26
   1  13  -8 2519.81 556.571  13
  -1 -13  -8 3322.62 641.500  12
   1  13  -8 2336.02 599.791   8
  -1 -13  -8 3212.47 559.397   9
  -1 -13  -7 12553.8 1099.15  12
   1  13  -7 16835.9 1208.78  13
   1  13  -7 12640.4 1103.98   8
  -1  13   7 14736.5 688.875  26
   1  13  -7 14497.5 627.841  26
  -1  13   7 15156.5 1017.26   1
  -1  13   7 15427.4 666.432   4
   1  13  -7 13497.5 632.634   4
  -1 -13  -6 11380.8 1000.52  12
   1  13  -6 10943.0 1017.25  13
  -1 -13  -6 11122.4 903.781   9
   1  13  -6 9820.95 949.012   8
  -1  13   6 10559.4 614.980  34
   1  13  -6 10904.5 517.556  26
  -1  13   6 12002.5 584.502  26
  -1  13   6 13454.3 928.839   1
  -1  13   6 12155.1 557.643   4
   1  13  -5 1973.71 532.073  13
  -1 -13  -5 2582.61 551.870  12
   1  13  -5 1823.47 513.873   8
  -1 -13  -5 2476.80 453.528   9
  -1  13   5 2273.35 292.866  34
   1  13  -5 2301.54 219.591  26
  -1  13   5 2050.36 258.829  26
  -1  13   5 2525.79 240.184   4
  -1  13   5 2362.04 470.203   1
  -1 -13  -4 13485.3 1109.40  12
  -1 -13  -4 15706.2 715.108  16
   1  13  -4 15882.1 1222.25  13
  -1 -13  -4 16043.7 1083.16  10
   1  13  -4 16573.1 1195.51   8
  -1  13   4 15008.3 758.921  34
  -1  13   4 17016.5 735.993  26
   1  13  -4 15173.7 678.088  26
  -1  13   4 16226.8 1073.34   1
  -1  13   4 16832.6 714.991   4
  -1  13   3 6238.59 438.003  34
   1  13  -3 8309.06 809.537   8
  -1 -13  -3 6691.67 688.903  10
   1  13  -3 7953.99 852.078  13
  -1 -13  -3 7516.81 414.993  16
  -1 -13  -3 8705.15 832.777  12
  -1  13   3 7562.66 409.086   4
  -1  13   3 7307.47 713.792   1
  -1  13   2 5766.88 423.698  34
  -1 -13  -2 6617.16 390.357  16
   1  13  -2 8512.57 877.266  13
  -1  13   2 7112.65 386.253   4
  -1  13   2 6931.62 696.534   1
   1  13  -2 7989.26 789.846   8
  -1 -13  -2 6657.42 680.052  10
  -1 -13  -1 25982.6 1105.25  16
  -1  13   1 27741.2 1120.34  26
  -1  13   1 26614.7 1486.65   1
  -1  13   1 27564.2 1103.98   4
  -1 -13  -1 26781.0 1495.33  10
  -1 -13   0 2369.58 245.372  16
  -1  13   0 2740.45 257.103  26
  -1  13   0 2590.78 235.547   4
  -1  13   0 2026.40 469.352   1
  -1 -13   0 2111.13 463.579  10
  -1 -13   1 25538.6 1438.67  10
  -1  13  -1 27534.2 1656.65  13
  -1 -13   1 25416.7 1034.12  16
  -1  13  -1 23383.6 1021.07  26
  -1 -13   2 9215.83 802.712  10
  -1  13  -2 8473.53 460.336  26
  -1  13  -2 9672.34 940.001  13
   1 -13  -2 8319.27 794.072  12
   1 -13  -3 6329.73 697.342  12
  -1  13  -3 7915.45 858.330  13
  -1 -13   3 6603.84 699.862  10
   1  13   3 6377.28 448.972  34
  -1  13  -3 7217.94 400.316  26
  -1  13  -3 6491.93 715.014   1
  -1  13  -3 7817.29 410.532   4
   1 -13  -4 12937.5 987.131  12
  -1 -13   4 13911.8 991.358  10
  -1 -13   4 10723.9 718.173   9
   1  13   4 13426.2 674.621  34
   1  13   4 11032.2 579.966  26
  -1  13  -4 13828.8 602.257  26
  -1  13  -4 13466.6 608.763   4
  -1  13  -4 13980.1 975.952   1
   1 -13  -5 2557.82 526.111  12
  -1 -13   5 2265.68 482.943  10
  -1  13  -5 2354.29 518.771   8
   1  13   5 2174.99 286.839  34
   1  13   5 2877.09 252.557  26
  -1  13  -5 2304.69 212.945  26
  -1  13  -5 2532.37 235.224   4
  -1  13  -5 1942.98 459.716   1
  -1  13  -6 10965.7 551.757   4
  -1  13  -6 11175.7 882.484   1
   1 -13  -6 10285.6 901.365  12
   1  13   6 11119.3 614.556  34
  -1 -13   6 10646.6 600.031  43
   1  13   6 11754.0 557.745  26
  -1  13  -6 11426.2 529.972  26
  -1  13  -6 13094.1 1027.35   8
  -1 -13   6 11496.7 927.469  10
  -1  13  -7 12494.4 601.910   4
   1  13   7 12757.4 574.729   4
  -1  13  -7 13971.5 977.653   1
   1  13   7 13669.6 684.257  34
  -1 -13   7 12929.1 669.601  43
  -1  13  -7 12513.4 570.021  26
   1  13   7 11868.0 614.075  26
  -1 -13   7 11721.5 990.379  10
  -1  13  -7 14158.8 1096.01   8
  -1  13  -8 2541.84 244.090   4
  -1  13  -8 3214.41 515.497   1
   1  13   8 2974.79 237.715   4
   1  13   8 3183.98 331.482  34
  -1 -13   8 2511.36 306.499  43
   1  13   8 3332.87 292.083  26
  -1  13  -8 3678.55 596.220   8
  -1  13  -9 2038.31 220.735   4
  -1  13  -9 2152.23 446.335   1
   1  13   9 2142.27 212.313   4
   1  13   9 2364.67 324.655  34
  -1 -13   9 2093.24 281.145  43
   1  13   9 2611.08 265.346  26
  -1  13  -9 1437.96 486.911   8
  -1  13 -10 2623.57 486.687   1
   1  13  10 2871.52 233.676   4
  -1  13 -10 2671.39 250.531   4
   1  13  10 3342.21 356.070  34
  -1 -13  10 2745.11 315.478  43
   1  13  10 2948.13 294.603  26
  -1  13 -10 2942.40 570.609   8
  -1  13 -11 2454.73 230.231   4
  -1 -13  11 3309.77 331.942  43
   1  13  11 2361.01 327.221  34
   1  13  11 2008.41 258.922  26
  -1  13 -11 3033.19 605.678   8
  -1 -13  12 15434.8 791.305  43
   1  13  12 17134.3 831.011  34
  -1  13 -12 18248.2 1335.13  13
   1  13  12 15998.3 729.563  26
  -1  13 -12 13685.1 1171.07   8
   1 -13 -12 15844.3 1137.54   9
  -1 -13  13 7658.44 501.059  43
   1  13  13 9117.45 545.852  34
  -1  13 -13 6098.43 856.594  13
   1  13  13 7484.50 433.246  26
   1 -13 -13 7588.34 488.288  24
  -1  13 -13 7177.14 449.466  30
  -1  13 -13 7174.30 851.481   8
   1 -13 -13 8993.60 838.323   9
  -1 -13  14 6310.06 441.597  43
   1  13  14 5358.12 444.760  34
  -1  13 -14 7017.02 852.464  13
   1  13  14 5616.04 341.717  26
   1 -13 -14 5551.06 403.727  24
  -1  13 -14 5212.28 726.794   8
   1 -13 -14 5788.53 717.500   9
  -1  13 -15 19420.5 1440.98  13
   1  13  15 18874.2 903.475  34
   1 -13 -15 17788.5 848.627  24
  -1 -13  15 18939.9 881.363  43
  -1 -13  16 6271.28 456.090  37
  -1 -13  16 7674.27 467.751  43
   1 -13 -16 5970.79 412.376  24
   1  13  16 7096.96 478.264  34
  -1 -13  17 6877.24 461.954  37
  -1 -13  17 7448.57 454.904  43
   1 -13 -17 7126.88 429.616  24
   1  13  17 6968.18 474.715  34
  -1 -13  18 1775.30 263.226  37
   1  13  18 1897.25 268.900  34
  -1 -13  18 1905.10 242.265  43
   1 -13 -18 1613.20 215.992  24
   1  13  19 3795.54 330.957  34
  -1 -13  19 4079.97 277.555  15
  -1 -13  19 4410.73 337.202  37
  -1 -13  19 4050.13 307.370  43
   1  13  20 6991.40 409.728  34
   1 -13 -20 7193.91 420.289  32
  -1 -13  20 6207.48 336.183  15
  -1 -13  20 6555.11 395.658  37
  -1 -13  20 5931.09 363.940  43
  -1 -13  21 3459.92 264.743  37
  -1 -13  21 2965.67 218.410  43
   1 -13 -21 2839.37 253.484  32
  -1  13 -21 2932.03 256.171  31
   1  13  21 3324.19 260.974  34
  -1 -13  22 1127.84 167.554  37
   1  13  22 1060.51 157.694  34
   1 -13 -22 672.632 158.657  32
  -1  13 -22 839.451 149.498  31
  -1  13 -23 909.378 127.718  31
   1  13  23 1180.76 124.525  34
  -1 -13  23 1085.07 136.447  37
  -1  13 -23 1009.87 140.061  29
  -1  14  23 322.063 85.9311  34
  -1  14  22 2669.57 199.023  34
  -1 -14 -22 2380.23 205.502  32
   1 -14  22 2669.95 178.648  37
  -1  14  21 3265.68 254.435  34
   1 -14  21 3723.74 244.202  37
  -1  14  20 324.941 168.380  34
   1 -14  20 241.209 144.538  37
  -1 -14 -19 3942.50 341.031  32
  -1  14  19 3393.93 292.577  34
   1 -14  19 3324.07 280.595  37
  -1  14  18 2193.51 279.845  34
  -1 -14 -18 2372.47 316.696  32
   1 -14  18 2285.66 260.306  37
  -1  14  17 1726.21 277.293  34
  -1 -14 -17 1564.60 285.284  32
  -1  14  17 1219.87 168.104  18
   1 -14  17 1413.12 233.762  37
  -1 -14 -16 4216.36 387.505  32
  -1  14  16 3157.30 335.565  34
  -1  14  16 3260.35 253.319  18
   1 -14  16 3162.46 320.338  37
  -1  14  15 411.218 257.743  34
  -1 -14 -15 986.234 279.530  32
  -1  14  15 567.292 154.516  26
   1 -14  15 376.716 176.611  43
  -1  14  15 744.330 172.671  18
  -1  14  14 1828.64 216.318  26
   1 -14  14 1476.55 233.957  43
  -1  14  14 1873.17 218.417  18
   1 -14  13 4109.35 331.687  43
  -1  14  13 3805.04 300.670  26
  -1 -14 -13 4088.88 639.472   9
   1  14 -13 3673.98 683.906   8
   1  14 -13 3503.17 624.496  13
   1 -14  12 5790.44 402.057  43
   1  14 -12 5804.51 782.236  13
  -1  14  12 5546.20 365.868  26
  -1 -14 -12 5105.35 729.174   9
   1 -14  11 3900.43 334.129  43
   1  14 -11 3059.60 241.920   4
   1  14 -11 3548.63 632.191  13
  -1  14  11 2989.79 292.648  26
  -1 -14 -11 4009.57 647.596   9
   1 -14  10 12264.3 634.409  43
   1  14 -10 12039.5 555.452   4
  -1  14  10 11103.1 560.226   4
   1  14 -10 9662.59 838.225   1
  -1  14  10 11570.3 596.583  26
  -1 -14 -10 12226.6 1035.81   9
   1 -14   9 7100.40 462.468  43
   1  14  -9 5909.65 655.661   1
  -1  14   9 6569.27 692.468   1
  -1  14   9 5901.45 382.313   4
   1  14  -9 7715.92 399.043   4
   1  14  -9 6421.12 794.519  13
  -1  14   9 7024.58 422.390  26
   1  14  -9 6210.09 836.502   8
  -1 -14  -9 6418.95 770.940   9
   1 -14   8 23507.7 1069.82  43
  -1 -14  -8 23495.2 1564.43  12
  -1  14   8 25572.2 1039.04  26
   1  14  -8 24176.6 1609.25   8
  -1  14   8 24281.4 1002.71   4
  -1  14   8 25017.1 1428.27   1
   1  14  -8 21660.7 973.838   4
   1  14  -7 3641.72 633.521  13
  -1 -14  -7 2057.80 588.538  12
   1  14  -7 2249.68 218.891  26
  -1  14   7 2228.90 272.332  26
   1  14  -7 2572.25 593.786   8
   1  14  -7 2376.89 237.218   4
  -1  14   7 1995.89 480.346   1
  -1  14   7 2049.91 240.879   4
   1  14  -6 22438.2 1599.49  13
  -1 -14  -6 24839.2 1628.21  12
  -1  14   6 27392.4 1521.10   1
   1  14  -6 22469.3 1041.38   4
  -1  14   6 28394.0 1095.44   4
  -1  14   6 29360.8 1126.92  26
   1  14  -6 26070.6 1052.51  26
   1  14  -6 26425.0 1655.24   8
  -1 -14  -6 27678.5 1556.97   9
   1  14  -5 4294.51 694.084  13
  -1 -14  -5 3293.99 628.673  12
  -1  14   5 4123.02 294.735   4
   1  14  -5 3312.00 274.734   4
  -1  14   5 2837.71 545.711   1
  -1  14   5 3235.28 354.341  34
  -1  14   5 3297.56 325.274  26
   1  14  -5 3772.47 273.706  26
   1  14  -5 4767.77 704.766   8
  -1 -14  -5 3429.03 533.252   9
  -1 -14  -4 1369.10 487.620  12
   1  14  -4 859.724 443.456  13
  -1  14   4 977.597 431.307   1
  -1  14   4 1231.65 204.780   4
  -1  14   4 882.301 268.639  34
   1  14  -4 1223.21 201.875  26
  -1  14   4 534.130 220.199  26
   1  14  -4 1028.25 468.803   8
  -1 -14  -4 788.983 340.262   9
  -1 -14  -3 2988.63 271.471  16
  -1 -14  -3 3047.10 610.256  12
   1  14  -3 4153.27 679.211  13
  -1  14   3 2665.63 523.241   1
  -1  14   3 3090.26 271.823   4
  -1  14   3 2772.56 323.513  34
   1  14  -3 3121.07 258.215  26
  -1 -14  -3 2331.63 442.917   9
   1  14  -3 3111.32 614.800   8
  -1 -14  -3 2321.07 492.542  10
  -1 -14  -2 18828.5 1360.76  12
  -1 -14  -2 19576.9 871.809  16
   1  14  -2 19679.7 1460.15  13
   1  14  -2 20278.4 856.757  26
  -1 -14  -2 20823.5 1277.33  10
  -1  14   2 20987.3 882.903   4
  -1  14   2 20608.1 1301.71   1
  -1 -14  -1 10806.8 533.512  16
   1  14  -1 9569.77 1033.29  13
   1  14  -1 9148.28 497.725  26
  -1  14   1 10387.8 537.943  26
  -1 -14  -1 10337.7 860.754  10
  -1  14   1 10549.0 529.764   4
  -1  14   1 10849.5 888.387   1
  -1 -14   0 3169.39 280.597  16
  -1  14   0 2682.34 611.363  13
   1  14   0 3607.86 275.848  26
  -1  14   0 3019.47 296.898  26
  -1 -14   0 3543.01 556.076  10
  -1  14   0 2850.74 535.474   1
  -1  14   0 3727.26 287.599   4
  -1  14  -1 7662.78 882.186  13
   1 -14  -1 8685.24 833.188  12
  -1 -14   1 8421.19 471.721  16
  -1 -14   1 8479.83 796.258  10
   1  14   1 9164.44 457.770  26
  -1  14  -1 8571.76 475.556  26
   1 -14  -2 21323.8 1359.04  12
  -1  14  -2 21132.1 1489.13  13
  -1 -14   2 22041.7 923.471  16
  -1  14  -2 21253.1 912.449  26
  -1 -14   2 19155.3 1267.16  10
  -1 -14   2 19887.7 1138.70   9
  -1  14  -3 3882.26 699.119  13
   1 -14  -3 2643.20 552.394  12
  -1  14  -3 2874.17 262.119   4
  -1  14  -3 2762.83 553.539   1
   1  14   3 3118.63 269.027  26
  -1  14  -3 2375.44 262.915  26
  -1 -14   3 2689.72 498.097  10
  -1 -14   3 1875.74 361.222   9
   1 -14  -4 1068.93 461.215  12
  -1  14  -4 945.228 195.331   4
  -1  14  -4 924.416 458.755   1
   1  14   4 1106.35 272.707  34
   1  14   4 1356.07 224.824  26
  -1  14  -4 955.051 187.221  26
  -1 -14   4 465.033 225.208   9
  -1 -14   4 694.243 387.065  10
   1 -14  -5 3295.85 586.799  12
  -1  14  -5 3669.75 299.749   4
   1  14   5 3946.92 277.158   4
  -1  14  -5 4224.86 604.238   1
   1  14   5 3733.02 375.194  34
   1  14   5 4160.16 315.725  26
  -1  14  -5 4106.37 284.525  26
  -1 -14   5 3303.10 571.644  10
  -1 -14   6 27405.3 1251.74  43
   1 -14  -6 28389.4 1668.95  12
   1  14   6 31168.7 1275.87  34
  -1  14  -6 29580.8 1192.73   4
  -1  14  -6 31678.3 1652.45   1
   1  14   6 27162.3 1153.33   4
   1  14   6 29906.4 1192.23  26
  -1  14  -6 28309.2 1160.25  26
  -1 -14   6 33733.6 1727.75  10
  -1  14  -6 26653.4 1721.00   8
  -1 -14   7 2198.66 301.359  43
   1  14   7 2340.60 323.261  34
   1  14   7 2289.66 234.760   4
  -1  14  -7 2870.93 520.281   1
  -1  14  -7 2500.36 256.663   4
   1  14   7 1979.57 267.321  26
  -1  14  -7 2361.02 213.234  26
  -1 -14   7 2569.72 527.743  10
  -1  14  -7 1729.74 522.235   8
  -1 -14   8 32226.4 1286.21  43
   1  14   8 27531.7 1269.49  34
  -1  14  -8 29908.3 1638.67   1
   1  14   8 28060.5 1162.37   4
  -1  14  -8 31252.7 1206.54   4
   1  14   8 28711.8 1199.46  26
  -1 -14   8 25399.0 1636.28  10
  -1  14  -8 26204.9 1701.27   8
  -1 -14   9 7600.52 502.593  43
   1  14   9 7497.64 516.786  34
  -1  14  -9 7966.54 433.437   4
   1  14   9 5161.80 645.773   1
   1  14   9 7034.87 399.589   4
  -1  14  -9 8457.68 794.211   1
   1  14   9 7771.49 455.678  26
  -1 -14   9 7683.72 827.795  10
  -1  14  -9 7294.51 847.443   8
  -1 -14  10 12502.9 644.019  43
   1  14  10 10751.7 642.394  34
  -1  14 -10 10083.5 886.904   1
   1  14  10 10848.6 525.052   4
  -1  14 -10 10884.0 546.657   4
   1  14  10 11132.0 578.039  26
  -1  14 -10 10185.5 998.745   8
  -1 -14  11 3379.55 331.478  43
   1  14  11 3442.02 369.913  34
  -1  14 -11 2673.08 240.602   4
   1  14  11 2877.20 282.444  26
  -1 -14  12 5925.23 441.000  43
   1  14  12 6161.42 458.354  34
   1 -14 -12 5488.96 401.508  24
   1  14  12 5823.41 384.564  26
  -1  14 -12 5292.90 745.685   8
   1 -14 -12 5675.38 710.328   9
  -1  14 -13 3706.23 686.869  13
   1  14  13 3876.11 383.420  34
  -1 -14  13 3757.15 348.701  43
   1 -14 -13 3505.70 319.548  24
   1  14  13 2917.98 277.913  26
  -1  14 -13 3400.35 300.670  30
  -1  14 -13 3187.99 617.746   8
   1 -14 -13 3050.32 552.532   9
  -1 -14  14 1627.36 272.915  43
   1  14  14 1699.21 197.824  26
   1 -14 -14 1470.27 238.639  24
   1  14  14 1691.37 289.469  34
  -1 -14  15 474.389 214.272  43
   1 -14 -15 934.866 206.418  24
   1  14  15 1083.44 251.984  34
  -1 -14  16 3996.44 337.863  43
   1 -14 -16 3282.55 291.210  24
   1  14  16 4111.21 358.877  34
   1  14  17 976.582 244.320  34
  -1 -14  17 1346.00 225.130  43
  -1 -14  17 1505.62 248.468  37
   1  14  18 3610.17 311.465  34
  -1 -14  18 2856.10 283.974  37
  -1 -14  18 2812.37 269.675  43
   1  14  19 4027.36 307.528  34
  -1 -14  19 3570.63 252.375  15
  -1 -14  19 3668.29 296.036  37
  -1 -14  19 3634.32 277.784  43
  -1  14 -20 235.650 146.395  31
   1  14  20 203.217 162.066  34
   1 -14 -20 235.253 176.412  32
  -1 -14  20 77.0070 98.4994  15
  -1 -14  20-49.0373 150.580  37
  -1 -14  20 76.8089 132.936  43
  -1 -14  21 3566.93 254.410  37
   1 -14 -21 3032.24 248.480  32
  -1  14 -21 3285.07 231.745  31
   1  14  21 3555.23 242.022  34
  -1  14 -22 2123.25 168.749  31
   1 -14 -22 1839.20 185.951  32
   1  14  22 2804.03 189.246  34
  -1 -14  22 2968.93 201.359  37
  -1  14 -22 2777.63 195.168  29
  -1 -14  23 237.651 82.2474  37
  -1  15  22 659.898 100.619  34
  -1  15  21 135.775 116.907  34
   1 -15  21 82.9608 97.2473  37
  -1  15  20 7507.27 397.121  34
  -1 -15 -20 7645.23 421.999  32
   1 -15  20 7733.02 389.755  37
  -1 -15 -19 446.137 198.610  32
  -1  15  19 407.490 174.688  34
   1 -15  19 365.558 153.452  37
  -1  15  18 1603.48 231.526  34
  -1 -15 -18 1169.73 244.850  32
   1 -15  18 1235.29 204.296  37
  -1 -15 -17 980.455 241.769  32
  -1  15  17 726.878 221.372  34
  -1  15  17 592.776 129.578  18
   1 -15  17 714.305 204.857  37
  -1 -15 -16 1754.40 280.501  32
  -1  15  16 1720.19 261.707  34
  -1  15  16 1759.28 189.313  18
   1 -15  16 1769.37 245.814  37
  -1  15  15 1379.52 186.612  18
  -1  15  15 1388.72 178.700  26
   1 -15  15 1472.14 208.630  43
  -1 -15 -15 1965.14 304.354  32
  -1  15  14 9855.03 514.406  18
  -1  15  14 9790.66 503.089  26
   1 -15  14 10106.7 537.417  43
  -1 -15 -14 11560.4 634.555  32
   1 -15  13 7841.63 458.288  43
  -1  15  13 6951.15 416.774  26
   1  15 -12 6368.77 802.394  13
  -1  15  12 5979.91 384.480  26
   1 -15  12 5955.19 410.096  43
   1 -15  11 8814.68 523.136  43
   1  15 -11 8995.09 440.578   4
  -1  15  11 8491.03 479.532  26
  -1 -15 -11 7928.00 877.299   9
   1 -15  10 2925.59 324.457  43
  -1  15  10 2545.43 245.895   4
   1  15 -10 3524.33 258.253   4
   1  15 -10 3722.21 650.988  13
  -1  15  10 2884.95 282.491  26
  -1 -15 -10 2881.54 575.148   9
   1 -15   9 4420.64 374.710  43
  -1  15   9 4430.43 591.801   1
   1  15  -9 3346.04 542.560   1
  -1  15   9 4526.76 324.367   4
   1  15  -9 3973.09 296.249   4
   1  15  -9 3643.61 664.056  13
  -1  15   9 5973.83 368.440  26
   1  15  -9 4188.78 736.992   8
   1 -15   8 5375.04 419.471  43
   1  15  -8 5589.23 747.306  13
  -1  15   8 6179.82 407.372  26
   1  15  -8 6084.35 819.197   8
  -1 -15  -8 5434.40 774.063  12
  -1  15   8 5854.56 364.084   4
  -1  15   8 5600.85 674.889   1
   1  15  -8 4983.76 625.241   1
   1  15  -8 5877.53 360.753   4
   1  15  -7 532.974 429.450  13
   1  15  -7 466.940 169.298  26
  -1  15   7 628.147 221.034  26
   1  15  -7 431.957 470.221   8
  -1 -15  -7 377.731 433.712  12
  -1 -15  -7 242.794 355.487   9
  -1  15   7 529.222 195.174   4
  -1  15   7 723.952 404.935   1
   1  15  -7 678.235 200.109   4
  -1 -15  -6 37433.7 2118.74  12
   1  15  -6 36866.5 2133.66  13
  -1  15   6 35615.7 1495.07   4
   1  15  -6 37131.0 1474.41   4
  -1  15   6 36833.4 1964.95   1
   1  15  -6 36761.2 1461.69  26
  -1  15   6 41028.7 1531.05  26
  -1 -15  -6 39229.9 2026.18   9
   1  15  -6 36460.1 2118.85   8
  -1 -15  -5 8027.02 921.977  12
   1  15  -5 8361.57 969.413  13
  -1  15   5 8568.39 475.308   4
  -1  15   5 7621.58 780.892   1
   1  15  -5 8985.53 458.919   4
  -1  15   5 7336.23 529.421  34
  -1  15   5 8664.86 500.407  26
   1  15  -5 8284.39 448.497  26
   1  15  -5 7818.42 891.560   8
  -1 -15  -5 8048.34 809.055   9
   1  15  -4 8474.42 945.629  13
  -1 -15  -4 7097.12 838.164  12
   1  15  -4 6860.64 414.786   4
  -1  15   4 8000.40 788.361   1
  -1  15   4 7279.29 429.020   4
  -1  15   4 6800.59 490.218  34
  -1  15   4 6682.10 443.336  26
   1  15  -4 7589.57 419.289  26
  -1 -15  -4 7234.92 729.783   9
   1  15  -3 567.833 490.586  13
  -1 -15  -3 547.198 447.272  12
   1  15  -3 954.977 216.370  26
  -1 -15  -3 469.851 327.248   9
   1  15  -3 1155.95 214.424   4
  -1  15   3 402.485 432.900   1
  -1  15   3 652.602 189.126   4
  -1 -15  -2 2400.75 579.094  12
   1  15  -2 3358.12 714.354  13
   1  15  -2 3120.77 281.943  26
  -1 -15  -2 2586.80 520.995  10
  -1 -15  -2 2354.95 457.311   9
  -1  15   2 2638.90 576.580   1
  -1  15   2 3095.28 289.012   4
   1  15  -1 11991.5 1158.61  13
  -1  15   1 12722.1 1184.77  13
  -1  15   1 11715.9 624.438  26
   1  15  -1 12296.5 605.119  26
  -1 -15  -1 13355.8 927.571   9
  -1 -15  -1 10927.6 936.431  10
  -1  15   1 13844.5 629.921   4
  -1  15   1 11231.2 992.383   1
   1 -15   0 21629.9 1371.05  12
  -1  15   0 21560.2 1521.28  13
   1  15   0 19877.2 1557.49  13
   1  15   0 19809.9 849.180  26
  -1  15   0 20155.7 879.173  26
  -1 -15   0 19948.7 1173.01   9
  -1 -15   0 20133.8 1263.82  10
   1  15   0 18047.1 827.148   4
  -1  15   0 17947.3 1273.71   1
  -1  15   0 19496.1 866.423   4
   1 -15  -1 11648.6 987.999  12
  -1  15  -1 11479.6 1094.95  13
   1  15   1 12005.0 597.317  26
  -1  15  -1 13063.9 631.678  26
  -1 -15   1 12663.9 967.817  10
  -1 -15   1 12253.5 847.318   9
   1  15   1 11943.5 577.222   4
  -1  15  -2 1608.06 545.597  13
   1 -15  -2 1610.67 484.838  12
  -1  15  -2 1985.92 246.391  26
  -1 -15   2 1574.53 353.520   9
  -1 -15   2 1553.79 455.132  10
   1  15   2 2055.62 233.530   4
   1 -15  -3 568.399 418.355  12
  -1  15  -3 397.439 436.160  13
  -1  15  -3 573.105 177.689  26
  -1 -15   3 570.480 398.810  10
  -1 -15   3 251.649 219.505   9
  -1  15  -3 928.402 429.564   1
  -1  15  -3 285.552 192.551   4
   1  15   3 702.810 189.106   4
  -1  15  -4 5448.55 790.323  13
   1 -15  -4 4181.62 639.591  12
  -1  15  -4 5756.77 372.824   4
  -1  15  -4 4754.23 640.193   1
   1  15   4 5273.59 337.821   4
   1  15   4 4915.66 368.461  26
  -1  15  -4 4880.43 343.006  26
  -1 -15   4 5742.53 680.771  10
   1 -15  -5 5764.98 765.608  12
  -1  15  -5 8096.85 445.750   4
   1  15   5 7068.70 414.291   4
  -1  15  -5 6411.34 745.136   1
   1  15   5 7139.38 502.695  34
   1  15   5 7290.85 451.140  26
  -1  15  -5 7584.31 410.049  26
  -1 -15   5 6599.20 756.534  10
  -1 -15   6 39050.4 1650.38  43
   1 -15  -6 37379.9 2112.19  12
   1  15   6 39122.5 1659.25  34
  -1 -15   6 36780.3 2015.04  10
  -1  15  -6 38668.5 1544.19  26
   1  15   6 40350.0 1577.91  26
  -1  15  -6 40715.6 1583.61   4
   1  15   6 39844.7 1551.09   4
  -1  15  -6 42024.3 2085.00   1
  -1  15  -7 184.450 371.940   1
  -1  15  -7 74.7236 181.808   4
   1  15   7 313.506 178.348   4
  -1 -15   7 59.2461 222.627  43
   1  15   7 342.954 261.992  34
   1  15   7 97.7094 206.100  26
  -1  15  -7 77.5735 139.650  26
  -1 -15   7 112.980 365.891  10
  -1  15  -8 5468.43 681.402   1
  -1  15  -8 6496.67 389.267   4
   1  15   8 6009.64 362.241   4
  -1 -15   8 5197.51 436.669  43
   1  15   8 5807.82 462.016  34
   1  15   8 6170.35 402.311  26
  -1 -15   8 5515.47 706.868  10
   1  15   9 5263.59 313.537   4
  -1  15  -9 3105.26 555.064   1
   1  15   9 2525.19 502.716   1
  -1  15  -9 4384.46 321.749   4
  -1 -15   9 4064.10 389.862  43
   1  15   9 5064.63 430.629  34
   1  15   9 4683.97 354.664  26
  -1 -15   9 3981.81 633.886  10
  -1  15  -9 3616.38 699.835   8
  -1  15 -10 4245.97 307.489   4
   1  15  10 3963.83 280.648   4
  -1 -15  10 4275.45 383.415  43
   1  15  10 4562.77 413.919  34
   1  15  10 3716.55 321.636  26
  -1 -15  10 3852.59 626.490  10
  -1  15 -10 4105.88 684.201   8
   1  15  11 7339.71 504.801  34
  -1 -15  11 8002.32 485.228  43
   1  15  11 7173.49 427.489  26
   1 -15 -11 8528.56 822.634   9
  -1  15 -11 7090.71 850.850   8
   1 -15 -12 7391.77 470.802  24
   1  15  12 8376.14 468.484  26
  -1 -15  12 8582.82 528.681  43
   1  15  12 9105.94 550.123  34
  -1  15 -13 6866.20 427.071  30
   1  15  13 7715.94 418.076  26
   1 -15 -13 6938.75 437.671  24
  -1 -15  13 7866.34 485.298  43
   1  15  13 8082.55 513.405  34
   1  15  14 8752.46 460.951  26
   1 -15 -14 8684.64 493.422  24
  -1 -15  14 9222.74 534.003  43
   1  15  15 975.543 260.557  34
   1 -15 -15 797.858 182.881  24
  -1 -15  15 905.374 228.037  43
   1  15  16 1882.59 275.393  34
  -1 -15  16 2134.49 257.497  43
   1  15  17 1608.90 239.147  34
  -1 -15  17 1567.44 217.799  43
   1  15  18 1751.67 227.498  34
  -1  15 -18 1255.05 184.774  31
  -1 -15  18 1765.93 191.818  15
  -1 -15  18 1877.23 233.689  37
  -1 -15  18 1741.65 207.268  43
   1  15  19 480.746 168.412  34
  -1 -15  19 477.976 126.377  15
  -1 -15  19 270.504 157.010  37
  -1 -15  19 365.085 137.702  43
  -1 -15  20 9644.34 428.383  37
   1  15  20 9343.16 416.910  34
   1  15  21 135.492 102.652  34
   1 -15 -21 67.2557 128.413  32
  -1 -15  21 38.0637 110.188  37
  -1  15 -21 145.382 108.721  29
   1 -15 -22 309.455 94.7464  32
  -1 -15  22 805.479 103.242  37
  -1 -16 -21 1905.28 155.994  32
  -1 -16 -20 938.542 160.829  32
  -1  16  20 1081.67 147.140  34
   1 -16  20 1156.16 137.204  37
  -1 -16 -19 1724.52 211.644  32
  -1  16  19 1634.17 189.271  34
   1 -16  19 1535.47 176.620  37
  -1  16  18 2000.54 217.251  34
  -1 -16 -18 1710.01 238.108  32
   1 -16  18 2026.16 206.758  37
  -1 -16 -17 4864.45 362.299  32
  -1  16  17 4513.83 333.324  34
   1 -16  17 4904.26 332.922  37
  -1 -16 -16 3451.07 331.857  32
  -1  16  16 3299.77 302.251  34
  -1  16  16 3051.93 226.599  18
   1 -16  16 3788.82 303.986  37
   1 -16  15 5485.84 379.025  37
  -1 -16 -15 5463.50 412.547  32
   1 -16  15 5009.44 326.318  43
  -1  16  15 5004.38 300.355  26
  -1  16  15 5008.54 312.196  18
  -1 -16 -14 1025.66 261.377  32
   1 -16  14 691.391 182.361  43
  -1  16  14 585.169 157.705  26
  -1  16  14 1049.69 178.345  18
  -1  16  13 4832.76 330.567  26
   1 -16  13 4706.11 349.447  43
  -1 -16 -13 5295.16 409.929  32
   1 -16  12 2605.50 282.867  43
  -1  16  12 2480.62 255.607  26
   1 -16  11 3825.14 336.682  43
  -1  16  11 3889.95 303.944  26
   1  16 -11 3684.91 262.442   4
   1 -16  10 15301.1 730.147  43
  -1  16  10 15493.7 707.137  26
   1  16 -10 13455.6 642.524   4
  -1  16  10 13643.8 656.922   4
   1  16 -10 13736.8 1173.79  13
   1  16  -9 17082.6 751.600   4
  -1  16   9 16553.9 763.054   4
   1 -16   9 17687.2 840.243  43
  -1  16   9 16987.4 792.659  26
   1  16  -9 20028.2 1401.45   8
   1  16  -9 19249.1 1353.47  13
   1  16  -8 3919.96 583.356   1
  -1  16   8 4843.52 343.451   4
  -1  16   8 4891.75 641.874   1
   1  16  -8 5272.16 329.450   4
   1 -16   8 4799.32 405.840  43
  -1  16   8 5062.73 375.501  26
   1  16  -8 3204.28 672.530   8
  -1 -16  -8 4066.28 645.954   9
   1  16  -8 4580.56 726.952  13
   1  16  -7 1191.36 434.103   1
  -1  16   7 687.593 193.743   4
  -1  16   7 643.867 406.635   1
   1  16  -7 803.139 200.591   4
   1 -16   7 1446.58 277.355  43
   1  16  -7 629.416 180.908  26
  -1  16   7 940.483 235.630  26
   1  16  -7 1227.64 539.821   8
  -1 -16  -7 290.940 392.188   9
  -1 -16  -7 681.730 462.892  12
   1  16  -7 689.694 437.144  13
  -1 -16  -6 1568.34 485.193   9
  -1  16   6 3002.46 298.239  26
   1  16  -6 2363.85 243.423  26
  -1  16   6 2427.60 259.340   4
   1  16  -6 2910.53 273.672   4
   1  16  -6 1365.29 469.231   1
  -1  16   6 1962.81 517.574   1
  -1 -16  -6 2521.80 579.202  12
   1  16  -6 2824.87 626.017  13
  -1 -16  -5 8700.82 842.693   9
   1  16  -5 8450.01 468.271  26
  -1  16   5 9448.00 517.107  26
  -1  16   5 9334.08 498.879   4
  -1  16   5 7569.22 851.895   1
   1  16  -5 8647.46 473.840   4
  -1 -16  -5 8276.08 945.996  12
   1  16  -5 6967.90 886.298  13
  -1 -16  -4 3847.17 594.750   9
   1  16  -4 3944.37 309.816  26
  -1  16   4 4616.59 346.587  26
  -1  16   4 4286.13 336.963   4
  -1  16   4 3635.69 615.777   1
   1  16  -4 4235.16 327.626   4
   1  16  -4 3787.51 732.260  13
  -1 -16  -4 4337.35 721.809  12
  -1 -16  -3 6510.75 719.293   9
   1  16  -3 6694.41 411.823  26
  -1  16   3 6668.24 429.569   4
   1  16  -3 7586.36 423.049   4
  -1  16   3 5287.06 718.470   1
   1  16  -3 5754.58 846.632  13
  -1 -16  -3 6807.96 835.599  12
  -1 -16  -2 571.758 340.302   9
  -1  16   2 852.887 229.778  26
   1  16  -2 838.348 230.712  26
  -1  16   2 794.616 219.170   4
  -1  16   2 1454.80 499.997   1
  -1 -16  -2 620.836 478.881  12
   1  16  -2 1206.06 525.112  13
  -1  16   2 490.982 461.056  13
  -1 -16  -1 16011.7 1096.84   9
  -1  16   1 17210.3 783.631  26
   1  16  -1 16424.3 756.140  26
  -1  16   1 16963.9 784.787   4
  -1  16   1 17407.4 1215.30   1
   1 -16   1 15348.6 1213.37  12
  -1  16   1 15231.3 1328.16  13
   1  16  -1 16676.6 1387.12  13
  -1 -16  -1 17441.7 1306.82  12
  -1 -16   0 11454.0 886.675   9
   1  16   0 12126.1 600.468  26
  -1  16   0 11643.8 607.606  26
  -1  16   0 13490.6 1050.45   1
  -1  16   0 11786.3 613.150   4
   1  16   0 12312.0 593.849   4
   1 -16   0 11442.0 1029.23  12
   1  16   0 11710.5 1176.40  13
  -1  16   0 11599.7 1139.40  13
  -1 -16   0 11690.1 586.954  15
  -1 -16   1 14062.3 1000.62   9
  -1  16  -1 16901.0 757.706  26
   1  16   1 15798.1 740.322  26
   1  16   1 17017.0 738.706   4
   1 -16  -1 15563.1 1204.02  12
  -1  16  -1 16765.8 1338.89  13
  -1 -16   2 365.946 270.573   9
  -1  16  -2 1042.84 212.021  26
   1 -16  -2 804.151 448.394  12
  -1  16  -2 994.024 512.913  13
   1  16   2 781.094 211.994   4
  -1  16  -3 5252.00 350.140  26
   1 -16  -3 4843.57 707.105  12
  -1  16  -3 4069.31 729.146  13
  -1  16  -3 4358.12 653.757   1
   1  16   3 4702.18 339.023   4
  -1  16  -3 5310.86 368.754   4
   1  16   4 4236.30 347.274  26
  -1  16  -4 3798.02 302.893  26
  -1  16  -4 3983.12 718.765  13
   1 -16  -4 3923.05 643.430  12
  -1  16  -4 3628.95 621.774   1
   1  16   4 4202.66 318.756   4
  -1  16  -4 4202.40 328.535   4
  -1  16  -5 5861.58 821.032  13
   1 -16  -5 5597.36 754.006  12
  -1 -16   5 6542.73 467.140  43
  -1  16  -5 5962.83 399.282   4
   1  16   5 5846.89 380.194   4
  -1  16  -5 5007.18 704.911   1
   1  16   5 5887.66 402.672  26
  -1  16  -5 5807.65 363.460  26
  -1 -16   6 2622.99 330.034  43
  -1  16  -6 2196.11 228.838  26
   1  16   6 2248.20 292.788  26
   1  16   6 2452.07 259.148   4
  -1  16  -6 1670.56 472.375   1
  -1  16  -6 2247.81 253.506   4
   1  16   7 765.153 262.820  34
  -1 -16   7 1555.96 289.505  43
   1  16   7 481.500 244.361  26
   1  16   7 729.307 394.677   1
  -1  16  -7 1071.85 448.326   1
  -1  16  -7 1044.93 215.093   4
   1  16   7 788.365 206.813   4
   1  16   8 4814.62 424.066  34
  -1 -16   8 5532.00 431.996  43
   1  16   8 5043.52 377.937  26
   1  16   8 5308.78 327.692   4
  -1  16  -8 4922.70 342.034   4
  -1  16  -8 4965.38 662.316   1
   1  16   9 20049.7 924.418  34
  -1 -16   9 18168.2 893.213  43
   1  16   9 19163.1 839.739  26
  -1  16  -9 16613.5 802.468   4
  -1  16  -9 16279.8 1186.53   1
   1  16   9 18842.0 798.820   4
  -1  16 -10 13720.7 678.786   4
   1  16  10 15114.8 672.248   4
   1  16  10 15510.8 787.926  34
  -1 -16  10 15394.5 775.960  43
   1  16  10 16170.3 724.067  26
   1 -16 -10 14338.7 1120.08   9
  -1 -16  11 3453.72 347.008  43
   1  16  11 2879.72 288.386  26
   1 -16 -11 3016.44 285.860  24
  -1  16 -11 2532.21 241.985   3
   1  16  11 3674.70 368.130  34
   1 -16 -12 2240.84 258.695  24
  -1  16 -12 2716.84 281.534  30
   1  16  12 3393.93 272.941  26
  -1 -16  12 3697.79 333.343  43
   1  16  12 3511.89 359.965  34
  -1 -16  13 4863.30 364.717  37
   1  16  13 4898.27 307.377  26
   1 -16 -13 4278.37 319.131  24
  -1  16 -13 4056.17 302.182  30
  -1 -16  13 4204.95 364.487  43
   1  16  13 4388.02 384.450  34
  -1 -16  14 744.386 221.745  37
   1  16  14 955.790 160.557  26
  -1 -16  14 672.244 216.103  43
   1  16  14 944.182 245.749  34
  -1 -16  15 5638.55 380.318  43
   1  16  15 5112.40 386.157  34
  -1 -16  16 3665.37 293.419  43
   1  16  16 3378.35 306.187  34
   1  16  17 4157.23 307.152  34
  -1 -16  17 3796.04 282.679  43
  -1 -16  17 3934.18 273.527  15
   1 -16 -18 1951.35 231.661  32
   1  16  18 1620.90 205.630  34
  -1 -16  18 1753.11 193.222  43
  -1 -16  18 1900.25 178.471  15
   1 -16 -19 931.199 180.776  32
   1  16  19 954.701 154.991  34
  -1 -16  19 850.077 134.925  43
  -1 -16  19 976.673 126.587  15
  -1 -16  20 1112.74 142.673  37
  -1  16 -20 880.484 117.631  29
  -1 -16  21 2225.33 156.807  37
  -1 -17 -20 311.483 96.0349  32
  -1 -17 -19 366.649 130.630  32
   1 -17  19 450.667 113.865  37
  -1  17  18 4868.98 301.577  34
  -1 -17 -18 4655.80 313.373  32
  -1  17  17 4682.18 312.481  34
  -1 -17 -17 4245.35 317.288  32
  -1 -17 -16 264.905 190.838  32
  -1  17  16 285.241 103.387  18
   1 -17  16 392.482 168.126  37
  -1 -17 -15 7807.20 469.673  32
  -1  17  15 7998.05 403.399  18
   1 -17  15 8970.95 474.997  37
  -1 -17 -14 1666.83 257.167  32
   1 -17  14 1595.47 201.040  43
  -1  17  14 1272.04 175.753  26
  -1  17  14 1853.33 190.388  18
  -1 -17 -13 276.740 209.364  32
   1 -17  13 359.132 172.224  43
  -1  17  13 141.038 142.427  26
  -1  17  13 219.529 147.289  18
  -1  17  12 19890.1 903.683  26
   1 -17  12 22515.2 940.839  43
  -1 -17 -12 21398.7 960.538  32
   1 -17  11 2865.42 290.327  43
  -1  17  11 2856.68 263.872  26
  -1 -17 -11 2363.19 241.962   5
  -1 -17 -11 2729.59 305.830  32
   1 -17  10 2282.63 270.070  43
  -1  17  10 2037.17 243.417  26
   1  17 -10 2206.09 209.025   4
  -1  17  10 1596.83 222.527   3
  -1 -17 -10 1819.24 269.449  32
   1 -17   9 4301.61 356.359  43
  -1  17   9 4485.00 330.756  26
   1  17  -9 4057.03 290.635   4
  -1  17   9 4092.88 299.770   4
   1 -17   8 282.272 216.972  43
  -1 -17  -8 244.037 191.297  32
  -1  17   8 307.254 202.097  26
  -1  17   8 49.3759 167.000   4
   1  17  -8 286.355 165.942   4
  -1  17   7 3539.83 303.936   4
  -1  17   7 3300.60 562.721   1
   1  17  -7 5043.28 317.141   4
   1  17  -7 3646.20 658.069  13
   1 -17   7 4001.33 370.765  43
  -1 -17  -7 3086.75 301.349  32
   1  17  -7 3613.83 273.240  26
  -1  17   7 3786.50 329.502  26
  -1 -17  -7 3689.76 603.904   9
  -1  17   6 2149.52 264.886   4
   1  17  -6 2485.70 258.692   4
  -1  17   6 2045.87 499.229   1
   1  17  -6 2147.90 496.967   1
   1 -17   6 2111.78 311.437  43
  -1  17   6 2738.81 287.045  26
   1  17  -6 2150.36 231.535  26
  -1 -17  -6 2097.07 563.292  12
  -1 -17  -6 2138.71 478.271   9
   1  17  -6 2205.18 546.128  13
  -1 -17  -5 1952.00 466.250   9
   1  17  -5 2360.56 247.438  26
  -1  17   5 2994.36 301.213  26
  -1  17   5 2558.33 276.870   4
  -1  17   5 2284.82 538.002   1
   1  17  -5 1684.64 469.030   1
   1  17  -5 2353.07 258.245   4
  -1 -17  -5 2684.39 599.959  12
   1  17  -5 1586.86 496.837  13
  -1 -17  -4 13629.5 1042.99   9
   1  17  -4 13360.7 634.023  26
   1  17  -4 13531.9 645.913   4
   1  17  -4 10735.8 956.970   1
  -1  17   4 14029.1 668.336   4
  -1  17   4 13866.6 1097.60   1
   1  17  -4 12785.5 1222.25  13
  -1  17   4 11907.6 1193.23  13
  -1 -17  -4 12461.0 1162.59  12
  -1 -17  -3 2738.20 499.202   9
   1  17  -3 3029.55 286.836  26
  -1  17   3 2899.88 285.319   4
   1  17  -3 1622.23 496.380   1
  -1  17   3 2609.36 579.371   1
   1  17  -3 3083.85 292.227   4
   1  17  -3 2609.43 642.801  13
  -1 -17  -3 2007.29 586.463  12
  -1  17   3 3061.24 694.355  13
  -1 -17  -2 5255.06 653.672   9
  -1  17   2 6971.69 424.677  26
   1  17  -2 6013.99 394.416  26
  -1  17   2 6262.46 417.271   4
   1  17  -2 4369.12 634.145   1
  -1  17   2 6793.10 773.935   1
  -1  17   2 5964.81 840.795  13
  -1 -17  -2 5620.68 812.983  12
   1  17  -2 6746.25 924.694  13
  -1  17   1 26537.9 1095.53  26
   1  17  -1 25336.2 1075.30  26
  -1  17   1 25850.2 1094.16   4
  -1  17   1 24931.1 1574.85   1
  -1  17   1 24570.5 1710.91  13
   1  17  -1 29768.7 1867.57  13
  -1 -17  -1 24797.9 1665.55  12
  -1 -17   0 17955.6 1131.50   9
  -1  17   0 19040.5 829.272  26
   1  17   0 18315.1 822.962  26
   1  17   0 17900.1 804.950   4
  -1  17   0 17202.2 827.564   4
  -1  17   0 14651.7 1188.69   1
  -1  17   0 18073.9 1416.51  13
  -1 -17   0 17837.7 1368.62  12
   1  17   0 17032.0 1415.94  13
  -1 -17   1 19777.8 1225.14   9
   1  17   1 22105.1 944.327  26
  -1  17  -1 22043.1 941.737  26
   1  17   1 21006.8 923.351   4
  -1 -17   1 20731.9 925.476  15
  -1  17  -1 22441.3 1582.25  13
  -1  17  -2 5415.92 357.350  26
  -1  17  -2 4766.33 699.327   1
   1  17   2 4776.63 350.928   4
  -1 -17   2 4631.93 346.724  15
  -1  17  -2 4196.24 761.239  13
  -1  17  -3 2423.65 249.772  26
  -1  17  -3 2533.83 286.500   4
   1  17   3 2395.97 269.880   4
  -1  17  -3 2918.08 555.592   1
   1  17   3 1694.33 490.293   1
  -1  17  -3 1553.86 554.025  13
  -1 -17   4 13396.4 756.073  43
   1  17   4 15059.9 703.830  26
  -1  17  -4 14341.5 662.362  26
  -1  17  -4 14814.0 701.212   4
   1  17   4 14568.6 672.585   4
  -1  17  -4 13068.6 1085.96   1
  -1  17  -4 14969.1 1237.13  13
  -1 -17   5 2444.73 326.817  43
  -1  17  -5 1711.98 217.440  26
   1  17   5 2346.48 293.589  26
   1  17   5 1117.80 455.605   1
  -1  17  -5 2013.44 512.096   1
   1  17   5 2649.71 269.904   4
  -1  17  -5 2312.24 262.376   4
  -1  17  -5 1698.06 487.229  13
  -1 -17   6 1881.33 302.156  43
  -1  17  -6 1769.16 202.987  26
   1  17   6 1537.07 274.106  26
  -1  17  -6 1791.24 244.956   4
  -1  17  -6 2215.08 494.475   1
   1  17   6 1144.17 467.327   1
   1  17   6 1677.16 233.993   4
  -1  17  -6 1564.43 523.817  13
  -1 -17   7 4163.22 373.197  43
   1  17   7 3398.97 322.790  26
   1  17   7 3504.49 292.139   4
  -1  17  -7 4262.76 323.218   4
  -1  17  -7 3521.57 634.854  13
  -1 -17   8 153.948 239.311  43
  -1  17  -8 238.967 167.196   4
   1  17   8 305.786 160.499   4
   1  17   8 17.1171 223.696  26
  -1 -17   9 5521.60 418.042  43
   1  17   9 5495.42 385.573  26
  -1  17  -9 5092.70 343.613   4
   1  17   9 5294.00 333.029   4
  -1 -17  10 1973.31 289.321  43
   1  17  10 1399.70 233.589  26
   1  17  10 1763.47 193.342   4
  -1  17 -10 980.019 196.633   3
   1  17  10 2323.13 302.480  34
   1  17  11 2754.46 257.464  26
  -1 -17  11 3025.43 310.649  43
   1  17  11 2272.62 313.609  34
   1  17  12 19603.3 814.018  26
  -1  17 -12 17258.0 810.726  30
  -1 -17  12 18418.2 870.239  43
   1  17  12 19554.2 888.705  34
  -1 -17  13 379.744 179.874  37
  -1  17 -13 151.220 135.172  30
   1  17  13 219.957 143.346  26
  -1 -17  13 422.440 190.810  43
   1  17  13 49.4080 215.148  34
  -1 -17  14 1942.29 255.227  37
   1  17  14 2316.47 200.144  26
  -1 -17  14 2593.05 267.844  43
   1  17  14 2611.75 284.985  34
   1  17  15 7349.73 437.697  34
  -1 -17  15 7476.35 432.295  37
  -1 -17  15 7563.75 425.543  43
  -1 -17  16 754.198 180.007  37
  -1 -17  16 679.357 170.647  43
  -1 -17  17 4337.29 263.084  15
  -1 -17  17 3987.98 266.190  43
   1 -17 -17 3737.96 283.750  32
  -1 -17  18 4609.81 244.281  15
  -1 -17  18 4623.58 242.554  43
   1 -17 -18 3861.04 271.815  32
   1 -17 -19 211.735 118.012  32
   1 -17 -20 216.655 89.7104  32
  -1 -18 -18 1840.77 168.907  32
   1 -18  18 2373.90 168.897  37
  -1 -18 -17 938.185 161.029  32
   1 -18  17 1584.68 166.139  37
  -1 -18 -16 1520.75 188.772  32
   1 -18  16 1524.61 185.898  37
  -1 -18 -15 5484.97 344.280  32
  -1  18  15 5040.88 284.179  18
   1 -18  15 6170.74 351.969  37
   1 -18  14 5799.63 355.095  37
  -1 -18 -14 4916.47 339.876  32
  -1  18  14 5095.25 290.518  18
  -1  18  14 4666.45 279.667  26
   1 -18  14 4906.26 296.022  43
  -1 -18 -13 945.753 206.419  32
  -1  18  13 864.089 155.986  18
  -1  18  13 1007.04 162.737  26
   1 -18  13 1039.97 178.925  43
  -1  18  12 1034.88 172.119  26
   1 -18  12 977.596 190.695  43
  -1 -18 -12 936.654 207.797  32
  -1  18  11 2892.12 254.502  26
   1 -18  11 2596.57 267.748  43
  -1 -18 -11 2326.61 268.228  32
   1 -18  10 1690.20 232.090  43
  -1  18  10 1465.84 209.807  26
  -1  18  10 851.428 173.300   3
  -1 -18 -10 1329.35 208.858   5
  -1 -18 -10 858.695 209.867  32
   1 -18   9 5082.38 374.522  43
  -1  18   9 5603.11 359.858  26
   1  18  -9 4948.33 311.803   4
  -1  18   9 3762.68 318.468   3
  -1 -18  -9 4298.72 329.867  32
   1 -18   8 26565.3 1108.97  43
  -1  18   8 26253.8 1070.17  26
  -1  18   8 23917.3 1037.96   4
   1  18  -8 25269.4 1028.65   4
  -1 -18  -8 22563.6 1031.26  32
   1 -18   7 6738.33 459.009  43
   1  18  -7 5926.07 368.400   4
  -1  18   7 6038.28 388.622   4
  -1  18   7 6638.60 414.315  26
   1 -18   6 1028.35 275.711  43
  -1  18   6 1572.04 236.685  26
   1  18  -6 1380.41 182.309  26
   1  18  -6 1469.87 211.104   4
  -1  18   6 1159.32 210.259   4
   1  18  -5 3895.09 305.818  26
  -1  18   5 4860.89 356.143  26
  -1  18   5 4513.96 336.108   4
   1  18  -5 5112.81 342.084   4
   1  18  -4 4395.14 326.009  26
   1  18  -4 5348.82 345.650   4
  -1  18   4 4474.87 350.321   4
   1  18  -3 3561.67 299.639  26
  -1  18   3 4018.59 334.204   4
   1  18  -3 3407.18 297.267   4
   1  18  -3 2622.83 650.537  13
  -1  18   3 3009.56 653.180  13
   1  18  -2 2981.24 279.380  26
  -1  18   2 3130.11 294.448  26
  -1  18   2 2836.16 293.750   4
  -1  18   2 3317.61 589.110   1
  -1 -18  -2 1302.97 545.317  12
  -1  18   2 2675.51 626.448  13
   1  18  -2 2001.33 595.013  13
   1  18  -1 7925.17 463.602  26
  -1  18   1 8084.74 463.240  26
  -1  18   1 8146.12 483.148   4
  -1  18   1 7580.52 826.922   1
   1  18  -1 7050.83 913.523  13
  -1 -18  -1 7041.24 888.436  12
  -1  18   1 6394.80 874.836  13
   1  18   0 4078.81 346.328  26
  -1  18   0 4541.25 332.868  26
  -1  18   0 4725.75 359.195   4
  -1  18   0 3795.69 625.185   1
   1  18   0 2953.86 580.332   1
   1  18   0 4359.10 340.722   4
  -1 -18   0 3565.17 702.755  12
   1  18   0 2685.22 656.503  13
  -1  18   0 4647.32 777.920  13
  -1  18  -1 8965.59 489.923  26
   1  18   1 9440.94 501.418  26
   1  18   1 8810.34 489.072   4
   1  18   1 5466.97 752.586   1
   1  18   1 6669.31 944.472  13
  -1  18  -1 9330.28 1005.32  13
  -1 -18   1 6146.48 854.088  12
  -1  18  -2 2295.04 251.799  26
   1  18   2 2387.52 292.450  26
  -1  18  -2 2534.95 560.947   1
   1  18   2 2489.64 275.807   4
   1  18   2 1672.67 618.879  13
  -1 -18   2 2127.90 240.224  15
  -1 -18   2 1387.74 537.456  12
  -1  18  -2 1890.73 566.514  13
  -1  18  -3 3841.69 296.561  26
  -1  18  -3 3949.81 328.057   4
   1  18   3 4099.85 324.364   4
   1  18   3 2617.23 660.103  13
  -1  18  -3 4020.99 693.138  13
  -1 -18   3 3624.92 302.255  15
  -1 -18   4 4849.96 432.861  43
   1  18   4 4733.13 370.998  26
  -1  18  -4 4766.31 327.779  26
   1  18   4 5005.36 347.981   4
  -1  18  -4 4865.86 354.607   4
  -1 -18   4 4564.52 345.754  15
  -1 -18   5 4002.67 373.909  43
  -1  18  -5 3675.70 314.472   4
   1  18   5 4460.87 307.597   4
  -1  18  -5 3501.26 277.121  26
   1  18   5 4078.24 340.268  26
  -1 -18   6 1998.71 313.280  43
  -1  18  -6 2031.40 242.846   4
   1  18   6 2266.50 232.148   4
  -1  18  -6 1510.51 191.031  26
   1  18   6 1883.74 274.654  26
  -1 -18   7 6560.00 467.129  43
   1  18   7 5778.12 360.576   4
  -1  18  -7 5933.63 382.826   4
   1  18   7 6246.52 409.475  26
  -1 -18   8 23630.5 1103.54  43
   1  18   8 23963.9 1018.52   4
  -1  18  -8 26054.6 1044.90   4
   1  18   8 25023.5 1058.42  26
  -1 -18   9 5406.35 386.275  43
   1  18   9 4371.50 286.209   4
   1  18   9 4936.07 337.275  26
  -1 -18  10 676.668 220.080  43
  -1 -18  10 615.121 156.070   5
   1  18  10 831.752 158.787   4
   1  18  10 775.902 173.893  26
  -1 -18  11 3274.84 304.866  43
   1  18  11 3025.99 250.342  26
  -1 -18  12 945.024 203.811  37
  -1  18 -12 640.153 159.391  30
   1  18  12 1154.51 173.012  26
  -1 -18  12 1223.47 226.228  43
  -1 -18  13 887.154 194.188  37
   1  18  13 1199.74 164.162  26
  -1 -18  13 1111.45 208.987  43
  -1 -18  13 1206.93 189.097  15
  -1 -18  14 4939.48 322.167  37
   1  18  14 4281.45 260.877  26
  -1 -18  14 4984.65 325.618  43
  -1 -18  14 4940.86 310.203  15
  -1 -18  15 5403.49 334.228  43
  -1 -18  15 5882.26 345.180  37
  -1 -18  16 2734.38 207.170  43
  -1 -18  16 2584.31 214.225  37
  -1 -18  17 947.887 127.794  43
  -1 -18  17 1073.62 149.342  37
   1 -18 -18 911.057 143.510  32
  -1 -18  18 1868.17 147.101  37
   1 -19  17 783.728 111.013  37
  -1 -19 -16 1096.38 143.467  32
   1 -19  16 1700.79 160.536  37
  -1 -19 -15 5048.23 320.874  32
   1 -19  15 8523.43 369.840  37
  -1 -19 -14 593.366 156.792  32
  -1  19  14 838.450 118.679  18
   1 -19  14 928.348 172.643  37
   1 -19  13 1493.94 197.859  37
  -1 -19 -13 1135.10 181.161  32
  -1  19  13 1572.83 160.577  18
  -1  19  13 1568.36 159.237  26
   1 -19  13 1429.52 170.602  43
  -1  19  12 6380.74 340.078  18
  -1  19  12 6648.64 347.295  26
   1 -19  12 6067.69 352.265  43
  -1  19  11 133.587 143.765  26
   1 -19  11 307.701 166.069  43
  -1 -19 -11 301.848 155.569  32
  -1  19  10 72.8784 142.450  26
   1 -19  10 73.6764 165.091  43
  -1 -19 -10 125.980 148.220  32
   1  19  -9 3788.86 255.602   4
  -1 -19  -9 3770.34 290.127   5
  -1  19   9 3706.06 288.660  26
   1 -19   8 3012.97 285.806  43
   1  19  -8 2658.07 225.394   4
  -1  19   8 2781.69 260.295  26
   1 -19   7 1191.14 245.473  43
   1  19  -7 1154.00 177.056   4
  -1  19   7 805.942 184.141   4
  -1  19   7 1005.85 206.404  26
   1 -19   6 5463.05 410.363  43
   1  19  -6 5834.48 353.756   4
  -1  19   6 5256.90 363.374   4
  -1  19   6 5582.76 374.247  26
   1 -19   5 1951.31 294.341  43
   1  19  -5 1815.86 193.789  26
  -1  19   5 1633.80 234.997  26
  -1  19   5 1697.61 230.064   4
   1  19  -5 2169.91 235.910   4
   1  19  -4 2289.51 223.736  26
   1  19  -4 2001.43 233.950   4
  -1  19   4 1738.37 241.344   4
  -1  19   3 3256.95 303.076  26
   1  19  -3 3085.43 274.069  26
   1  19  -3 3370.43 283.484   4
  -1  19   3 3557.22 305.686   4
   1  19  -2 1071.68 217.291  26
  -1  19   2 1470.53 236.197  26
  -1  19   2 1678.29 242.409   4
   1  19  -1 7201.41 429.596  26
  -1  19   1 7520.33 443.466  26
  -1  19   1 7624.91 455.444   4
   1  19   0 4919.80 365.048  26
  -1  19   0 5504.03 367.109  26
   1  19   0 5902.20 370.292   4
  -1  19   0 5546.13 388.927   4
   1  19   1 9088.07 498.947  26
  -1  19  -1 8553.46 483.534  26
   1  19   1 9291.93 492.948   4
   1  19   2 1207.73 241.776  26
  -1  19  -2 1218.78 199.483  26
  -1  19  -3 2213.89 232.574  26
  -1  19  -3 2697.99 270.736   4
  -1 -19   3 2197.52 236.287  15
  -1 -19   4 3345.51 361.793  43
  -1  19  -4 3734.37 272.024  26
   1  19   4 3805.63 303.353   4
  -1  19  -4 3861.89 314.371   4
  -1 -19   4 3320.97 284.348  15
  -1 -19   5 1439.31 284.304  43
   1  19   5 1661.11 255.024  26
  -1  19  -5 2240.44 245.714   4
   1  19   5 2179.50 227.938   4
  -1 -19   5 1823.79 230.234  15
  -1 -19   6 5245.58 404.934  43
   1  19   6 5150.52 365.273  26
   1  19   6 5984.35 349.285   4
  -1  19  -6 4865.86 347.445   4
  -1 -19   6 5224.15 351.811  15
  -1 -19   7 2116.59 285.629  43
   1  19   7 1581.82 231.580  26
   1  19   7 1835.48 204.875   4
  -1  19  -7 1787.82 214.203   4
  -1 -19   7 1957.26 230.555  15
  -1 -19   8 2370.31 288.498  43
   1  19   8 3143.38 252.831  26
   1  19   8 2525.55 220.054   4
  -1 -19   8 2644.29 245.605  15
  -1 -19   9 3545.12 319.452  43
   1  19   9 4102.15 281.625  26
  -1 -19   9 3434.90 260.642   5
  -1 -19   9 3579.78 276.855  15
   1  19  10 406.383 152.688  26
  -1  19 -10 92.0874 145.839  30
  -1 -19  10 199.698 180.909  43
  -1 -19  10 238.948 157.836  15
  -1 -19  11 283.992 164.201  37
   1  19  11 358.914 140.719  26
  -1  19 -11 305.756 141.965  30
  -1 -19  11 244.352 183.360  43
  -1 -19  11 315.991 146.178  15
  -1 -19  12 5662.91 333.712  37
   1  19  12 5401.56 298.152  26
  -1 -19  12 5511.82 344.160  43
  -1 -19  12 5518.20 321.699  15
  -1 -19  13 1526.88 194.377  37
  -1 -19  13 1766.22 188.534  15
   1  19  13 1517.51 156.296  26
  -1 -19  13 1683.23 200.237  43
   1 -19 -14 1135.86 169.648  32
  -1 -19  14 1536.11 166.240  15
  -1 -19  14 1139.49 166.538  37
  -1 -19  14 1390.93 180.253  43
  -1 -19  15 8091.22 352.112  15
  -1 -19  15 8224.62 356.759  43
  -1 -19  15 8361.24 361.637  37
  -1 -19  16 1617.15 138.040  43
  -1 -19  16 2022.94 156.965  37
   1 -19 -17 329.705 97.7562  32
  -1 -19  17 816.860 103.270  37
   1 -20  15 601.235 110.097  37
   1 -20  14 3864.56 242.415  37
  -1 -20 -13 2996.14 214.871  32
   1 -20  13 7627.97 316.056  37
  -1  20  12 1972.32 164.196  26
   1 -20  12 1611.20 169.038  43
  -1  20  12 1610.66 154.353  18
  -1  20  11 663.174 139.614  26
   1 -20  11 643.018 151.068  43
  -1  20  11 627.259 128.171  18
   1 -20  10 506.832 157.882  43
  -1  20  10 313.293 134.172  26
   1 -20   9 3363.43 259.079  43
  -1 -20  -9 3088.08 230.290   5
  -1  20   9 3267.63 239.832  26
   1 -20   8 1917.99 228.508  43
  -1 -20  -8 1768.48 205.286   5
   1  20  -8 1646.83 174.692   4
  -1  20   8 1487.47 195.952  26
   1 -20   7 1683.43 236.887  43
  -1  20   7 1065.98 188.015   3
  -1 -20  -7 1931.47 227.773   5
   1  20  -7 1650.37 189.866   4
  -1  20   7 1615.73 206.632  26
   1 -20   6 664.596 201.266  43
  -1  20   6 639.018 179.135   3
   1  20  -6 851.154 166.265   4
  -1  20   6 570.785 168.283  26
  -1  20   5-190.323 166.143   4
   1  20  -5 48.6088 140.023   4
   1 -20   5 49.9988 206.961  43
   1 -20   4 4505.17 370.479  43
   1  20  -4 4925.31 309.156   4
  -1  20   4 3927.02 305.933   4
   1  20  -4 3805.70 267.921  26
   1 -20   3 9082.32 531.755  43
   1  20  -3 9066.81 464.439   4
  -1  20   3 9045.16 482.284   4
   1  20  -3 8147.67 435.882  26
  -1  20   3 8278.14 466.263  26
  -1  20   2 7121.45 421.404   4
   1  20  -2 6237.54 370.185  26
  -1  20   2 7089.51 407.660  26
  -1  20   1 1705.06 234.015   4
  -1  20   1 1839.15 212.417  26
   1  20  -1 1763.38 204.799  26
  -1 -20   0-87.0578 210.234  43
   1  20   0 94.0515 154.259  26
  -1  20   0-7.63300 154.754  26
  -1  20   0 92.1477 177.749   4
   1  20   0 309.549 174.070   4
   1  20   1 1727.08 224.254  26
  -1  20  -1 1921.85 214.650  26
   1  20   1 1987.61 231.073   4
   1  20   2 7592.07 420.355  26
   1  20   2 7732.50 415.533   4
   1  20   3 11243.1 523.725   4
  -1  20  -3 10841.3 540.656   4
  -1 -20   4 4097.50 363.724  43
  -1  20  -4 4484.05 322.335   4
   1  20   4 4274.60 300.859   4
  -1 -20   4 4216.83 287.406  15
  -1 -20   5 161.308 204.764  43
   1  20   5 281.627 158.547  26
   1  20   5 96.6064 144.551   4
  -1  20  -5-82.9276 163.310   4
  -1 -20   5 145.713 142.192  15
  -1 -20   6 515.371 216.405  43
   1  20   6 663.220 166.827  26
   1  20   6 420.590 155.301   4
  -1  20  -6 364.894 165.252   3
  -1 -20   6 470.124 154.996  15
  -1 -20   7 1717.63 242.783  43
   1  20   7 1980.07 209.356  26
   1  20   7 1415.48 178.738   4
  -1 -20   7 1559.11 204.326   5
  -1 -20   7 1667.68 189.664  15
  -1 -20   8 1477.78 226.494  43
  -1 -20   8 1604.02 190.696  15
   1  20   8 1750.55 190.437  26
   1  20   8 1191.86 163.729   4
  -1 -20   8 1356.49 183.919   5
  -1 -20   9 2465.99 256.087  43
  -1 -20   9 2483.08 213.511  15
   1  20   9 3009.66 220.743  26
  -1 -20   9 2341.02 190.230   5
   1  20   9 2165.99 180.265   4
  -1 -20  10 616.160 154.651  37
  -1 -20  10 462.590 139.391  15
   1 -20 -10 210.610 123.631  32
   1  20  10 367.516 125.690  26
  -1  20 -10 330.624 125.157  30
  -1 -20  10 509.587 179.651  43
  -1 -20  11 686.442 150.458  37
  -1 -20  11 781.063 149.859  15
   1  20  11 868.726 139.926  26
  -1  20 -11 475.529 115.471  30
  -1 -20  11 850.580 175.929  43
  -1 -20  12 1697.84 172.344  37
  -1 -20  12 1608.19 168.532  15
   1  20  12 1319.55 144.231  26
  -1 -20  12 1988.22 197.646  43
  -1 -20  13 6918.13 308.605  15
  -1 -20  13 7275.49 326.047  43
  -1 -20  13 7499.64 315.607  37
  -1 -20  14 4021.11 200.898  37
  -1 -20  14 3739.23 204.579  43
  -1 -20  15 416.228 94.6097  37
   1 -21  11 2784.48 188.431  43
  -1  21  10 3909.36 231.154  26
   1 -21  10 3362.91 228.026  43
  -1  21  10 3545.43 221.522  18
  -1  21   9 4186.03 256.894  26
   1 -21   9 4169.70 270.032  43
   1 -21   9 3690.14 233.230  15
  -1 -21  -8 701.155 147.693   5
  -1  21   8 255.040 112.773   3
  -1  21   8 795.236 147.562  26
   1 -21   8 554.996 162.978  43
   1 -21   8 631.927 124.576  15
   1  21  -7 708.363 134.572   4
  -1  21   7 360.816 134.296   3
  -1 -21  -7 1059.82 170.918   5
  -1  21   7 801.400 155.600  26
   1 -21   7 1096.91 184.040  43
   1 -21   7 706.436 129.201  15
  -1 -21  -6 6221.58 352.251   5
   1  21  -6 6522.85 324.459   4
   1 -21   6 7202.99 382.334  43
  -1  21   6 6078.67 333.422  26
   1 -21   5 6599.20 382.530  43
   1  21  -5 6356.31 327.358   4
  -1 -21  -5 6231.49 357.470   5
   1 -21   4 961.004 215.571  43
  -1 -21  -4 823.198 199.438  43
   1  21  -4 1087.15 171.213   4
  -1  21   4 527.008 167.681   3
   1  21  -3 1440.67 181.157   4
  -1  21   3 775.506 179.818   3
   1 -21   3 1470.25 231.021  43
  -1 -21  -3 1210.75 218.604  43
  -1  21   3 985.360 172.369  26
  -1  21   2 5233.05 340.346   4
  -1 -21  -2 6121.03 390.650  43
   1 -21   2 5684.91 389.456  43
   1  21  -2 5592.59 316.877  26
  -1  21   2 5605.77 339.609  26
  -1  21   1 3504.23 270.033   4
  -1 -21  -1 3742.90 311.563  43
  -1  21   1 3425.65 255.892  26
   1  21  -1 2835.02 232.578  26
   1  21   0 8690.35 442.188   4
  -1  21   0 9199.41 457.596   4
  -1 -21   0 8812.17 492.269  43
  -1  21   0 7749.72 427.754  26
   1  21   0 7979.67 423.922  26
   1  21   1 4544.43 303.523   4
   1  21   1 5088.26 303.614  26
  -1  21  -1 4093.64 282.194  26
   1  21   2 6232.93 354.531   4
   1  21   2 6273.01 347.668  26
  -1  21  -2 5686.11 330.948  26
   1  21   3 1528.07 188.877   4
   1  21   3 1733.34 194.290  26
  -1 -21   4 835.466 208.388  43
  -1  21  -4 287.953 164.019   3
   1  21   4 695.126 156.534   4
  -1 -21   5 6811.20 369.504   5
   1  21   5 6045.96 333.736   4
   1  21   5 6135.96 339.719  26
   1  21   6 5774.18 322.391   4
  -1 -21   6 7139.89 360.845   5
   1  21   6 6848.51 343.246  26
  -1 -21   6 7498.11 402.946  43
  -1 -21   6 5952.02 315.994  15
  -1  21  -7 565.550 139.429   3
   1  21   7 712.880 134.984   4
  -1 -21   7 768.637 147.685   5
  -1 -21   7 641.488 132.375  15
   1  21   7 982.654 153.710  26
  -1 -21   7 874.454 194.084  43
  -1 -21   8 843.144 141.241  37
   1  21   8 740.018 126.780   4
  -1 -21   8 897.874 137.160   5
  -1  21  -8 632.374 142.433  30
   1  21   8 1027.64 151.739  26
  -1 -21   8 831.903 181.517  43
  -1 -21   8 796.210 138.722  15
  -1 -21   9 4776.00 269.137  37
   1  21   9 4735.85 264.959  26
  -1 -21   9 5228.74 308.283  43
  -1 -21   9 4740.72 263.546  15
  -1 -21  10 2759.06 200.968  37
   1  21  10 3186.90 199.557  26
  -1 -21  10 3013.34 201.424  15
  -1 -21  11 2803.60 197.043  37
  -1 -21  11 3620.20 232.960  43
  -1 -21  12 782.999 107.489  37
  -1 -21  12 973.080 132.149  43
  -1 -21  13 2579.35 166.934  43
   1 -22  11 96.1632 78.7577  37
   1 -22  10 7211.49 338.793  37
   1 -22   9 278.936 101.041  43
  -1  22   8 2062.60 157.381  18
  -1  22   8 2208.18 167.805  26
   1 -22   8 1876.79 138.487   5
   1 -22   8 1891.97 176.012  43
  -1  22   7 928.567 129.916  26
  -1 -22  -7 725.813 130.306   5
   1 -22   7 873.535 147.056  43
  -1 -22  -7 886.503 130.961  43
  -1  22   6 3301.78 217.581  26
  -1 -22  -6 3577.68 224.542   5
   1  22  -6 3373.89 201.172   4
   1 -22   6 3525.30 238.714  43
  -1 -22  -6 3347.31 221.036  43
   1  22  -5 466.907 122.217   4
  -1 -22  -5 891.822 155.556   5
  -1  22   5 406.646 130.152   3
   1 -22   5 736.268 160.094  43
  -1 -22  -5 617.662 150.939  43
  -1  22   4 1403.84 163.224  26
   1  22  -4 1369.86 158.826   4
  -1 -22  -4 1549.17 184.038   5
   1 -22   4 1693.75 204.677  43
  -1 -22  -4 1602.37 187.869  43
  -1  22   3 421.244 128.681  26
  -1  22   3 314.812 134.310   3
   1  22  -3 450.227 131.142   4
  -1 -22  -3 649.479 158.932   5
   1 -22   3 583.066 173.970  43
  -1 -22  -3 436.928 156.493  43
  -1  22   2 216.797 123.564  26
  -1  22   2 204.735 135.289   3
   1 -22   2 310.458 165.751  43
  -1 -22  -2 348.416 151.375  43
  -1  22   1 121.834 115.188  26
   1  22  -1 142.161 107.105  26
  -1  22   1 37.9526 125.351   3
  -1 -22  -1 253.666 159.634   5
   1 -22   1 93.3659 152.708  43
  -1 -22  -1 357.985 163.360  43
   1  22   0 7060.96 341.343  26
  -1  22   0 6796.91 341.150  26
   1  22   0 7512.41 361.736   4
  -1 -22   0 7905.71 397.094   5
   1 -22   0 7849.78 416.155  43
  -1 -22   0 7466.60 397.954  43
   1  22   1 387.834 126.537  26
  -1  22  -1 52.2540 99.7151  26
   1  22   1 56.2777 124.550   4
  -1 -22   1 81.1550 150.534   5
  -1 -22   1 7.41318 156.816  43
   1 -22  -1 47.7362 163.585  43
   1  22   2 352.364 122.384  26
  -1 -22   2 191.095 144.948   5
   1  22   2 176.886 125.634   4
  -1  22  -2 263.286 137.920   3
   1  22   3 585.290 129.175  26
  -1 -22   3 858.573 165.479   5
  -1  22  -3 431.027 136.344   3
   1  22   3 530.374 130.555   4
  -1 -22   4 1897.38 190.332   5
   1  22   4 1732.00 166.998   4
  -1 -22   4 1535.87 198.923  43
   1  22   5 414.614 122.696   4
  -1  22  -5 211.180 118.997   3
  -1 -22   5 700.578 141.233   5
  -1 -22   5 599.336 158.435  43
   1  22   6 4218.62 245.536  26
   1  22   6 3496.82 226.328   4
  -1 -22   6 3932.94 241.071   5
  -1 -22   6 4293.51 279.931  43
   1  22   7 984.593 130.701  26
  -1 -22   7 866.018 122.734   5
   1  22   8 1814.01 147.158  26
  -1 -22   8 1979.70 183.504  43
  -1 -22   9 452.219 123.261  43
  -1 -22  10 8071.55 375.729  43
  -1 -22  11 64.4588 75.8379  43
  -1 -23  -6 36.5631 74.5263   5
   1 -23   6 3.71940 88.0560  43
  -1 -23  -5 489.001 107.637   5
   1 -23   5 407.169 102.527   5
  -1 -23  -5 369.906 93.3978  43
   1 -23   5 215.631 108.186  43
  -1 -23  -4 2692.25 182.372   5
   1 -23   4 2370.32 185.096  43
  -1 -23  -3 1872.02 165.718   5
   1 -23   3 1882.00 174.304  43
   1  23  -2 710.033 117.742   4
  -1 -23  -2 574.628 130.894  43
   1 -23   2 731.916 145.996  43
  -1 -23  -1 3480.29 217.723   5
  -1 -23  -1 3190.87 212.279  43
   1 -23   1 3527.00 231.392  43
  -1 -23   0 1803.21 170.193   5
  -1 -23   0 1802.26 172.611  43
   1 -23   0 2093.72 190.553  43
   1  23   1 3119.73 210.995   4
  -1 -23   1 3376.22 235.418  43
   1 -23  -1 3417.32 245.419  43
   1  23   2 665.939 114.522   4
  -1 -23   2 854.016 134.912   5
   1 -23  -2 950.545 153.630  43
  -1 -23   3 1682.88 162.481   5
   1 -23  -3 1650.74 180.595  43
  -1 -23   4 2992.45 197.242   5
   1 -23  -5 478.923 103.070   5
  -1 -23   5 382.440 96.6655   5
  -1 -23   5 629.018 124.151  43
  -1  23  -6 63.4048 70.5811  30
  -1 -23   6 184.813 102.731  43
   1 -23  -7 628.558 107.902  43
  -1 -23   7 706.652 113.726  43
  -1 -23   8 741.077 99.1534  43
   1 -24   1 289.407 76.2412   5
   1 -24   0 1304.16 122.431  43
  -1 -24   0 1674.85 123.865   5
   1 -24   0 1551.56 122.172   5
   1 -24  -1 236.639 79.8539  43
  -2   0   0 262111. 9404.30  10
  -2   0  -1 234195. 8962.39  12
  -2   0   1 259673. 9069.77  14
  -2   0  -1 265316. 9030.18  10
   2   0  -1 259685. 8963.18   7
  -2   0   2 13298.4 638.043  14
  -2   0  -2 14798.5 635.480  10
  -2   0   3 18926.0 791.919  14
  -2   0   3 20137.0 843.470   2
  -2   0  -3 18315.5 836.663   2
   2   0  -3 18160.0 851.820  11
  -2   0  -3 18239.2 737.008   7
  -2   0   4 58108.9 2134.74  14
  -2   0  -4 60668.8 2241.10  14
  -2   0  -4 54380.9 2189.53   2
  -2   0   4 58144.4 2189.01   2
  -2   0  -4 51390.0 2122.33   7
   2   0  -4 64290.8 2253.39  11
  -2   0  -5 883.749 201.719  14
  -2   0  -5 1010.59 182.513   2
  -2   0   5 1194.16 179.024   2
   2   0  -5 1029.32 213.780  11
  -2   0  -6 71278.9 2819.13  14
  -2   0   6 73201.3 2745.99   2
  -2   0  -6 76103.2 2768.64   2
   2   0  -6 69873.3 2824.37  11
  -2   0  -7 17202.3 865.822  14
  -2   0   7 17803.1 784.743   2
  -2   0  -7 18580.1 806.565   2
  -2   0  -8 53577.3 2071.71  14
  -2   0  -8 51587.9 1955.09   2
  -2   0   8 48455.7 1929.17   2
  -2   0  -9 3175.97 351.113  14
  -2   0   9 3481.55 244.807   2
  -2   0  -9 2897.48 248.093   2
  -2   0  -9 2873.60 386.584   7
   2   0 -10 23324.5 906.337  24
  -2   0 -10 21634.4 1055.65  14
   2   0 -10 22888.9 1113.36  11
  -2   0 -11 757.540 315.156   7
   2   0 -11 1019.60 323.164  11
  -2   0 -11 1128.21 161.282  24
   2   0 -11 958.534 173.810  24
   2   0 -12 214.443 269.023  11
   2   0 -12 92.6378 349.170   7
  -2   0 -12 177.992 275.909   7
   2   0 -12 269.531 151.155  24
  -2   0 -12 312.342 135.110  24
   2   0 -13 242.646 341.896   7
  -2   0 -13-143.209 273.941   7
   2   0 -13 84.5253 257.167  11
   2   0 -13 55.6072 158.266  24
  -2   0 -13 107.961 139.866  24
  -2   0  14 6920.91 416.399  37
  -2   0  14 6237.62 413.461  43
   2   0 -14 6459.43 400.585  24
  -2   0 -14 7145.73 394.756  24
   2   0 -14 6635.87 722.387   7
  -2   0 -14 7332.56 689.073   7
   2   0 -14 6979.87 604.694  11
  -2   0 -15 525.624 299.245   7
   2   0 -15 393.007 283.058  11
   2   0 -15 85.0216 328.610   7
  -2   0  15 497.961 202.887  37
  -2   0  15 637.721 215.353  43
  -2   0 -15 520.817 172.063  32
  -2   0 -15 626.409 162.166  30
  -2   0 -15 630.704 177.238  24
   2   0 -15 744.825 196.312  24
  -2   0  16 50606.3 1890.00  37
   2   0  16 48321.2 1863.86  36
  -2   0  16 43632.3 1864.85  43
  -2   0 -16 44912.3 1819.98  32
  -2   0 -16 46149.8 2334.13   7
   2   0 -16 47136.7 2499.80   7
   2   0 -16 47587.1 2164.69  11
   2   0 -16 46616.8 1852.25  24
  -2   0 -16 47997.1 1841.27  24
   2   0  17 11272.5 583.021  36
  -2   0  17 10016.2 590.661  37
  -2   0  17 8387.17 565.039  43
  -2   0 -17 10451.6 535.004  32
  -2   0 -17 10960.8 565.381  24
   2   0 -17 11471.7 588.599  24
   2   0 -17 9954.78 796.585  11
  -2   0 -17 10763.4 935.075   7
   2   0 -17 11283.7 1060.26   7
   2   0  18 34411.8 1417.26  36
  -2   0  18 34326.9 1428.73  37
   2   0 -18 34683.1 1409.15  24
  -2   0 -18 34000.3 1390.63  24
  -2   0 -18 33364.7 1358.46  32
  -2   0 -18 32406.7 1410.88  29
  -2   0 -18 32005.1 1910.80   7
   2   0 -18 33890.2 1715.26  11
   2   0  19 287.447 222.776  36
  -2   0  19 319.013 235.049  37
   2   0 -19 291.589 221.484  24
  -2   0 -19 325.210 215.002  24
  -2   0 -19 313.035 222.027  29
   2   0 -19 165.794 466.267   7
   2   0 -19 669.661 329.287  11
  -2   0 -19-136.693 442.778   7
   2   0  20 949.860 264.477  36
  -2   0  20 1288.22 283.059  37
  -2   0 -20 999.780 227.534  24
   2   0 -20 873.270 255.849  24
  -2   0 -20 1142.53 279.569  31
  -2   0 -20 974.398 252.422  29
   2   0 -20 1585.39 538.528   7
  -2   0 -20 1765.17 482.961   7
   2   0 -20 836.968 361.687  11
  -2   0 -21 4128.44 374.927  31
   2   0 -21 4102.07 367.198  24
  -2   0 -21 3924.07 337.007  24
  -2   0 -21 3905.43 349.149  29
   2   0  21 4022.98 367.258  36
  -2   0  21 4727.97 401.617  37
  -2   0 -22 1364.71 260.267  31
  -2   0 -22 1177.90 233.455  24
   2   0 -22 1488.78 270.218  24
  -2   0 -22 1327.65 238.977  29
   2   0  22 1648.86 259.256  36
  -2   0  22 1386.38 285.548  37
  -2   0 -23 7660.72 462.556  31
   2   0 -23 8029.45 480.768  24
  -2   0 -23 7100.35 426.976  29
   2   0  23 7862.90 467.400  36
  -2   0  23 7129.85 472.084  37
  -2   0 -24 5944.11 373.377  31
  -2   0  24 6227.08 410.266  37
   2   0  24 5842.64 380.453  36
   2   0 -24 6126.85 402.997  24
  -2   0  25 85.8931 124.043  25
   2   0  25 6.37805 140.907  36
  -2   0  25 53.1082 165.595  37
  -2   0 -25 73.0293 160.093  22
   2   0 -25 257.638 174.507  24
  -2   0  26 2675.85 232.893  37
  -2   0 -26 3186.61 247.101  22
   2   0 -26 3453.48 254.297  24
  -2   0 -26 2995.83 274.546  44
  -2   0  27 14925.3 617.630  37
  -2   0 -27 15894.5 669.121  44
  -2  -1 -27 11501.1 530.041  44
  -2   1  26 2560.23 208.346  37
  -2  -1 -26 2669.02 227.343  22
   2   1 -26 2873.35 229.905  24
  -2  -1 -26 2479.99 254.799  44
  -2   1  25 4093.93 296.784  37
   2  -1  25 3608.62 262.613  36
  -2   1  25 2817.25 240.625  25
  -2  -1 -25 4034.80 299.221  22
   2   1 -25 3823.03 292.498  24
  -2  -1 -25 3529.80 328.854  44
   2   1 -24 250.781 193.960  24
  -2   1  24-17.9884 188.962  37
   2  -1  24-136.231 174.078  36
  -2  -1 -23 10154.4 538.357  31
   2   1 -23 10743.4 579.189  24
   2  -1  23 10139.7 558.531  36
  -2   1  23 10064.4 577.954  37
  -2  -1 -22 2328.98 281.582  31
   2   1 -22 3060.26 308.809  24
  -2  -1 -22 2030.73 257.150  24
  -2   1  22 2600.74 318.835  37
   2  -1  22 2023.07 282.740  36
  -2  -1 -21 7678.31 498.581  31
   2   1 -21 9372.20 541.862  24
  -2  -1 -21 7441.97 476.916  24
  -2  -1 -21 7613.11 477.707  29
   2  -1  21 9438.08 533.867  36
  -2   1  21 8352.01 536.691  37
   2  -1  20 34564.0 1362.41  36
  -2   1  20 32527.1 1357.41  37
  -2  -1 -20 29567.7 1305.18  24
   2   1 -20 31417.8 1335.18  24
  -2  -1 -20 30982.7 1277.35  32
  -2  -1 -20 30138.8 1329.16  31
  -2  -1 -20 31080.6 1319.57  29
   2   1 -20 30694.4 1995.14   7
   2   1 -20 31830.4 1647.88  11
  -2  -1 -20 25949.8 1784.98   7
  -2   1  19 5247.44 413.071  37
  -2   1  19 4442.60 394.389  36
   2  -1  19 4946.92 404.635  36
  -2  -1 -19 4863.05 368.205  24
   2   1 -19 5130.28 391.306  24
  -2  -1 -19 3984.40 390.193  31
  -2  -1 -19 4475.15 346.334  32
  -2  -1 -19 4926.22 378.315  29
   2   1 -19 5759.28 862.839   7
  -2  -1 -19 3068.50 624.519   7
   2   1 -19 4765.63 576.918  11
  -2   1  18 4337.80 394.060  36
   2  -1  18 5016.50 395.704  36
  -2   1  18 4524.26 397.642  37
   2   1 -18 5733.32 403.925  24
  -2  -1 -18 4676.79 357.923  24
  -2  -1 -18 4383.37 340.731  32
  -2  -1 -18 4567.11 367.497  29
  -2  -1 -18 4951.12 653.534   7
   2   1 -18 4980.61 768.783   7
   2   1 -18 5706.48 628.742  11
  -2   1  17 17686.2 858.288  37
  -2   1  17 16607.8 837.329  36
  -2  -1 -17 17735.0 811.641  24
   2   1 -17 18115.2 836.362  24
  -2  -1 -17 17568.4 812.193  32
  -2  -1 -17 18215.8 844.398  29
  -2  -1 -17 20452.1 1329.05   7
   2   1 -17 17222.0 1341.21   7
   2   1 -17 20113.7 1147.21  11
  -2   1  16 2618.79 293.719  37
  -2  -1 -16 2185.81 250.697  24
   2   1 -16 2238.52 261.486  24
  -2  -1 -16 2558.56 245.239  30
  -2  -1 -16 2041.04 249.134  32
  -2  -1 -16 2349.62 263.626  29
   2   1 -16 2527.88 446.223  11
  -2  -1 -16 2546.98 492.591   7
   2   1 -16 2946.88 569.232   7
  -2   1  15 32974.6 1397.13  43
  -2  -1 -15 34616.8 1356.11  30
  -2  -1 -15 33962.0 1363.69  32
   2   1 -15 32420.6 1899.93   7
  -2  -1 -15 31503.6 1795.54   7
   2   1 -15 32315.1 1666.87  11
   2   1 -15 37109.1 1394.29  24
  -2  -1 -15 33933.5 1357.78  24
  -2   1  15 32239.4 1390.21  37
  -2   1  14 27821.1 1197.05  43
  -2   1  14 26070.0 1188.34  37
  -2  -1 -14 30061.7 1169.59  24
   2   1 -14 30702.9 1190.89  24
   2   1 -14 32699.0 1762.91   7
   2   1 -14 28014.0 1435.83  11
  -2  -1 -14 28395.7 1576.98   7
  -2  -1 -13 3284.86 257.301  24
   2   1 -13 3429.54 277.335  24
   2   1 -13 4142.67 566.403   7
  -2  -1 -13 3629.27 476.323   7
   2   1 -13 3241.23 437.699  11
   2   1 -12 5498.98 333.552  24
  -2  -1 -12 4607.21 300.106  24
   2   1 -12 5994.66 647.883   7
   2   1 -11 12024.2 545.828  24
   2   1 -11 11224.5 865.984   7
   2   1 -11 11757.2 745.830  11
  -2  -1 -11 11458.0 765.853   9
  -2   1  10 2080.47 194.320  18
  -2  -1 -10 1732.41 192.091   2
   2   1 -10 1163.76 393.960   7
  -2  -1 -10 1743.66 319.180   9
   2   1 -10 1801.04 197.122  24
   2   1  -9 80215.1 3473.19   7
  -2  -1  -9 88789.7 3410.15   9
  -2  -1  -9 87879.1 3230.15   2
  -2  -1  -8 84807.3 3099.08   9
  -2  -1  -8 81466.4 3031.17  14
  -2  -1  -8 76421.6 2940.52   2
  -2   1   8 80208.9 2900.22   2
   2   1  -7 123895. 4633.21  11
  -2  -1  -7 120132. 4651.23   9
   2   1  -7 130691. 4714.16   7
  -2  -1  -7 129007. 4624.83  14
  -2  -1  -7 112530. 4543.19   2
  -2   1   7 127228. 4515.68   2
   2   1  -6 47607.5 1806.36  11
  -2  -1  -6 44664.2 1818.32   9
  -2  -1  -6 45188.1 1787.40  14
  -2   1   6 47384.5 1715.86   2
   2   1  -5 105163. 3782.85   7
   2   1  -5 97346.5 3754.07  11
  -2  -1  -5 108357. 3801.19   9
  -2  -1  -5 107906. 3775.63  14
  -2   1   5 110277. 3655.98  14
  -2   1   5 99856.5 3694.81   2
   2   1  -4 100452. 3645.36  11
  -2  -1  -4 93761.3 3649.71   9
   2   1  -4 97515.6 3629.07   7
   2   1  -4 87626.1 3536.16  13
  -2   1   4 100731. 3566.47  14
  -2  -1  -4 98008.0 3649.49  14
  -2   1   4 107802. 3639.45   1
  -2   1   4 97295.7 3600.04   2
   2   1  -3 235833. 7346.81   7
  -2  -1  -3 216856. 7360.68  10
  -2  -1  -3 230808. 7400.87   9
   2   1  -3 206450. 7360.76  11
  -2  -1  -3 203436. 7309.12  12
  -2   1   3 219065. 7371.31   1
  -2   1   3 222228. 7353.18   2
   2   1  -2 21988.0 899.012  11
   2   1  -2 24647.2 852.402   7
  -2  -1  -2 24056.6 906.147  10
  -2  -1  -2 22749.6 850.523  12
  -2   1   2 24082.4 928.920   1
  -2   1   2 23867.8 908.362   2
  -2  -1  -1 3783.93 276.313  10
   2   1  -1 3587.77 195.518   7
   2   1  -1 3201.48 255.968  11
   2   1  -1 2922.60 161.336  13
  -2   1   1 3912.59 297.899   1
  -2   1   0 9589.66 382.344  10
  -2  -1   0 9869.11 466.102  10
  -2   1   0 9202.55 493.705   1
  -2   1  -1 1203.06 135.373  10
   2   1   1 1415.62 103.027   8
  -2   1  -1 1103.84 124.428  13
  -2  -1   1 1380.89 194.639  14
  -2   1  -2 18005.0 754.635  13
  -2   1  -3 223885. 8178.65   7
  -2   1  -3 218972. 8241.55  13
  -2   1  -3 236654. 8267.99   2
  -2   1  -3 241165. 8287.34   1
  -2   1  -4 91306.1 3446.49   7
  -2   1  -4 96945.4 3515.36  13
  -2   1  -4 91773.4 3487.73   2
  -2   1  -4 96004.2 3513.99   1
  -2   1  -5 94209.0 3337.91   7
  -2   1  -5 92951.2 3402.26  13
  -2   1  -5 88632.0 3326.32   2
  -2   1  -6 39095.3 1657.63   7
  -2   1  -6 39595.5 1724.65  13
  -2   1  -6 41971.9 1625.09   2
  -2  -1   6 43298.9 1647.37   2
  -2   1  -7 112594. 4514.29   7
  -2   1  -7 117869. 4536.52  14
  -2  -1   7 119385. 4442.44   2
  -2   1  -7 128956. 4440.37   2
   2  -1  -8 75132.6 2961.94  11
  -2   1  -8 74767.6 2959.49   7
  -2   1  -8 81665.6 2960.16  14
  -2  -1   8 75199.5 2816.88   2
  -2   1  -8 71865.6 2803.26   2
  -2   1  -9 82135.3 3115.76   7
  -2   1  -9 81507.9 3051.23  14
   2  -1 -10 968.880 184.824  24
  -2   1 -10 827.350 306.645   7
   2  -1 -10 647.195 306.319  11
  -2   1 -10 1076.16 249.565  14
  -2   1 -11 12472.3 550.941  24
   2  -1 -11 12584.2 571.866  24
   2  -1 -11 11312.5 746.227  11
  -2   1 -11 11705.2 804.405   7
  -2   1 -11 11120.9 687.934  14
  -2  -1  12 4439.20 262.286  19
  -2   1 -12 4933.03 298.539  24
   2  -1 -12 4454.42 306.420  24
  -2   1 -12 4632.96 395.565  14
  -2   1 -12 4190.21 516.705   7
   2  -1 -12 4759.48 477.465  11
  -2   1 -13 2414.66 416.068   7
   2  -1 -13 3352.12 412.687  11
  -2   1 -13 2667.16 230.556  24
   2  -1 -13 2587.80 248.669  24
  -2  -1  14 26213.4 1099.56  37
  -2  -1  14 25984.5 1094.96  43
   2  -1 -14 24693.1 1548.47   7
  -2   1 -14 24041.6 1430.53   7
   2  -1 -14 28593.6 1357.11  11
  -2   1 -14 26124.5 1066.86  24
   2  -1 -14 24335.4 1069.78  24
   2   1  15 34176.4 1397.26  36
  -2  -1  15 32253.9 1405.05  37
  -2  -1  15 35592.9 1419.13  43
  -2   1 -15 36491.3 1377.08  30
   2  -1 -15 31908.6 1908.43   7
  -2   1 -15 32570.2 1810.45   7
   2  -1 -15 30799.2 1633.78  11
  -2   1 -15 34485.0 1384.66  24
   2  -1 -15 34970.4 1396.45  24
  -2  -1  16 2980.77 311.113  43
   2  -1 -16 3130.57 645.636   7
  -2   1 -16 2681.85 540.754   7
   2  -1 -16 3181.78 462.347  11
   2  -1 -16 3120.86 290.264  24
  -2   1 -16 2985.79 289.799  24
   2   1  16 2918.11 295.440  36
  -2  -1  16 2818.76 308.445  37
  -2  -1  17 16576.7 835.673  43
   2  -1 -17 19079.9 1110.13  11
   2  -1 -17 16596.2 1356.95   7
  -2   1 -17 16027.8 1209.96   7
  -2   1 -17 17390.9 813.215  24
   2  -1 -17 18142.8 829.809  24
   2   1  17 17691.3 832.427  36
  -2  -1  17 17399.2 841.929  37
  -2  -1  18 4125.59 366.263  43
   2   1  18 2941.58 322.447  36
  -2  -1  18 3869.22 360.298  37
   2  -1 -18 2553.38 607.381   7
   2  -1 -18 3003.12 481.916  11
  -2   1 -18 4238.83 628.830   7
   2  -1 -18 3129.23 330.050  24
  -2   1 -18 4090.29 332.078  24
   2   1  19 4499.88 387.269  36
  -2  -1  19 4592.45 399.293  37
  -2   1 -19 4807.38 401.968  29
   2  -1 -19 3760.70 526.529  11
   2  -1 -19 4979.72 818.637   7
  -2   1 -19 3224.99 630.156   7
  -2   1 -19 4479.21 373.890  24
   2  -1 -19 5041.87 400.350  24
  -2  -1  20 27838.5 1275.37  37
   2   1  20 30716.7 1278.03  36
   2  -1 -20 29265.6 1266.86  24
  -2   1 -20 29686.4 1247.42  24
  -2   1 -20 29006.3 1272.29  29
   2  -1 -20 28829.9 1903.20   7
  -2   1 -20 26237.6 1738.46   7
   2  -1 -20 28974.3 1532.63  11
  -2   1 -21 8844.43 572.510  31
   2  -1 -21 9798.69 558.652  24
  -2   1 -21 8843.23 530.453  24
  -2   1 -21 8309.81 536.498  29
   2   1  21 9587.35 554.845  36
  -2  -1  21 9851.43 580.837  37
  -2   1 -22 3303.60 341.484  31
   2  -1 -22 2925.19 318.544  24
  -2   1 -22 3038.32 310.053  29
   2   1  22 3160.61 322.879  36
  -2  -1  22 3015.43 339.240  37
  -2   1 -23 9932.47 551.239  31
   2  -1 -23 10155.8 550.193  24
  -2   1 -23 9398.86 525.744  29
   2   1  23 9703.13 537.322  36
  -2  -1  23 8780.25 544.859  37
  -2   1 -24 76.0299 171.602  31
   2  -1 -24 366.504 201.850  24
  -2   1 -24 317.869 193.212  22
  -2   1 -24 21.8011 150.209  29
  -2  -1  24 78.9454 131.055  25
  -2  -1  24 120.088 202.558  37
   2   1  24 80.2874 176.597  36
  -2  -1  25 5380.09 347.631  37
  -2   1 -25 5107.88 345.332  22
   2  -1 -25 4800.00 337.200  24
  -2   1 -25 5118.91 322.909  31
  -2  -1  26 3071.19 234.290  37
  -2   1 -26 2893.22 232.784  22
   2  -1 -26 2817.48 237.935  24
  -2   1 -26 2419.73 264.431  44
  -2  -1  27 11836.9 497.831  37
  -2   1 -27 11569.9 537.897  44
  -2  -2 -27 6209.50 334.634  44
  -2   2  26 572.903 147.081  37
  -2   2  26 399.880 119.061  25
   2   2 -26 683.230 157.526  24
  -2  -2 -26 641.999 156.367  22
  -2  -2 -26 691.771 191.099  44
  -2  -2 -25 454.697 208.445  44
   2   2 -25 436.079 173.023  24
  -2   2  25 352.359 165.461  37
   2  -2  25 361.098 149.245  36
   2   2 -24 1830.26 238.594  24
   2  -2  24 1832.51 232.409  36
  -2   2  24 1866.10 246.594  37
   2   2 -23 3386.51 315.752  24
  -2   2  23 3134.71 324.778  37
   2  -2  23 2941.11 298.566  36
  -2  -2 -22 272.910 188.632  24
   2   2 -22 578.143 230.979  24
  -2   2  22 575.899 242.200  37
   2  -2  22 454.221 213.505  36
   2   2 -21 2068.48 294.038  24
  -2  -2 -21 1807.73 257.795  24
  -2  -2 -21 2004.69 266.555  31
  -2  -2 -21 2199.12 248.504  32
  -2   2  21 2116.29 319.690  37
   2  -2  21 1864.55 282.828  36
  -2  -2 -20 19022.2 851.692  31
  -2  -2 -20 17279.8 819.657  32
   2  -2  20 18194.5 868.727  36
  -2   2  20 16682.5 869.814  37
   2   2 -20 19673.5 873.214  24
  -2  -2 -20 18108.9 831.406  24
  -2  -2 -20 14172.1 1232.68   7
   2   2 -20 15215.5 1092.69  11
   2   2 -20 17045.6 1410.51   7
   2   2 -19 9107.43 518.013  24
  -2  -2 -19 8001.33 469.014  24
  -2  -2 -19 6566.60 459.960  32
  -2  -2 -19 8093.67 486.250  31
  -2   2  19 6406.01 493.731  36
  -2   2  19 7928.12 520.009  37
   2  -2  19 7616.85 489.346  36
  -2  -2 -19 7311.62 461.335  29
  -2  -2 -19 5701.20 783.248   7
   2   2 -19 7096.28 693.334  11
   2   2 -19 7346.90 926.739   7
  -2  -2 -18 11805.1 608.667  24
   2   2 -18 13676.4 659.289  24
  -2  -2 -18 11120.4 620.462  31
  -2  -2 -18 11100.4 612.795  32
  -2   2  18 10839.0 633.989  36
  -2   2  18 12012.5 662.030  37
  -2  -2 -18 11777.3 617.871  29
   2   2 -18 13442.2 917.633  11
   2   2 -18 13257.8 1186.67   7
  -2  -2 -18 11704.8 1036.38   7
  -2  -2 -17 27979.1 1174.14  24
   2   2 -17 31858.7 1225.60  24
  -2  -2 -17 25279.5 1188.66  31
  -2  -2 -17 28013.8 1189.79  32
  -2   2  17 26615.6 1222.26  37
  -2   2  17 28885.5 1221.71  36
  -2  -2 -17 28281.5 1196.11  29
  -2  -2 -17 27471.6 1667.83   7
   2   2 -17 27906.1 1508.81  11
   2   2 -17 31508.8 1864.14   7
   2   2 -16 6094.64 394.454  24
  -2  -2 -16 5427.19 356.738  24
  -2  -2 -16 5365.63 371.222  32
  -2   2  16 4660.96 378.427  36
  -2   2  16 5779.54 406.228  37
  -2  -2 -16 4972.29 361.383  29
  -2  -2 -16 5509.61 689.199   7
   2   2 -16 6289.40 796.747   7
   2   2 -16 4995.08 557.030  11
   2   2 -15 10113.8 528.834  24
  -2  -2 -15 9573.13 500.713  24
  -2  -2 -15 10150.5 523.596  32
  -2  -2 -15 10326.4 508.359  30
  -2   2  15 9853.03 547.116  36
  -2   2  15 10187.2 555.809  37
  -2  -2 -15 10627.1 536.243  29
  -2  -2 -15 8700.87 827.592   7
   2   2 -15 9256.25 902.773   7
   2   2 -15 9293.16 746.333  11
  -2   2  14 9429.11 495.369  37
  -2  -2 -14 8053.76 451.816  32
   2   2 -14 7524.12 671.732  11
   2   2 -14 7476.49 787.418   7
   2   2 -14 8381.32 464.128  24
  -2  -2 -14 8441.03 437.089  24
  -2  -2 -13 5004.84 523.697   9
   2   2 -13 4976.81 631.354   7
   2   2 -13 4822.00 509.726  11
  -2  -2 -13 4760.29 303.391  24
   2   2 -13 5285.86 326.624  24
  -2   2  12 2403.55 218.729  18
   2   2 -12 1985.68 448.037   7
  -2  -2 -12 2198.49 376.049   9
   2   2 -12 3046.99 404.508  11
  -2  -2 -12 2527.21 204.482  24
   2   2 -12 2654.23 236.254  24
  -2   2  11 41153.7 1403.44  18
   2   2 -11 32129.8 1380.07  24
   2   2 -11 39011.3 1829.36   7
  -2  -2 -11 31970.7 1644.68   9
  -2   2  10 12176.7 519.257  18
  -2  -2 -10 10392.2 554.021   2
   2   2 -10 11595.5 522.119  24
  -2  -2 -10 11208.3 750.148   9
   2   2 -10 12340.5 857.715   7
   2   2  -9 46399.4 1934.67  13
  -2  -2  -9 42388.4 1757.98   2
   2   2  -9 43160.0 1990.32   7
  -2  -2  -9 47303.8 1925.88   9
   2   2  -8 8383.62 590.165  13
   2   2  -8 8676.94 597.702  11
  -2  -2  -8 8383.76 588.892   9
   2   2  -8 9484.80 665.162   7
  -2   2   7 1804.85 134.580  14
   2   2  -7 2485.64 299.023  13
  -2   2   7 1830.39 228.552   1
   2   2  -7 2134.67 306.653  11
   2   2  -7 2298.85 337.586   7
  -2  -2  -7 2085.86 300.676   9
  -2   2   6 150335. 5528.92  14
   2   2  -6 155050. 5641.30  13
  -2   2   6 152195. 5574.11   2
  -2   2   6 150601. 5619.46   1
   2   2  -6 145824. 5652.78  11
   2   2  -6 167607. 5745.57   7
  -2  -2  -6 160238. 5704.72   9
   2   2  -5 243218. 8810.05  13
  -2   2   5 243861. 8830.77   1
  -2   2   5 238597. 8788.94   2
  -2  -2  -5 251013. 8886.58   9
   2   2  -5 236982. 8878.57   7
   2   2  -5 250986. 8854.97  11
  -2  -2  -4 26056.3 1199.25  12
   2   2  -4 27474.8 1156.80  13
  -2   2   4 29175.9 1181.36   2
  -2   2   4 30126.9 1222.46   1
   2   2  -4 28376.7 1229.19   7
  -2  -2  -4 28868.9 1242.77  10
   2   2  -4 30472.9 1225.68  11
  -2  -2  -4 32638.0 1262.83   9
  -2  -2  -3 144894. 5460.95  12
   2   2  -3 149665. 5410.42  13
  -2   2   3 160708. 5503.95   1
  -2   2   3 149904. 5454.50   2
  -2  -2  -3 151327. 5502.28  10
  -2  -2  -3 145057. 5493.08   9
   2   2  -3 147406. 5465.86   7
   2   2  -3 147523. 5466.92  11
  -2  -2  -2 132597. 4057.43  12
   2   2  -2 91203.0 3962.96  13
  -2   2   2 111261. 4069.98   1
  -2   2   2 114376. 4039.47   2
   2   2  -2 117551. 4018.70   7
   2   2  -2 104619. 4015.43  11
  -2  -2  -2 109755. 4063.88  10
  -2   2   1 45951.2 1833.71  13
  -2   2   1 52076.9 1956.06   1
   2   2  -1 48526.1 1881.42  11
  -2   2   0 6065.43 217.605  13
  -2   2   0 6356.10 354.092   1
  -2  -2   0 6718.92 347.499  10
  -2  -2   0 6223.15 301.276   9
  -2   2  -1 48186.3 1746.24  13
   2   2   1 43402.5 1718.31   8
   2   2   1 48126.1 1735.63  11
  -2  -2   1 45032.5 1773.92   9
  -2   2  -2 111148. 3855.49  13
   2   2   2 101255. 3788.23  11
  -2   2  -3 143838. 4637.01  13
  -2   2  -3 153991. 4690.19   1
  -2   2  -3 116908. 4596.94   2
  -2   2  -3 113496. 4517.29   8
  -2   2  -4 25741.3 1071.57  13
  -2   2  -4 25917.8 1032.58   2
  -2   2  -4 24227.2 1057.49   1
  -2   2  -4 23970.7 1009.76   7
  -2   2  -4 22850.6 961.496   8
  -2   2  -5 225150. 8117.74  13
  -2   2  -5 231545. 8040.12   2
  -2   2  -5 218890. 8068.37   1
  -2   2  -5 212483. 8051.60   7
  -2   2  -6 165291. 5994.23  13
  -2   2  -6 153057. 5848.05   2
  -2   2  -6 171585. 5917.57   1
  -2   2  -6 157763. 5923.74   7
  -2   2  -7 1510.35 296.935  13
  -2   2  -7 1863.55 281.022   7
   2  -2  -7 1720.19 306.674  11
  -2   2  -8 8241.55 654.023  13
   2  -2  -8 9532.70 625.146  11
  -2   2  -8 8732.96 611.385   7
  -2   2  -9 43311.6 1908.57  13
  -2   2  -9 40648.0 1782.01  14
  -2  -2   9 39920.6 1630.04   2
  -2   2  -9 40852.2 1823.94   7
   2  -2  -9 45358.9 1822.64  11
  -2   2 -10 9054.07 438.223  24
   2  -2 -10 8827.14 455.185  24
   2  -2 -10 9072.79 634.984  11
  -2   2 -10 9372.10 665.648   7
  -2   2 -10 9725.13 625.910  14
  -2   2 -11 32957.7 1219.98  24
   2  -2 -11 28118.1 1213.67  24
  -2   2 -11 29299.7 1510.02   7
   2  -2 -11 33640.8 1468.11  11
  -2   2 -11 30722.1 1404.39  14
  -2   2 -12 1633.55 202.098  24
  -2   2 -12 1876.31 295.694  14
   2  -2 -12 1517.90 207.291  24
  -2   2 -12 1605.12 358.887   7
   2  -2 -12 1483.93 324.320  11
  -2  -2  13 4308.38 318.294  37
  -2   2 -13 4638.95 309.335  24
  -2   2 -13 4336.06 395.060  14
   2  -2 -13 4999.69 326.638  24
  -2   2 -13 4575.63 547.783   7
   2  -2 -13 4275.11 460.143  11
  -2  -2  14 8149.99 448.254  37
  -2  -2  14 6724.68 426.616  43
   2  -2 -14 7335.04 604.154  11
  -2   2 -14 7140.38 705.042   7
  -2   2 -14 6594.73 405.432  24
   2  -2 -14 7554.67 427.235  24
   2   2  15 10153.4 539.046  36
  -2  -2  15 9790.78 541.873  37
  -2  -2  15 9965.45 547.263  43
  -2   2 -15 9959.91 503.984  30
   2  -2 -15 9821.34 728.185  11
  -2   2 -15 10211.1 864.425   7
   2  -2 -15 9766.91 534.906  24
  -2   2 -15 9551.31 518.944  24
  -2  -2  16 5687.69 413.367  43
   2  -2 -16 6717.40 831.655   7
   2  -2 -16 5951.01 579.828  11
  -2   2 -16 5739.72 695.269   7
   2  -2 -16 5772.00 400.434  24
  -2   2 -16 6203.92 396.885  24
  -2  -2  16 6029.99 426.081  37
   2   2  16 5973.56 405.012  36
  -2  -2  17 28942.3 1329.26  43
   2  -2 -17 26955.9 1883.63   7
  -2   2 -17 33711.6 1844.36   7
   2  -2 -17 29130.4 1566.12  11
   2  -2 -17 34149.3 1342.12  24
  -2   2 -17 31481.3 1322.58  24
  -2  -2  17 31540.2 1348.53  37
   2   2  17 33340.6 1343.73  36
  -2  -2  18 11683.0 638.240  43
   2  -2 -18 11388.2 838.108  11
   2  -2 -18 11479.9 1118.22   7
  -2   2 -18 11174.8 1010.49   7
  -2   2 -18 11262.7 610.608  24
   2  -2 -18 10584.6 616.771  24
   2   2  18 11644.0 632.885  36
  -2  -2  18 11830.6 649.433  37
  -2  -2  19 5240.69 442.615  43
  -2  -2  19 5855.34 444.158  37
   2   2  19 6738.36 454.176  36
  -2   2 -19 4219.82 671.996   7
   2  -2 -19 5173.81 822.027   7
   2  -2 -19 5750.28 606.504  11
   2  -2 -19 5576.88 425.135  24
  -2   2 -19 6360.30 437.262  24
   2   2  20 16832.5 824.828  36
  -2  -2  20 18308.6 865.074  37
  -2   2 -20 16639.3 839.223  29
  -2   2 -20 15421.3 1260.39   7
   2  -2 -20 18054.2 1418.90   7
  -2   2 -20 16203.5 813.400  24
   2  -2 -20 16278.5 823.671  24
   2  -2 -21 1140.46 265.282  24
  -2   2 -21 1056.72 258.475  29
   2   2  21 1334.81 269.029  36
  -2  -2  21 1214.56 280.494  37
  -2   2 -22 487.995 262.573  31
   2  -2 -22 494.376 234.360  24
  -2   2 -22 370.313 220.716  29
  -2  -2  22 327.330 237.831  37
   2   2  22 122.692 201.668  36
  -2   2 -23 2412.77 289.150  31
  -2   2 -23 2326.85 285.836  22
   2  -2 -23 2294.32 281.947  24
  -2  -2  23 1678.35 204.791  25
  -2   2 -23 2226.47 270.518  29
   2   2  23 1939.41 262.764  36
  -2  -2  23 2302.08 289.768  37
  -2   2 -24 2475.59 270.811  31
   2  -2 -24 2510.60 268.363  24
  -2   2 -24 2388.63 268.538  22
  -2   2 -24 2260.07 248.682  29
  -2  -2  24 2140.98 269.830  37
   2   2  24 1930.21 238.669  36
  -2   2 -25 529.870 167.363  31
  -2   2 -25 503.494 173.596  22
  -2   2 -25 272.063 140.581  29
  -2  -2  25 609.937 186.023  37
  -2  -2  26 812.002 162.954  37
  -2   2 -26 915.336 160.426  22
  -2   2 -26 898.342 145.767  31
  -2  -2  27 7903.20 340.556  37
  -2   2 -27 6097.40 359.234  44
  -2  -3 -27 2969.02 207.473  44
  -2   3  26 285.558 117.259  25
  -2  -3 -26 563.653 147.783  22
  -2  -3 -26 237.277 159.602  44
  -2  -3 -25 7236.76 431.110  44
   2   3 -25 6825.12 391.353  24
   2  -3  25 6599.38 361.733  36
  -2   3  25 6020.86 372.833  37
  -2  -3 -24 930.447 257.364  44
   2   3 -24 805.354 200.148  24
   2  -3  24 868.775 192.951  36
  -2   3  24 938.099 206.151  37
   2   3 -23 7096.85 433.840  24
  -2   3  23 5888.10 417.664  37
   2  -3  23 6046.52 410.148  36
   2   3 -22 4737.54 371.426  24
  -2  -3 -22 4427.42 329.438  24
  -2  -3 -22 4376.34 323.855  32
   2  -3  22 4743.74 373.149  36
  -2   3  22 4309.53 383.631  37
  -2  -3 -21 5930.21 410.106  24
   2   3 -21 6237.04 446.031  24
  -2  -3 -21 6550.70 417.148  32
   2  -3  21 6536.40 445.784  36
  -2   3  21 5762.65 446.426  37
  -2  -3 -20 3332.21 327.475  32
  -2   3  20 3317.23 355.887  37
   2  -3  20 3579.73 354.000  36
  -2  -3 -20 3328.57 307.968  24
   2   3 -20 4249.32 362.553  24
  -2  -3 -20 3282.13 616.038   7
   2   3 -20 3411.68 695.280   7
   2   3 -20 3754.81 529.289  11
  -2  -3 -19 7794.41 516.330  32
  -2   3  19 8126.19 552.536  37
  -2   3  19 9447.18 552.807  36
   2   3 -19 10059.7 554.674  24
  -2  -3 -19 8957.60 506.169  24
   2   3 -19 10480.0 1078.58   7
  -2  -3 -19 7754.27 894.402   7
   2   3 -19 9543.24 808.731  11
  -2  -3 -18 8817.64 515.538  32
  -2   3  18 7879.17 535.288  37
  -2   3  18 8410.87 533.290  36
  -2  -3 -18 9342.43 498.364  24
   2   3 -18 8395.86 509.981  24
  -2  -3 -18 7809.26 852.958   7
   2   3 -18 8507.38 758.300  11
   2   3 -18 7930.29 945.241   7
  -2  -3 -17 5568.56 411.156  32
  -2   3  17 5507.89 424.421  36
  -2   3  17 6550.59 454.647  37
  -2  -3 -17 6193.87 398.741  24
   2   3 -17 7334.46 442.241  24
  -2  -3 -17 5845.50 761.802   7
   2   3 -17 7222.44 884.523   7
   2   3 -17 7181.35 692.555  11
  -2  -3 -16 2172.41 269.735  32
  -2   3  16 2089.68 280.526  36
  -2   3  16 2520.50 298.268  37
  -2  -3 -16 2418.13 241.377  24
   2   3 -16 2210.46 266.701  24
   2   3 -16 2257.41 464.482  11
  -2  -3 -16 2215.66 501.961   7
   2   3 -16 2161.96 557.834   7
   2   3 -15 20242.1 841.407  24
  -2  -3 -15 18141.6 802.758  24
  -2   3  15 20288.8 873.257  37
  -2   3  15 16869.2 833.974  36
  -2  -3 -15 17896.4 837.210  32
  -2  -3 -15 18154.3 819.259  29
   2   3 -15 15781.6 1263.11   7
   2   3 -15 18628.6 1106.59  11
  -2   3  14 4161.83 319.437  36
  -2   3  14 4138.23 331.926  37
  -2   3  14 4569.91 297.171  18
  -2  -3 -14 4169.60 314.709  32
  -2  -3 -14 4045.31 295.864  30
   2   3 -14 3955.05 304.455  24
  -2  -3 -14 4464.78 289.349  24
   2   3 -14 4497.56 522.762  11
   2   3 -14 4099.79 611.836   7
  -2  -3 -14 3953.10 489.170   9
  -2   3  13 45408.4 1898.04  36
  -2   3  13 50503.2 1927.53  37
  -2   3  13 52820.0 1889.56  18
   2   3 -13 46145.5 2161.76  11
   2   3 -13 52705.3 2452.10   7
  -2  -3 -13 48475.2 2215.56   9
  -2  -3 -13 48661.1 1869.47  24
   2   3 -13 49948.3 1894.82  24
  -2   3  12 76771.9 2691.27  18
   2   3 -12 75201.7 2700.40  24
  -2  -3 -12 68228.4 2668.18  24
   2   3 -12 66558.3 3137.23   7
  -2  -3 -12 69723.4 3000.66   9
  -2   3  11 601.470 145.129  18
  -2  -3 -11 610.912 154.955   2
   2   3 -11 610.151 156.485  24
   2   3 -11 199.904 296.706   7
  -2  -3 -11 528.559 263.068   9
   2   3 -10 44429.8 1838.88  13
  -2   3  10 38472.6 1484.37  18
  -2  -3 -10 41331.3 1594.21   2
   2   3 -10 36853.0 1481.28  24
   2   3 -10 39335.9 1885.04   7
  -2  -3 -10 40595.2 1776.56   9
   2   3  -9 19349.9 1122.24   7
   2   3  -9 22166.9 1068.75  11
  -2  -3  -9 21948.9 1081.99   9
   2   3  -9 22531.7 1098.69  13
  -2   3   9 20138.9 817.876  18
  -2   3   9 18701.6 902.534   1
   2   3  -8 36610.8 1516.64  11
  -2  -3  -8 36628.3 1546.16   9
   2   3  -8 34301.0 1601.63   7
  -2   3   8 31297.2 1251.68  14
  -2   3   8 37159.9 1426.14   1
   2   3  -7 102697. 4076.95  11
  -2  -3  -7 101626. 4107.81   9
   2   3  -7 119134. 4211.33   7
   2   3  -7 102115. 4087.15  13
  -2   3   7 114430. 4040.47   1
   2   3  -6 2055.49 342.248   7
  -2  -3  -6 2831.26 318.577   9
   2   3  -6 2831.19 306.417  11
   2   3  -6 2890.18 299.782  13
  -2   3   6 2236.71 263.004   1
   2   3  -5 14292.8 717.663  11
  -2  -3  -5 16733.1 780.820   9
   2   3  -5 14786.6 776.914   7
  -2  -3  -5 13237.5 738.383  12
   2   3  -5 13197.5 701.817  13
  -2   3   5 16090.8 748.253   1
   2   3  -4 8691.93 470.424  11
  -2  -3  -4 7903.14 516.349   9
   2   3  -4 8838.44 511.873   7
  -2  -3  -4 8325.31 511.231  12
   2   3  -4 7001.09 449.437  13
  -2   3   4 8801.36 508.518   1
   2   3  -3 112562. 4436.66  11
   2   3  -3 120858. 4485.38   7
   2   3  -3 112515. 4450.48  13
  -2  -3  -3 130973. 4503.76  12
  -2   3   3 135248. 4532.32   1
  -2   3   3 119983. 4442.53   2
   2   3  -2 41218.9 1718.51  11
  -2   3   2 44754.9 1744.16   2
   2   3  -1 154536. 5251.05  11
  -2  -3  -1 144593. 5301.64   9
  -2  -3   0 378827. 13053.9   9
   2   3   0 346492. 12977.3  11
  -2   3   0 356608. 13037.2  13
  -2   3   0 395774. 13131.2   1
   2   3   1 141961. 5087.58   8
  -2  -3   1 134571. 5094.54   9
   2   3   1 138521. 5030.50  11
  -2   3  -1 145136. 5126.34  13
  -2  -3   2 40575.7 1570.25   9
   2   3   2 40673.3 1493.54  11
  -2   3  -2 39572.1 1610.54  13
  -2   3  -3 132249. 4354.87   8
   2   3   3 114829. 4232.17  11
  -2   3  -3 142760. 4445.59  13
  -2   3  -3 114741. 4433.82   1
  -2   3  -3 111310. 4366.42   2
  -2   3  -4 5774.84 344.524   8
  -2   3  -4 4733.29 367.264  13
  -2   3  -4 5577.53 395.680   1
  -2   3  -4 5075.00 345.876   2
  -2   3  -5 12467.0 658.861   7
  -2   3  -5 13430.8 712.778  13
  -2   3  -5 13188.2 678.528   1
  -2   3  -6 2051.49 276.068   7
  -2   3  -6 1429.90 280.780  13
  -2   3  -6 2190.16 257.866   1
  -2   3  -7 111361. 4232.69   7
   2  -3  -7 103968. 4224.13  11
  -2   3  -7 106814. 4279.00  13
  -2   3  -7 119094. 4176.18   1
   2  -3  -8 34926.9 1621.82  11
  -2   3  -8 38403.9 1643.88   7
  -2   3  -8 39772.1 1714.79  13
  -2   3  -8 35435.3 1524.53   1
   2  -3  -9 16863.3 933.523  11
  -2   3  -9 16987.2 954.230   7
  -2   3  -9 17016.2 1013.16  13
  -2   3 -10 33947.7 1329.00  24
  -2   3 -10 33553.5 1604.84   7
   2  -3 -10 35182.6 1573.62  11
  -2   3 -10 34190.7 1681.18  13
   2  -3 -11 638.614 182.699  24
  -2   3 -11 961.660 169.538  24
   2  -3 -11 950.126 302.430  11
  -2   3 -11 573.453 321.784   7
  -2   3 -11 593.403 237.960  14
  -2   3 -11 890.083 358.933  13
  -2   3 -12 64891.7 2422.25  24
  -2   3 -12 70837.1 2666.23  14
   2  -3 -12 60084.6 2416.09  24
   2  -3 -12 67173.1 2692.28  11
  -2   3 -12 64923.6 2804.18   7
   2  -3 -13 47251.7 2056.51  11
  -2   3 -13 46256.4 2196.25   7
  -2  -3  13 51481.0 1829.91  43
  -2  -3  13 46830.8 1817.40  37
  -2   3 -13 45709.9 1985.87  14
   2  -3 -13 43080.5 1802.20  24
  -2   3 -13 45085.7 1796.98  24
   2  -3 -14 4550.13 489.547  11
  -2   3 -14 4340.94 572.351   7
   2   3  14 4820.58 334.453  36
  -2  -3  14 3805.05 317.870  37
  -2  -3  14 4198.35 326.984  43
  -2   3 -14 4480.64 305.366  30
   2  -3 -14 4487.43 330.046  24
  -2   3 -14 3795.87 317.541  24
   2   3  15 21650.6 918.813  36
  -2  -3  15 20181.1 916.592  37
  -2  -3  15 18430.4 906.886  43
  -2   3 -15 20522.8 876.886  30
   2  -3 -15 20310.9 1142.11  11
  -2   3 -15 20615.1 1314.13   7
  -2   3 -15 21596.7 912.284  24
   2  -3 -15 19524.6 902.163  24
  -2  -3  16 1989.08 285.315  43
  -2   3 -16 2396.87 492.857   7
   2  -3 -16 2835.51 434.716  11
   2  -3 -16 2687.41 297.256  24
  -2   3 -16 2284.79 269.441  24
  -2  -3  16 2489.49 290.741  37
   2   3  16 2705.06 288.821  36
  -2  -3  17 4956.48 393.397  43
   2  -3 -17 4678.23 542.659  11
  -2   3 -17 6009.81 730.930   7
   2  -3 -17 4597.34 380.229  24
  -2   3 -17 5119.85 386.936  24
   2   3  17 5609.53 401.763  36
  -2  -3  17 5253.67 411.257  37
  -2  -3  18 7730.79 527.822  43
   2  -3 -18 9013.46 725.302  11
   2  -3 -18 8652.07 1002.18   7
  -2   3 -18 8325.06 888.112   7
  -2   3 -18 8721.62 521.314  24
   2  -3 -18 10283.9 550.709  24
  -2  -3  18 8062.07 542.922  37
   2   3  18 8288.31 524.543  36
  -2  -3  19 7074.06 500.404  43
  -2   3 -19 7827.62 866.145   7
   2  -3 -19 8011.85 989.982   7
   2  -3 -19 7272.83 498.403  24
  -2   3 -19 7166.94 487.710  24
  -2  -3  19 7666.37 514.367  37
   2   3  19 7839.20 496.682  36
  -2  -3  20 2253.05 325.160  43
   2   3  20 2576.30 304.810  36
  -2  -3  20 2782.46 331.023  37
  -2   3 -20 2134.81 559.684   7
   2  -3 -20 1779.40 589.366   7
   2  -3 -20 2617.17 324.167  24
  -2   3 -21 7549.19 511.325  29
   2   3  21 8103.78 491.883  36
  -2  -3  21 6904.04 494.552  37
  -2   3 -22 3566.32 380.940  31
   2   3  22 5131.54 374.353  36
  -2  -3  22 4154.52 377.729  37
  -2   3 -22 3940.72 365.185  29
  -2   3 -22 4520.99 381.874  22
  -2   3 -23 5930.11 416.273  31
   2   3  23 4842.50 364.741  36
  -2  -3  23 5048.15 386.178  37
  -2   3 -23 5148.15 384.049  29
  -2   3 -23 5266.48 381.661  22
  -2   3 -24 575.176 214.193  31
  -2  -3  24 719.768 219.314  37
  -2   3 -24 753.125 193.935  29
  -2   3 -24 733.828 190.404  22
   2   3  25 8955.71 426.282  34
  -2   3 -25 8298.66 447.882  31
  -2  -3  25 8640.33 455.508  37
  -2   3 -25 7898.82 421.517  29
  -2   3 -25 7381.94 434.865  22
  -2   3 -26 316.777 133.579  22
  -2   3 -26 394.919 131.242  31
  -2  -3  26 340.921 145.586  37
  -2  -3  27 2851.32 184.380  37
  -2  -4 -27 521.947 105.314  44
  -2  -4 -27 467.229 108.017  40
  -2   4  26 6097.74 341.843  25
  -2  -4 -26 8257.31 394.069  44
   2  -4  25 8907.48 418.107  36
  -2   4  25 7755.58 418.632  37
  -2  -4 -25 8241.50 473.068  44
   2  -4  24 6289.04 382.516  36
  -2   4  24 6486.16 398.983  37
   2   4 -24 6919.38 412.401  24
  -2  -4 -24 6572.60 441.392  44
   2  -4  23 4007.37 315.557  36
  -2   4  23 3161.21 311.120  37
  -2  -4 -23 3142.41 347.969  44
   2   4 -23 3318.34 316.451  24
  -2  -4 -22 7345.14 438.982  32
   2  -4  22 7735.78 469.851  36
  -2   4  22 6917.03 477.322  37
   2   4 -22 7219.79 469.146  24
  -2  -4 -21 6108.58 417.577  32
  -2  -4 -21 5136.62 375.131  24
   2   4 -21 7258.91 452.129  24
   2  -4  21 7104.12 456.010  36
  -2   4  21 5800.03 442.864  37
  -2   4  20 916.419 270.738  37
  -2   4  20 531.129 155.832  19
   2   4 -20 928.410 246.547  24
  -2  -4 -20 536.141 193.512  24
   2   4 -20 664.353 476.978   7
  -2  -4 -20 518.838 402.560   7
   2   4 -20 614.198 344.807  11
  -2  -4 -20 788.022 240.487  32
  -2   4  19 9514.98 570.475  37
  -2   4  19 9175.02 555.675  36
  -2  -4 -19 8552.13 504.556  24
   2   4 -19 10201.1 563.094  24
  -2  -4 -19 8116.64 914.734   7
   2   4 -19 8368.66 1001.93   7
   2   4 -19 9189.33 806.363  11
  -2  -4 -19 9321.87 542.015  32
  -2   4  18 10074.5 605.615  36
  -2   4  18 10095.1 609.270  37
   2   4 -18 11913.0 605.879  24
  -2  -4 -18 9882.65 541.243  24
  -2  -4 -18 9645.19 977.744   7
   2   4 -18 10973.3 1081.00   7
   2   4 -18 11498.7 878.479  11
  -2  -4 -18 10268.4 589.748  32
  -2   4  17 6445.81 450.879  36
  -2   4  17 5964.64 445.526  37
  -2  -4 -17 6255.58 393.347  24
   2   4 -17 6499.32 434.813  24
  -2  -4 -17 5541.04 749.735   7
   2   4 -17 6826.01 682.278  11
   2   4 -17 6560.86 857.406   7
  -2  -4 -17 5642.89 417.061  32
  -2   4  16 38679.5 1659.57  36
  -2   4  16 42252.0 1683.16  37
  -2  -4 -16 40861.4 1655.98  32
   2   4 -16 38971.3 1638.34  24
  -2  -4 -16 41665.6 1617.40  24
  -2  -4 -16 39163.7 1994.31   9
   2   4 -16 45813.1 2362.54   7
   2   4 -16 49139.6 2075.85  11
  -2   4  15 23640.5 1089.09  36
  -2   4  15 21682.6 1091.15  37
  -2   4  15 27280.6 1068.38  18
  -2  -4 -15 26217.0 1102.72  32
   2   4 -15 29077.2 1101.58  24
  -2  -4 -15 25870.5 1054.29  24
  -2  -4 -15 23297.9 1390.14   9
   2   4 -15 25909.4 1621.50   7
   2   4 -15 26309.7 1418.57  11
  -2   4  14 20410.9 931.722  36
  -2   4  14 19348.4 936.678  37
  -2   4  14 23369.9 909.022  18
  -2  -4 -14 21631.7 938.188  32
   2   4 -14 22747.3 925.860  24
  -2  -4 -14 19636.6 879.954  24
  -2  -4 -14 21693.0 1229.38   9
   2   4 -14 21197.1 1213.29  11
   2   4 -14 24160.5 1452.55   7
  -2   4  13 45956.4 1856.25  36
  -2   4  13 47521.0 1878.85  37
  -2   4  13 49911.3 1833.60  18
  -2  -4 -13 45074.1 1810.94  24
   2   4 -13 50461.7 1853.34  24
  -2  -4 -13 44915.0 2163.95   9
   2   4 -13 49321.8 2375.31   7
  -2  -4 -13 49628.9 1873.19  32
   2   4 -12 7744.07 691.163  13
  -2   4  12 7990.84 398.574  18
  -2  -4 -12 7654.53 623.874   9
   2   4 -12 8218.68 749.102   7
   2   4 -12 6921.85 392.586  24
  -2  -4 -12 7204.10 370.606  24
   2   4 -11 15272.9 961.471  13
  -2   4  11 15504.6 641.862  18
   2   4 -11 13564.5 630.693  24
   2   4 -11 13739.3 869.003  11
  -2  -4 -11 16585.6 936.305   9
   2   4 -11 14442.8 1000.93   7
   2   4 -10 32868.7 1575.46  13
  -2   4  10 31915.7 1252.73  18
   2   4 -10 32220.9 1251.92  24
  -2   4  10 32290.0 1355.93   1
  -2  -4 -10 32613.3 1546.52   9
   2   4 -10 34467.1 1669.79   7
   2   4 -10 32812.0 1507.78  11
  -2   4   9 2203.07 266.149   1
  -2  -4  -9 2815.87 402.299   9
   2   4  -9 2807.40 400.780  11
   2   4  -9 3791.04 503.505   7
  -2   4   9 2516.67 208.361  18
   2   4  -9 2622.21 415.710  13
  -2   4   8 48093.3 1960.81   1
  -2  -4  -8 53599.6 2114.10   9
   2   4  -8 48399.7 2147.81   7
   2   4  -8 48838.0 2051.15  11
   2   4  -8 46018.1 2074.93  13
  -2   4   7 17012.9 818.690   1
   2   4  -7 14899.0 915.142   7
  -2  -4  -7 17291.6 910.296   9
   2   4  -7 14389.6 830.876  11
   2   4  -7 16656.4 877.451  13
  -2   4   6 15419.5 785.500   1
  -2  -4  -6 17621.8 843.143   9
   2   4  -6 12946.3 745.900  11
   2   4  -6 13319.1 818.392   7
  -2  -4  -6 14072.7 827.175  12
   2   4  -6 16186.0 802.671  13
  -2   4   5 19650.3 989.738   1
   2   4  -5 22241.2 1055.07   7
  -2  -4  -5 22368.2 1022.99   9
   2   4  -5 20332.2 962.230  11
   2   4  -5 22395.8 1006.25  13
  -2  -4  -5 19787.3 1010.15  12
  -2   4   4 30385.2 1265.63   1
  -2  -4  -4 27830.0 1242.26   9
   2   4  -4 26356.8 1181.48  11
   2   4  -4 28230.7 1256.12   7
   2   4  -4 28564.0 1251.58  13
  -2  -4  -4 27500.9 1248.23  12
  -2   4   3 3197.09 367.004   1
   2   4  -3 4182.24 297.841  11
   2   4  -3 3499.00 337.851  13
  -2  -4  -3 4115.70 360.360  12
  -2   4   2 252127. 9367.85   1
   2   4  -2 259743. 9257.60  11
  -2   4   1 61468.0 2370.07   1
  -2  -4  -1 61045.7 2289.33   9
   2   4  -1 56467.9 2212.03  11
  -2   4   0 33002.0 1407.62   1
  -2  -4   0 33911.1 1329.77   9
   2   4   0 32281.4 1252.84  11
  -2   4   0 29945.6 1349.96  13
   2   4   1 57064.4 2224.80   8
   2   4   1 56030.1 2124.39  11
  -2  -4   1 60188.0 2211.82   9
   2  -4  -1 56945.6 2136.27  12
  -2   4  -1 61431.0 2285.15  13
   2   4   2 257174. 9422.09  11
   2   4   2 268369. 9544.38   8
  -2  -4   2 282371. 9525.56   9
  -2   4  -2 263175. 9615.37  13
  -2   4  -3 3634.68 347.676   1
  -2   4  -3 4684.40 312.443   8
  -2   4  -3 4530.78 363.127  13
  -2   4  -4 25586.4 1172.60   1
  -2   4  -4 24393.2 1090.45   8
  -2   4  -4 26814.4 1169.03  13
  -2   4  -5 23943.1 1088.11   1
  -2   4  -5 21586.8 1020.41   8
  -2   4  -5 23542.6 1103.61  13
  -2   4  -6 19828.9 936.073   1
  -2   4  -6 17741.6 922.089   7
  -2   4  -6 18172.3 972.261  13
  -2   4  -7 16844.9 849.147   1
  -2   4  -7 17275.4 907.685   7
  -2   4  -7 19259.4 995.086  13
  -2   4  -8 35487.4 1594.10   1
  -2   4  -8 39483.5 1715.85   7
  -2   4  -8 35344.4 1749.86  13
  -2   4  -9 2888.30 447.226  13
  -2   4  -9 3163.78 245.429  24
  -2   4  -9 2731.37 310.205   1
   2  -4  -9 3024.46 411.642  11
  -2   4  -9 3138.27 424.295   7
  -2   4 -10 33317.1 1745.08  13
  -2   4 -10 35498.9 1396.20  24
   2  -4 -10 39065.6 1656.27  11
  -2   4 -10 35357.7 1696.18   7
  -2   4 -11 12969.5 603.463  24
   2  -4 -11 13908.2 815.666  11
  -2   4 -11 13663.4 887.480   7
  -2   4 -12 4880.15 635.218  13
  -2   4 -12 5637.54 498.170  14
  -2   4 -12 5574.59 347.321  24
   2  -4 -12 5752.30 362.626  24
   2  -4 -12 6416.36 531.491  11
  -2   4 -12 5352.12 581.359   7
  -2   4 -13 50097.8 2285.33   7
   2  -4 -13 45074.3 2074.98  11
  -2  -4  13 46661.5 1860.64  43
  -2   4 -13 45836.2 2056.96  14
   2  -4 -13 50741.5 1866.09  24
  -2   4 -13 46881.7 1845.31  24
   2  -4 -14 21038.3 1146.42  11
  -2   4 -14 20273.3 1291.55   7
  -2  -4  14 21502.6 948.310  37
   2   4  14 21465.4 932.919  36
  -2  -4  14 24213.3 963.634  43
  -2   4 -14 20617.3 909.246  30
   2  -4 -14 19570.2 932.095  24
  -2   4 -14 22073.4 937.888  24
  -2  -4  15 29644.8 1189.18  37
   2   4  15 28027.3 1167.60  36
  -2  -4  15 26611.7 1170.16  43
  -2   4 -15 26833.7 1129.18  30
   2  -4 -15 26878.6 1385.54  11
  -2   4 -15 29033.9 1617.08   7
   2  -4 -15 25797.5 1157.44  24
  -2   4 -15 27701.4 1163.00  24
  -2  -4  16 37595.8 1553.31  43
   2  -4 -16 33919.5 1758.97  11
  -2   4 -16 37552.0 2027.17   7
   2  -4 -16 35652.8 1542.68  24
  -2   4 -16 37974.6 1542.53  24
   2   4  16 37709.9 1546.51  36
  -2  -4  16 42318.7 1580.14  37
  -2  -4  17 6705.90 459.278  43
  -2   4 -17 7257.63 809.141   7
   2  -4 -17 5552.67 575.324  11
  -2   4 -17 6198.96 442.298  24
   2   4  17 7527.55 469.638  36
  -2  -4  17 6819.38 467.897  37
  -2  -4  18 9404.94 564.377  43
  -2   4 -18 6848.46 845.130   7
   2  -4 -18 7897.37 690.227  11
   2  -4 -18 7491.95 1014.74   7
  -2   4 -18 9654.47 551.541  24
  -2  -4  18 9498.62 575.319  37
   2   4  18 9917.37 561.226  36
  -2  -4  19 10797.7 602.497  43
  -2   4 -19 9251.03 962.102   7
  -2  -4  19 11296.9 615.842  37
   2   4  19 9959.12 580.608  36
   2  -4 -20 573.045 498.196   7
  -2   4 -20 360.363 384.155   7
  -2  -4  20 321.537 243.230  37
   2   4  20 560.718 228.901  36
  -2  -4  20 445.608 169.410  27
  -2   4 -20 570.808 241.649  22
  -2  -4  20 439.896 248.561  43
  -2   4 -21 7762.26 500.146  22
  -2  -4  21 7881.66 513.582  37
   2   4  21 7118.09 481.149  36
  -2   4 -22 7468.07 502.579  31
  -2   4 -22 7243.37 477.183  22
  -2   4 -22 7394.49 487.138  29
  -2  -4  22 7242.24 486.218  37
   2   4  22 7728.07 470.317  36
  -2   4 -23 4196.12 356.486  31
  -2   4 -23 3226.43 305.563  22
  -2   4 -23 3215.27 320.191  29
  -2  -4  23 3914.95 343.357  37
  -2   4 -24 6504.47 419.613  31
   2   4  24 6171.91 380.416  34
  -2   4 -24 6447.52 399.238  22
  -2   4 -24 6498.38 406.577  29
  -2  -4  24 7001.73 421.806  37
  -2   4 -25 7833.84 422.144  31
   2   4  25 7190.36 383.202  34
  -2   4 -25 7380.00 404.451  22
   2  -4 -25 6325.27 392.592  24
  -2   4 -25 7947.50 403.974  29
  -2  -4  25 7639.10 419.627  37
  -2   4 -26 8192.71 405.046  31
  -2   4 -26 7648.73 370.144  29
  -2  -4  26 8054.78 400.925  37
   2  -4 -26 8377.15 403.128  24
  -2   4 -26 7617.49 392.083  22
  -2  -4  27 475.303 104.079  37
  -2   4 -27 288.301 113.884  44
  -2  -5 -27 1808.69 150.220  40
  -2  -5 -26 1257.75 163.051  44
  -2   5  26 888.794 133.051  25
  -2  -5 -25 6084.76 370.433  44
  -2  -5 -24 4770.96 361.223  44
   2  -5  24 5046.57 319.226  36
  -2   5  24 4023.76 309.639  37
  -2  -5 -23 14501.8 700.440  32
  -2   5  23 16166.0 741.791  37
   2  -5  23 16330.0 739.137  36
  -2  -5 -23 16226.0 786.478  44
   2   5 -23 15496.1 737.386  24
  -2  -5 -22 20067.9 922.694  32
  -2   5  22 18623.1 925.859  37
   2  -5  22 23466.4 960.927  36
  -2  -5 -22 19222.7 977.720  44
   2   5 -22 23286.6 960.966  24
  -2  -5 -21 15724.1 792.627  32
  -2   5  21 17041.1 817.412  37
  -2  -5 -21 16012.5 840.849  44
   2   5 -21 16776.4 806.318  24
  -2   5  20 7839.03 519.942  37
   2   5 -20 8974.23 520.539  24
  -2  -5 -20 7799.89 459.957  24
   2   5 -20 7531.40 953.487   7
  -2  -5 -20 8260.61 512.329  32
  -2   5  19 23125.5 1097.23  36
  -2   5  19 22665.2 1100.41  37
   2   5 -19 25906.9 1099.12  24
  -2  -5 -19 25064.9 1047.10  24
   2   5 -19 26093.8 1453.71  11
   2   5 -19 28974.9 1797.43   7
  -2  -5 -19 19636.7 1524.49   7
  -2  -5 -19 25167.7 1107.94  32
  -2   5  18 15572.8 798.850  37
  -2   5  18 15155.3 780.000  36
   2   5 -18 17689.0 789.617  24
  -2  -5 -18 15201.5 722.115  24
   2   5 -18 15240.0 1306.59   7
  -2  -5 -18 13922.5 1211.74   7
   2   5 -18 14961.9 1054.45  11
  -2  -5 -18 15612.3 788.311  32
   2  -5  17 4161.17 340.206  37
  -2   5  17 4738.48 389.785  36
  -2   5  17 5440.44 414.903  37
  -2  -5 -17 4851.95 404.669  32
   2   5 -17 5281.79 389.207  24
  -2  -5 -17 5339.43 351.080  24
   2   5 -17 4808.70 608.944  11
   2   5 -17 6258.54 824.826   7
  -2   5  16 4474.63 395.160  37
   2  -5  16 4081.26 319.146  37
  -2   5  16 4455.44 377.483  36
  -2   5  16 4904.03 326.067  18
  -2  -5 -16 5021.34 386.357  32
  -2  -5 -16 4219.12 309.902  24
   2   5 -16 4071.38 342.049  24
   2   5 -16 4834.41 723.474   7
   2   5 -16 4723.58 584.232  11
  -2  -5 -16 3933.33 570.350   9
  -2   5  15 629.302 237.237  37
  -2   5  15 666.389 212.933  36
   2  -5  15 520.020 177.922  37
  -2   5  15 668.406 161.758  18
  -2  -5 -15 613.005 224.050  32
  -2  -5 -15 376.644 156.414  24
   2   5 -15 636.071 199.101  24
   2   5 -15 358.442 471.065   7
  -2  -5 -15 471.934 308.604   9
   2   5 -15 311.222 332.857  11
  -2   5  14 15776.3 790.327  36
   2  -5  14 16949.1 766.386  37
  -2   5  14 15934.2 801.514  37
  -2   5  14 17930.0 761.550  18
  -2  -5 -14 19053.5 822.006  32
   2   5 -14 19517.9 794.083  24
  -2  -5 -14 15945.0 734.625  24
  -2  -5 -14 17201.8 1109.74   9
   2   5 -14 18438.3 1276.61   7
  -2   5  13 28953.6 1170.35  36
  -2   5  13 26970.3 1175.45  37
  -2   5  13 28937.5 1127.65  18
   2   5 -13 32753.2 1630.24  13
  -2  -5 -13 30795.1 1182.88  32
  -2  -5 -13 26112.5 1099.70  24
   2   5 -13 26032.5 1126.92  24
  -2  -5 -13 30114.9 1505.41   9
   2   5 -13 24280.9 1583.34   7
  -2   5  12 22150.6 1016.77  37
  -2   5  12 23140.8 971.219  18
   2   5 -12 23351.2 1359.73  13
   2   5 -12 25361.0 987.991  24
  -2  -5 -12 25469.7 1332.18   9
   2   5 -12 22586.5 1249.92  11
  -2  -5 -12 24318.4 1017.02  32
   2   5 -11 22514.1 1289.00  13
  -2   5  11 25303.1 964.416  18
   2   5 -11 22842.7 956.405  24
  -2  -5 -11 26417.5 1308.40   9
   2   5 -11 20490.3 1337.90   7
   2   5 -11 21925.0 1203.99  11
  -2   5  10 56453.8 2239.63   1
   2   5 -10 61132.9 2112.93  24
   2   5 -10 58045.5 2486.36  13
  -2   5  10 59081.3 2113.30  18
  -2   5  10 51307.3 2083.03  26
   2   5 -10 53036.0 2367.12  11
  -2  -5 -10 51480.0 2393.52   9
   2   5 -10 62766.7 2598.76   7
   2   5  -9 5757.79 532.230  11
  -2  -5  -9 6363.14 552.405   9
   2   5  -9 6738.87 656.068   7
   2   5  -9 5586.37 558.264  13
  -2   5   9 6522.71 448.268   1
   2   5  -8 8433.57 636.287  13
  -2  -5  -8 7450.51 384.747  23
   2   5  -8 7651.27 592.096  11
  -2  -5  -8 7225.55 585.476   9
   2   5  -8 8302.14 671.213   7
  -2   5   8 7707.60 523.447   1
   2   5  -7 25254.5 1164.82  11
  -2  -5  -7 25090.5 1225.28   9
   2   5  -7 23732.7 1251.89   7
  -2  -5  -7 22926.5 1242.77  12
   2   5  -7 23004.3 1197.66  13
  -2   5   7 25550.8 1152.22   1
   2   5  -6 11262.2 732.871   7
  -2  -5  -6 10309.7 679.678   9
   2   5  -6 10615.7 644.923  11
   2   5  -6 11502.9 699.809  13
  -2  -5  -6 9428.73 681.282  12
  -2   5   6 10178.9 646.036   1
   2   5  -5 32992.9 1564.30   7
  -2  -5  -5 29689.2 1527.34  10
  -2  -5  -5 33846.8 1525.39   9
   2   5  -5 34968.3 1468.82  11
  -2  -5  -5 32994.8 1543.11  12
  -2   5   5 37356.4 1549.84   1
  -2  -5  -4 19462.0 1027.78  10
   2   5  -4 19842.8 930.036  11
  -2  -5  -4 19110.8 1013.42  12
  -2   5   4 20400.6 1017.88   1
  -2  -5  -3 65947.3 2867.38  10
   2   5  -3 76860.3 2766.11  11
   2   5  -3 68614.1 2854.57  13
  -2   5   3 76028.4 2896.02   1
  -2  -5  -2 48778.3 1950.58   9
   2   5  -2 48846.6 1880.20  11
  -2   5   2 53827.5 2051.16   1
  -2  -5  -1 9927.54 615.770  10
   2   5  -1 8594.15 467.872  11
  -2  -5  -1 10435.7 547.842   9
  -2   5   1 9855.52 618.179   1
  -2  -5   0 3995.66 410.150  10
  -2  -5   0 3588.71 309.676   9
   2   5   0 4196.14 258.461  11
   2   5   0 3971.99 359.224   8
  -2   5   0 3884.81 404.437   1
   2   5   1 9370.90 577.357   8
   2   5   1 10371.3 471.908  11
  -2  -5   1 10849.6 554.682   9
  -2   5  -1 10793.6 649.881  13
   2   5   2 51910.6 1977.50   8
  -2  -5   2 48643.5 1906.07   9
   2   5   2 47065.5 1805.78  11
   2  -5  -2 53507.9 1913.59  12
  -2   5  -2 49628.9 2046.73  13
  -2   5  -3 75339.4 2776.47   8
  -2  -5   3 70620.8 2671.90   9
  -2   5  -3 79752.5 2887.73  13
  -2   5  -4 18762.1 805.193   8
  -2   5  -4 21321.7 909.032  13
  -2   5  -4 18841.2 875.730   1
  -2   5  -5 37766.3 1640.80   8
  -2   5  -5 41445.2 1726.73  13
  -2   5  -5 37653.6 1681.37   1
  -2   5  -6 7270.45 565.631  13
  -2   5  -6 5446.66 489.649   1
  -2   5  -7 25779.5 1277.25  13
  -2   5  -7 23823.2 1169.43   1
  -2   5  -8 7705.91 674.121  13
  -2   5  -8 7922.96 409.021  22
  -2   5  -8 7614.09 616.794   7
   2  -5  -8 7219.17 598.582  11
  -2   5  -8 8195.48 554.021   1
   2  -5  -9 8574.52 628.294  11
  -2   5  -9 7883.40 636.288   7
  -2   5  -9 8457.49 710.291  13
  -2   5  -9 8227.02 549.074   1
  -2   5 -10 45781.9 1996.25   7
   2  -5 -10 44693.0 1909.71  11
  -2   5 -10 44527.6 2066.62  13
  -2   5 -10 39265.1 1761.61   1
  -2   5 -11 22090.7 1298.05   7
   2  -5 -11 26236.5 1257.18  11
  -2   5 -11 25227.4 1425.10  13
  -2  -5  12 24226.6 1017.79  43
  -2   5 -12 24745.8 1465.06  13
  -2   5 -12 25208.7 1373.39   7
   2  -5 -12 25309.5 1249.62  11
  -2   5 -12 22845.6 1007.28  24
  -2  -5  13 30771.5 1244.79  43
   2   5  13 29888.0 1229.45  36
  -2   5 -13 28575.9 1695.25  13
  -2   5 -13 30763.8 1471.62  14
  -2   5 -13 30176.8 1219.65  30
  -2   5 -13 26450.2 1570.27   7
   2  -5 -13 30855.5 1470.57  11
  -2   5 -13 29609.7 1229.70  24
   2   5  14 15041.1 706.626  36
  -2  -5  14 14396.3 706.676  37
  -2  -5  14 14679.1 710.264  43
  -2   5 -14 14747.5 676.021  30
  -2   5 -14 13351.5 695.451  24
  -2   5 -14 15846.6 1070.91   7
   2  -5 -14 15274.4 901.540  11
  -2  -5  15 1285.21 246.215  43
  -2   5 -15 978.664 186.514  30
  -2   5 -15 300.849 380.886   7
   2  -5 -15 1163.30 315.566  11
  -2  -5  15 885.943 230.521  37
   2   5  15 1260.98 244.026  36
  -2  -5  16 4610.15 386.800  43
  -2   5 -16 5164.75 660.683   7
   2  -5 -16 4814.67 522.661  11
  -2  -5  16 4994.62 388.569  37
   2   5  16 4985.35 375.651  36
  -2   5 -17 5300.60 712.767   7
   2  -5 -17 5346.27 560.403  11
  -2  -5  17 5990.00 447.530  43
  -2  -5  17 5937.70 371.061  27
  -2   5 -17 6281.60 449.394  22
   2   5  17 6504.60 445.635  36
  -2  -5  17 6486.00 446.979  37
  -2  -5  18 13615.9 715.716  43
  -2  -5  18 12448.1 623.176  27
  -2   5 -18 13135.9 707.432  22
  -2  -5  18 14249.4 724.054  37
   2   5  18 14193.9 701.857  36
  -2   5 -19 22038.6 1543.32   7
   2  -5 -19 25531.6 1762.47   7
  -2  -5  19 25245.2 1126.98  43
  -2  -5  19 25517.7 1042.99  27
   2   5  19 23188.7 1103.26  36
  -2  -5  19 24970.5 1138.80  37
  -2   5 -19 26829.8 1138.94  22
   2   5  20 8276.11 500.643  36
  -2  -5  20 6806.22 486.191  37
   2  -5 -20 7194.20 942.771   7
  -2   5 -20 7522.78 509.272  22
  -2  -5  20 7368.58 497.830  43
  -2  -5  21 14007.9 729.942  43
  -2   5 -21 14536.9 739.322  22
  -2  -5  21 14498.6 749.808  37
  -2   5 -22 20991.8 1016.11  31
  -2   5 -22 22675.2 1003.00  22
  -2   5 -22 22195.9 1022.27  29
  -2  -5  22 22968.9 1015.74  37
  -2   5 -23 15996.0 784.077  31
   2   5  23 16110.6 739.579  34
  -2   5 -23 15540.3 748.390  22
   2  -5 -23 16142.8 748.543  24
  -2   5 -23 15687.3 767.914  29
  -2  -5  23 15251.8 755.276  37
  -2   5 -24 5037.30 361.685  31
   2   5  24 4487.27 310.987  34
   2  -5 -24 4665.77 329.532  24
  -2   5 -24 4649.10 331.318  22
  -2   5 -24 4681.05 342.274  29
  -2  -5  24 4992.29 347.644  37
   2   5  25 5361.00 310.922  34
  -2   5 -25 6437.61 361.319  31
   2  -5 -25 5520.70 334.861  24
  -2   5 -25 5476.67 328.543  22
  -2   5 -25 5306.58 328.828  29
  -2  -5  25 5045.98 339.831  37
  -2   5 -26 915.668 153.394  31
  -2   5 -26 755.630 123.302  29
  -2  -5  26 965.419 154.433  37
   2  -5 -26 996.565 145.800  24
  -2   5 -27 1066.85 123.268  44
  -2  -6 -26 1117.95 136.649  44
  -2  -6 -25 3639.77 270.588  44
  -2  -6 -24 115.172 178.243  44
   2  -6  24 187.997 145.748  36
  -2  -6 -23 5581.12 402.068  44
  -2  -6 -23 5739.03 367.840  32
   2  -6  23 5818.85 371.263  36
  -2  -6 -22 4660.61 355.862  32
   2  -6  22 4713.92 360.785  36
  -2   6  22 4688.29 366.544  37
  -2  -6 -22 4679.23 387.020  44
   2   6 -22 4597.94 356.933  24
  -2  -6 -21 500.347 225.970  32
  -2   6  21 420.689 234.580  37
  -2  -6 -21 389.277 251.859  44
   2   6 -21 505.493 231.064  24
  -2  -6 -20 291.250 234.174  32
  -2   6  20 404.729 253.790  37
  -2  -6 -20 370.451 244.714  44
   2   6 -20 439.905 217.548  24
  -2  -6 -19 4794.74 431.728  44
  -2   6  19 4317.02 392.684  37
   2  -6  19 4458.58 337.115  37
  -2   6  19 4232.56 385.613  36
   2   6 -19 4058.79 368.996  24
   2   6 -19 3417.39 692.825   7
   2   6 -19 4325.77 581.333  11
  -2  -6 -19 5053.42 411.024  32
  -2   6  18 11923.0 664.589  36
  -2   6  18 11998.1 668.273  37
   2  -6  18 12936.1 624.411  37
  -2  -6 -18 10716.1 576.094  24
   2   6 -18 12872.4 649.824  24
   2   6 -18 14298.6 1225.06   7
   2   6 -18 13598.7 981.966  11
  -2  -6 -18 11295.0 654.351  32
   2  -6  17 12111.9 604.938  37
  -2   6  17 11979.5 658.517  37
  -2   6  17 11419.0 636.464  36
  -2  -6 -17 12092.4 651.080  32
   2   6 -17 12589.0 633.420  24
  -2  -6 -17 10836.6 564.830  24
   2   6 -17 12173.5 1135.94   7
   2   6 -17 11342.5 914.944  11
  -2  -6 -17 9717.08 891.350   9
   2  -6  16 10490.2 557.959  37
  -2   6  16 10217.6 589.006  36
  -2   6  16 10381.6 603.513  37
  -2   6  16 11820.9 555.321  18
  -2  -6 -16 11021.9 607.493  32
  -2  -6 -16 10352.5 527.242  24
   2   6 -16 10508.2 569.925  24
   2   6 -16 9889.24 1028.42   7
   2   6 -16 11248.3 874.918  11
  -2  -6 -16 9828.24 868.092   9
  -2   6  15 5664.09 406.753  36
   2  -6  15 5591.03 365.311  37
  -2   6  15 5434.57 415.719  37
  -2   6  15 5415.91 341.148  18
  -2  -6 -15 5951.06 410.594  32
   2   6 -15 5134.41 375.322  24
  -2  -6 -15 5552.63 336.919  24
  -2  -6 -15 4613.06 597.029   9
  -2   6  14 746.491 216.685  36
  -2   6  14 775.203 233.314  37
  -2   6  14 855.281 173.593  18
   2   6 -14 1373.60 478.643  13
  -2  -6 -14 991.378 226.551  32
   2   6 -14 608.499 189.715  24
   2   6 -14 551.235 412.912   7
  -2  -6 -14 889.244 351.884   9
  -2   6  13 35790.4 1520.66  36
  -2   6  13 37125.7 1544.21  37
   2   6 -13 39753.9 1986.70  13
  -2   6  13 36789.0 1484.09  18
  -2  -6 -13 39423.2 1547.13  32
   2   6 -13 38775.3 1503.74  24
   2   6 -13 41678.7 2084.25   7
  -2  -6 -13 41854.7 1933.18   9
   2   6 -13 39043.1 1842.32  11
   2   6 -12 4910.43 566.937  13
  -2   6  12 3562.48 265.863  18
  -2   6  12 3912.92 302.633  36
  -2   6  12 4260.17 331.745  37
   2   6 -12 4135.96 278.070  24
   2   6 -12 4658.29 608.491   7
  -2  -6 -12 3728.68 485.410   9
   2   6 -12 3707.70 464.539  11
   2   6 -11 785.741 149.642  24
   2   6 -11 748.228 322.236  13
  -2   6  11 566.419 149.519  18
  -2   6  11 416.746 120.212  26
   2   6 -11 262.406 342.906   7
  -2  -6 -11 700.400 323.988   9
   2   6 -11 900.267 303.530  11
  -2   6  10 2887.89 307.797   1
   2   6 -10 2601.36 205.001  24
   2   6 -10 2506.76 425.797  13
  -2   6  10 2301.33 195.436  26
   2   6 -10 2968.95 497.011   7
  -2  -6 -10 2753.06 399.535   9
   2   6 -10 2354.87 377.040  11
  -2   6   9 37966.5 1552.37   1
   2   6  -9 34578.0 1329.67  24
   2   6  -9 38665.2 1719.75  13
  -2   6   9 32988.6 1327.50  26
   2   6  -9 36477.6 1757.42   7
   2   6  -9 37042.6 1610.29  11
  -2  -6  -9 31474.3 1630.51   9
  -2   6   8 7624.87 570.715   1
  -2  -6  -8 7170.25 388.827  23
   2   6  -8 9944.59 687.847  13
  -2   6   8 7764.45 384.352  26
   2   6  -8 7901.98 589.800  11
  -2  -6  -8 8123.85 629.784   9
   2   6  -8 9816.29 742.835   7
   2   6  -7 10056.7 724.554  13
  -2  -6  -7 10272.3 756.135  12
  -2  -6  -7 11013.7 500.294  23
  -2   6   7 11834.8 709.428   1
   2   6  -7 10282.5 677.226  11
  -2  -6  -7 10643.6 730.439   9
  -2   6   6 63276.7 2542.35   1
  -2  -6  -6 66169.5 2584.01   9
  -2  -6  -6 55585.3 2561.09  10
   2   6  -6 58995.7 2476.69  11
  -2  -6  -6 55563.8 2563.19  12
  -2   6   5 4335.49 452.567   1
  -2  -6  -5 3200.01 475.442  10
  -2  -6  -5 3225.13 408.611   9
   2   6  -5 2992.09 366.496  11
   2   6  -5 3301.66 445.497  13
  -2  -6  -5 4132.24 490.307  12
  -2   6   4 6802.81 566.126   1
   2   6  -4 6998.93 474.433  11
  -2  -6  -4 5413.05 544.476  10
  -2  -6  -4 5900.31 540.125  12
   2   6  -4 7120.01 576.736  13
  -2   6   3 33869.6 1498.19   1
  -2  -6  -3 32530.5 1467.58  10
   2   6  -3 30241.2 1312.77  11
  -2  -6  -3 34796.5 1424.66   9
  -2   6   2 2100.14 401.585   1
   2   6  -2 1878.35 241.798  11
  -2  -6  -2 1693.36 347.270  10
  -2  -6  -2 1898.16 273.476   9
  -2   6   1 11274.6 752.253   1
  -2  -6  -1 12387.5 733.729  10
   2   6  -1 10795.5 547.579  11
  -2  -6  -1 10660.5 618.972   9
  -2   6   0 18583.8 1001.72   1
  -2  -6   0 16815.7 966.449  10
  -2  -6   0 17662.3 869.512   9
   2   6   0 18177.2 785.840  11
   2   6   1 10941.4 625.853   8
   2   6   1 9253.56 453.227  11
  -2  -6   1 9923.29 540.661   9
   2  -6  -1 9868.78 531.398  12
  -2   6  -1 10458.5 676.235  13
   2   6   2 799.016 118.253  11
  -2  -6   2 878.745 188.609   9
   2   6   2 1126.94 265.326   8
   2  -6  -2 1365.71 220.868  12
  -2   6  -2 1305.47 317.039  13
  -2   6  -3 37624.8 1840.21   1
  -2  -6   3 46177.3 1692.56   9
  -2   6  -3 44153.5 1808.84   8
   2  -6  -3 41840.8 1737.87  12
  -2   6  -3 40564.1 1891.35  13
  -2   6  -4 4946.18 521.570   1
  -2   6  -4 4466.39 449.142   8
  -2  -6   4 5500.55 327.230   9
  -2   6  -5 4930.94 498.328   1
  -2   6  -5 5247.87 454.370   8
  -2   6  -5 5244.31 497.370  13
  -2   6  -6 60332.7 2474.45   1
  -2   6  -6 58729.2 2444.18   8
  -2   6  -6 59033.5 2519.12  13
  -2   6  -7 8688.52 691.648  13
  -2   6  -7 7991.16 420.059  22
  -2   6  -7 7556.09 595.641   8
  -2   6  -7 8927.45 623.073   1
  -2   6  -8 8138.83 593.403   1
  -2   6  -8 7544.89 403.432  22
  -2   6  -8 8845.19 703.519  13
  -2  -6   8 7947.95 385.829  27
  -2   6  -9 43523.2 1739.96   1
  -2   6  -9 39313.4 1514.42  22
  -2   6  -9 40943.1 1920.19  13
  -2  -6   9 37313.1 1480.58  27
   2  -6  -9 36805.5 1743.46  11
  -2   6 -10 2735.93 339.601   1
  -2   6 -10 2757.87 255.401  22
  -2   6 -10 2832.29 477.164  13
  -2  -6  10 2594.19 223.104  27
   2  -6 -10 3399.71 418.331  11
  -2   6 -11-72.8972 163.905   1
  -2   6 -11-100.385 337.364  13
  -2   6 -11 113.016 151.692  22
  -2  -6  11 252.147 142.237  27
   2  -6 -11 230.003 255.730  11
  -2   6 -12 3293.32 478.424   7
   2  -6 -12 3078.71 405.293  11
  -2  -6  12 3389.69 283.597  43
  -2   6 -12 3484.38 538.795  13
  -2  -6  12 3021.17 246.358  27
  -2   6 -12 3273.27 286.291  22
  -2   6 -13 42539.2 2168.20   7
   2  -6 -13 39992.4 1963.23  11
  -2  -6  13 44798.8 1773.68  43
   2   6  13 47464.4 1777.60  36
  -2   6 -13 35780.8 2193.18  13
  -2   6 -13 48199.6 1765.47  30
  -2  -6  13 44580.0 1720.40  27
  -2   6 -13 43796.6 1768.45  22
  -2   6 -14 361.466 340.830   7
   2  -6 -14 355.802 263.385  11
  -2  -6  14 673.096 201.619  43
   2   6  14 877.470 221.360  36
  -2   6 -14 263.104 381.605  13
  -2  -6  14 586.832 167.106  27
  -2   6 -14 566.324 183.038  30
  -2   6 -14 641.300 215.145  22
  -2   6 -15 5197.95 642.346   7
   2  -6 -15 4046.36 485.872  11
   2   6  15 5053.39 377.111  36
  -2  -6  15 5006.78 380.677  37
  -2  -6  15 5565.96 386.856  43
  -2   6 -15 4267.07 326.562  30
  -2  -6  15 4367.04 310.668  27
  -2   6 -15 4912.59 382.420  22
   2  -6 -16 9895.15 746.372  11
  -2  -6  16 10119.9 599.478  43
   2   6  16 11177.4 607.439  36
  -2  -6  16 11092.7 617.230  37
  -2  -6  16 11223.4 543.040  27
  -2   6 -16 10952.0 602.902  22
  -2  -6  17 11529.3 633.181  43
  -2  -6  17 11236.9 526.169  15
  -2  -6  17 10578.6 539.579  27
  -2  -6  17 10456.8 620.072  37
   2   6  17 9836.88 596.229  36
  -2   6 -17 11292.5 619.785  22
   2   6  18 10601.1 618.551  36
  -2  -6  18 11650.6 651.839  37
  -2  -6  18 11255.6 547.801  27
  -2   6 -18 11944.3 641.529  22
  -2  -6  18 10443.2 621.688  43
  -2  -6  19 5806.28 450.309  43
  -2   6 -19 6333.84 449.595  22
   2  -6 -19 5802.28 438.864  24
  -2  -6  19 6511.75 461.751  37
  -2  -6  20 341.679 235.029  43
   2  -6 -20 323.938 233.556  24
  -2   6 -20 381.852 227.307  22
  -2  -6  20 604.351 252.486  37
  -2  -6  21 964.433 250.908  43
  -2   6 -21 502.532 222.628  22
   2  -6 -21 403.278 212.857  24
  -2  -6  21 1071.11 258.012  37
   2   6  22 4231.90 334.902  34
  -2   6 -22 3768.06 326.277  22
   2  -6 -22 3722.00 323.935  24
  -2   6 -22 3713.43 359.491  29
  -2  -6  22 3716.73 342.645  37
   2   6  23 6162.13 395.178  34
  -2   6 -23 6463.11 437.190  31
  -2   6 -23 6293.67 407.145  22
   2  -6 -23 6260.94 405.785  24
  -2   6 -23 6762.69 433.499  29
  -2  -6  23 6494.99 424.951  37
   2   6  24 188.934 150.341  34
  -2   6 -24 437.778 195.003  31
  -2   6 -24 238.716 155.583  22
   2  -6 -24 22.3612 153.891  24
  -2   6 -24 73.4476 170.176  29
  -2  -6  24 309.092 185.551  37
   2   6  25 3416.29 232.624  34
  -2   6 -25 4180.87 289.291  31
  -2   6 -25 3746.31 256.490  22
   2  -6 -25 3513.92 259.486  24
  -2  -6  25 3814.17 278.170  37
  -2   6 -25 3967.93 271.153  29
  -2   6 -26 1748.39 172.963  31
  -2  -6  26 1707.63 170.764  37
  -2   6 -26 1777.26 156.190  29
  -2  -7 -25 3398.53 229.502  44
  -2  -7 -24 858.575 180.556  44
   2  -7  24 887.552 162.578  36
  -2  -7 -23 7797.92 456.095  44
  -2  -7 -23 7575.03 434.070  32
   2  -7  23 7724.14 426.513  36
  -2  -7 -22 3683.17 320.583  32
   2  -7  22 3322.92 294.686  36
  -2  -7 -22 3012.51 313.696  44
  -2   7  22 2913.98 227.173  19
  -2  -7 -21 9966.63 561.629  32
  -2   7  21 9268.16 539.850  37
  -2  -7 -21 9065.05 558.613  44
   2   7 -21 9107.76 522.848  24
  -2  -7 -20 26906.9 1156.45  32
   2  -7  20 26064.5 1090.47  37
  -2  -7 -20 25530.1 1157.76  44
   2   7 -20 27821.7 1135.02  24
  -2  -7 -19 361.436 251.376  44
  -2  -7 -19 491.685 256.171  32
   2  -7  19 545.998 201.686  37
  -2   7  19 318.346 226.944  37
  -2   7  19 383.261 231.083  36
   2   7 -19 650.928 353.084  11
   2   7 -19 537.479 224.776  24
  -2  -7 -18 5177.97 438.999  44
   2  -7  18 6533.74 408.296  37
  -2   7  18 4828.72 423.887  37
  -2   7  18 5446.41 435.229  36
  -2  -7 -18 6637.90 470.900  32
   2   7 -18 5577.00 658.391  11
   2   7 -18 6451.66 430.897  24
  -2  -7 -17 7417.84 501.218  44
   2  -7  17 6494.98 431.103  37
  -2   7  17 6970.74 473.508  36
  -2   7  17 6655.04 475.770  37
  -2   7  17 7670.93 426.259  18
  -2  -7 -17 7429.62 495.324  32
   2   7 -17 5346.06 811.132   7
  -2  -7 -17 7258.38 749.932   9
   2   7 -17 6371.39 699.200  11
   2   7 -17 6165.77 445.385  24
  -2  -7 -16 35710.6 1453.75  44
   2  -7  16 33212.8 1382.58  37
  -2   7  16 30645.3 1411.49  37
  -2   7  16 33103.8 1411.57  36
  -2   7  16 34261.3 1357.55  18
  -2  -7 -16 35565.9 1446.51  32
  -2  -7 -16 30609.8 1781.49   9
   2   7 -16 33154.8 1988.65   7
   2   7 -16 33789.6 1385.10  24
  -2  -7 -15 31889.5 1410.84  44
  -2   7  15 31408.8 1384.56  36
  -2   7  15 33885.9 1411.13  37
  -2   7  15 33182.7 1339.09  18
  -2  -7 -15 35936.9 1428.97  32
  -2  -7 -15 32590.6 1795.07   9
   2   7 -15 33002.5 1367.57  24
  -2   7  14 16398.3 794.350  36
  -2   7  14 16925.1 814.025  37
  -2  -7 -14 14854.4 803.596  44
  -2   7  14 16770.8 751.818  18
   2   7 -14 18997.6 1247.35  13
   2   7 -14 16804.0 1250.91   7
   2   7 -14 19366.9 1120.92  11
  -2  -7 -14 17775.2 1157.90   9
   2   7 -14 17403.0 772.685  24
  -2   7  13 13846.7 734.342  37
  -2   7  13 14947.6 722.919  36
  -2  -7 -13 13527.8 735.339  44
   2   7 -13 17753.3 1144.73  13
  -2   7  13 15286.2 685.354  18
   2   7 -13 15394.9 700.121  24
   2   7 -13 15004.4 1140.75   7
  -2  -7 -13 18762.5 1116.02   9
   2   7 -13 17049.7 1039.00  11
   2   7 -12 2715.82 523.822   7
  -2  -7 -12 1932.01 415.395   9
   2   7 -12 2336.31 411.025  11
  -2   7  12 2013.71 272.447  37
  -2   7  12 2032.92 186.720  38
  -2   7  12 2216.70 258.124  36
  -2  -7 -12 1883.06 253.654  44
   2   7 -12 2457.65 454.542  13
  -2   7  12 2381.37 215.654  18
  -2   7  12 2118.69 194.904  26
   2   7 -12 2269.54 218.515  24
   2   7 -11 7441.68 757.796   7
  -2  -7 -11 9940.44 781.512   9
   2   7 -11 7662.84 638.231  11
  -2  -7 -11 8432.88 492.252  44
  -2   7  11 9251.42 483.444  36
  -2   7  11 9170.79 497.466  37
   2   7 -11 7702.45 713.819  13
  -2   7  11 8163.40 414.487  26
   2   7 -11 7105.78 410.481  24
   2   7 -10 20741.9 888.341  24
   2   7 -10 21019.7 1258.74  13
  -2   7  10 22995.5 1088.98   1
  -2   7  10 21468.8 886.104  26
   2   7 -10 23055.5 1335.52   7
  -2  -7 -10 24178.9 1269.83   9
   2   7 -10 22174.1 1166.70  11
   2   7  -9 34637.0 1325.42  24
  -2   7   9 35741.3 1565.33   1
  -2   7   9 35527.6 1333.25  26
  -2  -7  -9 33053.7 1663.15   9
   2   7  -9 32925.9 1576.75  11
  -2  -7  -8 4436.73 294.207  23
   2   7  -8 4862.57 536.653  13
  -2   7   8 4987.51 470.677   1
  -2   7   8 4696.44 287.431  26
   2   7  -8 4884.97 481.103  11
  -2  -7  -8 4441.42 500.111   9
  -2  -7  -7 20307.5 805.467  23
   2   7  -7 17928.2 1079.14  13
  -2   7   7 20620.3 1057.85   1
  -2   7   7 19669.9 807.674  26
   2   7  -7 15731.0 962.952  11
  -2  -7  -7 22876.0 1147.03   9
  -2  -7  -6 26991.4 1041.87  23
  -2  -7  -6 26069.6 1052.78  16
   2   7  -6 28571.7 1379.61  13
  -2   7   6 26766.3 1298.55   1
  -2   7   6 27123.9 1050.24  26
  -2  -7  -6 25712.6 1363.29  10
  -2  -7  -6 29533.9 1358.03   9
  -2  -7  -5 1965.13 221.500  16
   2   7  -5 2105.77 408.451  13
  -2   7   5 2259.56 418.734   1
  -2   7   5 1994.35 216.672  26
  -2  -7  -5 1949.13 426.754  10
   2   7  -5 2603.29 339.122  11
  -2  -7  -4 105953. 4862.56  10
   2   7  -4 139727. 4777.90  11
   2   7  -4 118835. 4909.73  13
  -2   7   4 140405. 4939.60   1
   2  -7   3 5705.45 349.226  10
  -2  -7  -3 6210.10 591.151  10
  -2  -7  -3 7158.16 557.320   9
   2   7  -3 6996.44 456.717  11
   2   7  -3 6870.63 614.732  13
  -2   7   3 7704.27 624.537   1
  -2  -7  -2 14675.9 927.642  10
   2   7  -2 17247.3 792.498  11
  -2  -7  -2 15543.9 857.061   9
  -2   7   2 16724.9 979.267   1
   2   7  -1 126515. 4282.38   8
  -2  -7  -1 105140. 4233.41  10
  -2  -7  -1 119056. 4161.93   9
   2   7  -1 96841.1 4004.25  11
  -2   7   1 112356. 4285.30   1
  -2  -7   0 664.523 391.596  10
   2   7   0 745.496 324.230   8
  -2  -7   0 1015.30 251.345   9
   2   7   0 736.644 189.395  11
  -2   7   0 864.451 409.277   1
  -2  -7   1 109664. 4282.41  10
   2   7   1 110296. 4207.06   8
  -2  -7   1 111281. 4109.47   9
   2   7   1 104905. 3989.34  11
  -2   7  -1 114705. 4302.70  13
   2  -7  -1 110364. 4110.41  12
  -2  -7   2 16984.7 791.819   9
   2  -7  -2 15979.7 818.144  12
  -2   7  -2 14818.8 952.359  13
  -2   7  -3 7438.17 578.682   8
  -2  -7   3 6946.48 436.244   9
   2  -7  -3 7873.49 527.700  12
  -2   7  -3 6907.44 617.200  13
  -2   7  -3 5861.01 588.824   1
  -2   7  -4 134455. 4853.02   8
  -2  -7   4 123119. 4630.04   9
  -2   7  -4 118143. 4892.65  13
   2  -7  -4 132059. 4779.21  12
  -2   7  -4 123872. 4885.25   1
  -2   7  -5 3361.32 485.863  13
  -2   7  -5 2912.11 456.771   1
  -2   7  -5 3214.14 240.977  22
  -2   7  -5 3155.44 419.519   8
  -2  -7   5 2289.58 217.465   9
  -2   7  -6 19903.4 1110.80  13
  -2   7  -6 18080.7 1040.00   1
  -2   7  -6 18443.0 785.017  22
  -2   7  -6 18650.8 1027.37   8
  -2   7  -7 24232.0 976.036  22
  -2   7  -7 23897.5 1309.95  13
  -2   7  -7 22294.9 1209.52   1
  -2  -7   7 23792.0 944.515  27
  -2   7  -7 23548.7 1230.57   8
  -2   7  -8 4228.15 292.934  22
  -2   7  -8 4197.54 471.161   1
  -2  -7   8 4355.43 266.681  27
  -2   7  -8 4123.29 478.139   8
  -2   7  -9 34100.0 1340.15  22
  -2   7  -9 29984.0 1709.59  13
  -2   7  -9 33997.7 1573.10   1
  -2  -7   9 34110.2 1305.18  27
   2  -7  -9 32881.7 1582.91  11
  -2   7 -10 19541.0 845.466  22
  -2   7 -10 21252.1 1045.41   1
  -2  -7  10 19356.6 810.508  27
   2  -7 -10 20096.0 1089.34  11
   2  -7 -11 8749.04 642.176  11
  -2  -7  11 8630.05 462.375  43
  -2  -7  11 8613.66 453.722  37
  -2   7 -11 6664.62 530.452   1
  -2   7 -11 6482.11 715.751  13
  -2  -7  11 8318.43 413.230  27
  -2   7 -11 7630.59 446.925  22
   2  -7 -12 1965.70 351.735  11
  -2   7 -12 2518.54 205.895  41
  -2  -7  12 2813.07 269.763  43
  -2  -7  12 2310.50 254.571  37
  -2   7 -12 2884.34 269.630  22
  -2   7 -12 2867.32 258.187  30
  -2  -7  12 2506.97 222.090  27
  -2   7 -12 2248.19 504.757  13
   2  -7 -13 13111.0 865.803  11
  -2   7 -13 13101.2 1115.69  13
  -2  -7  13 15200.1 719.995  43
  -2   7 -13 14395.3 685.444  30
  -2  -7  13 14917.1 656.970  27
  -2   7 -13 14644.7 704.292  22
   2  -7 -14 17729.8 1031.50  11
   2  -7 -14 17521.0 1013.84   9
  -2   7 -14 18588.7 834.176  30
  -2  -7  14 18325.4 867.552  43
  -2  -7  14 19867.8 809.465  27
   2  -7 -14 18315.9 858.333  24
  -2   7 -14 19339.7 864.575  22
   2  -7 -15 36083.0 1673.72  11
  -2  -7  15 36358.3 1458.40  43
  -2   7 -15 35013.1 1407.60  30
   2  -7 -15 31850.6 1426.70  24
  -2  -7  15 34117.2 1369.85  27
  -2   7 -15 35811.1 1450.82  22
  -2  -7  16 34122.4 1399.49  43
  -2  -7  16 33102.6 1309.46  27
   2  -7 -16 33966.9 1393.85  24
  -2  -7  16 30958.9 1383.55  37
  -2   7 -16 32030.2 1383.38  22
  -2  -7  17 8352.35 535.549  37
  -2  -7  17 8824.42 543.227  43
  -2   7 -17 8578.99 538.083  22
   2  -7 -17 9181.98 544.646  24
  -2  -7  18 4736.02 403.852  37
  -2  -7  18 4314.45 298.808  15
  -2  -7  18 5010.10 402.780  43
  -2   7 -18 5224.41 401.502  22
   2  -7 -18 4681.51 389.510  24
   2   7  19 799.363 259.267  34
  -2  -7  19 247.775 240.876  43
  -2  -7  19 175.169 235.027  37
  -2   7 -19 383.600 229.120  22
   2  -7 -19 412.517 236.585  24
   2   7  20 28857.6 1219.47  34
  -2  -7  20 26419.8 1211.16  43
  -2  -7  20 30270.4 1246.46  37
  -2   7 -20 28834.0 1222.47  22
   2  -7 -20 26564.8 1209.33  24
   2   7  21 8351.09 488.649  34
  -2  -7  21 6711.92 471.191  43
  -2   7 -21 7895.34 489.707  22
[truncated: 1,266,714 more chars]
