# Supplementary material for: Isolation of Anionic N‐Heterocyclic Olefins and Their Versatile Reactivity
Source: Angew Chem Int Ed Engl. 2025 Oct 6;64(48):e202516374. doi: 10.1002/anie.202516374 (PMC12643338; doi:10.1002/anie.202516374)
Supplement: Supplementary file 2 — Supporting Information [file ANIE-64-e202516374-s001.zip › 6CN.cif]

data_PD-640                                         
_publ_contact_author_name                           'Professor Viktoria H. Gessner'
_publ_contact_author_address
;
Lehrstuhl fuer Anorganische Chemie II
Ruhr-Universitaet Bochum
Universitaetsstr. 150
44801 Bochum
Germany
;

_publ_contact_author_phone                          '+49 234 32-24174'
_publ_contact_author_fax                            '+49 234 32-14174'
_publ_contact_author_email                          viktoria.gessner@rub.de
_publ_requested_journal                             'journal xy'
_publ_requested_category                            chemistry
_publ_section_title                                 'section xy'
_publ_contact_letter
;
Please consider this CIF for submission to the Cambridge Crystallographic
Data Centre. I certify that all authors have seen and approved of this
submission, that all have made significant scientific contributions to the
work reported, and that all share responsibility and accountability for
the results.
This CIF  is submitted as a personal communication
This CIF is submitted as part of a journal submission
;

_publ_section_abstract
;
abstract of publication
;

_publ_section_references
;
references
;

loop_

 _publ_author_name
 _publ_author_address
 _publ_author_email
 _publ_author_footnote
'Author 1'
;
Lehrstuhl fuer Anorganische Chemie II
Ruhr-Universitaet Bochum
Universitaetsstr. 150
44801 Bochum
Germany
;
?
''
'Author 2'
;
Lehrstuhl fuer Anorganische Chemie II
Ruhr-Universitaet Bochum
Universitaetsstr. 150
44801 Bochum
Germany
;
?
''
'Author 3'
;
Lehrstuhl fuer Organische Chemie I
Ruhr-Universitaet Bochum
Universitaetsstr. 150
44801 Bochum
Germany
;
?
''
#

_audit_creation_method                              SHELXL-2019/3
_shelx_SHELXL_version_number                        2019/3
_chemical_name_systematic                           ?
_chemical_name_common                               ?
_chemical_melting_point                             ?
_chemical_formula_moiety                            'C42 H60 K N3 O9, C38 H52 K N3 O8, C4 H8 O'
_chemical_formula_sum                               'C84 H120 K2 N6 O18'
_chemical_formula_weight                            1580.05
loop_
 _atom_type_symbol
 _atom_type_description
 _atom_type_scat_dispersion_real
 _atom_type_scat_dispersion_imag
 _atom_type_scat_source
 'C'  'C'   0.0181   0.0091
 'International Tables Vol C Tables 4.2.6.8 and 6.1.1.4'
 'H'  'H'   0.0000   0.0000
 'International Tables Vol C Tables 4.2.6.8 and 6.1.1.4'
 'N'  'N'   0.0311   0.0180
 'International Tables Vol C Tables 4.2.6.8 and 6.1.1.4'
 'O'  'O'   0.0492   0.0322
 'International Tables Vol C Tables 4.2.6.8 and 6.1.1.4'
 'K'  'K'   0.3868   1.0657
 'International Tables Vol C Tables 4.2.6.8 and 6.1.1.4'

#

_space_group_crystal_system                         monoclinic
_space_group_IT_number                              4
_space_group_name_H-M_alt                           'P 21'
_space_group_name_Hall                              'P 2yb'
_shelx_space_group_comment
;
The symmetry employed for this shelxl refinement is uniquely defined
by the following loop, which should always be used as a source of
symmetry information in preference to the above space-group names.
They are only intended as comments.
;
loop_
 _space_group_symop_operation_xyz
 'x, y, z'
 '-x, y+1/2, -z'

#

_cell_length_a                                      13.73114(12)
_cell_length_b                                      18.95137(19)
_cell_length_c                                      16.69090(18)
_cell_angle_alpha                                   90
_cell_angle_beta                                    92.6464(8)
_cell_angle_gamma                                   90
_cell_volume                                        4338.74(7)
_cell_formula_units_Z                               2
_cell_measurement_temperature                       100(2)
_cell_measurement_reflns_used                       24283
_cell_measurement_theta_min                         3.4410
_cell_measurement_theta_max                         76.3910
_exptl_crystal_description                          plate
_exptl_crystal_colour                               colourless
_exptl_crystal_density_meas                         ?
_exptl_crystal_density_method                       ?
_exptl_crystal_density_diffrn                       1.209          
_exptl_crystal_F_000                                1696
_exptl_transmission_factor_min                      ?
_exptl_transmission_factor_max                      ?
_exptl_crystal_size_max                             0.265
_exptl_crystal_size_mid                             0.124
_exptl_crystal_size_min                             0.088
_exptl_absorpt_coefficient_mu                       1.518
_shelx_estimated_absorpt_T_min                      ?
_shelx_estimated_absorpt_T_max                      ?
_exptl_absorpt_correction_type                      gaussian
_exptl_absorpt_correction_T_min                     0.641
_exptl_absorpt_correction_T_max                     1.000
_exptl_absorpt_process_details
;
CrysAlisPro 1.171.40.53 (Rigaku Oxford Diffraction, 2019)
Numerical absorption correction based on gaussian integration over
			a multifaceted crystal model
Empirical absorption correction using spherical harmonics,
 implemented in SCALE3 ABSPACK scaling algorithm.
;
_exptl_absorpt_special_details                      ?
_diffrn_ambient_temperature                         100(2)
_diffrn_radiation_wavelength                        1.54184
_diffrn_radiation_type                              CuK\a
_diffrn_source                                      'micro-focus sealed X-ray tube'
_diffrn_measurement_device_type                     'XtaLAB Synergy, Dualflex, HyPix'
_diffrn_measurement_method                          '\w scans'
_diffrn_detector_area_resol_mean                    10.0000
_diffrn_reflns_number                               54186
_diffrn_reflns_av_unetI/netI                        0.0580
_diffrn_reflns_av_R_equivalents                     0.0744
_diffrn_reflns_limit_h_min                          -16
_diffrn_reflns_limit_h_max                          13
_diffrn_reflns_limit_k_min                          -22
_diffrn_reflns_limit_k_max                          22
_diffrn_reflns_limit_l_min                          -20
_diffrn_reflns_limit_l_max                          20
_diffrn_reflns_theta_min                            2.650
_diffrn_reflns_theta_max                            67.991
_diffrn_reflns_theta_full                           67.684
_diffrn_measured_fraction_theta_max                 0.999
_diffrn_measured_fraction_theta_full                1.000
_diffrn_reflns_Laue_measured_fraction_max           0.999
_diffrn_reflns_Laue_measured_fraction_full          1.000
_diffrn_reflns_point_group_measured_fraction_max    0.955
_diffrn_reflns_point_group_measured_fraction_full   0.956
_reflns_number_total                                15097
_reflns_number_gt                                   13829
_reflns_threshold_expression                        'I > 2\s(I)'
_reflns_Friedel_coverage                            0.850
_reflns_Friedel_fraction_max                        0.908
_reflns_Friedel_fraction_full                       0.910
_reflns_special_details
;
 Reflections were merged by SHELXL according to the crystal
 class for the calculation of statistics and refinement.
 _reflns_Friedel_fraction is defined as the number of unique
 Friedel pairs measured divided by the number that would be
 possible theoretically, ignoring centric projections and
 systematic absences.
;
_computing_data_collection                          'CrysAlisPro 1.171.40.53 (Rigaku OD, 2019)'
_computing_cell_refinement                          'CrysAlisPro 1.171.40.53 (Rigaku OD, 2019)'
_computing_data_reduction                           'CrysAlisPro 1.171.40.53 (Rigaku OD, 2019)'
_computing_structure_solution                       'SHELXT (G.M. Sheldrick, 2015)'
_computing_structure_refinement                     'SHELXL-2019/2 (Sheldrick, 2019)'
_computing_molecular_graphics                       ?
_computing_publication_material                     ?
_refine_special_details                             ?
_refine_ls_structure_factor_coef                    Fsqd
_refine_ls_matrix_type                              full
_refine_ls_weighting_scheme                         calc
_refine_ls_weighting_details                        'w=1/[\s^2^(Fo^2^)+(0.1875P)^2^+0.0317P] where P=(Fo^2^+2Fc^2^)/3'
_atom_sites_solution_primary                        dual
_atom_sites_solution_secondary                      ?
_atom_sites_solution_hydrogens                      geom
_refine_ls_hydrogen_treatment                       constr
_refine_ls_extinction_method                        none
_refine_ls_extinction_coef                          .
_refine_ls_abs_structure_details
;
 Flack x determined using 5637 quotients [(I+)-(I-)]/[(I+)+(I-)]
 (Parsons, Flack and Wagner, Acta Cryst. B69 (2013) 249-259).
;
_refine_ls_abs_structure_Flack                      -0.004(12)
_chemical_absolute_configuration                    ?
_refine_ls_number_reflns                            15097
_refine_ls_number_parameters                        1017
_refine_ls_number_restraints                        31
_refine_ls_R_factor_all                             0.0855
_refine_ls_R_factor_gt                              0.0797
_refine_ls_wR_factor_ref                            0.2219
_refine_ls_wR_factor_gt                             0.1973
_refine_ls_goodness_of_fit_ref                      1.063
_refine_ls_restrained_S_all                         1.067
_refine_ls_shift/su_max                             0.000
_refine_ls_shift/su_mean                            0.000
loop_
 _atom_site_label
 _atom_site_type_symbol
 _atom_site_fract_x
 _atom_site_fract_y
 _atom_site_fract_z
 _atom_site_U_iso_or_equiv
 _atom_site_adp_type
 _atom_site_occupancy
 _atom_site_site_symmetry_order  
 _atom_site_calc_flag
 _atom_site_refinement_flags_posn
 _atom_site_refinement_flags_adp
 _atom_site_refinement_flags_occupancy
 _atom_site_disorder_assembly
 _atom_site_disorder_group
O81 O 0.1379(8) 0.8099(6) 0.2142(7) 0.0736(12) Uani 0.560(8) 1 d D . P A 1
C82 C 0.1966(13) 0.8697(9) 0.1877(10) 0.088(4) Uani 0.560(8) 1 d D . P A 1
H82A H 0.176889 0.882558 0.131756 0.105 Uiso 0.560(8) 1 calc R U P A 1
H82B H 0.266541 0.856772 0.189682 0.105 Uiso 0.560(8) 1 calc R U P A 1
C83 C 0.1805(11) 0.9299(7) 0.2416(9) 0.068(3) Uani 0.560(8) 1 d D . P A 1
H83A H 0.243322 0.944966 0.267681 0.081 Uiso 0.560(8) 1 calc R U P A 1
H83B H 0.152865 0.970159 0.210407 0.081 Uiso 0.560(8) 1 calc R U P A 1
C84 C 0.1149(11) 0.9091(8) 0.3010(8) 0.061(3) Uani 0.560(8) 1 d D . P A 1
H84C H 0.067088 0.946943 0.310465 0.073 Uiso 0.560(8) 1 calc R U P A 1
H84D H 0.150734 0.897972 0.352315 0.073 Uiso 0.560(8) 1 calc R U P A 1
C85 C 0.0658(10) 0.8458(9) 0.2675(9) 0.076(3) Uani 0.560(8) 1 d D . P A 1
H85A H 0.005960 0.859196 0.235842 0.091 Uiso 0.560(8) 1 calc R U P A 1
H85B H 0.047630 0.813678 0.311158 0.091 Uiso 0.560(8) 1 calc R U P A 1
O81A O 0.1685(10) 0.7933(7) 0.2250(10) 0.0736(12) Uani 0.440(8) 1 d D . P A 2
C82A C 0.2125(14) 0.8602(11) 0.2554(14) 0.088(4) Uani 0.440(8) 1 d D . P A 2
H82C H 0.255251 0.850599 0.303602 0.105 Uiso 0.440(8) 1 calc R U P A 2
H82D H 0.252775 0.881336 0.213987 0.105 Uiso 0.440(8) 1 calc R U P A 2
C83A C 0.1343(15) 0.9100(11) 0.2760(14) 0.068(3) Uani 0.440(8) 1 d D . P A 2
H83C H 0.116783 0.903749 0.332424 0.081 Uiso 0.440(8) 1 calc R U P A 2
H83D H 0.155283 0.959440 0.268266 0.081 Uiso 0.440(8) 1 calc R U P A 2
C84A C 0.0523(11) 0.8928(8) 0.2215(10) 0.061(3) Uani 0.440(8) 1 d D . P A 2
H84A H 0.059384 0.914216 0.168027 0.073 Uiso 0.440(8) 1 calc R U P A 2
H84B H -0.010245 0.907971 0.243137 0.073 Uiso 0.440(8) 1 calc R U P A 2
C85A C 0.0602(11) 0.8143(10) 0.2185(12) 0.076(3) Uani 0.440(8) 1 d D . P A 2
H85C H 0.029865 0.796608 0.167378 0.091 Uiso 0.440(8) 1 calc R U P A 2
H85D H 0.025404 0.793160 0.263208 0.091 Uiso 0.440(8) 1 calc R U P A 2
O3 O 0.3570(3) 0.7407(2) 0.1210(2) 0.0420(8) Uani 1 1 d . . . . .
K1 K 0.21506(9) 0.63294(6) 0.15339(7) 0.0429(3) Uani 1 1 d . . . . .
O4 O 0.3680(3) 0.6746(2) 0.2717(2) 0.0453(8) Uani 1 1 d . . . . .
O5 O 0.1889(3) 0.6289(2) 0.3273(2) 0.0455(8) Uani 1 1 d . . . . .
O6 O 0.0276(3) 0.5957(2) 0.2245(3) 0.0472(9) Uani 1 1 d . . . . .
O7 O 0.0282(3) 0.6663(2) 0.0765(2) 0.0454(8) Uani 1 1 d . . . . .
O8 O 0.2027(3) 0.7105(2) 0.0103(2) 0.0437(8) Uani 1 1 d . . . . .
C25 C 0.2177(5) 0.3139(3) -0.1872(4) 0.0546(15) Uani 1 1 d . . . . .
H25A H 0.213815 0.301207 -0.244170 0.082 Uiso 1 1 calc R U . . .
H25B H 0.254269 0.358008 -0.179956 0.082 Uiso 1 1 calc R U . . .
H25C H 0.151814 0.320043 -0.168169 0.082 Uiso 1 1 calc R U . . .
C13 C 0.6046(5) 0.4795(4) -0.1179(4) 0.0555(15) Uani 1 1 d . . . . .
H13 H 0.617153 0.502190 -0.167165 0.067 Uiso 1 1 calc R U . . .
C14 C 0.5169(4) 0.4445(3) -0.1106(4) 0.0452(12) Uani 1 1 d . . . . .
C26 C 0.3732(5) 0.0743(3) -0.1794(4) 0.0536(14) Uani 1 1 d . . . . .
H26A H 0.395085 0.087223 -0.232515 0.080 Uiso 1 1 calc R U . . .
H26B H 0.318423 0.041296 -0.185380 0.080 Uiso 1 1 calc R U . . .
H26C H 0.426943 0.051977 -0.148202 0.080 Uiso 1 1 calc R U . . .
C16 C 0.7705(6) 0.5188(5) -0.0645(7) 0.081(2) Uani 1 1 d . . . . .
H16A H 0.820254 0.497964 -0.027673 0.122 Uiso 1 1 calc R U . . .
H16B H 0.763555 0.569066 -0.052286 0.122 Uiso 1 1 calc R U . . .
H16C H 0.790143 0.513236 -0.119812 0.122 Uiso 1 1 calc R U . . .
C22 C 0.3583(4) 0.1465(3) -0.0537(3) 0.0445(12) Uani 1 1 d . . . . .
H22 H 0.388732 0.109150 -0.024001 0.053 Uiso 1 1 calc R U . . .
C17 C 0.4430(5) 0.4409(4) -0.1809(4) 0.0556(14) Uani 1 1 d . . . . .
H17A H 0.378035 0.452215 -0.162435 0.083 Uiso 1 1 calc R U . . .
H17B H 0.442497 0.393258 -0.203639 0.083 Uiso 1 1 calc R U . . .
H17C H 0.460566 0.474989 -0.221945 0.083 Uiso 1 1 calc R U . . .
C23 C 0.3313(4) 0.2077(3) -0.0140(3) 0.0399(11) Uani 1 1 d . . . . .
C19 C 0.2689(4) 0.2560(3) -0.1400(3) 0.0411(11) Uani 1 1 d . . . . .
C9 C 0.4959(4) 0.4108(3) -0.0384(3) 0.0410(11) Uani 1 1 d . . . . .
C28 C 0.2718(5) 0.7647(3) -0.0020(4) 0.0480(13) Uani 1 1 d . . . . .
H28A H 0.249977 0.809359 0.022175 0.058 Uiso 1 1 calc R U . . .
H28B H 0.278496 0.772504 -0.060139 0.058 Uiso 1 1 calc R U . . .
C29 C 0.3673(4) 0.7426(3) 0.0363(3) 0.0443(12) Uani 1 1 d . . . . .
H29A H 0.385701 0.695369 0.016598 0.053 Uiso 1 1 calc R U . . .
H29B H 0.418887 0.776542 0.022898 0.053 Uiso 1 1 calc R U . . .
C30 C 0.4480(4) 0.7240(3) 0.1614(4) 0.0476(12) Uani 1 1 d . . . . .
H30A H 0.498624 0.758053 0.146175 0.057 Uiso 1 1 calc R U . . .
H30B H 0.469131 0.676034 0.146320 0.057 Uiso 1 1 calc R U . . .
C31 C 0.4344(4) 0.7276(3) 0.2493(4) 0.0478(12) Uani 1 1 d . . . . .
H31A H 0.497823 0.720765 0.278910 0.057 Uiso 1 1 calc R U . . .
H31B H 0.408911 0.774681 0.263418 0.057 Uiso 1 1 calc R U . . .
C32 C 0.3466(4) 0.6785(4) 0.3543(3) 0.0492(13) Uani 1 1 d . . . . .
H32A H 0.315548 0.724296 0.365693 0.059 Uiso 1 1 calc R U . . .
H32B H 0.407511 0.674604 0.388076 0.059 Uiso 1 1 calc R U . . .
C33 C 0.2787(4) 0.6189(3) 0.3729(4) 0.0492(13) Uani 1 1 d . . . . .
H33A H 0.308272 0.573186 0.358727 0.059 Uiso 1 1 calc R U . . .
H33B H 0.266629 0.618436 0.430914 0.059 Uiso 1 1 calc R U . . .
C34 C 0.1192(4) 0.5771(3) 0.3466(4) 0.0482(12) Uani 1 1 d . . . . .
H34A H 0.115147 0.573543 0.405494 0.058 Uiso 1 1 calc R U . . .
H34B H 0.138837 0.530489 0.325903 0.058 Uiso 1 1 calc R U . . .
C35 C 0.0222(5) 0.5977(3) 0.3094(4) 0.0498(13) Uani 1 1 d . . . . .
H35A H -0.028634 0.564563 0.326537 0.060 Uiso 1 1 calc R U . . .
H35B H 0.004714 0.645755 0.326893 0.060 Uiso 1 1 calc R U . . .
C36 C -0.0590(4) 0.6229(3) 0.1848(4) 0.0494(13) Uani 1 1 d . . . . .
H36A H -0.069688 0.672299 0.201677 0.059 Uiso 1 1 calc R U . . .
H36B H -0.116023 0.594537 0.199514 0.059 Uiso 1 1 calc R U . . .
C37 C -0.0482(4) 0.6199(3) 0.0966(4) 0.0514(14) Uani 1 1 d . . . . .
H37A H -0.032591 0.571122 0.080179 0.062 Uiso 1 1 calc R U . . .
H37B H -0.109860 0.634245 0.068094 0.062 Uiso 1 1 calc R U . . .
C38 C 0.0420(4) 0.6655(4) -0.0071(4) 0.0496(12) Uani 1 1 d . . . . .
H38A H -0.021485 0.671108 -0.037041 0.060 Uiso 1 1 calc R U . . .
H38B H 0.070854 0.619920 -0.022704 0.060 Uiso 1 1 calc R U . . .
C39 C 0.1089(5) 0.7250(3) -0.0267(4) 0.0517(14) Uani 1 1 d . . . . .
H39A H 0.113608 0.729122 -0.085497 0.062 Uiso 1 1 calc R U . . .
H39B H 0.083329 0.770108 -0.006175 0.062 Uiso 1 1 calc R U . . .
O91 O 0.1383(4) 0.7948(3) 0.7159(4) 0.0736(12) Uani 1 1 d D . . . .
C92 C 0.1967(6) 0.8408(4) 0.7634(5) 0.070(2) Uani 1 1 d D . . . .
H92A H 0.264706 0.839626 0.746214 0.084 Uiso 1 1 calc R U . . .
H92B H 0.196520 0.826353 0.820383 0.084 Uiso 1 1 calc R U . . .
C93 C 0.1559(6) 0.9137(4) 0.7536(6) 0.078(2) Uani 1 1 d D . . . .
H93A H 0.141973 0.934258 0.806451 0.094 Uiso 1 1 calc R U . . .
H93B H 0.202475 0.944844 0.727009 0.094 Uiso 1 1 calc R U . . .
C94 C 0.0644(6) 0.9057(3) 0.7031(4) 0.0600(16) Uani 1 1 d D . . . .
H94A H 0.073506 0.922283 0.647697 0.072 Uiso 1 1 calc R U . . .
H94B H 0.010376 0.932525 0.725905 0.072 Uiso 1 1 calc R U . . .
C95 C 0.0443(5) 0.8271(3) 0.7046(4) 0.0523(14) Uani 1 1 d D . . . .
H95A H 0.002309 0.814978 0.749187 0.063 Uiso 1 1 calc R U . . .
H95B H 0.011755 0.811585 0.653463 0.063 Uiso 1 1 calc R U . . .
K1' K 0.18854(8) 0.66286(5) 0.65838(6) 0.0383(3) Uani 1 1 d . . . . .
O1 O 0.1710(3) 0.5168(2) 0.0712(3) 0.0540(10) Uani 1 1 d . . . . .
N1' N 0.2749(3) 0.3584(2) 0.4774(3) 0.0364(9) Uani 1 1 d . . . . .
C1 C 0.2967(4) 0.4473(3) 0.0229(3) 0.0384(11) Uani 1 1 d . . . . .
O1' O 0.1174(3) 0.3261(2) 0.4800(3) 0.0571(11) Uani 1 1 d . . . . .
N1 N 0.4149(3) 0.3659(2) -0.0362(2) 0.0360(9) Uani 1 1 d . . . . .
N2' N 0.4451(4) 0.5825(3) 0.5236(4) 0.0565(14) Uani 1 1 d . . . . .
C2 C 0.3311(4) 0.3823(3) -0.0116(3) 0.0344(10) Uani 1 1 d . . . . .
O2' O 0.2059(3) 0.5544(2) 0.5628(3) 0.0472(9) Uani 1 1 d . . . . .
N2 N 0.2605(3) 0.3264(2) -0.0186(3) 0.0380(9) Uani 1 1 d . . . . .
O3' O 0.0458(3) 0.7139(2) 0.5507(2) 0.0434(8) Uani 1 1 d . . . . .
N3 N 0.4060(4) 0.5550(3) 0.0554(4) 0.0575(13) Uani 1 1 d . . . . .
C3 C 0.3618(4) 0.5047(3) 0.0389(3) 0.0420(12) Uani 1 1 d . . . . .
O4' O 0.2407(3) 0.7500(2) 0.5324(3) 0.0476(9) Uani 1 1 d . . . . .
C4 C 0.2006(4) 0.4592(3) 0.0438(3) 0.0426(12) Uani 1 1 d . . . . .
O5' O 0.3692(3) 0.7329(2) 0.6712(3) 0.0498(9) Uani 1 1 d . . . . .
C5 C 0.1258(4) 0.4009(3) 0.0315(3) 0.0414(11) Uani 1 1 d . . . . .
O6' O 0.3211(3) 0.6259(2) 0.7835(2) 0.0475(9) Uani 1 1 d . . . . .
C6 C 0.1683(4) 0.3301(3) 0.0062(3) 0.0424(11) Uani 1 1 d . . . . .
O7' O 0.1214(3) 0.6015(2) 0.8055(2) 0.0455(8) Uani 1 1 d . . . . .
C7 C 0.0724(5) 0.3896(4) 0.1095(4) 0.0521(14) Uani 1 1 d . . . . .
H7A H 0.022623 0.352941 0.100926 0.078 Uiso 1 1 calc R U . . .
H7B H 0.041311 0.433741 0.124885 0.078 Uiso 1 1 calc R U . . .
H7C H 0.119315 0.374726 0.152216 0.078 Uiso 1 1 calc R U . . .
O8' O -0.0078(3) 0.6179(2) 0.6698(2) 0.0445(8) Uani 1 1 d . . . . .
C8 C 0.0508(5) 0.4221(3) -0.0348(4) 0.0499(13) Uani 1 1 d . . . . .
H8A H -0.002564 0.387652 -0.037303 0.075 Uiso 1 1 calc R U . . .
H8B H 0.082032 0.423141 -0.086399 0.075 Uiso 1 1 calc R U . . .
H8C H 0.024764 0.468936 -0.023194 0.075 Uiso 1 1 calc R U . . .
C1' C 0.3530(4) 0.4091(3) 0.4863(3) 0.0352(10) Uani 1 1 d . . . . .
O2 O 0.1157(4) 0.2772(2) 0.0055(4) 0.0650(13) Uani 1 1 d . . . . .
C2' C 0.3245(4) 0.4780(3) 0.5158(3) 0.0383(10) Uani 1 1 d . . . . .
C3' C 0.3937(4) 0.5343(3) 0.5194(3) 0.0442(12) Uani 1 1 d . . . . .
C4' C 0.2319(4) 0.4933(3) 0.5408(3) 0.0393(11) Uani 1 1 d . . . . .
C5' C 0.1589(4) 0.4333(3) 0.5496(3) 0.0391(11) Uani 1 1 d . . . . .
C6' C 0.0546(4) 0.4573(3) 0.5307(4) 0.0476(12) Uani 1 1 d . . . . .
H6'A H 0.009437 0.419571 0.544310 0.071 Uiso 1 1 calc R U . . .
H6'B H 0.046169 0.468221 0.473382 0.071 Uiso 1 1 calc R U . . .
H6'C H 0.041064 0.499523 0.562139 0.071 Uiso 1 1 calc R U . . .
C7' C 0.1698(5) 0.4082(4) 0.6378(4) 0.0548(14) Uani 1 1 d . . . . .
H7'A H 0.126489 0.367896 0.645577 0.082 Uiso 1 1 calc R U . . .
H7'B H 0.152353 0.446759 0.673455 0.082 Uiso 1 1 calc R U . . .
H7'C H 0.237462 0.393965 0.650080 0.082 Uiso 1 1 calc R U . . .
C8' C 0.1816(4) 0.3690(3) 0.4980(3) 0.0419(11) Uani 1 1 d . . . . .
C9' C 0.2945(4) 0.2949(3) 0.4324(3) 0.0378(10) Uani 1 1 d . . . . .
C10 C 0.5649(4) 0.4149(3) 0.0271(4) 0.0475(13) Uani 1 1 d . . . . .
C10' C 0.2783(4) 0.2960(3) 0.3497(3) 0.0403(11) Uani 1 1 d . . . . .
N11 N 0.4343(3) 0.3869(2) 0.4649(3) 0.0358(9) Uani 1 1 d . . . . .
C11 C 0.6532(5) 0.4503(3) 0.0158(5) 0.0555(15) Uani 1 1 d . . . . .
H11 H 0.700050 0.452265 0.059483 0.067 Uiso 1 1 calc R U . . .
C11' C 0.2441(4) 0.3615(3) 0.3070(4) 0.0475(12) Uani 1 1 d . . . . .
H11A H 0.252475 0.356183 0.249345 0.071 Uiso 1 1 calc R U . . .
H11B H 0.282372 0.401924 0.327241 0.071 Uiso 1 1 calc R U . . .
H11C H 0.175036 0.369343 0.316545 0.071 Uiso 1 1 calc R U . . .
C12 C 0.6753(5) 0.4823(4) -0.0547(5) 0.0599(16) Uani 1 1 d . . . . .
C12' C 0.2951(4) 0.2338(3) 0.3073(3) 0.0427(11) Uani 1 1 d . . . . .
H12' H 0.285246 0.233581 0.250590 0.051 Uiso 1 1 calc R U . . .
C13' C 0.3260(4) 0.1722(3) 0.3462(4) 0.0440(12) Uani 1 1 d . . . . .
C14' C 0.3424(5) 0.1055(3) 0.2991(4) 0.0530(14) Uani 1 1 d . . . . .
H14A H 0.394242 0.077588 0.326197 0.079 Uiso 1 1 calc R U . . .
H14B H 0.361605 0.117766 0.245004 0.079 Uiso 1 1 calc R U . . .
H14C H 0.282097 0.077781 0.295488 0.079 Uiso 1 1 calc R U . . .
C15 C 0.5425(5) 0.3807(4) 0.1040(4) 0.0550(15) Uani 1 1 d . . . . .
H15A H 0.600349 0.382074 0.140587 0.082 Uiso 1 1 calc R U . . .
H15B H 0.523445 0.331528 0.094017 0.082 Uiso 1 1 calc R U . . .
H15C H 0.488865 0.405899 0.128128 0.082 Uiso 1 1 calc R U . . .
C15' C 0.3422(4) 0.1729(3) 0.4288(3) 0.0415(11) Uani 1 1 d . . . . .
H15' H 0.364962 0.131389 0.455540 0.050 Uiso 1 1 calc R U . . .
C16' C 0.3253(4) 0.2343(3) 0.4735(3) 0.0381(10) Uani 1 1 d . . . . .
C17' C 0.3419(5) 0.2340(3) 0.5630(4) 0.0520(14) Uani 1 1 d . . . . .
H17D H 0.368270 0.188174 0.580243 0.078 Uiso 1 1 calc R U . . .
H17E H 0.279878 0.242380 0.588228 0.078 Uiso 1 1 calc R U . . .
H17F H 0.388229 0.271352 0.578834 0.078 Uiso 1 1 calc R U . . .
C18 C 0.2887(4) 0.2616(3) -0.0576(3) 0.0378(10) Uani 1 1 d . . . . .
C18' C 0.5206(4) 0.4271(3) 0.4680(3) 0.0353(10) Uani 1 1 d . . . . .
C19' C 0.5562(4) 0.4539(3) 0.3968(3) 0.0413(11) Uani 1 1 d . . . . .
C20 C 0.2959(4) 0.1941(3) -0.1784(3) 0.0435(11) Uani 1 1 d . . . . .
H20 H 0.282922 0.189517 -0.234551 0.052 Uiso 1 1 calc R U . . .
C20' C 0.4961(5) 0.4447(4) 0.3195(3) 0.0513(13) Uani 1 1 d . . . . .
H20A H 0.534338 0.459482 0.274316 0.077 Uiso 1 1 calc R U . . .
H20B H 0.437121 0.473763 0.321095 0.077 Uiso 1 1 calc R U . . .
H20C H 0.477652 0.395033 0.313005 0.077 Uiso 1 1 calc R U . . .
C21 C 0.3411(4) 0.1394(3) -0.1367(3) 0.0416(11) Uani 1 1 d . . . . .
C21' C 0.6458(4) 0.4871(3) 0.3974(4) 0.0463(12) Uani 1 1 d . . . . .
H21' H 0.669470 0.504300 0.348455 0.056 Uiso 1 1 calc R U . . .
C22' C 0.7024(4) 0.4959(3) 0.4684(4) 0.0491(13) Uani 1 1 d . . . . .
C23' C 0.7998(5) 0.5330(4) 0.4674(5) 0.0626(17) Uani 1 1 d . . . . .
H23A H 0.842024 0.516202 0.512344 0.094 Uiso 1 1 calc R U . . .
H23B H 0.790028 0.583973 0.472343 0.094 Uiso 1 1 calc R U . . .
H23C H 0.830390 0.522740 0.416789 0.094 Uiso 1 1 calc R U . . .
C24 C 0.3486(5) 0.2138(3) 0.0757(4) 0.0502(13) Uani 1 1 d . . . . .
H24A H 0.379473 0.259294 0.088637 0.075 Uiso 1 1 calc R U . . .
H24B H 0.391307 0.175447 0.095001 0.075 Uiso 1 1 calc R U . . .
H24C H 0.286123 0.210772 0.101609 0.075 Uiso 1 1 calc R U . . .
C24' C 0.6662(4) 0.4691(3) 0.5383(4) 0.0471(13) Uani 1 1 d . . . . .
H24' H 0.704356 0.473926 0.586944 0.057 Uiso 1 1 calc R U . . .
C25' C 0.5771(4) 0.4356(3) 0.5403(3) 0.0414(11) Uani 1 1 d . . . . .
C26' C 0.5397(5) 0.4068(4) 0.6164(3) 0.0516(14) Uani 1 1 d . . . . .
H26D H 0.586816 0.416691 0.660871 0.077 Uiso 1 1 calc R U . . .
H26E H 0.530485 0.355712 0.611230 0.077 Uiso 1 1 calc R U . . .
H26F H 0.477228 0.429189 0.627025 0.077 Uiso 1 1 calc R U . . .
C28' C 0.0798(4) 0.7400(3) 0.4775(3) 0.0469(12) Uani 1 1 d . . . . .
H28C H 0.026920 0.765736 0.447622 0.056 Uiso 1 1 calc R U . . .
H28D H 0.101060 0.700427 0.443756 0.056 Uiso 1 1 calc R U . . .
C29' C 0.1633(5) 0.7884(3) 0.4963(4) 0.0501(13) Uani 1 1 d . . . . .
H29C H 0.184431 0.810836 0.446440 0.060 Uiso 1 1 calc R U . . .
H29D H 0.142985 0.826131 0.533059 0.060 Uiso 1 1 calc R U . . .
C30' C 0.3236(5) 0.7933(3) 0.5497(5) 0.0541(15) Uani 1 1 d . . . . .
H30C H 0.305106 0.833732 0.583317 0.065 Uiso 1 1 calc R U . . .
H30D H 0.348479 0.811969 0.499213 0.065 Uiso 1 1 calc R U . . .
C31' C 0.4021(5) 0.7506(3) 0.5935(4) 0.0509(13) Uani 1 1 d . . . . .
H31C H 0.415346 0.707131 0.563013 0.061 Uiso 1 1 calc R U . . .
H31D H 0.463069 0.778429 0.598921 0.061 Uiso 1 1 calc R U . . .
C32' C 0.4400(4) 0.6901(4) 0.7138(4) 0.0529(14) Uani 1 1 d . . . . .
H32C H 0.501958 0.716521 0.721520 0.064 Uiso 1 1 calc R U . . .
H32D H 0.452899 0.647023 0.682470 0.064 Uiso 1 1 calc R U . . .
C33' C 0.4030(4) 0.6700(4) 0.7939(4) 0.0567(15) Uani 1 1 d . . . . .
H33C H 0.454917 0.645137 0.825952 0.068 Uiso 1 1 calc R U . . .
H33D H 0.385113 0.713007 0.823477 0.068 Uiso 1 1 calc R U . . .
C34' C 0.2852(4) 0.6052(4) 0.8586(3) 0.0477(12) Uani 1 1 d . . . . .
H34C H 0.268699 0.647449 0.890056 0.057 Uiso 1 1 calc R U . . .
H34D H 0.335759 0.578089 0.889658 0.057 Uiso 1 1 calc R U . . .
C35' C 0.1965(5) 0.5606(4) 0.8438(4) 0.0522(13) Uani 1 1 d . . . . .
H35C H 0.212212 0.519933 0.809454 0.063 Uiso 1 1 calc R U . . .
H35D H 0.174207 0.542143 0.895326 0.063 Uiso 1 1 calc R U . . .
C36' C 0.0335(5) 0.5642(4) 0.7953(4) 0.0522(13) Uani 1 1 d . . . . .
H36C H 0.008369 0.552305 0.848288 0.063 Uiso 1 1 calc R U . . .
H36D H 0.044290 0.519742 0.765942 0.063 Uiso 1 1 calc R U . . .
C37' C -0.0396(4) 0.6095(4) 0.7486(4) 0.0493(13) Uani 1 1 d . . . . .
H37C H -0.104554 0.586732 0.747114 0.059 Uiso 1 1 calc R U . . .
H37D H -0.045025 0.656160 0.774777 0.059 Uiso 1 1 calc R U . . .
C38' C -0.0772(4) 0.6557(3) 0.6204(4) 0.0469(12) Uani 1 1 d . . . . .
H38C H -0.092422 0.701400 0.645707 0.056 Uiso 1 1 calc R U . . .
H38D H -0.138352 0.628164 0.613785 0.056 Uiso 1 1 calc R U . . .
C39' C -0.0353(4) 0.6681(3) 0.5401(4) 0.0462(12) Uani 1 1 d . . . . .
H39C H -0.014555 0.622724 0.516928 0.055 Uiso 1 1 calc R U . . .
H39D H -0.085081 0.689598 0.502890 0.055 Uiso 1 1 calc R U . . .

#

loop_
 _atom_site_aniso_label
 _atom_site_aniso_U_11
 _atom_site_aniso_U_22
 _atom_site_aniso_U_33
 _atom_site_aniso_U_23
 _atom_site_aniso_U_13
 _atom_site_aniso_U_12
O81 0.074(3) 0.059(3) 0.087(3) -0.014(2) -0.012(2) 0.015(2)
C82 0.090(8) 0.092(9) 0.082(7) -0.006(8) 0.001(7) -0.010(7)
C83 0.080(8) 0.056(6) 0.068(8) -0.018(5) 0.025(5) 0.002(5)
C84 0.067(6) 0.061(6) 0.054(6) -0.004(5) 0.000(5) 0.017(5)
C85 0.064(6) 0.100(10) 0.063(7) -0.002(6) 0.003(5) -0.015(6)
O81A 0.074(3) 0.059(3) 0.087(3) -0.014(2) -0.012(2) 0.015(2)
C82A 0.090(8) 0.092(9) 0.082(7) -0.006(8) 0.001(7) -0.010(7)
C83A 0.080(8) 0.056(6) 0.068(8) -0.018(5) 0.025(5) 0.002(5)
C84A 0.067(6) 0.061(6) 0.054(6) -0.004(5) 0.000(5) 0.017(5)
C85A 0.064(6) 0.100(10) 0.063(7) -0.002(6) 0.003(5) -0.015(6)
O3 0.047(2) 0.0392(19) 0.0394(18) -0.0026(15) -0.0006(14) -0.0006(15)
K1 0.0488(6) 0.0384(6) 0.0412(6) -0.0029(4) -0.0009(4) -0.0043(5)
O4 0.051(2) 0.048(2) 0.0376(18) -0.0035(16) 0.0023(15) -0.0044(17)
O5 0.051(2) 0.041(2) 0.0442(19) 0.0048(16) 0.0002(15) 0.0002(17)
O6 0.049(2) 0.041(2) 0.051(2) -0.0049(17) 0.0025(16) 0.0037(17)
O7 0.0467(19) 0.041(2) 0.048(2) -0.0072(17) -0.0032(15) 0.0023(17)
O8 0.051(2) 0.0369(19) 0.0424(19) 0.0011(15) -0.0051(15) 0.0032(16)
C25 0.069(4) 0.042(3) 0.051(3) -0.001(3) -0.013(3) 0.009(3)
C13 0.056(3) 0.042(3) 0.070(4) 0.005(3) 0.021(3) 0.003(3)
C14 0.057(3) 0.032(3) 0.047(3) 0.001(2) 0.009(2) 0.002(2)
C26 0.063(3) 0.040(3) 0.057(3) -0.013(3) -0.006(3) 0.000(3)
C16 0.064(4) 0.057(5) 0.124(8) -0.009(5) 0.016(4) -0.003(4)
C22 0.052(3) 0.040(3) 0.041(3) 0.004(2) -0.004(2) -0.001(2)
C17 0.072(4) 0.051(3) 0.044(3) 0.005(3) 0.007(3) 0.004(3)
C23 0.051(3) 0.031(2) 0.037(3) 0.0010(19) 0.000(2) -0.001(2)
C19 0.048(3) 0.036(3) 0.038(3) -0.003(2) -0.007(2) 0.000(2)
C9 0.043(3) 0.032(2) 0.048(3) -0.006(2) -0.001(2) 0.004(2)
C28 0.062(3) 0.035(3) 0.048(3) 0.005(2) 0.002(2) 0.001(2)
C29 0.055(3) 0.039(3) 0.040(3) 0.002(2) 0.008(2) -0.003(2)
C30 0.044(3) 0.049(3) 0.049(3) 0.000(2) -0.001(2) -0.005(2)
C31 0.046(3) 0.050(3) 0.047(3) -0.004(2) -0.002(2) -0.012(2)
C32 0.054(3) 0.055(4) 0.039(3) 0.001(2) 0.000(2) -0.001(3)
C33 0.047(3) 0.050(3) 0.051(3) 0.007(3) 0.001(2) 0.002(2)
C34 0.055(3) 0.038(3) 0.052(3) 0.004(2) 0.005(2) -0.006(2)
C35 0.052(3) 0.046(3) 0.052(3) -0.003(3) 0.014(2) -0.003(3)
C36 0.046(3) 0.041(3) 0.061(3) -0.006(3) -0.001(2) -0.001(2)
C37 0.041(3) 0.047(3) 0.065(4) -0.010(3) -0.002(2) -0.004(2)
C38 0.050(3) 0.050(3) 0.048(3) -0.006(3) -0.003(2) 0.003(3)
C39 0.061(3) 0.047(3) 0.047(3) -0.001(2) -0.007(2) 0.012(3)
O91 0.074(3) 0.059(3) 0.087(3) -0.014(2) -0.012(2) 0.015(2)
C92 0.081(5) 0.060(4) 0.065(4) -0.016(3) -0.021(3) 0.013(4)
C93 0.073(5) 0.051(4) 0.110(7) -0.008(4) -0.004(4) -0.012(4)
C94 0.082(5) 0.039(3) 0.058(4) -0.001(3) 0.002(3) 0.015(3)
C95 0.054(3) 0.049(3) 0.054(3) -0.014(3) 0.003(3) 0.001(3)
K1' 0.0410(5) 0.0327(5) 0.0409(5) -0.0027(4) -0.0012(4) -0.0004(4)
O1 0.058(2) 0.039(2) 0.064(3) -0.0212(19) -0.0011(19) 0.0076(18)
N1' 0.044(2) 0.0252(19) 0.040(2) -0.0030(16) 0.0011(17) -0.0010(16)
C1 0.045(3) 0.031(2) 0.039(3) -0.0011(19) -0.002(2) 0.001(2)
O1' 0.048(2) 0.040(2) 0.084(3) -0.011(2) 0.010(2) -0.0051(18)
N1 0.041(2) 0.031(2) 0.036(2) -0.0005(16) 0.0019(16) -0.0022(17)
N2' 0.053(3) 0.031(3) 0.085(4) -0.011(2) -0.010(3) 0.002(2)
C2 0.046(3) 0.025(2) 0.032(2) 0.0013(17) -0.0029(18) -0.0003(19)
O2' 0.056(2) 0.0318(19) 0.053(2) -0.0083(16) 0.0030(17) 0.0054(16)
N2 0.046(2) 0.026(2) 0.042(2) -0.0028(17) 0.0010(17) 0.0002(17)
O3' 0.0481(19) 0.0378(19) 0.0438(19) -0.0021(15) -0.0031(15) -0.0008(16)
N3 0.058(3) 0.041(3) 0.071(3) -0.010(2) -0.018(3) 0.004(2)
C3 0.049(3) 0.033(3) 0.044(3) -0.004(2) -0.007(2) 0.006(2)
O4' 0.051(2) 0.0329(19) 0.059(2) -0.0010(16) 0.0015(17) -0.0033(16)
C4 0.053(3) 0.037(3) 0.038(3) -0.004(2) -0.008(2) 0.005(2)
O5' 0.045(2) 0.045(2) 0.060(2) -0.0031(18) 0.0034(17) -0.0009(17)
C5 0.048(3) 0.030(2) 0.046(3) -0.003(2) 0.003(2) 0.003(2)
O6' 0.048(2) 0.050(2) 0.0441(19) -0.0038(17) -0.0043(15) 0.0008(17)
C6 0.046(3) 0.035(3) 0.047(3) -0.004(2) 0.006(2) -0.003(2)
O7' 0.050(2) 0.0404(19) 0.046(2) 0.0027(16) -0.0013(15) -0.0016(16)
C7 0.052(3) 0.060(4) 0.045(3) 0.003(3) 0.007(2) 0.002(3)
O8' 0.0396(18) 0.049(2) 0.045(2) -0.0021(16) 0.0007(14) 0.0023(16)
C8 0.061(3) 0.039(3) 0.048(3) 0.000(2) -0.010(3) -0.003(3)
C1' 0.044(3) 0.029(2) 0.032(2) 0.0016(18) 0.0008(19) -0.002(2)
O2 0.055(2) 0.038(2) 0.102(4) -0.012(2) 0.013(2) -0.0041(19)
C2' 0.046(3) 0.029(2) 0.039(2) -0.001(2) -0.004(2) 0.000(2)
C3' 0.048(3) 0.036(3) 0.048(3) -0.004(2) -0.006(2) 0.005(2)
C4' 0.053(3) 0.033(3) 0.031(2) -0.0034(19) -0.005(2) 0.004(2)
C5' 0.049(3) 0.033(2) 0.036(2) 0.002(2) 0.006(2) 0.003(2)
C6' 0.051(3) 0.039(3) 0.053(3) 0.002(2) 0.004(2) 0.005(2)
C7' 0.065(4) 0.055(3) 0.044(3) 0.011(3) 0.006(3) 0.002(3)
C8' 0.047(3) 0.032(3) 0.047(3) 0.004(2) 0.000(2) -0.003(2)
C9' 0.036(2) 0.035(3) 0.043(3) -0.004(2) 0.0008(19) -0.0021(19)
C10 0.049(3) 0.037(3) 0.056(3) -0.012(2) -0.007(2) 0.005(2)
C10' 0.040(3) 0.037(3) 0.044(3) -0.002(2) -0.001(2) -0.004(2)
N11 0.040(2) 0.030(2) 0.038(2) 0.0000(16) 0.0010(16) -0.0003(17)
C11 0.048(3) 0.041(3) 0.076(4) -0.012(3) -0.009(3) 0.002(2)
C11' 0.050(3) 0.045(3) 0.046(3) 0.003(2) -0.006(2) 0.002(2)
C12 0.055(4) 0.042(3) 0.084(5) -0.006(3) 0.015(3) -0.002(3)
C12' 0.043(3) 0.044(3) 0.041(3) -0.004(2) 0.000(2) -0.007(2)
C13' 0.040(2) 0.035(3) 0.057(3) -0.013(2) 0.005(2) -0.004(2)
C14' 0.059(3) 0.040(3) 0.061(4) -0.012(3) 0.011(3) -0.005(3)
C15 0.062(4) 0.052(3) 0.050(3) -0.008(3) -0.012(3) 0.009(3)
C15' 0.039(2) 0.031(2) 0.054(3) 0.001(2) 0.002(2) -0.002(2)
C16' 0.041(2) 0.030(2) 0.043(3) -0.002(2) 0.0002(19) -0.0025(19)
C17' 0.070(4) 0.036(3) 0.049(3) 0.009(2) -0.004(3) -0.007(3)
C18 0.043(3) 0.030(2) 0.040(2) -0.002(2) -0.003(2) 0.000(2)
C18' 0.040(2) 0.027(2) 0.039(2) 0.0008(18) -0.0009(19) 0.0033(19)
C19' 0.052(3) 0.036(3) 0.036(3) 0.000(2) 0.003(2) -0.001(2)
C20 0.047(3) 0.044(3) 0.040(3) -0.007(2) -0.004(2) -0.001(2)
C20' 0.066(4) 0.050(3) 0.037(3) 0.004(2) -0.001(2) -0.012(3)
C21 0.044(3) 0.037(3) 0.043(3) -0.007(2) 0.000(2) -0.003(2)
C21' 0.052(3) 0.035(3) 0.053(3) 0.000(2) 0.010(2) -0.002(2)
C22' 0.048(3) 0.036(3) 0.064(4) -0.013(2) 0.003(3) 0.002(2)
C23' 0.050(3) 0.048(3) 0.091(5) -0.016(3) 0.013(3) -0.011(3)
C24 0.070(4) 0.039(3) 0.041(3) 0.002(2) 0.001(2) 0.005(3)
C24' 0.048(3) 0.041(3) 0.051(3) -0.009(2) -0.007(2) 0.005(2)
C25' 0.047(3) 0.035(3) 0.043(3) -0.005(2) -0.005(2) 0.007(2)
C26' 0.059(3) 0.057(3) 0.038(3) 0.004(3) -0.005(2) 0.000(3)
C28' 0.057(3) 0.043(3) 0.040(3) -0.001(2) 0.000(2) 0.006(2)
C29' 0.058(3) 0.038(3) 0.055(3) 0.006(2) 0.006(3) 0.005(2)
C30' 0.056(3) 0.029(3) 0.077(4) 0.001(3) 0.005(3) -0.008(2)
C31' 0.052(3) 0.032(3) 0.068(4) -0.001(3) 0.004(3) -0.002(2)
C32' 0.036(3) 0.057(4) 0.065(4) -0.005(3) -0.001(2) 0.000(2)
C33' 0.048(3) 0.065(4) 0.056(3) -0.012(3) -0.008(2) -0.003(3)
C34' 0.050(3) 0.053(3) 0.039(3) -0.003(2) -0.002(2) 0.005(3)
C35' 0.061(4) 0.047(3) 0.048(3) 0.003(2) -0.003(3) 0.002(3)
C36' 0.052(3) 0.053(3) 0.051(3) 0.000(3) 0.003(2) -0.007(3)
C37' 0.045(3) 0.055(3) 0.048(3) -0.002(3) 0.007(2) -0.003(3)
C38' 0.038(2) 0.044(3) 0.058(3) -0.002(2) -0.004(2) 0.004(2)
C39' 0.048(3) 0.038(3) 0.052(3) -0.003(2) -0.007(2) 0.004(2)

#

_geom_special_details
;
 All esds (except the esd in the dihedral angle between two l.s. planes)
 are estimated using the full covariance matrix.  The cell esds are taken
 into account individually in the estimation of esds in distances, angles
 and torsion angles; correlations between esds in cell parameters are only
 used when they are defined by crystal symmetry.  An approximate (isotropic)
 treatment of cell esds is used for estimating esds involving l.s. planes.
;
loop_
 _geom_bond_atom_site_label_1
 _geom_bond_atom_site_label_2
 _geom_bond_distance
 _geom_bond_site_symmetry_2
 _geom_bond_publ_flag
O81 C82 1.472(18) . ?
O81 C85 1.522(16) . ?
C82 C83 1.476(18) . ?
C82 H82A 0.9900 . ?
C82 H82B 0.9900 . ?
C83 C84 1.426(17) . ?
C83 H83A 0.9900 . ?
C83 H83B 0.9900 . ?
C84 C85 1.473(18) . ?
C84 H84C 0.9900 . ?
C84 H84D 0.9900 . ?
C85 H85A 0.9900 . ?
C85 H85B 0.9900 . ?
O81A C82A 1.48(2) . ?
O81A C85A 1.539(18) . ?
O81A K1 3.339(13) . ?
C82A C83A 1.48(2) . ?
C82A H82C 0.9900 . ?
C82A H82D 0.9900 . ?
C83A C84A 1.45(2) . ?
C83A H83C 0.9900 . ?
C83A H83D 0.9900 . ?
C84A C85A 1.49(2) . ?
C84A H84A 0.9900 . ?
C84A H84B 0.9900 . ?
C85A H85C 0.9900 . ?
C85A H85D 0.9900 . ?
O3 C29 1.428(6) . ?
O3 C30 1.428(7) . ?
O3 K1 2.891(4) . ?
K1 O1 2.649(4) . ?
K1 O8 2.803(4) . ?
K1 O7 2.885(4) . ?
K1 O4 2.924(4) . ?
K1 O5 2.943(4) . ?
K1 O6 2.969(4) . ?
O4 C31 1.419(7) . ?
O4 C32 1.423(7) . ?
O5 C34 1.419(7) . ?
O5 C33 1.431(7) . ?
O6 C35 1.424(7) . ?
O6 C36 1.429(7) . ?
O7 C38 1.417(7) . ?
O7 C37 1.421(7) . ?
O8 C28 1.420(7) . ?
O8 C39 1.430(7) . ?
C25 C19 1.505(8) . ?
C25 H25A 0.9800 . ?
C25 H25B 0.9800 . ?
C25 H25C 0.9800 . ?
C13 C14 1.385(9) . ?
C13 C12 1.402(11) . ?
C13 H13 0.9500 . ?
C14 C9 1.405(8) . ?
C14 C17 1.518(9) . ?
C26 C21 1.501(8) . ?
C26 H26A 0.9800 . ?
C26 H26B 0.9800 . ?
C26 H26C 0.9800 . ?
C16 C12 1.494(11) . ?
C16 H16A 0.9800 . ?
C16 H16B 0.9800 . ?
C16 H16C 0.9800 . ?
C22 C23 1.393(8) . ?
C22 C21 1.402(8) . ?
C22 H22 0.9500 . ?
C17 H17A 0.9800 . ?
C17 H17B 0.9800 . ?
C17 H17C 0.9800 . ?
C23 C18 1.369(7) . ?
C23 C24 1.510(8) . ?
C19 C18 1.393(7) . ?
C19 C20 1.396(8) . ?
C9 N1 1.402(7) . ?
C9 C10 1.416(8) . ?
C28 C29 1.492(9) . ?
C28 H28A 0.9900 . ?
C28 H28B 0.9900 . ?
C29 H29A 0.9900 . ?
C29 H29B 0.9900 . ?
C30 C31 1.490(8) . ?
C30 H30A 0.9900 . ?
C30 H30B 0.9900 . ?
C31 H31A 0.9900 . ?
C31 H31B 0.9900 . ?
C32 C33 1.506(9) . ?
C32 H32A 0.9900 . ?
C32 H32B 0.9900 . ?
C33 H33A 0.9900 . ?
C33 H33B 0.9900 . ?
C34 C35 1.494(9) . ?
C34 H34A 0.9900 . ?
C34 H34B 0.9900 . ?
C35 H35A 0.9900 . ?
C35 H35B 0.9900 . ?
C36 C37 1.489(9) . ?
C36 H36A 0.9900 . ?
C36 H36B 0.9900 . ?
C37 H37A 0.9900 . ?
C37 H37B 0.9900 . ?
C38 C39 1.501(10) . ?
C38 H38A 0.9900 . ?
C38 H38B 0.9900 . ?
C39 H39A 0.9900 . ?
C39 H39B 0.9900 . ?
O91 C92 1.406(9) . ?
O91 C95 1.432(8) . ?
O91 K1' 2.776(5) . ?
C92 C93 1.497(11) . ?
C92 H92A 0.9900 . ?
C92 H92B 0.9900 . ?
C93 C94 1.488(11) . ?
C93 H93A 0.9900 . ?
C93 H93B 0.9900 . ?
C94 C95 1.515(9) . ?
C94 H94A 0.9900 . ?
C94 H94B 0.9900 . ?
C95 H95A 0.9900 . ?
C95 H95B 0.9900 . ?
K1' O2' 2.619(4) . ?
K1' O3' 2.772(4) . ?
K1' O4' 2.793(4) . ?
K1' O6' 2.796(4) . ?
K1' O5' 2.813(4) . ?
K1' O8' 2.841(4) . ?
K1' O7' 2.905(4) . ?
O1 C4 1.258(7) . ?
N1' C8' 1.358(7) . ?
N1' C1' 1.443(7) . ?
N1' C9' 1.450(7) . ?
C1 C4 1.398(8) . ?
C1 C3 1.424(8) . ?
C1 C2 1.448(7) . ?
O1' C8' 1.226(7) . ?
N1 C2 1.278(7) . ?
N2' C3' 1.155(8) . ?
C2 N2 1.438(6) . ?
O2' C4' 1.270(7) . ?
N2 C6 1.351(7) . ?
N2 C18 1.452(7) . ?
O3' C39' 1.416(7) . ?
O3' C28' 1.417(7) . ?
N3 C3 1.158(8) . ?
O4' C29' 1.401(7) . ?
O4' C30' 1.422(7) . ?
C4 C5 1.516(8) . ?
O5' C32' 1.431(8) . ?
O5' C31' 1.433(8) . ?
C5 C8 1.531(8) . ?
C5 C6 1.531(7) . ?
C5 C7 1.537(8) . ?
O6' C33' 1.406(8) . ?
O6' C34' 1.424(7) . ?
C6 O2 1.235(7) . ?
O7' C36' 1.402(7) . ?
O7' C35' 1.418(7) . ?
C7 H7A 0.9800 . ?
C7 H7B 0.9800 . ?
C7 H7C 0.9800 . ?
O8' C37' 1.416(7) . ?
O8' C38' 1.424(7) . ?
C8 H8A 0.9800 . ?
C8 H8B 0.9800 . ?
C8 H8C 0.9800 . ?
C1' N11 1.262(7) . ?
C1' C2' 1.455(7) . ?
C2' C4' 1.388(8) . ?
C2' C3' 1.428(8) . ?
C4' C5' 1.528(8) . ?
C5' C6' 1.521(8) . ?
C5' C8' 1.531(8) . ?
C5' C7' 1.548(8) . ?
C6' H6'A 0.9800 . ?
C6' H6'B 0.9800 . ?
C6' H6'C 0.9800 . ?
C7' H7'A 0.9800 . ?
C7' H7'B 0.9800 . ?
C7' H7'C 0.9800 . ?
C9' C10' 1.388(8) . ?
C9' C16' 1.393(8) . ?
C10 C11 1.406(9) . ?
C10 C15 1.482(10) . ?
C10' C12' 1.399(8) . ?
C10' C11' 1.497(8) . ?
N11 C18' 1.407(7) . ?
C11 C12 1.370(11) . ?
C11 H11 0.9500 . ?
C11' H11A 0.9800 . ?
C11' H11B 0.9800 . ?
C11' H11C 0.9800 . ?
C12' C13' 1.392(9) . ?
C12' H12' 0.9500 . ?
C13' C15' 1.386(8) . ?
C13' C14' 1.512(8) . ?
C14' H14A 0.9800 . ?
C14' H14B 0.9800 . ?
C14' H14C 0.9800 . ?
C15 H15A 0.9800 . ?
C15 H15B 0.9800 . ?
C15 H15C 0.9800 . ?
C15' C16' 1.408(8) . ?
C15' H15' 0.9500 . ?
C16' C17' 1.499(8) . ?
C17' H17D 0.9800 . ?
C17' H17E 0.9800 . ?
C17' H17F 0.9800 . ?
C18' C19' 1.402(7) . ?
C18' C25' 1.412(7) . ?
C19' C21' 1.382(8) . ?
C19' C20' 1.509(8) . ?
C20 C21 1.379(8) . ?
C20 H20 0.9500 . ?
C20' H20A 0.9800 . ?
C20' H20B 0.9800 . ?
C20' H20C 0.9800 . ?
C21' C22' 1.398(9) . ?
C21' H21' 0.9500 . ?
C22' C24' 1.385(9) . ?
C22' C23' 1.511(9) . ?
C23' H23A 0.9800 . ?
C23' H23B 0.9800 . ?
C23' H23C 0.9800 . ?
C24 H24A 0.9800 . ?
C24 H24B 0.9800 . ?
C24 H24C 0.9800 . ?
C24' C25' 1.381(9) . ?
C24' H24' 0.9500 . ?
C25' C26' 1.496(8) . ?
C26' H26D 0.9800 . ?
C26' H26E 0.9800 . ?
C26' H26F 0.9800 . ?
C28' C29' 1.491(9) . ?
C28' H28C 0.9900 . ?
C28' H28D 0.9900 . ?
C29' H29C 0.9900 . ?
C29' H29D 0.9900 . ?
C30' C31' 1.507(9) . ?
C30' H30C 0.9900 . ?
C30' H30D 0.9900 . ?
C31' H31C 0.9900 . ?
C31' H31D 0.9900 . ?
C32' C33' 1.501(10) . ?
C32' H32C 0.9900 . ?
C32' H32D 0.9900 . ?
C33' H33C 0.9900 . ?
C33' H33D 0.9900 . ?
C34' C35' 1.494(9) . ?
C34' H34C 0.9900 . ?
C34' H34D 0.9900 . ?
C35' H35C 0.9900 . ?
C35' H35D 0.9900 . ?
C36' C37' 1.509(9) . ?
C36' H36C 0.9900 . ?
C36' H36D 0.9900 . ?
C37' H37C 0.9900 . ?
C37' H37D 0.9900 . ?
C38' C39' 1.501(9) . ?
C38' H38C 0.9900 . ?
C38' H38D 0.9900 . ?
C39' H39C 0.9900 . ?
C39' H39D 0.9900 . ?

#

loop_
 _geom_angle_atom_site_label_1
 _geom_angle_atom_site_label_2
 _geom_angle_atom_site_label_3
 _geom_angle
 _geom_angle_site_symmetry_1
 _geom_angle_site_symmetry_3
 _geom_angle_publ_flag
C82 O81 C85 102.2(11) . . ?
O81 C82 C83 108.2(12) . . ?
O81 C82 H82A 110.1 . . ?
C83 C82 H82A 110.1 . . ?
O81 C82 H82B 110.1 . . ?
C83 C82 H82B 110.1 . . ?
H82A C82 H82B 108.4 . . ?
C84 C83 C82 109.2(12) . . ?
C84 C83 H83A 109.8 . . ?
C82 C83 H83A 109.8 . . ?
C84 C83 H83B 109.8 . . ?
C82 C83 H83B 109.8 . . ?
H83A C83 H83B 108.3 . . ?
C83 C84 C85 104.7(11) . . ?
C83 C84 H84C 110.8 . . ?
C85 C84 H84C 110.8 . . ?
C83 C84 H84D 110.8 . . ?
C85 C84 H84D 110.8 . . ?
H84C C84 H84D 108.9 . . ?
C84 C85 O81 106.7(11) . . ?
C84 C85 H85A 110.4 . . ?
O81 C85 H85A 110.4 . . ?
C84 C85 H85B 110.4 . . ?
O81 C85 H85B 110.4 . . ?
H85A C85 H85B 108.6 . . ?
C82A O81A C85A 100.4(12) . . ?
C82A O81A K1 145.0(10) . . ?
C85A O81A K1 114.2(9) . . ?
C83A C82A O81A 109.6(14) . . ?
C83A C82A H82C 109.8 . . ?
O81A C82A H82C 109.8 . . ?
C83A C82A H82D 109.8 . . ?
O81A C82A H82D 109.8 . . ?
H82C C82A H82D 108.2 . . ?
C84A C83A C82A 105.1(14) . . ?
C84A C83A H83C 110.7 . . ?
C82A C83A H83C 110.7 . . ?
C84A C83A H83D 110.7 . . ?
C82A C83A H83D 110.7 . . ?
H83C C83A H83D 108.8 . . ?
C83A C84A C85A 101.0(13) . . ?
C83A C84A H84A 111.6 . . ?
C85A C84A H84A 111.6 . . ?
C83A C84A H84B 111.6 . . ?
C85A C84A H84B 111.6 . . ?
H84A C84A H84B 109.4 . . ?
C84A C85A O81A 109.0(12) . . ?
C84A C85A H85C 109.9 . . ?
O81A C85A H85C 109.9 . . ?
C84A C85A H85D 109.9 . . ?
O81A C85A H85D 109.9 . . ?
H85C C85A H85D 108.3 . . ?
C29 O3 C30 110.4(4) . . ?
C29 O3 K1 107.6(3) . . ?
C30 O3 K1 109.8(3) . . ?
O1 K1 O8 89.49(14) . . ?
O1 K1 O7 76.98(13) . . ?
O8 K1 O7 59.24(12) . . ?
O1 K1 O3 129.04(13) . . ?
O8 K1 O3 59.00(11) . . ?
O7 K1 O3 110.81(12) . . ?
O1 K1 O4 135.55(13) . . ?
O8 K1 O4 116.57(12) . . ?
O7 K1 O4 146.85(12) . . ?
O3 K1 O4 57.76(11) . . ?
O1 K1 O5 116.99(14) . . ?
O8 K1 O5 148.11(12) . . ?
O7 K1 O5 107.33(12) . . ?
O3 K1 O5 108.49(11) . . ?
O4 K1 O5 57.12(11) . . ?
O1 K1 O6 80.10(13) . . ?
O8 K1 O6 116.46(12) . . ?
O7 K1 O6 57.32(12) . . ?
O3 K1 O6 147.89(12) . . ?
O4 K1 O6 113.76(11) . . ?
O5 K1 O6 56.77(11) . . ?
O1 K1 O81A 154.0(3) . . ?
O8 K1 O81A 79.8(3) . . ?
O7 K1 O81A 77.2(3) . . ?
O3 K1 O81A 64.3(3) . . ?
O4 K1 O81A 69.9(3) . . ?
O5 K1 O81A 68.7(3) . . ?
O6 K1 O81A 83.6(3) . . ?
C31 O4 C32 112.5(4) . . ?
C31 O4 K1 117.6(3) . . ?
C32 O4 K1 119.6(3) . . ?
C34 O5 C33 111.2(4) . . ?
C34 O5 K1 110.8(3) . . ?
C33 O5 K1 112.7(3) . . ?
C35 O6 C36 111.8(4) . . ?
C35 O6 K1 118.6(3) . . ?
C36 O6 K1 116.6(3) . . ?
C38 O7 C37 111.0(4) . . ?
C38 O7 K1 106.2(3) . . ?
C37 O7 K1 114.3(3) . . ?
C28 O8 C39 113.1(4) . . ?
C28 O8 K1 119.2(3) . . ?
C39 O8 K1 119.1(4) . . ?
C19 C25 H25A 109.5 . . ?
C19 C25 H25B 109.5 . . ?
H25A C25 H25B 109.5 . . ?
C19 C25 H25C 109.5 . . ?
H25A C25 H25C 109.5 . . ?
H25B C25 H25C 109.5 . . ?
C14 C13 C12 121.7(6) . . ?
C14 C13 H13 119.1 . . ?
C12 C13 H13 119.1 . . ?
C13 C14 C9 120.6(6) . . ?
C13 C14 C17 120.4(6) . . ?
C9 C14 C17 119.0(5) . . ?
C21 C26 H26A 109.5 . . ?
C21 C26 H26B 109.5 . . ?
H26A C26 H26B 109.5 . . ?
C21 C26 H26C 109.5 . . ?
H26A C26 H26C 109.5 . . ?
H26B C26 H26C 109.5 . . ?
C12 C16 H16A 109.5 . . ?
C12 C16 H16B 109.5 . . ?
H16A C16 H16B 109.5 . . ?
C12 C16 H16C 109.5 . . ?
H16A C16 H16C 109.5 . . ?
H16B C16 H16C 109.5 . . ?
C23 C22 C21 120.9(5) . . ?
C23 C22 H22 119.6 . . ?
C21 C22 H22 119.6 . . ?
C14 C17 H17A 109.5 . . ?
C14 C17 H17B 109.5 . . ?
H17A C17 H17B 109.5 . . ?
C14 C17 H17C 109.5 . . ?
H17A C17 H17C 109.5 . . ?
H17B C17 H17C 109.5 . . ?
C18 C23 C22 119.0(5) . . ?
C18 C23 C24 120.9(5) . . ?
C22 C23 C24 120.1(5) . . ?
C18 C19 C20 118.2(5) . . ?
C18 C19 C25 121.8(5) . . ?
C20 C19 C25 120.0(5) . . ?
N1 C9 C14 119.6(5) . . ?
N1 C9 C10 121.1(5) . . ?
C14 C9 C10 118.7(6) . . ?
O8 C28 C29 108.3(5) . . ?
O8 C28 H28A 110.0 . . ?
C29 C28 H28A 110.0 . . ?
O8 C28 H28B 110.0 . . ?
C29 C28 H28B 110.0 . . ?
H28A C28 H28B 108.4 . . ?
O3 C29 C28 107.8(5) . . ?
O3 C29 H29A 110.1 . . ?
C28 C29 H29A 110.1 . . ?
O3 C29 H29B 110.1 . . ?
C28 C29 H29B 110.1 . . ?
H29A C29 H29B 108.5 . . ?
O3 C30 C31 107.9(5) . . ?
O3 C30 H30A 110.1 . . ?
C31 C30 H30A 110.1 . . ?
O3 C30 H30B 110.1 . . ?
C31 C30 H30B 110.1 . . ?
H30A C30 H30B 108.4 . . ?
O4 C31 C30 109.8(5) . . ?
O4 C31 H31A 109.7 . . ?
C30 C31 H31A 109.7 . . ?
O4 C31 H31B 109.7 . . ?
C30 C31 H31B 109.7 . . ?
H31A C31 H31B 108.2 . . ?
O4 C32 C33 108.6(5) . . ?
O4 C32 H32A 110.0 . . ?
C33 C32 H32A 110.0 . . ?
O4 C32 H32B 110.0 . . ?
C33 C32 H32B 110.0 . . ?
H32A C32 H32B 108.4 . . ?
O5 C33 C32 108.5(5) . . ?
O5 C33 H33A 110.0 . . ?
C32 C33 H33A 110.0 . . ?
O5 C33 H33B 110.0 . . ?
C32 C33 H33B 110.0 . . ?
H33A C33 H33B 108.4 . . ?
O5 C34 C35 108.9(5) . . ?
O5 C34 H34A 109.9 . . ?
C35 C34 H34A 109.9 . . ?
O5 C34 H34B 109.9 . . ?
C35 C34 H34B 109.9 . . ?
H34A C34 H34B 108.3 . . ?
O6 C35 C34 108.7(5) . . ?
O6 C35 H35A 110.0 . . ?
C34 C35 H35A 110.0 . . ?
O6 C35 H35B 110.0 . . ?
C34 C35 H35B 110.0 . . ?
H35A C35 H35B 108.3 . . ?
O6 C36 C37 109.0(5) . . ?
O6 C36 H36A 109.9 . . ?
C37 C36 H36A 109.9 . . ?
O6 C36 H36B 109.9 . . ?
C37 C36 H36B 109.9 . . ?
H36A C36 H36B 108.3 . . ?
O7 C37 C36 108.5(5) . . ?
O7 C37 H37A 110.0 . . ?
C36 C37 H37A 110.0 . . ?
O7 C37 H37B 110.0 . . ?
C36 C37 H37B 110.0 . . ?
H37A C37 H37B 108.4 . . ?
O7 C38 C39 108.5(5) . . ?
O7 C38 H38A 110.0 . . ?
C39 C38 H38A 110.0 . . ?
O7 C38 H38B 110.0 . . ?
C39 C38 H38B 110.0 . . ?
H38A C38 H38B 108.4 . . ?
O8 C39 C38 108.0(5) . . ?
O8 C39 H39A 110.1 . . ?
C38 C39 H39A 110.1 . . ?
O8 C39 H39B 110.1 . . ?
C38 C39 H39B 110.1 . . ?
H39A C39 H39B 108.4 . . ?
C92 O91 C95 107.2(5) . . ?
C92 O91 K1' 127.6(4) . . ?
C95 O91 K1' 125.2(4) . . ?
O91 C92 C93 108.1(6) . . ?
O91 C92 H92A 110.1 . . ?
C93 C92 H92A 110.1 . . ?
O91 C92 H92B 110.1 . . ?
C93 C92 H92B 110.1 . . ?
H92A C92 H92B 108.4 . . ?
C94 C93 C92 105.6(6) . . ?
C94 C93 H93A 110.6 . . ?
C92 C93 H93A 110.6 . . ?
C94 C93 H93B 110.6 . . ?
C92 C93 H93B 110.6 . . ?
H93A C93 H93B 108.8 . . ?
C93 C94 C95 103.9(6) . . ?
C93 C94 H94A 111.0 . . ?
C95 C94 H94A 111.0 . . ?
C93 C94 H94B 111.0 . . ?
C95 C94 H94B 111.0 . . ?
H94A C94 H94B 109.0 . . ?
O91 C95 C94 105.0(6) . . ?
O91 C95 H95A 110.7 . . ?
C94 C95 H95A 110.7 . . ?
O91 C95 H95B 110.7 . . ?
C94 C95 H95B 110.7 . . ?
H95A C95 H95B 108.8 . . ?
O2' K1' O3' 87.72(13) . . ?
O2' K1' O91 161.47(16) . . ?
O3' K1' O91 74.36(14) . . ?
O2' K1' O4' 88.40(13) . . ?
O3' K1' O4' 60.25(12) . . ?
O91 K1' O4' 78.71(16) . . ?
O2' K1' O6' 100.58(13) . . ?
O3' K1' O6' 171.32(12) . . ?
O91 K1' O6' 97.56(15) . . ?
O4' K1' O6' 122.00(13) . . ?
O2' K1' O5' 108.18(13) . . ?
O3' K1' O5' 118.66(13) . . ?
O91 K1' O5' 77.38(15) . . ?
O4' K1' O5' 61.46(13) . . ?
O6' K1' O5' 61.32(13) . . ?
O2' K1' O8' 85.33(13) . . ?
O3' K1' O8' 60.21(12) . . ?
O91 K1' O8' 89.71(15) . . ?
O4' K1' O8' 120.30(12) . . ?
O6' K1' O8' 117.51(12) . . ?
O5' K1' O8' 166.49(12) . . ?
O2' K1' O7' 103.97(13) . . ?
O3' K1' O7' 116.45(12) . . ?
O91 K1' O7' 88.57(16) . . ?
O4' K1' O7' 167.28(13) . . ?
O6' K1' O7' 59.28(12) . . ?
O5' K1' O7' 115.97(13) . . ?
O8' K1' O7' 58.98(11) . . ?
C4 O1 K1 147.1(4) . . ?
C8' N1' C1' 125.4(4) . . ?
C8' N1' C9' 117.1(4) . . ?
C1' N1' C9' 116.9(4) . . ?
C4 C1 C3 114.9(5) . . ?
C4 C1 C2 124.4(5) . . ?
C3 C1 C2 120.7(5) . . ?
C2 N1 C9 126.0(4) . . ?
N1 C2 N2 114.1(4) . . ?
N1 C2 C1 130.5(5) . . ?
N2 C2 C1 115.4(4) . . ?
C4' O2' K1' 157.8(4) . . ?
C6 N2 C2 125.1(4) . . ?
C6 N2 C18 117.1(4) . . ?
C2 N2 C18 117.8(4) . . ?
C39' O3' C28' 113.3(4) . . ?
C39' O3' K1' 113.3(3) . . ?
C28' O3' K1' 115.4(3) . . ?
N3 C3 C1 172.5(6) . . ?
C29' O4' C30' 111.8(4) . . ?
C29' O4' K1' 114.5(3) . . ?
C30' O4' K1' 114.7(4) . . ?
O1 C4 C1 123.7(5) . . ?
O1 C4 C5 116.9(5) . . ?
C1 C4 C5 119.4(5) . . ?
C32' O5' C31' 110.4(5) . . ?
C32' O5' K1' 110.3(3) . . ?
C31' O5' K1' 110.8(3) . . ?
C4 C5 C8 109.6(5) . . ?
C4 C5 C6 114.3(5) . . ?
C8 C5 C6 106.4(5) . . ?
C4 C5 C7 109.6(5) . . ?
C8 C5 C7 108.5(5) . . ?
C6 C5 C7 108.3(5) . . ?
C33' O6' C34' 111.2(4) . . ?
C33' O6' K1' 115.7(4) . . ?
C34' O6' K1' 119.2(3) . . ?
O2 C6 N2 120.7(5) . . ?
O2 C6 C5 118.9(5) . . ?
N2 C6 C5 120.3(5) . . ?
C36' O7' C35' 112.6(5) . . ?
C36' O7' K1' 113.8(3) . . ?
C35' O7' K1' 110.4(3) . . ?
C5 C7 H7A 109.5 . . ?
C5 C7 H7B 109.5 . . ?
H7A C7 H7B 109.5 . . ?
C5 C7 H7C 109.5 . . ?
H7A C7 H7C 109.5 . . ?
H7B C7 H7C 109.5 . . ?
C37' O8' C38' 111.5(4) . . ?
C37' O8' K1' 115.5(3) . . ?
C38' O8' K1' 115.0(3) . . ?
C5 C8 H8A 109.5 . . ?
C5 C8 H8B 109.5 . . ?
H8A C8 H8B 109.5 . . ?
C5 C8 H8C 109.5 . . ?
H8A C8 H8C 109.5 . . ?
H8B C8 H8C 109.5 . . ?
N11 C1' N1' 114.3(4) . . ?
N11 C1' C2' 130.6(5) . . ?
N1' C1' C2' 115.1(4) . . ?
C4' C2' C3' 116.7(5) . . ?
C4' C2' C1' 123.6(5) . . ?
C3' C2' C1' 119.7(5) . . ?
N2' C3' C2' 175.8(6) . . ?
O2' C4' C2' 123.5(5) . . ?
O2' C4' C5' 117.2(5) . . ?
C2' C4' C5' 119.2(5) . . ?
C6' C5' C4' 111.9(4) . . ?
C6' C5' C8' 109.6(5) . . ?
C4' C5' C8' 112.8(4) . . ?
C6' C5' C7' 109.8(5) . . ?
C4' C5' C7' 106.5(5) . . ?
C8' C5' C7' 106.1(5) . . ?
C5' C6' H6'A 109.5 . . ?
C5' C6' H6'B 109.5 . . ?
H6'A C6' H6'B 109.5 . . ?
C5' C6' H6'C 109.5 . . ?
H6'A C6' H6'C 109.5 . . ?
H6'B C6' H6'C 109.5 . . ?
C5' C7' H7'A 109.5 . . ?
C5' C7' H7'B 109.5 . . ?
H7'A C7' H7'B 109.5 . . ?
C5' C7' H7'C 109.5 . . ?
H7'A C7' H7'C 109.5 . . ?
H7'B C7' H7'C 109.5 . . ?
O1' C8' N1' 121.0(5) . . ?
O1' C8' C5' 120.2(5) . . ?
N1' C8' C5' 118.7(5) . . ?
C10' C9' C16' 122.2(5) . . ?
C10' C9' N1' 118.5(5) . . ?
C16' C9' N1' 119.2(5) . . ?
C11 C10 C9 118.2(6) . . ?
C11 C10 C15 122.7(6) . . ?
C9 C10 C15 119.1(6) . . ?
C9' C10' C12' 117.9(5) . . ?
C9' C10' C11' 121.2(5) . . ?
C12' C10' C11' 120.9(5) . . ?
C1' N11 C18' 124.3(4) . . ?
C12 C11 C10 123.6(6) . . ?
C12 C11 H11 118.2 . . ?
C10 C11 H11 118.2 . . ?
C10' C11' H11A 109.5 . . ?
C10' C11' H11B 109.5 . . ?
H11A C11' H11B 109.5 . . ?
C10' C11' H11C 109.5 . . ?
H11A C11' H11C 109.5 . . ?
H11B C11' H11C 109.5 . . ?
C11 C12 C13 117.2(6) . . ?
C11 C12 C16 121.9(8) . . ?
C13 C12 C16 121.0(8) . . ?
C13' C12' C10' 121.6(5) . . ?
C13' C12' H12' 119.2 . . ?
C10' C12' H12' 119.2 . . ?
C15' C13' C12' 119.2(5) . . ?
C15' C13' C14' 120.3(6) . . ?
C12' C13' C14' 120.5(5) . . ?
C13' C14' H14A 109.5 . . ?
C13' C14' H14B 109.5 . . ?
H14A C14' H14B 109.5 . . ?
C13' C14' H14C 109.5 . . ?
H14A C14' H14C 109.5 . . ?
H14B C14' H14C 109.5 . . ?
C10 C15 H15A 109.5 . . ?
C10 C15 H15B 109.5 . . ?
H15A C15 H15B 109.5 . . ?
C10 C15 H15C 109.5 . . ?
H15A C15 H15C 109.5 . . ?
H15B C15 H15C 109.5 . . ?
C13' C15' C16' 120.8(5) . . ?
C13' C15' H15' 119.6 . . ?
C16' C15' H15' 119.6 . . ?
C9' C16' C15' 118.2(5) . . ?
C9' C16' C17' 121.5(5) . . ?
C15' C16' C17' 120.3(5) . . ?
C16' C17' H17D 109.5 . . ?
C16' C17' H17E 109.5 . . ?
H17D C17' H17E 109.5 . . ?
C16' C17' H17F 109.5 . . ?
H17D C17' H17F 109.5 . . ?
H17E C17' H17F 109.5 . . ?
C23 C18 C19 121.8(5) . . ?
C23 C18 N2 120.6(4) . . ?
C19 C18 N2 117.5(4) . . ?
C19' C18' N11 119.4(5) . . ?
C19' C18' C25' 118.9(5) . . ?
N11 C18' C25' 121.4(5) . . ?
C21' C19' C18' 120.3(5) . . ?
C21' C19' C20' 120.7(5) . . ?
C18' C19' C20' 119.0(5) . . ?
C21 C20 C19 121.5(5) . . ?
C21 C20 H20 119.2 . . ?
C19 C20 H20 119.2 . . ?
C19' C20' H20A 109.5 . . ?
C19' C20' H20B 109.5 . . ?
H20A C20' H20B 109.5 . . ?
C19' C20' H20C 109.5 . . ?
H20A C20' H20C 109.5 . . ?
H20B C20' H20C 109.5 . . ?
C20 C21 C22 118.5(5) . . ?
C20 C21 C26 120.9(5) . . ?
C22 C21 C26 120.6(5) . . ?
C19' C21' C22' 121.3(6) . . ?
C19' C21' H21' 119.3 . . ?
C22' C21' H21' 119.3 . . ?
C24' C22' C21' 117.7(6) . . ?
C24' C22' C23' 122.2(6) . . ?
C21' C22' C23' 120.2(6) . . ?
C22' C23' H23A 109.5 . . ?
C22' C23' H23B 109.5 . . ?
H23A C23' H23B 109.5 . . ?
C22' C23' H23C 109.5 . . ?
H23A C23' H23C 109.5 . . ?
H23B C23' H23C 109.5 . . ?
C23 C24 H24A 109.5 . . ?
C23 C24 H24B 109.5 . . ?
H24A C24 H24B 109.5 . . ?
C23 C24 H24C 109.5 . . ?
H24A C24 H24C 109.5 . . ?
H24B C24 H24C 109.5 . . ?
C25' C24' C22' 122.8(5) . . ?
C25' C24' H24' 118.6 . . ?
C22' C24' H24' 118.6 . . ?
C24' C25' C18' 119.0(5) . . ?
C24' C25' C26' 121.8(5) . . ?
C18' C25' C26' 119.2(5) . . ?
C25' C26' H26D 109.5 . . ?
C25' C26' H26E 109.5 . . ?
H26D C26' H26E 109.5 . . ?
C25' C26' H26F 109.5 . . ?
H26D C26' H26F 109.5 . . ?
H26E C26' H26F 109.5 . . ?
O3' C28' C29' 108.3(5) . . ?
O3' C28' H28C 110.0 . . ?
C29' C28' H28C 110.0 . . ?
O3' C28' H28D 110.0 . . ?
C29' C28' H28D 110.0 . . ?
H28C C28' H28D 108.4 . . ?
O4' C29' C28' 109.4(5) . . ?
O4' C29' H29C 109.8 . . ?
C28' C29' H29C 109.8 . . ?
O4' C29' H29D 109.8 . . ?
C28' C29' H29D 109.8 . . ?
H29C C29' H29D 108.2 . . ?
O4' C30' C31' 109.7(5) . . ?
O4' C30' H30C 109.7 . . ?
C31' C30' H30C 109.7 . . ?
O4' C30' H30D 109.7 . . ?
C31' C30' H30D 109.7 . . ?
H30C C30' H30D 108.2 . . ?
O5' C31' C30' 108.4(5) . . ?
O5' C31' H31C 110.0 . . ?
C30' C31' H31C 110.0 . . ?
O5' C31' H31D 110.0 . . ?
C30' C31' H31D 110.0 . . ?
H31C C31' H31D 108.4 . . ?
O5' C32' C33' 109.7(5) . . ?
O5' C32' H32C 109.7 . . ?
C33' C32' H32C 109.7 . . ?
O5' C32' H32D 109.7 . . ?
C33' C32' H32D 109.7 . . ?
H32C C32' H32D 108.2 . . ?
O6' C33' C32' 110.0(5) . . ?
O6' C33' H33C 109.7 . . ?
C32' C33' H33C 109.7 . . ?
O6' C33' H33D 109.7 . . ?
C32' C33' H33D 109.7 . . ?
H33C C33' H33D 108.2 . . ?
O6' C34' C35' 108.8(5) . . ?
O6' C34' H34C 109.9 . . ?
C35' C34' H34C 109.9 . . ?
O6' C34' H34D 109.9 . . ?
C35' C34' H34D 109.9 . . ?
H34C C34' H34D 108.3 . . ?
O7' C35' C34' 109.6(5) . . ?
O7' C35' H35C 109.7 . . ?
C34' C35' H35C 109.7 . . ?
O7' C35' H35D 109.7 . . ?
C34' C35' H35D 109.7 . . ?
H35C C35' H35D 108.2 . . ?
O7' C36' C37' 109.0(5) . . ?
O7' C36' H36C 109.9 . . ?
C37' C36' H36C 109.9 . . ?
O7' C36' H36D 109.9 . . ?
C37' C36' H36D 109.9 . . ?
H36C C36' H36D 108.3 . . ?
O8' C37' C36' 108.5(5) . . ?
O8' C37' H37C 110.0 . . ?
C36' C37' H37C 110.0 . . ?
O8' C37' H37D 110.0 . . ?
C36' C37' H37D 110.0 . . ?
H37C C37' H37D 108.4 . . ?
O8' C38' C39' 108.7(4) . . ?
O8' C38' H38C 110.0 . . ?
C39' C38' H38C 110.0 . . ?
O8' C38' H38D 110.0 . . ?
C39' C38' H38D 110.0 . . ?
H38C C38' H38D 108.3 . . ?
O3' C39' C38' 108.5(4) . . ?
O3' C39' H39C 110.0 . . ?
C38' C39' H39C 110.0 . . ?
O3' C39' H39D 110.0 . . ?
C38' C39' H39D 110.0 . . ?
H39C C39' H39D 108.4 . . ?

#

loop_
 _geom_torsion_atom_site_label_1
 _geom_torsion_atom_site_label_2
 _geom_torsion_atom_site_label_3
 _geom_torsion_atom_site_label_4
 _geom_torsion
 _geom_torsion_site_symmetry_1
 _geom_torsion_site_symmetry_2
 _geom_torsion_site_symmetry_3
 _geom_torsion_site_symmetry_4
 _geom_torsion_publ_flag
C85 O81 C82 C83 16.9(17) . . . . ?
O81 C82 C83 C84 1(2) . . . . ?
C82 C83 C84 C85 -18.8(18) . . . . ?
C83 C84 C85 O81 29.7(16) . . . . ?
C82 O81 C85 C84 -28.6(16) . . . . ?
C85A O81A C82A C83A 8(2) . . . . ?
K1 O81A C82A C83A 179.3(16) . . . . ?
O81A C82A C83A C84A -30(3) . . . . ?
C82A C83A C84A C85A 38(2) . . . . ?
C83A C84A C85A O81A -34(2) . . . . ?
C82A O81A C85A C84A 16(2) . . . . ?
K1 O81A C85A C84A -158.3(11) . . . . ?
C12 C13 C14 C9 0.3(10) . . . . ?
C12 C13 C14 C17 -178.5(6) . . . . ?
C21 C22 C23 C18 -0.9(8) . . . . ?
C21 C22 C23 C24 178.8(5) . . . . ?
C13 C14 C9 N1 -169.3(5) . . . . ?
C17 C14 C9 N1 9.6(8) . . . . ?
C13 C14 C9 C10 1.7(8) . . . . ?
C17 C14 C9 C10 -179.5(5) . . . . ?
C39 O8 C28 C29 -177.8(5) . . . . ?
K1 O8 C28 C29 34.4(5) . . . . ?
C30 O3 C29 C28 -176.4(5) . . . . ?
K1 O3 C29 C28 63.8(5) . . . . ?
O8 C28 C29 O3 -66.9(6) . . . . ?
C29 O3 C30 C31 176.2(5) . . . . ?
K1 O3 C30 C31 -65.4(5) . . . . ?
C32 O4 C31 C30 -175.9(5) . . . . ?
K1 O4 C31 C30 -30.8(6) . . . . ?
O3 C30 C31 O4 64.7(6) . . . . ?
C31 O4 C32 C33 -178.1(5) . . . . ?
K1 O4 C32 C33 37.7(6) . . . . ?
C34 O5 C33 C32 -175.8(5) . . . . ?
K1 O5 C33 C32 59.0(5) . . . . ?
O4 C32 C33 O5 -63.8(6) . . . . ?
C33 O5 C34 C35 169.5(5) . . . . ?
K1 O5 C34 C35 -64.3(5) . . . . ?
C36 O6 C35 C34 -173.0(5) . . . . ?
K1 O6 C35 C34 -33.0(6) . . . . ?
O5 C34 C35 O6 65.1(6) . . . . ?
C35 O6 C36 C37 179.6(5) . . . . ?
K1 O6 C36 C37 38.7(5) . . . . ?
C38 O7 C37 C36 179.9(5) . . . . ?
K1 O7 C37 C36 59.8(5) . . . . ?
O6 C36 C37 O7 -65.0(6) . . . . ?
C37 O7 C38 C39 169.0(5) . . . . ?
K1 O7 C38 C39 -66.2(5) . . . . ?
C28 O8 C39 C38 -178.1(5) . . . . ?
K1 O8 C39 C38 -30.3(6) . . . . ?
O7 C38 C39 O8 66.3(6) . . . . ?
C95 O91 C92 C93 -23.8(10) . . . . ?
K1' O91 C92 C93 158.7(6) . . . . ?
O91 C92 C93 C94 5.1(11) . . . . ?
C92 C93 C94 C95 14.2(10) . . . . ?
C92 O91 C95 C94 32.6(8) . . . . ?
K1' O91 C95 C94 -149.7(5) . . . . ?
C93 C94 C95 O91 -28.4(8) . . . . ?
C14 C9 N1 C2 -97.9(6) . . . . ?
C10 C9 N1 C2 91.4(7) . . . . ?
C9 N1 C2 N2 178.0(5) . . . . ?
C9 N1 C2 C1 -3.2(9) . . . . ?
C4 C1 C2 N1 176.8(5) . . . . ?
C3 C1 C2 N1 -3.9(9) . . . . ?
C4 C1 C2 N2 -4.4(7) . . . . ?
C3 C1 C2 N2 174.9(5) . . . . ?
N1 C2 N2 C6 177.2(5) . . . . ?
C1 C2 N2 C6 -1.8(7) . . . . ?
N1 C2 N2 C18 -4.9(6) . . . . ?
C1 C2 N2 C18 176.0(4) . . . . ?
K1 O1 C4 C1 -28.2(11) . . . . ?
K1 O1 C4 C5 153.2(5) . . . . ?
C3 C1 C4 O1 3.2(8) . . . . ?
C2 C1 C4 O1 -177.5(5) . . . . ?
C3 C1 C4 C5 -178.3(5) . . . . ?
C2 C1 C4 C5 1.1(8) . . . . ?
O1 C4 C5 C8 66.6(7) . . . . ?
C1 C4 C5 C8 -112.1(6) . . . . ?
O1 C4 C5 C6 -174.1(5) . . . . ?
C1 C4 C5 C6 7.2(7) . . . . ?
O1 C4 C5 C7 -52.4(7) . . . . ?
C1 C4 C5 C7 129.0(5) . . . . ?
C2 N2 C6 O2 -172.4(6) . . . . ?
C18 N2 C6 O2 9.7(8) . . . . ?
C2 N2 C6 C5 10.7(8) . . . . ?
C18 N2 C6 C5 -167.2(5) . . . . ?
C4 C5 C6 O2 170.1(6) . . . . ?
C8 C5 C6 O2 -68.7(7) . . . . ?
C7 C5 C6 O2 47.7(8) . . . . ?
C4 C5 C6 N2 -13.0(8) . . . . ?
C8 C5 C6 N2 108.2(6) . . . . ?
C7 C5 C6 N2 -135.4(5) . . . . ?
C8' N1' C1' N11 178.3(5) . . . . ?
C9' N1' C1' N11 -10.9(6) . . . . ?
C8' N1' C1' C2' -3.8(7) . . . . ?
C9' N1' C1' C2' 167.0(4) . . . . ?
N11 C1' C2' C4' -176.7(5) . . . . ?
N1' C1' C2' C4' 5.7(7) . . . . ?
N11 C1' C2' C3' 3.7(9) . . . . ?
N1' C1' C2' C3' -173.9(4) . . . . ?
K1' O2' C4' C2' -80.4(11) . . . . ?
K1' O2' C4' C5' 94.4(10) . . . . ?
C3' C2' C4' O2' 3.1(8) . . . . ?
C1' C2' C4' O2' -176.5(5) . . . . ?
C3' C2' C4' C5' -171.5(5) . . . . ?
C1' C2' C4' C5' 8.9(7) . . . . ?
O2' C4' C5' C6' 37.3(6) . . . . ?
C2' C4' C5' C6' -147.7(5) . . . . ?
O2' C4' C5' C8' 161.4(5) . . . . ?
C2' C4' C5' C8' -23.6(7) . . . . ?
O2' C4' C5' C7' -82.7(6) . . . . ?
C2' C4' C5' C7' 92.3(6) . . . . ?
C1' N1' C8' O1' 171.6(5) . . . . ?
C9' N1' C8' O1' 0.9(8) . . . . ?
C1' N1' C8' C5' -12.6(7) . . . . ?
C9' N1' C8' C5' 176.6(4) . . . . ?
C6' C5' C8' O1' -33.5(7) . . . . ?
C4' C5' C8' O1' -158.8(5) . . . . ?
C7' C5' C8' O1' 85.0(7) . . . . ?
C6' C5' C8' N1' 150.8(5) . . . . ?
C4' C5' C8' N1' 25.4(7) . . . . ?
C7' C5' C8' N1' -90.8(6) . . . . ?
C8' N1' C9' C10' 84.4(6) . . . . ?
C1' N1' C9' C10' -87.2(6) . . . . ?
C8' N1' C9' C16' -93.2(6) . . . . ?
C1' N1' C9' C16' 95.2(6) . . . . ?
N1 C9 C10 C11 168.4(5) . . . . ?
C14 C9 C10 C11 -2.4(8) . . . . ?
N1 C9 C10 C15 -10.4(8) . . . . ?
C14 C9 C10 C15 178.7(5) . . . . ?
C16' C9' C10' C12' -0.8(8) . . . . ?
N1' C9' C10' C12' -178.4(5) . . . . ?
C16' C9' C10' C11' 179.3(5) . . . . ?
N1' C9' C10' C11' 1.7(7) . . . . ?
N1' C1' N11 C18' 179.8(4) . . . . ?
C2' C1' N11 C18' 2.3(9) . . . . ?
C9 C10 C11 C12 1.3(10) . . . . ?
C15 C10 C11 C12 -180.0(6) . . . . ?
C10 C11 C12 C13 0.7(10) . . . . ?
C10 C11 C12 C16 -179.3(6) . . . . ?
C14 C13 C12 C11 -1.6(10) . . . . ?
C14 C13 C12 C16 178.5(6) . . . . ?
C9' C10' C12' C13' 0.8(8) . . . . ?
C11' C10' C12' C13' -179.3(5) . . . . ?
C10' C12' C13' C15' -1.3(8) . . . . ?
C10' C12' C13' C14' 179.3(5) . . . . ?
C12' C13' C15' C16' 1.7(8) . . . . ?
C14' C13' C15' C16' -178.8(5) . . . . ?
C10' C9' C16' C15' 1.3(8) . . . . ?
N1' C9' C16' C15' 178.8(4) . . . . ?
C10' C9' C16' C17' -179.6(5) . . . . ?
N1' C9' C16' C17' -2.1(8) . . . . ?
C13' C15' C16' C9' -1.8(8) . . . . ?
C13' C15' C16' C17' 179.2(5) . . . . ?
C22 C23 C18 C19 2.0(8) . . . . ?
C24 C23 C18 C19 -177.6(6) . . . . ?
C22 C23 C18 N2 -179.4(5) . . . . ?
C24 C23 C18 N2 0.9(8) . . . . ?
C20 C19 C18 C23 -1.6(8) . . . . ?
C25 C19 C18 C23 177.0(6) . . . . ?
C20 C19 C18 N2 179.8(5) . . . . ?
C25 C19 C18 N2 -1.6(8) . . . . ?
C6 N2 C18 C23 -92.1(6) . . . . ?
C2 N2 C18 C23 89.9(6) . . . . ?
C6 N2 C18 C19 86.6(6) . . . . ?
C2 N2 C18 C19 -91.4(6) . . . . ?
C1' N11 C18' C19' -105.5(6) . . . . ?
C1' N11 C18' C25' 80.6(7) . . . . ?
N11 C18' C19' C21' -173.2(5) . . . . ?
C25' C18' C19' C21' 0.8(8) . . . . ?
N11 C18' C19' C20' 5.9(8) . . . . ?
C25' C18' C19' C20' 179.9(5) . . . . ?
C18 C19 C20 C21 0.0(8) . . . . ?
C25 C19 C20 C21 -178.7(6) . . . . ?
C19 C20 C21 C22 1.1(8) . . . . ?
C19 C20 C21 C26 -177.7(5) . . . . ?
C23 C22 C21 C20 -0.7(8) . . . . ?
C23 C22 C21 C26 178.1(5) . . . . ?
C18' C19' C21' C22' -0.9(9) . . . . ?
C20' C19' C21' C22' -180.0(6) . . . . ?
C19' C21' C22' C24' 1.0(8) . . . . ?
C19' C21' C22' C23' -179.5(6) . . . . ?
C21' C22' C24' C25' -1.1(8) . . . . ?
C23' C22' C24' C25' 179.5(6) . . . . ?
C22' C24' C25' C18' 1.0(8) . . . . ?
C22' C24' C25' C26' 179.8(6) . . . . ?
C19' C18' C25' C24' -0.9(8) . . . . ?
N11 C18' C25' C24' 173.0(5) . . . . ?
C19' C18' C25' C26' -179.6(5) . . . . ?
N11 C18' C25' C26' -5.7(8) . . . . ?
C39' O3' C28' C29' 178.8(4) . . . . ?
K1' O3' C28' C29' -48.2(5) . . . . ?
C30' O4' C29' C28' 178.4(5) . . . . ?
K1' O4' C29' C28' -48.9(6) . . . . ?
O3' C28' C29' O4' 64.7(6) . . . . ?
C29' O4' C30' C31' 176.2(5) . . . . ?
K1' O4' C30' C31' 43.5(6) . . . . ?
C32' O5' C31' C30' 177.9(5) . . . . ?
K1' O5' C31' C30' 55.3(5) . . . . ?
O4' C30' C31' O5' -67.6(6) . . . . ?
C31' O5' C32' C33' -178.1(5) . . . . ?
K1' O5' C32' C33' -55.3(6) . . . . ?
C34' O6' C33' C32' 179.2(5) . . . . ?
K1' O6' C33' C32' -40.7(6) . . . . ?
O5' C32' C33' O6' 65.9(7) . . . . ?
C33' O6' C34' C35' 178.0(5) . . . . ?
K1' O6' C34' C35' 39.6(6) . . . . ?
C36' O7' C35' C34' -175.4(5) . . . . ?
K1' O7' C35' C34' 56.2(5) . . . . ?
O6' C34' C35' O7' -64.6(6) . . . . ?
C35' O7' C36' C37' -175.7(5) . . . . ?
K1' O7' C36' C37' -49.1(6) . . . . ?
C38' O8' C37' C36' 175.5(5) . . . . ?
K1' O8' C37' C36' -50.7(6) . . . . ?
O7' C36' C37' O8' 67.1(6) . . . . ?
C37' O8' C38' C39' 175.2(5) . . . . ?
K1' O8' C38' C39' 41.1(5) . . . . ?
C28' O3' C39' C38' -168.6(4) . . . . ?
K1' O3' C39' C38' 57.4(5) . . . . ?
O8' C38' C39' O3' -65.9(6) . . . . ?

#

_refine_diff_density_max                            1.122
_refine_diff_density_min                            -0.724
_refine_diff_density_rms                            0.108
######### additional information out of the cif_od #######  
_audit_creation_date                                2024-10-16
_cell_oxdiff_length_a                               13.7470(3) 
_cell_oxdiff_length_b                               18.9438(3) 
_cell_oxdiff_length_c                               16.6848(4) 
_cell_oxdiff_angle_alpha                            90.0131(17) 
_cell_oxdiff_angle_beta                             92.6487(19) 
_cell_oxdiff_angle_gamma                            90.0474(17) 
_cell_oxdiff_volume                                 4340.41(16) 
_cell_oxdiff_measurement_reflns_used                24283
loop_
 _exptl_crystal_face_index_h
 _exptl_crystal_face_index_k
 _exptl_crystal_face_index_l
 _exptl_crystal_face_perp_dist
9    1   -2 0.0649
-7    2   -6 0.0468
5    9   -5 0.0770
9    3    0 0.0575
-6   -3   -6 0.0627
-5   -5   -8 0.0733
8    1    3 0.0606
0    1  -11 0.0340
8   -4    4 0.0656
-2    1   11 0.0434
-7    0    7 0.0602
8   -4   -4 0.0715
7   -8    3 0.0899
4    4   -9 0.0576
-5    8   -5 0.0752
3   -2   10 0.0509
-5   -3    9 0.0694
-7    7    3 0.0684
-9   -2    2 0.0603
3    6    9 0.0734
5  -10   -3 0.1121
4    9    4 0.0821

#

loop_
 _exptl_oxdiff_crystal_face_indexfrac_h
 _exptl_oxdiff_crystal_face_indexfrac_k
 _exptl_oxdiff_crystal_face_indexfrac_l
 _exptl_oxdiff_crystal_face_x
 _exptl_oxdiff_crystal_face_y
 _exptl_oxdiff_crystal_face_z
9.0190  1.1967 -1.7253 -0.1787 -0.3987 -0.9236
-6.9055  1.9311 -6.1872  0.7811 -0.0294  0.6177
4.9927  9.1535 -4.7665  0.1783 -0.9315 -0.3744
8.9612  3.1748  0.2939 -0.3693 -0.5175 -0.8227
-5.8535 -3.0503 -6.2056  0.7804  0.3201  0.3814
-4.7965 -5.0091 -8.1954  0.9325  0.4069  0.1801
7.9281  1.1220  3.2454 -0.5790 -0.2822 -0.7066
0.1912  1.1219 -10.9906  0.9579 -0.2620 -0.2292
7.9625 -3.8898  4.1975 -0.6290  0.1162 -0.8191
-2.2108  0.8396 10.9508 -0.8960  0.1735  0.4844
-7.1228 -0.2131  6.7938 -0.3447  0.3426  0.8664
8.1093 -3.8013 -3.8027  0.0731 -0.0188 -1.0055
7.0239 -7.8987  3.1297 -0.4725  0.4366 -0.8505
4.1197  4.1777 -8.8439  0.6056 -0.5854 -0.5030
-4.9888  7.9596 -5.0707  0.5710 -0.5345  0.6030
2.8353 -2.0528 10.0694 -0.9781  0.2252 -0.1226
-5.1294 -3.1969  8.8241 -0.5747  0.5412  0.6306
-7.1234  6.8322  2.8608 -0.0465 -0.2590  0.9632
-9.0084 -2.1968  1.7157  0.1862  0.4750  0.8964
2.7692  5.9594  9.1460 -0.9508 -0.4021  0.0713
5.1567 -9.8714 -2.9485  0.1462  0.5521 -0.8438
3.8284  9.0345  4.2042 -0.5731 -0.7475 -0.0642

#

_oxdiff_exptl_absorpt_empirical_full_min            0.423
_oxdiff_exptl_absorpt_empirical_full_max            2.322
_oxdiff_exptl_absorpt_empirical_details
;
Empirical correction (ABSPACK) includes:
- Absorption correction using spherical harmonics
- Frame scaling
;
_diffrn_ambient_environment                         N~2~
_diffrn_source_type                                 'PhotonJet (Cu) X-ray Source'
_diffrn_radiation_probe                             x-ray
_diffrn_radiation_monochromator                     mirror
_diffrn_measurement_device                          'four-circle diffractometer'
_diffrn_detector                                    'CCD plate'
_diffrn_detector_type                               HyPix
_diffrn_reflns_av_sigmaI/netI                       0.0583
_diffrn_orient_matrix_type                          'CrysAlisPro convention (1999,Acta A55,543-557)'
_diffrn_orient_matrix_UB_11                         -0.0358030000
_diffrn_orient_matrix_UB_12                         -0.0070809000
_diffrn_orient_matrix_UB_13                         -0.0885023000
_diffrn_orient_matrix_UB_21                         -0.0310614000
_diffrn_orient_matrix_UB_22                         -0.0767722000
_diffrn_orient_matrix_UB_23                         0.0154588000
_diffrn_orient_matrix_UB_31                         -0.1016806000
_diffrn_orient_matrix_UB_32                         0.0258701000
_diffrn_orient_matrix_UB_33                         0.0217273000
_diffrn_measurement_details
;
List of Runs (angles in degrees, time in seconds):

  # Type    Start    End  Width  t~exp~   \w     \q     \k     \f   Frames
--------------------------------------------------------------------------
  1  \w    -60.00  12.00   0.50    2.00    --  -47.03  99.00 138.00  144
  2  \w     -1.00  37.00   0.50    2.00    --   47.03 -99.00  32.00   76
  3  \w   -125.00 -88.00   0.50   11.50    --  -91.75 -99.00  32.00   74
  4  \w    -56.00 -30.00   0.50   11.50    --  -91.75  99.00 138.00   52
  5  \w     56.00 103.50   0.50   11.50    --  105.91 -99.00  32.00   95
  6  \w    112.00 143.00   0.50   11.50    --  105.91  99.00 138.00   62
  7  \w   -113.00 -25.00   0.50    2.00    --  -47.03 -77.00 120.00  176
  8  \w    -40.00  16.00   0.50    2.00    --  -47.03  38.00  60.00  112
  9  \w    -66.00 -35.00   0.50    2.00    --  -47.03 -38.00-120.00   62
 10  \w   -119.00 -86.00   0.50    2.00    --  -47.03 -38.00-120.00   66
 11  \w   -116.00 -78.00   0.50    2.00    --  -47.03-125.00 150.00   76
 12  \w      9.00  70.00   0.50    2.00    --   47.03 -77.00-120.00  122
 13  \w    -25.00  28.00   0.50    2.00    --   47.03 -19.00 -60.00  106
 14  \w     -8.00  19.00   0.50    2.00    --   47.03 -19.00 120.00   54
 15  \w    -48.00 -20.00   0.50   11.50    --  -91.75  45.00   0.00   56
 16  \w    -68.00 -20.00   0.50   11.50    --  -91.75  61.00-120.00   96
 17  \w    -47.00 -20.00   0.50   11.50    --  -91.75  45.00  90.00   54
 18  \w   -146.00 -79.00   0.50   11.50    --  -91.75 -45.00 150.00  134
 19  \w    -84.00 -27.00   0.50   11.50    --  -91.75 125.00 -30.00  114
 20  \w    -47.00 -21.00   0.50   11.50    --  -91.75  45.00  60.00   52
 21  \w    -46.00 -21.00   0.50   11.50    --  -91.75  45.00 150.00   50
 22  \w   -163.00-132.00   0.50   11.50    --  -91.75 -61.00  90.00   62
 23  \w   -151.00 -71.00   0.50   11.50    --  -91.75 -77.00 120.00  160
 24  \w    -55.00 -29.00   0.50   11.50    --  -91.75 125.00-150.00   52
 25  \w    -65.00 -39.00   0.50   11.50    --  -91.75  61.00  90.00   52
 26  \w    -48.00 -22.00   0.50   11.50    --  -91.75  45.00-120.00   52
 27  \w   -158.00 -84.00   0.50   11.50    --  -91.75 -30.00 -60.00  148
 28  \w   -120.00 -75.00   0.50   11.50    --  -91.75 -61.00  90.00   90
 29  \w    138.00 178.00   0.50   11.50    --  105.91 125.00-120.00   80
 30  \w     90.50 106.00   0.50   11.50    --  105.91 -94.00  60.00   31
 31  \w     51.00  77.00   0.50   11.50    --  105.91-125.00-120.00   52
 32  \w     54.00 106.00   0.50   11.50    --  105.91 -96.00-174.15  104
 33  \w    131.00 165.00   0.50   11.50    --  105.91  15.00  60.00   68
 34  \w     95.00 122.00   0.50   11.50    --  105.91 125.00-120.00   54
 35  \w    102.00 129.00   0.50   11.50    --  105.91  15.00  60.00   54
 36  \w     49.00  81.00   0.50   11.50    --  105.91 -94.00-120.00   64
 37  \w     60.00 105.00   0.50   11.50    --  105.91-101.00  -3.80   90
 38  \w     38.00 105.00   0.50   11.50    --  105.91 -77.00 -90.00  134
 39  \w     73.00 106.00   0.50   11.50    --  105.91 -94.00-150.00   66
 40  \w    107.00 178.00   0.50   11.50    --  105.91 125.00 -90.00  142
 41  \w     80.00 106.00   0.50   11.50    --  105.91 -94.00 -90.00   52
 42  \w     33.00  65.00   0.50   11.50    --  105.91 -94.00 -90.00   64
 43  \w     93.00 178.00   0.50   11.50    --  105.91  45.00-180.00  170
 44  \w     52.00  79.00   0.50   11.50    --  105.91 -94.00 -30.00   54
 45  \w     87.00 112.00   0.50   11.50    --  105.91-125.00-120.00   50
 46  \w     36.00  73.00   0.50   11.50    --  105.91 -61.00 -90.00   74
;
_reflns_odcompleteness_completeness                 99.98
_reflns_odcompleteness_theta                        66.97
_reflns_odcompleteness_iscentric                    1
_chemical_oxdiff_formula                            'C172 H242 N8 O36 K4'
_chemical_oxdiff_usercomment                        'from reaction mixture in thf'
                                                    
                                                    
                                                    
                                                    
                                                    
                                                    
_shelx_res_file
;
TITL PD-640_auto_a.res in P2(1)
    PD-640.res
    created by SHELXL-2019/3 at 11:35:47 on 10-Jun-2025
REM Old TITL PD-640_auto in P2(1)/m
REM SHELXT solution in P2(1): R1 0.122, Rweak 0.068, Alpha 0.047
REM <I/s> 0.323 for 11 systematic absences, Orientation as input
REM Flack x = 0.078 ( 0.009 ) from 5711 Parsons' quotients
REM Formula found by SHELXT: C81 N9 O17 K2
CELL 1.54184 13.731144 18.951371 16.690897 90 92.6464 90
ZERR 2 0.00012 0.000186 0.000176 0 0.0008 0
LATT -1
SYMM -X,0.5+Y,-Z
SFAC C H N O K
UNIT 168 240 12 36 4
omit -4 136
EADP o91 O81 O81A
EADP C82 C82A
EADP C83 C83A
EADP C84 C84A
EADP C85 C85A
L.S. 10
eqiv $1 1-x,0.5+y,1-z
PLAN  22
TEMP -173
CONF
BOND $H
LIST 4
fmap 2
acta
MORE -1
SAME 0.02 0.04 O91 C92 C93 C94 C95
WGHT    0.187500    0.031700
FVAR       2.93523   0.55971
PART 1
O81   4    0.137870    0.809889    0.214197    21.00000    0.07361    0.05896 =
         0.08683   -0.01420   -0.01165    0.01531
C82   1    0.196622    0.869719    0.187665    21.00000    0.08980    0.09171 =
         0.08161   -0.00572    0.00141   -0.00979
AFIX  23
H82A  2    0.176889    0.882558    0.131756    21.00000   -1.20000
H82B  2    0.266541    0.856772    0.189682    21.00000   -1.20000
AFIX   0
C83   1    0.180526    0.929872    0.241605    21.00000    0.07992    0.05646 =
         0.06819   -0.01819    0.02469    0.00233
AFIX  23
H83A  2    0.243322    0.944966    0.267681    21.00000   -1.20000
H83B  2    0.152865    0.970159    0.210407    21.00000   -1.20000
AFIX   0
C84   1    0.114900    0.909084    0.301037    21.00000    0.06675    0.06138 =
         0.05448   -0.00386   -0.00025    0.01721
AFIX  23
H84C  2    0.067088    0.946943    0.310465    21.00000   -1.20000
H84D  2    0.150734    0.897972    0.352315    21.00000   -1.20000
AFIX   0
C85   1    0.065838    0.845807    0.267539    21.00000    0.06386    0.10004 =
         0.06281   -0.00175    0.00313   -0.01470
AFIX  23
H85A  2    0.005960    0.859196    0.235842    21.00000   -1.20000
H85B  2    0.047630    0.813678    0.311158    21.00000   -1.20000
AFIX   0
SAME 0.02 0.04 O91 C92 C93 C94 C95
PART 2
O81A  4    0.168515    0.793337    0.224994   -21.00000    0.07361    0.05896 =
         0.08683   -0.01420   -0.01165    0.01531
C82A  1    0.212515    0.860199    0.255440   -21.00000    0.08980    0.09171 =
         0.08161   -0.00572    0.00141   -0.00979
AFIX  23
H82C  2    0.255251    0.850599    0.303602   -21.00000   -1.20000
H82D  2    0.252775    0.881336    0.213987   -21.00000   -1.20000
AFIX   0
C83A  1    0.134276    0.910029    0.275987   -21.00000    0.07992    0.05646 =
         0.06819   -0.01819    0.02469    0.00233
AFIX  23
H83C  2    0.116783    0.903749    0.332424   -21.00000   -1.20000
H83D  2    0.155283    0.959440    0.268266   -21.00000   -1.20000
AFIX   0
C84A  1    0.052348    0.892780    0.221540   -21.00000    0.06675    0.06138 =
         0.05448   -0.00386   -0.00025    0.01721
AFIX  23
H84A  2    0.059384    0.914216    0.168027   -21.00000   -1.20000
H84B  2   -0.010245    0.907971    0.243137   -21.00000   -1.20000
AFIX   0
C85A  1    0.060179    0.814339    0.218452   -21.00000    0.06386    0.10004 =
         0.06281   -0.00175    0.00313   -0.01470
AFIX  23
H85C  2    0.029865    0.796608    0.167378   -21.00000   -1.20000
H85D  2    0.025404    0.793160    0.263208   -21.00000   -1.20000
AFIX   0
PART 0
O3    4    0.356999    0.740698    0.120971    11.00000    0.04705    0.03919 =
         0.03944   -0.00263   -0.00064   -0.00056
K1    5    0.215057    0.632943    0.153391    11.00000    0.04879    0.03836 =
         0.04125   -0.00285   -0.00091   -0.00430
O4    4    0.367953    0.674602    0.271741    11.00000    0.05078    0.04761 =
         0.03761   -0.00349    0.00229   -0.00438
O5    4    0.188882    0.628890    0.327340    11.00000    0.05102    0.04110 =
         0.04422    0.00484    0.00023    0.00015
O6    4    0.027580    0.595748    0.224461    11.00000    0.04917    0.04141 =
         0.05104   -0.00491    0.00247    0.00368
O7    4    0.028229    0.666302    0.076527    11.00000    0.04668    0.04142 =
         0.04773   -0.00722   -0.00323    0.00226
O8    4    0.202718    0.710487    0.010306    11.00000    0.05130    0.03686 =
         0.04240    0.00110   -0.00509    0.00321
C25   1    0.217740    0.313865   -0.187184    11.00000    0.06912    0.04242 =
         0.05080   -0.00077   -0.01276    0.00851
AFIX 137
H25A  2    0.213815    0.301207   -0.244170    11.00000   -1.50000
H25B  2    0.254269    0.358008   -0.179956    11.00000   -1.50000
H25C  2    0.151814    0.320043   -0.168169    11.00000   -1.50000
AFIX   0
C13   1    0.604600    0.479500   -0.117949    11.00000    0.05558    0.04242 =
         0.07013    0.00504    0.02063    0.00340
AFIX  43
H13   2    0.617153    0.502190   -0.167165    11.00000   -1.20000
AFIX   0
C14   1    0.516936    0.444530   -0.110550    11.00000    0.05747    0.03223 =
         0.04657    0.00077    0.00887    0.00186
C26   1    0.373178    0.074338   -0.179409    11.00000    0.06302    0.03980 =
         0.05719   -0.01349   -0.00612    0.00040
AFIX 137
H26A  2    0.395085    0.087223   -0.232515    11.00000   -1.50000
H26B  2    0.318423    0.041296   -0.185380    11.00000   -1.50000
H26C  2    0.426943    0.051977   -0.148202    11.00000   -1.50000
AFIX   0
C16   1    0.770507    0.518779   -0.064456    11.00000    0.06358    0.05732 =
         0.12422   -0.00938    0.01633   -0.00281
AFIX 137
H16A  2    0.820254    0.497964   -0.027673    11.00000   -1.50000
H16B  2    0.763555    0.569066   -0.052286    11.00000   -1.50000
H16C  2    0.790143    0.513236   -0.119812    11.00000   -1.50000
AFIX   0
C22   1    0.358310    0.146541   -0.053654    11.00000    0.05195    0.03951 =
         0.04137    0.00381   -0.00399   -0.00073
AFIX  43
H22   2    0.388732    0.109150   -0.024001    11.00000   -1.20000
AFIX   0
C17   1    0.442954    0.440929   -0.180873    11.00000    0.07214    0.05129 =
         0.04390    0.00521    0.00710    0.00398
AFIX 137
H17A  2    0.378035    0.452215   -0.162435    11.00000   -1.50000
H17B  2    0.442497    0.393258   -0.203639    11.00000   -1.50000
H17C  2    0.460566    0.474989   -0.221945    11.00000   -1.50000
AFIX   0
C23   1    0.331337    0.207694   -0.014045    11.00000    0.05089    0.03147 =
         0.03710    0.00098   -0.00028   -0.00095
C19   1    0.268897    0.256043   -0.139983    11.00000    0.04822    0.03588 =
         0.03839   -0.00301   -0.00709   -0.00006
C9    1    0.495899    0.410761   -0.038404    11.00000    0.04343    0.03162 =
         0.04755   -0.00590   -0.00141    0.00364
C28   1    0.271825    0.764706   -0.002000    11.00000    0.06165    0.03479 =
         0.04750    0.00471    0.00176    0.00066
AFIX  23
H28A  2    0.249977    0.809359    0.022175    11.00000   -1.20000
H28B  2    0.278496    0.772504   -0.060139    11.00000   -1.20000
AFIX   0
C29   1    0.367312    0.742587    0.036281    11.00000    0.05464    0.03916 =
         0.03965    0.00153    0.00836   -0.00321
AFIX  23
H29A  2    0.385701    0.695369    0.016598    11.00000   -1.20000
H29B  2    0.418887    0.776542    0.022898    11.00000   -1.20000
AFIX   0
C30   1    0.448013    0.723997    0.161368    11.00000    0.04414    0.04896 =
         0.04947    0.00037   -0.00065   -0.00460
AFIX  23
H30A  2    0.498624    0.758053    0.146175    11.00000   -1.20000
H30B  2    0.469131    0.676034    0.146320    11.00000   -1.20000
AFIX   0
C31   1    0.434362    0.727627    0.249340    11.00000    0.04604    0.04952 =
         0.04737   -0.00433   -0.00171   -0.01177
AFIX  23
H31A  2    0.497823    0.720765    0.278910    11.00000   -1.20000
H31B  2    0.408911    0.774681    0.263418    11.00000   -1.20000
AFIX   0
C32   1    0.346596    0.678466    0.354252    11.00000    0.05365    0.05452 =
         0.03935    0.00098    0.00011   -0.00134
AFIX  23
H32A  2    0.315548    0.724296    0.365693    11.00000   -1.20000
H32B  2    0.407511    0.674604    0.388076    11.00000   -1.20000
AFIX   0
C33   1    0.278693    0.618893    0.372896    11.00000    0.04665    0.05016 =
         0.05080    0.00704    0.00132    0.00230
AFIX  23
H33A  2    0.308272    0.573186    0.358727    11.00000   -1.20000
H33B  2    0.266629    0.618436    0.430914    11.00000   -1.20000
AFIX   0
C34   1    0.119151    0.577078    0.346559    11.00000    0.05510    0.03816 =
         0.05163    0.00440    0.00546   -0.00588
AFIX  23
H34A  2    0.115147    0.573543    0.405494    11.00000   -1.20000
H34B  2    0.138837    0.530489    0.325903    11.00000   -1.20000
AFIX   0
C35   1    0.022177    0.597652    0.309413    11.00000    0.05237    0.04609 =
         0.05201   -0.00291    0.01384   -0.00348
AFIX  23
H35A  2   -0.028634    0.564563    0.326537    11.00000   -1.20000
H35B  2    0.004714    0.645755    0.326893    11.00000   -1.20000
AFIX   0
C36   1   -0.058999    0.622919    0.184840    11.00000    0.04610    0.04075 =
         0.06104   -0.00638   -0.00095   -0.00123
AFIX  23
H36A  2   -0.069688    0.672299    0.201677    11.00000   -1.20000
H36B  2   -0.116023    0.594537    0.199514    11.00000   -1.20000
AFIX   0
C37   1   -0.048164    0.619894    0.096551    11.00000    0.04126    0.04720 =
         0.06518   -0.00966   -0.00229   -0.00365
AFIX  23
H37A  2   -0.032591    0.571122    0.080179    11.00000   -1.20000
H37B  2   -0.109860    0.634245    0.068094    11.00000   -1.20000
AFIX   0
C38   1    0.041966    0.665475   -0.007094    11.00000    0.05010    0.05015 =
         0.04819   -0.00647   -0.00296    0.00338
AFIX  23
H38A  2   -0.021485    0.671108   -0.037041    11.00000   -1.20000
H38B  2    0.070854    0.619920   -0.022704    11.00000   -1.20000
AFIX   0
C39   1    0.108850    0.725050   -0.026674    11.00000    0.06073    0.04660 =
         0.04696   -0.00140   -0.00655    0.01243
AFIX  23
H39A  2    0.113608    0.729122   -0.085497    11.00000   -1.20000
H39B  2    0.083329    0.770108   -0.006175    11.00000   -1.20000
AFIX   0
O91   4    0.138257    0.794780    0.715864    11.00000    0.07361    0.05896 =
         0.08683   -0.01420   -0.01165    0.01531
C92   1    0.196681    0.840850    0.763405    11.00000    0.08113    0.06039 =
         0.06522   -0.01581   -0.02086    0.01284
AFIX  23
H92A  2    0.264706    0.839626    0.746214    11.00000   -1.20000
H92B  2    0.196520    0.826353    0.820383    11.00000   -1.20000
AFIX   0
C93   1    0.155903    0.913749    0.753644    11.00000    0.07253    0.05090 =
         0.10986   -0.00823   -0.00393   -0.01182
AFIX  23
H93A  2    0.141973    0.934258    0.806451    11.00000   -1.20000
H93B  2    0.202475    0.944844    0.727009    11.00000   -1.20000
AFIX   0
C94   1    0.064439    0.905715    0.703109    11.00000    0.08245    0.03929 =
         0.05802   -0.00102    0.00187    0.01513
AFIX  23
H94A  2    0.073506    0.922283    0.647697    11.00000   -1.20000
H94B  2    0.010376    0.932525    0.725905    11.00000   -1.20000
AFIX   0
C95   1    0.044346    0.827142    0.704589    11.00000    0.05371    0.04888 =
         0.05428   -0.01368    0.00261    0.00136
AFIX  23
H95A  2    0.002309    0.814978    0.749187    11.00000   -1.20000
H95B  2    0.011755    0.811585    0.653463    11.00000   -1.20000
AFIX   0
K1'   5    0.188538    0.662865    0.658382    11.00000    0.04100    0.03265 =
         0.04088   -0.00275   -0.00117   -0.00038
O1    4    0.171005    0.516799    0.071226    11.00000    0.05825    0.03888 =
         0.06441   -0.02123   -0.00108    0.00765
N1'   3    0.274921    0.358354    0.477354    11.00000    0.04425    0.02524 =
         0.03975   -0.00299    0.00113   -0.00103
C1    1    0.296724    0.447330    0.022935    11.00000    0.04525    0.03051 =
         0.03912   -0.00110   -0.00154    0.00051
O1'   4    0.117432    0.326085    0.480040    11.00000    0.04830    0.03990 =
         0.08369   -0.01133    0.01047   -0.00512
N1    3    0.414887    0.365886   -0.036155    11.00000    0.04080    0.03092 =
         0.03631   -0.00054    0.00190   -0.00216
N2'   3    0.445122    0.582506    0.523602    11.00000    0.05254    0.03086 =
         0.08478   -0.01099   -0.00976    0.00180
C2    1    0.331054    0.382329   -0.011637    11.00000    0.04583    0.02510 =
         0.03198    0.00133   -0.00291   -0.00025
O2'   4    0.205862    0.554381    0.562838    11.00000    0.05619    0.03185 =
         0.05346   -0.00830    0.00301    0.00538
N2    3    0.260451    0.326393   -0.018596    11.00000    0.04620    0.02559 =
         0.04207   -0.00284    0.00099    0.00023
O3'   4    0.045782    0.713867    0.550664    11.00000    0.04811    0.03781 =
         0.04377   -0.00207   -0.00305   -0.00079
N3    3    0.406038    0.555032    0.055379    11.00000    0.05833    0.04080 =
         0.07147   -0.01008   -0.01788    0.00448
C3    1    0.361783    0.504652    0.038907    11.00000    0.04861    0.03282 =
         0.04360   -0.00414   -0.00748    0.00565
O4'   4    0.240701    0.750006    0.532421    11.00000    0.05107    0.03291 =
         0.05886   -0.00103    0.00153   -0.00329
C4    1    0.200628    0.459218    0.043795    11.00000    0.05271    0.03650 =
         0.03753   -0.00419   -0.00789    0.00493
O5'   4    0.369193    0.732879    0.671181    11.00000    0.04452    0.04499 =
         0.05992   -0.00314    0.00344   -0.00087
C5    1    0.125832    0.400924    0.031542    11.00000    0.04779    0.03032 =
         0.04611   -0.00256    0.00292    0.00342
O6'   4    0.321099    0.625853    0.783493    11.00000    0.04793    0.04987 =
         0.04406   -0.00377   -0.00432    0.00081
C6    1    0.168301    0.330086    0.006183    11.00000    0.04574    0.03528 =
         0.04655   -0.00357    0.00560   -0.00285
O7'   4    0.121431    0.601461    0.805471    11.00000    0.05000    0.04044 =
         0.04570    0.00274   -0.00131   -0.00158
C7    1    0.072431    0.389553    0.109453    11.00000    0.05203    0.05983 =
         0.04492    0.00310    0.00667    0.00152
AFIX 137
H7A   2    0.022623    0.352941    0.100926    11.00000   -1.50000
H7B   2    0.041311    0.433741    0.124885    11.00000   -1.50000
H7C   2    0.119315    0.374726    0.152216    11.00000   -1.50000
AFIX   0
O8'   4   -0.007763    0.617943    0.669753    11.00000    0.03962    0.04874 =
         0.04501   -0.00210    0.00068    0.00233
C8    1    0.050761    0.422065   -0.034809    11.00000    0.06102    0.03931 =
         0.04830   -0.00020   -0.00954   -0.00295
AFIX 137
H8A   2   -0.002564    0.387652   -0.037303    11.00000   -1.50000
H8B   2    0.082032    0.423141   -0.086399    11.00000   -1.50000
H8C   2    0.024764    0.468936   -0.023194    11.00000   -1.50000
AFIX   0
C1'   1    0.352954    0.409122    0.486329    11.00000    0.04445    0.02922 =
         0.03191    0.00163    0.00080   -0.00200
O2    4    0.115714    0.277228    0.005495    11.00000    0.05548    0.03791 =
         0.10244   -0.01210    0.01271   -0.00407
C2'   1    0.324473    0.478045    0.515781    11.00000    0.04615    0.02947 =
         0.03880   -0.00109   -0.00431   -0.00042
C3'   1    0.393685    0.534313    0.519419    11.00000    0.04812    0.03564 =
         0.04794   -0.00446   -0.00636    0.00543
C4'   1    0.231864    0.493347    0.540838    11.00000    0.05285    0.03345 =
         0.03107   -0.00339   -0.00523    0.00373
C5'   1    0.158880    0.433265    0.549565    11.00000    0.04877    0.03258 =
         0.03630    0.00225    0.00589    0.00292
C6'   1    0.054611    0.457282    0.530668    11.00000    0.05074    0.03939 =
         0.05267    0.00156    0.00391    0.00472
AFIX 137
H6'A  2    0.009437    0.419571    0.544310    11.00000   -1.50000
H6'B  2    0.046169    0.468221    0.473382    11.00000   -1.50000
H6'C  2    0.041064    0.499523    0.562139    11.00000   -1.50000
AFIX   0
C7'   1    0.169797    0.408170    0.637755    11.00000    0.06524    0.05533 =
         0.04428    0.01127    0.00633    0.00194
AFIX 137
H7'A  2    0.126489    0.367896    0.645577    11.00000   -1.50000
H7'B  2    0.152353    0.446759    0.673455    11.00000   -1.50000
H7'C  2    0.237462    0.393965    0.650080    11.00000   -1.50000
AFIX   0
C8'   1    0.181571    0.369025    0.498050    11.00000    0.04695    0.03187 =
         0.04681    0.00419   -0.00017   -0.00294
C9'   1    0.294525    0.294881    0.432383    11.00000    0.03559    0.03464 =
         0.04297   -0.00450    0.00079   -0.00210
C10   1    0.564926    0.414873    0.027116    11.00000    0.04924    0.03687 =
         0.05557   -0.01189   -0.00690    0.00476
C10'  1    0.278297    0.295963    0.349677    11.00000    0.03988    0.03713 =
         0.04369   -0.00236   -0.00120   -0.00394
N11   3    0.434343    0.386892    0.464876    11.00000    0.04025    0.02950 =
         0.03759   -0.00004    0.00097   -0.00027
C11   1    0.653208    0.450348    0.015834    11.00000    0.04805    0.04106 =
         0.07628   -0.01162   -0.00898    0.00172
AFIX  43
H11   2    0.700050    0.452265    0.059483    11.00000   -1.20000
AFIX   0
C11'  1    0.244094    0.361509    0.307021    11.00000    0.05043    0.04491 =
         0.04628    0.00271   -0.00602    0.00204
AFIX 137
H11A  2    0.252475    0.356183    0.249345    11.00000   -1.50000
H11B  2    0.282372    0.401924    0.327241    11.00000   -1.50000
H11C  2    0.175036    0.369343    0.316545    11.00000   -1.50000
AFIX   0
C12   1    0.675328    0.482297   -0.054694    11.00000    0.05532    0.04180 =
         0.08369   -0.00585    0.01525   -0.00183
C12'  1    0.295115    0.233780    0.307301    11.00000    0.04295    0.04439 =
         0.04063   -0.00379    0.00017   -0.00748
AFIX  43
H12'  2    0.285246    0.233581    0.250590    11.00000   -1.20000
AFIX   0
C13'  1    0.325965    0.172177    0.346215    11.00000    0.03985    0.03545 =
         0.05685   -0.01292    0.00547   -0.00376
C14'  1    0.342425    0.105463    0.299082    11.00000    0.05855    0.03998 =
         0.06113   -0.01225    0.01098   -0.00509
AFIX 137
H14A  2    0.394242    0.077588    0.326197    11.00000   -1.50000
H14B  2    0.361605    0.117766    0.245004    11.00000   -1.50000
H14C  2    0.282097    0.077781    0.295488    11.00000   -1.50000
AFIX   0
C15   1    0.542497    0.380700    0.103970    11.00000    0.06199    0.05185 =
         0.04968   -0.00848   -0.01204    0.00854
AFIX 137
H15A  2    0.600349    0.382074    0.140587    11.00000   -1.50000
H15B  2    0.523445    0.331528    0.094017    11.00000   -1.50000
H15C  2    0.488865    0.405899    0.128128    11.00000   -1.50000
AFIX   0
C15'  1    0.342183    0.172878    0.428792    11.00000    0.03930    0.03124 =
         0.05404    0.00143    0.00182   -0.00195
AFIX  43
H15'  2    0.364962    0.131389    0.455540    11.00000   -1.20000
AFIX   0
C16'  1    0.325320    0.234315    0.473543    11.00000    0.04094    0.03023 =
         0.04298   -0.00190    0.00020   -0.00249
C17'  1    0.341856    0.234031    0.562952    11.00000    0.07017    0.03579 =
         0.04941    0.00864   -0.00367   -0.00666
AFIX 137
H17D  2    0.368270    0.188174    0.580243    11.00000   -1.50000
H17E  2    0.279878    0.242380    0.588228    11.00000   -1.50000
H17F  2    0.388229    0.271352    0.578834    11.00000   -1.50000
AFIX   0
C18   1    0.288733    0.261567   -0.057619    11.00000    0.04324    0.02975 =
         0.04003   -0.00216   -0.00258    0.00048
C18'  1    0.520568    0.427133    0.468040    11.00000    0.03976    0.02692 =
         0.03894    0.00082   -0.00087    0.00332
C19'  1    0.556250    0.453852    0.396779    11.00000    0.05170    0.03640 =
         0.03598   -0.00036    0.00349   -0.00056
C20   1    0.295947    0.194117   -0.178399    11.00000    0.04658    0.04360 =
         0.03959   -0.00683   -0.00445   -0.00112
AFIX  43
H20   2    0.282922    0.189517   -0.234551    11.00000   -1.20000
AFIX   0
C20'  1    0.496066    0.444733    0.319529    11.00000    0.06616    0.05009 =
         0.03725    0.00350   -0.00077   -0.01197
AFIX 137
H20A  2    0.534338    0.459482    0.274316    11.00000   -1.50000
H20B  2    0.437121    0.473763    0.321095    11.00000   -1.50000
H20C  2    0.477652    0.395033    0.313005    11.00000   -1.50000
AFIX   0
C21   1    0.341146    0.139450   -0.136730    11.00000    0.04409    0.03701 =
         0.04349   -0.00695    0.00009   -0.00344
C21'  1    0.645832    0.487086    0.397359    11.00000    0.05200    0.03469 =
         0.05302   -0.00037    0.00985   -0.00189
AFIX  43
H21'  2    0.669470    0.504300    0.348455    11.00000   -1.20000
AFIX   0
C22'  1    0.702383    0.495892    0.468449    11.00000    0.04764    0.03622 =
         0.06351   -0.01349    0.00286    0.00239
C23'  1    0.799765    0.532960    0.467388    11.00000    0.05007    0.04779 =
         0.09084   -0.01608    0.01320   -0.01114
AFIX 137
H23A  2    0.842024    0.516202    0.512344    11.00000   -1.50000
H23B  2    0.790028    0.583973    0.472343    11.00000   -1.50000
H23C  2    0.830390    0.522740    0.416789    11.00000   -1.50000
AFIX   0
C24   1    0.348572    0.213841    0.075670    11.00000    0.07047    0.03927 =
         0.04082    0.00223    0.00096    0.00486
AFIX 137
H24A  2    0.379473    0.259294    0.088637    11.00000   -1.50000
H24B  2    0.391307    0.175447    0.095001    11.00000   -1.50000
H24C  2    0.286123    0.210772    0.101609    11.00000   -1.50000
AFIX   0
C24'  1    0.666209    0.469078    0.538310    11.00000    0.04840    0.04080 =
         0.05122   -0.00869   -0.00732    0.00478
AFIX  43
H24'  2    0.704356    0.473926    0.586944    11.00000   -1.20000
AFIX   0
C25'  1    0.577055    0.435602    0.540255    11.00000    0.04651    0.03455 =
         0.04256   -0.00484   -0.00528    0.00725
C26'  1    0.539674    0.406817    0.616409    11.00000    0.05885    0.05718 =
         0.03819    0.00431   -0.00470    0.00040
AFIX 137
H26D  2    0.586816    0.416691    0.660871    11.00000   -1.50000
H26E  2    0.530485    0.355712    0.611230    11.00000   -1.50000
H26F  2    0.477228    0.429189    0.627025    11.00000   -1.50000
AFIX   0
C28'  1    0.079819    0.740019    0.477482    11.00000    0.05704    0.04293 =
         0.04042   -0.00065   -0.00022    0.00566
AFIX  23
H28C  2    0.026920    0.765736    0.447622    11.00000   -1.20000
H28D  2    0.101060    0.700427    0.443756    11.00000   -1.20000
AFIX   0
C29'  1    0.163314    0.788428    0.496330    11.00000    0.05768    0.03802 =
         0.05502    0.00575    0.00637    0.00483
AFIX  23
H29C  2    0.184431    0.810836    0.446440    11.00000   -1.20000
H29D  2    0.142985    0.826131    0.533059    11.00000   -1.20000
AFIX   0
C30'  1    0.323625    0.793261    0.549744    11.00000    0.05575    0.02933 =
         0.07736    0.00055    0.00488   -0.00812
AFIX  23
H30C  2    0.305106    0.833732    0.583317    11.00000   -1.20000
H30D  2    0.348479    0.811969    0.499213    11.00000   -1.20000
AFIX   0
C31'  1    0.402069    0.750643    0.593463    11.00000    0.05210    0.03226 =
         0.06840   -0.00128    0.00369   -0.00235
AFIX  23
H31C  2    0.415346    0.707131    0.563013    11.00000   -1.20000
H31D  2    0.463069    0.778429    0.598921    11.00000   -1.20000
AFIX   0
C32'  1    0.440041    0.690088    0.713850    11.00000    0.03623    0.05750 =
         0.06480   -0.00529   -0.00083    0.00027
AFIX  23
H32C  2    0.501958    0.716521    0.721520    11.00000   -1.20000
H32D  2    0.452899    0.647023    0.682470    11.00000   -1.20000
AFIX   0
C33'  1    0.402999    0.669965    0.793929    11.00000    0.04796    0.06536 =
         0.05579   -0.01164   -0.00840   -0.00250
AFIX  23
H33C  2    0.454917    0.645137    0.825952    11.00000   -1.20000
H33D  2    0.385113    0.713007    0.823477    11.00000   -1.20000
AFIX   0
C34'  1    0.285203    0.605153    0.858623    11.00000    0.05014    0.05309 =
         0.03941   -0.00275   -0.00231    0.00511
AFIX  23
H34C  2    0.268699    0.647449    0.890056    11.00000   -1.20000
H34D  2    0.335759    0.578089    0.889658    11.00000   -1.20000
AFIX   0
C35'  1    0.196469    0.560590    0.843782    11.00000    0.06129    0.04690 =
         0.04785    0.00254   -0.00326    0.00170
AFIX  23
H35C  2    0.212212    0.519933    0.809454    11.00000   -1.20000
H35D  2    0.174207    0.542143    0.895326    11.00000   -1.20000
AFIX   0
C36'  1    0.033468    0.564238    0.795305    11.00000    0.05217    0.05338 =
         0.05123   -0.00025    0.00311   -0.00719
AFIX  23
H36C  2    0.008369    0.552305    0.848288    11.00000   -1.20000
H36D  2    0.044290    0.519742    0.765942    11.00000   -1.20000
AFIX   0
C37'  1   -0.039617    0.609519    0.748641    11.00000    0.04508    0.05503 =
         0.04813   -0.00154    0.00713   -0.00338
AFIX  23
H37C  2   -0.104554    0.586732    0.747114    11.00000   -1.20000
H37D  2   -0.045025    0.656160    0.774777    11.00000   -1.20000
AFIX   0
C38'  1   -0.077243    0.655704    0.620390    11.00000    0.03849    0.04402 =
         0.05762   -0.00170   -0.00391    0.00425
AFIX  23
H38C  2   -0.092422    0.701400    0.645707    11.00000   -1.20000
H38D  2   -0.138352    0.628164    0.613785    11.00000   -1.20000
AFIX   0
C39'  1   -0.035291    0.668092    0.540104    11.00000    0.04789    0.03808 =
         0.05182   -0.00282   -0.00688    0.00412
AFIX  23
H39C  2   -0.014555    0.622724    0.516928    11.00000   -1.20000
H39D  2   -0.085081    0.689598    0.502890    11.00000   -1.20000
AFIX   0
HKLF 4


REM  PD-640_auto_a.res in P2(1)
REM wR2 = 0.2219, GooF = S = 1.063, Restrained GooF = 1.067 for all data
REM R1 = 0.0797 for 13829 Fo > 4sig(Fo) and 0.0855 for all 15097 data
REM 1017 parameters refined using 31 restraints

END

WGHT      0.1880      0.0317

REM Highest difference peak  1.122,  deepest hole -0.724,  1-sigma level  0.108
Q1    1   0.1268  0.6607  0.6777  11.00000  0.05    1.12
Q2    1   0.2429  0.6629  0.6370  11.00000  0.05    1.06
Q3    1   0.1540  0.6310  0.1751  11.00000  0.05    1.00
Q4    1   0.2788  0.6331  0.1339  11.00000  0.05    0.99
Q5    1   0.0530  0.6243  0.6541  11.00000  0.05    0.55
Q6    1   0.0894  0.5989  0.1968  11.00000  0.05    0.54
Q7    1   0.4769  0.3918  0.4432  11.00000  0.05    0.50
Q8    1   0.2612  0.5096  0.0596  11.00000  0.05    0.47
Q9    1   0.2610  0.4525  0.0371  11.00000  0.05    0.46
Q10   1   0.2694  0.6315  0.8002  11.00000  0.05    0.46
Q11   1   0.2865  0.4882  0.5229  11.00000  0.05    0.45
Q12   1   0.3545  0.3720 -0.0258  11.00000  0.05    0.45
Q13   1   0.1136  0.3907  0.0795  11.00000  0.05    0.44
Q14   1   0.3772  0.6280  0.7630  11.00000  0.05    0.44
Q15   1   0.1943  0.8910  0.2600  11.00000  0.05    0.44
Q16   1   0.2285  0.8633  0.2258  11.00000  0.05    0.42
Q17   1   0.0545  0.3241  0.5068  11.00000  0.05    0.42
Q18   1   0.5044  0.4548  0.4179  11.00000  0.05    0.41
Q19   1   0.2671  0.5632  0.5406  11.00000  0.05    0.41
Q20   1   0.3063  0.6708  0.2819  11.00000  0.05    0.41
Q21   1   0.0252  0.6638  0.0565  11.00000  0.05    0.40
Q22   1   0.2900  0.7448  0.1366  11.00000  0.05    0.40
;
_shelx_res_checksum    3579

_shelx_hkl_file
;
   0 -22   6 198.456 63.5294  34
   0 -22   7 443.047 65.7419  34
   0 -21   4 661.718 75.2148  27
   0 -21   5 2038.32 115.834  27
   0 -21   6 208.288 64.3584  27
   0 -21   7 1058.09 81.5572  27
   0 -21   9 805.189 82.1085  34
   0 -21  10 700.887 65.8133  34
   0 -20   2-14.0387 76.5112  27
   0 -20   3 6814.27 293.217  27
   0 -20   4 162.599 81.7086  27
   0 -20   5 780.980 91.7743  27
   0 -20   6 1384.95 106.576  27
   0 -20   7 1552.20 110.578  27
   0 -20   8 535.115 77.9031  27
   0 -20   9 100.463 62.9128  27
   0 -20  10 51.9930 68.9998  34
   0 -20  11 279.962 59.7839  34
   0 -19   1 1789.27 124.482  27
   0 -19   2 91.4784 83.6618  27
   0 -19   3 143.919 85.9621  27
   0 -19   4 1640.96 125.135  27
   0 -19   5 9529.47 397.345  27
   0 -19   6 1584.29 119.930  27
   0 -19   7 60.1789 80.4993  27
   0 -19   8 999.307 99.0469  27
   0 -19   9 74.3106 73.1689  27
   0 -19  10 1299.82 96.0042  27
   0 -19  11 2808.77 137.713  27
   0 -19  11 2501.58 155.715  34
   0 -19  12 79.8420 57.2214  34
   0 -18   0 3408.74 182.904  27
   0 -18   1 593.796 96.7701  27
   0 -18   2 2401.32 151.904  27
   0 -18   3 5529.92 257.805  27
   0 -18   4 1110.65 111.302  27
   0 -18   5 1544.42 123.596  27
   0 -18   6 127.814 87.6818  27
   0 -18   7 68.5948 88.1576  27
   0 -18   8 433.962 91.2212  27
   0 -18   9 8488.33 357.526  27
   0 -18  10 946.990 94.4644  27
   0 -18  11 3966.36 184.836  27
   0 -18  11 3722.77 206.864  34
   0 -18  12 732.220 73.9094  27
   0 -18  12 578.351 88.7672  34
   0 -18  13 307.353 61.2853  34
   0 -17   0-1.13387 88.2792  27
   0 -17  -1 11060.8 474.485  27
   0 -17   1 12376.0 481.216  27
   0 -17  -2 1406.93 268.757  10
   0 -17   2 1690.37 130.332  27
   0 -17  -3 3518.48 386.663  10
   0 -17   3 5061.07 233.848  27
   0 -17  -4 635.999 210.603  10
   0 -17   4 948.766 108.909  27
   0 -17  -5 854.398 223.509  10
   0 -17   5 2261.96 138.893  27
   0 -17   6 588.276 100.254  27
   0 -17   7 9211.88 389.298  27
   0 -17   8 418.184 95.3513  27
   0 -17   9 2595.79 153.776  27
   0 -17  10 4559.28 216.091  27
   0 -17  11 2520.51 143.192  27
   0 -17  12 1043.80 90.8198  27
   0 -17  12 863.668 110.808  34
   0 -17  13 190.696 74.3208  34
   0 -17  13 78.4530 60.2508  27
   0 -16   0 6938.03 306.474  27
   0 -16   1 23041.4 856.063  27
   0 -16  -1 21010.9 853.085  27
   0 -16   2 2392.85 145.763  27
   0 -16  -2 1999.05 137.600  27
   0 -16  -3 7882.41 600.002  10
   0 -16   3 11220.0 442.009  27
   0 -16  -4 2153.98 295.990  10
   0 -16   4 2951.92 165.088  27
   0 -16  -5 2524.71 325.059  10
   0 -16   5 4363.53 206.534  27
   0 -16   6 920.401 214.567   9
   0 -16   6 762.207 104.129  27
   0 -16   7 2998.11 316.919   9
   0 -16   7 3660.89 175.048  27
   0 -16   8 2309.54 147.744  27
   0 -16   9 482.056 93.3023  27
   0 -16  10 1547.86 122.303  27
   0 -16  11 220.019 82.8889  27
   0 -16  12 637.002 85.9515  27
   0 -16  12 432.750 110.282  34
   0 -16  13 3175.12 180.700  34
   0 -16  14 528.586 76.1894  34
   0 -16  15 52.8273 60.6696  40
   0 -15   0-55.6621 82.8310  27
   0 -15   1 6481.19 273.781  27
   0 -15  -1 5721.29 274.449  27
   0 -15   2 2782.23 154.989  27
   0 -15  -2 2358.80 150.020  27
   0 -15   3 2185.04 139.214  27
   0 -15   4 1169.52 226.231   9
   0 -15  -4 875.257 221.158  10
   0 -15   4 1049.13 106.750  27
   0 -15   5 17238.9 802.475   9
   0 -15   5 16873.6 634.791  27
   0 -15  -6 145.310 157.561  10
   0 -15   6 182.317 182.125   9
   0 -15   6 241.784 87.9086  27
   0 -15   7 6615.04 438.900   9
   0 -15   7 6887.51 283.632  27
   0 -15   8 462.495 199.124   9
   0 -15  -8 257.757 172.879  10
   0 -15   8 527.625 94.3913  27
   0 -15   9 1466.24 120.594  27
   0 -15  10 579.721 94.8400  27
   0 -15  11 1420.93 116.616  27
   0 -15  13 708.331 110.831  34
   0 -15  14 709.956 92.7685  34
   0 -15  15 1268.17 87.2183  27
   0 -15  16-19.5981 61.0321  40
   0 -14   0 4004.14 194.017  27
   0 -14   1 5703.04 245.757  27
   0 -14  -1 5189.42 245.116  27
   0 -14   2 1016.26 95.9094  27
   0 -14  -2 760.387 96.4658  27
   0 -14   3 1455.73 110.586  27
   0 -14   4 114.396 163.376   9
   0 -14  -4 22.8923 158.301  10
   0 -14   4-1.07004 77.1273  27
   0 -14   5 4521.04 333.938   9
   0 -14   5 3912.87 191.037  27
   0 -14   6 398.049 186.690   9
   0 -14  -6 93.2905 157.642  10
   0 -14   6 413.717 85.0874  27
   0 -14   7 5904.69 393.139   9
   0 -14   7 5926.35 248.633  27
   0 -14   8 1974.21 252.806   9
   0 -14   8 1701.17 122.496  27
   0 -14   9 4994.14 381.020   9
   0 -14   9 5534.11 241.313  27
   0 -14  10 4050.02 203.072  27
   0 -14  11 427.426 91.5587  27
   0 -14  13 2804.46 183.780  34
   0 -14  14 485.594 97.7292  34
   0 -14  14 632.221 82.5307  27
   0 -14  15 657.131 76.7975  27
   0 -14  16 88.4321 81.1134  40
   0 -13   0 12.5338 68.4145  27
   0 -13  -1 1616.23 111.556  27
   0 -13   1 1580.01 109.098  27
   0 -13   2 4444.11 200.551  27
   0 -13  -2 4321.25 202.938  27
   0 -13  -3 4565.36 213.935  27
   0 -13   3 4892.03 213.047  27
   0 -13   4 6643.21 378.450   9
   0 -13   4 5641.08 243.703  27
   0 -13   5 13396.8 616.603   9
   0 -13   5 11977.7 471.028  27
   0 -13   6 187.447 162.813   9
   0 -13  -6 94.1986 154.521  10
   0 -13   6 226.175 77.3666  27
   0 -13   7 5092.82 346.825   9
   0 -13   7 4630.50 204.032  27
   0 -13  -8 429.304 171.983  10
   0 -13   8 627.118 186.975   9
   0 -13   8 714.113 94.6229  27
   0 -13   9 1345.77 219.853   9
   0 -13  -9 871.616 216.800  10
   0 -13   9 1437.89 112.185  27
   0 -13  10 164.972 167.635   9
   0 -13  10 27.2568 84.0294  27
   0 -13  13 3318.76 205.992  34
   0 -13  14 63.5257 94.8921  34
   0 -13  14 117.923 77.1814  27
   0 -13  15 570.102 78.9275  27
   0 -13  16 171.957 62.7238  27
   0 -12   0 10111.3 403.182  27
   0 -12   1 6330.14 358.414   9
   0 -12   1 5775.24 245.554  27
   0 -12  -1 5672.30 247.528  27
   0 -12   2 1509.08 97.8976  27
   0 -12  -2 1628.91 107.492  27
   0 -12  -3 8364.50 349.390  27
   0 -12   3 8713.87 346.471  27
   0 -12   4 8699.08 432.812   9
   0 -12   4 7296.18 308.964  27
   0 -12   5 866.332 168.680   9
   0 -12  -5 561.989 168.143  10
   0 -12   5 797.592 81.6973  27
   0 -12   6 2671.39 239.538   9
   0 -12   6 2291.50 127.120  27
   0 -12   7 9260.34 458.921   9
   0 -12   7 7987.98 319.215  27
   0 -12   8 120.834 156.904   9
   0 -12  -8 111.996 146.413  10
   0 -12   8 197.607 80.2883  27
   0 -12  -9 82.1235 159.244  10
   0 -12   9 283.623 166.141   9
   0 -12   9 180.220 82.2492  27
   0 -12  10 2122.94 242.899   9
   0 -12  11 439.973 174.091   9
   0 -12 -12 1262.35 142.101  43
   0 -12 -13 1136.68 139.272  43
   0 -12  13 1528.16 150.967  34
   0 -12  13 1560.17 116.597  27
   0 -12 -14-30.7190 95.8622  43
   0 -12  14 4.65672 96.8690  34
   0 -12  14 116.773 79.1897  27
   0 -12  15 1494.03 107.411  27
   0 -12  16 1138.75 90.8777  27
   0 -12  17 827.997 123.967  40
   0 -12  18 162.186 70.6926  40
   0 -11   0-7.96592 127.324   9
   0 -11   0 35.4683 60.4398  27
   0 -11   1 2244.04 205.496   9
   0 -11   1 1927.33 107.876  27
   0 -11  -1 1884.84 110.435  27
   0 -11   2 9913.46 398.676  27
   0 -11  -2 10304.5 402.528  27
   0 -11   3 2818.21 139.036  27
   0 -11  -3 3023.28 146.187  27
   0 -11   4 2519.19 213.836   9
   0 -11   4 2167.11 117.725  27
   0 -11  -5 11367.0 640.183  10
   0 -11   5 13239.7 522.000  27
   0 -11   6 4149.46 280.256   9
   0 -11   6 3565.74 164.151  27
   0 -11   7 6550.38 357.654   9
   0 -11   7 5179.45 223.227  27
   0 -11   8 11001.3 528.542   9
   0 -11   8 10141.4 388.242  27
   0 -11   9 3203.16 272.999   9
   0 -11  -9 1738.64 240.181  10
   0 -11  10 840.380 197.087   9
   0 -11 -10 464.090 127.996  43
   0 -11  11 836.429 195.249   9
   0 -11 -11 744.258 140.845  43
   0 -11 -12 635.034 136.243  43
   0 -11  12 534.043 94.3727  27
   0 -11  13 4767.02 216.554  27
   0 -11  13 4809.47 248.618  34
   0 -11 -14 369.315 121.133  43
   0 -11  14 523.406 91.1494  27
   0 -11  14 360.838 106.942  34
   0 -11 -15 1807.41 161.489  43
   0 -11  15 2359.09 133.431  27
   0 -11 -16 449.290 97.5273  43
   0 -11  16 645.039 79.5923  27
   0 -11  17 121.865 63.0356  27
   0 -11  18 30.3602 80.7809  40
   0 -10   0 15017.7 631.606   9
   0 -10   0 13745.6 536.398  27
   0 -10   1 6176.20 332.922   9
   0 -10   1 5794.70 239.940  27
   0 -10   2 11759.0 457.007  27
   0 -10   3 3750.05 165.899  27
   0 -10   4 13757.6 578.902   9
   0 -10   4 11938.3 474.543  27
   0 -10  -5 1636.52 196.659  10
   0 -10   5 1937.00 108.399  27
   0 -10  -6 2688.48 246.495  10
   0 -10   6 3186.39 152.745  27
   0 -10   7 3900.15 269.489   9
   0 -10   7 3150.95 152.043  27
   0 -10   8 1104.04 187.374   9
   0 -10   8 813.853 84.6443  27
   0 -10   9 256.450 161.048   9
   0 -10  -9 200.507 148.148  10
   0 -10  -9 95.5313 113.787  43
   0 -10  10 7214.88 424.040   9
   0 -10 -10 6016.87 329.901  43
   0 -10  11 3848.06 319.537   9
   0 -10 -11 3584.67 245.057  43
   0 -10  12 807.285 197.566   9
   0 -10 -12 764.329 147.645  43
   0 -10  12 894.493 101.706  27
   0 -10 -13 5733.26 336.484  43
   0 -10  13 6571.64 313.580  34
   0 -10  13 6570.81 285.367  27
   0 -10 -14 1631.83 173.187  43
   0 -10  14 1824.85 125.929  27
   0 -10 -15 3085.03 220.424  43
   0 -10  15 3606.76 176.948  27
   0 -10 -16 240.345 105.353  43
   0 -10  16 458.605 78.1448  27
   0 -10 -17 1454.99 132.740  43
   0 -10  17 1963.69 108.820  27
   0 -10 -18 449.492 70.9726  43
   0 -10  18 428.464 107.019  40
   0 -10  19 61.5703 59.7766  40
   0  -9   0 68.7548 130.218   9
   0  -9   1 6953.24 352.631   9
   0  -9  -1 6519.81 349.342   9
   0  -9   3 26507.7 1001.09  27
   0  -9   4 27084.3 971.896   9
   0  -9   4 22325.3 868.895  27
   0  -9  -5 6539.51 393.053  10
   0  -9   5 7254.93 297.143  27
   0  -9  -6 25696.3 1266.22  10
   0  -9   6 32473.3 1184.35  27
   0  -9  -7 1153.44 162.181  10
   0  -9   7 1938.80 106.862  27
   0  -9  -8 4814.46 316.641  10
   0  -9  -9 3746.50 295.650  10
   0  -9  -9 4469.47 242.197  43
   0  -9 -10 1661.66 168.766  43
   0  -9 -11 2313.75 207.970  43
   0  -9  11 2644.18 150.433  27
   0  -9 -12 8167.75 406.364  43
   0  -9  12 8024.39 344.168  27
   0  -9 -13 3355.90 242.977  43
   0  -9  13 3405.61 180.878  27
   0  -9  13 3442.70 207.037  34
   0  -9 -14 394.460 144.466  43
   0  -9  14 372.745 91.2099  27
   0  -9 -15 379.807 135.913  43
   0  -9  15 453.881 88.1299  27
   0  -9 -16 245.010 119.220  43
   0  -9  16 299.775 77.9734  27
   0  -9 -17 1098.53 137.514  43
   0  -9  17 1634.60 100.461  27
   0  -9 -18 592.117 71.9736  18
   0  -9  18 387.115 116.813  40
   0  -9 -18 684.653 97.8416  43
   0  -9  19 180.377 73.2414  40
   0  -8   0 5460.97 289.945   9
   0  -8  -1 10323.6 469.212   9
   0  -8   1 10328.2 463.341   9
   0  -8   4 47335.0 1441.58   1
   0  -8   4 33842.6 1323.29  27
   0  -8  -5 16329.8 786.642  10
   0  -8   5 18294.7 704.638  27
   0  -8   6 1370.61 237.137   1
   0  -8   6 1352.36 86.2114  27
   0  -8  -7 3501.55 254.564  10
   0  -8   7 6706.25 441.231   1
   0  -8  -8 1924.44 197.510  10
   0  -8  -8 1456.53 229.013   8
   0  -8   9 1941.99 340.425   1
   0  -8  -9 1868.68 158.194  43
   0  -8  10 8319.10 678.876   1
   0  -8 -10 8370.76 406.997  43
   0  -8  10 7856.39 352.875  27
   0  -8  11 17722.2 1090.36   1
   0  -8 -11 16268.4 730.160  43
   0  -8  11 15607.3 674.998  27
   0  -8  12 126.561 306.767   1
   0  -8  12 175.885 117.445   3
   0  -8 -12 244.757 139.004  43
   0  -8  12 339.382 89.1454  27
   0  -8 -13 5880.88 337.153  43
   0  -8  13 5444.38 270.031  27
   0  -8  14 6180.48 444.395  14
   0  -8 -14 6780.89 371.496  43
   0  -8  14 6391.25 302.153  27
   0  -8 -15 277.361 138.228  43
   0  -8  15 241.647 85.7231  27
   0  -8 -16 1007.13 150.398  43
   0  -8  16 880.987 94.6476  27
   0  -8 -17 567.086 125.104  43
   0  -8  17 393.043 73.8500  27
   0  -8 -18 724.233 81.6470  18
   0  -8  18 625.019 131.371  40
   0  -8  19 1156.58 117.010  40
   0  -8 -19 1013.26 100.951  43
   0  -7   0 299.284 104.325   9
   0  -7  -1 7789.51 365.038   9
   0  -7   1 7875.63 361.588   9
   0  -7   3 24154.7 974.316   1
   0  -7   4 8381.01 436.445   1
   0  -7   5 23141.2 884.044   1
   0  -7  -5 16486.3 776.513  10
   0  -7   6 47169.0 1511.33   1
   0  -7  -6 29303.3 1320.36  10
   0  -7   7 1076.83 252.796   1
   0  -7  -7 692.879 138.680  10
   0  -7   8 7468.88 545.839   1
   0  -7  -8 3786.70 363.015   8
   0  -7  -8 4808.29 343.501  10
   0  -7   8 8516.94 300.061   3
   0  -7   9 4049.40 436.386   1
   0  -7   9 4221.06 190.221   3
   0  -7 -10 14687.1 642.419  43
   0  -7  10 13328.4 589.091  27
   0  -7 -11 3866.68 249.390  43
   0  -7  11 3472.73 190.208  27
   0  -7 -12 11770.9 551.066  43
   0  -7  12 10971.1 487.323  27
   0  -7  13 3198.68 531.365   1
   0  -7 -13 3300.12 241.852  43
   0  -7  13 2899.59 174.383  27
   0  -7  14 1650.53 258.487  14
   0  -7  14 1281.62 434.436   1
   0  -7 -14 1967.83 201.265  43
   0  -7  14 1733.40 131.631  27
   0  -7 -15 1134.08 172.669  43
   0  -7  15 1051.10 108.135  27
   0  -7 -16 139.255 135.626  43
   0  -7  16 45.3343 77.1052  27
   0  -7 -17 218.472 125.896  43
   0  -7  17 201.613 70.8018  27
   0  -7 -18 1502.37 92.1613  18
   0  -7  18 1652.41 155.603  40
   0  -7 -19 716.644 73.1047  18
   0  -7 -19 633.305 67.2355   6
   0  -7  19 646.333 107.688  40
   0  -7 -19 766.740 103.996  43
   0  -6   0 81691.5 3083.12   9
   0  -6   1 2232.15 151.396   9
   0  -6  -1 2184.77 154.799   9
   0  -6   2 41548.1 1588.09   1
   0  -6   3 6952.58 352.325   1
   0  -6   4 17892.0 757.804   1
   0  -6  -4 16375.3 707.206  10
   0  -6  -5 5198.51 293.434  10
   0  -6   5 6575.57 385.373   1
   0  -6  -6 5688.24 315.957  10
   0  -6   6 9717.27 492.322   1
   0  -6  -7 6878.28 376.321  10
   0  -6   7 10682.0 579.350   1
   0  -6   8 316.345 78.5410   3
   0  -6  -8 215.878 121.680  10
   0  -6  -8 149.106 160.785   8
   0  -6   8 418.329 240.486   1
   0  -6   9 1639.14 124.728   3
   0  -6   9 1689.85 322.195   1
   0  -6  10 939.952 111.225   3
   0  -6 -10 595.002 171.959   8
   0  -6  10 1006.14 321.667   1
   0  -6 -10 968.243 134.641  43
   0  -6  11 7365.01 691.679   1
   0  -6  11 8245.72 349.293   3
   0  -6  12 5433.59 619.716   1
   0  -6 -12 5331.05 301.876  43
   0  -6  12 4760.58 239.903  27
   0  -6  13 1588.00 461.106   1
   0  -6  13 1776.75 169.860   3
   0  -6 -13 1085.45 173.477  43
   0  -6  13 1123.79 111.458  27
   0  -6  14 4247.83 354.318  14
   0  -6  14 4920.99 667.130   1
   0  -6 -14 4984.43 294.882  43
   0  -6  14 3866.65 214.199  27
   0  -6  15 2368.06 305.213  14
   0  -6 -15 3086.35 239.475  43
   0  -6  15 2442.62 158.736  27
   0  -6 -16 1407.06 177.371  43
   0  -6  16 1115.55 106.794  27
   0  -6 -17 874.216 153.321  43
   0  -6  17 530.660 82.3584  27
   0  -6 -18 595.058 89.0871  18
   0  -6  18 632.551 134.037  40
   0  -6 -19 175.351 64.9791  18
   0  -6  19 336.379 98.0680  40
   0  -6 -19 341.717 102.058  43
   0  -6 -20 77.6712 66.6575  43
   0  -5   0 35.7793 76.7332   9
   0  -5  -1 7063.30 313.569   9
   0  -5   2 22576.8 893.186   1
   0  -5  -4 1629.43 138.986  10
   0  -5  -5 3225.17 195.546  10
   0  -5  -6 15430.6 646.268  10
   0  -5  -7 4160.92 246.818  10
   0  -5  -7 3368.42 273.627   8
   0  -5   8 77641.2 2970.45   1
   0  -5   8 83367.5 2698.32   3
   0  -5   9 3966.22 428.821   1
   0  -5   9 3950.86 193.455   3
   0  -5  10 1125.43 113.941   3
   0  -5  10 833.769 318.816   1
   0  -5 -10 420.146 150.833   8
   0  -5 -10 649.536 122.139  43
   0  -5  11 100.071 100.777   3
   0  -5  11 141.734 297.254   1
   0  -5 -11 88.1631 111.288  43
   0  -5  12 4611.28 251.843   3
   0  -5  12 4831.74 604.500   1
   0  -5 -12 3861.21 256.322  43
   0  -5  13 1134.95 215.224  14
   0  -5  13 1516.55 444.325   1
   0  -5  13 1582.35 165.085   3
   0  -5 -13 1394.02 170.081  43
   0  -5  13 784.604 103.308  27
   0  -5  14 3061.21 305.222  14
   0  -5  14 3526.77 603.713   1
   0  -5  14 4176.46 246.925   3
   0  -5 -14 3291.43 242.526  43
   0  -5  14 2531.97 163.400  27
   0  -5  15 912.116 232.122  14
   0  -5  15 1340.24 464.356   1
   0  -5  15 1295.54 175.661   3
   0  -5 -15 1091.24 176.923  43
   0  -5  15 807.785 100.770  27
   0  -5 -16 3299.44 243.909  43
   0  -5  16 2567.20 156.490  27
   0  -5 -17 606.950 152.414  43
   0  -5  17 505.874 78.8642  27
   0  -5 -18 1335.97 110.836  18
   0  -5  18 1479.38 157.880  40
   0  -5 -19 1.54375 63.1145  18
   0  -5 -19-23.2185 99.5170  43
   0  -5  19 54.5547 92.8552  40
   0  -5 -20 34.0602 75.0162  43
   0  -5 -20 122.325 50.9925   6
   0  -4   0 322057. 11981.5   9
   0  -4  -1 4987.94 243.127   9
   0  -4   1 5839.98 234.321   1
   0  -4  -4 27743.9 1084.18  10
   0  -4  -5 1026.23 101.957  10
   0  -4  -6 32308.5 1284.88  13
   0  -4  -6 34977.4 1306.20  10
   0  -4  -6 32963.9 1333.46   8
   0  -4  -7 13444.8 539.231  13
   0  -4  -7 11419.6 578.558   8
   0  -4  -8 2726.79 189.309  13
   0  -4   8 3004.68 157.011   3
   0  -4  -9 2412.23 187.840  13
   0  -4   9 2968.92 380.344   1
   0  -4   9 2860.49 158.122   3
   0  -4 -10 6509.06 344.580  13
   0  -4  10 8179.75 319.862   3
   0  -4  10 7081.83 611.949   1
   0  -4  11 5617.93 600.018   1
   0  -4  11 5950.38 293.770   3
   0  -4 -12 933.427 145.975  43
   0  -4  12 1465.72 150.531   3
   0  -4  12 1256.67 414.798   1
   0  -4  13 169.082 178.761  14
   0  -4  13 263.718 130.486   3
   0  -4 -13 148.497 133.642  43
   0  -4  14 4885.22 377.746  14
   0  -4  14 6301.08 743.347   1
   0  -4  14 7579.91 322.719   3
   0  -4 -14 5170.47 303.103  43
   0  -4  14 3745.92 220.572  27
   0  -4  15 1805.25 273.744  14
   0  -4  15 3119.14 225.545   3
   0  -4  15 2762.59 562.878   1
   0  -4 -15 2239.10 210.132  43
   0  -4  15 1662.10 129.699  27
   0  -4 -16 3032.37 235.019  43
   0  -4  16 2212.71 145.241  27
   0  -4 -17 1331.46 120.193  18
   0  -4  17 1303.98 102.972  27
   0  -4 -18 84.0411 77.1360  18
   0  -4  18 9.88583 111.421  40
   0  -4 -18-124.811 130.720  43
   0  -4 -19 148.064 69.5341  18
   0  -4  19 456.469 99.1018  40
   0  -4 -19 445.912 117.605  43
   0  -4 -20 469.105 95.6162  43
   0  -3   0 11.7980 56.3876   9
   0  -3  -1 5847.75 248.045   9
   0  -3  -3 40278.8 1535.84  10
   0  -3  -4 19536.1 806.284  13
   0  -3  -4 22824.0 819.489  10
   0  -3  -5 1322.10 107.389  13
   0  -3  -5 1321.07 112.507  10
   0  -3  -6 131558. 4808.90  13
   0  -3  -6 122997. 4839.42   8
   0  -3  -7 4785.09 236.679  13
   0  -3  -7 3372.96 261.201   8
   0  -3  -8 3848.53 229.396  13
   0  -3   8 4164.84 194.170   3
   0  -3  -9 3034.86 207.243  13
   0  -3   9 3476.51 177.663   3
   0  -3  10 21911.4 1153.09   1
   0  -3  10 23225.4 805.581   3
   0  -3 -11 4350.10 283.324  13
   0  -3  11 5413.70 264.136   3
   0  -3  11 5011.07 574.602   1
   0  -3  12 2436.46 242.183  14
   0  -3 -12 2286.72 212.742  13
   0  -3  12 2543.25 485.510   1
   0  -3  12 3019.04 197.994   3
   0  -3  13 1600.61 229.349  14
   0  -3  13 1603.14 480.958   1
   0  -3  13 1967.26 181.867   3
   0  -3  14 4409.21 375.177  14
   0  -3  14 5694.52 308.684   3
   0  -3  14 5162.35 701.214   1
   0  -3 -14 4125.90 289.437  43
   0  -3  15 264.064 215.243  14
   0  -3  15 104.390 399.743   1
   0  -3  15 277.115 156.241   3
   0  -3 -15 324.481 148.837  43
   0  -3  15 99.5711 83.6773  27
   0  -3 -16 2086.15 199.154  43
   0  -3  16 1228.69 114.347  27
   0  -3 -17 1360.29 120.216  18
   0  -3  17 1389.20 167.261  40
   0  -3  17 1079.88 96.5964  27
   0  -3 -18 456.248 87.7701  18
   0  -3  18 428.436 120.427  40
   0  -3 -19 157.353 69.9775  18
   0  -3 -19 162.757 114.097  43
   0  -3  19 127.491 90.8505  40
   0  -3 -20 456.634 103.621  43
   0  -2   0 80255.3 2993.73   9
   0  -2  -2 227904. 8472.79  13
   0  -2  -3 41442.7 1788.55  13
   0  -2  -3 58524.1 1803.88  10
   0  -2  -4 287855. 9291.34  10
   0  -2  -4 277604. 9305.91   8
   0  -2  -5 7953.24 340.511  13
   0  -2  -5 8021.69 369.114   8
   0  -2  -6 18328.5 711.977  13
   0  -2  -6 16988.1 735.916   8
   0  -2  -7 40692.4 1503.26  13
   0  -2  -7 36464.1 1524.30   8
   0  -2  -8 40090.0 1440.58  13
   0  -2   8 38784.8 1407.97   3
   0  -2  -9 13057.2 537.053  13
   0  -2   9 12944.8 502.267   3
   0  -2 -10 20534.9 788.601  13
   0  -2  10 20459.6 1098.80   1
   0  -2  10 20019.9 750.260   3
   0  -2 -11 4039.74 255.080  13
   0  -2  11 4036.09 275.407  14
   0  -2  11 3700.98 220.999   3
   0  -2  11 3863.01 515.901   1
   0  -2  12 21759.3 937.822  14
   0  -2 -12 21235.6 909.916  13
   0  -2  12 23107.5 1360.29   1
   0  -2 -13 749.915 160.471  13
   0  -2  13 692.471 198.320  14
   0  -2  13 889.649 148.325   3
   0  -2  13 481.584 371.651   1
   0  -2 -14 13830.0 802.780  13
   0  -2  14 16502.9 865.008  14
   0  -2  14 23164.6 798.422   3
   0  -2  14 20743.1 1361.92   1
   0  -2  15 3964.31 399.937  14
   0  -2  15 6015.47 770.615   1
   0  -2  15 6351.10 328.869   3
   0  -2 -15 4382.66 300.514  43
   0  -2 -16 562.467 100.170  18
   0  -2  16 865.918 174.082   3
   0  -2 -16 548.439 155.621  43
   0  -2  16 562.737 86.1686  27
   0  -2 -17 788.658 108.925  18
   0  -2 -17 1053.47 172.929  43
   0  -2  17 1003.76 147.521  40
   0  -2 -18 489.446 90.7464  18
   0  -2 -18 664.796 145.224  43
   0  -2  18 584.229 118.929  40
   0  -2 -19 61.8097 69.3721  18
   0  -2 -19 150.529 115.232  43
   0  -2 -20 151.440 55.7663  18
   0  -2 -20 211.577 96.9179  43
   0  -1  -2 489173. 15966.3  10
   0  -1  -2 384656. 15962.1  13
   0  -1  -3 5237.85 242.859   8
   0  -1  -3 4378.38 222.806  13
   0  -1  -4 79604.0 2721.50   8
   0  -1  -4 67771.3 2698.83  13
   0  -1  -5 15940.9 609.253   8
   0  -1  -5 13878.7 583.898  13
   0  -1  -6 65162.2 2575.55   8
   0  -1  -6 69650.1 2560.09  13
   0  -1  -7 11489.1 563.255   8
   0  -1  -7 14685.6 558.255  13
   0  -1   8 81430.9 3100.15   3
   0  -1  -8 71876.5 3141.83   8
   0  -1   9 4464.29 223.390   3
   0  -1   9 4475.97 209.378  26
   0  -1 -10 1145.15 171.873   8
   0  -1  10 1550.21 133.596   3
   0  -1  10 1473.53 328.452   1
   0  -1 -10 1744.28 166.649  13
   0  -1  10 1800.89 180.031  14
   0  -1  10 1288.27 94.3541  16
   0  -1  10 1260.74 110.320  26
   0  -1  11 3036.70 469.082   1
   0  -1 -11 2867.47 236.913   7
   0  -1  11 3676.03 210.101   3
   0  -1 -11 3855.13 246.077  13
   0  -1  11 3480.35 171.872  16
   0  -1  11 3597.60 263.491  14
   0  -1  11 3606.49 190.944  26
   0  -1  12 8664.20 763.755   1
   0  -1  12 8039.85 358.662   3
   0  -1  12 7288.45 420.070  14
   0  -1 -12 7919.16 397.692  13
   0  -1  13 3327.07 223.062   3
   0  -1  13 2563.74 537.912   1
   0  -1 -13 2744.40 244.995  13
   0  -1  13 2430.32 273.836  14
   0  -1  14 2193.93 202.764   3
   0  -1 -14 1880.54 225.211  13
   0  -1  14 1629.32 280.738  14
   0  -1  15 1419.77 193.238   3
   0  -1  15 1282.92 507.625   1
   0  -1  16 399.396 167.133   3
   0  -1  16 277.927 129.174  40
   0  -1 -16 580.559 154.613  43
   0  -1  16 112.590 76.7179  27
   0  -1 -17 204.579 92.4907  18
   0  -1 -17 347.367 148.136  43
   0  -1  17 262.638 120.544  40
   0  -1  17 273.037 153.533   3
   0  -1 -18 455.860 89.4355  18
   0  -1 -18 891.006 152.824  43
   0  -1  18 545.346 111.565  40
   0  -1  18 871.656 164.775   3
   0  -1 -19 20.5088 68.3460  18
   0  -1 -19 30.4081 114.023  43
   0  -1 -20 198.262 57.7788  18
   0  -1 -20 363.023 101.209  43
   0  -1 -21 133.574 59.8161  43
   0  -1 -21 123.231 42.8084   6
   0   0  -1 814.684 43.8247   8
   0   0  -2 378499. 14065.3   8
   0   0  -3 1304.90 96.5274   8
   0   0  -3 1160.06 91.6078  13
   0   0  -4 326199. 11615.1   8
   0   0  -4 302003. 11602.0  13
   0   0  -5 5534.69 277.156   8
   0   0  -5 6141.35 269.656  13
   0   0  -6 259292. 9880.34   8
   0   0  -6 268628. 9864.83  13
   0   0  -7 86.3532 112.708   8
   0   0  -7 26.8530 106.957  13
   0   0   8 2947.79 168.691   3
   0   0   8 3051.46 209.536  14
   0   0  -8 3312.84 206.404  13
   0   0  -9 19222.0 903.957   8
   0   0   9 19231.9 844.480   3
   0   0   9 23427.2 897.105  14
   0   0  -9 25695.9 896.911  13
   0   0   9 22064.8 835.309  26
   0   0 -10 14192.8 666.718   7
   0   0  10 13414.6 615.212   3
   0   0  10 14890.1 591.770  16
   0   0  10 15144.8 671.512  14
   0   0  11 1409.09 136.145   3
   0   0 -11 1098.21 158.850   7
   0   0  11 1163.78 371.742   1
   0   0  11 1429.43 190.504  14
   0   0  11 1240.11 95.3398  16
   0   0 -11 1815.32 180.366  13
   0   0  11 1328.97 115.993  26
   0   0 -12 988.679 162.625   7
   0   0  12 1339.86 397.911   1
   0   0  12 1117.54 144.206   3
   0   0  12 948.326 95.1412  16
   0   0 -12 1513.64 180.728  13
   0   0  12 1137.36 197.498  14
   0   0  12 1312.93 122.322  26
   0   0 -13 2347.99 217.985  13
   0   0  13 1455.74 121.080  16
   0   0  13 2269.59 183.782   3
   0   0  13 2605.98 525.510   1
   0   0 -14 2453.06 246.467  13
   0   0  14 2359.86 552.273   1
   0   0  14 2764.56 223.465   3
   0   0 -15 1767.07 233.177  13
   0   0  15 2430.61 219.753   3
   0   0  15 2693.87 564.210   1
   0   0 -16 3863.54 257.975  43
   0   0  16 4605.34 281.691   3
   0   0  17 32.5561 107.946  40
   0   0 -17 85.6930 136.569  43
   0   0  17 105.473 150.650   3
   0   0  18 179.268 139.657   3
   0   0 -18 15.2337 79.0662  18
   0   0 -19 2.62036 65.8538  18
   0   0 -20 102.547 53.7474  18
   0   0 -21-2.20570 40.4019   6
   0   1  -1 3249.41 122.264  12
   0   1   1 2590.05 125.899  11
   0   1  -2 490501. 18224.3   8
   0   1  -3 5294.26 239.175   8
   0   1  -4 91417.8 3438.48   8
   0   1  -5 15531.0 622.832   8
   0   1   5 14798.4 602.720  14
   0   1  -6 69519.5 2634.58   8
   0   1   6 69013.7 2616.18  14
   0   1  -6 68958.6 2615.66  13
   0   1  -7 13083.6 605.079   8
   0   1   7 13701.6 587.990  14
   0   1  -7 15100.9 590.858  13
   0   1  -8 102239. 3600.09   7
   0   1  -8 96803.5 3579.73  13
   0   1  -9 4887.45 274.855   7
   0   1   9 4110.33 192.950  16
   0   1  -9 5358.82 270.652  13
   0   1   9 4627.39 273.736  14
   0   1   9 4425.82 208.268  26
   0   1 -10 1419.60 164.680   7
   0   1  10 1278.25 89.9639  16
   0   1  10 1141.91 109.479  26
   0   1 -11 3293.36 253.645   7
   0   1  11 3424.72 172.628  16
   0   1  11 3487.27 189.309  26
   0   1 -12 4495.74 327.721   7
   0   1  12 5222.62 240.739  16
   0   1  12 5331.23 262.079  26
   0   1  13 2528.11 153.483  16
   0   1  13 2603.37 181.339  26
   0   1 -14 1851.90 226.253  13
   0   1  14 1333.45 119.256  16
   0   1 -15 987.778 199.242  13
   0   1  15 695.766 132.013  40
   0   1 -18 556.186 88.9397  18
   0   1 -19 120.507 67.6008  18
   0   1 -20 153.472 56.2450  18
   0   2   0 136193. 5091.91   7
   0   2   1 4546.05 214.187   7
   0   2  -1 5459.05 195.448  12
   0   2   2 263896. 11312.7  11
   0   2  -2 341064. 11310.6  12
   0   2  -3 72104.6 2718.34   7
   0   2  -4 347337. 12937.4   7
   0   2  -5 11903.6 502.870   7
   0   2  -6 28795.1 1137.47   7
   0   2  -7 52891.6 1903.88   7
   0   2  -7 46018.6 1881.84  13
   0   2  -8 44700.0 1417.11   7
   0   2  -8 41228.5 1390.18  13
   0   2   9 8897.39 426.751   3
   0   2  -9 12659.9 511.255   7
   0   2   9 9431.46 404.127  16
   0   2  -9 13220.9 492.982  13
   0   2   9 11558.8 423.101  26
   0   2  10 15288.8 659.510   3
   0   2  10 15487.3 632.806  16
   0   2  10 16664.3 648.231  26
   0   2 -11 3308.15 259.542   7
   0   2  11 3009.59 158.935  16
   0   2  11 3297.84 181.090  26
   0   2 -12 19654.6 908.711   7
   0   2  12 18999.7 787.311  16
   0   2  12 20300.6 806.305  26
   0   2  13 645.601 93.2432  16
   0   2  13 718.814 116.405  26
   0   2  14 15142.9 654.210  16
   0   2  14 16916.4 683.812  26
   0   2 -15 4815.96 353.057  13
   0   2  15 3966.63 673.481   1
   0   2 -17 1310.61 171.684  43
   0   2 -18 557.922 140.648  43
   0   2 -19 45.2206 65.4317  18
   0   2 -19 169.767 112.109  43
   0   2 -20 131.400 54.5420  18
   0   2 -20 212.914 94.2764  43
   0   3   0 48.9265 97.2338   7
   0   3  -1 10529.1 402.658  12
   0   3   1 8539.70 423.191   7
   0   3   2 130949. 6087.47  11
   0   3  -2 188584. 6079.13  12
   0   3  -3 46127.5 1482.31  12
   0   3  -3 53461.8 1526.38   7
   0   3  -4 42144.5 1630.66   7
   0   3  -5 2322.90 169.154   7
   0   3  -6 199504. 7483.02   7
   0   3  -7 6447.87 342.037   7
   0   3  -8 8894.06 368.035   7
   0   3  -8 7921.92 339.726  13
   0   3  -9 4677.57 272.530   7
   0   3   9 2872.81 179.579   3
   0   3   9 3338.09 158.679  16
   0   3   9 3223.91 170.608  22
   0   3  -9 4287.74 250.150  13
   0   3  10 16109.2 975.762   1
   0   3 -10 21702.0 793.047   7
   0   3  10 14857.2 665.890   3
   0   3  10 15076.8 640.402  16
   0   3 -10 23314.3 756.097  13
   0   3  10 18068.7 661.843  26
   0   3  11 4115.04 231.824   3
   0   3  11 4823.59 545.682   1
   0   3 -11 5051.16 321.815   7
   0   3  11 3908.87 194.389  16
   0   3  11 4063.82 215.574  26
   0   3  12 2931.20 498.254   1
   0   3  12 2481.09 185.062   3
   0   3 -12 2483.48 247.498   7
   0   3  12 2375.81 143.330  16
   0   3  12 2647.87 168.300  26
   0   3  13 753.828 386.505   1
   0   3  13 1190.54 156.374   3
   0   3 -13 1622.52 215.008  13
   0   3  13 1145.17 106.375  16
   0   3  13 1221.70 135.655  26
   0   3  14 3540.97 241.322   3
   0   3  14 3578.68 613.723   1
   0   3  14 2946.86 178.325  16
   0   3  14 2953.49 206.765  26
   0   3  15 507.026 434.536   1
   0   3  15 120.445 145.495   3
   0   3  15 195.570 87.8930  16
   0   3 -15 510.164 179.547  13
   0   3  15 157.417 117.768  26
   0   3  16 2331.69 218.000   3
   0   3 -17 1971.22 195.725  43
   0   3  17 2478.57 213.628   3
   0   3 -18 1052.68 153.080  43
   0   3 -19 53.4343 63.3720  18
   0   3 -19 137.638 106.466  43
   0   3 -20 204.325 56.7840  18
   0   3 -20 433.592 95.3619  43
   0   4   0 425749. 15874.4   7
   0   4   1 8382.15 356.681   7
   0   4  -1 9940.83 320.923  12
   0   4   2 513488. 23561.4  11
   0   4  -2 717495. 23542.7  12
   0   4  -3 136961. 4461.48   7
   0   4  -3 128078. 4414.23  12
   0   4  -4 42003.1 1506.66   7
   0   4  -4 36164.1 1458.62  12
   0   4  -5 1729.17 170.046   7
   0   4  -6 57646.6 2239.18   7
   0   4  -7 21021.2 893.040   7
   0   4   8 2921.02 149.872  22
   0   4   8 2866.47 139.167  16
   0   4   9 1557.46 128.518   3
   0   4  -9 2871.60 227.790   7
   0   4   9 1620.44 315.354   1
   0   4   9 2053.09 129.104  22
   0   4  -9 2499.23 205.258  13
   0   4   9 1895.98 114.141  16
   0   4  10 7578.52 372.787   3
   0   4  10 7833.75 640.015   1
   0   4  10 8102.80 353.856  16
   0   4  10 9197.86 370.486  22
   0   4  11 3615.40 219.803   3
   0   4  11 3972.74 509.820   1
   0   4  11 3691.70 186.436  16
   0   4  11 4319.41 212.790  26
   0   4 -12 516.005 163.189   7
   0   4  12 564.321 351.956   1
   0   4  12 531.599 122.805   3
   0   4 -12 846.861 174.027  13
   0   4  12 404.030 78.8037  16
   0   4  12 373.615 104.848  26
   0   4  13 101.207 125.095   3
   0   4  13-43.4097 360.173   1
   0   4  13 50.6040 77.2327  16
   0   4 -13 102.237 157.963  13
   0   4  13 135.685 106.541  26
   0   4  14 4753.31 281.518   3
   0   4  14 5629.95 685.658   1
   0   4  14 4073.62 221.925  16
   0   4 -14 6133.15 375.444  13
   0   4  14 4342.12 249.045  26
   0   4  15 2539.10 542.884   1
   0   4  15 2668.16 214.355   3
   0   4  15 2068.09 147.419  16
   0   4 -15 2730.30 281.785  13
   0   4  15 2222.77 180.740  26
   0   4  16 2488.51 161.104  16
   0   4  16 3867.70 244.349   3
   0   4 -17 1949.14 182.756  43
   0   4  17 2013.44 198.044   3
   0   4 -18 101.167 111.755  43
   0   4 -19 341.646 106.852  43
   0   4 -20 139.764 81.2002  43
   0   5   0 85.2492 126.845   7
   0   5   1 7702.22 410.423   7
   0   5  -1 8356.04 371.830  12
   0   5   2 19252.2 772.656  11
   0   5   2 13056.8 698.530   1
   0   5  -3 8440.63 345.127  12
   0   5  -3 9095.03 399.290   7
   0   5  -4 2293.44 146.643  12
   0   5  -4 2542.69 195.232   7
   0   5  -5 6017.47 341.783   7
   0   5  -6 25706.5 1075.09   7
   0   5  -7 6567.46 274.370  18
   0   5   7 6559.82 290.115  22
   0   5   8 49946.7 2687.23   3
   0   5   8 56480.7 2881.52   1
   0   5  -8 102706. 2855.94   7
   0   5  -8 86032.1 2687.02  18
   0   5   8 80460.9 2702.21  22
   0   5   9 1931.90 139.338   3
   0   5   9 1944.67 319.740   1
   0   5   9 2590.64 147.901  22
   0   5   9 2392.48 135.775  16
   0   5  10 832.132 105.739   3
   0   5  10 1074.85 295.994   1
   0   5 -10 1025.82 181.646   7
   0   5 -10 1355.28 181.401  13
   0   5  10 924.550 90.7437  16
   0   5  10 1060.52 105.121  22
   0   5  11 218.023 287.550   1
   0   5  11 209.739 98.6128   3
   0   5 -11 332.259 158.133   7
   0   5 -11 262.036 155.225  13
   0   5  11 199.450 68.3004  16
   0   5  11 284.910 89.0256  22
   0   5 -12 2665.51 269.119   7
   0   5  12 2466.80 181.579   3
   0   5  12 3003.05 472.695   1
   0   5  12 2282.27 142.080  16
   0   5 -12 3312.19 265.682  13
   0   5  12 2492.89 168.963  26
   0   5  13 1568.71 442.154   1
   0   5  13 1355.90 157.576   3
   0   5  13 1045.98 108.869  16
   0   5 -13 1762.56 224.045  13
   0   5  13 1263.96 139.913  26
   0   5  14 3452.14 573.609   1
   0   5  14 3008.14 224.419   3
   0   5  14 2680.87 171.087  16
   0   5  14 3098.84 203.163  26
   0   5  15 1002.18 443.470   1
   0   5  15 1244.10 167.767   3
   0   5  15 940.590 111.168  16
   0   5 -15 1638.28 240.828  13
   0   5  15 1120.70 145.604  26
   0   5  16 3161.86 223.893   3
   0   5  16 2944.14 197.188  26
   0   5 -17 616.027 131.368  43
   0   5  17 478.647 149.576   3
   0   5 -18 2087.59 172.357  43
   0   5 -19 3.41065 90.9306  43
   0   5 -20 12.9646 64.5482  43
   0   5 -20 59.4394 44.9494   6
   0   6   0 107463. 4107.18   7
   0   6   1 2136.19 211.610   7
   0   6   1 1765.83 214.058  11
   0   6   2 27030.9 1311.09   1
   0   6   2 39098.9 1419.77  11
   0   6  -3 8007.18 375.895   7
   0   6  -3 8324.01 316.396  12
   0   6  -4 21072.1 694.207  12
   0   6  -4 22170.4 771.858   7
   0   6  -5 9932.92 437.196   7
   0   6  -5 8449.17 358.247  12
   0   6  -6 8865.68 422.566   7
   0   6  -6 6808.43 271.399  18
   0   6   7 8584.62 379.919  22
   0   6  -7 9374.88 359.831  18
   0   6  -8 401.203 160.288   7
   0   6   8 72.0413 68.7576   3
   0   6   8-60.1726 206.171   1
   0   6  -8 239.569 63.8234  18
   0   6   8 217.729 86.0571  22
   0   6   9 1713.76 303.800   1
   0   6  -9 2201.79 224.280   7
   0   6   9 1667.81 122.456  22
   0   6  -9 1655.85 101.056  18
   0   6   9 1594.13 110.918  16
   0   6  10 544.975 98.9926   3
   0   6  10 842.777 287.928   1
   0   6 -10 1019.29 187.362   7
   0   6  10 942.785 107.311  22
   0   6 -10 996.930 86.0883  18
   0   6 -10 944.898 183.496  13
   0   6  10 675.860 92.1156  16
   0   6  11 5081.39 565.908   1
   0   6  11 4878.41 269.729   3
   0   6 -11 6895.44 414.426   7
   0   6 -11 7204.27 379.919  13
   0   6  11 5084.18 248.500  16
   0   6  11 5948.08 270.697  22
   0   6  12 4776.68 576.471   1
   0   6  12 5081.23 269.776   3
   0   6  12 4483.66 229.879  16
   0   6  12 5507.04 266.323  26
   0   6  13 1375.19 405.909   1
   0   6  13 1053.10 148.567   3
   0   6 -13 1299.31 214.675  13
   0   6  13 933.423 107.480  16
   0   6  13 1100.47 140.910  26
   0   6  14 4230.34 616.559   1
   0   6  14 4747.79 272.060   3
   0   6  14 4154.64 223.263  16
   0   6  14 4221.23 251.372  26
   0   6  15 2609.05 207.016   3
   0   6  15 2286.76 154.908  16
   0   6  15 2630.76 188.484  26
   0   6  16 1348.55 166.185   3
   0   6  16 1156.88 111.430  16
   0   6  16 1300.52 148.267  26
   0   6 -17 611.712 126.833  43
   0   6 -18 714.686 119.672  43
   0   6 -19 260.268 89.5927  43
   0   6  20 182.559 77.5891  31
   0   7   0 14.6538 148.146   7
   0   7   1 11195.2 602.731  11
   0   7   1 12325.2 603.331   7
   0   7  -1 12892.4 552.198  12
   0   7  -2 69654.9 1415.01  12
   0   7   2 55297.8 1488.05  11
   0   7  -3 27619.9 976.526   7
   0   7  -3 28946.0 907.833  12
   0   7  -4 9654.66 387.194  12
   0   7  -4 10028.9 465.333   7
   0   7   5 13541.8 823.987   1
   0   7  -5 27102.7 908.407   7
   0   7   5 16092.8 785.719  11
   0   7  -5 23840.4 806.113  12
   0   7  -6 56118.1 1747.54   7
   0   7   6 28832.9 1684.72   1
   0   7   6 38073.9 1568.60  23
   0   7  -6 46008.4 1569.30  18
   0   7  -7 1653.77 209.846   7
   0   7  -7 1441.60 94.1330  18
   0   7   7 1573.79 120.545  22
   0   7  -8 6678.01 368.313   7
   0   7   8 3245.91 202.937   3
   0   7   8 3862.13 383.058   1
   0   7   8 5125.15 230.342  22
   0   7  -8 5332.30 203.063  18
   0   7  -9 3636.93 284.504   7
   0   7   9 1664.25 314.172   1
   0   7   9 1859.48 142.520   3
   0   7  -9 3059.30 138.288  18
   0   7   9 2666.07 161.355  22
   0   7 -10 19230.5 791.118   7
   0   7  10 11304.8 607.693   3
   0   7  10 12921.1 878.537   1
   0   7  10 15542.3 623.732  22
   0   7  10 14929.1 609.931  16
   0   7 -10 17024.9 600.144  18
   0   7 -10 16438.5 600.927  23
   0   7 -11 4207.79 353.911   7
   0   7  11 3574.70 477.704   1
   0   7  11 3361.74 219.307   3
   0   7  11 4389.61 228.219  22
   0   7 -11 4598.32 200.667  18
   0   7 -11 5208.56 337.828  13
   0   7  11 3747.12 207.354  16
   0   7 -11 4122.43 194.113  23
   0   7  12 9518.77 475.433   3
   0   7  12 9898.59 820.981   1
   0   7 -12 13406.5 601.646  13
   0   7  12 9664.03 450.548  16
   0   7 -12 13306.2 454.196  18
   0   7  12 10513.3 478.584  26
   0   7  13 2578.05 194.286   3
   0   7  13 2693.73 466.833   1
   0   7 -13 3238.09 286.381  13
   0   7  13 2399.54 157.129  16
   0   7  13 2871.28 194.571  26
   0   7  14 1180.65 152.841   3
   0   7  14 871.632 375.772   1
   0   7  14 1108.37 117.084  16
   0   7  14 1130.52 149.366  26
   0   7  15 953.780 145.096   3
   0   7  15 784.773 104.509  16
   0   7  15 919.200 139.467  26
   0   7  16 107.067 82.5036  16
   0   7  16 212.697 115.670  26
   0   7 -17 289.512 109.219  43
   0   7 -18 1594.87 142.510  43
   0   7 -19 881.957 93.7259  43
   0   7 -19-11.3632 14.7736   6
   0   8   0 5803.62 390.488   7
   0   8   1 14899.9 704.789   7
   0   8   1 13625.7 713.263  11
   0   8  -1 13992.2 627.427  12
   0   8   2 5288.22 384.598  11
   0   8  -2 5923.39 323.749  12
   0   8  -3 44464.7 1256.73  12
   0   8  -3 43630.5 1345.68   7
   0   8   4 41282.3 1721.62  11
   0   8  -4 52626.2 1697.07  12
   0   8  -4 53386.6 1786.80   7
   0   8  -4 43917.3 1609.80  18
   0   8  -5 25077.7 885.122  12
   0   8   5 14690.2 887.387   1
   0   8  -5 25769.6 982.489   7
   0   8   5 17484.7 872.653  11
   0   8   5 19005.3 805.079  23
   0   8  -5 22589.0 803.075  18
   0   8  -5 22532.0 811.749  23
   0   8  -6 556.074 182.575   7
   0   8   6 382.925 167.752   1
   0   8  -6 649.227 72.1353  18
   0   8   6 457.670 71.7640  23
   0   8  -6 681.699 64.2049  15
   0   8  -6 575.226 75.7237  23
   0   8   7 3065.44 327.617   1
   0   8  -7 6032.54 364.177   7
   0   8   7 4204.51 219.146  22
   0   8  -7 4937.39 194.344  18
   0   8   7 3704.97 191.663  23
   0   8  -7 4454.10 200.163  23
   0   8   8 2307.60 309.017   1
   0   8   8 2000.71 146.106   3
   0   8  -8 3981.84 303.549   7
   0   8  -8 3408.45 148.069  18
   0   8   8 3190.99 177.953  22
   0   8  -8 3285.51 153.394  23
   0   8   9 1769.04 315.429   1
   0   8   9 1898.44 146.618   3
   0   8  -9 3350.98 296.456   7
   0   8   9 2982.66 173.430  22
   0   8  -9 2935.30 143.381  18
   0   8  -9 3107.22 147.388  23
   0   8 -10 9661.19 564.525  11
   0   8 -10 10969.4 562.483   7
   0   8  10 6417.61 377.223   3
   0   8  10 7194.64 619.351   1
   0   8 -10 9820.78 373.832  18
   0   8  10 8963.79 387.382  16
   0   8  10 9241.96 401.130  22
   0   8 -10 10423.6 376.890  23
   0   8  11 13230.7 944.970   1
   0   8 -11 18531.7 838.920   7
   0   8  11 12476.3 654.015   3
   0   8 -11 20732.8 809.748  13
   0   8  11 16652.4 670.911  22
   0   8  11 15678.0 654.415  16
   0   8 -11 18089.7 643.851  18
   0   8 -11 16958.2 642.831  23
   0   8  12 420.922 312.120   1
   0   8  12 397.552 114.396   3
   0   8  12 269.529 98.0148  16
   0   8 -12 666.941 201.977  13
   0   8  12 380.379 115.807  22
   0   8 -12 660.632 91.9763  18
   0   8  13 4794.93 274.199   3
   0   8  13 4178.87 545.061   1
   0   8 -13 5974.92 246.390  18
   0   8  13 4609.52 243.684  16
   0   8 -13 6605.59 400.224  13
   0   8  13 4918.93 276.566  26
   0   8  14 5098.77 606.376   1
   0   8  14 6519.01 334.256   3
   0   8 -14 8302.89 466.727  13
   0   8  14 6416.17 303.799  16
   0   8  14 7058.87 336.185  26
   0   8  15 104.918 85.2923  16
   0   8  15 122.767 113.523  26
   0   8  16 776.708 98.9280  16
   0   8  16 887.675 131.828  26
   0   8 -17 531.913 106.946  43
   0   8 -18 838.245 105.988  43
   0   9   0-57.9201 201.843  11
   0   9   0-102.913 191.827   7
   0   9   0-66.0930 148.271  12
   0   9  -1 9063.36 437.756  12
   0   9   1 8625.66 523.835  11
   0   9   1 7535.16 337.464  23
   0   9   2 41213.1 1626.41  11
   0   9  -2 46050.0 1549.29  12
   0   9  -2 41529.3 1450.45  23
   0   9   2 34444.6 1445.18  23
   0   9  -2 37557.7 1437.58  18
   0   9   3 34626.1 1473.32  11
   0   9  -3 42472.3 1514.57   7
   0   9  -3 42526.2 1421.94  12
   0   9  -3 35481.4 1316.23  18
   0   9   3 33557.4 1324.36  23
   0   9  -3 32719.5 1311.80  15
   0   9   3 34052.9 1331.12  28
   0   9  -3 37592.6 1327.61  23
   0   9  -4 30238.2 1152.41   7
   0   9  -4 29093.5 1049.94  12
   0   9   4 22242.0 1076.41  11
   0   9  -4 24796.5 954.386  15
   0   9  -4 25743.6 958.236  18
   0   9   4 22942.5 963.570  23
   0   9  -4 26773.7 968.968  23
   0   9  -5 7421.70 357.228  12
   0   9  -5 8014.67 450.064   7
   0   9   5 5232.15 350.959  11
   0   9  -5 6804.01 268.625  15
   0   9  -5 7300.71 274.617  18
   0   9   5 6215.37 277.846  23
   0   9  -5 6940.86 283.766  23
   0   9  -6 37255.7 1374.12  15
   0   9  -6 39009.4 1378.50  18
   0   9  -6 37984.7 1386.39  23
   0   9  -7 3699.67 305.205   7
   0   9   7 1895.13 260.170   1
   0   9  -7 2905.45 138.053  15
   0   9   7 2928.41 176.045  22
   0   9   7 2416.09 144.094  23
   0   9  -7 3151.64 145.028  18
   0   9  -7 2954.20 150.934  23
   0   9  -8 9643.97 526.352   7
   0   9   8 8598.16 380.580  22
   0   9  -8 8363.50 345.321  15
   0   9  -8 9180.69 352.663  18
   0   9  -8 8457.15 356.487  23
   0   9  -9 7042.08 473.399  11
   0   9  -9 7435.26 451.465   7
   0   9   9 6098.20 299.891  22
   0   9  -9 6276.39 269.348  18
   0   9  -9 6128.50 263.046  15
   0   9  -9 6512.24 274.999  23
   0   9  10 1607.38 315.281   1
   0   9  10 1234.44 132.296   3
   0   9 -10 2472.13 301.201  11
   0   9 -10 2528.26 276.478   7
   0   9 -10 2256.98 120.950  15
   0   9  10 2255.64 165.844  22
   0   9 -10 2235.16 131.023  18
   0   9  10 2072.12 147.658  16
   0   9 -10 2391.05 131.009  23
   0   9  11 2995.66 417.866   1
   0   9 -11 3741.26 350.459  11
   0   9  11 2683.24 195.492   3
   0   9 -11 4338.36 357.428   7
   0   9 -11 4363.81 332.816  13
   0   9 -11 4030.52 187.761  18
   0   9  11 3591.10 217.398  22
   0   9  11 3403.03 202.444  16
   0   9 -11 3871.29 177.358  15
   0   9 -11 3765.35 182.475  23
   0   9 -12 10021.5 372.121  18
   0   9 -12 9604.41 362.149  15
   0   9 -12 10349.3 532.428  13
   0   9  12 9025.06 402.035  22
   0   9  13 2440.75 191.442   3
   0   9 -13 3260.30 306.251  13
   0   9 -13 3374.90 159.094  15
   0   9 -13 3496.00 171.667  18
   0   9  13 2612.68 166.852  16
   0   9  13 2999.31 204.636  26
   0   9 -14 436.362 87.1800  18
   0   9  14 345.097 92.4009  16
   0   9  14 148.686 119.758  26
   0   9  14 233.075 165.437  35
   0   9  15 375.866 90.5253  16
   0   9  15 420.979 151.165  35
   0   9  15 468.971 119.359  26
   0   9  16 225.167 81.4906  16
   0   9  16 117.639 106.221  26
   0   9 -17 1002.85 111.163  43
   0   9 -18-1.03111 18.0353  43
   0   9  19 136.331 76.8852  31
   0  10   0 13338.8 676.401  12
   0  10   0 14503.2 766.207  11
   0  10   0 14466.0 576.387  28
   0  10   1 8633.97 521.314   7
   0  10  -1 7123.27 505.695  11
   0  10  -1 7805.95 419.274  12
   0  10   1 7733.60 508.829  11
   0  10   1 6826.96 319.867  23
   0  10   1 7758.38 325.841  28
   0  10  -1 8016.64 321.483  28
   0  10  -2 14237.9 757.685  11
   0  10   2 13957.0 742.265  11
   0  10  -2 15564.3 665.679  12
   0  10   2 13878.0 565.850  23
   0  10  -2 15124.7 569.697  23
   0  10  -2 13599.1 554.758  18
   0  10  -2 14632.3 566.453  28
   0  10   2 14603.8 574.516  28
   0  10  -3 8129.22 462.712   7
   0  10  -3 7503.37 374.947  12
   0  10   3 6133.43 421.250  11
   0  10   3 5848.13 271.911  23
   0  10  -3 6834.49 278.295  23
   0  10  -3 6428.37 263.931  18
   0  10  -3 5982.43 258.838  15
   0  10  -3 6696.23 274.555  28
   0  10   3 5918.60 283.506  28
   0  10  -4 18538.8 812.564   7
   0  10   4 14444.4 750.786  11
   0  10  -4 16921.3 703.008  12
   0  10  -4 14521.1 601.794  15
   0  10   4 14861.9 614.920  23
   0  10  -4 15700.6 606.761  18
   0  10  -4 16394.1 618.472  23
   0  10  -4 17136.3 616.349  28
   0  10   5 1613.51 192.289  11
   0  10  -5 2481.02 272.433   7
   0  10  -5 2226.80 194.844  12
   0  10   5 1930.99 121.697  23
   0  10  -5 2111.98 116.720  18
   0  10  -5 2031.94 109.818  15
   0  10  -5 2043.30 124.697  23
   0  10  -5 2096.17 120.537  28
   0  10  -6 3265.19 307.050   7
   0  10  -6 3173.46 148.268  15
   0  10  -6 3357.88 154.309  18
   0  10   6 2807.79 157.659  23
   0  10  -6 3051.97 161.484  23
   0  10  -7 4745.84 364.663   7
   0  10   7 3549.99 190.180  23
   0  10   7 4067.18 224.928  22
   0  10  -7 4306.73 185.097  15
   0  10  -7 4468.77 190.702  18
   0  10  -7 4256.96 198.761  23
   0  10   7 3207.04 249.161  35
   0  10  -8 876.289 211.131   7
   0  10  -8 1174.58 247.832  11
   0  10   8 839.566 121.731  22
   0  10  -8 850.877 78.7411  15
   0  10  -8 858.671 86.6400  18
   0  10  -8 952.481 90.8660  23
   0  10   8 794.523 162.081  35
   0  10   8 897.745 96.6523  24
   0  10  -9 343.861 211.023  11
   0  10  -9 255.991 177.009   7
   0  10  -9 234.941 76.6659  18
   0  10  -9 123.174 68.5978  23
   0  10  -9 171.823 66.5328  15
   0  10   9 139.861 108.860  22
   0  10   9 13.4498 151.755  35
   0  10 -10 7765.93 540.871  11
   0  10 -10 7805.14 511.731   7
   0  10  10 7260.78 354.807  22
   0  10 -10 7516.33 321.341  18
   0  10 -10 7547.98 313.941  15
   0  10 -10 7571.69 323.508  23
   0  10 -11 4215.68 393.643  11
   0  10 -11 4340.50 381.219   7
   0  10 -11 4917.40 210.293  15
   0  10  11 4436.45 252.709  22
   0  10  11 4159.48 234.819  16
   0  10 -11 4654.81 218.408  18
   0  10 -11 5231.87 367.606  13
   0  10  11 3483.04 291.988  35
   0  10 -11 4640.91 215.104  23
   0  10  12 728.649 114.070  16
   0  10 -12 989.834 225.421  13
   0  10 -12 1093.96 91.2051  15
   0  10 -12 1068.01 102.472  18
   0  10  12 740.183 131.734  22
   0  10  12 793.768 192.234  35
   0  10 -13 7554.14 452.442  13
   0  10  13 5502.63 286.424  16
   0  10 -13 7576.01 291.006  18
   0  10  13 5737.00 362.891  35
   0  10  13 6181.90 322.860  26
   0  10  14 1703.06 131.826  16
   0  10 -14 2109.57 130.344  18
   0  10  14 1867.74 162.052  26
   0  10  14 1627.95 197.659  35
   0  10  15 2790.34 175.752  16
   0  10  15 3228.58 206.294  26
   0  10  16 380.959 78.9316  16
   0  10  16 415.532 107.031  26
   0  10 -17-4.58995 19.1821  43
   0  10  19 204.728 63.1775  31
   0  11   0 92.4230 144.842  12
   0  11   0 9.24117 200.588  11
   0  11   0 16.7309 195.947   7
   0  11   0-8.97523 71.8598  28
   0  11  -1 3134.10 347.310  11
   0  11   1 2808.40 272.850  12
   0  11  -1 2991.68 265.493  12
   0  11   1 2828.22 324.645  11
   0  11   1 3322.02 166.542  23
   0  11   1 2944.57 167.694  28
   0  11  -1 3191.30 164.688  28
   0  11  -2 12090.9 587.874  12
   0  11   2 13123.6 691.352  11
   0  11  -2 12158.4 702.327  11
   0  11   2 11660.9 492.094  23
   0  11  -2 11468.5 477.928  18
   0  11  -2 12622.1 493.983  23
   0  11  -2 12654.4 491.752  28
   0  11   2 13057.9 502.202  28
   0  11  -3 3578.40 270.514  12
   0  11   3 3690.01 331.094  11
   0  11  -3 4486.39 364.172   7
   0  11  -3 3934.11 385.427  11
   0  11  -3 3629.67 175.155  18
   0  11   3 3890.23 187.819  23
   0  11  -3 3885.25 189.015  23
   0  11   3 3765.13 196.029  28
   0  11  -3 3924.72 186.523  28
   0  11  -4 1842.58 193.410  12
   0  11   4 1664.34 225.637  11
   0  11  -4 1950.77 113.073  18
   0  11  -4 2063.55 125.320  23
   0  11   4 1807.63 121.791  23
   0  11  -4 1829.73 107.135  15
   0  11  -4 1989.60 119.164  28
   0  11  -5 17594.7 906.681  11
   0  11   5 12877.9 764.265  11
   0  11  -5 19578.2 886.502   7
   0  11  -5 17729.4 664.320  18
   0  11   5 15309.6 668.286  23
   0  11  -5 16241.3 658.556  15
   0  11  -5 17037.9 673.995  23
   0  11  -5 17258.8 670.094  28
   0  11  -5 23379.3 709.689  33
   0  11  -6 5240.87 395.640   7
   0  11  -6 4791.80 420.967  11
   0  11  -6 4596.22 214.780  23
   0  11  -6 4494.64 199.805  15
   0  11   6 4080.07 209.605  23
   0  11  -6 4932.07 207.144  18
   0  11   6 3770.66 267.648  35
   0  11  -6 4673.19 209.420  28
   0  11  -7 6516.23 475.792  11
   0  11  -7 6087.32 430.576   7
   0  11  -7 5680.11 235.626  18
   0  11   7 5488.07 271.827  22
   0  11   7 4741.71 237.439  23
   0  11  -7 5238.47 241.971  23
   0  11  -7 5584.07 229.570  15
   0  11   7 4048.10 294.836  35
   0  11   7 4867.02 250.599  24
   0  11  -7 5276.44 235.071  28
   0  11  -8 11879.3 632.092   7
   0  11  -8 11654.1 672.011  11
   0  11  -8 10781.4 418.950  18
   0  11  -8 10048.3 411.845  15
   0  11   8 10774.0 457.092  22
   0  11   8 9631.94 430.782  24
   0  11  -8 10864.3 425.661  23
   0  11  -9 3306.05 371.556  11
   0  11  -9 3660.32 341.725   7
   0  11  -9 3209.94 163.726  18
   0  11  -9 3035.50 155.115  15
   0  11  -9 3137.31 167.444  23
   0  11   9 2883.55 198.321  22
   0  11   9 2433.07 238.685  35
   0  11 -10 961.792 221.526   7
   0  11 -10 1132.26 254.742  11
   0  11 -10 923.013 87.8093  15
   0  11 -10 1005.56 96.5595  23
   0  11 -10 923.317 99.6003  18
   0  11  10 759.579 134.560  22
   0  11  10 600.054 176.954  35
   0  11  11 1733.51 167.399  22
   0  11 -11 2024.72 130.864  18
   0  11 -11 2003.24 119.927  15
   0  11 -11 1900.25 123.856  23
   0  11  11 1736.73 150.735  16
   0  11 -11 2356.35 276.567  13
   0  11  11 1641.77 216.495  35
   0  11  12 268.426 102.711  16
   0  11  12 377.053 120.515  22
   0  11 -12 375.918 198.756  13
   0  11 -12 386.886 87.4430  18
   0  11 -12 331.600 74.5788  15
   0  11  12 56.9473 172.270  35
   0  11  13 3514.55 203.441  16
   0  11  13 3437.94 277.447  35
   0  11  13 4227.28 241.308  26
   0  11 -14 365.491 83.1002  18
   0  11  14 228.803 88.5143  16
   0  11  14 290.995 118.470  26
   0  11  14 164.693 137.077  35
   0  11 -15 1871.86 117.430  18
   0  11  15 1435.91 120.817  16
   0  11  15 1704.22 151.100  26
   0  11 -16 748.619 79.8860  18
   0  11  16 543.339 83.0483  16
   0  11  16 652.966 110.454  26
   0  11  18 102.923 78.2033  31
   0  12   0 12675.8 728.149  11
   0  12   0 11388.7 625.559  12
   0  12   0 12431.6 509.550  28
   0  12   1 5560.10 448.962  11
   0  12   1 5871.57 403.200  12
   0  12  -1 6346.29 492.475  11
   0  12  -1 5976.24 381.930  12
   0  12   1 6352.04 274.254  23
   0  12  -1 6100.78 275.296  28
   0  12   1 6050.34 278.752  28
   0  12   2 1709.21 267.833  11
   0  12  -2 2035.54 220.950  12
   0  12  -2 1751.96 299.700  11
   0  12   2 1782.43 242.745  12
   0  12  -2 2518.77 295.969   7
   0  12   2 1934.00 127.530  23
   0  12  -2 2018.25 130.830  23
   0  12  -2 2105.63 159.150  33
   0  12  -2 2196.81 129.515  28
   0  12   2 1979.90 140.003  28
   0  12   3 10986.0 638.138  11
   0  12  -3 13504.4 688.670   7
   0  12  -3 10808.4 565.295  12
   0  12  -3 12719.3 727.424  11
   0  12  -3 11882.6 465.160  23
   0  12  -3 10992.4 449.179  18
   0  12   3 12063.0 465.279  23
   0  12  -3 11830.0 461.731  28
   0  12   3 11004.0 472.571  28
   0  12   3 8598.94 500.679  35
   0  12  -4 9323.60 558.965   7
   0  12   4 6712.87 456.332  11
   0  12  -4 6941.89 418.238  12
   0  12   4 7860.41 334.388  23
   0  12  -4 8427.15 336.760  23
   0  12  -4 7966.30 322.036  18
   0  12  -4 7979.32 330.287  28
   0  12   4 5830.48 372.819  35
   0  12  -5 1066.37 259.929  11
   0  12   5 637.071 162.822  11
   0  12  -5 868.711 224.346   7
   0  12  -5 812.158 86.9201  18
   0  12  -5 878.648 78.9829  15
   0  12   5 742.918 90.9822  23
   0  12  -5 803.698 94.0531  23
   0  12   5 653.469 154.299  35
   0  12  -5 768.191 84.6059  28
   0  12  -6 2489.18 302.278   7
   0  12  -6 2300.93 334.626  11
   0  12  -6 2111.25 135.168  23
   0  12  -6 2099.30 120.453  15
   0  12   6 1859.54 130.696  23
   0  12  -6 2206.82 125.289  18
   0  12  -6 2035.64 124.143  28
   0  12   6 1746.72 198.803  35
   0  12  -7 9910.05 627.055  11
   0  12  -7 9640.44 570.789   7
   0  12  -7 8276.17 342.578  15
   0  12  -7 8687.11 357.168  23
   0  12   7 7599.22 353.339  23
   0  12  -7 9205.13 351.450  18
   0  12   7 7005.62 413.778  35
   0  12  -7 8383.89 348.720  28
   0  12   7 7889.68 367.902  24
   0  12  -8 398.125 195.865   7
   0  12  -8 332.037 229.664  11
   0  12  -8 238.305 78.2527  23
   0  12   8 230.351 116.091  22
   0  12  -8 164.434 77.5945  18
   0  12  -8 233.305 72.3100  15
   0  12   8 346.922 164.843  35
   0  12   8 214.835 89.1626  24
   0  12  -9 356.462 191.009   7
   0  12  -9 179.115 211.547  11
   0  12  -9 177.498 79.8653  18
   0  12  -9 117.491 69.3649  15
   0  12   9 57.6959 115.826  22
   0  12  -9 98.5225 74.5057  23
   0  12   9 14.3145 156.512  35
   0  12 -10 2619.73 335.989  11
   0  12 -10 3057.61 334.988   7
   0  12 -10 2892.75 157.558  18
   0  12 -10 2686.12 152.298  23
   0  12 -10 2683.47 145.499  15
   0  12  10 2570.40 192.294  22
   0  12  10 2362.26 236.178  35
   0  12  11 696.639 133.091  22
   0  12 -11 836.737 99.1726  18
   0  12  11 729.950 120.856  16
   0  12 -11 749.935 215.554  13
   0  12 -11 769.995 85.5590  15
   0  12 -11 698.473 85.0984  23
   0  12  11 644.857 180.739  35
   0  12  12 1407.56 146.119  22
   0  12 -12 1358.68 231.446  13
   0  12  12 1052.08 123.810  16
   0  12 -12 1366.38 111.733  18
   0  12  12 950.685 181.494  35
   0  12 -13 1395.07 109.261  18
   0  12  13 1013.52 109.752  16
   0  12  13 1207.03 142.620  26
   0  12  13 1059.53 171.512  35
   0  12 -14 160.769 73.4680  18
   0  12  14 50.2155 79.3890  16
   0  12  14 61.1862 108.541  26
   0  12 -15 1566.62 103.829  18
   0  12  15 1356.22 132.612  26
   0  12  16 866.420 87.7089  16
   0  12 -16 1163.28 85.7547  18
   0  12  16 1081.15 115.865  26
   0  12  17 1014.96 106.437  31
   0  13   0 122.663 150.142  12
   0  13   0 150.084 217.059  11
   0  13   0-28.0143 105.180  33
   0  13   0-13.7855 75.8737  28
   0  13  -1 2241.94 323.928  11
   0  13   1 2163.53 304.565  11
   0  13  -1 1618.35 220.828  12
   0  13   1 1552.58 235.918  12
   0  13   1 2050.87 131.710  23
   0  13   1 1562.53 161.539  33
   0  13  -1 1904.31 164.164  33
   0  13   1 2037.77 138.567  28
   0  13  -1 2099.69 133.363  28
   0  13  -2 5612.29 478.284  11
   0  13  -2 6260.05 474.379   7
   0  13  -2 5291.36 361.762  12
   0  13   2 4260.36 377.516  12
   0  13   2 5696.20 434.525  11
   0  13   2 5389.84 248.382  23
   0  13  -2 5580.17 252.488  23
   0  13   2 3850.99 265.437  33
   0  13  -2 5467.87 276.429  33
   0  13   2 5196.79 254.892  28
   0  13  -2 6099.61 252.826  28
   0  13  -3 4094.60 326.490  12
   0  13  -3 5494.59 481.509  11
   0  13  -3 5390.42 441.579   7
   0  13   3 4276.64 394.197  11
   0  13   3 4141.27 374.109  12
   0  13   3 4635.01 228.875  23
   0  13  -3 5012.31 233.240  23
   0  13  -3 4946.46 228.919  28
   0  13   4 5346.63 400.858  11
   0  13  -4 5686.70 249.152  18
   0  13   4 5760.34 262.333  23
   0  13  -4 5828.57 261.196  23
   0  13   4 4897.31 315.889  35
   0  13  -4 5493.80 256.004  28
   0  13  -5 13459.6 796.839  11
   0  13   5 9966.84 628.786  11
   0  13  -5 14741.3 761.538   7
   0  13  -5 13540.6 522.492  23
   0  13  -5 13506.6 509.158  18
   0  13   5 12221.6 516.889  23
   0  13   5 10574.7 567.230  35
   0  13  -5 12925.3 514.299  28
   0  13  -6 324.754 204.751   7
   0  13  -6 36.2094 225.513  11
   0  13   6 235.554 81.2056  23
   0  13  -6 170.640 75.2762  18
   0  13  -6 187.972 80.7773  23
   0  13  -6 167.249 70.1270  28
   0  13   6 144.078 151.024  35
   0  13  -7 5534.46 439.122   7
   0  13  -7 5346.58 473.807  11
   0  13  -7 4774.84 214.548  15
   0  13  -7 5045.42 221.656  18
   0  13  -7 4897.79 230.166  23
   0  13   7 4183.32 224.835  23
   0  13   7 3950.54 290.230  35
   0  13   7 4560.47 241.939  24
   0  13  -8 495.454 236.430  11
   0  13  -8 763.471 228.897   7
   0  13  -8 414.948 79.1575  15
   0  13   8 537.010 123.763  22
   0  13  -8 479.951 89.4384  18
   0  13  -8 699.951 90.1749  23
   0  13   8 573.252 101.041  24
   0  13   8 431.366 175.454  35
   0  13  -9 1938.72 283.844   7
   0  13  -9 1680.53 296.899  11
   0  13   9 1703.57 161.036  22
   0  13  -9 1890.67 124.981  23
   0  13  -9 1683.15 123.118  18
   0  13  -9 1649.91 113.552  15
   0  13   9 1631.60 128.331  24
   0  13   9 1496.08 206.477  35
   0  13 -10 110.726 187.987  11
   0  13 -10-140.695 185.421   7
   0  13 -10 10.1027 80.6357  18
   0  13 -10 41.7804 68.7408  15
   0  13  10-9.42693 114.584  22
   0  13 -10 21.1341 69.2604  23
   0  13  10-119.465 163.530  35
   0  13 -11 643.362 79.7050  23
   0  13  11 581.726 126.479  22
   0  13 -11 629.905 92.6291  18
   0  13  11 591.434 117.059  16
   0  13 -11 614.141 79.1330  15
   0  13 -11 564.677 213.281  13
   0  13  11 599.309 168.708  35
   0  13 -12 1296.53 105.897  18
   0  13  12 984.771 117.440  16
   0  13  12 1077.79 137.632  22
   0  13  12 797.357 169.795  35
   0  13  13 2537.54 130.420  16
   0  13  13 2907.54 168.560  26
   0  13  14 212.799 80.7741  16
   0  13 -14 277.717 72.5570  18
   0  13  14 253.842 106.256  26
   0  13 -15 820.746 79.0309  18
   0  13  15 670.297 87.1587  16
   0  13  15 674.423 108.809  26
   0  13 -16 126.227 51.7370  18
   0  13  16 143.685 84.3446  31
   0  13  16 10.4488 81.3951  26
   0  13  17 529.114 77.3404  31
   0  14   0 5473.23 465.370  11
   0  14   0 4768.14 378.331  12
   0  14   0 4978.40 282.326  33
   0  14   0 5681.35 261.805  28
   0  14   1 4764.86 412.507  12
   0  14  -1 5190.72 399.786  12
   0  14   1 6553.53 499.236  11
   0  14  -1 6887.66 525.897  11
   0  14   1 6480.68 285.985  23
   0  14   1 6357.16 291.257  28
   0  14  -1 6451.34 315.225  33
   0  14   1 5630.74 310.927  33
   0  14  -1 6409.23 287.966  28
   0  14   2 1090.24 227.004  12
   0  14  -2 1339.39 291.657  11
   0  14  -2 959.759 198.069  12
   0  14   2 1277.87 258.256  11
   0  14   2 1313.78 116.857  23
   0  14  -2 1374.35 114.504  23
   0  14   2 736.927 142.115  33
   0  14  -2 1415.36 116.774  28
   0  14  -2 1410.90 148.935  33
   0  14   2 1314.35 122.019  28
   0  14  -3 1880.00 323.402  11
   0  14   3 1619.58 260.566  12
   0  14  -3 2128.11 325.423   7
   0  14  -3 1148.85 211.122  12
   0  14   3 1492.01 257.780  11
   0  14  -3 1975.13 134.848  23
   0  14   3 1769.78 132.645  23
   0  14   3 1535.95 167.891  33
   0  14  -3 2187.17 169.528  33
   0  14  -3 1986.44 131.050  28
   0  14   4 121.044 149.731  11
   0  14   4 188.249 189.169  12
   0  14  -4 10.5447 205.951   7
   0  14  -4 70.3459 82.3751  23
   0  14   4 75.1214 82.3380  23
   0  14  -4 49.8504 73.3610  28
   0  14  -5 4737.29 428.603   7
   0  14  -5 4702.74 467.442  11
   0  14   5 3994.39 211.375  23
   0  14  -5 4519.71 216.289  23
   0  14  -5 4330.73 202.823  18
   0  14  -5 4038.25 205.556  28
   0  14  -6 160.222 225.572  11
   0  14  -6 133.410 205.362   7
   0  14   6 225.367 84.9524  23
   0  14  -6 208.461 80.1911  18
   0  14  -6 236.064 83.3111  23
   0  14  -6 261.394 72.2027  28
   0  14   6 253.522 164.122  35
   0  14  -7 6429.76 489.600   7
   0  14  -7 6369.02 508.722  11
   0  14  -7 6147.93 261.271  18
   0  14   7 5212.08 264.472  23
   0  14  -7 6082.31 270.097  23
   0  14   7 4919.39 333.959  35
   0  14   7 5743.31 282.661  24
   0  14  -8 1669.88 316.905  11
   0  14  -8 1789.09 287.583   7
   0  14  -8 1651.50 119.585  18
   0  14  -8 1562.40 119.258  23
   0  14   8 1308.64 198.425  35
   0  14   8 1495.70 131.397  24
   0  14  -9 5763.72 462.065   7
   0  14  -9 5254.20 477.192  11
   0  14  -9 5447.26 244.949  23
   0  14  -9 5505.79 243.985  18
   0  14   9 5453.53 282.190  22
   0  14   9 4845.08 249.328  24
   0  14   9 4255.89 308.843  35
   0  14  10 3524.00 211.974  16
   0  14 -10 3757.56 183.211  23
   0  14  10 3681.09 222.720  22
   0  14 -10 3597.25 185.075  18
   0  14  10 3128.86 255.528  35
   0  14 -11 215.329 80.4232  18
   0  14  11 264.771 102.315  16
   0  14  11 244.087 112.784  22
   0  14 -11 176.270 64.4180  23
   0  14  11 103.846 152.917  35
   0  14 -12 529.934 82.8429  18
   0  14  12 382.211 98.2799  16
   0  14  12 532.291 115.931  22
   0  14  12 491.218 138.462  35
   0  14 -13 2619.21 137.617  18
   0  14  13 2604.41 171.181  26
   0  14  14 385.387 80.5767  16
   0  14 -14 565.280 73.1191  18
   0  14  14 431.541 102.583  31
   0  14  14 481.423 102.456  26
   0  14 -15 607.435 66.1994  18
   0  14  15 560.509 75.5282  16
   0  14  15 335.667 95.2707  31
   0  14  15 637.783 97.3748  26
   0  14 -16 63.8502 44.5558  18
   0  14  16 189.249 68.3527  26
   0  14  16 72.6149 66.0231  31
   0  15   0 22.6397 209.546  11
   0  15   0-59.3578 163.138  12
   0  15   0 33.5999 116.849  33
   0  15   0-88.8000 87.7103  28
   0  15   1 8544.74 585.119  11
   0  15  -1 8759.81 614.210  11
   0  15  -1 5446.49 465.038  12
   0  15   1 5476.43 476.830  12
   0  15   1 8536.68 350.955  23
   0  15  -1 8414.25 353.038  28
   0  15   1 6866.62 375.112  33
   0  15  -1 8230.24 380.488  33
   0  15   1 8166.86 353.650  28
   0  15  -2 2450.40 294.284  12
   0  15   2 3577.49 376.377  11
   0  15  -2 3296.87 419.089  11
   0  15   2 2238.36 313.474  12
   0  15   2 3743.43 193.864  23
   0  15  -2 3811.32 193.354  23
   0  15  -2 3991.98 229.826  33
   0  15  -2 3646.72 192.435  28
   0  15   2 2574.91 217.754  33
   0  15  -3 2589.24 370.377  11
   0  15   3 2541.92 301.400  11
   0  15   3 2018.48 299.885  12
   0  15  -3 2667.78 160.691  23
   0  15   3 2393.50 156.833  23
   0  15   3 1927.83 188.569  33
   0  15  -3 2673.18 156.178  28
   0  15  -3 2708.61 193.636  33
   0  15   4 1028.02 253.335  12
   0  15  -4 1416.89 292.235   7
   0  15   4 1026.79 215.905  11
   0  15   4 1433.10 120.604  23
   0  15  -4 1237.55 117.146  23
   0  15  -4 1264.34 112.466  28
   0  15   4 1025.45 155.752  33
   0  15  -5 18818.3 938.987   7
   0  15   5 11731.6 815.519  12
   0  15   5 16517.4 641.035  23
   0  15  -5 17700.1 644.626  23
   0  15   5 12122.8 658.531  33
   0  15  -5 16613.1 634.672  28
   0  15  -6 290.408 228.678  11
   0  15  -6 95.7285 212.744   7
   0  15   6-84.6235 216.900  12
   0  15   6 18.2323 107.857  22
   0  15  -6 266.135 86.8966  23
   0  15   6 112.418 82.4030  23
   0  15   6 244.110 105.527  24
   0  15  -7 7252.51 573.846  11
   0  15  -7 7342.25 550.555   7
   0  15  -7 7412.71 305.317  18
   0  15   7 6414.31 310.480  23
   0  15  -7 7259.42 313.434  23
   0  15   7 7096.86 328.111  24
   0  15  -8 822.218 221.959   7
   0  15  -8 450.747 227.348  11
   0  15  -8 636.322 87.2849  23
   0  15  -8 513.593 88.1715  18
   0  15   8 526.345 101.534  24
   0  15  -9 1416.80 112.486  18
   0  15  -9 1481.73 110.482  23
   0  15   9 1502.60 121.469  24
   0  15  10 706.353 115.286  16
   0  15  10 706.309 125.053  22
   0  15 -10 788.102 90.0538  18
   0  15 -10 638.511 80.5641  23
   0  15 -11 1196.47 86.9484  23
   0  15  11 1212.03 134.228  22
   0  15  11 1218.40 124.182  16
   0  15 -11 1253.61 101.888  18
   0  15 -12 367.492 74.6369  18
   0  15  12 428.163 103.423  22
   0  15  12 279.593 89.4167  16
   0  15  13 492.345 85.1760  16
   0  15 -13 701.853 74.3612  18
   0  15  13 485.123 108.934  26
   0  15 -14 675.805 70.3927  18
   0  15  14 598.091 79.2277  16
   0  15  14 757.436 99.6361  26
   0  15  15 1052.94 98.6805  26
   0  16   0 8273.66 589.474  11
   0  16   0 7314.84 369.495  33
   0  16   0 8282.39 346.857  28
   0  16  -1 18034.7 1118.33  12
   0  16  -1 25866.3 1273.76  11
   0  16   1 18534.5 1134.47  12
   0  16   1 25177.4 1261.55  11
   0  16   1 28648.6 1002.10  23
   0  16  -1 27547.6 1001.83  28
   0  16  -1 26723.0 1027.10  33
   0  16   1 23187.6 1020.53  33
   0  16  -2 2706.36 363.796  11
   0  16   2 2337.57 312.738  11
   0  16   2 2006.71 300.748  12
   0  16  -2 2931.27 170.092  23
   0  16   2 3012.26 170.826  23
   0  16   2 1939.93 196.228  33
   0  16  -2 2833.16 165.616  28
   0  16  -2 2559.50 201.582  33
   0  16   3 6857.58 569.655  12
   0  16  -3 9895.37 667.052  11
   0  16   3 7453.12 548.495  11
   0  16  -3 10091.6 405.473  23
   0  16   3 9750.74 403.990  23
   0  16  -3 9815.08 400.628  28
   0  16   3 7249.19 424.775  33
   0  16  -3 10607.9 441.953  33
   0  16   4 2685.86 162.468  23
   0  16  -4 2961.92 164.952  23
   0  16   4 2271.66 195.084  33
   0  16  -4 2502.35 153.326  28
   0  16   5 3050.76 380.302  12
   0  16   5 4663.11 252.222  22
   0  16   5 4447.91 223.639  23
   0  16  -5 4638.99 222.295  23
   0  16   5 3658.97 248.493  33
   0  16  -5 4076.71 209.458  28
   0  16   5 4810.57 245.301  24
   0  16  -6 671.498 259.238  11
   0  16   6 312.571 226.688  12
   0  16  -6 737.950 95.7642  23
   0  16   6 827.563 125.394  22
   0  16   6 624.598 100.686  23
   0  16   6 963.948 121.083  24
   0  16   6 474.461 133.626  33
   0  16  -7 3028.38 381.664  11
   0  16  -7 3431.65 179.176  23
   0  16   7 3688.78 213.903  22
   0  16   7 3643.21 198.974  24
   0  16   7 2815.87 212.175  33
   0  16  -8 2147.78 130.553  23
   0  16   8 1782.61 171.782  33
   0  16   8 2091.56 144.848  24
   0  16  -9 590.482 78.8603  23
   0  16   9 475.492 88.2422  24
   0  16   9 647.093 130.619  33
   0  16  10 1279.37 126.174  16
   0  16 -10 1210.61 89.8157  23
   0  16  10 1160.57 132.886  22
   0  16  10 915.557 129.882  33
   0  16  11 163.876 96.1618  22
   0  16  11 53.3948 85.3797  16
   0  16  11 27.4928 40.1097  33
   0  16  12 296.813 77.4694  16
   0  16  13 2813.63 150.936  16
   0  16  13 3051.83 170.329  26
   0  16  14 480.829 67.4246  16
   0  16  14 448.419 82.6187  26
   0  17   0 21.0831 200.300  11
   0  17   0-79.3871 122.161  33
   0  17  -1 14820.9 832.088  11
   0  17   1 12435.2 774.685  11
   0  17   1 15861.5 566.112  23
   0  17   1 11999.7 580.651  33
   0  17  -1 14445.6 591.723  33
   0  17   2 1444.07 268.868  11
   0  17   2 1281.64 263.721  12
   0  17  -2 2025.17 326.291  11
   0  17   2 1968.78 135.814  23
   0  17  -2 1923.68 137.358  23
   0  17  -2 1844.47 134.275  28
   0  17   2 1431.96 168.792  33
   0  17  -2 1621.63 169.819  33
   0  17  -3 5349.59 482.751  11
   0  17   3 4218.63 391.828  11
   0  17  -3 5015.10 235.721  23
   0  17   3 5018.14 237.985  23
   0  17  -3 4982.58 232.535  28
   0  17   3 4051.36 263.907  33
   0  17  -4 777.552 263.510  11
   0  17  -4 933.635 103.167  23
   0  17   4 874.208 124.125  22
   0  17   4 854.463 104.675  23
   0  17   4 971.966 126.471  24
   0  17  -4 882.666 93.0704  28
   0  17   4 870.830 143.830  33
   0  17   5 1993.14 142.664  23
   0  17   5 2234.07 165.987  22
   0  17  -5 2230.76 140.260  23
   0  17   5 1848.21 172.451  33
   0  17   5 2252.88 161.039  24
   0  17   6 702.511 96.5862  23
   0  17   6 669.543 119.230  22
   0  17  -6 565.139 89.2702  23
   0  17   6 498.876 128.491  33
   0  17   6 594.410 108.468  24
   0  17  -7 9088.64 364.842  23
   0  17   7 8818.95 395.849  22
   0  17   7 9074.33 381.726  24
   0  17  -7 8544.39 360.527  24
   0  17  -8 461.007 74.8462  23
   0  17   8 306.460 115.819  33
   0  17   8 396.304 88.6840  24
   0  17  -9 1961.82 114.958  23
   0  17   9 1847.53 125.328  24
   0  17 -10 1886.93 77.9088  23
   0  17  10 3631.56 146.498  16
   0  17  11 2417.51 154.082  22
   0  17  11 2233.54 140.825  16
   0  17  12 685.196 76.4782  16
   0  17  13 120.273 58.9936  16
   0  18   0 3253.84 365.232  11
   0  18   0 3783.46 230.825  33
   0  18  -1 610.938 228.249  11
   0  18   1 891.390 103.084  23
   0  18   1 753.647 136.160  33
   0  18  -1 828.523 138.067  33
   0  18   2 2760.46 161.475  23
   0  18  -2 2687.65 158.620  23
   0  18  -2 2633.15 194.134  33
   0  18   2 2132.29 188.181  33
   0  18  -3 7016.62 299.769  23
   0  18   3 6751.50 317.403  22
   0  18   3 6775.73 299.876  23
   0  18  -3 6428.48 284.587  42
   0  18   3 6743.30 319.776  24
   0  18  -4 1085.57 105.317  23
   0  18   4 1120.70 108.319  23
   0  18   4 1175.85 128.746  22
   0  18   4 941.433 139.970  33
   0  18   4 1192.34 128.979  24
   0  18   5 1397.53 133.490  22
   0  18   5 1166.43 109.475  23
   0  18  -5 1252.28 106.157  23
   0  18   5 1358.11 129.762  24
   0  18   5 1085.65 141.607  33
   0  18  -6-38.0800 69.3657  23
   0  18   6-78.9323 98.4848  22
   0  18   6 29.7688 85.8734  24
   0  18  -6-33.4966 71.5503  24
   0  18   6 52.1021 107.276  33
   0  18  -7 42.5034 62.3930  23
   0  18   7-78.5382 96.8110  22
   0  18  -7 71.8595 57.1198  24
   0  18   7-48.1505 110.544  33
   0  18   7 34.2655 81.3404  24
   0  18   8 357.362 100.583  22
   0  18  -8 337.378 65.0018  23
   0  18   8 181.405 78.3452  24
   0  18   8 154.304 98.4103  33
   0  18  -9 7126.21 135.834  23
   0  18   9 7290.47 189.319  16
   0  18  10 809.812 95.7705  16
   0  18  11 2690.37 146.396  16
   0  18  11 2666.47 157.930  26
   0  18  12 488.222 60.1268  16
   0  18  12-5.24602 20.8443  42
   0  19   0 70.4542 109.208  33
   0  19   1 2220.71 135.991  23
   0  19  -1 1676.94 161.802  33
   0  19   1 1427.50 159.699  33
   0  19   1 2287.05 156.826  24
   0  19   2 142.246 75.5664  23
   0  19   2-23.5645 88.1608  22
   0  19  -2 158.519 74.4330  23
   0  19  -2-13.2404 76.1226  42
   0  19   2 149.634 93.9461  24
   0  19   2-51.4592 103.587  33
   0  19  -3 45.6170 71.5119  23
   0  19   3 89.9660 75.0577  23
   0  19   3 5.11833 86.1992  22
   0  19  -3 34.7656 82.2282  24
   0  19   3-22.2215 104.118  33
   0  19   3 116.294 91.1359  24
   0  19  -4 1903.29 122.914  23
   0  19   4 1793.33 128.044  23
   0  19   4 1822.74 141.848  22
   0  19   4 1492.57 146.644  33
   0  19  -4 2009.68 133.598  24
   0  19   4 1977.77 144.419  24
   0  19   5 7751.22 348.064  23
   0  19   5 8436.89 366.725  22
   0  19  -5 8509.21 346.844  23
   0  19  -5 8968.78 353.574  24
   0  19   5 8848.27 365.173  24
   0  19  -6 1362.54 99.2067  23
   0  19   6 1434.25 126.520  22
   0  19   6 1446.45 119.801  24
   0  19  -6 1371.53 102.999  24
   0  19   6 1094.88 126.355  33
   0  19   7 196.985 90.7902  22
   0  19  -7 242.987 60.9326  23
   0  19   7 296.981 78.1190  24
   0  19   7 4.52599 98.3278  33
   0  19  -8 777.483 64.4375  23
   0  19   8 685.482 94.2173  22
   0  19   8 588.379 91.4614  16
   0  19   8 679.645 77.6993  24
   0  19  -9 4.84311 18.1765  23
   0  19   9 73.5054 73.9441  16
   0  19   9 62.4990 76.7949  22
   0  19  -9 185.752 62.7312  46
   0  19  10 1176.13 94.4089  16
   0  19  11 1730.18 99.7930  16
   0  19  11 1649.72 98.7192  42
   0  19  11 1724.38 114.157  26
   0  20   0 905.333 94.5991  22
   0  20  -1 1004.78 93.4082  22
   0  20   1 1104.26 101.418  22
   0  20   1 1178.60 100.476  23
   0  20  -1 869.444 96.7862  42
   0  20   1 751.703 122.008  33
   0  20  -1 1336.63 112.315  24
   0  20   1 996.055 111.919  24
   0  20   2 116.443 76.1537  22
   0  20   2 34.5505 69.4567  23
   0  20  -2 94.2381 68.0096  23
   0  20  -2 121.746 70.6918  42
   0  20  -2 44.3093 75.9423  24
   0  20   2 126.465 84.5521  24
   0  20   2 88.4039 99.4156  33
   0  20   3 6707.37 294.897  23
   0  20   3 6264.42 301.115  22
   0  20  -3 7266.82 292.949  23
   0  20  -3 7309.04 304.340  24
   0  20   3 7342.04 310.461  24
   0  20   4 86.1509 80.3772  22
   0  20   4 191.028 69.8226  23
   0  20  -4 97.5425 61.6427  23
   0  20   4 186.865 81.2027  24
   0  20  -4 182.565 71.2660  24
   0  20   4 85.4563 91.8678  33
   0  20   5 595.770 96.3294  22
   0  20  -5 768.563 76.0925  23
   0  20   5 832.765 95.4312  24
   0  20  -5 919.562 82.2163  24
   0  20   6 1168.68 99.1648  22
   0  20  -6 1322.80 76.3547  23
   0  20  -7 1466.07 73.3568  23
   0  20   7 1464.28 100.824  22
   0  20   7 1550.88 91.1410  24
   0  20   8 314.273 72.0493  16
   0  20   8 323.713 72.9497  22
   0  20  -8 248.388 62.6263  46
   0  20   8 342.995 73.4527  36
   0  20   9 207.427 62.9904  16
   0  20   9 177.942 67.3820  22
   0  20   9 201.034 73.6149  36
   0  20  10 181.713 57.5103  42
   0  20  10 103.348 60.3396  36
   0  21   0-2.83936 24.8549  22
   0  21   0-92.2035 70.1101  42
   0  21   1 2375.64 134.561  23
   0  21   1 2231.26 131.327  22
   0  21   1 2384.90 136.615  42
   0  21  -1 2120.66 126.822  42
   0  21   1 2674.81 148.907  24
   0  21  -1 2670.73 146.916  24
   0  21   2 441.959 69.3775  23
   0  21   2 358.316 71.4016  22
   0  21  -2 382.621 66.3364  23
   0  21   2 487.324 82.0570  24
   0  21  -2 517.722 78.8541  24
   0  21   3 397.519 74.2785  22
   0  21   3 360.244 67.8458  23
   0  21  -3 427.434 65.1699  23
   0  21   3 522.413 80.5786  24
   0  21  -3 506.695 74.7870  24
   0  21   4 477.764 77.2759  22
   0  21  -4 597.172 67.0016  23
   0  21   4 645.441 82.4215  24
   0  21  -4 589.412 71.9895  24
   0  21   5 906.998 89.2172  22
   0  21  -5 1008.41 76.4449  23
   0  21  -5 706.938 74.1161  38
   0  21  -5 1273.94 80.1359  24
   0  21   5 1121.75 91.0917  24
   0  21   6 11.0855 63.3304  22
   0  21  -6 120.595 44.6491  23
   0  21   6 131.945 58.4709  24
   0  21   7 697.886 76.8811  22
   0  21  -8 297.931 48.7558  46
   0  21   9 614.781 61.8416  42
   0  22   0 456.264 63.0236  42
   0  22   1 643.377 69.0723  23
   0  22  -1 691.745 67.3392  23
   0  22   1 604.071 73.0075  42
   0  22  -1 784.825 76.3706  24
   0  22  -2 159.170 49.3472  23
   0  22   2 67.6627 61.4008  42
   0  22   2 149.684 58.9392  24
   0  22  -2 144.211 55.8295  24
   0  22  -3 44.2747 44.8720  23
   0  22   3-26.1372 61.6501  42
   0  22  -3 26.1345 49.1761  24
   0  22   3 34.4463 55.4333  24
   0  22  -4 1140.31 70.7305  23
   0  22   4 780.321 81.4986  42
   0  22  -4 682.610 67.4800  38
   0  22   4 1183.82 83.8124  24
   0  22   5 48.0283 50.9237  16
   0  22   5 49.5840 58.2454  42
   0  22   5 125.940 49.8558  24
   0  22   6 213.379 57.6044  42
   0  23   1 1030.50 66.5030  42
   0  23  -2 161.645 50.6512  38
   0  23   2 253.416 49.8597  42
   0  23  -3 219.049 42.5984  38
   0  23   3 209.915 51.5826  42
   0  23   4 5.43571 42.9539  42
   0  23   5 123.607 40.9096  42
  -1 -22   8 37.2438 44.1553  34
  -1 -22   7 868.798 81.5775  34
  -1 -22   6 211.543 63.6154  34
  -1 -22   5 781.353 84.1174  34
  -1 -22   4 185.892 68.6024  34
  -1 -22   3 1090.07 83.2964  34
  -1 -22   2-14.7128 22.5624  34
   1 -22   7 142.243 57.6014  34
  -1 -21  10 219.897 48.9593  34
  -1 -21   7 598.351 91.1186  34
  -1 -21   7 820.440 77.0312  27
  -1 -21   6 222.228 67.5997  27
  -1 -21   5 678.984 78.4637  27
  -1 -21   4 182.674 73.1614  27
   1 -21   6 1397.18 88.7172  27
   1 -21   9 207.510 60.3553  34
  -1 -20  11 2743.88 147.825  34
  -1 -20  10 712.249 90.9221  34
  -1 -20   9 47.0576 62.3616  27
  -1 -20   9 87.2905 79.9782  34
  -1 -20   8 227.175 71.1682  27
  -1 -20   7 332.941 79.2433  27
  -1 -20   6 779.088 91.9952  27
  -1 -20   5 1453.64 111.735  27
  -1 -20   4 1332.50 109.526  27
  -1 -20   3 1787.14 123.189  27
  -1 -20   2 571.203 89.7005  27
   1 -20   4 201.794 74.6758  27
   1 -20   5 8956.14 367.200  27
   1 -20   6 2119.36 124.402  27
   1 -20   7-7.09748 66.3631  27
   1 -20   8 57.9663 65.5636  27
   1 -20   9 2939.98 141.985  27
   1 -20  10 1000.47 91.9796  34
   1 -20  11 421.479 59.2181  34
  -1 -19  12 177.533 59.9756  34
  -1 -19  11 571.910 72.6534  27
  -1 -19  11 511.494 87.9106  34
  -1 -19  10 985.413 90.1345  27
  -1 -19  10 945.865 111.011  34
  -1 -19   9 6242.03 272.805  27
  -1 -19   8 2169.89 135.489  27
  -1 -19   7 3061.37 166.633  27
  -1 -19   6 307.390 88.6089  27
  -1 -19   5 2192.00 141.678  27
  -1 -19   4 3428.58 184.194  27
  -1 -19   3 3138.16 174.102  27
  -1 -19   2 2576.09 153.928  27
  -1 -19   1 892.720 102.070  27
   1 -19   2 2501.38 144.348  27
   1 -19   3 871.009 98.0511  27
   1 -19   4 389.086 87.6012  27
   1 -19   5 553.545 91.2971  27
   1 -19   6 686.360 91.2367  27
   1 -19   7 3956.14 192.630  27
   1 -19   8 149.561 75.2541  27
   1 -19   9 2885.34 152.350  27
   1 -19  10 892.976 81.9870  27
   1 -19  11 2143.42 138.669  34
   1 -19  11 2388.63 120.249  27
   1 -19  12 193.442 55.3539  34
  -1 -18  13 264.694 63.5709  34
  -1 -18  12 42.8394 59.7868  27
  -1 -18  12 27.5755 76.3600  34
  -1 -18  11 1135.22 94.7649  27
  -1 -18  11 1025.23 119.358  34
  -1 -18  10 667.695 88.8652  27
  -1 -18   9 692.549 95.3309  27
  -1 -18   8 739.066 99.0572  27
  -1 -18   7 2919.14 167.047  27
  -1 -18   6 528.526 98.3133  27
  -1 -18   5 3767.60 199.968  27
  -1 -18   4 760.383 105.132  27
  -1 -18   3 2326.08 151.000  27
  -1 -18   2 3540.30 193.635  27
  -1 -18   1 5938.70 273.465  27
  -1 -18   0 1345.60 118.426  27
   1 -18   1 1091.58 106.806  27
   1 -18   2 1564.78 121.336  27
   1 -18   3 6044.75 272.162  27
   1 -18   4 498.639 91.4656  27
   1 -18   5 2120.80 138.898  27
   1 -18   6 209.191 84.9886  27
   1 -18   7 4624.27 222.142  27
   1 -18   8 300.936 86.5185  27
   1 -18   9 5103.96 233.635  27
   1 -18  10 1150.85 97.3879  27
   1 -18  11 1382.93 98.6587  27
   1 -18  12 76.3724 57.4729  27
   1 -18  12 77.5349 71.0541  34
  -1 -17  14 111.404 54.2758  34
  -1 -17  13 31.0959 28.0873  40
  -1 -17  13 780.526 91.5667  34
  -1 -17  12 2132.32 152.871  34
  -1 -17  11 38.5819 76.8370  27
  -1 -17  11-75.5397 101.372  34
  -1 -17  10 217.576 85.3915  27
  -1 -17   9 1709.63 128.524  27
  -1 -17   8 137.005 90.8069  27
  -1 -17   7 694.207 104.991  27
  -1 -17   6 406.288 99.9152  27
   1 -17  -5 699.533 214.617  10
  -1 -17   5 1173.74 114.147  27
   1 -17  -4 651.561 209.301  10
  -1 -17   4 888.239 109.128  27
   1 -17  -3 113.246 184.958  10
  -1 -17   3 41.6004 91.7527  27
  -1 -17   2 2291.99 151.986  27
  -1 -17   1 6424.91 291.584  27
  -1 -17   0 4542.69 225.274  27
   1 -17   1 4626.90 216.577  27
  -1 -17  -1 4089.09 215.533  27
  -1 -17  -2 60.3115 184.310  10
   1 -17   2 231.750 88.9516  27
  -1 -17  -3-183.172 188.027  10
   1 -17   3 142.893 86.4209  27
  -1 -17  -4 54.9887 166.212  10
   1 -17   4 259.459 89.2567  27
  -1 -17  -5 151.213 159.931  10
   1 -17   5 292.109 89.0402  27
   1 -17   6 709.656 100.493  27
   1 -17   7 2023.37 135.920  27
   1 -17   8 141.834 86.2008  27
   1 -17   9 1558.84 118.845  27
   1 -17  10 1237.04 106.408  27
   1 -17  11 590.899 83.1011  27
   1 -17  12 90.0596 65.8004  27
   1 -17  12 35.2638 81.0581  34
   1 -17  13 2684.74 152.727  34
   1 -17  13 3034.70 142.737  27
  -1 -16  14 222.028 84.4468  40
  -1 -16  14 333.145 77.5640  34
  -1 -16  13 99.9121 87.1177  34
  -1 -16  12 625.356 117.447  34
  -1 -16  11 4694.10 222.750  27
  -1 -16  10 676.608 98.1464  27
  -1 -16   9 196.372 91.7438  27
  -1 -16   8 97.7866 90.4730  27
   1 -16  -7 633.402 182.847  10
  -1 -16   7 1142.25 112.494  27
   1 -16  -6 255.150 174.431  10
  -1 -16   6 531.134 100.426  27
   1 -16  -5 4078.38 412.471  10
  -1 -16   5 6864.36 289.476  27
   1 -16  -4 624.812 216.497  10
  -1 -16   4 943.056 109.293  27
  -1 -16   3 4660.91 228.634  27
  -1 -16   2 895.499 109.314  27
  -1 -16   1 544.921 102.717  27
  -1 -16   0 4014.93 204.447  27
   1 -16   0 3866.75 198.024  27
  -1 -16  -1 1573.59 134.061  27
   1 -16   1 1753.59 126.643  27
  -1 -16  -2 280.259 193.777  10
  -1 -16  -2 195.749 94.9734  27
   1 -16   2 549.636 93.2664  27
  -1 -16  -3 947.982 228.958  10
   1 -16   3 1337.53 114.576  27
  -1 -16  -4 2519.39 316.948  10
   1 -16   4 4161.11 197.981  27
   1 -16   5 2284.49 283.179   9
   1 -16   5 2511.30 144.109  27
   1 -16   6 106.945 180.456   9
  -1 -16  -6 6.80470 142.199  10
   1 -16   6 108.739 84.3268  27
   1 -16   7 950.637 220.288   9
   1 -16   7 717.295 100.219  27
   1 -16   8 264.773 86.4474  27
   1 -16   9 4353.09 212.789  27
   1 -16  10 1511.01 117.228  27
   1 -16  11 845.195 96.4435  27
   1 -16  12 1620.14 111.079  27
   1 -16  13 355.458 85.2243  34
   1 -16  13 279.991 70.3205  27
   1 -16  14 642.673 70.9464  34
   1 -16  15 163.731 68.9747  40
  -1 -15  16-16.9693 58.8702  40
  -1 -15  15 518.600 109.321  40
  -1 -15  15 1560.09 89.7939  27
  -1 -15  14 463.648 75.6268  27
  -1 -15  14 360.449 88.4817  34
  -1 -15  13 2903.21 188.949  21
  -1 -15  13 2327.21 171.051  34
  -1 -15  12 2086.30 178.442  21
  -1 -15  12 1914.77 163.814  34
  -1 -15  11 573.818 132.005  21
  -1 -15  10 15.4991 116.315  21
  -1 -15  10-47.8641 86.2194  27
  -1 -15   9 354.466 132.199  21
  -1 -15   9 329.785 94.4703  27
  -1 -15   8 2337.04 272.567   9
  -1 -15   8 2727.58 153.532  27
  -1 -15   7 7834.52 478.562   9
  -1 -15   7 8577.94 329.845  27
   1 -15  -6 550.378 188.027  10
  -1 -15   6 514.433 189.240   9
  -1 -15   6 633.467 99.8423  27
   1 -15  -5 1185.74 237.582  10
  -1 -15   5 1814.03 128.463  27
   1 -15  -4-16.3823 172.330  10
  -1 -15   4 50.4922 87.8913  27
  -1 -15   3 1502.07 121.651  27
  -1 -15   2 321.173 92.1332  27
  -1 -15   1 3254.43 177.172  27
  -1 -15   0 163.966 89.5965  27
   1 -15   0 102.845 82.4317  27
   1 -15   1 2459.46 142.831  27
  -1 -15  -1 2064.85 146.589  27
   1 -15   2-69.8790 176.858   9
   1 -15   2 28.7062 83.5997  27
  -1 -15  -2 45.8995 87.1133  27
  -1 -15  -3 3206.45 338.258  10
   1 -15   3 4184.26 199.427  27
  -1 -15  -4 1533.64 257.258  10
   1 -15   4 2256.84 136.949  27
   1 -15   5 1261.02 231.404   9
   1 -15   5 1454.32 114.383  27
  -1 -15  -6 28.1181 154.691  10
   1 -15   6 275.512 187.015   9
   1 -15   6 202.274 83.8648  27
  -1 -15  -7 731.622 195.430  10
   1 -15   7 1165.93 237.665   9
   1 -15   7 1147.98 109.913  27
   1 -15   8 68.9229 179.188   9
  -1 -15  -8 275.317 173.755  10
   1 -15   8 163.348 85.6426  27
   1 -15   9 738.423 98.9150  27
   1 -15  10 480.945 91.7348  27
   1 -15  11 1343.98 112.635  27
   1 -15  12 2230.56 135.463  27
   1 -15  13 4612.98 211.817  27
   1 -15  13 4724.48 234.450  34
   1 -15  14 570.852 81.9749  34
   1 -15  16-22.2289 57.3906  40
  -1 -14  16 147.414 91.1676  40
  -1 -14  15 1262.92 135.335  21
  -1 -14  15 1477.64 96.2761  27
  -1 -14  15 1116.98 101.519  34
  -1 -14  14 2759.79 183.716  34
  -1 -14  14 3631.64 168.522  27
  -1 -14  13 226.621 110.543  34
  -1 -14  13 65.5476 82.8253  27
  -1 -14   9 1649.30 239.719   9
  -1 -14   9 2231.27 135.908  27
   1 -14  -8 675.604 200.509  10
  -1 -14   8 1094.54 225.254   9
  -1 -14   7 13421.6 645.619   9
  -1 -14   7 12698.8 484.898  27
   1 -14  -6 423.877 176.273  10
  -1 -14   6 539.029 186.604   9
  -1 -14   6 633.225 94.9796  27
  -1 -14   5 13134.8 633.652   9
  -1 -14   5 12175.6 483.508  27
  -1 -14   4 2976.22 272.686   9
  -1 -14   4 2824.42 155.372  27
  -1 -14   3 769.410 92.6093  27
  -1 -14   2 2637.28 147.573  27
   1 -14  -1 69.6358 76.2110  27
  -1 -14   1 96.3550 78.6058  27
  -1 -14   0 1058.16 102.245  27
   1 -14   0 1038.22 97.7913  27
   1 -14   1 1549.07 219.606   9
  -1 -14  -1 1086.51 107.841  27
   1 -14   1 1393.90 104.675  27
   1 -14   2 837.345 89.7640  27
  -1 -14  -2 641.749 95.0772  27
  -1 -14  -3 821.677 203.514  10
  -1 -14  -3 815.643 99.7966  27
   1 -14   3 1059.26 94.2212  27
  -1 -14  -4 1216.73 227.825  10
   1 -14   4 1785.64 115.441  27
   1 -14   5 12767.6 620.953   9
   1 -14   5 11903.3 456.022  27
   1 -14   6 2320.12 260.029   9
   1 -14   6 2050.55 126.787  27
   1 -14   7 1420.67 231.386   9
   1 -14   7 1256.48 108.499  27
   1 -14   8 1445.28 231.495   9
   1 -14   8 1078.86 104.325  27
  -1 -14  -9 83.5133 169.850  10
   1 -14   9 139.764 179.468   9
   1 -14   9 222.843 88.7532  27
   1 -14  10 88.6356 83.4039  27
   1 -14  11 2348.80 144.336  27
   1 -14  12 1431.03 111.457  27
   1 -14  13 2309.82 163.270  34
   1 -14  14 858.590 101.628  34
  -1 -13  17 229.223 87.3535  40
  -1 -13  16 603.764 124.500  40
  -1 -13  16 1329.95 88.9941  27
  -1 -13  15 599.443 95.8564  34
  -1 -13  15 934.810 87.8704  27
  -1 -13  14 502.271 86.4978  27
  -1 -13  14 550.571 108.763  34
  -1 -13  13 1904.70 167.247  34
  -1 -13  13 2121.16 135.284  27
  -1 -13  12 1255.94 112.605  27
  -1 -13  10 843.922 194.297   9
  -1 -13   9 4566.92 339.143   9
  -1 -13   9 4586.25 208.189  27
   1 -13  -8 966.403 192.519  10
  -1 -13   8 1076.22 204.821   9
  -1 -13   8 1189.50 106.122  27
  -1 -13   7 4795.94 332.252   9
  -1 -13   7 4579.76 205.437  27
  -1 -13   6 3621.05 287.457   9
  -1 -13   6 3221.01 163.789  27
   1 -13  -5 3278.78 306.495  10
  -1 -13   5 3628.87 179.607  27
  -1 -13   4 1692.74 209.385   9
  -1 -13   4 1485.05 106.505  27
  -1 -13   3 4627.60 320.433   9
  -1 -13   3 4649.88 211.202  27
  -1 -13   2 2223.79 129.862  27
  -1 -13   1 75.0719 70.0418  27
   1 -13  -1 162.513 70.2355  27
   1 -13   0 5.15673 143.763   9
   1 -13   0 73.8456 68.1806  27
  -1 -13   0 37.6660 74.1358  27
  -1 -13  -1 143.168 77.5038  27
   1 -13   1 180.321 68.1437  27
   1 -13   2 1242.82 198.136   9
   1 -13   2 1273.70 93.1971  27
  -1 -13  -2 958.399 101.820  27
  -1 -13  -3 4301.33 220.060  27
   1 -13   3 5354.80 217.600  27
  -1 -13  -4 1158.64 209.008  10
   1 -13   4 1742.52 108.480  27
   1 -13   5 3212.13 277.321   9
   1 -13   5 2917.03 148.999  27
   1 -13   6 1275.93 209.919   9
   1 -13   6 1482.34 106.083  27
   1 -13   7 5150.34 360.857   9
   1 -13   7 5244.80 221.990  27
   1 -13   8 4165.71 324.641   9
   1 -13   8 3775.50 181.969  27
   1 -13   9 605.764 187.058   9
  -1 -13  -9 439.094 193.625  10
   1 -13   9 684.718 95.1725  27
   1 -13  10 810.865 208.801   9
   1 -13  10 1000.34 104.940  27
  -1 -13 -11 165.215 106.048  43
   1 -13  11 153.129 84.4169  27
  -1 -13 -12 1154.92 138.112  43
   1 -13  12 1839.15 123.026  27
  -1 -13 -13 2720.41 179.457  43
  -1 -13 -14 453.042 97.0042  43
   1 -13  14 809.676 102.862  34
   1 -13  15 1444.12 100.493  27
   1 -13  16 229.624 61.0173  27
  -1 -12  16 1473.48 101.423  27
  -1 -12  15 375.102 96.4700  34
  -1 -12  15 671.522 86.2548  27
  -1 -12  14 287.497 81.7793  27
  -1 -12  14 177.134 105.051  34
  -1 -12  13 968.502 104.743  27
  -1 -12  13 924.021 137.667  34
  -1 -12  12 3607.56 186.190  27
  -1 -12  10 115.650 151.551   9
  -1 -12   9 485.608 170.220   9
   1 -12  -9 513.169 174.744  10
  -1 -12   8 757.930 176.071   9
  -1 -12   8 678.930 89.6530  27
  -1 -12   7 9490.17 463.960   9
  -1 -12   7 8211.38 334.760  27
   1 -12  -6 1098.59 198.665  10
  -1 -12   6 1419.80 193.624   9
  -1 -12   6 1393.84 101.979  27
  -1 -12   5 5935.79 347.548   9
  -1 -12   5 5313.15 231.267  27
  -1 -12   4 3380.20 255.621   9
  -1 -12   4 2938.93 150.098  27
  -1 -12   3 704.468 161.765   9
  -1 -12   3 610.290 74.5932  27
  -1 -12   2 7040.58 377.534   9
  -1 -12   2 6198.04 265.607  27
  -1 -12   1 5123.41 221.281  27
   1 -12  -1 4947.75 218.165  27
   1 -12   0 465.588 155.758   9
   1 -12   0 425.494 69.2035  27
  -1 -12   0 350.879 72.1373  27
   1 -12   1 13778.3 611.873   9
   1 -12   1 12454.7 491.613  27
  -1 -12  -1 12496.3 496.496  27
   1 -12   2 12106.9 573.042   9
  -1 -12  -2 11172.8 459.067  27
   1 -12   2 11761.4 454.477  27
  -1 -12  -3 5565.66 260.191  27
   1 -12   3 6452.80 255.172  27
  -1 -12  -4 623.282 174.055  10
   1 -12   4 869.776 81.2754  27
  -1 -12  -5 4306.92 353.130  10
   1 -12   5 5563.52 240.947  27
   1 -12   6 1058.71 193.914   9
  -1 -12  -6 770.891 167.961  10
   1 -12   6 870.971 87.3502  27
   1 -12   7 3485.83 287.718   9
   1 -12   7 3296.40 157.922  27
  -1 -12  -8 431.772 162.712  10
   1 -12   8 860.029 195.638   9
   1 -12   8 919.211 95.6003  27
  -1 -12  -9 1635.30 343.045   8
   1 -12   9 5544.18 369.972   9
  -1 -12  -9 3362.38 330.873  10
  -1 -12  -9 3701.01 240.397  43
   1 -12   9 5256.87 213.672  27
   1 -12  10 931.201 213.899   9
  -1 -12 -10 719.789 137.630  43
   1 -12  10 1182.14 105.901  27
   1 -12  11 1598.21 235.484   9
  -1 -12 -11 1521.95 160.702  43
   1 -12  11 1806.42 125.915  27
  -1 -12 -12 452.873 123.707  43
  -1 -12 -13 1733.60 162.037  43
  -1 -12 -14 639.201 117.102  43
  -1 -12 -15 471.554 100.556  43
   1 -12  15 554.402 79.2250  27
  -1 -12 -16 730.312 92.8661  43
   1 -12  16 1020.38 84.0468  27
   1 -12  18 30.4280 56.8475  40
  -1 -11  18 86.3279 83.7739  40
  -1 -11  17 64.5768 107.871  40
  -1 -11  16 1458.13 103.472  27
  -1 -11  15 1470.55 109.902  27
   1 -11 -14 363.627 113.462  43
  -1 -11  14 460.587 114.381  34
  -1 -11  14 442.185 88.6448  27
  -1 -11  13 5625.94 280.435  34
  -1 -11  13 5637.83 246.796  27
  -1 -11  12 1437.34 116.389  27
  -1 -11  11 5507.92 381.372   9
  -1 -11  11 6388.05 276.981  27
  -1 -11  10 2621.86 248.912   9
   1 -11  -9 2111.44 255.564  10
  -1 -11   9 3812.56 276.515   9
  -1 -11   8 452.621 158.249   9
   1 -11  -8 168.033 138.046  10
  -1 -11   7 3049.69 238.279   9
  -1 -11   7 2617.83 137.466  27
   1 -11  -6 537.620 164.916  10
  -1 -11   6 950.606 165.103   9
  -1 -11   6 827.945 80.4528  27
  -1 -11   5 3346.17 241.635   9
   1 -11  -5 2643.68 253.989  10
  -1 -11   5 2827.14 142.762  27
  -1 -11   4 1842.31 189.168   9
  -1 -11   4 1515.46 98.1875  27
  -1 -11   3 4799.36 286.584   9
  -1 -11   3 4046.91 184.855  27
  -1 -11   2 6022.38 324.217   9
  -1 -11   2 4973.15 219.254  27
   1 -11  -1 3742.50 261.375   9
  -1 -11   1 3412.47 164.916  27
   1 -11  -1 3704.82 163.129  27
   1 -11   0 12474.4 559.336   9
  -1 -11   0 11375.7 455.117  27
   1 -11   0 11612.7 452.036  27
   1 -11   1 13563.9 595.606   9
  -1 -11  -1 12687.6 491.793  27
   1 -11   1 12235.9 486.438  27
   1 -11   2 2310.86 118.771  27
  -1 -11  -2 2314.75 127.970  27
   1 -11   3 5386.26 222.469  27
  -1 -11  -3 5071.61 229.352  27
  -1 -11  -4 3484.28 289.841  10
   1 -11   4 4155.36 182.404  27
   1 -11   5 1382.87 192.841   9
  -1 -11  -5 886.169 173.054  10
   1 -11   5 1205.95 89.9103  27
  -1 -11  -6 2546.05 255.445  10
   1 -11   6 3599.69 168.961  27
   1 -11   7 9059.72 442.178   9
  -1 -11  -7 4288.80 359.792  10
  -1 -11  -7 6107.39 315.319  43
   1 -11   7 7175.62 284.137  27
   1 -11   8 3879.18 304.971   9
  -1 -11  -8 2318.75 251.860  10
  -1 -11  -8 2515.17 191.479  43
   1 -11   8 3294.40 159.162  27
  -1 -11  -9 3590.63 328.876  10
   1 -11   9 5633.34 374.253   9
  -1 -11  -9 1965.74 339.475   8
  -1 -11  -9 3813.62 249.197  43
   1 -11   9 5232.56 213.116  27
   1 -11  10 3143.16 302.908   9
  -1 -11 -10 2653.61 213.432  43
   1 -11  10 3400.19 171.182  27
   1 -11  11 5210.48 372.959   9
  -1 -11 -11 4154.18 266.745  43
   1 -11  12 3585.35 319.602   9
  -1 -11 -12 3509.27 239.060  43
  -1 -11 -13 2626.58 201.351  43
  -1 -11 -14 1037.13 142.554  43
   1 -11  14 1266.26 107.575  27
  -1 -11 -15 392.741 115.310  43
   1 -11  15 636.693 85.9067  27
  -1 -11 -16 328.646 96.8017  43
   1 -11  16 469.328 74.8670  27
  -1 -11 -17 1254.30 111.257  43
   1 -11  17 1918.76 100.560  27
   1 -11  18 44.8746 75.2016  40
  -1 -10  19 44.3015 60.1778  40
   1 -10 -18 53.8369 57.8897  18
  -1 -10  18 67.7112 94.2830  40
   1 -10 -17 138.475 81.3602  43
  -1 -10  17 146.033 114.057  40
  -1 -10  17 115.417 61.7504  27
   1 -10 -16 175.678 98.6557  43
  -1 -10  16 312.607 76.1569  27
   1 -10 -15 384.864 121.373  43
  -1 -10  15 432.710 82.9024  27
   1 -10 -14 1162.81 152.832  43
  -1 -10  14 1173.97 136.524  34
  -1 -10  14 1533.22 114.521  27
   1 -10 -13 980.888 149.681  43
  -1 -10  13 804.383 132.512  34
  -1 -10  13 851.298 101.308  27
   1 -10 -12 5469.49 300.422  43
  -1 -10  12 5282.12 244.770  27
  -1 -10  11 12210.8 620.033   9
   1 -10 -11 11515.1 550.646  43
  -1 -10  11 13199.3 508.155  27
  -1 -10  10 6789.51 398.059   9
  -1 -10  10 6432.07 282.628  27
   1 -10  -9 285.372 148.977  10
  -1 -10   9 167.055 146.084   9
  -1 -10   8 5750.30 316.212   9
   1 -10  -8 3126.40 275.290  10
   1 -10  -7 1817.97 204.033  10
  -1 -10   7 2910.80 225.369   9
   1 -10  -6 1316.25 187.731  10
  -1 -10   6 1439.88 95.4574  27
   1 -10  -5 9545.35 511.528  10
  -1 -10   5 9766.49 396.258  27
  -1 -10   4 4878.32 286.311   9
  -1 -10   4 4520.04 196.997  27
  -1 -10   3 7492.82 359.271   9
  -1 -10   3 6280.91 264.011  27
  -1 -10   2 23838.6 915.987   9
  -1 -10   2 21339.4 824.822  27
   1 -10  -1 8093.17 407.467   9
  -1 -10   1 7785.21 314.924  27
   1 -10   0 18147.2 731.005   9
  -1 -10   0 16311.4 635.725  27
   1 -10   1 4275.92 183.730  27
  -1 -10  -1 4227.52 189.852  27
   1 -10   2 5425.72 233.268  27
  -1 -10  -2 5858.18 241.669  27
   1 -10   3 6215.31 255.222  27
  -1 -10  -3 6284.09 262.528  27
  -1 -10  -4 1719.07 203.434  10
   1 -10   4 2106.09 110.083  27
  -1 -10  -5 2849.46 251.742  10
   1 -10   5 3604.48 161.867  27
  -1 -10  -6 3801.42 304.651  10
   1 -10   6 5583.04 227.326  27
  -1 -10  -7 159.195 125.595  10
   1 -10   7 127.471 68.1874  27
  -1 -10  -8 2657.26 192.329  43
   1 -10   8 3029.42 150.466  27
  -1 -10  -9 1988.17 173.241  43
   1 -10   9 2297.09 128.846  27
  -1 -10 -10 1674.44 175.776  43
  -1 -10 -11 2851.84 219.609  43
   1 -10  12 2561.56 294.804   9
  -1 -10 -12 3111.87 225.859  43
  -1 -10 -13 1402.90 176.481  43
   1 -10  13 1858.87 128.389  27
  -1 -10 -14 387.426 134.748  43
   1 -10  14 353.884 88.4286  27
  -1 -10 -15 1858.47 176.435  43
   1 -10  15 2234.58 133.310  27
  -1 -10 -16 510.568 118.046  43
   1 -10  16 687.032 83.6396  27
  -1 -10 -17 254.288 92.9435  43
   1 -10  17 430.971 69.2884  27
  -1 -10 -18 214.576 65.1679  43
   1 -10  18 188.364 89.2571  40
  -1  -9  19 82.8558 75.0141  40
   1  -9 -18 84.2633 75.4113  43
  -1  -9  18 15.3170 101.323  40
   1  -9 -17 83.4351 95.9960  43
  -1  -9  17 117.792 65.3119  27
   1  -9 -16 1301.61 149.929  43
  -1  -9  16 1470.89 106.130  27
   1  -9 -15 1056.64 155.003  43
  -1  -9  15 1248.20 105.699  27
   1  -9 -14 248.037 130.421  43
  -1  -9  14 298.218 108.906  34
  -1  -9  14 385.918 86.5988  27
   1  -9 -13 2257.37 194.318  43
  -1  -9  13 2288.74 138.230  27
  -1  -9  13 1825.28 168.089  34
   1  -9 -12 2800.40 217.488  43
  -1  -9  12 3024.38 163.413  27
  -1  -9  11 3622.31 285.716   9
   1  -9 -11 3281.09 231.199  43
  -1  -9  11 3690.35 181.449  27
  -1  -9  10 2256.13 230.287   9
   1  -9 -10 1910.96 174.172  43
  -1  -9  10 2068.62 126.396  27
   1  -9  -9 4679.19 356.840  10
  -1  -9   9 6117.17 261.253  27
  -1  -9   8 1125.75 169.629   9
   1  -9  -8 824.278 153.334  10
   1  -9  -7-4.27078 109.640  10
  -1  -9   7 164.435 130.375   9
  -1  -9   6 7996.85 381.777   9
   1  -9  -6 6034.94 379.555  10
   1  -9  -5 21068.2 920.102  10
  -1  -9   5 20768.0 813.914  27
  -1  -9   4 23635.6 851.027   9
  -1  -9   4 19460.7 762.692  27
  -1  -9   3 2403.02 186.035   9
  -1  -9   3 2012.60 106.939  27
  -1  -9   2 647.411 138.394   9
  -1  -9   2 473.263 63.0192  27
   1  -9  -1 2634.67 209.489   9
   1  -9   0 6817.33 354.052   9
   1  -9   1 12327.4 552.731   9
   1  -9   2 3532.74 241.901   9
   1  -9   3 8431.37 333.507  27
  -1  -9  -4 31382.3 1338.17  10
   1  -9   4 33022.6 1236.68  27
  -1  -9  -5 3189.30 250.886  10
   1  -9   5 3405.73 155.513  27
  -1  -9  -6 2147.64 213.352  10
   1  -9   6 3106.85 143.630  27
  -1  -9  -7 520.050 139.566  10
   1  -9   7 928.514 82.8236  27
  -1  -9  -8 4564.96 246.968  43
   1  -9   8 4420.81 196.877  27
  -1  -9  -9 242.446 212.261   8
  -1  -9  -9 349.334 121.679  43
  -1  -9 -10 5309.43 476.122   8
  -1  -9 -10 9430.48 407.235  43
  -1  -9 -11 759.476 158.372  43
  -1  -9 -12 5684.86 323.952  43
   1  -9  12 5518.16 256.116  27
  -1  -9 -13 1745.42 193.289  43
   1  -9  13 1767.89 130.872  27
  -1  -9 -14 334.629 144.139  43
   1  -9  14 459.582 93.8969  27
  -1  -9 -15 31.1470 127.430  43
   1  -9  15 2.22364 81.7246  27
  -1  -9 -16 345.585 127.962  43
   1  -9  16 402.643 81.7052  27
  -1  -9 -17 414.067 109.289  43
   1  -9  17 512.775 74.9922  27
  -1  -9 -18 234.007 57.9255  18
   1  -9  18 153.998 100.506  40
  -1  -9 -18 336.718 87.2022  43
   1  -9  19 496.248 77.9624  40
  -1  -8  19-23.1650 82.4252  40
   1  -8 -19 50.1921 64.7505  43
   1  -8 -18 233.287 73.7076  18
  -1  -8  18 165.082 114.998  40
   1  -8 -18 323.062 98.8941  43
   1  -8 -17 308.116 118.480  43
  -1  -8  17 375.777 70.5843  27
   1  -8 -16 234.340 127.193  43
  -1  -8  16 117.787 75.3550  27
   1  -8 -15 351.899 134.240  43
  -1  -8  15 162.413 80.8908  27
   1  -8 -14 2064.55 191.919  43
  -1  -8  14 1503.41 118.685  27
  -1  -8  13 544.455 121.431  34
  -1  -8  13 585.765 93.5691  27
  -1  -8  12 3771.06 229.291   3
   1  -8 -12 3842.96 246.494  43
  -1  -8  12 3511.49 182.065  27
  -1  -8  11 359.795 292.501   1
  -1  -8  11 365.885 113.302   3
   1  -8 -11 329.603 135.534  43
  -1  -8  11 428.445 84.8066  27
  -1  -8  10 126.871 245.842   1
  -1  -8  10 229.395 100.659   3
   1  -8 -10 149.460 117.816  43
  -1  -8  10 182.763 74.1020  27
  -1  -8   9 3347.05 411.920   1
   1  -8  -9 3399.31 211.057  43
  -1  -8   9 3481.47 166.460  27
  -1  -8   8 8534.15 560.055   1
  -1  -8   8 8108.09 304.845  27
  -1  -8   7 2666.93 300.532   1
   1  -8  -7 1892.25 176.769  10
  -1  -8   6 4090.20 249.633   9
  -1  -8   6 3657.63 306.833   1
  -1  -8   5 14817.8 697.695   1
   1  -8  -5 13513.7 659.432  10
  -1  -8   4 35562.2 1380.28   1
  -1  -8   4 33316.7 1292.62  27
  -1  -8   3 8453.58 398.462   9
   1  -8  -2 4068.27 253.065   9
  -1  -8   2 4468.72 250.550   9
   1  -8  -1 15705.7 665.447   9
   1  -8   0 7080.27 348.056   9
   1  -8   1 31346.4 1243.80   9
   1  -8   2 33629.7 1337.47   9
  -1  -8  -3 4020.41 198.954   2
   1  -8   4 2298.04 203.600   1
   1  -8   4 2202.51 109.803  27
  -1  -8  -5 4860.52 315.592  10
   1  -8   5 5631.99 233.575  27
   1  -8   6 14855.0 659.909   1
   1  -8   6 11742.1 444.660  27
  -1  -8  -7 7527.80 455.963  10
   1  -8   7 9773.47 382.652  27
  -1  -8  -8 8381.03 458.183  10
  -1  -8  -8 6735.04 486.479   8
   1  -8   9 782.331 284.736   1
  -1  -8  -9 318.820 190.276   8
  -1  -8  -9 367.004 127.235  43
  -1  -8 -10 1671.07 279.801   8
   1  -8  10 4088.38 195.678   3
   1  -8  10 3669.40 466.423   1
  -1  -8 -10 2471.65 212.827  43
   1  -8  11 3669.34 476.956   1
   1  -8  11 3517.02 194.010   3
  -1  -8 -12 4650.05 301.770  43
   1  -8  12 4320.63 237.323  27
  -1  -8 -13 1234.56 183.458  43
   1  -8  13 1292.87 122.741  27
   1  -8  14 3849.35 359.407  14
  -1  -8 -14 4758.02 301.272  43
   1  -8  14 4450.62 232.606  27
   1  -8  15 575.181 130.205   3
  -1  -8 -15 269.985 142.121  43
   1  -8  15 448.516 90.3388  27
  -1  -8 -16 628.445 140.300  43
   1  -8  16 567.543 87.3419  27
  -1  -8 -17 119.538 111.332  43
   1  -8  17 75.9334 68.3064  27
  -1  -8 -18 641.222 75.7138  18
   1  -8  18 633.536 121.729  40
  -1  -8 -18 1007.02 120.621  43
   1  -8  18 1009.34 75.5710  27
  -1  -8 -19 296.711 76.9764  43
   1  -8  19 348.751 83.5341  40
   1  -7 -19 132.276 64.4015  18
  -1  -7  19 168.098 96.4614  40
   1  -7 -19 225.915 87.0301  43
  -1  -7  18 692.579 109.224   4
  -1  -7  18 449.300 130.975  40
   1  -7 -18 598.105 121.416  43
   1  -7 -17 575.724 137.570  43
  -1  -7  17 525.168 73.3998  27
   1  -7 -16 2363.12 203.980  43
  -1  -7  16 2278.79 133.762  27
   1  -7 -15 870.604 160.486  43
  -1  -7  15 747.763 94.4502  27
  -1  -7  14 1150.79 403.871   1
  -1  -7  14 1526.60 174.404   3
   1  -7 -14 1515.35 180.666  43
  -1  -7  14 1255.47 110.624  27
  -1  -7  13 1416.41 430.815   1
  -1  -7  13 2252.22 185.776   3
   1  -7 -13 1883.09 191.499  43
  -1  -7  13 1759.29 127.103  27
  -1  -7  12 1180.00 145.906   3
  -1  -7  12 1161.40 370.708   1
   1  -7 -12 1014.32 160.409  43
  -1  -7  12 1159.09 129.599  34
  -1  -7  12 980.159 99.3437  27
  -1  -7  11 789.006 127.217   3
  -1  -7  11 574.054 322.747   1
   1  -7 -11 693.252 137.157  43
  -1  -7  11 669.378 86.5245  27
  -1  -7  10 1870.93 377.564   1
  -1  -7  10 1863.35 148.995   3
   1  -7 -10 2133.48 165.148  43
  -1  -7  10 1678.09 113.967  27
  -1  -7   9 1064.60 113.683   3
  -1  -7   9 1088.32 296.126   1
  -1  -7   9 795.197 80.9083  27
  -1  -7   8 8799.52 579.652   1
   1  -7  -8 6374.00 379.095  10
  -1  -7   8 9099.31 329.894   3
  -1  -7   8 7380.28 301.834  27
   1  -7  -7 6711.49 367.789  10
  -1  -7   7 7551.19 302.666  27
   1  -7  -6 36829.8 1576.46  10
  -1  -7   6 50026.3 1742.61   1
  -1  -7   5 50348.2 1843.05   1
   1  -7  -5 42093.2 1755.32  10
  -1  -7   4 48288.9 1858.44   9
  -1  -7   4 47612.9 1896.72   1
  -1  -7   3 17893.6 774.707   1
  -1  -7   3 19825.5 772.535   9
   1  -7  -2 69040.4 2585.93   9
  -1  -7   2 66871.2 2580.03   9
   1  -7  -1 6428.72 313.490   9
   1  -7   0 14228.8 596.560   9
   1  -7   1 14212.3 601.894   9
  -1  -7  -2 987.705 78.7758   2
  -1  -7  -4 1762.07 175.398  10
  -1  -7  -5 7779.51 392.363  10
  -1  -7  -6 14741.3 641.443  10
  -1  -7  -7 5752.80 326.562  10
  -1  -7  -8 1736.03 261.362   8
  -1  -7  -8 2431.94 238.373  10
   1  -7   9 1957.41 330.396   1
   1  -7   9 2341.14 136.905   3
   1  -7  10 4469.41 198.736   3
   1  -7  10 4012.72 476.106   1
  -1  -7 -10 1624.05 264.932   8
  -1  -7 -10 2304.60 204.228  43
   1  -7  11 736.741 328.360   1
   1  -7  11 1195.06 132.169   3
  -1  -7 -11 567.596 148.479  43
   1  -7  12 5320.31 247.670   3
   1  -7  12 5071.22 602.581   1
  -1  -7 -12 3228.94 251.583  43
   1  -7  12 3056.82 185.809  27
   1  -7  13 2294.00 499.768   1
  -1  -7 -13 2624.96 224.656  43
   1  -7  13 2195.23 153.364  27
   1  -7  14 2214.45 286.124  14
   1  -7  14 2917.13 542.890   1
  -1  -7 -14 2918.46 236.582  43
   1  -7  14 2718.96 167.456  27
   1  -7  15 317.072 135.939   3
  -1  -7 -15 375.043 147.885  43
   1  -7  15 309.390 89.1397  27
  -1  -7 -16 1604.52 179.609  43
   1  -7  16 1284.35 113.237  27
  -1  -7 -17 826.134 142.940  43
   1  -7  17 718.004 85.4536  27
  -1  -7 -18 26.1785 66.4529  18
   1  -7  18 82.8054 105.384  40
  -1  -7 -18 67.3251 103.554  43
   1  -7  18 10.3248 60.2046  27
   1  -7  19 17.7098 80.8902  40
  -1  -7 -19 59.7961 79.2197  43
  -1  -7 -19 67.0971 49.3721   6
   1  -6 -20-4.63450 57.2589  43
   1  -6 -19 60.8688 65.4826  18
  -1  -6  19 127.427 98.4204  40
   1  -6 -19 100.038 94.2820  43
   1  -6 -18 1744.11 168.204  43
  -1  -6  18 1449.64 163.234  40
   1  -6 -17 1169.23 162.308  43
  -1  -6  17 950.326 76.7426  27
   1  -6 -16 1125.37 166.428  43
  -1  -6  16 735.747 89.9906  27
  -1  -6  15 874.332 158.683   3
   1  -6 -15 783.513 159.094  43
  -1  -6  15 454.606 87.9397  27
  -1  -6  14 3566.45 229.683   3
  -1  -6  14 2671.33 536.051   1
   1  -6 -14 3111.27 230.492  43
  -1  -6  14 2385.49 150.584  27
  -1  -6  13-47.2090 127.899   3
  -1  -6  13 20.7729 330.355   1
   1  -6 -13-15.0666 131.097  43
  -1  -6  13 1.07729 80.5503  27
  -1  -6  12 5427.47 267.754   3
  -1  -6  12 4481.66 570.476   1
   1  -6 -12 4728.80 276.419  43
  -1  -6  12 4088.98 208.732  27
  -1  -6  11 4065.24 222.570   3
  -1  -6  11 3707.97 500.554   1
   1  -6 -11 3802.70 227.792  43
  -1  -6  11 3133.66 169.542  27
  -1  -6  10 4323.42 215.148   3
  -1  -6  10 4243.35 483.638   1
   1  -6 -10 3583.77 218.745  43
  -1  -6  10 3484.64 174.981  27
  -1  -6   9 2628.22 156.967   3
  -1  -6   9 2779.18 370.645   1
  -1  -6   9 2177.94 124.068  27
  -1  -6   8 10184.4 616.430   1
   1  -6  -8 5433.45 392.226   8
  -1  -6   8 9829.46 346.090   3
   1  -6  -8 6704.40 386.508  10
  -1  -6   8 7626.83 316.560  27
  -1  -6   7 153.855 204.450   1
   1  -6  -7 106.997 103.708  10
  -1  -6   7 177.497 59.5140  27
   1  -6  -6 5709.76 308.602  10
  -1  -6   6 7539.00 464.183   1
  -1  -6   5 19743.8 831.245   1
   1  -6  -5 16247.3 719.575  10
  -1  -6   4 10085.7 508.082   1
  -1  -6   3 23743.7 954.379   1
  -1  -6   3 22909.2 923.640   9
  -1  -6   2 103443. 3788.94   9
   1  -6  -2 103490. 3791.88   9
  -1  -6   2 95803.9 3784.65   1
   1  -6  -1 2817.07 172.949   9
   1  -6   0 58057.3 2209.13   9
  -1  -6  -2 10698.7 435.699   2
  -1  -6  -4 33688.9 1331.99  10
  -1  -6  -5 11938.6 527.009  10
  -1  -6  -6 9148.87 427.848  10
  -1  -6  -7 3503.06 241.690  10
  -1  -6  -8 4605.88 431.724   8
   1  -6   8 10055.4 366.732   3
   1  -6   9 9143.70 334.043   3
  -1  -6  -9 3560.78 388.083   8
  -1  -6 -10 4671.42 288.806  43
   1  -6  10 6896.08 591.704   1
  -1  -6 -10 3241.68 346.507   8
   1  -6  10 7390.79 284.440   3
  -1  -6 -11 8872.42 463.301  43
   1  -6  11 13767.6 463.229   3
  -1  -6 -11 6078.21 505.827   8
   1  -6  11 11687.7 837.845   1
  -1  -6 -12 1538.84 184.038  43
   1  -6  12 1711.86 440.412   1
   1  -6  12 2061.97 173.002   3
   1  -6  13 9828.92 595.211  14
  -1  -6 -13 9754.41 540.371  43
   1  -6  14 7721.92 497.092  14
  -1  -6 -14 8518.58 435.167  43
   1  -6  14 7079.66 354.436  27
   1  -6  15 544.394 210.081  14
  -1  -6 -15 800.978 163.999  43
   1  -6  15 545.515 98.3842  27
   1  -6  16 298.858 138.003   3
  -1  -6 -16 132.292 144.920  43
   1  -6  16 251.690 84.1537  27
   1  -6  17 442.513 135.133   3
  -1  -6 -17 380.740 134.129  43
   1  -6  17 291.639 78.4568  27
  -1  -6 -18 1030.70 95.3225  18
   1  -6  18 1052.75 142.653  40
   1  -6  18 1269.69 86.8771  27
  -1  -6 -19 39.5973 54.2005  18
  -1  -6 -19-37.5218 58.7392   6
   1  -6  19 32.2916 82.7432  40
  -1  -6 -19 85.4254 90.9359  43
  -1  -6 -20 258.224 66.9623  43
   1  -5 -20-25.8009 72.9662  43
  -1  -5  19 449.382 104.738   4
   1  -5 -19 406.498 112.096  43
  -1  -5  19 329.539 105.667  40
   1  -5 -18 461.281 135.620  43
  -1  -5  18 328.651 125.616  40
  -1  -5  17 576.916 144.597  40
   1  -5 -17 664.551 148.954  43
   1  -5 -16 722.718 158.271  43
  -1  -5  16 466.014 81.0827  27
  -1  -5  15 651.347 406.258   1
  -1  -5  15 715.611 163.213   3
   1  -5 -15 643.451 158.344  43
  -1  -5  15 481.167 86.7020  27
  -1  -5  14 1358.34 170.955   3
  -1  -5  14 1100.42 415.926   1
   1  -5 -14 979.978 170.714  43
  -1  -5  14 951.506 100.898  27
  -1  -5  13 5793.01 284.940   3
  -1  -5  13 5072.24 629.713   1
   1  -5 -13 4685.27 276.914  43
  -1  -5  12 1823.30 164.263   3
  -1  -5  12 1419.69 434.878   1
   1  -5 -12 1262.75 157.816  43
  -1  -5  12 1156.58 103.004  27
  -1  -5  11 3162.26 479.443   1
  -1  -5  11 3112.00 184.318   3
  -1  -5  10 9953.87 432.267   3
  -1  -5  10 9745.06 738.719   1
  -1  -5   9 10336.1 702.322   1
  -1  -5   9 9735.41 417.461   3
  -1  -5   8 10555.4 650.972   1
  -1  -5   8 10655.3 389.219   3
   1  -5  -7 370.547 147.722   8
  -1  -5   7 595.151 245.590   1
   1  -5  -7 466.148 116.666  10
   1  -5  -6 769.231 106.759  10
  -1  -5   6 925.500 237.569   1
   1  -5  -5 268.336 90.5434  10
  -1  -5   5 347.107 183.227   1
  -1  -5   4 1083.47 179.733   1
  -1  -5   3 67241.3 2591.36   1
   1  -5  -2 526610. 21057.6   9
  -1  -5   2 550867. 21058.6   9
   1  -5  -1 32840.3 1210.33   9
  -1  -5   1 30281.8 1200.72   1
   1  -5   0 44795.4 1708.82   9
  -1  -5  -1 5855.61 244.360   2
  -1  -5  -3 25671.6 1018.84  10
  -1  -5  -4 89038.8 3370.41  10
  -1  -5  -5 482.466 102.786  10
  -1  -5  -6 10734.4 484.894  10
  -1  -5  -7 13059.1 552.871  10
  -1  -5  -7 10809.0 578.104   8
  -1  -5  -8 1889.82 233.240   8
  -1  -5  -9 4377.33 403.160   8
   1  -5   9 9110.90 344.515   3
  -1  -5 -10 10755.4 511.033  43
  -1  -5 -10 7227.92 554.823   8
  -1  -5 -11 4150.48 267.851  43
   1  -5  11 6193.35 265.811   3
   1  -5  11 5462.94 584.102   1
  -1  -5 -11 3268.38 319.971   8
  -1  -5 -12 7261.64 420.200  43
   1  -5  12 7772.08 773.537   1
   1  -5  13 4807.59 372.629  14
  -1  -5 -13 4980.10 325.417  43
   1  -5  13 7419.86 329.524   3
   1  -5  13 6805.11 728.903   1
   1  -5  14 6063.03 470.030  14
   1  -5  14 8281.80 858.124   1
  -1  -5 -14 7727.46 425.296  43
   1  -5  15 1122.60 247.606  14
   1  -5  15 1409.66 489.023   1
  -1  -5 -15 1315.99 187.590  43
   1  -5  15 956.771 113.350  27
  -1  -5 -16 2722.77 225.383  43
   1  -5  16 1837.84 141.271  27
  -1  -5 -17 2052.66 145.516  18
   1  -5  17 2494.45 144.311  27
  -1  -5 -18-14.2484 70.9150  18
   1  -5  18 55.1554 109.274  40
  -1  -5 -18 46.9695 119.673  43
   1  -5  18 12.3429 48.5842  27
  -1  -5 -19 216.510 60.5576  18
  -1  -5 -19 178.717 101.229  43
   1  -5  19 132.956 84.8507  40
  -1  -5 -20 84.9107 47.7014   6
  -1  -5 -20 242.853 74.4624  43
   1  -4 -20 383.260 94.8303  43
  -1  -4  19 275.166 100.447  40
   1  -4 -19 384.476 116.246  43
   1  -4 -18 1458.02 162.068  43
  -1  -4  18 850.964 142.221  40
  -1  -4  17 196.531 133.717  40
   1  -4 -17 373.985 142.193  43
  -1  -4  16 610.203 160.778   3
   1  -4 -16 392.739 151.260  43
  -1  -4  16 271.138 74.4174  27
  -1  -4  15 575.594 402.605   1
  -1  -4  15 408.005 156.214   3
   1  -4 -15 722.648 157.294  43
  -1  -4  15 272.407 81.5235  27
  -1  -4  14 1058.06 446.165   1
  -1  -4  14 1207.16 171.557   3
   1  -4 -14 927.624 162.899  43
  -1  -4  14 673.013 93.2724  27
  -1  -4  13 485.581 140.739   3
  -1  -4  13 357.887 361.603   1
  -1  -4  13 264.352 77.8765  27
  -1  -4  12 220.273 119.433   3
  -1  -4  12 241.518 337.740   1
  -1  -4  12 187.841 72.3751  27
  -1  -4  11 4513.07 558.093   1
  -1  -4  11 4604.47 250.986   3
  -1  -4  10 18440.1 742.947   3
  -1  -4  10 18169.4 1080.23   1
   1  -4  -9 3613.69 218.357  13
  -1  -4   9 4224.54 456.247   1
  -1  -4   9 4221.89 200.330   3
   1  -4  -8 3188.65 197.886  13
  -1  -4   8 3735.51 180.795   3
  -1  -4   8 3804.74 407.528   1
  -1  -4   7 3500.85 354.993   1
   1  -4  -7 1803.28 182.749   8
   1  -4  -6 65916.0 2388.80  10
   1  -4  -6 54232.1 2392.35   8
  -1  -4   5 12136.0 572.323   1
   1  -4  -5 9876.72 436.127  10
   1  -4  -4 180359. 6690.71  10
  -1  -4   4 175373. 6765.94   1
  -1  -4   3 15814.4 689.034   1
  -1  -4   2 532234. 20093.5   9
   1  -4  -2 500020. 20090.0   9
   1  -4  -1 7801.89 353.032   9
  -1  -4   1 9570.91 367.474   1
  -1  -4  -1 2458.77 135.890   2
  -1  -4  -3 2002.84 139.183  10
  -1  -4  -4 14615.2 598.803  10
  -1  -4  -5 10764.6 462.411  10
  -1  -4  -6 61870.9 2363.54  13
  -1  -4  -6 61082.1 2413.03   8
  -1  -4  -6 63224.0 2381.56  10
  -1  -4  -7 8019.48 374.141  13
  -1  -4  -7 7740.63 430.910   8
  -1  -4  -8 13447.6 569.674  13
  -1  -4  -8 12265.2 615.001   8
  -1  -4  -9 123.103 115.618  13
  -1  -4  -9 30.0910 151.556   8
   1  -4   9 236.331 87.9046   3
  -1  -4 -10 11546.6 562.644  13
  -1  -4 -10 11575.6 535.690  43
  -1  -4 -11 1197.29 150.255  43
  -1  -4 -11 1045.57 195.555   8
   1  -4  11 2012.88 400.184   1
   1  -4  11 2074.50 152.338   3
   1  -4  12 22769.3 1054.31  14
  -1  -4 -12 21496.2 1002.15  43
   1  -4  13 1979.09 250.908  14
  -1  -4 -13 1695.30 192.379  43
   1  -4  13 2549.28 194.209   3
   1  -4  13 1957.85 495.078   1
   1  -4  14 3469.16 338.035  14
   1  -4  14 5880.86 289.575   3
   1  -4  14 4851.31 699.420   1
  -1  -4 -14 3060.29 261.890  43
   1  -4  15 83.1968 198.588  14
   1  -4  15-180.030 405.704   1
   1  -4  15-25.1360 138.410   3
  -1  -4 -15 73.6660 144.683  43
   1  -4  15-164.933 86.9308  27
   1  -4  16 34.4557 140.399   3
  -1  -4 -16 55.8152 138.386  43
   1  -4  16 3.25852 82.7282  27
  -1  -4 -17 123.907 80.6140  18
   1  -4  17 272.810 143.842   3
  -1  -4 -17 209.257 136.883  43
   1  -4  17 20.2679 74.6372  27
  -1  -4 -18 1118.72 91.8234  18
   1  -4  18 2275.54 179.382   3
  -1  -4 -18 1959.18 169.644  43
   1  -4  18 1323.20 136.403  40
  -1  -4 -19 100.122 61.0578  18
   1  -4  19 193.412 81.2497  40
  -1  -4 -19-2.04568 106.904  43
  -1  -4 -20 52.8235 52.0519   6
  -1  -4 -20 50.9051 77.6547  43
   1  -3 -20 317.351 98.9174  43
   1  -3 -19 438.048 126.643  43
  -1  -3  19 516.993 102.266  40
   1  -3 -18 225.221 131.951  43
  -1  -3  18 228.109 117.698  40
  -1  -3  17 397.722 138.848  40
   1  -3 -17 505.439 150.694  43
  -1  -3  16 2251.38 223.030   3
   1  -3 -16 2160.13 208.144  43
  -1  -3  15 781.847 168.432   3
  -1  -3  15 526.315 423.977   1
   1  -3 -15 854.526 163.062  43
  -1  -3  15 407.520 82.5863  27
  -1  -3  14 518.667 155.185   3
  -1  -3  14 436.994 396.897   1
  -1  -3  14 98.0968 78.2635  27
  -1  -3  13 943.650 156.454   3
  -1  -3  13 1289.70 443.772   1
  -1  -3  13 583.942 85.1191  27
   1  -3 -12 10287.4 521.496  13
  -1  -3  12 11166.8 905.367   1
  -1  -3  12 12492.5 512.276   3
   1  -3 -11 3057.33 215.650  13
  -1  -3  11 3125.85 479.117   1
  -1  -3  11 3119.75 198.254   3
   1  -3 -10 8975.54 428.425  13
  -1  -3  10 9583.86 409.729   3
  -1  -3  10 9597.16 717.757   1
   1  -3  -9 32827.4 1231.00  13
  -1  -3   9 35378.2 1212.90   3
  -1  -3   9 34140.1 1537.90   1
   1  -3  -8 2787.27 174.938  13
  -1  -3   8 2332.40 361.157   1
  -1  -3   8 2801.41 153.003   3
   1  -3  -7 1318.21 124.106  13
   1  -3  -7 912.112 141.504   8
  -1  -3   7 1106.49 268.424   1
   1  -3  -6 47918.6 1728.09  13
   1  -3  -6 44802.0 1741.82  10
   1  -3  -5 8.48309 69.9470  13
  -1  -3   5 56.4514 165.226   1
   1  -3  -5 78.7565 89.1516   8
   1  -3  -5 10.4517 57.8566  10
  -1  -3   4 93017.4 3007.91   1
   1  -3  -4 92895.4 2901.86  10
  -1  -3   3 49534.7 1936.93   1
  -1  -3   2 68824.3 2623.01   1
   1  -3  -1 182.447 64.4426   9
  -1  -3   1 260.509 80.6444   1
  -1  -3  -2 151393. 5656.46  10
  -1  -3  -3 17028.5 675.620  10
  -1  -3  -4 47747.1 1919.01  13
  -1  -3  -4 54689.4 1930.81  10
  -1  -3  -5 34638.2 1454.51  13
  -1  -3  -5 38994.3 1472.14  10
  -1  -3  -6 134018. 5169.37  13
  -1  -3  -6 145733. 5221.17   8
  -1  -3  -7 3716.16 218.103  13
  -1  -3  -7 3415.28 262.687   8
  -1  -3  -8 35890.4 1346.54  13
  -1  -3  -8 31576.7 1385.21   8
  -1  -3  -9 7881.53 371.148  13
  -1  -3  -9 6491.44 401.939   8
  -1  -3 -10 2796.58 218.214  13
  -1  -3 -10 2197.47 242.729   8
   1  -3  11 2716.28 228.009  14
  -1  -3 -11 2340.57 209.823  13
   1  -3  12 524.059 170.890  14
  -1  -3 -12 480.374 152.097  13
  -1  -3 -12 263.673 129.222  43
   1  -3  12 382.141 334.115   1
   1  -3  12 496.294 123.521   3
   1  -3  13 2562.40 271.206  14
  -1  -3 -13 2873.38 223.742  43
   1  -3  13 3645.23 228.421   3
   1  -3  13 3233.54 583.645   1
   1  -3  14 10347.0 668.130  14
  -1  -3 -14 12152.4 600.962  43
   1  -3  14 15785.0 1171.19   1
   1  -3  14 16729.2 618.334   3
   1  -3  15 4947.03 464.804  14
   1  -3  15 9273.48 396.849   3
   1  -3  15 7761.38 879.754   1
  -1  -3 -15 6186.80 374.672  43
  -1  -3 -16 2135.28 204.880  43
   1  -3  16 1271.31 121.232  27
  -1  -3 -17 441.930 89.3465  18
   1  -3  17 946.540 167.835   3
  -1  -3 -17 750.352 155.418  43
   1  -3  17 397.060 82.1714  27
  -1  -3 -18 30.2633 72.2825  18
   1  -3  18 5.20780 102.086  40
  -1  -3 -18 83.1649 126.042  43
   1  -3  18 167.857 130.734   3
  -1  -3 -19 112.676 63.5259  18
  -1  -3 -19 2.14747 107.387  43
  -1  -3 -20 523.616 100.417  43
  -1  -2  20 649.740 105.446   4
   1  -2 -20 470.855 110.254  43
  -1  -2  19 172.705 90.1632  40
   1  -2 -19 93.4919 116.186  43
  -1  -2  18 58.3266 112.222  40
   1  -2 -18 140.108 132.952  43
  -1  -2  17 1554.31 196.796   3
  -1  -2  17 1093.89 155.370  40
   1  -2 -17 1154.82 172.873  43
  -1  -2  16 218.934 156.890   3
   1  -2 -16 285.074 145.902  43
  -1  -2  16 117.550 130.880  40
  -1  -2  15 2074.54 514.252   1
  -1  -2  15 2814.77 221.913   3
  -1  -2  14 670.508 413.744   1
  -1  -2  14 430.063 152.025   3
  -1  -2  14 246.647 78.0221  27
   1  -2 -13 3118.73 245.256  13
  -1  -2  13 4228.11 599.448   1
  -1  -2  13 3919.36 240.720   3
   1  -2 -12 1062.09 160.078  13
  -1  -2  12 862.943 362.806   1
  -1  -2  12 1287.00 150.106   3
   1  -2 -11 6666.20 347.928  13
  -1  -2  11 6668.92 323.835   3
  -1  -2  11 6592.40 645.437   1
  -1  -2  10 2450.84 138.220  16
   1  -2 -10 2806.24 191.445  13
  -1  -2  10 2483.23 165.318   3
  -1  -2  10 2669.03 425.607   1
   1  -2  -9 21938.3 805.453  13
  -1  -2   9 21351.3 758.206  16
  -1  -2   9 21298.0 1093.59   1
  -1  -2   9 19033.6 772.393   3
   1  -2  -8 11620.6 450.605  13
  -1  -2   8 10802.9 422.961   3
  -1  -2   8 11519.6 677.091   1
   1  -2  -7 35780.3 1224.76  13
  -1  -2   7 34810.4 1424.20   1
   1  -2  -6 10209.8 395.863  13
  -1  -2   6 9394.29 541.688   1
   1  -2  -5 4074.59 183.335  13
  -1  -2   5 4900.20 328.102   1
   1  -2  -4 11757.9 465.469  13
  -1  -2   4 13265.0 580.121   1
   1  -2  -4 13063.4 473.496  10
  -1  -2   3 9850.10 437.838   1
   1  -2  -3 10469.1 355.666  10
  -1  -2   2 39253.8 1525.79   1
   1  -2  -1 1330.50 81.0320   9
  -1  -2   1 2161.95 124.241   1
  -1  -2   0 45159.2 1693.22   2
  -1  -2  -2 365607. 13594.9  10
  -1  -2  -3 35.5273 73.5532  13
  -1  -2  -3 53.7305 64.8429  10
  -1  -2  -4 339776. 10237.1   8
  -1  -2  -4 299206. 10206.8  10
  -1  -2  -5 24321.6 994.165  13
  -1  -2  -5 28316.3 1039.36   8
  -1  -2  -6 66722.6 2600.93  13
  -1  -2  -6 72307.8 2642.59   8
  -1  -2  -7 403.325 124.402  13
  -1  -2  -7 496.696 156.813   8
  -1  -2  -8 60059.8 2221.08  13
  -1  -2  -8 54628.6 2252.69   8
  -1  -2  -9 11226.8 482.059  13
  -1  -2  -9 9288.05 505.299   8
   1  -2  10 10181.8 491.739  14
  -1  -2 -10 10408.2 490.313  13
   1  -2  11 5250.80 321.476  14
  -1  -2 -11 5234.61 311.808  13
   1  -2  11 5946.66 280.355   3
  -1  -2 -12 2082.48 214.954  13
   1  -2  12 2262.67 237.813  14
   1  -2  12 2968.14 193.926   3
  -1  -2 -12 1645.67 236.378   8
   1  -2  12 3219.86 502.121   1
   1  -2  13 1619.98 234.973  14
  -1  -2 -13 1075.31 191.440  13
  -1  -2 -13 1551.92 170.542  43
   1  -2  13 2292.02 185.577   3
   1  -2  13 1860.62 498.023   1
   1  -2  14 23026.1 1170.06  14
  -1  -2 -14 22651.6 1116.84  13
  -1  -2 -14 24354.8 1078.81  43
   1  -2  14 34426.7 1104.57   3
   1  -2  14 30932.5 1732.05   1
   1  -2  15 785.207 267.911  14
  -1  -2 -15 1217.12 180.563  43
   1  -2  15 1525.40 520.378   1
   1  -2  15 1378.22 187.652   3
  -1  -2 -16 286.627 93.2948  18
  -1  -2 -16 482.148 155.935  43
  -1  -2 -17 498.144 93.5892  18
  -1  -2 -17 805.984 156.040  43
   1  -2  17 481.922 126.262  40
   1  -2  17 448.465 81.0854  27
  -1  -2 -18 297.303 81.2432  18
   1  -2  18 450.599 109.175  40
  -1  -2 -18 634.525 138.133  43
   1  -2  18 786.287 153.378   3
  -1  -2 -19 0.79091 62.7829  18
  -1  -2 -19 86.1076 109.232  43
  -1  -2 -20 602.787 103.284  43
   1  -1 -21 8.21372 57.6730  43
   1  -1 -20 305.372 103.558  43
  -1  -1  20 227.068 98.8546   4
   1  -1 -19 125.737 118.917  43
  -1  -1  18 1800.16 157.276  40
   1  -1 -18 2186.01 195.069  43
  -1  -1  17 2398.18 198.039  40
   1  -1 -17 2754.02 226.410  43
  -1  -1  16 2314.76 204.401  40
   1  -1 -16 2817.14 228.387  43
  -1  -1  15 820.084 174.144   3
  -1  -1  15 575.531 422.042   1
  -1  -1  14 1365.09 466.134   1
  -1  -1  14 871.622 161.420   3
  -1  -1  13 92.7056 125.970   3
  -1  -1  13 45.3040 348.466   1
   1  -1 -13 183.361 144.854   7
   1  -1 -13 193.813 136.619  13
  -1  -1  12 10498.7 850.917   1
  -1  -1  12 11164.1 462.301   3
   1  -1 -12 11048.0 490.257  13
  -1  -1  12 9533.80 413.244  16
  -1  -1  11 1783.80 392.771   1
  -1  -1  11 1808.93 154.056   3
   1  -1 -11 2213.20 181.591  13
  -1  -1  11 1638.63 117.228  16
  -1  -1  10 4909.91 519.008   1
  -1  -1  10 5185.00 260.219   3
  -1  -1  10 4956.17 232.857  16
   1  -1 -10 6126.69 295.983  13
  -1  -1  10 5358.63 247.020  26
  -1  -1   9 48600.0 2087.42   1
  -1  -1   9 46136.6 1776.73   3
  -1  -1   9 46349.6 1757.52  16
  -1  -1   9 44000.3 1766.27  26
  -1  -1   8 47482.8 1702.01   3
  -1  -1   8 45617.3 1952.09   1
   1  -1  -7 373.804 107.106   8
  -1  -1   7 508.124 227.394   1
   1  -1  -7 627.294 113.413  13
  -1  -1   6 122216. 4286.32   1
   1  -1  -6 122143. 4121.30  13
   1  -1  -5 2564.24 153.278   8
  -1  -1   5 3324.42 273.532   1
   1  -1  -5 3032.59 152.518  13
   1  -1  -4 10878.3 489.604   8
   1  -1  -4 13153.1 489.351  13
   1  -1  -3 1954.96 92.4237  10
  -1  -1   3 2239.10 191.127   1
   1  -1  -3 1365.29 94.5645   8
   1  -1  -3 1512.81 92.8255  13
  -1  -1   2 113938. 3148.77   1
   1  -1  -2 111185. 3072.40  10
  -1  -1   1 618.365 35.7500   9
   1  -1  -1 525.106 36.0153   9
  -1  -1   0 157867. 6112.51   2
  -1  -1   0 178297. 6133.40   1
  -1  -1  -1 7010.23 277.410  10
  -1  -1  -2 347081. 12902.5  10
  -1  -1  -3 687.061 108.222   8
  -1  -1  -4 13571.0 574.803   8
  -1  -1  -5 946.748 132.478   8
  -1  -1  -5 789.237 102.922  13
  -1  -1  -6 61308.8 2179.46   8
  -1  -1  -6 53432.4 2140.17  13
  -1  -1  -7 10432.4 503.207   8
  -1  -1  -7 11176.6 481.941  13
  -1  -1  -8 9451.87 479.953   8
  -1  -1  -8 10168.8 453.979  13
  -1  -1  -9 7137.66 405.218   8
   1  -1   9 7163.39 370.280  14
  -1  -1  -9 7818.85 374.560  13
   1  -1   9 7482.57 312.772  26
  -1  -1 -10 18253.0 758.331  13
   1  -1  10 17238.3 760.175  14
   1  -1  10 18575.4 695.294  26
  -1  -1 -11 107.135 143.431   8
   1  -1  11 128.436 99.3537   3
  -1  -1 -11 59.4654 92.0645   7
   1  -1  11 136.104 140.435  14
  -1  -1 -11 226.574 129.156  13
   1  -1  11 76.5436 79.3445  26
   1  -1  12 5322.49 643.453   1
   1  -1  12 5739.97 294.400   3
   1  -1  12 4888.79 348.683  14
  -1  -1 -12 5569.76 335.365  13
   1  -1  13 1998.27 485.655   1
   1  -1  13 2055.79 185.365   3
  -1  -1 -13 1614.40 212.381  13
   1  -1  13 1600.82 239.487  14
   1  -1  14 4863.94 279.409   3
   1  -1  14 4430.29 703.943   1
  -1  -1 -14 4120.31 316.063  13
   1  -1  14 3619.14 366.175  14
   1  -1  15 7922.44 347.119   3
   1  -1  15 7644.58 834.263   1
  -1  -1 -15 4530.49 358.246  13
  -1  -1 -15 4535.21 236.366  18
   1  -1  15 4287.99 440.899  14
   1  -1  16 12512.7 448.667   3
  -1  -1 -16 6599.37 330.422  18
  -1  -1 -17 575.084 95.0863  18
   1  -1  17 518.485 123.168  40
   1  -1  17 451.874 78.2142  27
  -1  -1 -18 276.005 78.8020  18
   1  -1  18 769.290 155.082   3
  -1  -1 -19 162.908 67.5398  18
   1   0 -21 55.9428 60.1069  43
   1   0 -20 1646.51 150.105  43
  -1   0  20 1864.32 149.326   4
   1   0 -19 193.975 125.206  43
  -1   0  18 2243.17 167.226  40
   1   0 -18 2858.99 215.953  43
  -1   0  17 76.4671 115.072  40
   1   0 -17-144.773 138.624  43
  -1   0  17 110.178 151.161   3
  -1   0  16 967.258 151.457  40
  -1   0  16 1491.37 195.472   3
  -1   0  15-239.200 258.665  14
   1   0 -15 71.4251 90.6502  18
  -1   0  15-54.6383 123.681  40
  -1   0  15-40.3902 149.556   3
  -1   0  15 26.0838 408.069   1
  -1   0  14 8205.22 836.555   1
  -1   0  14 8192.19 406.419   3
   1   0 -14 7456.80 433.711  13
   1   0 -13 1112.81 205.277   7
  -1   0  13 1864.09 178.549   3
  -1   0  13 1689.97 460.633   1
  -1   0  13 1299.09 119.790  16
   1   0 -13 1850.02 194.860  13
   1   0 -12 259.837 147.153   7
  -1   0  12 430.155 119.890   3
  -1   0  12 408.256 81.3683  16
   1   0 -12 406.299 141.961  13
  -1   0  12 486.410 105.990  26
  -1   0  11 655.753 340.987   1
   1   0 -11 675.916 150.165   7
  -1   0  11 735.377 118.520   3
   1   0 -11 1146.98 166.490  13
  -1   0  11 751.396 85.5723  16
  -1   0  11 847.699 105.436  26
  -1   0  10 525.468 293.004   1
  -1   0  10 423.736 98.0301   3
  -1   0  10 420.581 71.1974  16
   1   0 -10 590.076 132.033  13
  -1   0  10 348.244 87.0397  26
  -1   0   9 26532.8 1053.03   3
  -1   0   9 27142.0 1351.72   1
  -1   0   9 26719.4 1032.40  16
  -1   0   9 26491.3 1042.39  26
  -1   0   8 280.266 265.371   1
  -1   0   8 234.752 82.2108   3
   1   0  -8 459.540 120.582  13
  -1   0   7 34485.1 1456.49   1
   1   0  -7 37680.8 1274.49  13
  -1   0   6 388.652 202.178   1
   1   0  -6 170.901 85.3008   8
   1   0  -6 281.068 95.8025  13
   1   0  -5 437.463 77.4903   8
   1   0  -5 521.193 89.2839  13
  -1   0   4 370779. 9761.78   1
   1   0  -4 241101. 9619.67   8
  -1   0   3 10766.1 390.473   1
   1   0  -3 6272.76 272.787   8
  -1   0   2 92216.7 3488.98   1
  -1   0   1 63.7134 54.3735   1
  -1   0   0 182.493 50.6857   1
  -1   0  -1 1283.16 78.9660   8
  -1   0  -2 126052. 4712.61   8
  -1   0  -3 3908.72 205.624   8
  -1   0  -4 50187.7 1997.02  11
  -1   0  -4 71767.7 2057.74   8
  -1   0  -5 228.916 95.2797   8
  -1   0  -5 63.2499 84.9115  13
  -1   0  -6 9118.68 402.142   8
  -1   0  -6 8077.69 370.882  13
  -1   0  -7 9.65313 124.703   8
  -1   0  -7 114.601 111.358  13
   1   0   7 99.3053 110.590  14
  -1   0  -8 7737.61 416.679   8
  -1   0  -8 8277.54 386.906  13
   1   0   8 8143.06 386.132  14
  -1   0  -9 5890.10 320.262   7
  -1   0  -9 7023.62 386.376   8
   1   0   9 6792.42 347.698  14
   1   0   9 6314.54 279.828  26
  -1   0 -10 2187.83 186.696   7
  -1   0 -10 2720.12 247.148   8
   1   0  10 2770.40 225.605  14
   1   0  10 2711.30 149.378  26
   1   0  11 4590.16 244.730   3
  -1   0 -11 4997.59 291.097  13
   1   0  11 4457.08 297.800  14
   1   0  11 4353.29 211.581  26
   1   0  12 22547.5 811.194   3
   1   0  12 18501.2 1204.31   1
   1   0  12 18572.4 875.010  14
  -1   0 -12 21425.7 860.706  13
   1   0  12 17648.7 768.728  26
   1   0  13 1442.06 470.224   1
   1   0  13 1581.84 167.019   3
   1   0  13 1421.73 247.861  14
  -1   0 -13 1446.44 203.837  13
   1   0  14 1603.84 181.620   3
   1   0  14 919.735 481.904   1
  -1   0 -14 1334.53 212.560  13
  -1   0 -14 1025.41 108.275  18
   1   0  14 1179.69 277.412  14
   1   0  15 357.250 158.959   3
  -1   0 -15 559.769 182.446  13
  -1   0 -15 182.539 91.4036  18
   1   0  16 2354.59 214.271   3
  -1   0 -16 1110.19 118.771  18
   1   0  17 1526.84 189.112   3
  -1   0 -17 585.200 98.0152  18
   1   0  18 4606.40 246.749   3
  -1   0 -18 2016.46 142.179  18
  -1   0 -19 214.424 66.2423  18
  -1   1  20 1.80364 22.2331  31
   1   1 -19 41.9127 116.305  43
   1   1 -18 2456.32 209.034  43
   1   1 -17 2589.01 216.593  43
   1   1 -16 3317.22 181.684  18
  -1   1  16 2921.22 209.878  40
   1   1 -15 629.649 104.711  18
  -1   1  15 494.383 131.993  40
  -1   1  14 698.632 258.244  14
   1   1 -14 812.359 182.766  13
   1   1 -14 691.766 102.803  18
  -1   1  14 662.712 104.022  16
  -1   1  14 580.749 130.513  40
   1   1 -13 202.013 150.949   7
   1   1 -13 65.2193 143.247  13
  -1   1  13 11.4098 80.7230  16
  -1   1  13 108.692 105.377  26
   1   1 -12 8801.50 530.801   7
  -1   1  12 9867.81 421.248  16
  -1   1  12 9840.95 441.288  26
   1   1 -11 1480.17 185.996   7
  -1   1  11 1220.67 99.8772  16
  -1   1  11 1317.82 120.012  26
   1   1 -10 4433.11 284.426   7
  -1   1  10 3973.79 191.629  16
  -1   1  10 4034.59 207.098  26
   1   1  -9 46063.8 1740.09   7
  -1   1   9 41521.3 1644.88  16
  -1   1   9 43472.3 1655.68  26
   1   1  -8 50617.7 1760.28  13
  -1   1   8 43541.6 1714.49  26
   1   1  -7 632.142 126.270  13
   1   1  -1 463.002 49.2276   7
  -1   1   0 221514. 6760.42  11
   1   1   0 151639. 6754.49   7
  -1   1  -1 11691.2 362.244   7
  -1   1  -1 9895.20 368.153   8
  -1   1  -2 466602. 16496.9  11
  -1   1  -2 457576. 16499.2   8
  -1   1  -2 424720. 16481.7   7
  -1   1  -3 744.425 98.2507   8
  -1   1  -3 687.029 65.2416   7
  -1   1  -4 21472.3 790.848   8
  -1   1  -4 18705.6 759.200   7
  -1   1  -5 851.760 88.4057   7
  -1   1  -5 807.102 102.052  13
   1   1   5 718.115 100.201  14
  -1   1  -6 53255.6 1883.92   7
  -1   1  -6 56274.9 1923.22   8
   1   1   6 44354.2 1881.07  14
  -1   1  -6 46823.5 1882.81  13
  -1   1  -7 10591.7 481.643   8
  -1   1  -7 10470.7 437.585   7
  -1   1  -7 10027.7 444.114  13
   1   1   7 9111.67 442.377  14
  -1   1  -8 9940.19 389.882   7
  -1   1  -8 9262.28 440.468   8
  -1   1  -8 10100.8 398.411  13
   1   1   8 9090.16 400.254  14
  -1   1  -9 7284.73 355.518   7
  -1   1  -9 7305.49 407.827   8
  -1   1  -9 7867.33 370.303  13
   1   1   9 7333.06 374.353  14
   1   1   9 6923.46 302.497  26
  -1   1 -10 14705.9 667.016   7
   1   1  10 16467.9 696.211  14
   1   1  10 14320.8 596.722  16
   1   1  10 16190.6 612.729  26
  -1   1 -11 180.013 102.544   7
   1   1  11 142.904 157.857  14
  -1   1 -11 45.7176 144.245  13
   1   1  11 137.658 58.2692  16
   1   1  11 75.6519 77.0634  26
   1   1  12 4230.09 341.878  14
   1   1  12 4059.21 220.401  26
   1   1  13 1369.00 261.446  14
  -1   1 -13 1653.73 214.549  13
  -1   1 -13 1230.22 106.663  18
   1   1  13 1271.01 128.442  26
  -1   1 -14 3571.98 300.974  13
  -1   1 -14 3289.70 178.872  18
  -1   1 -15 5116.99 245.579  18
  -1   1 -15 5174.71 382.781  13
  -1   1 -15 5573.08 313.936  43
  -1   1 -16 6901.97 326.920  18
  -1   1 -16 9579.82 415.562  43
  -1   1 -17 585.350 97.1320  18
  -1   1 -17 715.812 151.404  43
  -1   1 -18 331.563 81.8241  18
  -1   1 -18 515.409 135.697  43
  -1   1 -19 217.389 66.2474  18
  -1   1 -19 402.874 117.857  43
  -1   1 -20 557.973 100.596  43
  -1   2  20 578.637 100.469   4
  -1   2  20-112.758 60.8389  31
   1   2 -17 1061.06 115.262  18
   1   2 -16 209.689 96.9347  18
   1   2 -15 2318.44 149.549  18
  -1   2  15 2031.02 153.096  16
  -1   2  15 1954.02 172.570  40
  -1   2  14 23.3577 90.9150  16
   1   2 -14 43.7998 161.828  13
   1   2 -14 72.7901 91.5311  18
  -1   2  14 132.800 111.737  40
  -1   2  14 75.6823 120.324  26
   1   2 -13 3101.98 164.519  18
  -1   2  13 2773.49 166.609  16
   1   2 -13 2639.66 291.723   7
  -1   2  13 2359.77 182.444  40
  -1   2  13 3067.01 192.826  26
   1   2 -12 1028.02 190.594   7
  -1   2  12 992.946 103.286  16
  -1   2  12 1244.13 127.678  26
   1   2 -11 5780.39 371.212   7
  -1   2  11 5728.15 259.954  16
  -1   2  11 5545.36 274.855  26
  -1   2  10 1628.00 136.300   3
   1   2 -10 2192.60 207.176   7
  -1   2  10 1593.38 107.402  16
   1   2 -10 2352.83 187.583  13
  -1   2  10 1594.43 125.640  26
  -1   2   9 17151.0 719.416   3
   1   2  -9 22243.9 821.578   7
  -1   2   9 16929.5 697.138  16
   1   2  -9 23587.8 782.815  13
  -1   2   9 18189.8 711.021  26
   1   2  -8 11455.5 453.169   7
  -1   2   8 6907.79 351.374   3
   1   2  -8 11149.6 419.606  13
  -1   2   8 8455.75 350.814  26
   1   2  -7 39715.7 1565.67   7
   1   2  -6 11184.6 499.355   7
   1   2  -5 4774.94 255.178   7
   1   2  -4 18539.9 747.782   7
  -1   2   3 6464.12 345.369   1
   1   2  -2 33570.3 1212.35   7
  -1   2   2 28533.6 1227.49   1
  -1   2   1 1943.13 123.274   1
   1   2  -1 1569.49 117.277   7
  -1   2   1 1717.18 108.700  11
  -1   2   0 87381.5 2631.70  11
  -1   2   0 72828.4 2597.21   2
  -1   2  -1 5621.38 210.752   7
   1   2   1 3188.11 204.145   7
  -1   2  -2 461870. 18755.1  12
  -1   2  -2 488030. 18763.2   8
  -1   2  -3 113.917 75.8176   7
   1   2   3-17.4927 45.5980  11
  -1   2  -3 55.5266 84.0699   8
  -1   2  -4 387632. 14888.5   8
  -1   2  -4 408626. 14874.0   7
  -1   2  -5 37128.1 1245.06   7
  -1   2  -5 35264.0 1267.56   8
  -1   2  -6 106628. 3445.57   8
  -1   2  -6 104122. 3410.15   7
  -1   2  -6 85325.5 3398.06  13
   1   2   6 74848.9 3396.19  14
  -1   2  -7 411.139 143.143   8
  -1   2  -7 457.513 107.257   7
  -1   2  -7 460.301 127.126  13
   1   2   7 281.502 137.517  14
  -1   2  -8 52331.7 2069.19  11
  -1   2  -8 57080.8 2091.09   7
  -1   2  -8 57988.4 2087.29  13
   1   2   8 49178.2 2092.07  14
  -1   2  -9 11501.2 467.404   7
   1   2   9 10488.8 480.097  14
   1   2   9 10029.0 387.041  22
   1   2   9 8327.18 371.164  16
  -1   2  -9 12191.7 466.854  13
   1   2   9 9672.96 389.879  26
   1   2  10 8724.26 396.315   3
  -1   2 -10 9805.06 450.800   7
   1   2  10 10555.0 489.481  14
   1   2  10 8338.33 358.909  16
  -1   2 -10 11419.9 462.929  13
   1   2  10 9071.73 376.282  26
  -1   2 -11 4518.13 298.187   7
   1   2  11 5389.09 355.998  14
   1   2  11 4302.02 213.712  16
  -1   2 -11 5288.35 219.650  18
   1   2  11 5095.33 235.992  26
   1   2  12 1468.52 257.201  14
  -1   2 -12 1334.19 102.492  18
   1   2  12 1121.90 96.0821  16
   1   2  12 1207.36 118.573  26
  -1   2 -13 1476.66 116.164  18
   1   2  13 1434.17 131.781  26
   1   2  14 26431.5 1563.91   1
  -1   2 -14 27684.1 1054.35  13
  -1   2 -14 23169.1 894.389  18
   1   2  14 21329.7 914.788  26
  -1   2 -15 737.788 104.036  18
  -1   2 -15 788.801 206.416  13
   1   2  15 552.500 448.585   1
  -1   2 -16 380.237 91.6406  18
  -1   2 -16 412.810 142.046  43
  -1   2 -17 537.459 91.2477  18
  -1   2 -17 984.993 148.776  43
  -1   2 -18 572.713 85.4665  18
  -1   2 -18 939.242 144.430  43
  -1   2 -19 26.9550 58.8415  18
  -1   2 -19-47.0507 101.289  43
  -1   2 -20 562.746 98.0190  43
   1   3 -20 236.150 95.8003  43
  -1   3  20 311.337 92.5897  31
   1   3 -19 547.071 125.915  43
   1   3 -18 221.714 80.1664  18
   1   3 -17 123.432 86.5105  18
  -1   3  16 2482.77 214.941   3
   1   3 -16 1814.94 142.611  18
  -1   3  15 769.913 164.506   3
  -1   3  15 1115.77 420.919   1
   1   3 -15 740.987 106.531  18
  -1   3  15 640.483 107.414  16
   1   3 -15 1048.81 196.138  13
  -1   3  14 286.824 375.641   1
  -1   3  14 368.367 144.511   3
   1   3 -14 251.857 92.9746  18
   1   3 -14 221.112 179.954  13
  -1   3  14 303.839 91.8922  16
  -1   3  14 291.382 122.816  26
  -1   3  13 842.179 145.613   3
  -1   3  13 764.190 400.344   1
   1   3 -13 618.545 192.345   7
   1   3 -13 1131.82 195.601  13
  -1   3  13 725.431 102.574  16
   1   3 -13 787.131 97.8426  18
  -1   3  13 672.140 125.225  26
   1   3 -12 10580.8 592.113   7
  -1   3  12 9971.16 829.234   1
  -1   3  12 10279.9 480.305   3
  -1   3  12 9864.69 444.984  16
   1   3 -12 12247.9 444.512  18
  -1   3  12 10044.5 463.911  26
  -1   3  11 2807.96 445.185   1
   1   3 -11 2600.44 261.764   7
  -1   3  11 2512.15 180.391   3
   1   3 -11 3420.32 239.286  13
  -1   3  11 2573.83 145.959  16
   1   3 -11 2941.79 146.526  18
  -1   3  11 2606.80 166.235  26
  -1   3  10 5787.97 308.483   3
   1   3 -10 7964.25 419.382   7
  -1   3  10 6748.41 597.911   1
   1   3 -10 8256.56 378.876  13
   1   3 -10 7921.35 288.316  18
  -1   3  10 5983.80 284.684  16
  -1   3  10 7047.74 306.573  26
  -1   3   9 24495.0 1099.59   3
  -1   3   9 29120.5 1399.69   1
   1   3  -9 35221.6 1218.92   7
  -1   3   9 27322.5 1084.70  16
   1   3  -9 38106.5 1184.39  13
  -1   3   9 30094.2 1098.56  26
   1   3  -8 2219.80 204.807   7
  -1   3   8 1911.17 315.112   1
  -1   3   8 1779.01 129.175   3
  -1   3   8 2165.56 126.125  22
  -1   3   8 2140.18 115.263  16
   1   3  -7 1308.92 163.646   7
  -1   3   7 1172.80 263.433   1
  -1   3   6 43095.5 2230.09   1
   1   3  -6 64683.7 2181.54   7
   1   3  -5 11.1298 93.6994   7
  -1   3   5-32.6097 166.654   1
   1   3  -4 86615.0 2822.77   7
  -1   3   4 58524.5 2839.45   1
  -1   3   3 31079.4 1315.85   1
   1   3  -3 33381.0 1243.19  12
  -1   3   2 41663.4 1606.61  11
   1   3  -2 42383.2 1581.75  12
  -1   3   1 146.986 81.6511   1
  -1   3   1 173.425 97.0335  11
   1   3  -1 42.3812 98.7782   7
  -1   3   0 185465. 5803.48  11
   1   3   0 133269. 5778.15   7
   1   3   1 8936.85 516.435   7
  -1   3  -1 12644.0 507.518  12
  -1   3  -2 197499. 7181.21  12
  -1   3  -2 234252. 7203.48   7
  -1   3  -3 21839.6 807.487  12
  -1   3  -3 26580.8 828.406   7
  -1   3  -4 78835.2 2985.83   7
  -1   3  -5 62303.4 2379.00   7
  -1   3  -6 238788. 7566.62   7
   1   3   6 171971. 7547.66  14
   1   3   7 4586.31 307.547  14
  -1   3  -7 5065.92 287.971  13
  -1   3  -8 44933.1 1756.08  13
   1   3   8 40960.4 1778.87  14
  -1   3  -8 44786.9 1691.82  18
  -1   3  -9 8116.39 378.635  11
  -1   3  -9 9319.88 413.562   7
  -1   3  -9 8118.71 311.816  18
  -1   3  -9 8893.93 397.560  13
   1   3   9 6791.10 310.277  16
   1   3   9 7944.15 433.640  14
   1   3   9 7409.96 322.488  22
  -1   3 -10 1595.11 171.146   7
   1   3  10 1016.63 118.834   3
   1   3  10 1154.68 83.3059  16
  -1   3 -10 1463.28 95.0186  18
   1   3  10 1391.88 102.142  22
  -1   3 -10 1777.55 178.666  13
   1   3  10 1412.51 110.173  26
   1   3  11 1954.37 154.463   3
  -1   3 -11 1892.18 198.213   7
  -1   3 -11 2282.35 123.303  18
   1   3  11 1870.19 115.371  16
   1   3  11 2085.43 138.119  26
   1   3  12-117.081 317.773   1
   1   3  12 30.2727 111.083   3
  -1   3 -12 186.385 76.4411  18
  -1   3 -12 290.276 157.863  13
   1   3  12 62.5496 66.7063  16
   1   3  12 142.742 95.2173  26
   1   3  13 2681.04 204.062   3
   1   3  13 2962.49 528.801   1
  -1   3 -13 2877.58 154.136  18
   1   3  13 2185.36 143.821  16
   1   3  13 2630.40 175.232  26
   1   3  14 10700.5 494.204   3
   1   3  14 11332.5 988.564   1
  -1   3 -14 10415.2 435.800  18
   1   3  14 9837.25 457.739  26
   1   3  15 6645.67 335.700   3
   1   3  15 5851.17 748.071   1
  -1   3 -15 5292.09 257.248  18
  -1   3 -15 6172.45 410.862  13
   1   3  15 5176.55 282.239  26
  -1   3 -16 2473.21 201.715  43
   1   3  16 2769.53 220.598   3
  -1   3 -17 446.467 87.6777  18
  -1   3 -17 588.162 138.964  43
   1   3  17 773.395 157.896   3
  -1   3 -18 12.3271 68.7197  18
  -1   3 -18-47.4524 113.348  43
   1   3  18 50.8183 125.473   3
  -1   3 -19-38.9800 59.3706  18
  -1   3 -19 28.6441 97.7647  43
  -1   3 -20 241.449 59.6320   6
  -1   3 -20 378.403 84.2653  43
   1   4 -20 416.468 93.4485  43
  -1   4  20 382.146 90.4324  31
   1   4 -19 268.345 110.623  43
   1   4 -18 950.026 97.5106  18
   1   4 -18 1147.15 151.905  43
   1   4 -17 348.599 87.8174  18
  -1   4  16 590.566 154.098   3
  -1   4  16 381.644 97.7874  16
   1   4 -16 424.575 93.6120  18
  -1   4  15 482.796 401.143   1
  -1   4  15 507.143 150.584   3
   1   4 -15 415.632 96.5940  18
  -1   4  15 488.803 100.995  16
   1   4 -15 617.145 195.735  13
  -1   4  15 367.417 133.031  26
  -1   4  14 1494.94 462.646   1
  -1   4  14 1404.86 174.804   3
   1   4 -14 1411.30 122.786  18
  -1   4  14 1280.03 125.412  16
   1   4 -14 1979.71 239.867  13
  -1   4  14 1170.99 153.382  26
  -1   4  13 417.703 135.553   3
   1   4 -13 692.392 193.646   7
  -1   4  13 704.662 382.662   1
   1   4 -13 731.686 179.018  13
  -1   4  13 450.462 94.6581  16
   1   4 -13 670.156 94.2297  18
  -1   4  13 493.684 117.460  26
  -1   4  12 124.040 112.089   3
  -1   4  12 249.424 312.505   1
   1   4 -12 267.914 170.078   7
   1   4 -12 234.426 80.7241  18
   1   4 -12 134.146 153.570  13
  -1   4  12 154.263 74.9234  16
  -1   4  12 274.222 102.403  26
  -1   4  11 3478.71 216.138   3
  -1   4  11 3946.73 493.024   1
   1   4 -11 4297.77 329.219   7
  -1   4  11 3526.98 185.822  16
   1   4 -11 4384.06 190.081  18
  -1   4  11 3722.93 206.989  26
   1   4 -10 20306.1 840.933   7
  -1   4  10 16654.3 1004.47   1
  -1   4  10 14553.8 699.006   3
   1   4 -10 20175.4 683.194  18
  -1   4  10 15753.4 680.125  16
   1   4 -10 22694.3 791.943  13
  -1   4  10 17367.7 696.809  26
  -1   4   9 3601.63 418.930   1
   1   4  -9 4838.16 318.645   7
  -1   4   9 3150.10 197.610   3
  -1   4   9 4201.09 198.694  22
   1   4  -9 4535.35 184.389  18
  -1   4   9 3801.84 187.390  16
  -1   4   8 4884.63 444.882   1
   1   4  -8 6517.45 355.173   7
  -1   4   8 4005.12 238.759   3
   1   4  -8 6072.25 230.542  18
  -1   4   8 5368.12 235.700  16
  -1   4   8 5828.30 245.861  22
   1   4  -7 4095.20 280.041   7
  -1   4   7 2883.38 339.344   1
   1   4  -6 94209.4 3066.06   7
  -1   4   6 61257.5 3090.00   1
   1   4  -5 12816.2 525.865   7
  -1   4   5 8603.05 533.260   1
   1   4  -4 162538. 5239.58   7
  -1   4   4 114948. 5236.96   1
  -1   4   3 11907.9 486.883  11
   1   4  -3 11541.5 455.951  12
  -1   4   3 10535.8 520.131   1
  -1   4   2 575507. 22572.0  11
  -1   4   2 523207. 22561.0   1
  -1   4   1 12676.3 558.557  11
  -1   4   1 13127.0 518.524   1
   1   4  -1 12164.0 559.049   7
   1   4   0 421419. 17668.8   7
  -1   4   0 548060. 17697.4  11
  -1   4  -1 5672.89 256.098   2
   1   4   1 5034.87 319.177   7
  -1   4  -2 22215.2 774.387   7
  -1   4  -2 19382.8 743.700  12
  -1   4  -3 2511.50 154.735  12
  -1   4  -3 2843.29 183.669   7
  -1   4  -4 27262.5 855.477   7
  -1   4  -4 24643.5 831.151  12
  -1   4  -5 18615.6 775.603   7
  -1   4  -6 109491. 4152.67   7
  -1   4  -7 14788.8 653.142   7
  -1   4  -8 20514.5 776.562  18
  -1   4  -8 20155.0 848.997  13
   1   4   8 19124.3 788.057  22
  -1   4  -9 455.164 125.214  11
  -1   4  -9 440.243 132.189   7
  -1   4  -9 364.849 65.9677  18
   1   4   9 254.045 75.3495  22
   1   4   9 287.598 66.2396  16
  -1   4  -9 360.946 136.023  13
  -1   4 -10 13902.9 578.458   7
   1   4  10 9227.44 478.708   3
   1   4  10 11761.8 472.732  22
  -1   4 -10 14646.0 566.959  13
  -1   4 -10 13278.0 462.188  18
   1   4  10 10381.6 458.168  16
   1   4  11 1007.38 322.245   1
   1   4  11 1102.20 122.842   3
  -1   4 -11 1342.70 182.102  13
   1   4  11 876.582 80.6006  16
  -1   4 -11 1224.75 95.3619  18
   1   4  11 999.145 107.163  26
   1   4  12 16065.7 728.461   3
   1   4  12 17838.3 1160.40   1
  -1   4 -12 21059.1 700.323  18
  -1   4 -12 22994.7 835.048  13
   1   4  12 15261.8 691.213  16
   1   4  12 17812.2 715.604  26
   1   4  13 2086.00 486.054   1
   1   4  13 1783.11 172.693   3
   1   4  13 1520.76 119.043  16
  -1   4 -13 2475.74 249.974  13
  -1   4 -13 1926.72 126.579  18
   1   4  13 1645.89 147.558  26
   1   4  14 3099.31 570.058   1
   1   4  14 3418.54 234.161   3
  -1   4 -14 3000.36 171.408  18
   1   4  14 2587.16 162.216  16
   1   4  14 2820.53 193.423  26
   1   4  15 498.201 366.283   1
   1   4  15 158.525 141.050   3
  -1   4 -15 117.456 179.000  13
  -1   4 -15 72.8566 81.5180  18
   1   4  15 33.0821 107.091  26
  -1   4 -16 12.9955 81.0816  18
  -1   4 -16 101.052 121.922  43
   1   4  16-21.3603 141.486   3
  -1   4 -17 200.791 79.1288  18
  -1   4 -17 196.236 122.184  43
   1   4  17 307.399 143.067   3
  -1   4 -18 1717.58 157.239  43
   1   4  18 1890.65 175.641   3
  -1   4 -19 64.4308 55.3634  18
  -1   4 -19 187.629 93.0362  43
  -1   4 -20 60.0764 47.7634   6
  -1   4 -20-14.2587 67.0577  43
   1   5 -20 23.3663 72.9789  43
  -1   5  20 102.087 80.1329  31
   1   5 -19 251.541 65.8376  18
   1   5 -19 253.685 101.659  43
  -1   5  19 385.421 101.297   4
   1   5 -18 232.740 77.9122  18
   1   5 -18 521.345 122.344  43
   1   5 -17 667.904 93.2939  18
  -1   5  16 746.362 156.111   3
   1   5 -16 489.618 98.6768  18
  -1   5  16 725.521 105.583  16
  -1   5  15 448.385 357.420   1
  -1   5  15 584.550 150.089   3
   1   5 -15 758.193 216.435  13
  -1   5  15 426.921 100.825  16
   1   5 -15 504.813 97.6549  18
  -1   5  15 534.257 131.004  26
  -1   5  14 1173.29 414.559   1
  -1   5  14 1415.23 169.575   3
  -1   5  14 1184.94 121.863  16
   1   5 -14 1274.91 117.840  18
  -1   5  14 1284.53 150.723  26
  -1   5  13 5144.99 616.170   1
  -1   5  13 4793.70 282.628   3
   1   5 -13 4223.44 396.862   7
   1   5 -13 5590.92 243.885  18
  -1   5  13 4717.69 245.605  16
   1   5 -13 6121.48 372.022  13
  -1   5  13 5092.28 270.935  26
  -1   5  12 2463.43 183.097   3
   1   5 -12 2297.47 283.864   7
  -1   5  12 2641.40 458.572   1
  -1   5  12 2189.85 146.767  16
   1   5 -12 2792.19 148.853  18
   1   5 -12 3152.77 260.648  13
  -1   5  12 2275.15 169.913  26
  -1   5  11 2383.63 420.798   1
   1   5 -11 2818.60 285.412   7
  -1   5  11 2114.43 165.325   3
   1   5 -11 2722.88 138.883  18
  -1   5  11 2045.72 131.663  16
   1   5 -11 2942.74 249.674  13
  -1   5  11 2373.70 160.948  26
  -1   5  10 6737.49 357.476   3
   1   5 -10 9352.69 504.637   7
  -1   5  10 7701.25 625.556   1
   1   5 -10 9341.65 341.859  18
  -1   5  10 7587.93 344.420  16
   1   5 -10 9791.21 451.793  13
  -1   5  10 8384.80 358.798  22
  -1   5   9 8016.23 592.551   1
   1   5  -9 9547.85 490.689   7
  -1   5   9 7800.94 338.462  16
  -1   5   9 8440.47 350.166  22
   1   5  -9 9205.91 333.371  18
  -1   5   8 7821.84 572.234   1
   1   5  -8 11029.5 509.575   7
  -1   5   8 6243.81 355.690   3
  -1   5   8 8964.41 359.008  16
  -1   5   8 9297.70 367.737  22
   1   5  -8 9973.60 351.716  18
   1   5  -7 899.761 183.579   7
  -1   5   7 737.723 240.432   1
  -1   5   7 982.557 99.6142  22
   1   5  -7 927.033 79.5107  18
   1   5  -6 2268.28 223.979   7
  -1   5   6 1669.56 261.072   1
  -1   5   5 393.417 173.842   1
   1   5  -5 506.002 152.621   7
  -1   5   4 1014.55 168.046   1
   1   5  -4 1143.43 95.2225  12
   1   5  -4 1410.26 179.788   7
   1   5  -3 55158.2 1952.96  12
  -1   5   3 51119.0 1985.59  11
   1   5  -2 712966. 23386.9  12
  -1   5   2 644289. 23426.9  11
   1   5  -1 42286.5 1739.14   7
  -1   5   1 43322.0 1677.94   1
  -1   5   0 50962.3 1899.03  11
   1   5   0 46294.7 1880.63   7
  -1   5   0 47427.3 1851.28  12
  -1   5  -1 11344.5 465.777   2
  -1   5  -1 14048.8 526.995  12
   1   5   1 10697.0 547.193   7
  -1   5  -1 11881.7 562.466  11
  -1   5  -1 14856.2 561.621   7
  -1   5  -2 12017.0 495.524   7
  -1   5  -2 10904.6 454.305  12
  -1   5  -3 44502.4 1507.44   7
  -1   5  -3 41848.6 1470.28  12
  -1   5  -4 153753. 4677.94   7
  -1   5  -4 143010. 4639.42  12
  -1   5  -5 1348.70 165.720   7
  -1   5  -6 17732.7 765.956   7
  -1   5  -7 21734.0 755.369   7
   1   5   7 15151.8 642.430  22
  -1   5  -8 3745.99 249.871   7
   1   5   8 2798.91 163.102  22
  -1   5  -9 9783.36 420.115   7
  -1   5  -9 8522.25 412.972  11
   1   5   9 4880.09 294.085   3
  -1   5  -9 8295.12 388.834  13
   1   5   9 7151.71 302.106  22
   1   5   9 6939.13 289.321  16
   1   5  10 9538.43 495.369   3
  -1   5 -10 15689.9 619.732   7
   1   5  10 13250.6 500.349  22
   1   5  10 11744.9 483.871  16
  -1   5 -10 16303.9 604.532  13
   1   5  11 3699.25 493.026   1
   1   5  11 3744.81 227.403   3
   1   5  11 3810.02 194.833  16
   1   5  12 5471.97 644.019   1
   1   5  12 6048.25 318.558   3
  -1   5 -12 7600.13 285.267  18
  -1   5 -12 8312.09 417.739  13
   1   5  12 5525.19 275.488  16
   1   5  12 6282.27 302.864  26
   1   5  13 4076.70 591.443   1
   1   5  13 3805.92 243.418   3
   1   5  13 3537.16 194.720  16
  -1   5 -13 4415.99 202.872  18
   1   5  13 3883.79 223.479  26
   1   5  14 6364.55 321.581   3
   1   5  14 5836.55 708.366   1
   1   5  14 4930.91 257.472  16
  -1   5 -14 6058.08 263.085  18
   1   5  14 5486.02 288.693  26
   1   5  15 1428.94 468.145   1
   1   5  15 1768.96 182.045   3
  -1   5 -15 1296.18 115.666  18
  -1   5 -15 1551.91 244.443  13
   1   5  15 1431.25 149.963  26
  -1   5 -16 2070.63 140.474  18
   1   5  16 2804.58 213.231   3
  -1   5 -16 2742.52 195.065  43
   1   5  16 2067.32 169.243  26
  -1   5 -17 3659.53 222.750  43
   1   5  17 3882.67 235.376   3
  -1   5 -18 8.77040 65.8167  18
  -1   5 -18 24.1939 101.435  43
  -1   5 -19 70.1131 56.0146  18
  -1   5 -19 166.161 87.4577  43
   1   6 -20 44.1708 59.1448  43
  -1   6  20 68.6211 74.7672  31
   1   6 -19 73.3295 59.5299  18
   1   6 -19 263.942 92.7482  43
   1   6 -18 1117.54 101.835  18
   1   6 -18 1454.46 148.838  43
   1   6 -17 943.290 98.6426  18
  -1   6  16 741.454 107.677  16
   1   6 -16 829.456 101.593  18
  -1   6  16 987.195 143.207  26
  -1   6  15 1036.11 157.275   3
  -1   6  15 843.299 112.093  16
   1   6 -15 829.313 221.804  13
   1   6 -15 815.798 103.869  18
  -1   6  15 1039.94 148.325  26
  -1   6  14 2121.55 188.401   3
  -1   6  14 2144.83 463.700   1
  -1   6  14 2024.49 146.475  16
   1   6 -14 2243.19 263.003  13
   1   6 -14 2030.11 139.628  18
  -1   6  14 1848.44 174.921  26
  -1   6  13 18.2250 118.892   3
  -1   6  13 136.311 310.959   1
  -1   6  13 92.6202 87.4911  16
   1   6 -13 212.315 172.583  13
   1   6 -13 163.815 86.5935  18
  -1   6  13 134.274 116.552  26
  -1   6  12 4446.57 260.492   3
   1   6 -12 4908.47 395.480   7
  -1   6  12 4444.34 553.755   1
  -1   6  12 4183.33 228.299  16
   1   6 -12 5463.14 230.836  18
   1   6 -12 6029.54 368.151  13
  -1   6  12 5033.70 257.491  26
  -1   6  11 4795.01 530.955   1
  -1   6  11 4100.57 244.467   3
   1   6 -11 5156.57 386.663   7
  -1   6  11 4775.78 246.103  22
  -1   6  11 4435.35 227.024  16
   1   6 -11 5428.08 223.573  18
   1   6 -11 5586.97 353.847  13
   1   6 -10 6189.34 400.866   7
  -1   6  10 4294.12 249.578   3
  -1   6  10 4882.66 498.810   1
  -1   6  10 5072.74 243.127  16
  -1   6  10 5282.64 254.418  22
   1   6 -10 5988.53 235.640  18
  -1   6   9 1682.78 135.744   3
  -1   6   9 1877.00 321.726   1
   1   6  -9 3059.91 273.412   7
   1   6  -9 2444.79 125.389  18
  -1   6   9 2377.79 136.996  16
  -1   6   9 2374.06 148.025  22
  -1   6   8 6981.88 549.521   1
  -1   6   8 6467.42 358.633   3
   1   6  -8 10635.2 518.557   7
  -1   6   8 9770.99 378.007  22
   1   6  -8 10328.0 356.266  18
   1   6  -7 158.960 160.082   7
  -1   6   7 151.603 195.948   1
   1   6  -7 238.616 65.1526  18
  -1   6   7 156.177 81.0710  22
   1   6  -6 7505.15 426.088   7
  -1   6   6 7389.71 305.930  22
  -1   6   5 15498.4 834.393   1
   1   6  -5 23332.6 873.828   7
  -1   6   4 10267.1 465.822  11
   1   6  -4 10231.6 430.345  12
  -1   6   3 21491.2 890.200  11
   1   6  -3 23526.0 849.174  12
  -1   6   2 109187. 4668.18   1
  -1   6   2 120317. 4730.61  11
   1   6  -1 4077.63 288.712   7
  -1   6   1 4163.34 285.782  11
  -1   6   0 77665.4 2925.97  12
  -1   6   0 87253.8 2995.02  11
  -1   6  -1 10870.6 475.500  12
   1   6   1 9175.87 509.274   7
  -1   6  -1 9908.09 519.652  11
  -1   6  -1 11917.5 520.614   7
  -1   6  -2 23218.4 767.589   7
  -1   6  -2 22319.2 718.946  12
  -1   6  -3 43033.7 1507.77  12
  -1   6  -3 42508.2 1546.40   7
  -1   6  -4 59305.7 1977.33   7
  -1   6  -4 55440.2 1925.14  12
  -1   6  -5 24238.7 801.557   7
  -1   6  -5 22794.4 755.892  12
  -1   6  -6 19849.6 860.627   7
  -1   6  -7 8110.61 395.748   7
   1   6   7 6080.96 287.366  22
  -1   6  -8 10064.4 451.831  11
  -1   6  -8 11223.0 438.052   7
  -1   6  -9 9274.23 435.533  11
  -1   6  -9 10244.6 431.010   7
  -1   6 -10 6375.86 353.171  11
  -1   6 -10 6361.11 352.393   7
   1   6  10 4380.13 477.832   1
   1   6  10 3848.08 237.020   3
  -1   6 -10 6518.33 345.293  13
   1   6  10 4880.52 230.772  16
   1   6  10 5387.26 246.449  22
   1   6  11 8320.06 424.436   3
   1   6  11 9144.23 745.705   1
   1   6  11 9513.96 406.115  16
   1   6  12 2193.64 433.570   1
   1   6  12 1631.66 154.028   3
  -1   6 -12 2214.08 235.194  13
   1   6  12 1295.17 106.700  16
   1   6  12 1628.28 145.534  26
   1   6  13 9416.95 826.905   1
   1   6  13 9263.23 424.850   3
   1   6  13 8024.55 377.661  16
   1   6  13 9739.60 409.811  26
   1   6  14 7268.81 758.802   1
   1   6  14 6699.96 357.075   3
  -1   6 -14 7771.17 310.801  18
   1   6  14 6113.93 306.676  16
   1   6  14 6967.81 337.262  26
   1   6  15 622.359 141.422   3
  -1   6 -15 553.383 89.2737  18
   1   6  15 424.352 87.4219  16
   1   6  15 545.751 118.407  26
  -1   6 -16 199.673 79.4282  18
   1   6  16 113.685 128.295   3
  -1   6 -16 264.927 115.642  43
   1   6  16 177.754 107.649  26
  -1   6 -17 207.528 74.9617  18
  -1   6 -17 227.694 109.366  43
   1   6  17 487.091 128.957   3
  -1   6 -18 1002.96 94.2522  18
  -1   6 -18 1436.67 137.663  43
  -1   6 -19 37.1842 50.4537  18
  -1   6 -19 65.7182 52.3543   6
  -1   6 -19 12.5714 73.1888  43
  -1   7  20 530.265 77.7683  31
   1   7 -19 95.1635 56.7340  18
   1   7 -19 325.673 85.8040  43
   1   7 -18 423.684 78.1075  18
   1   7 -18 560.583 112.555  43
  -1   7  18 746.770 107.932   4
   1   7 -17 564.860 88.7110  18
  -1   7  17 733.260 96.0564  16
  -1   7  16 2348.20 158.576  16
   1   7 -16 2595.15 151.461  18
  -1   7  16 2636.99 191.781  26
   1   7 -15 850.323 102.425  18
  -1   7  15 823.702 111.184  16
  -1   7  15 843.145 139.900  26
  -1   7  14 1525.20 161.645   3
  -1   7  14 1521.95 386.383   1
  -1   7  14 1423.84 129.372  16
   1   7 -14 1510.98 121.870  18
   1   7 -14 1927.75 246.938  13
  -1   7  14 1480.19 158.929  26
  -1   7  13 2594.87 189.845   3
  -1   7  13 2235.32 436.517   1
  -1   7  13 2348.32 156.087  16
   1   7 -13 2513.06 149.097  18
   1   7 -13 2085.58 137.991  23
  -1   7  13 2327.32 184.130  26
  -1   7  12 663.328 126.224   3
   1   7 -12 802.305 216.354   7
  -1   7  12 787.241 325.254   1
  -1   7  12 565.598 92.1631  16
   1   7 -12 737.112 94.8236  18
   1   7 -12 1075.89 208.895  13
  -1   7  12 674.708 126.884  26
  -1   7  11 525.231 110.416   3
   1   7 -11 599.532 208.372   7
  -1   7  11 453.296 283.153   1
   1   7 -11 645.396 87.4562  18
  -1   7  11 600.832 113.050  22
  -1   7  11 486.207 95.4272  16
   1   7 -11 588.443 192.937  13
  -1   7  10 2280.15 163.470   3
  -1   7  10 2267.85 371.152   1
   1   7 -10 3385.27 310.735   7
   1   7 -10 3058.75 149.660  18
  -1   7  10 2659.58 160.481  16
  -1   7  10 3020.58 175.792  22
  -1   7   9 877.216 104.264   3
  -1   7   9 933.596 266.609   1
   1   7  -9 1461.93 222.544   7
   1   7  -9 1253.47 93.3646  18
  -1   7   9 1278.55 117.085  22
  -1   7   9 1232.61 109.196  16
  -1   7   8 6365.91 361.904   3
  -1   7   8 7626.53 554.504   1
   1   7  -8 11776.2 552.076   7
  -1   7   8 10384.2 387.535  22
   1   7  -8 10492.4 362.017  18
   1   7  -7 9550.39 514.096   7
  -1   7   7 8682.63 371.276  22
   1   7  -7 8912.12 350.993  18
   1   7  -6 47278.5 1641.01   7
  -1   7   6 29735.6 1592.51   1
   1   7  -6 39948.9 1461.97  18
  -1   7   6 42137.8 1482.74  22
  -1   7   6 36255.8 1463.90  23
   1   7  -5 49753.5 1753.79   7
   1   7  -5 43670.0 1629.80  12
  -1   7   4 42327.7 1677.87  11
   1   7  -4 44111.3 1638.11  12
   1   7  -3 22766.1 816.317  12
  -1   7   3 20992.2 874.042  11
  -1   7   2 77537.7 2493.54  11
   1   7  -2 83519.1 2428.23  12
  -1   7   1 8223.12 441.657  11
   1   7  -1 6944.17 423.041   7
  -1   7   0 17362.2 738.900  12
   1   7   0 15853.2 772.205   7
  -1   7   0 18217.3 797.312  11
  -1   7  -1 17427.8 750.995  12
  -1   7  -1 19696.6 801.443   7
  -1   7  -1 18458.1 822.248  11
  -1   7  -2 2137.98 168.617  12
   1   7   2 1901.43 228.428   7
  -1   7  -2 2396.40 218.334   7
  -1   7  -3 24493.2 978.066   7
  -1   7  -3 23607.5 927.053  12
  -1   7  -4 1465.14 202.441   7
  -1   7  -4 1663.47 165.193  12
   1   7   4 1340.41 193.750  11
  -1   7  -5 16227.6 628.776   7
  -1   7  -5 14741.6 572.701  12
  -1   7  -6 30995.3 1289.88   7
  -1   7  -7 13801.0 532.560   7
  -1   7  -7 11941.7 547.991  11
   1   7   7 9790.33 385.348  22
   1   7   7 7890.70 353.200  23
  -1   7  -8 5780.08 356.622  11
  -1   7  -8 5807.65 330.300   7
   1   7   8 4358.04 208.605  22
  -1   7  -8 4836.41 182.386  23
  -1   7  -9 2748.61 239.742   7
   1   7   9 1781.54 307.535   1
  -1   7  -9 2993.66 260.688  11
   1   7   9 1410.47 121.792   3
   1   7   9 2253.15 144.303  22
   1   7  10 2406.37 379.241   1
  -1   7 -10 3302.18 267.555   7
   1   7  10 1936.54 151.213   3
  -1   7 -10 2888.92 260.490  11
  -1   7 -10 3247.72 258.028  13
   1   7  10 2678.57 153.381  16
   1   7  10 2686.23 166.321  22
   1   7  11 708.236 328.904   1
   1   7  11 1016.63 122.698   3
   1   7  11 929.373 104.337  16
   1   7  11 1008.02 120.659  22
  -1   7 -11 1422.13 209.727  13
   1   7  12 2775.43 197.558   3
   1   7  12 3223.36 500.312   1
   1   7  12 2619.17 161.708  16
   1   7  12 3091.15 188.132  22
   1   7  13 2485.29 195.918   3
   1   7  13 2449.44 465.770   1
   1   7  13 2463.87 154.143  16
   1   7  13 2949.42 189.434  26
   1   7  14 2402.09 194.248   3
   1   7  14 2795.33 515.615   1
   1   7  14 2439.30 154.197  16
   1   7  14 2836.74 188.876  26
   1   7  15 409.126 131.021   3
   1   7  15 159.873 78.3710  16
   1   7  15 342.594 114.352  26
  -1   7 -16 850.902 94.7861  18
  -1   7 -16 826.102 84.6567  15
   1   7  16 838.297 140.289   3
  -1   7 -16 1115.17 132.348  43
   1   7  16 790.200 122.591  26
  -1   7 -17 645.232 81.7955  18
  -1   7 -17 767.104 115.387  43
  -1   7 -18 141.974 61.7056  18
  -1   7 -18 123.556 85.6573  43
  -1   7 -19 79.8283 48.0845  18
  -1   7 -19-7.16563 19.1457  43
   1   8 -19-57.4559 48.9983  18
   1   8 -19-54.4896 47.0527  43
   1   8 -18 121.347 64.3950  18
   1   8 -18 326.517 94.9459  43
  -1   8  17 327.382 93.5235   4
  -1   8  17 360.411 82.2602  16
   1   8 -17 170.110 74.0578  18
  -1   8  16 163.232 88.9004  16
   1   8 -16 166.040 78.4622  18
  -1   8  16 336.657 118.590  26
  -1   8  15 299.028 95.1886  16
   1   8 -15 292.360 86.8436  18
  -1   8  15 291.030 122.591  26
  -1   8  14 1098.34 344.067   1
   1   8 -14 1409.97 119.936  18
   1   8 -14 1523.36 242.011  13
  -1   8  14 1534.83 135.067  16
  -1   8  14 1650.86 165.432  26
  -1   8  13 920.783 138.051   3
   1   8 -13 1187.83 227.357  13
   1   8 -13 1137.21 107.201  18
  -1   8  13 991.735 113.533  16
  -1   8  13 856.617 141.636  26
   1   8 -13 848.395 95.2145  23
  -1   8  12 2978.52 203.786   3
  -1   8  12 2879.56 428.824   1
   1   8 -12 3190.86 355.614   7
   1   8 -12 3578.97 180.227  18
  -1   8  12 3142.84 187.174  16
  -1   8  12 3619.15 216.329  26
   1   8 -12 3433.01 179.405  23
  -1   8  11-14.4008 247.726   1
  -1   8  11 151.237 100.941   3
   1   8 -11 231.384 183.683   7
  -1   8  11 135.747 108.435  22
   1   8 -11 165.952 78.9590  18
  -1   8  11 231.191 98.3898  16
   1   8 -11 150.182 74.6846  23
  -1   8  10 168.244 225.647   1
  -1   8  10 73.5491 87.3046   3
   1   8 -10-75.0672 187.632   7
   1   8 -10 107.323 71.8194  18
   1   8 -10 112.962 58.4372  15
  -1   8  10 73.9912 88.1798  16
  -1   8  10 138.128 102.668  22
   1   8 -10 167.526 73.6247  23
  -1   8   9 2561.60 173.472   3
  -1   8   9 2624.50 348.507   1
   1   8  -9 4708.13 356.541   7
  -1   8   9 3679.77 197.182  22
   1   8  -9 3791.77 167.570  18
   1   8  -9 3383.30 154.941  15
  -1   8   8 7282.32 530.699   1
  -1   8   8 6349.50 353.132   3
   1   8  -8 10332.3 544.374   7
  -1   8   8 9982.17 383.556  22
   1   8  -8 8841.71 343.507  15
   1   8  -8 9995.78 353.899  18
  -1   8   7 2757.38 298.823   1
   1   8  -7 4474.06 341.104   7
  -1   8   7 3792.26 196.906  22
   1   8  -7 3728.23 162.224  15
   1   8  -7 4131.65 172.056  18
   1   8  -7 3449.57 178.022  23
  -1   8   7 3332.23 179.360  24
  -1   8   6 2714.12 269.523   1
   1   8  -6 4008.82 320.551   7
   1   8  -6 3708.97 158.217  18
  -1   8   6 3089.30 160.082  23
   1   8  -6 3455.55 148.873  15
   1   8  -6 3262.49 165.098  23
  -1   8   6 3126.67 169.803  24
   1   8  -5 16940.5 716.967  12
   1   8  -5 18036.6 671.264  18
  -1   8   5 17143.6 676.691  23
   1   8  -5 18487.2 682.003  23
   1   8  -4 41566.2 1599.31  12
   1   8  -4 42392.0 1543.01  18
  -1   8   4 43029.4 1550.04  23
   1   8  -3 9111.64 374.040  12
  -1   8   3 8645.93 442.104  11
  -1   8   2 4735.77 344.779  11
   1   8  -2 5201.47 296.314  12
  -1   8   1 22515.4 999.302  11
   1   8  -1 21545.7 983.352   7
  -1   8   0 11080.1 569.560  11
   1   8   0 9628.38 540.221   7
  -1   8   0 9465.66 481.481  12
  -1   8  -1 39823.6 1628.51  12
  -1   8  -1 45340.6 1690.17   7
   1   8   1 39274.4 1687.84   7
  -1   8  -1 40403.2 1704.08  11
   1   8   2 35300.8 1510.64   7
  -1   8  -2 37260.4 1434.60  12
  -1   8  -3 5388.56 245.815   2
  -1   8  -3 8745.49 358.379  12
   1   8   3 7076.08 415.681  11
   1   8   3 4134.92 271.975   1
  -1   8  -3 8955.29 416.866   7
   1   8   4 3139.09 269.864  11
  -1   8  -4 4187.24 300.371   7
  -1   8  -4 4368.63 248.527  12
  -1   8  -4 3412.56 311.056  11
   1   8   4 3362.38 175.317  28
   1   8   5 6181.11 358.009  11
   1   8   5 4265.28 356.833   1
  -1   8  -5 8403.38 466.865  11
  -1   8  -5 9274.07 384.925  12
  -1   8  -5 9472.09 441.472   7
  -1   8  -5 7052.12 270.726  15
   1   8   5 5832.66 274.276  23
  -1   8  -6 16092.5 633.461   7
  -1   8  -6 14713.0 666.976  11
   1   8   6 7738.85 566.053   1
   1   8   6 10404.6 460.570  23
  -1   8  -6 13329.3 467.081  23
   1   8   7 7579.51 584.811   1
  -1   8  -7 15219.7 666.708  11
  -1   8  -7 14915.0 621.286   7
   1   8   7 9997.60 448.712  23
  -1   8  -7 13044.6 456.772  23
   1   8   8 7354.09 568.462   1
  -1   8  -8 15180.2 586.235   7
   1   8   8 6335.60 386.237   3
  -1   8  -8 14108.4 613.570  11
   1   8   8 11354.5 424.106  22
  -1   8  -8 12506.3 396.641  23
  -1   8  -9 324.607 151.551   7
  -1   8  -9 457.928 173.097  11
   1   8   9 405.519 224.860   1
   1   8   9 170.267 75.4719   3
   1   8   9 245.791 95.6588  22
  -1   8  -9 226.723 61.1219  23
  -1   8 -10 3510.55 294.094  11
  -1   8 -10 3283.02 278.386   7
   1   8  10 2036.71 357.724   1
   1   8  10 1983.52 153.492   3
  -1   8 -10 3158.88 262.692  13
   1   8  10 2760.77 161.690  16
   1   8  10 2757.14 175.536  22
   1   8  11 2487.70 412.596   1
   1   8  11 2097.42 167.138   3
   1   8  11 2698.81 161.570  16
   1   8  11 2843.38 183.204  22
   1   8  12 3906.34 524.698   1
   1   8  12 3206.54 212.201   3
   1   8  12 3460.15 192.662  16
   1   8  12 4079.16 221.459  22
   1   8  13 1134.40 145.744   3
   1   8  13 964.236 365.547   1
   1   8  13 1003.65 105.564  16
   1   8  13 1199.49 143.684  26
   1   8  14 3393.00 216.769   3
   1   8  14 2944.76 176.684  16
   1   8  14 3436.59 211.764  26
   1   8  15 195.277 118.375   3
   1   8  15 274.840 83.1515  16
  -1   8 -15 385.549 74.9700  15
   1   8  15 344.146 115.329  26
  -1   8 -16 665.180 86.2294  18
  -1   8 -16 790.525 117.977  43
   1   8  16 716.867 119.068  26
  -1   8 -17 29.4933 63.1658  18
  -1   8 -17 90.1919 87.1890  43
   1   8  17-23.0979 48.3697  35
  -1   8 -18-9.81302 10.5249   6
  -1   8 -18 22.0929 26.5699  43
  -1   9  19 73.8697 78.8909  31
   1   9 -18 40.6010 56.9779  18
   1   9 -17 10.9467 65.9754  18
  -1   9  17 46.2959 74.2965  16
  -1   9  16 1061.81 104.396  16
   1   9 -16 1107.06 94.3516  18
  -1   9  16 1105.43 134.503  26
  -1   9  15 1021.09 117.607  16
   1   9 -15 1143.05 105.781  18
  -1   9  15 1090.68 142.473  26
   1   9 -14 463.584 91.0407  18
  -1   9  14 387.650 99.7787  16
  -1   9  14 492.556 128.528  26
   1   9 -13 1796.29 122.768  18
  -1   9  13 1437.98 127.890  16
   1   9 -13 1692.77 252.996  13
   1   9 -13 1203.24 108.701  23
  -1   9  13 1432.27 158.503  26
   1   9 -12 2327.70 315.978   7
  -1   9  12 2354.78 165.342  16
  -1   9  12 2529.81 183.950  22
   1   9 -12 2794.93 154.780  18
   1   9 -12 2516.59 150.528  23
  -1   9  11 2275.74 367.172   1
  -1   9  11 2626.72 186.207   3
   1   9 -11 3064.98 347.278   7
   1   9 -11 2548.65 339.930  11
  -1   9  11 3439.75 210.215  22
   1   9 -11 3732.09 177.532  18
  -1   9  11 3336.62 193.916  16
   1   9 -11 3581.92 179.578  23
  -1   9  10 1597.98 136.659   3
  -1   9  10 1395.12 283.173   1
   1   9 -10 2480.35 299.697   7
  -1   9  10 2021.64 161.397  22
   1   9 -10 2237.58 130.081  18
   1   9 -10 2147.28 115.957  15
  -1   9  10 2033.22 149.561  16
   1   9 -10 2173.93 135.447  23
   1   9  -9 5889.55 426.947   7
   1   9  -9 5697.09 239.715  18
   1   9  -9 5336.11 228.235  15
  -1   9   9 5335.39 268.814  22
   1   9  -9 5246.54 245.305  23
  -1   9   8 654.631 192.985   1
   1   9  -8 1137.92 220.951   7
  -1   9   8 932.719 113.381  22
   1   9  -8 874.253 71.9779  15
   1   9  -8 884.089 83.8089  18
  -1   9   8 759.101 88.0867  24
   1   9  -8 771.609 89.6862  23
   1   9  -7 828.567 206.559   7
  -1   9   7 423.238 171.598   1
  -1   9   7 512.888 72.9628  23
   1   9  -7 608.675 64.2754  15
   1   9  -7 604.947 73.8219  18
   1   9  -7 425.060 79.2512  23
  -1   9   7 569.286 84.7200  24
   1   9  -6 8900.01 506.744   7
   1   9  -6 8648.36 324.194  18
   1   9  -6 8317.36 317.098  15
  -1   9   6 7224.22 327.585  23
   1   9  -6 7671.29 334.078  23
  -1   9   5 26109.9 996.590  23
   1   9  -5 25331.9 983.794  15
   1   9  -5 28134.0 990.543  18
   1   9  -5 27569.5 1002.65  23
  -1   9   4 19595.6 944.865  11
   1   9  -4 24382.9 1028.66   7
   1   9  -4 21890.5 904.212  12
   1   9  -4 21610.9 836.992  18
  -1   9   4 21920.4 845.395  23
   1   9  -4 22923.7 851.134  23
  -1   9   3 1210.18 206.475  11
   1   9  -3 1257.85 155.115  12
   1   9  -3 1172.55 85.6069  18
  -1   9   3 1217.34 93.1451  23
   1   9  -3 1121.55 100.345  23
  -1   9   2 1008.75 215.517  11
   1   9  -2 981.907 165.579  12
   1   9  -2 983.529 80.3589  18
  -1   9   2 1023.31 89.6231  23
  -1   9   1 3013.16 263.303  12
   1   9  -1 3531.71 321.536   7
   1   9  -1 3167.90 251.410  12
  -1   9   1 3005.30 293.202  11
   1   9  -1 3014.35 161.785  23
   1   9   0 7756.10 477.749   7
  -1   9   0 7944.84 416.486  12
  -1   9   0 8729.94 497.219  11
   1   9   0 7073.98 311.656  23
   1   9   1 15743.9 712.358   7
  -1   9  -1 18024.5 708.299   7
  -1   9  -1 15963.7 632.778  12
  -1   9  -1 18053.5 748.680  11
  -1   9  -1 12809.5 507.847  18
   1   9   1 12845.9 522.850  23
  -1   9  -1 12272.6 504.931  15
   1   9   2 3990.87 355.529   7
   1   9   2 3901.57 346.927  11
  -1   9  -2 4694.79 280.237  12
  -1   9  -2 4070.11 353.667  11
  -1   9  -2 3687.82 169.401  15
   1   9   2 3725.22 185.530  23
  -1   9  -3 14826.2 643.711   7
   1   9   3 12332.2 637.944  11
  -1   9  -3 14724.1 579.820  12
  -1   9  -3 11290.5 457.976  15
  -1   9  -3 12664.4 470.457  23
   1   9   3 10628.4 469.010  23
   1   9   4 25619.4 1517.32   1
  -1   9  -4 50458.5 1599.14  12
  -1   9  -4 51178.6 1678.35   7
  -1   9  -4 48078.3 1718.56  11
   1   9   4 38071.8 1620.56  11
   1   9   4 36734.9 1487.89  23
  -1   9  -4 39934.1 1479.66  15
  -1   9  -4 43183.4 1490.57  23
   1   9   4 40507.2 1502.17  28
  -1   9  -5 4863.56 375.108  11
   1   9   5 2672.91 255.461   1
  -1   9  -5 4750.83 284.664  12
   1   9   5 3810.45 276.711  11
  -1   9  -5 5357.41 344.636   7
   1   9   5 3630.33 186.888  23
  -1   9  -5 4311.22 188.789  23
  -1   9  -5 4205.86 179.313  15
  -1   9  -6 2845.43 301.158  11
   1   9   6 1770.71 232.019   1
  -1   9  -6 3147.54 269.861   7
  -1   9  -6 2707.71 128.219  15
   1   9   6 2149.21 130.867  23
  -1   9  -6 3031.01 231.003  12
  -1   9  -6 2670.58 136.422  23
  -1   9  -7 589.810 166.900   7
   1   9   7 103.111 154.222   1
  -1   9  -7 320.067 189.813  11
  -1   9  -7 365.632 63.4352  15
   1   9   7 291.355 63.8850  23
  -1   9  -7 434.076 67.3042  23
  -1   9  -8 6160.73 415.962  11
  -1   9  -8 5900.47 372.804   7
   1   9   8 4918.16 251.832  22
  -1   9  -8 4815.77 215.209  15
  -1   9  -8 5048.56 219.256  23
   1   9   9 500.817 226.812   1
  -1   9  -9 999.239 190.565   7
  -1   9  -9 1184.99 222.651  11
   1   9   9 792.059 119.868  22
  -1   9  -9 835.331 78.1148  23
   1   9  10 6900.11 587.958   1
  -1   9 -10 11697.3 555.659  11
   1   9  10 6280.75 341.535   3
  -1   9 -10 11487.1 530.593   7
   1   9  10 9520.43 377.003  22
   1   9  11 354.278 99.7071   3
   1   9  11 147.833 270.695   1
   1   9  11 346.808 117.693  22
  -1   9 -11 454.075 194.644  13
   1   9  11 365.400 103.209  16
   1   9  12 4187.27 267.674   3
   1   9  12 5616.85 287.044  22
  -1   9 -12 6409.02 249.970  15
  -1   9 -12 6846.96 403.994  13
   1   9  12 5156.72 259.702  16
   1   9  13 1577.57 150.382   3
  -1   9 -13 2172.86 122.651  15
  -1   9 -13 2111.00 255.323  13
   1   9  13 1350.59 120.792  16
   1   9  13 1856.71 163.585  26
   1   9  14 482.108 116.058   3
  -1   9 -14 655.527 83.2503  15
   1   9  14 524.105 90.1137  16
   1   9  14 536.679 123.811  26
  -1   9 -15 43.9929 65.4078  15
   1   9  15 20.7798 74.5737  16
   1   9  15 6.00310 106.016  26
   1   9  15 144.314 164.963  35
  -1   9 -16 502.433 96.6568  43
   1   9  16 683.161 114.369  26
  -1   9 -17 368.418 68.2787  18
  -1   9 -17-5.14130 28.6606  43
  -1   9 -18 261.119 57.3335  18
  -1  10  19 187.344 64.9275  31
   1  10 -18-8.17884 50.9014  18
  -1  10  18 96.3852 92.9673  31
   1  10 -17 147.815 62.5414  18
  -1  10  17 171.780 73.9406  16
   1  10 -17-25.8936 41.2287  43
  -1  10  16 294.414 85.5906  16
   1  10 -16 188.694 74.3033  18
  -1  10  16 111.732 110.356  26
  -1  10  15 312.250 96.7220  16
   1  10 -15 219.948 80.5400  18
  -1  10  15 442.736 125.073  26
   1  10 -14 1671.86 119.728  18
  -1  10  14 1304.68 128.186  16
  -1  10  14 1240.88 156.410  26
   1  10 -13 1452.42 242.744  13
  -1  10  13 1057.95 117.633  16
   1  10 -13 1237.04 111.819  18
  -1  10  13 1191.59 154.208  26
   1  10 -13 1005.56 98.1055  23
   1  10 -12 5693.92 248.357  18
  -1  10  12 5174.82 281.001  22
  -1  10  12 4838.75 257.415  16
   1  10 -12 5110.03 245.576  23
   1  10 -11 9816.30 676.932  11
   1  10 -11 11208.6 674.672   7
   1  10 -11 11893.4 452.162  18
  -1  10  11 10314.5 468.168  16
  -1  10  11 11020.2 485.638  22
  -1  10  11 8631.23 501.625  35
   1  10 -11 11761.9 456.456  23
   1  10 -10 6751.40 485.339   7
  -1  10  10 6260.64 314.842  22
   1  10 -10 6619.13 280.726  18
  -1  10  10 6405.43 303.938  16
   1  10 -10 6759.40 289.150  23
   1  10  -9 201.243 191.247   7
   1  10  -9 194.890 61.9067  15
  -1  10   9 141.667 104.256  22
   1  10  -9 188.306 80.2229  23
   1  10  -9 246.511 75.4399  18
  -1  10   9 164.627 140.348  35
   1  10  -8 6632.83 456.588   7
   1  10  -8 5943.01 240.208  15
   1  10  -8 6042.45 250.179  18
  -1  10   8 5925.81 283.316  22
   1  10  -8 5485.76 260.224  23
  -1  10   8 5331.78 258.409  24
   1  10  -7 3069.76 317.185   7
   1  10  -7 2836.77 135.658  15
  -1  10   7 2549.98 148.168  23
   1  10  -7 3109.19 145.868  18
  -1  10   7 2777.36 159.730  24
   1  10  -7 2578.28 153.416  23
   1  10  -6 1389.18 240.632   7
   1  10  -6 1745.15 95.7030  15
  -1  10   6 1415.48 108.348  23
   1  10  -6 1498.06 114.976  23
   1  10  -5 11563.6 471.714  15
   1  10  -5 12968.5 479.858  18
  -1  10   5 12213.4 486.819  23
   1  10  -5 11840.8 490.830  23
  -1  10   4 4971.66 353.014  11
   1  10  -4 6446.22 431.418   7
   1  10  -4 5411.96 314.659  12
  -1  10   4 5725.25 251.409  23
   1  10  -4 5479.23 236.094  15
   1  10  -4 6048.31 243.390  18
   1  10  -4 5920.34 258.108  23
  -1  10   3 7927.73 472.211  11
   1  10  -3 7490.21 400.632  12
   1  10  -3 7500.75 315.928  18
  -1  10   3 7718.85 326.165  23
   1  10  -3 7927.71 333.044  23
   1  10  -3 8455.47 333.684  28
  -1  10   2 26606.8 1145.08  11
   1  10  -2 26510.0 1064.56  12
   1  10  -2 23866.0 957.031  18
  -1  10   2 26868.4 970.381  23
  -1  10   2 25110.5 972.323  28
   1  10  -2 25390.7 972.610  28
  -1  10   1 6549.55 408.389  12
  -1  10   1 6403.29 441.183  11
   1  10  -1 5668.23 377.123  12
   1  10  -1 7186.89 476.435   7
   1  10  -1 6695.73 297.417  23
   1  10  -1 6937.75 299.971  28
  -1  10   1 7518.66 299.233  28
  -1  10   0 19834.0 893.006  12
   1  10   0 21325.2 971.061   7
  -1  10   0 21257.4 974.584  11
  -1  10   0 22095.2 786.204  23
   1  10   0 18427.0 784.646  23
   1  10   0 20035.1 790.322  28
  -1  10  -1 7787.62 455.095   7
  -1  10  -1 7289.14 472.356  11
   1  10   1 5665.42 451.241  11
   1  10   1 7082.21 472.796   7
  -1  10  -1 6782.68 386.860  12
   1  10   1 6243.36 282.424  23
  -1  10  -1 6799.41 279.056  23
   1  10   1 6012.24 285.955  28
  -1  10  -2 7130.98 414.399   7
  -1  10  -2 5803.83 335.681  12
   1  10   2 5907.12 429.348  11
  -1  10  -2 7001.29 449.616  11
  -1  10  -2 5870.73 236.323  23
   1  10   2 4968.72 237.243  23
  -1  10  -2 4911.29 223.192  18
  -1  10  -2 4888.00 220.281  15
   1  10   2 5175.90 246.154  28
  -1  10  -3 8752.50 470.655   7
  -1  10  -3 7872.97 392.863  12
   1  10   3 6712.85 453.588  11
  -1  10  -3 6306.70 273.762  15
  -1  10  -3 7559.04 289.155  23
  -1  10  -3 6425.91 277.468  18
   1  10   3 6314.51 288.150  23
  -1  10  -4 3201.14 241.528  12
   1  10   4 2352.64 269.078  11
  -1  10  -4 3360.58 336.829  11
  -1  10  -4 3544.84 303.812   7
  -1  10  -4 2793.24 137.601  15
  -1  10  -4 2965.08 150.346  23
   1  10   4 2582.66 149.839  23
  -1  10  -5 5586.06 324.550  12
   1  10   5 4412.78 319.776  11
  -1  10  -5 5547.96 415.123  11
  -1  10  -5 6306.17 389.088   7
  -1  10  -5 5196.14 221.852  23
  -1  10  -5 4796.11 210.464  15
   1  10   5 4415.19 218.642  23
  -1  10  -6 7235.00 482.658  11
  -1  10  -6 8443.81 459.845   7
   1  10   6 5659.62 278.916  23
  -1  10  -6 7436.43 396.832  12
  -1  10  -6 6635.82 274.320  15
  -1  10  -6 7027.70 282.972  23
  -1  10  -7 323.769 161.652   7
  -1  10  -7 265.176 190.727  11
  -1  10  -7 260.912 65.9319  23
  -1  10  -7 162.363 62.0965  15
   1  10   7 138.932 65.7132  23
  -1  10  -8 3004.16 282.153   7
  -1  10  -8 2862.73 310.390  11
   1  10   8 2346.02 170.985  22
  -1  10  -8 2483.29 136.700  23
  -1  10  -8 2561.30 134.358  15
  -1  10  -9 3626.15 343.092  11
  -1  10  -9 3652.21 314.964   7
  -1  10  -9 3250.79 165.039  15
   1  10   9 3166.65 208.618  22
  -1  10  -9 3477.23 166.741  23
  -1  10 -10 2575.27 265.729   7
  -1  10 -10 2364.60 278.602  11
  -1  10 -10 2292.52 128.618  23
  -1  10 -10 2318.73 132.977  15
   1  10  10 2167.38 173.286  22
   1  10  11 3174.72 213.011  22
  -1  10 -11 3460.96 170.245  15
   1  10  11 3041.74 192.328  16
  -1  10 -11 3554.25 307.563  13
   1  10  12 2148.95 159.272  16
   1  10  12 2411.94 182.965  22
  -1  10 -12 3196.55 291.600  13
  -1  10 -12 2982.91 148.871  15
   1  10  13 1620.02 126.872  16
  -1  10 -13 2172.24 125.368  15
  -1  10 -13 2372.81 261.857  13
   1  10  13 1890.64 166.732  26
   1  10  13 1867.90 228.275  35
   1  10  14 89.0783 77.0135  16
  -1  10 -14 124.924 70.0327  15
   1  10  14 142.805 110.370  26
   1  10  14 221.592 172.515  35
   1  10  15 1285.15 97.1264  16
   1  10  15 1472.96 135.209  26
   1  10  15 1478.77 185.621  35
   1  10  16 7.01426 49.2025  35
   1  10  16 535.481 107.293  26
  -1  10 -17 293.111 63.1348  18
  -1  10 -18 90.3967 45.8342  18
  -1  11  18 204.528 78.8706  31
  -1  11  17 310.092 66.6538  16
   1  11 -17 162.339 59.0573  18
  -1  11  17 233.000 100.442  31
  -1  11  16 1269.13 112.297  16
   1  11 -16 1503.54 104.533  18
  -1  11  16 1583.03 139.102  26
  -1  11  15 1838.33 137.393  16
   1  11 -15 2027.15 125.084  18
  -1  11  15 1794.98 160.611  26
  -1  11  14 421.351 97.2454  16
   1  11 -14 487.836 88.2940  18
  -1  11  14 514.064 123.034  26
  -1  11  13 3866.45 209.968  16
   1  11 -13 3628.41 195.050  23
  -1  11  13 4080.28 242.785  26
  -1  11  12 1686.95 143.917  16
   1  11 -12 1917.64 130.595  18
  -1  11  12 1952.34 163.736  22
   1  11 -12 2082.73 279.071  13
   1  11 -12 1898.26 126.529  23
   1  11 -11 5788.63 466.938   7
   1  11 -11 5034.77 481.747  11
  -1  11  11 5522.11 293.268  22
  -1  11  11 5263.70 277.590  16
   1  11 -11 6261.00 260.753  18
  -1  11  11 4403.08 313.226  35
   1  11 -11 5986.02 263.065  23
   1  11 -10 3381.40 361.983   7
   1  11 -10 3058.22 384.380  11
  -1  11  10 3103.28 192.687  16
   1  11 -10 3388.54 170.204  18
  -1  11  10 2911.64 205.047  22
   1  11 -10 3147.67 173.066  23
  -1  11  10 2614.86 228.646  35
  -1  11   9 3628.19 219.586  22
   1  11  -9 3770.97 182.331  18
   1  11  -9 3538.65 168.822  15
  -1  11   9 3433.03 186.300  24
  -1  11   9 2909.49 237.399  35
   1  11  -9 3691.44 190.128  23
   1  11  -8 9.56992 189.025   7
   1  11  -8 259.614 80.9340  23
   1  11  -8 220.535 63.6288  15
   1  11  -8 149.950 76.0479  18
  -1  11   8 187.985 82.6312  24
  -1  11   8 178.316 144.429  35
   1  11  -7 2696.42 318.329   7
   1  11  -7 2126.41 117.977  15
  -1  11   7 2054.20 134.950  23
   1  11  -7 2428.88 130.888  18
  -1  11   7 1919.69 191.540  35
   1  11  -7 2425.34 144.308  23
  -1  11   7 2162.76 145.723  24
   1  11  -6 1094.38 240.915   7
  -1  11   6 938.124 95.4126  23
  -1  11   6 1246.02 119.424  22
   1  11  -6 998.930 79.1417  15
   1  11  -6 1132.10 91.7853  18
  -1  11   6 1165.26 112.561  24
   1  11  -6 1018.64 101.669  23
   1  11  -5 3400.35 341.507   7
   1  11  -5 3188.18 150.011  15
   1  11  -5 3208.51 157.821  18
  -1  11   5 3086.47 163.677  23
   1  11  -5 3098.38 168.211  28
   1  11  -5 3042.88 170.590  23
   1  11  -5 3779.56 207.465  33
   1  11  -4 1899.79 188.634  12
   1  11  -4 2220.39 294.944   7
  -1  11   4 2133.97 231.873  11
   1  11  -4 2076.96 117.661  18
   1  11  -4 2104.77 134.650  23
  -1  11   4 2118.10 127.073  23
   1  11  -4 2061.37 130.786  28
   1  11  -3 3002.53 248.446  12
  -1  11   3 3648.74 310.926  11
   1  11  -3 3616.42 180.745  23
  -1  11   3 3422.27 174.481  23
   1  11  -3 3536.03 164.216  18
   1  11  -3 3469.91 176.809  28
  -1  11   2 4375.52 351.313  12
   1  11  -2 4727.57 316.514  12
  -1  11   2 5308.29 394.501  11
   1  11  -2 4571.70 213.213  18
  -1  11   2 5344.20 228.208  23
  -1  11   2 4903.53 230.564  28
   1  11  -2 5410.91 234.626  28
   1  11  -1 5253.83 403.210   7
   1  11  -1 3966.96 302.049  12
  -1  11   1 5068.65 390.689  11
  -1  11   1 4219.47 322.475  12
   1  11  -1 4499.96 213.922  23
   1  11  -1 4381.02 212.931  28
  -1  11   1 4330.30 211.325  28
   1  11   0 11870.9 625.806  12
   1  11   0 13114.8 728.624  11
  -1  11   0 13452.9 707.880  11
  -1  11   0 11644.7 625.963  12
   1  11   0 13391.5 711.867   7
   1  11   0 12213.5 514.018  23
   1  11   0 12455.7 518.225  28
  -1  11   0 13842.7 514.990  28
  -1  11  -1 11789.9 608.883  12
   1  11   1 12128.6 708.263  11
  -1  11  -1 13145.1 701.768  11
  -1  11  -1 14906.2 707.471   7
   1  11   1 13910.6 728.834   7
   1  11   1 11351.5 503.303  23
  -1  11  -1 12480.5 499.308  23
   1  11   1 12026.3 509.339  28
  -1  11  -1 13344.1 500.328  28
  -1  11  -2 3769.52 326.649   7
  -1  11  -2 3067.88 257.283  12
   1  11   2 2850.51 328.276  11
  -1  11  -2 3273.63 333.918  11
  -1  11  -2 2705.99 147.432  18
  -1  11  -2 3229.62 159.617  23
   1  11   2 3130.07 164.705  23
   1  11   2 2702.53 171.098  28
  -1  11  -2 3253.07 155.705  28
  -1  11  -3 7170.47 391.483  12
   1  11   3 6619.43 460.384  11
  -1  11  -3 7637.11 464.677   7
  -1  11  -3 6439.80 273.481  18
   1  11   3 6277.04 285.957  23
  -1  11  -3 6114.73 270.783  15
  -1  11  -3 6914.67 285.821  23
  -1  11  -3 6826.81 279.399  28
  -1  11  -4 4358.50 383.662  11
   1  11   4 3783.16 319.840  11
  -1  11  -4 3831.78 278.450  12
  -1  11  -4 4722.83 352.047   7
   1  11   4 3363.81 183.393  23
  -1  11  -4 3765.12 172.829  15
  -1  11  -4 3977.22 186.521  23
  -1  11  -4 3706.62 175.353  18
  -1  11  -4 3743.96 175.848  28
  -1  11  -5 1801.53 196.468  12
   1  11   5 1171.90 189.851  11
  -1  11  -5 1821.51 248.855   7
  -1  11  -5 1649.65 271.638  11
  -1  11  -5 1600.09 107.696  23
  -1  11  -5 1453.65 97.5344  15
   1  11   5 1337.50 107.964  23
  -1  11  -5 1656.69 104.492  18
   1  11   5 1237.25 176.141  35
  -1  11  -6 4176.00 384.237  11
  -1  11  -6 4526.89 345.509   7
  -1  11  -6 3932.54 176.966  23
   1  11   6 3022.48 172.635  23
  -1  11  -6 3596.35 167.535  15
   1  11   6 3008.98 246.915  35
  -1  11  -7 11325.7 573.728   7
  -1  11  -7 10753.2 610.463  11
  -1  11  -7 9838.19 368.955  23
  -1  11  -7 9336.36 360.722  15
   1  11   7 7396.94 361.902  23
   1  11   7 6920.96 432.252  35
  -1  11  -8 4870.81 397.035  11
  -1  11  -8 4692.88 364.667   7
  -1  11  -8 4199.54 192.517  15
   1  11   8 4188.69 237.333  22
  -1  11  -8 4208.93 195.811  23
   1  11   8 3192.11 274.210  35
   1  11   8 3767.79 207.091  24
  -1  11  -9 5578.88 427.430  11
  -1  11  -9 5196.46 394.856   7
  -1  11  -9 5070.96 225.604  15
  -1  11  -9 5120.18 226.013  23
   1  11   9 4877.25 270.430  22
  -1  11 -10 2815.30 306.314  11
  -1  11 -10 2797.54 153.361  15
   1  11  10 2911.01 199.496  22
  -1  11 -10 2956.81 150.599  23
   1  11  10 2710.52 257.979  35
   1  11  11 5374.23 286.833  22
   1  11  11 5005.11 268.582  16
  -1  11 -11 5788.03 246.508  15
   1  11  11 4557.37 338.945  35
   1  11  12 3743.37 235.233  22
   1  11  12 3577.25 212.081  16
  -1  11 -12 4504.69 197.847  15
  -1  11 -12 4473.31 342.572  13
   1  11  12 4035.44 302.777  35
  -1  11 -13 4036.88 177.717  15
   1  11  13 3596.73 218.172  26
   1  11  13 3453.92 278.731  35
  -1  11 -14 1308.73 95.9306  15
   1  11  14 1031.10 102.072  16
   1  11  14 1173.80 191.208  35
   1  11  14 1212.26 138.120  26
   1  11  15 514.039 82.4577  16
   1  11  15 639.300 108.478  26
   1  11  16 367.967 94.8284  26
  -1  11 -17 1228.56 85.8241  18
   1  11  18 49.5713 71.8721  31
   1  12 -17 1132.11 82.1549  18
  -1  12  17 1095.32 116.140  31
   1  12 -16 1088.96 87.4151  18
  -1  12  16 983.188 96.3622  16
  -1  12  16 1202.16 121.272  26
  -1  12  16 840.542 122.436  31
  -1  12  15 381.920 90.7277  16
   1  12 -15 311.472 73.7839  18
  -1  12  15 424.522 111.934  26
   1  12 -14 403.436 81.1942  18
  -1  12  14 300.821 91.2607  16
  -1  12  14 379.905 111.279  26
   1  12 -13 864.678 96.7349  18
  -1  12  13 609.595 99.5698  16
  -1  12  13 811.793 133.165  26
   1  12 -12 3718.12 347.128  13
  -1  12  12 3534.33 217.277  22
   1  12 -12 3499.06 180.494  23
   1  12 -12 3715.04 185.883  18
  -1  12  12 3096.56 197.890  16
   1  12 -11 6693.00 506.743   7
   1  12 -11 5079.97 510.826  11
   1  12 -11 6875.17 296.192  23
   1  12 -11 7292.75 296.272  18
  -1  12  11 6907.93 329.418  22
  -1  12  11 6279.38 315.053  16
  -1  12  11 5218.64 339.642  35
   1  12 -10 229.360 206.123   7
   1  12 -10 222.740 230.985  11
   1  12 -10 223.410 84.6467  23
  -1  12  10 331.342 112.080  16
  -1  12  10 263.874 118.259  22
   1  12 -10 279.404 85.0817  18
  -1  12  10 265.389 152.510  35
   1  12  -9 733.061 263.007  11
   1  12  -9 781.753 239.823   7
   1  12  -9 666.001 93.4913  18
   1  12  -9 540.304 75.8935  15
  -1  12   9 680.911 126.413  22
  -1  12   9 644.826 95.3905  24
   1  12  -9 648.079 94.0270  23
  -1  12   9 618.414 157.718  35
   1  12  -9 629.512 84.6898  28
   1  12  -8 976.144 240.200   7
   1  12  -8 914.850 272.204  11
   1  12  -8 1038.64 85.8905  15
   1  12  -8 1100.75 100.806  18
  -1  12   8 735.401 159.573  35
  -1  12   8 1134.81 110.855  24
   1  12  -8 869.503 102.710  23
   1  12  -8 1004.47 98.5886  28
   1  12  -7 10852.3 630.768   7
   1  12  -7 9886.58 374.573  18
  -1  12   7 8323.21 379.485  23
   1  12  -7 8907.60 363.607  15
   1  12  -7 9262.45 387.717  23
  -1  12   7 8706.88 392.279  24
   1  12  -7 9399.87 382.142  28
  -1  12   7 7310.94 423.968  35
   1  12  -6 1497.33 266.681   7
   1  12  -6 1482.71 117.506  23
  -1  12   6 1393.58 136.220  22
  -1  12   6 1314.24 111.454  23
   1  12  -6 1593.75 106.276  18
  -1  12   6 1381.25 126.836  24
  -1  12   6 1288.09 165.743  35
   1  12  -6 1301.98 109.015  28
   1  12  -5 6323.69 474.256   7
   1  12  -5 5991.43 271.768  23
   1  12  -5 6121.41 257.579  18
  -1  12   5 5803.77 266.424  23
   1  12  -5 7028.03 312.818  33
   1  12  -5 5873.34 268.303  28
  -1  12   4 2171.56 279.089  12
  -1  12   4 2423.52 255.245  11
   1  12  -4 3135.34 342.082   7
   1  12  -4 2787.53 143.462  18
  -1  12   4 2836.57 155.062  23
   1  12  -4 2953.93 160.816  23
  -1  12   4 2187.96 204.252  35
   1  12  -4 3002.31 191.401  33
   1  12  -4 2707.80 156.496  28
  -1  12   3 697.724 190.924  11
   1  12  -3 551.616 152.957  12
  -1  12   3 580.967 190.080  12
   1  12  -3 629.735 77.3138  18
  -1  12   3 754.081 87.5098  23
   1  12  -3 676.007 92.5844  23
   1  12  -3 677.736 88.0995  28
   1  12  -3 578.257 124.630  33
   1  12  -2 7400.06 541.939  11
  -1  12   2 6372.54 446.980  12
   1  12  -2 6294.87 413.445  12
  -1  12   2 7675.36 503.159  11
  -1  12   2 8015.70 326.930  23
  -1  12   2 7808.83 331.594  28
   1  12  -2 7650.76 331.500  28
   1  12  -1 4905.86 412.956   7
  -1  12   1 5167.88 399.890  11
   1  12  -1 4797.27 433.943  11
  -1  12   1 4176.77 333.307  12
   1  12  -1 3969.45 313.189  12
   1  12  -1 4382.86 218.667  23
   1  12  -1 4446.88 222.031  28
  -1  12   1 4699.50 218.199  28
  -1  12   0 704.720 217.631  11
   1  12   0 475.805 228.915  11
   1  12   0 529.762 217.118   7
  -1  12   0 682.762 172.344  12
   1  12   0 487.520 168.220  12
   1  12   0 514.729 89.6196  23
  -1  12   0 576.417 81.6058  28
   1  12   0 407.080 123.801  33
   1  12   0 592.705 94.3805  28
   1  12   1 15343.9 841.993  11
  -1  12  -1 14525.0 719.708  12
  -1  12  -1 16010.0 828.781  11
   1  12   1 15167.3 607.427  23
  -1  12  -1 15733.2 603.796  23
   1  12   1 14424.3 612.075  28
  -1  12  -1 15878.3 603.465  28
  -1  12  -2 16713.0 794.821   7
  -1  12  -2 14567.6 696.909  12
   1  12   2 14352.6 794.184  11
  -1  12  -2 14653.0 793.025  11
   1  12   2 13387.8 576.845  23
  -1  12  -2 14840.9 575.899  23
  -1  12  -2 14972.3 573.695  28
   1  12   2 14300.6 588.009  28
   1  12   2 12079.7 623.561  35
  -1  12  -2 15649.5 599.099  33
  -1  12  -3 8721.77 516.179   7
   1  12   3 6769.37 483.584  11
  -1  12  -3 7380.67 425.053  12
   1  12   3 6328.50 307.060  23
  -1  12  -3 6678.01 296.022  18
  -1  12  -3 7717.60 308.925  23
  -1  12  -3 7495.87 303.224  28
   1  12   3 5469.15 360.140  35
  -1  12  -3 8332.08 334.356  33
   1  12   3 7022.97 320.904  28
  -1  12  -4 1186.40 235.356   7
  -1  12  -4 1193.64 183.713  12
   1  12   4 1021.50 216.105  11
   1  12   4 993.068 101.318  23
  -1  12  -4 1062.19 86.6404  15
  -1  12  -4 1021.76 96.1698  23
  -1  12  -4 1104.52 89.3206  18
   1  12   4 662.138 162.736  35
  -1  12  -4 1166.39 122.411  33
  -1  12  -4 1004.83 85.9057  28
   1  12   5 6485.38 431.017  11
  -1  12  -5 8574.49 549.685  11
  -1  12  -5 7717.78 433.994  12
  -1  12  -5 9308.62 524.772   7
  -1  12  -5 7643.63 308.818  15
  -1  12  -5 7705.75 312.204  18
  -1  12  -5 7734.85 319.168  23
   1  12   5 6776.23 317.154  23
   1  12   5 5691.20 378.371  35
  -1  12  -6 1057.70 242.248  11
  -1  12  -6 993.820 218.151   7
  -1  12  -6 739.685 83.9759  15
  -1  12  -6 918.629 89.7779  18
  -1  12  -6 988.596 93.6503  23
   1  12   6 787.025 92.0849  23
   1  12   6 702.951 174.451  35
  -1  12  -7 3717.88 334.840   7
  -1  12  -7 3473.76 364.138  11
  -1  12  -7 3206.36 162.126  15
  -1  12  -7 3515.01 167.831  18
  -1  12  -7 3319.29 167.874  23
   1  12   7 2714.38 164.654  23
   1  12   7 2664.06 252.173  35
  -1  12  -8 930.971 239.076  11
  -1  12  -8 1024.95 219.738   7
  -1  12  -8 1041.68 94.1149  23
   1  12   8 1035.21 138.172  22
  -1  12  -8 867.906 90.9435  15
   1  12   8 735.098 186.494  35
   1  12   8 832.910 109.540  24
  -1  12  -9 5832.63 434.556   7
  -1  12  -9 5553.65 440.973  11
  -1  12  -9 5860.42 254.090  15
   1  12   9 5747.29 301.697  22
  -1  12  -9 5818.09 255.130  23
   1  12   9 4696.16 341.384  35
  -1  12 -10 939.210 222.303  11
   1  12  10 1127.48 147.006  22
  -1  12 -10 1126.92 97.4957  15
  -1  12 -10 1062.33 90.0126  23
   1  12  10 659.822 201.076  35
  -1  12 -11 2038.14 125.337  15
   1  12  11 1901.23 171.674  22
   1  12  11 1993.79 153.871  16
   1  12  11 1873.77 229.801  35
   1  12  12 387.114 101.376  16
   1  12  12 357.685 114.895  22
  -1  12 -12 358.611 77.2058  15
   1  12  12 215.629 169.461  35
   1  12  13 2082.83 144.388  16
   1  12  13 1995.06 222.941  35
   1  12  13 1997.81 173.092  26
   1  12  14 574.138 86.2044  16
   1  12  14 593.507 116.403  26
   1  12  14 695.301 154.804  35
   1  12  15 404.033 73.5766  16
   1  12  15 517.880 100.441  26
   1  12  16 867.753 103.993  26
  -1  12 -17 86.2363 46.1937  18
   1  12  17 25.2079 80.9675  31
  -1  13  17 522.466 78.2524  31
  -1  13  16 950.627 86.2196  16
   1  13 -16 1056.65 80.4568  18
  -1  13  16 873.293 109.461  31
  -1  13  16 1180.13 109.106  26
  -1  13  15 733.723 94.4038  16
   1  13 -15 910.734 82.7051  18
  -1  13  15 768.987 117.208  31
  -1  13  15 898.562 114.123  26
  -1  13  14 384.968 88.9881  16
   1  13 -14 646.747 81.3117  18
  -1  13  14 486.514 109.088  26
   1  13 -13 1741.24 116.909  18
  -1  13  13 1345.39 121.329  16
  -1  13  13 1644.59 154.136  26
   1  13 -12 877.339 93.0891  23
   1  13 -12 1213.75 104.751  18
  -1  13  12 1106.34 134.834  22
  -1  13  12 1018.20 120.360  16
  -1  13  11 612.717 251.840  12
  -1  13  11 859.707 131.594  22
   1  13 -11 870.543 95.8702  23
  -1  13  11 822.725 119.218  16
   1  13 -11 774.744 98.2163  18
   1  13 -10 617.895 259.387  11
   1  13 -10 996.864 248.933   7
  -1  13  10 285.068 233.648  12
  -1  13  10 733.354 131.324  22
  -1  13  10 758.200 122.903  16
   1  13 -10 774.642 98.7605  18
   1  13 -10 762.926 95.5714  23
  -1  13  10 730.218 153.317  35
   1  13  -9 4321.29 454.919  11
   1  13  -9 4211.45 409.001   7
   1  13  -9 4056.94 207.738  23
   1  13  -9 4256.45 201.412  18
  -1  13   9 3275.43 256.909  35
  -1  13   9 3886.95 208.105  24
   1  13  -9 4033.99 197.706  28
   1  13  -8 1709.32 324.002  11
   1  13  -8 1469.64 281.536   7
   1  13  -8 1300.27 116.884  23
   1  13  -8 1358.79 109.137  18
  -1  13   8 1295.31 122.618  24
   1  13  -8 1312.90 108.092  28
  -1  13   8 1262.71 178.239  35
   1  13  -7 5028.08 451.194   7
   1  13  -7 5152.14 478.475  11
  -1  13   7 4165.60 226.151  23
   1  13  -7 4974.09 237.150  23
  -1  13   7 4655.63 256.724  22
   1  13  -7 5070.96 221.986  18
   1  13  -7 4533.16 225.124  28
  -1  13   7 5027.56 245.039  24
  -1  13   7 4060.04 281.301  35
   1  13  -6 3109.06 364.604   7
   1  13  -6 2967.66 391.711  11
  -1  13   6 2371.74 322.413  12
  -1  13   6 2737.51 167.741  23
  -1  13   6 3144.97 194.074  22
   1  13  -6 3076.45 172.828  23
   1  13  -6 3148.31 158.815  18
   1  13  -6 2894.74 166.869  28
  -1  13   6 2622.03 222.767  35
  -1  13   6 3041.16 184.722  24
  -1  13   5 3052.32 347.275  12
   1  13  -5 4596.89 422.003   7
   1  13  -5 4156.85 194.201  18
  -1  13   5 3809.94 203.743  23
   1  13  -5 3987.36 210.108  23
   1  13  -5 4955.06 252.923  33
   1  13  -5 4004.86 206.214  28
  -1  13   4 1324.00 254.543  12
   1  13  -4 1703.43 312.652  11
  -1  13   4 1650.81 228.754  11
   1  13  -4 1997.27 297.675   7
   1  13  -4 2052.85 133.704  23
   1  13  -4 1747.52 114.423  18
  -1  13   4 1744.18 125.385  23
   1  13  -4 1863.72 129.150  28
   1  13  -4 1849.58 164.552  33
   1  13  -3 4908.83 460.530  11
  -1  13   3 4484.11 364.258  11
  -1  13   3 3907.36 358.745  12
  -1  13   3 5026.00 225.145  23
  -1  13   3 3728.90 241.945  33
   1  13  -3 5141.13 231.289  28
   1  13  -2 2993.97 369.935  11
  -1  13   2 3074.05 319.824  11
  -1  13   2 2105.05 270.597  12
   1  13  -2 2152.12 240.591  12
  -1  13   2 2881.65 152.592  23
  -1  13   2 1914.77 169.319  33
   1  13  -2 2848.53 159.137  28
   1  13  -1 219.065 151.471  12
   1  13  -1 224.584 235.924  11
  -1  13   1 194.552 183.105  11
   1  13  -1 113.667 213.051   7
  -1  13   1 399.164 172.459  12
   1  13  -1 280.152 86.9113  23
   1  13  -1 274.921 87.3238  28
  -1  13   1 251.890 105.647  33
  -1  13   1 246.590 81.0937  28
  -1  13   0 67.9216 188.488  11
   1  13   0-198.960 205.603   7
   1  13   0 69.3443 220.836  11
  -1  13   0 164.703 151.208  12
   1  13   0 147.023 150.309  12
   1  13   0 19.6775 77.3263  23
   1  13   0 51.7882 82.3874  28
  -1  13   0-43.2487 102.554  33
  -1  13   0 65.1228 72.3193  28
   1  13   0 89.5472 114.535  33
   1  13   1-65.8006 218.718  11
  -1  13  -1-129.766 197.028  11
  -1  13  -1 186.768 148.035  12
   1  13   1 172.916 166.244  12
   1  13   1 34.4568 79.0714  23
  -1  13  -1 20.4987 72.6593  23
   1  13   1-14.4570 113.626  33
  -1  13  -1 83.3259 99.3405  33
  -1  13  -1 85.2553 69.4087  28
   1  13   1 70.8542 85.9447  28
   1  13   2 1167.44 234.380  12
  -1  13  -2 1413.42 209.639  12
  -1  13  -2 1671.81 275.311  11
   1  13   2 1284.43 270.909  11
   1  13   2 1607.57 122.493  23
  -1  13  -2 1646.17 116.465  23
   1  13   2 1733.52 136.098  28
  -1  13  -2 1651.75 114.563  28
  -1  13  -2 1803.55 144.615  33
   1  13   3 5977.79 478.571  11
  -1  13  -3 8299.77 519.610   7
  -1  13  -3 6448.55 418.764  12
  -1  13  -3 7229.42 299.975  23
   1  13   3 6307.57 300.727  23
  -1  13  -3 7162.87 295.827  28
   1  13   3 5516.49 359.802  35
   1  13   3 6319.43 315.310  28
  -1  13  -3 7399.89 327.238  33
  -1  13  -4 2054.07 238.982  12
   1  13   4 2124.85 280.091  11
  -1  13  -4 2690.17 317.162   7
  -1  13  -4 2512.89 142.351  23
  -1  13  -4 2259.89 131.989  18
   1  13   4 2217.13 144.177  23
  -1  13  -4 2648.53 176.714  33
   1  13   4 2200.58 220.144  35
  -1  13  -4 2312.25 132.967  28
   1  13   5 2536.32 270.885  11
  -1  13  -5 3730.37 394.501  11
  -1  13  -5 3718.57 357.795   7
  -1  13  -5 3396.94 168.963  15
   1  13   5 3177.35 177.294  23
  -1  13  -5 3531.31 171.659  18
  -1  13  -5 3616.88 179.290  23
   1  13   5 2834.37 252.873  35
  -1  13  -6 1336.12 284.935  11
  -1  13  -6 1710.25 265.623   7
  -1  13  -6 1404.56 104.237  15
  -1  13  -6 1341.33 107.614  23
  -1  13  -6 1300.99 107.514  18
   1  13   6 1258.64 111.765  23
   1  13   6 1043.94 194.784  35
  -1  13  -7 5674.60 470.731  11
  -1  13  -7 6199.10 451.510   7
  -1  13  -7 5543.85 251.142  23
   1  13   7 4735.30 251.184  23
   1  13   7 5740.34 291.807  22
  -1  13  -7 5638.76 246.390  15
  -1  13  -7 6030.59 251.060  18
   1  13   7 4626.43 332.331  35
  -1  13  -8 3930.02 367.696   7
  -1  13  -8 4234.31 393.992  11
  -1  13  -8 3612.15 188.269  23
   1  13   8 3763.25 233.339  22
  -1  13  -8 4199.13 193.643  18
  -1  13  -8 3982.15 188.789  15
   1  13   8 3423.31 279.265  35
   1  13   8 3554.15 207.476  24
  -1  13  -9 73.7722 175.033   7
  -1  13  -9 234.625 188.326  11
  -1  13  -9 262.364 74.5447  15
  -1  13  -9 252.621 70.9541  23
   1  13   9 224.142 118.145  22
   1  13   9 190.715 173.545  35
  -1  13 -10 870.528 214.723  11
   1  13  10 1037.60 141.462  22
  -1  13 -10 847.368 93.2296  15
  -1  13 -10 998.847 85.7209  23
   1  13  10 1044.01 200.758  35
  -1  13 -11 300.254 75.8024  15
   1  13  11 266.921 102.958  16
   1  13  11 348.571 121.079  22
   1  13  11 309.575 174.901  35
  -1  13 -12 1632.30 105.957  15
   1  13  12 1425.35 140.645  22
   1  13  12 1201.68 126.610  16
   1  13  12 1174.21 193.321  35
   1  13  13 3025.77 181.615  16
  -1  13 -13 3866.45 170.931  15
   1  13  13 3524.71 254.512  35
   1  13  13 3636.95 212.919  26
   1  13  14 437.472 78.2111  16
   1  13  14 531.504 106.838  26
   1  13  15 954.855 87.9102  16
   1  13  15 1221.34 115.514  26
   1  13  16 145.398 82.7209  31
   1  13  16 226.058 77.2417  26
   1  14 -16 614.143 59.2109  18
  -1  14  16 478.945 77.1710  31
  -1  14  16 548.826 82.8736  26
  -1  14  15 1411.68 104.659  16
   1  14 -15 1529.29 93.7460  18
  -1  14  15 1557.61 123.230  26
   1  14 -14 3064.45 144.507  18
  -1  14  14 2675.49 154.704  16
  -1  14  14 2731.32 172.035  26
  -1  14  13 335.126 88.1082  16
   1  14 -13 320.558 77.2038  18
  -1  14  13 315.560 110.185  31
   1  14 -12 1022.43 89.0760  23
   1  14 -12 1196.08 100.390  18
  -1  14  12 1015.44 114.845  16
  -1  14  12 784.402 125.949  31
  -1  14  11 467.710 117.998  22
  -1  14  11 333.227 106.403  16
   1  14 -11 462.055 85.7380  18
   1  14 -11 332.925 77.0922  23
  -1  14  10 126.538 105.030  16
   1  14 -10 57.8328 75.5311  23
   1  14 -10 134.573 80.3732  18
   1  14  -9 1648.61 327.788  11
   1  14  -9 1942.12 301.466   7
   1  14  -9 1769.84 127.283  18
   1  14  -9 1972.62 133.185  23
  -1  14   9 1782.99 134.136  24
   1  14  -8 1672.06 331.538  11
   1  14  -8 1532.88 286.125   7
   1  14  -8 1503.23 114.778  18
   1  14  -8 1366.93 119.873  23
  -1  14   8 1325.94 124.184  24
   1  14  -8 1373.25 109.192  28
   1  14  -7 14194.1 844.730  11
   1  14  -7 14389.6 810.309   7
  -1  14   7 13508.1 566.179  22
   1  14  -7 13925.0 531.430  18
   1  14  -7 13423.3 544.992  23
   1  14  -7 12759.4 535.810  28
  -1  14   7 12823.4 551.129  24
   1  14  -6 377.434 261.399  11
  -1  14   6 404.566 222.107  12
   1  14  -6 266.761 225.621   7
  -1  14   6 580.037 96.7101  23
   1  14  -6 681.568 88.9383  18
  -1  14   6 588.851 118.455  22
   1  14  -6 585.713 101.110  23
  -1  14   6 543.579 109.982  24
   1  14  -6 743.491 92.8788  28
  -1  14   5 8382.38 644.094  12
   1  14  -5 13631.3 771.897   7
  -1  14   5 12296.9 514.931  22
   1  14  -5 12406.7 480.644  18
  -1  14   5 12136.4 493.567  23
   1  14  -5 12183.8 498.800  23
  -1  14   5 8681.19 501.898  33
   1  14  -5 12508.4 494.189  28
  -1  14   5 11430.3 506.928  24
   1  14  -5 15459.0 541.974  33
  -1  14   4 1615.74 273.581  12
   1  14  -4 2973.20 392.488  11
   1  14  -4 2640.10 355.309   7
  -1  14   4 2018.58 267.852  11
   1  14  -4 2881.31 166.339  23
  -1  14   4 2474.02 154.197  23
  -1  14   4 2083.11 179.061  33
   1  14  -4 2809.46 160.002  28
   1  14  -4 3017.40 203.842  33
   1  14  -3 988.826 290.525  11
  -1  14   3 636.221 206.875  12
  -1  14   3 586.622 195.774  11
  -1  14   3 700.496 96.7648  23
   1  14  -3 954.349 104.502  28
  -1  14   3 516.123 120.893  33
  -1  14   2 3123.23 326.757  11
   1  14  -2 3737.26 426.255  11
  -1  14   2 2416.58 299.265  12
   1  14  -2 2331.30 269.380  12
  -1  14   2 3298.97 172.650  23
  -1  14   2 2513.14 193.182  33
   1  14  -2 3449.50 180.633  28
  -1  14   1 30.9596 163.410  12
   1  14  -1 536.230 171.162  12
   1  14  -1 248.229 241.310   7
   1  14  -1 420.351 246.227  11
  -1  14   1 392.479 209.417  11
   1  14  -1 201.121 89.6020  23
  -1  14   1 174.947 111.128  33
   1  14  -1 180.169 87.2951  28
  -1  14   0 1425.30 268.657  11
   1  14   0 1170.57 289.883  11
   1  14   0 1141.63 218.079  12
  -1  14   0 1240.06 211.287  12
   1  14   0 1311.62 116.230  23
  -1  14   0 1406.33 115.416  28
  -1  14   0 1219.71 139.950  33
   1  14   0 1136.97 154.601  33
   1  14   0 1655.73 130.712  28
  -1  14  -1 2895.50 338.155  11
  -1  14  -1 2383.25 269.725  12
   1  14   1 2790.14 348.912  11
   1  14   1 1848.81 266.836  12
  -1  14  -1 2619.44 150.471  23
   1  14   1 2600.92 160.031  23
  -1  14  -1 2656.68 149.902  28
  -1  14  -1 2302.73 173.883  33
   1  14   1 2885.01 171.182  28
   1  14   1 1782.10 191.099  33
  -1  14  -2 923.483 255.993  11
   1  14   2 571.020 235.145  11
  -1  14  -2 711.934 187.071  12
   1  14   2 579.873 202.683  12
   1  14   2 735.274 100.551  23
  -1  14  -2 898.492 95.8984  23
   1  14   2 831.778 115.011  28
  -1  14  -2 686.391 90.0291  28
   1  14   2 485.238 139.955  33
  -1  14  -2 828.748 124.184  33
   1  14   3 836.584 227.298  11
  -1  14  -3 482.243 167.779  12
  -1  14  -3 512.649 236.278  11
   1  14   3 644.586 215.297  12
   1  14   3 781.286 98.3717  23
  -1  14  -3 804.556 93.5693  23
  -1  14  -3 856.094 128.955  33
  -1  14  -3 676.089 85.9611  28
   1  14   3 750.973 116.744  28
   1  14   4 1667.19 247.388  11
   1  14   4 2006.36 139.508  23
  -1  14  -4 2126.98 133.864  23
   1  14   4 1952.03 222.940  35
  -1  14  -4 1963.46 123.758  28
  -1  14  -5 16661.1 816.589   7
  -1  14  -5 14455.6 810.289  11
   1  14   5 13278.2 559.528  23
  -1  14  -5 14749.0 559.099  23
  -1  14  -5 13654.0 547.568  18
   1  14   5 11714.4 623.618  35
  -1  14  -6 1966.72 299.688   7
  -1  14  -6 2372.55 314.389  11
  -1  14  -6 2018.46 127.098  18
   1  14   6 1827.79 132.820  23
  -1  14  -6 1879.34 128.222  23
   1  14   6 1611.56 216.893  35
  -1  14  -7 1022.32 250.273  11
  -1  14  -7 1005.78 247.797   7
  -1  14  -7 1133.54 102.938  18
   1  14   7 921.599 104.229  23
  -1  14  -7 1146.60 100.378  23
   1  14   7 1076.51 143.475  22
   1  14   7 1092.27 198.634  35
   1  14   7 1076.10 124.200  24
  -1  14  -8 1017.16 250.839  11
  -1  14  -8 1414.87 252.017   7
  -1  14  -8 1066.22 96.9606  23
  -1  14  -8 1129.05 104.487  18
   1  14   8 1177.78 145.925  22
   1  14   8 1013.99 197.505  35
   1  14   8 1088.38 119.374  24
  -1  14  -9 297.557 183.802  11
  -1  14  -9 275.550 82.5288  18
  -1  14  -9 316.051 78.3328  15
  -1  14  -9 211.418 68.1862  23
   1  14   9 253.019 119.729  22
   1  14   9 412.965 183.330  35
  -1  14 -10 194.976 58.4969  23
  -1  14 -10 263.879 173.123  13
  -1  14 -10 190.682 74.2554  15
   1  14  10 173.123 114.453  22
  -1  14 -10 56.4626 81.3585  46
   1  14  10 104.424 170.461  35
   1  14  11 2043.09 151.975  16
   1  14  11 1984.89 166.726  22
   1  14  11 1857.22 215.471  35
   1  14  12 880.709 124.646  22
   1  14  12 906.302 107.812  16
   1  14  12 812.572 174.300  35
   1  14  13 1526.47 110.743  16
   1  14  13 1720.38 146.369  26
   1  14  14 686.361 80.3251  16
   1  14  14 639.982 103.188  26
   1  14  15 1692.22 102.723  16
   1  14  15 1611.56 120.236  31
   1  14  15 1936.49 128.940  26
  -1  15  15 1179.14 91.3423  16
  -1  15  14 403.968 76.4111  16
   1  15 -14 365.067 61.5460  18
  -1  15  14 316.936 81.8436  31
   1  15 -13 2217.43 118.786  18
  -1  15  13 1896.93 125.688  16
  -1  15  12 1904.80 115.546  16
   1  15 -12 2087.74 99.9824  18
  -1  15  11 758.356 120.514  22
   1  15 -11 675.425 88.5052  18
  -1  15  11 755.223 111.929  16
   1  15 -11 690.149 82.1820  23
  -1  15  10-70.1197 99.8638  16
   1  15 -10-28.1823 72.1471  23
   1  15 -10 47.1599 74.8658  18
   1  15  -9 400.577 85.8847  23
   1  15  -9 477.270 86.1717  18
  -1  15   9 284.343 111.532  33
  -1  15   9 468.286 90.6848  24
   1  15  -8 2211.76 335.874   7
   1  15  -8 2440.65 363.746  11
  -1  15   8 1702.03 307.295  12
   1  15  -8 2623.36 147.294  18
   1  15  -8 2605.96 155.127  23
  -1  15   8 2560.67 182.182  22
  -1  15   8 1895.44 175.155  33
  -1  15   8 2688.93 163.563  24
   1  15  -7 8319.25 607.978   7
  -1  15   7 5299.75 510.743  12
   1  15  -7 7926.51 628.290  11
   1  15  -7 8723.96 362.217  23
   1  15  -7 8922.98 347.773  18
  -1  15   7 8946.10 384.079  22
  -1  15   7 8580.37 369.351  24
   1  15  -7 8036.28 349.956  28
  -1  15   7 6063.62 369.233  33
   1  15  -6 950.605 267.952   7
  -1  15   6 609.979 239.698  12
   1  15  -6 553.932 278.234  11
   1  15  -6 791.315 107.619  23
  -1  15   6 807.725 105.736  23
  -1  15   6 708.877 123.822  22
   1  15  -6 766.703 98.0167  28
  -1  15   6 476.420 130.307  33
  -1  15   6 807.521 117.867  24
   1  15  -5 2385.89 355.099   7
  -1  15   5 1641.52 288.177  12
  -1  15   5 2064.35 145.457  23
  -1  15   5 2255.09 166.059  22
   1  15  -5 2323.07 152.044  23
   1  15  -5 2154.26 144.925  28
  -1  15   5 1651.18 169.360  33
  -1  15   5 2133.02 162.674  24
   1  15  -4 55.8085 255.189  11
   1  15  -4 245.569 229.002   7
  -1  15   4 47.7083 200.757  12
  -1  15   4 72.4021 85.3977  23
   1  15  -4 148.525 89.9630  23
   1  15  -4 13.0845 84.0748  28
  -1  15   4 62.2794 113.246  33
   1  15  -4 90.6718 119.593  33
  -1  15   3 839.644 210.936  11
   1  15  -3 893.751 285.900   7
   1  15  -3 1212.69 315.243  11
  -1  15   3 638.439 221.506  12
  -1  15   3 1139.20 110.322  23
   1  15  -3 913.730 110.711  28
  -1  15   3 793.628 134.839  33
  -1  15   2 343.441 196.554  12
  -1  15   2 240.825 183.216  11
   1  15  -2 79.2600 260.319  11
  -1  15   2 343.633 90.2953  23
   1  15  -2 425.893 98.7760  28
  -1  15   2 205.183 118.956  33
   1  15  -1 4768.32 469.534  11
  -1  15   1 4515.14 402.179  11
   1  15  -1 2884.18 314.811  12
  -1  15   1 3480.65 349.129  12
   1  15  -1 4498.47 218.238  23
   1  15  -1 4259.21 257.035  33
  -1  15   1 3453.30 233.753  33
   1  15  -1 4435.15 224.550  28
   1  15   0 235.214 180.831  12
  -1  15   0 325.741 226.223  11
   1  15   0 267.949 243.012  11
  -1  15   0 161.741 175.121  12
   1  15   0 243.233 93.5824  23
   1  15   0 175.411 132.724  33
   1  15   0 207.942 99.2146  28
  -1  15   0 119.420 114.520  33
   1  15   1 2964.86 370.421  11
  -1  15  -1 3258.47 370.044  11
   1  15   1 1913.02 293.298  12
  -1  15  -1 2030.88 280.573  12
   1  15   1 3241.33 179.699  23
  -1  15  -1 3418.74 176.272  23
  -1  15  -1 3092.87 202.326  33
   1  15   1 2952.10 189.215  28
   1  15   1 2420.09 213.651  33
  -1  15  -1 3093.45 170.784  28
   1  15   2 128.208 204.145  11
   1  15   2 284.491 191.136  12
  -1  15  -2-11.0050 218.911  11
  -1  15  -2-143.031 170.908  12
  -1  15  -2 120.102 82.8796  23
   1  15   2 55.4832 90.6884  23
  -1  15  -2 40.7911 112.661  33
  -1  15  -2-44.1761 78.6485  28
   1  15   2 1.97016 100.159  28
   1  15   2 2.72255 132.774  33
   1  15   3 3745.09 373.633  11
   1  15   3 2778.91 358.845  12
  -1  15  -3 4872.33 433.747  11
  -1  15  -3 2828.80 319.057  12
  -1  15  -3 4503.85 208.402  23
   1  15   3 3929.69 210.172  23
   1  15   3 3213.11 248.371  33
  -1  15  -3 4107.77 199.033  28
  -1  15  -3 4465.86 242.170  33
   1  15   4 2097.96 272.074  11
   1  15   4 2065.44 318.533  12
   1  15   4 2109.34 145.763  23
  -1  15  -4 2288.89 140.173  23
   1  15   4 1636.64 188.957  33
  -1  15  -5 1403.74 282.763  11
   1  15   5 764.298 267.482  12
   1  15   5 1274.90 118.463  23
  -1  15  -5 1335.82 112.929  23
  -1  15  -6 251.612 211.010  11
  -1  15  -6 239.590 78.6098  23
   1  15   6 313.035 87.9875  23
  -1  15  -7 1606.55 282.997  11
  -1  15  -7 1696.08 118.414  18
  -1  15  -7 1686.18 116.636  23
   1  15   7 1418.45 122.011  23
   1  15   7 1869.67 146.677  24
   1  15   7 1443.50 211.679  35
  -1  15  -7 1574.66 112.015  24
  -1  15  -8 87.4267 172.895  11
  -1  15  -8 262.698 80.9983  18
  -1  15  -8 216.387 70.2962  23
   1  15   8 158.470 115.361  22
   1  15   8 176.658 91.2306  24
   1  15   8 307.248 174.202  35
   1  15   9 297.831 118.569  22
  -1  15  -9 290.650 80.0081  18
  -1  15  -9 328.967 68.3520  23
   1  15   9 289.256 170.393  35
   1  15  10 261.245 114.433  22
  -1  15 -10 329.149 79.2022  18
  -1  15 -10 415.250 83.9160  46
   1  15  10 137.202 160.926  35
   1  15  11 1318.09 136.885  22
   1  15  11 1192.19 122.988  16
   1  15  11 1144.16 179.418  35
   1  15  12 1726.32 141.531  22
   1  15  12 1532.18 122.291  16
   1  15  13 2560.02 105.244  16
   1  15  13 3428.04 146.117  26
   1  15  14 539.984 70.0041  16
   1  15  14 366.345 86.4264  26
   1  15  15 999.020 93.2871  26
  -1  16  14 299.794 65.7237  16
  -1  16  13 36.6550 71.5711  16
  -1  16  12 603.214 85.9681  16
  -1  16  12 667.920 104.892  26
  -1  16  11 3754.04 207.851  16
   1  16 -11 4267.35 189.874  23
  -1  16  10 424.886 104.576  16
   1  16 -10 355.183 73.8401  23
  -1  16   9 201.280 103.745  16
  -1  16   9 183.677 108.221  22
   1  16  -9 124.689 73.7662  23
  -1  16   9 159.958 80.7651  24
  -1  16   9 67.5995 94.6932  33
  -1  16   8 107.921 107.808  22
   1  16  -8 211.196 81.0849  23
  -1  16   8 125.529 106.317  33
  -1  16   8 139.157 86.2232  24
  -1  16   7 1303.45 289.952  12
   1  16  -7 1734.21 339.324  11
   1  16  -7 1434.00 310.564   7
  -1  16   7 1842.64 155.257  22
   1  16  -7 1905.73 134.608  23
  -1  16   7 1931.38 143.173  24
  -1  16   7 1440.25 150.343  33
   1  16  -7 1635.97 118.120  28
   1  16  -6 370.982 236.511   7
  -1  16   6-72.5804 211.148  12
   1  16  -6 512.126 259.739  11
   1  16  -6 550.175 95.5447  23
  -1  16   6 456.728 116.676  22
  -1  16   6 511.343 94.7572  23
  -1  16   6 412.124 119.874  33
   1  16  -6 369.667 84.9948  28
  -1  16   6 639.937 111.780  24
   1  16  -5 6817.03 540.180   7
  -1  16   5 3977.12 428.800  12
  -1  16   5 5858.49 273.500  23
  -1  16   5 5898.25 293.136  22
   1  16  -5 6060.56 277.178  23
  -1  16   5 4666.37 288.224  33
  -1  16   5 6163.09 290.359  24
   1  16  -5 6039.52 271.840  28
   1  16  -4 1095.54 293.949   7
  -1  16   4 540.301 232.902  12
   1  16  -4 661.780 285.710  11
  -1  16   4 914.648 109.413  23
   1  16  -4 977.624 112.317  23
  -1  16   4 1050.07 125.771  22
  -1  16   4 804.746 134.276  33
   1  16  -4 1121.32 111.513  28
  -1  16   4 988.232 124.491  24
  -1  16   3 4385.71 385.516  11
   1  16  -3 5010.93 498.971  11
  -1  16   3 5080.24 234.013  23
  -1  16   3 3896.41 251.814  33
   1  16  -3 5106.28 239.415  28
  -1  16   2 1046.58 226.082  11
  -1  16   2 630.895 222.475  12
   1  16  -2 922.075 284.400  11
  -1  16   2 1238.49 112.669  23
  -1  16   2 686.096 137.760  33
   1  16  -2 1119.02 120.483  28
  -1  16   1 166.384 196.830  12
   1  16  -1 173.845 239.380  11
  -1  16   1 97.0561 180.372  11
   1  16  -1 215.212 96.2309  23
  -1  16   1 218.570 120.759  33
   1  16  -1 265.115 98.3224  28
   1  16  -1 233.069 135.723  33
  -1  16   0 2884.26 350.623  12
   1  16   0 4605.44 457.026  11
   1  16   0 2433.66 332.441  12
  -1  16   0 4604.96 413.498  11
   1  16   0 4988.58 231.697  23
   1  16   0 4074.16 265.532  33
  -1  16   0 4122.62 245.768  33
   1  16   0 4760.68 236.821  28
   1  16   1 1397.28 307.055  11
  -1  16  -1 1907.91 314.907  11
  -1  16  -1 1168.80 246.140  12
   1  16   1 888.862 256.188  12
  -1  16  -1 1949.39 134.351  23
   1  16   1 1960.71 141.629  23
   1  16   1 2010.21 159.907  28
   1  16   1 1494.75 187.138  33
  -1  16  -1 1726.45 165.886  33
   1  16   2 169.599 213.810  12
   1  16   2 359.204 219.130  11
  -1  16  -2 230.745 181.606  12
  -1  16  -2 403.430 232.931  11
   1  16   2 452.700 99.4180  23
  -1  16  -2 508.081 92.7030  23
   1  16   2 195.251 140.551  33
  -1  16  -2 401.680 121.341  33
   1  16   3 986.921 237.108  11
   1  16   3 836.644 246.163  12
  -1  16  -3 1497.45 284.305  11
  -1  16  -3 1439.99 116.540  23
   1  16   3 1433.91 122.975  23
   1  16   3 1020.89 167.909  33
  -1  16  -3 1343.06 106.769  28
   1  16   4 2659.20 354.748  12
  -1  16  -4 4307.65 202.108  23
   1  16   4 4029.17 208.295  23
   1  16   4 3183.52 245.466  33
   1  16   5 1077.27 266.431  12
  -1  16  -5 1728.13 294.058  11
   1  16   5 1721.47 131.041  23
  -1  16  -5 1756.10 122.571  23
   1  16   5 1262.82 172.216  33
   1  16   6-10.7271 216.660  12
  -1  16  -6-10.5473 182.013  11
  -1  16  -6-51.4755 68.9015  23
   1  16   6 86.5628 81.2859  23
   1  16   6 153.044 137.206  33
  -1  16  -6 107.300 74.7769  24
   1  16   6-10.3942 101.993  24
  -1  16  -7 735.966 226.728  11
   1  16   7 524.569 247.036  12
   1  16   7 612.335 92.0889  23
  -1  16  -7 755.957 84.8920  23
   1  16   7 470.112 149.280  33
  -1  16  -7 686.127 81.8095  24
   1  16   7 680.949 111.214  24
   1  16   8 214.166 114.607  22
  -1  16  -8 202.008 67.1078  23
   1  16   8 114.654 85.6159  24
   1  16   9 3195.13 206.416  22
  -1  16  -9 3178.67 156.295  23
   1  16  10 1325.50 125.101  16
   1  16  10 1454.30 138.007  22
  -1  16 -10 1130.28 100.675  46
   1  16  10 955.005 144.375  33
   1  16  11 792.981 103.719  16
   1  16  11 817.935 115.974  22
   1  16  11 590.010 122.881  33
   1  16  12 1115.62 92.7145  16
   1  16  12 1207.47 109.466  22
   1  16  13 223.989 62.3756  16
   1  16  13 257.352 85.4625  26
   1  16  14 481.593 78.5152  26
  -1  17  13 629.217 71.4992  16
  -1  17  13 671.284 83.9794  26
  -1  17  12 1618.32 89.6275  16
  -1  17  12 1827.48 110.055  26
  -1  17  11-14.9230 78.3464  16
   1  17 -11 5.99359 22.5968  23
  -1  17  10 225.863 94.1179  16
   1  17 -10 174.355 61.7066  23
   1  17  -9 1565.28 110.506  23
  -1  17   9 1604.68 141.818  22
  -1  17   9 1599.79 138.262  16
  -1  17   8 191.714 102.382  22
   1  17  -8 226.365 74.4992  23
  -1  17   8 243.282 84.4480  24
  -1  17   8 134.453 90.5315  33
  -1  17   7 369.037 110.115  22
   1  17  -7 388.562 83.5998  23
  -1  17   7 334.231 111.134  33
  -1  17   7 394.679 95.9634  24
  -1  17   6 457.028 110.252  22
   1  17  -6 361.298 87.0791  23
  -1  17   6 516.099 102.912  24
  -1  17   6 216.438 107.711  33
   1  17  -6 391.979 77.5354  28
  -1  17   5 730.158 114.762  22
  -1  17   5 627.289 96.5938  23
   1  17  -5 742.099 98.6365  23
  -1  17   5 556.904 119.815  33
  -1  17   5 804.398 115.728  24
   1  17  -5 655.518 92.9443  28
   1  17  -4 904.387 270.060  11
  -1  17   4 505.116 226.140  12
  -1  17   4 979.253 105.376  23
   1  17  -4 801.050 105.795  23
  -1  17   4 1012.33 121.639  22
   1  17  -4 937.067 105.141  28
  -1  17   4 843.180 128.517  33
  -1  17   4 1094.49 123.217  24
   1  17  -3 139.082 223.591  11
  -1  17   3 442.495 203.272  12
   1  17  -3 397.273 95.2717  23
  -1  17   3 246.126 100.499  22
  -1  17   3 204.898 86.1738  23
   1  17  -3 407.015 93.7449  28
  -1  17   3 140.068 104.450  24
  -1  17   3 223.895 116.445  33
  -1  17   2 1742.12 267.896  11
   1  17  -2 2380.16 357.422  11
  -1  17   2 1285.53 272.628  12
  -1  17   2 2587.90 153.072  23
  -1  17   2 1899.59 172.778  33
   1  17  -2 2275.80 155.731  28
  -1  17   2 2410.86 168.322  24
  -1  17   1 5637.94 445.998  11
   1  17  -1 6031.10 528.335  11
   1  17  -1 6374.74 283.678  23
   1  17  -1 6530.67 292.091  28
   1  17  -1 5842.63 322.880  33
  -1  17   1 5479.50 298.361  33
  -1  17   0 4602.91 410.947  11
   1  17   0 5302.62 478.373  11
   1  17   0 5617.53 253.104  23
   1  17   0 4764.01 286.104  33
  -1  17   0 4408.47 263.537  33
   1  17   0 5376.30 256.384  28
  -1  17  -1 4471.58 409.450  11
   1  17   1 3752.42 424.613  11
  -1  17  -1 4501.86 226.698  23
   1  17   1 4860.89 235.895  23
   1  17   1 4093.12 269.996  33
  -1  17  -1 4795.55 257.379  33
  -1  17  -2 543.000 218.458  11
   1  17   2 402.553 199.118  12
   1  17   2 378.774 200.911  11
  -1  17  -2 287.838 82.6265  23
   1  17   2 242.692 91.7594  23
   1  17   2 338.748 140.330  33
  -1  17  -2 302.279 119.134  33
  -1  17  -3 561.912 89.0435  23
   1  17   3 350.205 93.4667  23
   1  17   3 175.180 204.551  12
  -1  17  -3 547.069 228.019  11
   1  17   3 344.887 176.560  11
  -1  17  -3 399.220 86.2541  42
   1  17   3 280.325 137.978  33
   1  17   4 280.717 203.101  12
  -1  17  -4 355.790 81.2720  23
   1  17   4 303.178 89.5162  23
   1  17   4 422.008 136.349  33
   1  17   5 80.0810 214.062  12
  -1  17  -5 125.524 189.667  11
   1  17   5 181.484 111.498  22
  -1  17  -5 214.101 75.2604  23
   1  17   5 99.0609 81.1530  23
   1  17   5 158.512 132.132  33
  -1  17  -5 235.827 80.1154  24
   1  17   6 505.749 91.3971  23
   1  17   6 629.261 118.611  22
  -1  17  -6 594.153 82.8601  23
   1  17   6 628.009 111.679  24
   1  17   6 541.144 136.117  33
  -1  17  -6 670.132 85.6626  24
  -1  17  -7 1367.81 102.787  23
  -1  17  -7 1515.57 100.158  24
   1  17   7 1597.14 131.612  24
  -1  17  -8 112.681 59.3292  23
   1  17   8 189.865 82.0849  24
   1  17   8-7.17222 115.412  33
  -1  17  -9 610.076 64.7703  23
   1  17   9 527.650 127.961  33
   1  17  10 1042.24 109.051  16
   1  17  10 1012.90 119.251  22
  -1  17 -10 1090.24 90.0797  46
   1  17  10 870.948 123.795  33
   1  17  11 358.426 91.6586  22
   1  17  11 317.392 80.9507  16
   1  17  12 7.44298 59.9761  16
   1  17  12 56.0882 77.7108  26
   1  17  13 1806.89 104.673  16
   1  17  13 1847.72 120.246  26
  -1  18  12-4.95014 54.3282  16
  -1  18  12 6.49440 14.4510  42
  -1  18  12 49.1880 66.9862  26
  -1  18  11 955.816 94.7882  16
  -1  18  11 1249.30 97.8504  42
  -1  18  11 1155.64 108.574  26
   1  18 -10 553.940 60.5577  23
  -1  18  10 502.490 89.2812  22
  -1  18  10 485.879 85.9056  16
  -1  18   9 464.672 102.373  22
   1  18  -9 452.150 68.9594  23
  -1  18   9 453.243 96.2997  16
  -1  18   8 674.142 104.992  22
   1  18  -8 493.332 77.3645  23
  -1  18   8 490.304 87.4012  24
   1  18  -7 2145.89 130.903  23
  -1  18   7 1941.37 148.496  22
   1  18  -7 2100.69 128.087  24
  -1  18   7 2229.93 141.824  24
   1  18  -6 617.751 87.5599  23
  -1  18   6 640.459 104.546  22
  -1  18   6 470.345 105.904  33
  -1  18   6 635.442 98.8205  24
  -1  18   5 3681.16 200.770  22
  -1  18   5 3513.45 186.031  23
   1  18  -5 3479.73 184.666  23
  -1  18   5 3890.82 201.822  24
   1  18  -5 3340.22 177.024  28
  -1  18   4 777.804 97.4448  23
  -1  18   4 707.585 110.345  22
   1  18  -4 791.003 98.9124  23
  -1  18   4 578.715 115.847  33
  -1  18   4 772.929 112.398  24
   1  18  -4 723.726 92.8127  28
  -1  18   3 2252.27 157.418  22
   1  18  -3 2225.93 149.975  23
  -1  18   3 2401.80 150.033  23
   1  18  -3 2396.36 149.235  28
  -1  18   3 1776.56 164.920  33
  -1  18   3 2432.77 165.516  24
  -1  18   2 3608.31 203.842  22
  -1  18   2 3909.95 198.591  23
  -1  18   2 4077.00 217.040  24
   1  18  -2 3995.68 203.535  28
   1  18  -2 3873.57 238.987  33
  -1  18   1 4384.14 253.141  33
   1  18  -1 5091.60 276.606  33
   1  18   0 1868.49 133.561  23
   1  18   0 1494.23 169.498  33
  -1  18   0 1395.86 151.120  33
   1  18   1 1292.51 117.317  23
  -1  18  -1 1429.09 112.531  23
   1  18   1 1014.47 155.141  33
  -1  18  -1 1259.29 127.872  24
  -1  18  -1 1139.83 139.198  33
  -1  18  -2 1709.15 119.006  23
   1  18   2 1509.01 126.620  23
  -1  18  -2 1462.00 119.418  42
   1  18   2 1229.68 161.859  33
  -1  18  -2 1634.43 132.436  24
  -1  18  -3 5315.13 242.932  23
   1  18   3 5152.91 250.245  23
  -1  18  -3 5207.01 234.763  42
   1  18   3 4479.09 281.835  33
  -1  18  -3 5264.51 252.814  24
  -1  18  -4 467.850 80.2372  23
   1  18   4 389.243 87.2996  23
   1  18   4 271.338 129.571  33
  -1  18  -4 550.938 91.5689  24
  -1  18  -5 3162.96 162.622  23
   1  18   5 2911.41 198.003  22
   1  18   5 2899.71 170.953  23
   1  18   5 3482.86 193.537  24
   1  18   5 2714.23 207.391  33
  -1  18  -5 3121.13 169.873  24
   1  18   6 94.4678 100.760  22
  -1  18  -6 112.496 62.2869  23
   1  18   6 169.333 75.4146  23
   1  18   6 177.630 91.2559  24
   1  18   6 192.116 120.097  33
  -1  18  -6 121.565 66.3802  24
  -1  18  -7 3574.51 171.261  23
   1  18   7 4036.58 197.421  24
  -1  18  -8 203.480 56.1111  23
   1  18   8 269.468 75.7921  24
   1  18   8 336.334 114.181  33
   1  18   9 3359.06 181.659  16
  -1  18  -9 3366.38 160.806  46
   1  18  10 767.814 95.8377  22
   1  18  10 720.427 87.3337  16
   1  18  11 867.905 85.9775  16
   1  18  11 1051.84 99.7690  22
   1  18  12 86.0587 49.5697  16
   1  18  12 11.3335 65.0469  26
  -1  19  12 113.822 57.6304  36
  -1  19  11 815.852 70.4255  42
  -1  19  11 639.639 80.6654  26
  -1  19  10 569.545 76.4264  16
  -1  19  10 700.762 80.7466  42
  -1  19  10 596.335 86.1532  26
  -1  19   9 4420.05 227.088  22
   1  19  -9 5048.51 209.781  23
   1  19  -8 1594.62 100.963  23
  -1  19   8 1409.96 119.866  22
   1  19  -7 3046.05 110.912  23
  -1  19   7 2682.66 128.894  22
  -1  19   7 2913.78 122.037  24
   1  19  -6 202.368 67.8475  23
  -1  19   6 217.772 87.9023  22
   1  19  -6 194.592 71.6103  24
  -1  19   6 67.1505 71.8959  33
  -1  19   6 183.936 82.3157  24
   1  19  -5 1966.06 126.211  23
  -1  19   5 1950.99 139.126  22
  -1  19   5 1575.54 141.549  36
  -1  19   5 1580.17 139.763  33
  -1  19   5 2161.96 142.149  24
   1  19  -4 3161.14 163.753  23
  -1  19   4 3113.50 171.007  22
  -1  19   4 3115.32 163.201  23
  -1  19   4 2276.19 170.397  33
  -1  19   4 3220.56 176.623  24
  -1  19   4 2108.01 159.387  36
  -1  19   3 2469.92 150.343  23
  -1  19   3 2497.79 156.064  22
   1  19  -3 2549.52 152.213  23
  -1  19   3 2924.75 169.793  24
  -1  19   2 2927.10 156.438  23
  -1  19   2 2593.23 158.346  22
  -1  19   2 2977.02 173.335  24
  -1  19   1 726.100 92.7418  22
   1  19  -1 851.263 134.229  33
  -1  19   1 637.420 115.876  33
  -1  19   0 567.403 85.9753  22
   1  19   0 630.180 92.8312  23
  -1  19   0 638.789 86.1339  23
   1  19   0 417.397 125.184  33
   1  19   1 937.672 100.559  23
  -1  19  -1 893.923 93.0891  23
  -1  19  -1 802.294 85.9262  22
  -1  19  -1 899.895 100.680  42
   1  19   1 910.194 139.018  33
  -1  19  -1 1005.76 109.702  24
   1  19   2 2466.20 152.115  23
  -1  19  -2 2779.60 148.095  23
  -1  19  -2 2355.22 142.289  42
  -1  19  -2 2668.80 159.875  24
   1  19   2 2160.22 181.895  33
   1  19   3 1366.39 131.314  22
   1  19   3 1216.10 109.865  23
  -1  19  -3 1249.33 101.220  23
  -1  19  -3 1189.48 98.0771  42
  -1  19  -3 1399.85 115.523  24
   1  19   3 1256.62 145.907  33
   1  19   3 1124.64 125.580  24
   1  19   4 345.014 81.7691  23
  -1  19  -4 400.748 71.1628  23
   1  19   4 305.307 98.9655  22
  -1  19  -4 399.633 79.8900  24
   1  19   4 338.140 118.878  33
   1  19   4 392.191 98.8230  24
  -1  19  -5 354.928 69.0922  23
   1  19   5 378.499 102.690  22
   1  19   5 359.576 78.8937  23
   1  19   5 244.376 118.804  33
   1  19   5 508.800 96.2789  24
  -1  19  -5 478.562 75.9280  24
  -1  19  -6 594.654 69.7453  23
   1  19   6 630.972 103.749  22
  -1  19  -6 470.009 78.5454  38
  -1  19  -6 535.186 68.4119  24
   1  19   6 571.426 92.4547  24
   1  19   6 383.871 115.067  33
  -1  19  -7 3871.60 177.870  23
   1  19   7 4168.04 214.508  22
   1  19   7 4243.99 200.260  24
  -1  19  -8 18.0108 19.2276  23
   1  19   8 29.4356 61.1659  24
   1  19   9 1899.98 104.018  16
  -1  19  -9 1932.85 83.6628  46
   1  19  10 572.963 75.1814  16
   1  19  11 1162.54 81.0841  16
  -1  20  10 625.053 64.1436  42
  -1  20  10 569.032 70.4329  36
  -1  20   9 32.5208 64.0944  42
  -1  20   9 80.3251 67.1926  36
  -1  20   9 94.5020 58.9717  26
   1  20  -8 137.322 46.0137  23
  -1  20   8 153.087 65.8931  22
  -1  20   8 112.291 71.9525  42
  -1  20   8 224.939 74.8532  36
  -1  20   7 207.456 73.8619  22
  -1  20   7 291.257 76.4794  16
   1  20  -7 335.099 58.8740  23
  -1  20   7 452.918 82.9785  36
  -1  20   6 447.275 79.2036  22
   1  20  -6 625.072 68.0930  23
   1  20  -6 634.114 68.9208  24
  -1  20   6 541.500 83.6068  36
  -1  20   6 641.527 80.9758  24
   1  20  -5 1206.09 85.1539  23
  -1  20   5 1000.15 91.9745  22
   1  20  -5 1233.59 92.8134  24
  -1  20   5 1320.18 98.0781  24
   1  20  -4 1528.83 107.340  23
  -1  20   4 1439.95 111.215  22
   1  20  -4 1616.68 115.859  24
  -1  20   4 1489.76 117.071  24
  -1  20   3 1766.70 122.911  23
  -1  20   3 1584.56 123.905  22
   1  20  -3 1985.61 124.675  23
   1  20  -3 2217.19 137.801  24
  -1  20   3 2187.11 138.545  24
  -1  20   2 586.687 84.2121  22
   1  20  -2 600.330 81.9437  42
  -1  20   1 4812.79 237.485  22
  -1  20   1 5785.74 244.241  42
  -1  20   0 3460.49 168.651  23
   1  20   0 3472.92 173.407  23
  -1  20   0 3128.33 166.714  42
   1  20   1 8.82565 68.4737  23
  -1  20  -1 24.1945 61.2819  23
  -1  20  -1-19.3796 71.9096  42
   1  20   1-40.6013 104.489  33
  -1  20  -1-9.02596 75.7165  24
   1  20   1-121.930 85.4553  24
  -1  20  -2 1513.60 106.407  23
   1  20   2 1465.36 122.832  22
   1  20   2 1621.65 113.604  23
  -1  20  -2 1430.62 103.987  42
   1  20   2 1634.13 130.606  24
   1  20   2 1199.95 138.608  33
  -1  20  -2 1597.67 117.059  24
  -1  20  -3 462.728 71.0489  23
   1  20   3 395.943 89.8913  22
   1  20   3 506.842 79.4171  23
   1  20   3 454.525 110.872  33
  -1  20  -3 400.104 78.7088  24
   1  20   3 491.513 92.8518  24
  -1  20  -4 226.173 60.6587  23
   1  20   4 199.454 84.4196  22
   1  20   4 174.867 68.5860  23
   1  20   4 284.342 84.5359  24
   1  20   4 61.8414 95.0741  33
  -1  20  -4 205.503 67.7279  24
  -1  20  -5 6978.64 277.025  23
   1  20   5 7076.19 302.788  22
  -1  20  -5 5051.44 271.267  38
   1  20   5 5575.72 301.037  33
  -1  20  -5 7419.53 281.351  24
   1  20   5 7686.26 300.344  24
   1  20   6 1759.68 123.467  22
  -1  20  -6 1527.36 92.4141  23
  -1  20  -6 1239.27 93.9934  38
   1  20   6 1416.07 126.183  33
   1  20   6 1884.45 115.777  24
   1  20   7-11.8529 74.5043  22
   1  20   7-16.9177 60.4517  24
   1  20   7-25.7141 81.3764  33
   1  20   8 57.7787 63.7290  16
   1  20   8 62.9430 69.2082  22
  -1  20  -8 48.0071 58.2846  46
   1  20   8 41.3597 30.2014  33
   1  20   9 1772.59 107.681  16
  -1  20  -9 1768.26 88.8348  46
   1  20  10 417.202 62.0583  42
  -1  21   9 967.269 71.3393  42
  -1  21   8 306.011 56.2917  16
  -1  21   8 360.398 62.6193  42
  -1  21   7 306.018 63.3876  16
  -1  21   6 33.9623 61.3610  16
   1  21  -6 88.6294 46.9577  23
  -1  21   6 117.188 56.3571  22
  -1  21   6 31.5281 66.9308  42
  -1  21   5 380.932 65.9817  22
   1  21  -5 406.511 60.0448  23
  -1  21   5 405.705 78.3622  42
  -1  21   5 400.557 72.1736  24
   1  21  -5 604.950 64.5442  24
   1  21  -4 303.935 60.3022  23
  -1  21   4 239.445 62.6846  22
  -1  21   4 265.132 76.3031  42
  -1  21   4 403.411 71.3117  24
   1  21  -4 344.070 69.2633  24
   1  21  -3 774.420 75.6295  23
  -1  21   3 858.647 87.5432  42
   1  21  -3 1006.46 89.3481  24
  -1  21   3 874.290 87.5634  24
   1  21  -2 3527.85 129.212  24
  -1  21   2 3417.39 125.346  24
   1  21  -1 34.9723 48.5481  22
   1  21  -1 9.59453 63.6294  42
  -1  21   1-23.8378 70.3213  42
   1  21  -1 37.5288 71.7680  24
  -1  21   0 382.359 66.6817  23
   1  21   0 398.744 69.2730  23
   1  21   0 251.575 69.8470  22
   1  21   0 269.041 74.7779  42
  -1  21   0 353.786 73.4709  42
  -1  21   0 295.212 74.0306  24
   1  21   1 1036.30 87.7104  23
  -1  21  -1 1097.72 84.4399  23
   1  21   1 813.555 92.8907  22
  -1  21  -1 891.513 84.8072  42
   1  21   1 1090.60 103.404  24
  -1  21  -1 1154.59 94.8565  24
   1  21   2 776.150 80.7252  23
   1  21   2 734.238 88.8122  22
  -1  21  -2 775.436 74.7192  23
  -1  21  -2 657.031 72.0434  42
  -1  21  -2 889.114 84.9896  24
   1  21   2 900.014 95.6948  24
   1  21   2 597.662 104.663  33
  -1  21  -3 3311.82 156.474  23
   1  21   3 2972.92 170.936  22
   1  21   3 3150.25 162.406  23
   1  21   3 3733.14 177.758  24
  -1  21  -3 3553.59 165.838  24
   1  21   3 2511.77 180.306  33
  -1  21  -4 482.999 59.2648  23
   1  21   4 517.216 81.0563  22
  -1  21  -4 418.487 70.4699  38
  -1  21  -4 544.826 65.5659  24
   1  21   4 592.925 79.5542  24
   1  21   4 388.143 92.4447  33
   1  21   5 523.200 77.3125  22
  -1  21  -5 477.281 53.6287  23
  -1  21  -5 438.472 61.4072  38
   1  21   5 392.181 85.3595  33
   1  21   5 528.564 71.5421  24
   1  21   6 1040.20 89.3425  22
   1  21   6 1023.61 82.0220  24
   1  21   7 671.349 72.6934  22
   1  21   7 730.275 71.8519  16
  -1  21  -7 790.383 64.4851  46
   1  21   8 222.766 54.7504  16
  -1  21  -8 289.632 48.4944  46
   1  21   9 128.702 49.7994  42
  -1  22   8 66.1212 36.4773  42
  -1  22   6 139.525 54.9400  42
  -1  22   5 577.717 68.1225  42
  -1  22   4 171.224 54.7101  16
   1  22  -4 162.425 46.6888  23
   1  22  -4 86.5303 49.3687  38
  -1  22   4 222.318 63.3251  42
  -1  22   4 202.839 57.3808  24
   1  22  -3 1021.12 77.6312  23
  -1  22   3 926.943 83.5772  42
  -1  22   3 1121.97 86.1478  24
   1  22  -3 1227.99 85.4658  24
  -1  22   2 194.076 61.9840  42
   1  22  -2 229.229 61.1282  24
  -1  22   2 235.874 60.1193  24
  -1  22   1 431.531 65.8227  42
   1  22  -1 448.706 70.0077  24
  -1  22   0 204.363 51.6446  23
   1  22   0 255.997 55.4380  23
   1  22   0 171.094 57.2188  42
  -1  22   0 261.186 58.1717  42
  -1  22   0 222.164 61.0898  24
  -1  22  -1 843.578 71.4671  23
   1  22   1 1016.65 77.1792  23
   1  22   1 812.074 78.3073  42
  -1  22  -1 911.718 69.2403  42
   1  22   1 1027.55 86.6859  24
  -1  22  -1 968.338 80.4428  24
   1  22   2 79.4286 54.1708  22
  -1  22  -2 39.0826 45.2561  23
   1  22   2 11.8216 48.3493  23
   1  22   2-17.5407 59.8482  42
  -1  22  -2 70.7746 52.1395  24
   1  22   2 13.7340 57.0895  24
   1  22   3 581.258 68.6914  22
  -1  22  -3 638.606 58.6203  23
   1  22   3 551.493 73.3231  42
  -1  22  -3 534.113 66.1331  38
  -1  22  -3 717.393 65.3981  24
   1  22   3 733.233 73.6399  24
   1  22   4 72.3787 61.0205  42
  -1  22  -4 231.538 52.1203  38
   1  22   4 160.193 55.3397  24
   1  22   5 187.767 61.3891  42
  -1  22  -6 254.517 50.5869  46
   1  22   6 162.230 55.9946  42
   1  22   7 42.6355 47.7847  42
  -1  23   5 656.686 56.8462  42
  -1  23   4 219.515 47.1765  42
  -1  23   3 285.552 49.2712  42
  -1  23   2 348.365 51.1957  42
  -1  23   1 923.249 63.4052  42
   1  23   1 808.522 57.5647  42
  -1  23  -1 806.277 68.0961  38
  -1  23  -2 492.117 55.2949  38
   1  23   2 511.709 53.0791  42
   1  23   3 402.533 54.0843  42
  -1  23  -3 487.093 47.6617  38
  -1  23  -4 183.995 44.6140  46
   1  23   4 155.650 44.7219  42
  -1  23  -5 25.7680 35.3087  46
   1  23   5-8.87070 37.3754  42
  -2 -22   7 104.141 50.4327  34
  -2 -22   6 68.8113 57.7460  34
  -2 -22   5 75.6019 58.9248  34
  -2 -22   4 290.750 53.0412  34
  -2 -22   3 0.71694 19.3460  34
  -2 -21   8 40.9807 63.5735  34
  -2 -21   7 1204.58 88.9987  27
  -2 -21   7 1028.35 103.784  34
  -2 -21   6 2437.02 131.726  27
  -2 -21   6 2285.10 147.275  34
  -2 -21   5 141.542 70.2685  27
  -2 -21   5 293.301 84.4596  34
  -2 -21   4 2962.94 153.119  27
  -2 -21   1 18.0436 19.3383  34
   2 -21   9 1185.13 88.2459  34
  -2 -20  11 324.342 62.2762  34
  -2 -20  10 184.865 72.1989  34
  -2 -20   9 241.398 64.8591  27
  -2 -20   8 808.114 87.9203  27
  -2 -20   7 947.326 96.0669  27
  -2 -20   7 970.575 114.720  34
  -2 -20   6 96.5878 75.9135  27
  -2 -20   5 2938.95 163.004  27
  -2 -20   4 399.665 87.1706  27
  -2 -20   3 868.224 97.3898  27
  -2 -20   2 1721.00 120.537  27
   2 -20   6 669.764 75.2757  27
   2 -20   7 2566.08 130.712  27
   2 -20   8 1103.78 81.5790  27
  -2 -19  12 300.268 64.9556  34
  -2 -19  11 2459.69 153.331  34
  -2 -19  11 2571.53 136.265  27
  -2 -19  10 7.73762 84.2394  34
  -2 -19  10 15.3425 66.0686  27
  -2 -19   9 1657.00 140.383  34
  -2 -19   9 1632.07 115.512  27
  -2 -19   8 751.314 93.0141  27
  -2 -19   7 955.878 104.006  27
  -2 -19   6 204.552 88.5500  27
  -2 -19   5 6211.47 282.358  27
  -2 -19   4 471.262 98.1672  27
  -2 -19   3 1252.61 116.372  27
  -2 -19   2 192.235 88.8789  27
  -2 -19   1 205.247 87.6920  27
   2 -19   4 1175.17 99.6644  27
   2 -19   5 3460.80 174.062  27
   2 -19   6 908.227 92.4656  27
   2 -19   7 1604.72 109.939  27
   2 -19   8 271.274 73.0764  27
   2 -19   9 1362.23 96.7262  27
   2 -19  10 465.146 66.4169  27
   2 -19  11 1020.17 93.1189  34
  -2 -18  13 1126.49 93.6943  34
  -2 -18  12 116.139 78.0999  34
  -2 -18  11 1477.40 131.143  34
  -2 -18  10 1458.49 137.481  34
  -2 -18  10 1495.71 112.503  27
  -2 -18   9 1968.17 132.610  27
  -2 -18   8 445.221 93.9534  27
  -2 -18   7 1834.86 135.370  27
  -2 -18   6 248.272 94.4939  27
  -2 -18   5 1372.02 122.651  27
  -2 -18   4 578.926 103.577  27
  -2 -18   3 9217.71 392.028  27
  -2 -18   2 789.417 110.184  27
  -2 -18   1 2558.18 160.105  27
  -2 -18   0 2265.86 147.749  27
   2 -18   3 4156.22 202.873  27
   2 -18   4 553.357 90.1423  27
   2 -18   5 3192.75 169.054  27
   2 -18   6 400.878 85.4092  27
   2 -18   7 2924.79 158.496  27
   2 -18   8 1498.67 112.477  27
   2 -18   9 1576.90 111.300  27
   2 -18  10 484.040 77.8996  27
   2 -18  11 3838.36 176.418  27
   2 -18  12 35.8981 64.7314  34
   2 -18  12 79.0564 53.2259  27
  -2 -17  14 165.425 57.5998  34
  -2 -17  13 387.114 66.3124  27
  -2 -17  13 480.862 86.3985  34
  -2 -17  12 5.14986 19.8663  40
  -2 -17  12 582.724 102.178  34
  -2 -17  11-18.0747 27.4762  40
  -2 -17  11 2898.80 152.758  34
  -2 -17  10 1398.03 118.225  27
  -2 -17   9 644.038 99.9064  27
  -2 -17   8 640.784 100.979  27
  -2 -17   7 2174.33 147.458  27
  -2 -17   6 1271.72 122.284  27
  -2 -17   5 7358.17 324.952  27
   2 -17  -4 669.759 219.398  10
  -2 -17   4 972.618 113.050  27
   2 -17  -3 7248.19 565.828  10
  -2 -17   3 9290.89 386.542  27
  -2 -17   2 1560.34 134.226  27
  -2 -17   1 30645.6 1178.45  27
  -2 -17   0 349.109 200.053  10
  -2 -17   0 438.953 104.097  27
  -2 -17  -1 5108.01 244.160  27
   2 -17   2 1651.55 121.793  27
  -2 -17  -3 469.679 192.583  10
   2 -17   3 730.233 94.8817  27
  -2 -17  -4 274.700 170.453  10
   2 -17   4 360.323 87.6216  27
   2 -17   5 5037.64 234.391  27
   2 -17   6 451.182 90.1537  27
   2 -17   7 2142.00 135.924  27
   2 -17   8 688.056 94.3823  27
   2 -17   9 2182.96 135.440  27
   2 -17  10 952.496 94.4204  27
   2 -17  11 3307.54 164.414  27
   2 -17  12 930.316 82.9558  27
   2 -17  13 839.308 70.6871  27
   2 -17  13 705.504 75.9528  34
  -2 -16  14 366.322 82.2773  34
  -2 -16  14 520.927 67.9381  27
  -2 -16  13 1033.82 123.238  40
  -2 -16  13 1426.05 131.892  34
  -2 -16  12 186.883 107.300  34
  -2 -16  11 454.233 115.867  21
  -2 -16  11 257.175 114.900  34
  -2 -16  10 445.138 124.367  21
  -2 -16   9 2614.63 161.406  27
  -2 -16   8 540.606 101.576  27
  -2 -16   7 2594.72 161.427  27
   2 -16  -6 85.3666 153.658  10
  -2 -16   6 298.988 96.5851  27
   2 -16  -5 7630.81 609.260  10
  -2 -16   5 12059.4 467.075  27
   2 -16  -4 302.869 196.483  10
  -2 -16   4 560.384 103.473  27
  -2 -16   3 382.240 100.648  27
  -2 -16   2 608.135 104.107  27
  -2 -16   1 6423.03 293.045  27
  -2 -16   0 2651.89 167.781  27
  -2 -16  -1 65570.1 2707.28  27
   2 -16   1 78210.9 2706.29  27
   2 -16   2 3987.45 196.564  27
   2 -16   3 12512.4 645.187   9
   2 -16   3 11827.2 461.180  27
   2 -16   4 6245.95 424.576   9
   2 -16   4 5327.02 236.459  27
  -2 -16  -5 1419.33 241.563  10
   2 -16   5 2734.92 148.688  27
   2 -16   6 1469.89 246.606   9
   2 -16   6 1170.51 107.818  27
   2 -16   7 3789.98 191.406  27
   2 -16   8 2594.61 151.739  27
   2 -16   9 1351.61 111.209  27
   2 -16  10 488.798 86.1745  27
   2 -16  11 1118.81 98.6621  27
   2 -16  12 3709.40 178.281  27
   2 -16  13 6573.28 266.871  34
   2 -16  13 5629.94 254.407  27
   2 -16  14 155.352 54.0736  27
  -2 -15  15 1392.55 125.998  40
  -2 -15  14 784.397 113.552  21
  -2 -15  14 841.325 83.7042  27
  -2 -15  14 539.674 98.1397  34
  -2 -15  13 3711.76 220.179  21
  -2 -15  13 3662.05 178.535  27
  -2 -15  12 883.842 139.449  21
  -2 -15  12 645.386 97.0256  27
  -2 -15  12 675.385 130.863  34
  -2 -15  11 1057.90 155.193  21
  -2 -15  10 205.644 130.393  21
  -2 -15   9 130.630 130.112  21
  -2 -15   8 617.070 138.933  21
  -2 -15   8 514.966 101.562  27
  -2 -15   7 9010.13 395.153  21
  -2 -15   7 8314.15 341.245  27
  -2 -15   6 1305.70 154.760  21
  -2 -15   6 1331.43 120.200  27
   2 -15  -5 7943.45 564.571  10
  -2 -15   5 10028.7 407.581  27
  -2 -15   4 1099.65 114.574  27
  -2 -15   3 3725.28 194.668  27
  -2 -15   2 693.334 104.639  27
  -2 -15   1 9112.72 384.718  27
  -2 -15   0 4691.26 230.605  27
  -2 -15  -1 17199.9 730.827  27
   2 -15   1 19866.3 726.200  27
   2 -15   2 1699.30 254.784   9
  -2 -15  -2 1400.92 130.096  27
   2 -15   2 1919.66 123.153  27
   2 -15   3 14558.0 691.682   9
   2 -15   3 13258.9 509.023  27
   2 -15   4 8337.03 483.292   9
   2 -15   4 7552.85 310.948  27
  -2 -15  -5 6057.51 522.127  10
   2 -15   5 10876.7 411.215  27
  -2 -15  -6 402.412 174.980  10
   2 -15   6 1028.17 100.615  27
   2 -15   7 4782.17 382.592   9
   2 -15   7 5070.95 221.873  27
  -2 -15  -8 395.715 188.380  10
  -2 -15  -8 317.109 237.629   8
   2 -15   8 453.525 203.410   9
   2 -15   8 636.880 94.4553  27
   2 -15   9 1533.93 117.631  27
   2 -15  10 1172.25 105.908  27
   2 -15  11 1519.81 114.265  27
   2 -15  12 780.478 88.9773  27
   2 -15  13 1216.70 96.9050  27
   2 -15  13 1265.28 114.760  34
   2 -15  14 83.2380 60.6420  27
   2 -15  16-17.6520 52.3135  40
  -2 -14  16-1.16291 75.1412  40
  -2 -14  15 547.842 117.366  21
  -2 -14  15 416.139 108.704  40
  -2 -14  15 575.364 90.6193  34
  -2 -14  14 276.476 119.718  21
  -2 -14  14 254.005 99.0533  34
  -2 -14  14 410.398 81.2338  27
  -2 -14  13 3772.01 225.362  34
  -2 -14  13 4063.38 196.552  27
  -2 -14  12 35.0672 117.950  34
  -2 -14  12 11.7231 87.0310  27
   2 -14  -8 268.858 157.246  10
  -2 -14   8 470.709 94.7283  27
   2 -14  -7 148.288 149.694  10
  -2 -14   7 124.202 128.193  21
  -2 -14   7 140.032 86.6168  27
   2 -14  -6 194.907 172.223  10
  -2 -14   6 379.007 129.732  21
  -2 -14   6 471.284 93.4340  27
   2 -14  -5 3652.30 351.485  10
  -2 -14   5 4295.95 254.377  21
  -2 -14   5 4345.72 208.917  27
  -2 -14   4 62.4227 83.0874  27
  -2 -14   3 4624.75 219.548  27
  -2 -14   2 1975.34 131.791  27
  -2 -14   1 3628.76 184.833  27
  -2 -14   0 3750.86 190.569  27
   2 -14   1 2712.41 142.326  27
  -2 -14  -1 2326.41 151.242  27
   2 -14   2 2695.36 266.428   9
   2 -14   2 2623.82 135.465  27
   2 -14   3 20084.3 850.315   9
   2 -14   3 17807.3 679.181  27
   2 -14   4 12.7825 176.684   9
  -2 -14  -4 143.907 160.368  10
   2 -14   4 258.083 78.1616  27
  -2 -14  -5 5678.47 460.274  10
   2 -14   5 9019.46 351.834  27
  -2 -14  -6 610.397 172.457  10
   2 -14   6 1280.39 105.103  27
   2 -14   7 6164.19 412.562   9
   2 -14   7 5823.93 246.672  27
   2 -14   8 3830.17 335.512   9
   2 -14   8 3594.65 177.431  27
   2 -14   9 695.368 207.520   9
  -2 -14  -9 422.951 110.117  43
   2 -14   9 751.773 95.7288  27
  -2 -14 -10 369.629 109.036  43
   2 -14  10 673.036 93.9766  27
  -2 -14 -11 152.284 98.9075  43
   2 -14  11 205.223 83.8589  27
  -2 -14 -12 1679.04 157.720  43
   2 -14  12 3095.29 147.767  27
  -2 -14 -13 6959.92 399.338  43
   2 -14  13 12009.3 396.971  27
   2 -14  14 205.389 69.6867  27
  -2 -13  17 676.696 100.419  40
  -2 -13  16 748.142 118.520  21
  -2 -13  16 328.838 107.254  40
  -2 -13  15 312.345 90.6636  34
  -2 -13  15 294.189 76.3369  27
  -2 -13  14 1544.35 112.623  27
  -2 -13  14 1252.29 136.250  34
  -2 -13  13 11.6689 115.250  34
  -2 -13  13 148.043 84.7000  27
  -2 -13  12 3415.63 177.737  27
  -2 -13  12 3016.51 217.169  34
  -2 -13  11 10809.4 445.139  27
  -2 -13   9 603.538 177.638   9
  -2 -13   8 1587.75 220.548   9
   2 -13  -8 711.469 186.882  10
  -2 -13   7 7539.66 429.776   9
  -2 -13   7 7026.15 292.183  27
  -2 -13   6 2676.55 248.002   9
  -2 -13   6 2419.82 142.413  27
   2 -13  -5 4347.35 365.541  10
  -2 -13   5 5494.70 352.708   9
  -2 -13   5 4912.09 280.299  21
  -2 -13   5 5246.26 232.780  27
  -2 -13   4 1434.69 150.964  21
  -2 -13   4 1421.90 107.629  27
  -2 -13   3 2655.27 187.708  21
  -2 -13   3 2911.23 153.065  27
  -2 -13   2 7876.15 329.341  27
  -2 -13   1 14869.7 586.166  27
   2 -13   0 13220.7 599.302   9
  -2 -13   0 11067.3 457.209  27
   2 -13   1 843.082 183.176   9
  -2 -13  -1 639.489 94.9927  27
   2 -13   1 769.193 80.5560  27
   2 -13   2 4118.92 296.757   9
   2 -13   2 3535.32 159.213  27
  -2 -13  -3 678.615 181.214  10
  -2 -13  -3 574.344 94.6099  27
   2 -13   3 772.817 79.9072  27
   2 -13   4 6486.56 392.837   9
   2 -13   4 6044.38 249.045  27
  -2 -13  -5 8253.08 571.026  10
   2 -13   5 12186.1 461.335  27
  -2 -13  -6 575.674 168.922  10
   2 -13   6 1317.25 100.090  27
  -2 -13  -7 3259.89 330.858  10
   2 -13   7 6075.01 390.004   9
  -2 -13  -7 3828.29 253.791  43
   2 -13   7 5887.53 231.931  27
   2 -13   8 4854.49 357.530   9
  -2 -13  -8 2261.25 301.870  10
  -2 -13  -8 2860.12 216.940  43
   2 -13   8 4537.94 193.487  27
   2 -13   9 5710.82 396.571   9
   2 -13   9 5696.21 227.856  27
   2 -13  10 2171.19 272.924   9
   2 -13  10 2431.78 141.569  27
  -2 -13 -11 904.005 134.822  43
   2 -13  11 1365.84 112.534  27
  -2 -13 -12 663.460 121.639  43
   2 -13  12 779.610 94.1432  27
  -2 -13 -13 368.587 109.145  43
   2 -13  13 703.150 89.4594  27
  -2 -13 -14 833.759 110.835  43
  -2 -13 -15 857.474 97.0247  43
   2 -13  16 2243.03 116.595  27
  -2 -12  16 393.503 123.331  40
  -2 -12  16 850.109 80.3752  27
  -2 -12  15 1782.90 147.151  34
  -2 -12  15 2492.86 132.529  27
  -2 -12  14 2943.62 153.691  27
  -2 -12  14 2358.75 180.232  34
  -2 -12  13 1127.93 107.682  27
  -2 -12  13 922.887 141.590  34
  -2 -12  12 622.557 139.726  34
  -2 -12  12 701.295 99.3320  27
  -2 -12  11 549.586 94.7531  27
  -2 -12  10 3215.44 171.973  27
  -2 -12   9 12375.2 621.819   9
   2 -12  -8 477.449 152.000  10
  -2 -12   8 869.714 171.429   9
   2 -12  -7 582.314 158.401  10
  -2 -12   7 850.792 178.119   9
   2 -12  -6 1757.99 233.173  10
  -2 -12   6 2251.10 222.902   9
  -2 -12   6 2072.74 125.811  27
  -2 -12   5 17246.2 746.231   9
  -2 -12   5 15902.7 629.611  27
  -2 -12   4 399.400 148.116   9
  -2 -12   4 310.906 111.847  21
  -2 -12   4 388.451 75.8207  27
  -2 -12   3 183.075 102.477  21
  -2 -12   3 153.975 68.6894  27
  -2 -12   2 682.509 112.094  21
  -2 -12   2 546.517 78.8690  27
   2 -12  -1 1432.69 190.140   9
  -2 -12   1 1174.95 95.3215  27
  -2 -12   0 4616.89 218.666  27
   2 -12   0 5026.52 210.884  27
  -2 -12  -1 13561.5 558.005  27
   2 -12   1 14386.1 551.013  27
   2 -12   2 4334.11 298.517   9
   2 -12   2 4232.81 181.895  27
  -2 -12  -2 3779.93 192.161  27
   2 -12   3 2660.37 235.435   9
  -2 -12  -3 1671.31 223.075  10
  -2 -12  -3 1786.48 125.564  27
   2 -12   3 2381.73 118.179  27
   2 -12   4 15493.6 678.975   9
   2 -12   4 14281.8 540.532  27
  -2 -12  -5 957.489 185.134  10
  -2 -12  -5 1059.58 123.100  43
  -2 -12  -6 2661.28 274.055  10
  -2 -12  -6 3650.89 223.956  43
   2 -12   7 4082.15 315.573   9
  -2 -12  -7 2055.18 248.890  10
  -2 -12  -7 2495.63 191.258  43
   2 -12   7 3492.76 163.658  27
  -2 -12  -8 676.906 184.955  10
   2 -12   8 1329.44 225.986   9
  -2 -12  -8 569.228 129.167  43
   2 -12   8 1089.79 99.4621  27
   2 -12   9 720.127 218.178   9
  -2 -12  -9 706.713 141.221  43
   2 -12   9 990.047 99.3794  27
   2 -12  10 8767.50 517.443   9
   2 -12  10 8649.17 340.290  27
   2 -12  11 998.983 223.179   9
  -2 -12 -11 907.781 148.377  43
   2 -12  11 1056.48 105.689  27
  -2 -12 -12 1010.65 146.644  43
   2 -12  12 1259.56 109.977  27
  -2 -12 -13 2020.66 172.154  43
  -2 -12 -14 691.505 118.783  43
  -2 -12 -15 290.380 97.4192  43
  -2 -12 -16 133.706 77.0740  43
   2 -12  16 152.098 62.2612  27
  -2 -11  18 66.6887 80.7225  40
  -2 -11  16 216.362 70.2665  27
  -2 -11  15 836.443 119.234  34
  -2 -11  15 1239.63 100.170  27
  -2 -11  14 3311.90 171.710  27
  -2 -11  14 3069.08 200.512  34
  -2 -11  13 8007.33 391.384  34
  -2 -11  13 8717.77 359.766  27
  -2 -11  12 161.966 124.875  34
  -2 -11  12 283.174 87.1461  27
  -2 -11  11 242.593 87.4170  27
  -2 -11  10 1054.28 177.813   9
  -2 -11  10 889.198 98.9452  27
  -2 -11   9 2470.83 236.317   9
  -2 -11   9 2401.82 137.381  27
   2 -11  -8 2436.19 243.680  10
  -2 -11   8 4508.82 281.922   9
  -2 -11   7 44202.0 1501.14   9
   2 -11  -7 29701.8 1474.79  10
   2 -11  -6 1659.26 214.932  10
  -2 -11   6 2585.50 216.547   9
  -2 -11   5 8074.39 400.338   9
  -2 -11   5 6934.04 294.455  27
  -2 -11   4 21499.0 876.809   9
  -2 -11   4 20046.4 777.969  27
  -2 -11   3 4843.64 292.511   9
  -2 -11   3 4406.52 238.771  21
  -2 -11   3 4390.02 198.009  27
  -2 -11   2 2097.15 158.844  21
  -2 -11   2 2303.67 123.488  27
  -2 -11   1 7298.48 342.403  21
  -2 -11   1 7552.71 312.470  27
   2 -11   0 745.167 158.575   9
   2 -11   0 713.476 68.7119  27
  -2 -11   0 638.964 77.3678  27
   2 -11   1 10140.4 475.410   9
   2 -11   1 9150.72 361.788  27
  -2 -11  -1 8998.81 370.486  27
  -2 -11  -2 7543.40 324.798  27
   2 -11   2 7994.88 317.191  27
   2 -11   3 2207.49 112.325  27
  -2 -11  -3 1902.71 122.840  27
  -2 -11  -4 2795.82 262.401  10
   2 -11   4 3540.76 163.347  27
  -2 -11  -5 148.220 130.480  10
   2 -11   5 337.959 68.7086  27
  -2 -11  -6 974.733 170.544  10
  -2 -11  -6 1271.42 137.706  43
  -2 -11  -7 392.314 149.212  10
  -2 -11  -7 532.591 118.976  43
   2 -11   7 587.714 80.5707  27
  -2 -11  -8 2233.14 180.077  43
   2 -11   8 2453.52 135.400  27
  -2 -11  -9 5243.28 307.853  43
   2 -11   9 6789.55 264.185  27
  -2 -11 -10 4743.64 293.805  43
   2 -11  10 5893.39 246.373  27
   2 -11  11 2052.56 285.938   9
  -2 -11 -11 1755.34 187.863  43
   2 -11  11 2225.96 139.358  27
   2 -11  12 2482.17 285.080   9
  -2 -11 -12 2102.26 192.823  43
   2 -11  12 2281.59 142.745  27
  -2 -11 -13 1834.44 178.615  43
  -2 -11 -14 108.379 116.151  43
  -2 -11 -15 377.734 113.046  43
   2 -11  15 456.245 79.8037  27
  -2 -11 -16 547.895 103.193  43
   2 -11  16 636.467 77.1888  27
  -2 -11 -17 105.163 74.2266  43
   2 -11  17 233.614 58.2928  27
   2 -11  18 51.5022 67.9573  40
  -2 -10  19 93.6767 58.1808  40
  -2 -10  18 364.473 105.071  40
  -2 -10  17 518.963 126.333  40
  -2 -10  16 1045.17 92.8103  27
  -2 -10  15 951.418 125.531  34
  -2 -10  15 1387.96 105.214  27
  -2 -10  14 2997.17 203.323  34
  -2 -10  14 3449.66 174.313  27
  -2 -10  13 6390.73 317.841  34
  -2 -10  13 6355.69 281.459  27
  -2 -10  12 358.649 88.1310  27
  -2 -10  12 225.136 127.295  34
  -2 -10  11 6451.31 282.962  27
  -2 -10  10 80.5290 134.785   9
  -2 -10  10 3.22852 77.5548  27
  -2 -10   9 5403.76 315.249   9
  -2 -10   9 4811.59 212.653  27
   2 -10  -8 4943.83 343.879  10
  -2 -10   8 5964.16 255.986  27
   2 -10  -7 678.993 142.817  10
  -2 -10   7 1025.74 158.134   9
  -2 -10   6 65.0925 116.003   9
   2 -10  -6-25.7596 121.794  10
  -2 -10   5 13383.7 604.791   9
  -2 -10   4 5539.50 294.331   9
  -2 -10   4 4527.18 201.854  27
  -2 -10   3 1189.74 158.406   9
  -2 -10   3 873.265 76.1681  27
  -2 -10   2 4308.04 261.564   9
  -2 -10   2 3759.11 212.874  21
  -2 -10   2 3872.77 177.452  27
   2 -10  -1 10260.6 460.271   9
  -2 -10   1 8891.21 362.842  27
   2 -10   0 10616.1 493.740   9
  -2 -10   0 10172.5 405.836  27
   2 -10   1 23911.3 933.919   9
  -2 -10  -1 21649.1 839.593  27
   2 -10   2 7452.64 378.112   9
   2 -10   2 6573.15 271.110  27
  -2 -10  -2 6869.27 280.765  27
  -2 -10  -3 4324.17 300.232  10
  -2 -10  -3 4340.67 200.184  27
   2 -10   3 4374.93 191.054  27
  -2 -10  -4 868.265 162.431  10
   2 -10   4 1172.64 82.7066  27
  -2 -10  -5 2761.86 252.646  10
   2 -10   5 3785.81 167.787  27
  -2 -10  -6 3385.88 287.454  10
   2 -10   6 5623.61 224.809  27
  -2 -10  -7 1822.71 161.218  43
   2 -10   7 2146.96 118.243  27
  -2 -10  -8 2680.43 199.594  43
   2 -10   8 3067.46 153.321  27
  -2 -10  -9 290.325 224.007   8
  -2 -10  -9 411.582 135.472  43
   2 -10   9 538.837 88.9948  27
  -2 -10 -10 14542.7 659.404  43
   2 -10  10 17167.3 607.106  27
  -2 -10 -11 7094.50 392.258  43
   2 -10  11 8008.34 335.145  27
  -2 -10 -12 1439.81 181.294  43
  -2 -10 -13 2020.67 195.604  43
  -2 -10 -14 390.527 135.246  43
  -2 -10 -15 2186.00 186.895  43
   2 -10  15 2561.66 143.227  27
  -2 -10 -16 1194.82 137.922  43
   2 -10  16 1464.60 103.815  27
  -2 -10 -17 495.919 63.6924  18
  -2 -10 -17 700.144 102.439  43
   2 -10  17 725.245 73.5794  27
   2 -10  18 195.370 84.3747  40
  -2 -10 -18 273.847 67.1900  43
  -2  -9  19 391.062 84.3804  40
  -2  -9  18 1559.88 152.613  40
  -2  -9  17 1041.81 158.048  40
   2  -9 -17 1201.65 122.712  43
   2  -9 -16 1750.82 160.361  43
  -2  -9  16 2023.54 120.260  27
   2  -9 -15 172.678 119.304  43
  -2  -9  15 46.8665 76.6994  27
   2  -9 -14 170.088 122.450  43
  -2  -9  14 331.226 114.802  34
  -2  -9  14 318.539 85.5899  27
   2  -9 -13 2330.62 194.370  43
  -2  -9  13 1911.65 171.861  34
  -2  -9  13 2172.02 135.576  27
   2  -9 -12 2326.55 190.163  43
  -2  -9  12 1841.51 172.572  34
  -2  -9  12 2194.16 134.397  27
  -2  -9  11 11355.8 458.494  27
  -2  -9  10 11640.2 541.911   9
  -2  -9  10 11068.1 449.137  27
  -2  -9   9 1738.07 184.615   9
   2  -9  -9 1425.21 190.679  10
  -2  -9   9 1578.29 106.510  27
  -2  -9   8 3450.29 231.074   9
  -2  -9   8 2782.65 139.031  27
   2  -9  -7 3957.22 275.574  10
  -2  -9   7 4294.99 194.561  27
   2  -9  -6 4235.87 301.686  10
  -2  -9   6 5783.70 296.247   9
  -2  -9   5 23287.5 957.769   9
  -2  -9   4 10481.9 426.187   9
  -2  -9   4 8108.73 335.790  27
  -2  -9   3 17376.1 656.299   9
  -2  -9   3 14501.9 574.372  27
   2  -9  -2 50772.1 1824.26   9
  -2  -9   2 50957.6 1815.94   9
   2  -9  -1 18843.6 718.747   9
  -2  -9   1 16052.0 630.498  27
   2  -9   0 10776.4 473.358   9
  -2  -9   0 9711.43 389.355  27
   2  -9   1 4015.20 250.987   9
  -2  -9  -1 3350.89 160.543  27
   2  -9   2 29390.9 1124.01   9
  -2  -9  -2 26798.9 1029.41  27
  -2  -9  -3 6461.01 386.077  10
  -2  -9  -3 7590.30 295.925  27
   2  -9   3 6998.44 288.083  27
  -2  -9  -4 210.412 121.157  10
   2  -9   4 209.027 60.0233  27
  -2  -9  -5 9994.57 554.143  10
   2  -9   5 12456.4 471.873  27
  -2  -9  -6 3640.85 292.711  10
   2  -9   6 6027.94 235.442  27
  -2  -9  -7 2637.60 250.411  10
   2  -9   7 3892.68 173.686  27
  -2  -9  -8 3007.54 286.263  10
  -2  -9  -8 2744.26 329.596   8
  -2  -9  -8 4265.38 250.268  43
   2  -9   8 4769.13 199.720  27
  -2  -9  -9 2238.18 190.524  43
   2  -9   9 2521.41 137.630  27
  -2  -9 -10 14678.5 659.834  43
   2  -9  10 17003.2 605.029  27
  -2  -9 -11 12608.8 865.544   8
  -2  -9 -11 20569.5 776.055  43
  -2  -9 -12 6030.16 341.781  43
  -2  -9 -13 3124.67 242.120  43
  -2  -9 -14 136.330 136.609  43
   2  -9  14-2.42253 85.8960  27
  -2  -9 -15 562.634 143.273  43
   2  -9  15 834.700 95.2532  27
  -2  -9 -16 1103.88 145.569  43
   2  -9  16 1129.53 98.6501  27
  -2  -9 -17 39.3933 58.2870  18
  -2  -9 -17-5.76571 96.8564  43
   2  -9  17 48.6685 63.6883  27
  -2  -9 -18 466.876 88.4338  43
  -2  -8  19 623.889 102.627  40
  -2  -8  18 541.286 129.283  40
   2  -8 -18 774.308 103.637  43
  -2  -8  17 298.920 133.753  40
   2  -8 -17 425.035 111.541  43
   2  -8 -16 1731.23 170.613  43
  -2  -8  16 2027.68 116.822  27
   2  -8 -15 2001.94 187.149  43
  -2  -8  15 2063.46 128.037  27
   2  -8 -14 256.462 134.371  43
  -2  -8  14 232.180 80.6017  27
  -2  -8  14 189.778 110.585  34
   2  -8 -13 13600.4 565.299  43
  -2  -8  13 12693.0 531.815  34
  -2  -8  13 11918.7 500.141  27
  -2  -8  12 9741.06 406.820  27
  -2  -8  12 9670.39 439.810  34
   2  -8 -11 4764.68 271.721  43
  -2  -8  11 4690.37 212.926  27
  -2  -8  10 6997.68 366.563   9
  -2  -8  10 6543.48 277.192  27
  -2  -8   9 10804.5 711.978   1
  -2  -8   9 10970.1 447.404  27
   2  -8  -8 1872.65 195.521  10
  -2  -8   8 2327.50 312.035   1
  -2  -8   8 2549.22 129.010  27
   2  -8  -7 798.577 133.565  10
  -2  -8   7 954.154 230.144   1
  -2  -8   7 1301.07 147.956   9
  -2  -8   7 1056.60 79.1063  27
   2  -8  -6 7609.83 391.452  10
  -2  -8   6 7121.70 454.364   1
  -2  -8   6 7124.97 298.076  27
  -2  -8   5 20512.9 1006.02   1
  -2  -8   5 25394.6 958.851   9
  -2  -8   4 8598.93 382.101   9
  -2  -8   4 7030.32 400.945   1
  -2  -8   3 36535.7 1605.86   1
  -2  -8   3 40713.4 1546.60  27
  -2  -8   2 207727. 7729.60   9
   2  -8  -2 204884. 7734.85   9
  -2  -8   1 37147.6 1466.95   9
   2  -8  -1 37965.2 1473.75   9
   2  -8   0 49768.3 1926.73   9
   2  -8   1 34867.6 1383.05   9
  -2  -8  -3 1291.31 123.338   2
  -2  -8  -3 1425.64 166.715  10
  -2  -8  -4 14571.9 698.982  10
  -2  -8  -4 12534.8 659.691   2
  -2  -8  -5 11075.7 521.447  10
  -2  -8  -6 368.804 119.568  10
  -2  -8  -7 1430.26 175.057  10
  -2  -8  -8 404.459 141.938  10
  -2  -8  -8 293.849 186.994   8
  -2  -8  -8 368.438 121.195  43
  -2  -8  -9 2295.49 312.538   8
  -2  -8  -9 3767.41 230.652  43
   2  -8  10 11588.8 778.679   1
   2  -8  10 13992.2 452.969   3
   2  -8  11 22202.2 1171.83   1
   2  -8  11 24402.9 742.967   3
   2  -8  12 10000.1 369.275   3
  -2  -8 -12 4725.24 362.522  43
   2  -8  13 8502.98 532.186  14
  -2  -8 -13 8946.78 482.279  43
   2  -8  13 8686.20 416.031  27
  -2  -8 -14 4559.17 297.542  43
   2  -8  14 4189.46 228.818  27
  -2  -8 -15 5075.46 317.231  43
   2  -8  15 4781.46 254.069  27
   2  -8  16-85.1204 107.735   3
  -2  -8 -16 2.69176 125.934  43
   2  -8  16-35.7258 75.8057  27
  -2  -8 -17 526.197 73.2589  18
  -2  -8 -17 550.654 77.8202   6
  -2  -8 -17 625.066 126.901  43
   2  -8  17 583.548 80.0391  27
  -2  -8 -18 951.729 76.5999  18
  -2  -8 -18 1274.07 123.502  43
   2  -8  18 1262.38 82.6186  27
  -2  -8 -19 931.403 94.0572  43
   2  -8  19 962.522 90.9378  40
  -2  -7  19 449.969 105.361  40
   2  -7 -19 582.228 88.5434  43
  -2  -7  18 577.625 106.863   4
  -2  -7  18 482.541 131.232  40
   2  -7 -18 555.574 115.184  43
  -2  -7  17 533.161 121.132   4
  -2  -7  17 470.610 143.709  40
   2  -7 -17 595.774 130.498  43
   2  -7 -16 93.2944 127.519  43
  -2  -7  16 101.739 69.7426  27
   2  -7 -15 2672.61 214.833  43
  -2  -7  15 2403.03 140.120  27
  -2  -7  14 4362.15 360.218  14
   2  -7 -14 4623.04 279.637  43
  -2  -7  14 4096.39 200.961  27
  -2  -7  13 1442.86 405.811   1
   2  -7 -13 2254.63 191.502  43
  -2  -7  13 1825.19 123.179  27
  -2  -7  13 1515.66 151.568  34
  -2  -7  12 4653.57 561.176   1
   2  -7 -12 5624.31 291.205  43
  -2  -7  12 4716.47 222.368  27
  -2  -7  12 4790.61 255.318  34
  -2  -7  11 18861.9 1154.11   1
  -2  -7  11 22099.3 838.480   3
   2  -7 -11 22165.6 847.353  43
  -2  -7  11 19467.1 791.197  27
  -2  -7  10 5637.28 279.753   3
  -2  -7  10 5894.18 329.055   9
   2  -7 -10 5879.56 293.725  43
  -2  -7  10 5459.86 241.574  27
  -2  -7   9 2415.72 346.798   1
  -2  -7   9 2413.13 163.496   3
  -2  -7   9 2366.76 128.973  27
  -2  -7   8 7818.15 542.882   1
  -2  -7   8 7274.66 323.026   3
   2  -7  -8 6400.56 368.978  10
  -2  -7   8 7203.29 297.074  27
   2  -7  -7 2048.33 172.547  10
  -2  -7   7 2417.60 304.152   1
  -2  -7   7 2395.78 122.645  27
  -2  -7   6 8388.99 493.970   1
  -2  -7   6 8735.68 379.801   9
   2  -7  -6 7714.33 384.679  10
  -2  -7   6 7468.76 308.591  27
  -2  -7   5 115877. 3488.68   9
  -2  -7   5 105304. 3589.93   1
  -2  -7   4 102963. 3722.36   9
  -2  -7   4 90939.7 3770.60   1
  -2  -7   3 9989.39 516.528   1
  -2  -7   3 12649.0 498.822   9
   2  -7  -2 51768.5 2016.42   9
  -2  -7   2 53293.8 2012.48   9
  -2  -7   1 16104.5 648.822   9
   2  -7  -1 15282.2 651.506   9
   2  -7   0 11091.3 487.016   9
  -2  -7  -2 25953.4 1007.42   2
  -2  -7  -3 61761.1 1930.51  10
  -2  -7  -3 42919.1 1871.14   2
  -2  -7  -4 22020.6 912.108  10
  -2  -7  -5 15987.5 687.768  10
  -2  -7  -6 5669.47 317.102  10
  -2  -7  -7 2960.77 236.202  10
  -2  -7  -8 1309.36 238.146   8
  -2  -7  -9 13804.8 696.582  43
  -2  -7  -9 8653.74 750.234   8
  -2  -7 -10 515.603 138.077  43
  -2  -7 -10 627.165 218.666   8
   2  -7  10 1075.04 114.974   3
  -2  -7 -11 23054.2 1152.56  43
   2  -7  11 35197.6 1614.94   1
  -2  -7 -11 15379.2 1208.10   8
   2  -7  11 43006.5 1160.74   3
   2  -7  12 83661.5 2520.02   3
   2  -7  12 70591.7 3032.57   1
   2  -7  13 4001.00 355.427  14
  -2  -7 -13 4542.90 318.393  43
   2  -7  14 166.423 182.365  14
   2  -7  14 484.438 131.949   3
   2  -7  14 719.008 373.554   1
  -2  -7 -14 468.798 157.483  43
   2  -7  14 142.969 91.3481  27
  -2  -7 -15 1030.71 170.551  43
   2  -7  15 838.986 107.554  27
   2  -7  16 195.807 121.135   3
  -2  -7 -16 206.979 134.617  43
   2  -7  16 87.5769 78.7704  27
  -2  -7 -17 534.507 77.0848  18
  -2  -7 -17 698.261 138.385  43
   2  -7  17 659.844 84.5280  27
  -2  -7 -18 2553.02 141.002  18
  -2  -7 -18 2971.35 152.058   6
  -2  -7 -18 3816.68 205.312  43
   2  -7  18 3319.13 146.786  27
   2  -7  19 197.269 74.5793  40
  -2  -7 -19 280.590 82.7463  43
  -2  -6  19 30.8127 96.2339  40
   2  -6 -19 130.986 91.4845  43
   2  -6 -18 1169.47 110.688  18
  -2  -6  18 1571.08 152.227   4
  -2  -6  18 1079.60 159.374  40
   2  -6 -18 1717.64 157.789  43
  -2  -6  17 235.145 141.127  40
   2  -6 -17 885.387 147.965  43
   2  -6 -16 5055.81 287.402  43
  -2  -6  16 4387.29 202.514  27
  -2  -6  15 1034.56 247.247  14
   2  -6 -15 1280.21 172.612  43
  -2  -6  15 1254.61 100.788  27
  -2  -6  14 8133.97 490.347  14
   2  -6 -14 8457.26 394.705  43
  -2  -6  14 7092.58 312.808  27
  -2  -6  13 562.495 143.746   3
  -2  -6  13 749.685 352.475   1
   2  -6 -13 646.094 142.937  43
  -2  -6  13 484.932 83.2647  27
  -2  -6  12 7507.70 702.258   1
  -2  -6  12 8033.08 373.393   3
  -2  -6  12 7091.98 314.568  27
  -2  -6  12 7090.59 340.395  34
  -2  -6  11 10554.9 440.144   3
  -2  -6  11 9532.11 755.268   1
   2  -6 -11 10660.7 444.542  43
  -2  -6  11 9009.96 385.316  27
  -2  -6  11 9216.15 412.865  34
  -2  -6  10 12411.9 827.398   1
  -2  -6  10 13523.6 524.060   3
  -2  -6  10 11699.0 479.675  27
  -2  -6   9 7611.90 328.719   3
  -2  -6   9 6856.60 291.644  27
  -2  -6   8 285.931 90.7745   3
   2  -6  -8 268.266 110.257  10
  -2  -6   8 442.328 245.816   1
  -2  -6   8 316.493 59.6779  27
   2  -6  -7 11261.8 494.181  10
  -2  -6   7 11522.3 431.352  27
  -2  -6   6 13409.3 697.271   1
   2  -6  -6 12903.5 565.244  10
   2  -6  -5 6741.16 347.977  10
  -2  -6   5 6475.16 431.239   1
  -2  -6   5 7546.78 337.245   9
  -2  -6   4 15252.6 708.337   1
  -2  -6   4 15362.5 627.465   9
  -2  -6   3 10685.2 519.594   1
  -2  -6   3 11508.0 474.373   9
  -2  -6   2 18249.5 696.437   9
   2  -6  -2 18575.8 703.160   9
   2  -6  -1 1741.42 141.515   9
  -2  -6   1 1976.39 143.737   9
   2  -6   0 108222. 4077.16   9
  -2  -6  -2 11999.0 499.649   2
  -2  -6  -3 6167.22 312.532  10
  -2  -6  -4 18644.8 772.910  10
  -2  -6  -5 14364.8 614.381  10
  -2  -6  -6 3770.42 244.429  10
  -2  -6  -7 7362.62 369.820  10
  -2  -6  -7 5512.87 399.175   8
  -2  -6  -8 728.520 202.967   8
  -2  -6  -9 1322.46 147.124  43
  -2  -6  -9 967.846 216.582   8
  -2  -6 -10 20945.6 1008.97  43
  -2  -6 -10 13906.1 1060.70   8
  -2  -6 -11 9667.72 499.859  43
  -2  -6 -11 5935.32 550.722   8
   2  -6  12 38739.7 1252.03   3
   2  -6  12 32599.2 1733.37   1
   2  -6  13 3750.49 331.145  14
  -2  -6 -13 3348.41 287.708  43
   2  -6  14 2235.06 292.430  14
   2  -6  14 4100.56 622.964   1
   2  -6  14 5049.30 256.155   3
  -2  -6 -14 2873.49 248.366  43
   2  -6  15 923.646 151.131   3
  -2  -6 -15 843.164 165.875  43
   2  -6  15 638.201 100.966  27
  -2  -6 -16 1794.73 194.085  43
   2  -6  16 1508.65 125.024  27
  -2  -6 -17 1514.12 116.535  18
   2  -6  17 1773.82 122.994  27
  -2  -6 -18 414.379 69.1833  18
  -2  -6 -18 583.328 123.986  43
   2  -6  18 540.647 70.4818  27
  -2  -6 -19 378.922 94.2953  43
   2  -6  19 260.595 77.9993  40
  -2  -6 -19 303.260 61.1431   6
  -2  -6 -20 397.840 65.0829  43
   2  -5 -20 704.872 89.0583  43
  -2  -5  20 773.579 82.3828  40
   2  -5 -19 74.6149 98.7488  43
  -2  -5  19 188.545 100.060  40
  -2  -5  19 79.4348 94.2809   4
   2  -5 -18 702.674 99.5136  18
  -2  -5  18 900.186 138.602   4
   2  -5 -18 928.127 144.239  43
  -2  -5  18 787.044 145.655  40
  -2  -5  17 866.905 159.721  40
   2  -5 -17 1067.15 158.972  43
   2  -5 -16 1728.33 191.349  43
  -2  -5  15 2414.11 305.825  14
  -2  -5  15 2475.11 536.366   1
   2  -5 -15 2685.92 217.967  43
  -2  -5  15 2296.04 133.648  27
  -2  -5  14 854.797 221.287  14
  -2  -5  14 520.021 372.460   1
  -2  -5  14 770.592 163.687   3
   2  -5 -14 991.410 161.499  43
  -2  -5  14 729.529 87.7550  27
  -2  -5  13 951.655 211.548  14
  -2  -5  13 646.849 147.043   3
  -2  -5  13 950.090 383.845   1
   2  -5 -13 860.453 147.879  43
  -2  -5  13 595.108 85.4634  27
  -2  -5  12 10418.6 420.577   3
  -2  -5  12 9398.53 800.237   1
  -2  -5  11 10741.4 785.491   1
  -2  -5  11 10687.7 433.459   3
  -2  -5  11 9001.21 373.624  27
  -2  -5  11 8879.23 396.906  34
  -2  -5  10 16019.4 939.777   1
  -2  -5  10 15921.6 597.404   3
  -2  -5   9 13913.4 512.898   3
  -2  -5   9 13676.9 812.928   1
  -2  -5   8 11212.9 690.877   1
  -2  -5   8 10696.9 424.196   3
  -2  -5   8 9769.40 393.725  27
   2  -5  -7 12235.1 481.781  10
  -2  -5   7 14726.9 715.578   1
   2  -5  -6 11309.0 496.500  10
  -2  -5   6 14431.1 697.098   1
  -2  -5   5 15874.6 773.880   1
   2  -5  -5 16139.6 662.714  10
  -2  -5   4 16041.3 644.782   9
  -2  -5   4 15901.5 733.150   1
  -2  -5   3 56958.3 2156.60   9
  -2  -5   3 56988.5 2223.15   1
  -2  -5   2 177519. 6346.71   9
   2  -5  -2 172684. 6349.76   9
   2  -5  -1 25996.6 1080.12   9
  -2  -5   1 29900.8 1082.28   9
  -2  -5  -1 987.081 98.1265   2
  -2  -5  -2 53995.6 2058.31   2
  -2  -5  -3 13980.3 586.578  10
  -2  -5  -4 23409.6 935.270  10
  -2  -5  -5 960.277 126.849  10
  -2  -5  -6 8830.58 425.007  10
  -2  -5  -7 1975.96 241.496   8
  -2  -5  -8 10062.1 543.944   8
  -2  -5  -9 5329.37 381.259   8
  -2  -5 -10 7676.74 350.990  43
  -2  -5 -10 5275.86 418.867   8
  -2  -5 -11 5515.86 326.490  43
  -2  -5 -11 3599.60 377.106   8
   2  -5  12 880.362 186.279  14
  -2  -5 -12 678.782 153.311  43
   2  -5  12 1212.17 146.433   3
   2  -5  12 1055.88 394.512   1
  -2  -5 -12 460.125 197.956   8
   2  -5  13 10178.4 599.854  14
  -2  -5 -13 9103.76 542.263  43
   2  -5  14 10192.5 661.478  14
  -2  -5 -14 11133.0 603.525  43
   2  -5  14 16252.5 1167.95   1
   2  -5  14 18562.1 624.021   3
   2  -5  15 2785.74 349.701  14
  -2  -5 -15 3921.42 286.804  43
  -2  -5 -16 1376.07 180.558  43
   2  -5  16 1037.34 112.179  27
  -2  -5 -17 647.304 89.3546  18
   2  -5  17 825.035 95.6748  27
  -2  -5 -18 1256.66 98.8978  18
   2  -5  18 1353.33 142.027  40
   2  -5  18 1333.83 98.4690  27
  -2  -5 -19 219.879 96.4461  43
   2  -5  19 51.9743 72.3865  40
  -2  -5 -19 148.472 63.9527   6
  -2  -5 -20 320.165 68.9998  43
   2  -4 -20 171.437 82.9755  43
  -2  -4  20 73.3497 64.8927  40
   2  -4 -19 90.2846 72.9461  18
   2  -4 -19 252.908 109.635  43
  -2  -4  19 71.7433 99.7520  40
  -2  -4  19 157.806 106.203   4
   2  -4 -18 623.540 98.5541  18
   2  -4 -18 1008.56 153.074  43
  -2  -4  18 896.563 140.241  40
   2  -4 -17 61.6111 128.052  43
  -2  -4  17-43.2535 133.707  40
   2  -4 -16 780.491 156.880  43
  -2  -4  16 527.981 153.585  40
  -2  -4  15 638.845 223.147  14
  -2  -4  15 718.786 399.307   1
  -2  -4  15 585.605 164.030   3
   2  -4 -15 672.582 156.485  43
  -2  -4  15 533.862 77.3219  27
  -2  -4  14 355.706 360.725   1
  -2  -4  14 316.225 148.627   3
  -2  -4  14 350.485 197.720  14
  -2  -4  14 209.609 74.5396  27
  -2  -4  13 549.457 358.970   1
  -2  -4  13 689.482 146.161   3
  -2  -4  13 827.913 205.397  14
  -2  -4  13 479.893 79.8364  27
  -2  -4  12 7918.87 340.071   3
  -2  -4  12 7108.69 697.635   1
  -2  -4  11 10217.2 771.349   1
  -2  -4  11 11402.9 425.605   3
  -2  -4  10 19105.1 1055.07   1
  -2  -4  10 19600.6 709.075   3
  -2  -4   9 38001.7 1231.88   3
  -2  -4   9 40695.4 1611.01   1
  -2  -4   8 12009.8 707.483   1
  -2  -4   8 12228.5 431.834   3
  -2  -4   7 8720.61 523.029   1
   2  -4  -7 4993.47 268.428   8
  -2  -4   6 19698.0 821.683   1
   2  -4  -6 16941.4 614.385  10
  -2  -4   5 812.058 203.101   1
   2  -4  -5 507.956 84.1098  10
  -2  -4   4 57149.8 2259.37   1
  -2  -4   3 55335.2 2148.58   9
  -2  -4   3 63390.9 2239.09   1
  -2  -4   2 541211. 19737.6   9
   2  -4  -2 516466. 19738.7   9
  -2  -4   2 541687. 19791.4   1
   2  -4  -1 35853.7 1462.76   9
  -2  -4   1 35198.0 1496.25   1
  -2  -4  -1 73.5041 89.9683   2
  -2  -4  -3 1551.87 121.413  10
  -2  -4  -4 4247.42 218.739  10
  -2  -4  -5 16085.6 669.858  10
  -2  -4  -6 23039.6 967.039  10
  -2  -4  -6 25036.9 1015.36   8
  -2  -4  -7 15401.3 645.547  13
  -2  -4  -7 14657.7 703.426   8
  -2  -4  -8 59979.0 2248.07  13
  -2  -4  -8 55215.7 2304.48   8
  -2  -4  -9 11062.9 498.096  13
  -2  -4  -9 9389.18 547.556   8
  -2  -4 -10 1358.99 146.726  43
  -2  -4 -10 1190.64 212.517   8
   2  -4  11 408.121 151.140  14
  -2  -4 -11 197.752 121.151  43
   2  -4  11 308.382 108.517   3
  -2  -4 -11 129.865 164.881   8
   2  -4  12 4748.11 328.900  14
  -2  -4 -12 4424.68 286.666  43
   2  -4  13 4554.50 363.765  14
  -2  -4 -13 4513.59 317.577  43
   2  -4  14 9219.12 620.589  14
  -2  -4 -14 11069.6 565.758  43
   2  -4  15 2754.96 212.985   3
   2  -4  15 2403.86 547.383   1
  -2  -4 -15 1972.39 209.482  43
  -2  -4 -16 303.141 83.0777  18
  -2  -4 -16 470.875 153.369  43
   2  -4  16 344.817 92.7533  27
  -2  -4 -17 1538.48 118.835  18
   2  -4  17 1520.04 121.834  27
  -2  -4 -18 186.877 68.9424  18
   2  -4  18 307.224 130.630   3
   2  -4  18 245.641 101.632  40
  -2  -4 -18 290.311 124.025  43
   2  -4  18 231.455 67.4949  27
  -2  -4 -19 44.9328 51.6788  18
  -2  -4 -19 51.1038 97.7010  43
  -2  -4 -20 691.730 90.5092  43
  -2  -4 -20 466.281 59.3679   6
   2  -3 -20 679.063 76.7890  18
  -2  -3  20 920.076 83.2678  40
   2  -3 -20 1014.50 117.255  43
   2  -3 -19 102.588 75.4315  18
  -2  -3  19 151.774 99.4625  40
   2  -3 -19 283.233 116.993  43
  -2  -3  19 243.076 110.133   4
   2  -3 -18 764.655 101.716  18
  -2  -3  18 845.777 137.474  40
   2  -3 -18 1175.43 157.909  43
   2  -3 -17 188.189 93.7820  18
   2  -3 -17 72.4352 135.240  43
  -2  -3  17 106.011 132.204  40
  -2  -3  16 729.660 157.182  40
   2  -3 -16 800.308 161.382  43
  -2  -3  15 848.340 406.123   1
  -2  -3  15 842.423 177.054   3
  -2  -3  15 485.018 222.315  14
   2  -3 -14 1816.77 269.735   7
  -2  -3  14 3654.94 573.912   1
  -2  -3  14 2933.67 225.057   3
  -2  -3  14 2931.67 296.180  14
  -2  -3  14 1976.20 124.810  27
  -2  -3  13 2064.37 472.507   1
  -2  -3  13 1655.80 177.464   3
  -2  -3  13 1855.68 234.782  14
  -2  -3  13 893.063 92.3508  27
  -2  -3  12 2697.37 480.407   1
  -2  -3  12 2309.59 184.871   3
  -2  -3  12 2646.01 243.826  14
  -2  -3  12 1562.45 108.780  27
  -2  -3  11 6848.26 298.679   3
  -2  -3  11 6864.22 639.094   1
  -2  -3  10 5836.43 256.044   3
  -2  -3  10 5826.12 555.040   1
   2  -3 -10 5969.88 263.074  13
   2  -3  -9 15856.3 630.805  13
  -2  -3   9 14313.9 888.510   1
  -2  -3   9 14886.4 619.932   3
   2  -3  -8 21985.8 842.320  13
  -2  -3   8 20613.3 832.848   3
  -2  -3   8 22235.9 1110.76   1
   2  -3  -7 9897.61 354.783  13
  -2  -3   7 9795.35 584.643   1
   2  -3  -6 16721.4 544.694  13
  -2  -3   6 17663.4 762.074   1
   2  -3  -5 1103.26 81.3676  13
   2  -3  -5 1085.37 87.8029  10
  -2  -3   4 31319.0 1321.29   1
   2  -3  -4 31846.9 1213.91  10
  -2  -3   3 3178.05 157.042   9
  -2  -3   3 3557.01 248.429   1
  -2  -3   2 390863. 14453.1   9
   2  -3  -2 373897. 14454.5   9
  -2  -3   1 20734.3 845.185   1
  -2  -3   0 4488.10 212.452   2
  -2  -3  -1 5564.66 264.027   2
  -2  -3  -3 9569.75 401.956  10
  -2  -3  -4 6833.34 320.213  13
  -2  -3  -4 7650.87 329.077  10
  -2  -3  -5 23984.6 1001.39  13
  -2  -3  -5 25271.0 1014.82  10
  -2  -3  -6 158861. 6185.47  13
  -2  -3  -6 177721. 6246.69   8
  -2  -3  -7 3970.86 237.734  13
  -2  -3  -7 3782.78 287.906   8
  -2  -3  -8 15248.8 641.069  13
  -2  -3  -8 14240.4 694.714   8
  -2  -3  -9 1426.07 165.366  13
  -2  -3  -9 1193.86 203.578   8
  -2  -3 -10 8346.68 392.816  13
  -2  -3 -10 6633.45 308.957  20
  -2  -3 -10 7747.79 351.786  43
  -2  -3 -10 6973.20 426.060   8
   2  -3  11-12.1332 136.119  14
  -2  -3 -11 147.791 132.321  13
  -2  -3 -11 101.530 115.940  43
  -2  -3 -11 153.897 163.344   8
  -2  -3 -12 26328.0 1245.23  13
   2  -3  12 29293.6 1262.54  14
  -2  -3 -12 28200.5 1208.63  43
   2  -3  13 3685.55 327.856  14
  -2  -3 -13 3590.71 266.268  43
   2  -3  13 5491.68 274.803   3
   2  -3  13 5044.70 669.345   1
   2  -3  14 1018.81 246.296  14
  -2  -3 -14 785.296 169.142  43
   2  -3  14 1684.22 180.208   3
   2  -3  14 1092.44 472.258   1
   2  -3  15 111.077 218.969  14
  -2  -3 -15 386.097 153.493  43
   2  -3  15 634.165 415.312   1
   2  -3  15 407.389 151.580   3
  -2  -3 -16 15.2437 76.8481  18
   2  -3  16 65.9532 142.625   3
  -2  -3 -16 146.208 146.671  43
  -2  -3 -17 104.108 75.6393  18
   2  -3  17 264.694 140.900   3
  -2  -3 -17 11.9670 134.117  43
   2  -3  17-15.4758 76.0119  27
  -2  -3 -18 594.362 81.6781  18
   2  -3  18 721.245 109.233  40
  -2  -3 -18 881.961 146.025  43
   2  -3  18 679.993 76.8017  27
  -2  -3 -19 148.457 58.1535  18
  -2  -3 -19 216.206 108.039  43
  -2  -3 -20 199.573 81.0843  43
  -2  -3 -20 197.721 56.1038   6
   2  -2 -20 141.568 60.7504  18
   2  -2 -20 269.410 101.212  43
  -2  -2  20 334.329 98.2478   4
   2  -2 -19 81.9186 74.0266  18
  -2  -2  19 166.407 91.5725  40
   2  -2 -19 57.2699 117.134  43
  -2  -2  19 201.816 111.962   4
   2  -2 -18 394.586 93.2248  18
   2  -2 -18 691.550 146.646  43
  -2  -2  18 584.498 125.316  40
   2  -2 -17 612.093 105.983  18
   2  -2 -17 691.902 158.766  43
  -2  -2  17 734.706 147.160  40
   2  -2 -16 3870.34 258.506  43
  -2  -2  16 3219.46 238.941  40
  -2  -2  15 1040.85 258.673  14
  -2  -2  15 880.912 163.393  40
  -2  -2  15 1416.36 451.629   1
  -2  -2  15 1534.23 194.108   3
  -2  -2  14 2100.71 485.670   1
   2  -2 -14 831.292 222.213   7
  -2  -2  14 1610.88 189.997   3
  -2  -2  14 1396.64 244.235  14
   2  -2 -13 553.176 179.893   7
  -2  -2  13 439.513 146.631   3
  -2  -2  13 396.583 177.814  14
  -2  -2  13 266.089 69.1379  27
  -2  -2  12 6613.26 291.024   3
  -2  -2  12 6449.08 663.207   1
  -2  -2  12 6750.17 360.279  14
  -2  -2  11 1045.71 133.385   3
  -2  -2  11 1474.17 394.724   1
  -2  -2  11 1117.88 178.261  14
   2  -2 -11 1330.37 144.962  13
  -2  -2  10 2247.11 386.362   1
  -2  -2  10 2023.54 156.061   3
   2  -2 -10 2688.53 174.651  13
  -2  -2  10 1997.77 128.995  16
  -2  -2   9 11267.9 764.907   1
  -2  -2   9 11107.9 482.081   3
  -2  -2   9 10908.3 465.031  16
  -2  -2   8 6287.33 290.169   3
  -2  -2   8 5824.86 270.734  16
  -2  -2   7 21362.9 941.988   1
   2  -2  -7 22077.8 693.951  13
  -2  -2   6 52458.1 1688.03   1
   2  -2  -6 49569.4 1444.72  13
  -2  -2   5 1662.09 230.811   1
   2  -2  -5 812.209 67.0472   8
   2  -2  -4 59134.3 1846.16  10
   2  -2  -4 59243.9 1838.11  13
  -2  -2   3 1691.75 190.664   1
   2  -2  -3 1661.97 78.4654  13
  -2  -2   2 2369.45 107.425   9
   2  -2  -2 2110.28 109.315   9
  -2  -2   1 10591.3 472.676   1
  -2  -2   0 61247.2 2139.67  10
  -2  -2   0 51467.9 2146.82   2
  -2  -2  -1 3736.63 204.364   2
  -2  -2  -3 22097.8 865.194  10
  -2  -2  -4 349872. 10292.1   8
  -2  -2  -4 245586. 10231.7  13
  -2  -2  -5 22877.3 848.309   8
  -2  -2  -5 18635.0 792.638  13
  -2  -2  -6 27471.3 1043.97   8
  -2  -2  -6 23689.5 987.299  13
  -2  -2  -7 16888.7 739.074   8
  -2  -2  -7 16113.2 684.788  13
  -2  -2  -8 1454.12 208.542   8
  -2  -2  -8 1547.37 167.780  13
  -2  -2  -9 3313.36 268.798   8
   2  -2   9 3932.14 230.194  14
  -2  -2  -9 3548.05 229.401  13
  -2  -2 -10 23632.2 1066.26   8
   2  -2  10 28033.4 1024.66  14
  -2  -2 -10 27431.1 1026.11  13
  -2  -2 -10 22774.5 944.300  20
  -2  -2 -11 1628.37 184.966  13
   2  -2  11 1631.41 194.031  14
  -2  -2 -12 20583.9 978.709  13
   2  -2  12 22038.5 997.647  14
   2  -2  13 4987.58 264.973   3
   2  -2  13 4717.69 622.223   1
  -2  -2 -13 3101.04 290.566  13
   2  -2  13 3419.85 310.540  14
   2  -2  14 941.744 457.617   1
   2  -2  14 1032.70 159.965   3
   2  -2  14 536.716 226.507  14
  -2  -2 -14 307.051 180.026  13
   2  -2  15 254.192 148.282   3
   2  -2  15 404.232 409.165   1
  -2  -2 -15 159.093 83.1505  18
   2  -2  15-58.5426 232.833  14
   2  -2  16 6592.37 297.718   3
  -2  -2 -16 2676.83 171.338  18
  -2  -2 -17 232.875 79.6722  18
   2  -2  17 325.300 110.399  40
   2  -2  17 192.386 79.1158  27
  -2  -2 -18 102.416 69.0438  18
   2  -2  18 401.876 136.543   3
  -2  -2 -19 59.3719 56.7351  18
  -2  -2 -20 231.796 59.7534   6
   2  -1 -20 582.974 113.996  43
  -2  -1  20 757.615 109.802   4
   2  -1 -19 213.559 77.6124  18
  -2  -1  19 332.943 90.9108  40
   2  -1 -19 390.740 124.319  43
   2  -1 -18 103.670 87.5263  18
  -2  -1  18 178.508 111.127  40
   2  -1 -18 346.026 137.053  43
   2  -1 -17 170.703 96.7603  18
  -2  -1  17 297.784 127.559  40
   2  -1 -17 381.496 145.763  43
   2  -1 -16 568.255 108.338  18
  -2  -1  16 561.135 144.788  40
  -2  -1  15 537.468 242.540  14
  -2  -1  15 627.639 145.214  40
  -2  -1  15 1034.25 415.798   1
  -2  -1  15 736.850 173.690   3
  -2  -1  14 6282.84 331.527   3
  -2  -1  14 5840.04 709.806   1
  -2  -1  14 5309.57 410.431  14
   2  -1 -13 943.541 207.432   7
  -2  -1  13 1246.42 170.428   3
  -2  -1  13 1335.69 430.975   1
  -2  -1  13 1124.89 216.720  14
   2  -1 -12 5206.18 379.187   7
  -2  -1  12 5585.84 300.827   3
  -2  -1  12 5987.41 649.585   1
  -2  -1  12 5910.35 361.954  14
  -2  -1  12 5216.89 258.703  16
   2  -1 -12 5927.13 318.610  13
  -2  -1  11 2557.23 184.934   3
  -2  -1  11 2749.65 457.652   1
  -2  -1  11 2850.70 234.216  14
  -2  -1  11 2573.23 152.088  16
   2  -1 -11 2984.06 201.946  13
  -2  -1  10 6885.22 598.237   1
  -2  -1  10 5900.76 300.593   3
  -2  -1  10 5984.26 275.815  16
   2  -1 -10 7478.14 331.739  13
  -2  -1  10 6827.20 349.162  14
  -2  -1   9 35709.7 1367.73   3
  -2  -1   9 33504.1 1655.67   1
  -2  -1   9 34293.2 1347.43  16
  -2  -1   9 33767.1 1356.24  26
  -2  -1   8 82.8268 87.8474   3
  -2  -1   8 127.846 253.752   1
  -2  -1   8 164.017 66.4673  16
   2  -1  -8 139.785 103.969  13
  -2  -1   8 214.912 80.9751  26
  -2  -1   7 10965.8 666.108   1
   2  -1  -7 11065.6 462.052  13
  -2  -1   6 20792.5 915.714   1
   2  -1  -6 18040.4 718.855  13
  -2  -1   5 21932.9 866.384   1
   2  -1  -5 16999.5 677.632  13
  -2  -1   4 105096. 3046.01   1
   2  -1  -4 74311.0 2874.62  13
  -2  -1   3 3683.72 156.786  12
   2  -1  -3 4186.68 161.795  10
   2  -1  -3 4007.96 164.279  13
  -2  -1   2 57150.3 2207.04   1
  -2  -1   1 2962.05 123.254  10
  -2  -1   1 2745.38 195.098   1
  -2  -1   0 96994.5 3614.18  10
  -2  -1  -2 91344.2 3444.67   8
  -2  -1  -3 3192.46 205.729   8
  -2  -1  -4 114619. 4327.64   8
  -2  -1  -5 5077.77 266.023   8
  -2  -1  -5 3870.64 219.964  13
  -2  -1  -6 5947.94 324.954   8
  -2  -1  -6 5413.12 280.628  13
  -2  -1  -7-18.9773 145.962   8
  -2  -1  -7 101.282 122.940  13
  -2  -1  -8 116471. 4285.42   8
   2  -1   8 108084. 4229.76  14
  -2  -1  -8 113958. 4241.01  13
  -2  -1  -9 480.249 157.784   8
  -2  -1  -9 380.766 84.0644   7
   2  -1   9 528.494 138.382  14
  -2  -1  -9 446.137 77.6080  20
  -2  -1  -9 430.996 136.501  13
   2  -1   9 428.423 68.7429  26
  -2  -1 -10 2642.28 251.578   8
  -2  -1 -10 2244.57 139.550  20
  -2  -1 -10 2752.89 214.718  13
   2  -1  10 2508.29 212.703  14
   2  -1  10 2545.39 138.495  26
   2  -1  11 1986.91 206.196  14
  -2  -1 -11 1419.26 115.028  20
  -2  -1 -11 1935.37 195.527  13
  -2  -1 -11 1519.33 231.009   8
   2  -1  12 1739.88 233.825  14
  -2  -1 -12 1936.82 214.269  13
  -2  -1 -12 1478.72 236.394   8
   2  -1  12 2388.98 185.032   3
   2  -1  13 460.570 201.026  14
  -2  -1 -13 424.455 169.345  13
   2  -1  13 669.124 144.670   3
   2  -1  13 795.391 412.324   1
  -2  -1 -14 555.324 176.553  13
   2  -1  14 414.211 238.024  14
   2  -1  14 667.051 150.366   3
   2  -1  14 536.992 421.706   1
   2  -1  15 835.307 273.576  14
  -2  -1 -15 786.519 201.778  13
  -2  -1 -15 717.684 98.5742  18
   2  -1  15 1417.04 182.007   3
   2  -1  15 1032.23 493.266   1
  -2  -1 -16 1209.45 116.373  18
   2  -1  16 2783.58 213.070   3
  -2  -1 -17 26.8597 74.7877  18
   2  -1  17 43.1505 143.316   3
  -2  -1 -18 1152.21 103.546  18
   2  -1  18 3143.44 205.834   3
  -2  -1 -19 582.752 70.3116  18
   2  -1  19 1189.58 142.786   3
  -2  -1 -20 478.032 98.9667  43
  -2  -1 -20 610.104 69.6105   6
   2   0 -21 50.4743 60.0931  43
   2   0 -20-11.9149 59.8577  18
  -2   0  20 178.920 96.8224   4
   2   0 -20 177.075 102.143  43
   2   0 -19 596.040 85.4993  18
   2   0 -19 986.770 144.645  43
   2   0 -18 282.230 92.5537  18
  -2   0  18 478.811 112.140  40
   2   0 -18 577.282 143.281  43
   2   0 -17 50.8659 89.9026  18
  -2   0  17 17.4153 115.249  40
   2   0 -16 305.778 100.603  18
  -2   0  16 350.444 129.826  40
  -2   0  16 371.447 160.050   3
  -2   0  15 251.534 249.188  14
   2   0 -15 247.037 95.4440  18
  -2   0  15 218.621 132.867  40
  -2   0  15 47.9304 363.953   1
  -2   0  15 401.171 156.727   3
  -2   0  14 7705.72 496.126  14
  -2   0  14 6673.00 352.267  40
  -2   0  14 8836.27 837.498   1
  -2   0  14 8302.97 388.704   3
  -2   0  13 3342.45 222.255   3
   2   0 -13 2288.21 281.675   7
  -2   0  13 2876.76 546.831   1
  -2   0  13 2889.45 290.470  14
  -2   0  13 2553.72 168.018  16
  -2   0  12 38774.2 1936.94   1
  -2   0  12 36808.6 1467.95   3
   2   0 -12 33680.8 1561.13   7
  -2   0  12 36288.4 1433.40  16
  -2   0  12 37580.0 1535.39  14
  -2   0  11 1658.25 400.439   1
  -2   0  11 1407.21 146.939   3
   2   0 -11 1421.81 201.123   7
  -2   0  11 1778.42 199.556  14
  -2   0  11 1542.29 113.962  16
  -2   0  11 1298.88 131.787  26
  -2   0  10 39400.3 1894.83   1
  -2   0  10 39965.8 1557.71   3
  -2   0  10 39186.9 1533.65  16
  -2   0  10 42584.8 1607.16  14
  -2   0  10 38216.9 1543.21  26
  -2   0   9 779.717 305.954   1
  -2   0   9 756.071 109.583   3
   2   0  -9 1045.40 136.667  13
  -2   0   9 1099.36 157.930  14
  -2   0   9 801.173 83.2797  16
  -2   0   9 879.182 100.353  26
  -2   0   8 2788.50 375.290   1
  -2   0   8 2291.94 158.037   3
  -2   0   8 2833.12 144.446  16
  -2   0   8 3481.82 209.177  14
   2   0  -8 3381.04 190.565  13
  -2   0   8 2995.21 155.423  26
  -2   0   7 3296.65 369.225   1
   2   0  -7 3558.00 203.884  13
  -2   0   6 10797.5 594.791   1
   2   0  -6 9889.72 417.778  13
  -2   0   5 13654.4 693.739   1
  -2   0   4 7331.49 421.510   1
  -2   0   3 72.1519 149.239   1
  -2   0   2 1289.75 82.0501  12
  -2   0   2 1785.10 169.657   1
  -2   0   1 9.78956 100.150   1
  -2   0   1 4.39621 44.8880  12
  -2   0   1 19.9194 41.0777   8
  -2   0   0 107720. 4024.01   8
   2   0   1 1036.24 60.3917   7
   2   0   1 1636.51 74.4858  14
  -2   0  -2 202557. 6043.65   8
   2   0   2 150320. 5998.24  14
  -2   0  -3 409.233 116.004   8
   2   0   3 240.602 77.8695  14
  -2   0  -4 22097.8 674.496   8
   2   0   4 13411.9 603.817  14
   2   0   5 8314.61 379.948  14
  -2   0  -5 8582.49 386.469  13
  -2   0  -6 195912. 6740.12  13
   2   0   6 184995. 6730.20  14
  -2   0  -7 5193.15 293.318   8
   2   0   7 4598.85 247.140  14
  -2   0  -7 4880.16 253.511  13
  -2   0  -8 16514.7 665.970   8
   2   0   8 14736.0 606.977  14
  -2   0  -8 16630.7 620.529  13
  -2   0  -9 38.1794 74.6316   7
  -2   0  -9 34.6131 145.239   8
  -2   0  -9 13.0278 126.189  13
   2   0   9-44.5943 129.069  14
  -2   0  -9-14.9698 67.6064  20
   2   0   9-4.56505 60.7543  26
  -2   0 -10 7058.60 416.524   8
  -2   0 -10 7542.06 366.336  13
  -2   0 -10 6150.49 282.607  20
   2   0  10 6728.78 365.113  14
   2   0  10 6421.46 280.132  26
  -2   0 -11 1119.13 200.229   8
   2   0  11 1093.12 183.957  14
  -2   0 -11 942.625 97.0395  20
  -2   0 -11 1281.72 175.401  13
   2   0  11 1029.37 97.0576  26
   2   0  12 750.419 132.248   3
   2   0  12 549.307 193.266  14
  -2   0 -12 758.287 167.257  13
   2   0  12 556.226 94.5262  26
  -2   0 -13 5441.55 361.500  13
   2   0  13 5099.62 410.509  14
  -2   0 -13 4874.91 297.491  43
   2   0  14 13972.1 780.509  14
  -2   0 -14 15473.5 708.740  13
  -2   0 -14 12246.8 564.897  18
  -2   0 -14 14826.4 644.615  43
   2   0  14 16704.5 1221.68   1
  -2   0 -15 1391.85 229.514  13
  -2   0 -15 1530.36 124.581  18
  -2   0 -15 1704.05 191.530  43
   2   0  15 2200.66 572.455   1
   2   0  15 2576.16 212.430   3
  -2   0 -16 314.709 86.3905  18
  -2   0 -16 494.086 143.796  43
   2   0  16 669.898 161.479   3
  -2   0 -17 93.0160 78.3247  18
  -2   0 -17 370.229 133.709  43
   2   0  17 473.646 148.965   3
  -2   0 -18 271.931 74.3299  18
  -2   0 -18 513.616 132.542  43
  -2   0 -19 1063.05 130.430  43
   2   0  19 1139.34 142.578   3
  -2   0 -20 609.407 93.6212  43
  -2   0 -20 568.354 70.7873   6
   2   1 -21 193.708 67.5496  43
   2   1 -20 288.074 65.7484  18
   2   1 -20 745.859 118.162  43
   2   1 -19 179.821 75.2627  18
   2   1 -19 291.336 124.962  43
   2   1 -18 156.408 85.3565  18
   2   1 -18 88.2291 132.696  43
   2   1 -17 77.0609 92.0553  18
  -2   1  17 249.411 113.455  40
   2   1 -16 320.451 99.9740  18
  -2   1  16 473.129 125.155  40
   2   1 -15 461.158 99.7658  18
  -2   1  15 452.668 128.545  40
   2   1 -14 7076.07 294.240  18
  -2   1  14 6687.20 305.216  16
  -2   1  14 6821.19 490.902  14
  -2   1  14 5450.85 323.059  40
   2   1 -14 5205.52 445.889   7
  -2   1  13 1094.76 116.222  16
  -2   1  13 1079.86 233.577  14
   2   1 -13 1257.55 182.053  13
   2   1 -13 816.840 208.312   7
  -2   1  13 977.504 137.857  40
   2   1 -12 4312.88 358.034   7
  -2   1  12 5023.18 246.090  16
  -2   1  12 5305.31 362.743  14
  -2   1  12 4817.20 264.110  26
   2   1 -11 2210.91 239.055   7
  -2   1  11 2208.15 140.419  16
  -2   1  11 2426.06 234.041  14
   2   1 -11 2937.45 207.411  13
  -2   1  11 2309.64 157.106  26
   2   1 -10 5259.74 342.102   7
  -2   1  10 4847.04 232.520  16
  -2   1  10 6231.95 324.198  14
   2   1 -10 6359.89 298.500  13
  -2   1  10 4783.46 244.947  26
  -2   1   9 35375.3 1321.66  14
  -2   1   9 31351.6 1251.64  16
   2   1  -9 37560.2 1308.74  13
  -2   1   9 32474.9 1261.34  26
  -2   1   8 247.631 127.620  14
   2   1  -8 238.077 117.175  13
  -2   1   8 166.386 62.7873  16
  -2   1   8 121.880 78.7328  26
  -2   1   7 11699.5 502.462  14
  -2   1   6 18115.5 723.090  14
  -2   1   5 20411.5 797.543  14
  -2   1   4 80445.9 3014.21  14
  -2   1   3 4616.46 200.983  14
  -2   1   2 32291.6 1445.01  12
  -2   1   2 41119.3 1430.59  14
  -2   1   1 1935.12 93.1542   8
   2   1   0 88088.9 3837.71   7
  -2   1   0 99668.0 3837.93   8
   2   1   1 5933.06 260.393   7
  -2   1  -1 6323.24 251.082  13
   2   1   2 101903. 3974.06   7
  -2   1  -2 116241. 4003.82   8
   2   1   2 107649. 3982.96  14
  -2   1  -3 2526.64 107.805   7
  -2   1  -3 2209.52 120.797  11
   2   1   3 2163.42 143.944  14
  -2   1  -4 84602.2 3202.41   7
  -2   1  -4 80404.2 3202.15  11
   2   1   4 81869.6 3218.15  14
  -2   1  -5 3800.55 170.051  11
  -2   1  -5 4070.54 183.753   7
   2   1   5 3433.62 204.769  14
  -2   1  -5 3932.62 204.103  13
  -2   1  -6 7017.45 314.624   7
  -2   1  -6 7157.12 337.026  13
   2   1   6 6915.59 340.265  14
  -2   1  -7 50.9894 76.1989   7
  -2   1  -7 11.3606 134.673   8
   2   1   7 51.3022 124.491  14
  -2   1  -7 46.9650 114.035  13
  -2   1  -8 97810.6 4113.21   7
   2   1   8 104850. 4140.09  14
  -2   1  -9 400.887 95.1705   7
  -2   1  -9 542.988 160.997   8
   2   1   9 737.008 157.146  14
  -2   1  -9 568.412 141.149  13
  -2   1  -9 554.020 77.6652  20
   2   1   9 544.722 72.2551  26
  -2   1 -10 3152.71 269.749   8
   2   1  10 2815.89 240.813  14
  -2   1 -10 3338.32 236.260  13
  -2   1 -10 2816.62 150.917  20
  -2   1 -11 2139.74 204.892  13
   2   1  11 1740.56 222.817  14
  -2   1 -12 1796.41 210.884  13
   2   1  12 1624.59 254.411  14
  -2   1 -12 1423.70 102.540  18
   2   1  12 1177.27 115.322  26
  -2   1 -13 455.721 84.4156  18
  -2   1 -13 550.624 178.148  13
   2   1  13 563.515 101.354  26
  -2   1 -14 214.688 87.4451  18
  -2   1 -14 366.340 182.369  13
  -2   1 -14 397.441 138.364  43
  -2   1 -15 724.119 97.8303  18
  -2   1 -15 1128.77 208.615  13
  -2   1 -15 803.430 157.250  43
  -2   1 -16 1589.43 124.947  18
  -2   1 -16 2136.77 196.225  43
  -2   1 -17-49.1371 71.9341  18
  -2   1 -17 86.8158 124.887  43
  -2   1 -18 740.014 85.4624  18
  -2   1 -18 1328.32 154.841  43
  -2   1 -19 468.664 66.6907  18
  -2   1 -19 649.690 117.239  43
  -2   1 -20 556.361 94.2346  43
   2   2 -20 44.8908 58.2131  18
  -2   2  20-2.82550 28.5357  31
   2   2 -19 120.347 69.3895  18
   2   2 -19 324.732 119.329  43
   2   2 -18 505.830 90.7396  18
   2   2 -18 471.535 139.960  43
   2   2 -17 458.000 98.6497  18
   2   2 -16 2886.07 175.006  18
  -2   2  16 2722.97 192.736  40
   2   2 -15 1187.04 120.230  18
  -2   2  15 1047.03 126.749  16
  -2   2  15 1125.23 144.713  40
  -2   2  15 1100.93 425.191   1
   2   2 -14 1335.64 122.678  18
  -2   2  14 1429.53 131.291  16
  -2   2  14 1638.38 462.165   1
   2   2 -14 1176.48 251.310   7
  -2   2  14 1150.17 146.528  40
   2   2 -13 626.072 94.8460  18
   2   2 -13 795.761 176.629  13
  -2   2  13 527.931 102.322  16
   2   2 -13 409.386 188.321   7
  -2   2  13 590.550 125.001  40
  -2   2  13 472.075 125.146  26
  -2   2  12 7011.42 432.604  14
  -2   2  12 6577.93 293.573  16
   2   2 -12 6370.69 426.683   7
  -2   2  12 5417.15 303.893  40
  -2   2  12 6489.70 312.250  26
  -2   2  11 1640.02 214.256  14
   2   2 -11 1747.74 173.959  13
  -2   2  11 1276.77 104.141  16
   2   2 -11 1120.22 197.014   7
  -2   2  11 939.291 118.703  40
  -2   2  11 1274.15 122.205  26
   2   2 -10 1797.64 213.056   7
  -2   2  10 1426.54 138.438   3
  -2   2  10 1763.82 199.945  14
  -2   2  10 1655.51 109.982  16
   2   2 -10 1957.62 179.042  13
  -2   2  10 1775.68 127.362  26
  -2   2   9 10821.0 474.467   3
   2   2  -9 11961.4 568.671   7
  -2   2   9 11103.1 454.373  16
  -2   2   9 13645.9 546.365  14
   2   2  -9 14308.2 532.872  13
  -2   2   9 10507.5 464.520  26
  -2   2   8 4630.91 240.471   3
   2   2  -8 5986.56 333.063   7
  -2   2   8 4896.14 220.886  16
  -2   2   8 6608.61 305.913  14
  -2   2   8 5374.03 233.978  26
   2   2  -7 18647.3 833.761   7
  -2   2   7 20182.2 799.200  14
   2   2  -6 54738.8 2083.56   7
  -2   2   6 53015.4 2043.61  14
  -2   2   5 1718.68 132.013  14
  -2   2   4 65249.0 2456.26  14
  -2   2   3 1310.13 179.318   1
   2   2  -3 1158.67 125.038   7
  -2   2   3 1489.90 109.992  14
   2   2  -2 3816.78 208.978   7
  -2   2   2 4170.01 253.775   1
  -2   2   1 14815.3 523.530   1
   2   2  -1 10028.5 476.279   7
  -2   2   0 89164.8 2806.60   2
   2   2   0 61536.6 2801.46   7
  -2   2  -1 7332.40 278.675   2
   2   2   1 4517.45 258.567   7
  -2   2  -2 16059.6 637.728  11
  -2   2  -2 19135.3 625.138   7
  -2   2  -3 29489.6 1110.12   7
  -2   2  -3 30121.5 1142.17   8
  -2   2  -3 27613.2 1125.10  11
  -2   2  -4 356628. 12983.6  11
  -2   2  -4 395453. 13014.1   8
  -2   2  -4 356572. 12970.2   7
  -2   2  -5 24546.1 911.755  11
  -2   2  -5 24306.0 904.441   7
   2   2   5 20681.9 918.120  14
  -2   2  -5 19985.8 905.693  13
  -2   2  -6 33376.5 1266.15  11
  -2   2  -6 33450.2 1271.26   7
   2   2   6 29379.4 1287.56  14
  -2   2  -6 30247.6 1276.85  13
  -2   2  -7 17203.5 705.257  11
  -2   2  -7 17863.7 728.842   7
   2   2   7 17645.3 760.084  14
  -2   2  -7 17457.7 738.675  13
  -2   2  -8 2280.47 167.799   7
  -2   2  -8 2730.88 238.833   8
  -2   2  -8 2384.10 188.321  13
   2   2   8 2275.23 219.405  14
  -2   2  -9 2918.94 199.376   7
  -2   2  -9 4180.98 292.603   8
   2   2   9 2898.49 254.514  14
   2   2   9 2987.78 156.956  22
  -2   2  -9 3630.21 170.447  20
  -2   2  -9 4013.51 238.759  13
  -2   2 -10 23013.4 880.100  18
   2   2  10 24095.7 1007.13  14
   2   2  10 21938.1 890.140  26
  -2   2 -11 1474.14 98.5158  18
  -2   2 -11 1995.06 206.203  13
   2   2  11 1756.33 247.752  14
   2   2  11 1274.40 111.830  26
  -2   2 -12 21632.8 823.415  18
   2   2  12 19506.2 836.589  26
  -2   2 -13 3177.85 166.155  18
   2   2  13 2732.55 180.257  26
  -2   2 -14 793.276 99.9819  18
  -2   2 -14 976.645 205.313  13
  -2   2 -14 1193.99 157.719  43
   2   2  14 914.174 118.758  26
  -2   2 -15 188.476 175.912  13
  -2   2 -15 206.774 83.7448  18
  -2   2 -15 157.618 128.662  43
   2   2  15-79.7296 390.830   1
  -2   2 -16 2476.18 153.529  18
  -2   2 -16 3253.16 225.503  43
  -2   2 -17 306.677 77.8161  18
  -2   2 -17 532.784 135.714  43
  -2   2 -18 113.094 67.6872  18
  -2   2 -18 191.523 116.374  43
  -2   2 -19 55.2564 55.8344  18
  -2   2 -19 233.733 97.6792  43
  -2   2 -20 371.118 60.4043   6
  -2   2 -20 230.825 77.2165  43
   2   3 -20 422.338 66.9226  18
  -2   3  20 807.510 94.2400  31
  -2   3  19 133.131 106.528   4
   2   3 -19 123.429 67.3587  18
   2   3 -18 676.724 93.1416  18
   2   3 -17 99.1274 87.2023  18
   2   3 -16 829.051 112.283  18
  -2   3  15 750.097 383.452   1
  -2   3  15 731.419 161.889   3
  -2   3  15 582.139 109.098  16
   2   3 -15 642.832 103.800  18
  -2   3  14 3130.76 191.459  16
   2   3 -14 4387.69 313.616  13
   2   3 -14 3256.82 181.997  18
  -2   3  14 3655.15 552.689   1
  -2   3  14 3519.89 240.805   3
   2   3 -14 2529.01 327.205   7
  -2   3  14 2740.24 197.957  40
  -2   3  14 3387.79 219.414  26
   2   3 -13 2179.11 224.494  13
   2   3 -13 1672.15 123.653  18
  -2   3  13 1391.95 127.815  16
   2   3 -13 1426.07 259.681   7
  -2   3  13 1755.10 173.835   3
  -2   3  13 1986.32 450.499   1
  -2   3  13 1110.55 138.957  40
  -2   3  13 1583.20 156.295  26
   2   3 -12 2267.96 136.586  18
  -2   3  12 2326.76 144.324  16
   2   3 -12 3129.08 232.818  13
  -2   3  12 2414.02 185.979   3
   2   3 -12 1948.68 267.268   7
  -2   3  12 2498.00 454.524   1
  -2   3  12 1342.43 150.935  40
  -2   3  12 2147.21 161.198  26
   2   3 -11 7590.82 290.163  18
  -2   3  11 6540.01 295.000  16
   2   3 -11 6711.60 434.984   7
  -2   3  11 6864.03 643.769   1
  -2   3  11 6468.58 325.394   3
  -2   3  11 6731.45 311.666  26
  -2   3  10 4113.35 227.492   3
  -2   3  10 5084.48 504.716   1
   2   3 -10 4268.05 324.126   7
   2   3 -10 5490.00 295.371  13
  -2   3  10 4053.45 200.451  16
   2   3 -10 4575.07 198.615  18
  -2   3  10 4902.06 327.605  14
  -2   3  10 4118.13 216.559  26
  -2   3   9 12387.3 551.099   3
  -2   3   9 15728.5 860.018   1
   2   3  -9 15097.0 665.394   7
  -2   3   9 12583.1 530.061  16
  -2   3   9 17436.3 650.516  14
  -2   3   9 14561.2 546.570  26
   2   3  -8 29333.4 1062.29   7
  -2   3   8 22352.8 942.829   3
  -2   3   8 24549.7 1193.00   1
  -2   3   8 30691.9 1027.65  14
  -2   3   8 23261.1 930.506  16
  -2   3   8 25014.1 939.006  26
  -2   3   7 9112.77 624.776   1
   2   3  -7 10311.4 528.461   7
  -2   3   6 16272.9 866.016   1
   2   3  -6 16706.9 769.922   7
  -2   3   5 1225.55 217.314   1
  -2   3   5 1437.38 141.710  14
  -2   3   4 24063.6 1032.37   1
  -2   3   3 3507.66 246.883   1
   2   3  -3 3000.08 203.142   7
  -2   3   2 434352. 15742.3   1
   2   3  -2 412130. 15724.4   7
   2   3  -1 25585.3 1218.18   7
  -2   3   1 31881.6 1214.45  11
  -2   3   0 7567.76 321.042  11
  -2   3   0 7140.89 297.949   2
  -2   3  -1 11069.0 406.537   2
   2   3   1 7562.19 415.287   7
  -2   3  -2 409689. 12274.5   7
   2   3   2 249057. 12264.0   7
  -2   3  -2 310153. 12263.9  12
  -2   3  -2 379046. 12290.5  11
  -2   3  -3 15607.3 656.161  11
  -2   3  -3 14237.7 643.306  12
  -2   3  -4 11182.1 456.075   8
  -2   3  -4 12292.9 452.915  11
  -2   3  -4 12185.8 426.493   7
  -2   3  -5 38018.5 1518.08  11
  -2   3  -5 39948.1 1540.51   8
  -2   3  -5 39048.0 1501.56   7
  -2   3  -6 252309. 8306.50   8
  -2   3  -6 232752. 8251.61   7
  -2   3  -6 229571. 8263.55  11
  -2   3  -7 5418.52 273.393  11
  -2   3  -7 5535.88 279.867   7
  -2   3  -7 5058.69 285.498  13
  -2   3  -8 21958.0 861.448  11
  -2   3  -8 22964.0 887.431   7
  -2   3  -8 21881.2 890.110  13
  -2   3  -8 21184.2 821.588  18
  -2   3  -9 1749.51 153.069   7
  -2   3  -9 1700.40 101.662  18
   2   3   9 1708.95 110.781  22
  -2   3  -9 2036.92 178.652  13
  -2   3 -10 10264.5 391.679  18
  -2   3 -10 11422.8 491.265  13
  -2   3 -11 13.0390 141.701  13
  -2   3 -11-10.8040 65.9333  18
   2   3  11 183.176 77.4270  26
   2   3  12 28286.3 1109.67   3
  -2   3 -12 29048.1 1064.59  18
   2   3  13 4085.97 249.114   3
   2   3  13 3573.67 577.678   1
  -2   3 -13 3638.78 185.547  18
   2   3  13 3140.64 198.397  26
   2   3  14 1440.17 171.928   3
   2   3  14 1837.98 479.432   1
  -2   3 -14 1167.49 111.082  18
  -2   3 -14 1570.97 233.535  13
   2   3  14 1105.10 129.288  26
  -2   3 -15 159.998 82.7364  18
  -2   3 -15 78.7258 171.234  13
  -2   3 -15 182.577 122.827  43
   2   3  15 220.516 141.133   3
   2   3  15 466.092 411.845   1
  -2   3 -16 117.810 76.6983  18
  -2   3 -16 71.8094 120.986  43
   2   3  16 61.8378 135.357   3
  -2   3 -17 91.1188 72.1763  18
  -2   3 -17 7.65500 119.068  43
   2   3  17 101.728 138.011   3
  -2   3 -18 1000.60 130.800  43
   2   3  18 1100.81 152.856   3
  -2   3 -19 105.314 54.8440  18
  -2   3 -19 160.334 95.1797  43
  -2   3 -20 152.554 52.9016   6
  -2   3 -20 142.650 65.7934  43
   2   4 -20 206.577 90.8877  43
  -2   4  20 196.915 83.4626  31
  -2   4  20 0.83180 62.5791  32
   2   4 -19 133.431 66.4679  18
   2   4 -19 128.874 105.084  43
  -2   4  19 230.107 104.161   4
   2   4 -18 653.005 91.2080  18
   2   4 -17 121.559 84.2275  18
  -2   4  16 642.169 112.846  16
   2   4 -16 576.389 101.404  18
  -2   4  15 672.762 156.964   3
  -2   4  15 1040.09 398.024   1
   2   4 -15 639.185 105.458  18
  -2   4  15 723.159 113.152  16
  -2   4  15 563.110 140.320  26
  -2   4  14 444.665 350.447   1
  -2   4  14 632.443 151.261   3
   2   4 -14 347.558 204.704   7
   2   4 -14 826.271 190.747  13
   2   4 -14 437.364 98.7024  18
  -2   4  14 345.843 104.571  16
  -2   4  14 342.484 129.997  26
  -2   4  13 803.859 367.017   1
   2   4 -13 696.499 211.304   7
  -2   4  13 577.775 138.849   3
   2   4 -13 502.171 96.1894  18
   2   4 -13 909.396 181.639  13
  -2   4  13 502.571 99.7687  16
  -2   4  13 503.195 125.440  26
  -2   4  12 7832.18 381.994   3
  -2   4  12 8098.12 725.091   1
   2   4 -12 7323.98 505.492   7
   2   4 -12 8400.38 341.949  18
  -2   4  12 7535.78 347.795  16
   2   4 -12 9488.60 456.088  13
  -2   4  12 8002.08 367.747  26
  -2   4  11 9876.91 461.246   3
  -2   4  11 9996.29 789.971   1
   2   4 -11 10780.7 600.512   7
  -2   4  11 9703.11 433.224  16
   2   4 -11 11534.8 431.885  18
  -2   4  11 10290.8 450.925  26
   2   4 -10 19283.2 877.314   7
  -2   4  10 15893.4 732.855   3
  -2   4  10 18419.6 1055.68   1
   2   4 -10 23662.3 827.704  13
   2   4 -10 20850.6 713.504  18
  -2   4  10 16209.1 710.466  16
  -2   4  10 18700.9 730.910  26
   2   4  -9 43254.5 1576.71   7
  -2   4   9 38082.7 1733.70   1
  -2   4   9 32308.5 1430.72   3
   2   4  -9 41347.4 1414.60  18
  -2   4   9 35652.2 1417.77  16
  -2   4   8 11876.0 752.269   1
  -2   4   8 11513.5 537.003   3
   2   4  -8 13807.5 652.966   7
   2   4  -8 14751.1 524.485  18
  -2   4   8 12871.5 529.840  16
  -2   4   8 14271.8 539.031  22
  -2   4   7 6806.61 488.022   1
   2   4  -7 7949.59 413.212   7
  -2   4   7 6774.66 296.994  22
  -2   4   7 6920.70 290.991  16
  -2   4   6 13371.8 729.494   1
   2   4  -6 15208.7 666.537   7
  -2   4   5 782.569 190.316   1
  -2   4   4 45929.4 1835.92   1
  -2   4   3 53991.2 1667.60   1
   2   4  -3 55376.5 1660.09   7
  -2   4   2 607014. 21622.9  11
   2   4  -2 554067. 21641.0   7
  -2   4   2 574941. 21638.0   1
  -2   4   1 54095.6 2008.30  11
  -2   4   1 61255.9 2020.07   1
  -2   4   0 228808. 7626.11  11
   2   4   0 180963. 7614.36   7
  -2   4  -1 451.148 90.2830   2
  -2   4  -1 614.561 118.084   7
  -2   4  -2 3316.38 194.152   7
  -2   4  -2 3211.47 204.927  11
  -2   4  -2 2525.04 174.017  12
   2   4   2 2187.70 202.846   7
  -2   4  -2 2488.86 166.744   2
  -2   4  -3 3218.30 219.054  11
  -2   4  -3 2834.23 185.811  12
  -2   4  -3 2968.74 192.849   7
  -2   4  -4 6698.52 298.022   7
  -2   4  -4 6168.26 318.338  11
  -2   4  -4 6425.52 303.091  12
  -2   4  -5 28724.6 1182.39  11
  -2   4  -5 29469.1 1156.14   7
  -2   4  -6 43457.4 1713.90  11
  -2   4  -6 43569.3 1692.35   7
  -2   4  -7 24714.0 972.006  11
  -2   4  -7 25016.1 958.244   7
  -2   4  -8 88444.2 3037.16  11
  -2   4  -8 88817.3 3040.93   7
  -2   4  -8 82559.1 3034.05  13
  -2   4  -8 77519.8 2961.43  18
   2   4   8 75355.9 2972.06  22
  -2   4  -9 14453.8 576.458   7
   2   4   9 11286.2 494.794  16
  -2   4  -9 13656.0 496.211  18
   2   4   9 12247.6 508.061  22
  -2   4  -9 14196.9 583.633  13
  -2   4 -10 2812.29 217.906  13
  -2   4 -10 2441.64 122.666  18
   2   4  10 1839.53 114.170  16
   2   4  10 2180.68 132.340  22
   2   4  11 156.540 103.832   3
   2   4  11 181.635 57.5797  16
   2   4  11 325.612 78.1507  22
  -2   4 -11 415.810 71.6051  18
   2   4  11 277.800 86.7123  26
   2   4  12 4319.99 254.081   3
  -2   4 -12 4692.70 209.552  18
   2   4  12 3863.71 221.922  26
   2   4  13 4109.93 258.054   3
  -2   4 -13 4045.00 202.430  18
   2   4  13 3908.21 221.999  26
   2   4  14 10823.1 946.798   1
   2   4  14 10056.3 458.063   3
  -2   4 -14 11426.4 555.989  13
  -2   4 -14 9345.45 392.488  18
   2   4  14 8659.50 413.090  26
  -2   4 -15 1921.72 245.299  13
  -2   4 -15 1367.07 117.460  18
   2   4  15 1783.02 183.917   3
   2   4  15 1830.45 503.599   1
  -2   4 -15 1909.70 175.835  43
   2   4  15 1597.90 144.622  26
  -2   4 -16 368.554 85.1245  18
  -2   4 -16 611.898 134.736  43
  -2   4 -17 2481.42 187.710  43
   2   4  17 3063.53 211.638   3
  -2   4 -18 148.688 65.5722  18
  -2   4 -18 261.390 107.463  43
   2   4  18 381.664 126.430   3
  -2   4 -19-14.8507 53.1697  18
  -2   4 -19 58.5709 61.9859   6
  -2   4 -19-29.7105 80.5070  43
  -2   4 -20 369.687 53.5050   6
   2   5 -20 679.628 103.488  43
  -2   5  20 895.252 96.3965  31
   2   5 -19 60.6744 61.4222  18
   2   5 -19 139.184 101.817  43
  -2   5  19 144.237 95.7606   4
   2   5 -18 519.171 84.4701  18
   2   5 -17 727.564 97.4188  18
  -2   5  16 1393.37 135.091  16
   2   5 -16 1375.63 121.080  18
  -2   5  15 2972.83 520.296   1
  -2   5  15 2996.80 186.860  16
   2   5 -15 2968.87 175.383  18
  -2   5  15 3022.22 217.456  26
  -2   5  14 1514.58 174.308   3
  -2   5  14 1409.56 395.572   1
   2   5 -14 1991.83 241.198  13
  -2   5  14 1660.74 136.956  16
   2   5 -14 1391.27 126.579  18
  -2   5  14 1478.69 161.137  26
  -2   5  13 414.873 343.110   1
   2   5 -13 498.192 222.645   7
  -2   5  13 817.059 146.084   3
   2   5 -13 746.030 100.949  18
  -2   5  13 714.515 107.096  16
   2   5 -13 948.465 196.797  13
  -2   5  13 602.470 131.169  26
   2   5 -12 9192.39 583.256   7
  -2   5  12 9000.85 430.595   3
  -2   5  12 8337.33 739.756   1
  -2   5  12 8694.10 400.535  16
   2   5 -12 10321.4 396.703  18
  -2   5  12 9170.70 421.413  26
   2   5 -11 10726.0 613.821   7
  -2   5  11 9764.50 773.070   1
  -2   5  11 9811.79 460.705   3
  -2   5  11 9542.31 433.629  16
   2   5 -11 11652.1 433.181  18
  -2   5  11 10596.9 454.531  26
  -2   5  10 12414.1 567.983   3
  -2   5  10 13949.9 869.354   1
   2   5 -10 15749.6 732.837   7
   2   5 -10 15312.2 547.294  18
  -2   5  10 12928.0 550.300  16
  -2   5  10 13800.6 565.949  26
  -2   5   9 13760.4 841.371   1
   2   5  -9 15652.4 730.971   7
  -2   5   9 15316.7 580.933  22
   2   5  -9 15268.1 561.733  18
  -2   5   9 14402.6 570.497  16
  -2   5   8 8827.35 429.425   3
  -2   5   8 9553.76 640.768   1
   2   5  -8 11594.9 573.493   7
   2   5  -8 11149.1 417.668  18
  -2   5   8 10810.4 434.676  22
  -2   5   8 10976.6 428.216  16
  -2   5   7 13952.8 809.230   1
   2   5  -7 16775.2 758.059   7
  -2   5   7 16053.6 624.488  16
  -2   5   7 15956.0 630.088  22
   2   5  -7 16000.7 615.019  18
  -2   5   6 12176.5 680.075   1
   2   5  -6 14116.1 646.967   7
  -2   5   5 13848.4 679.410   1
  -2   5   4 13085.8 615.470   1
  -2   5   3 52874.8 1865.54   1
   2   5  -3 55567.6 1883.16   7
  -2   5   2 217082. 7643.02  11
  -2   5   2 197577. 7634.28   1
   2   5  -2 195641. 7662.89   7
  -2   5   1 34443.4 1480.90  12
   2   5  -1 31856.9 1498.68   7
  -2   5   0 52563.4 1881.46  11
  -2   5   0 49982.2 1855.06  12
  -2   5  -1 1606.27 159.200   7
   2   5   1 1153.31 177.960   7
  -2   5  -1 1281.38 135.098  12
  -2   5  -1 1329.30 107.331   2
  -2   5  -2 118299. 3747.18   7
  -2   5  -2 112732. 3770.13  11
  -2   5  -2 101222. 3721.07  12
  -2   5  -2 90962.2 3690.53   2
   2   5   2 81177.1 3734.97   7
  -2   5  -3 20869.4 855.822  12
  -2   5  -3 21514.4 897.375  11
  -2   5  -4 50838.9 1757.09   7
  -2   5  -4 48498.1 1748.65  12
  -2   5  -4 50570.8 1791.90  11
  -2   5  -5 2330.76 211.347  11
  -2   5  -5 2594.59 189.610   7
  -2   5  -6 21068.3 908.863  11
  -2   5  -6 21072.1 876.346   7
  -2   5  -7 4278.49 268.727  11
  -2   5  -7 4653.19 250.096   7
   2   5   7 3160.52 174.443  22
  -2   5  -7 3257.16 154.483  18
  -2   5  -8 20279.9 764.897  11
  -2   5  -8 20751.2 757.218   7
  -2   5  -8 16570.8 657.268  18
   2   5   8 15871.2 672.050  22
  -2   5  -8 18079.5 741.554  13
  -2   5  -9 9712.16 428.298  11
  -2   5  -9 10132.8 440.549   7
   2   5   9 8154.15 363.139  22
   2   5   9 7795.52 349.234  16
  -2   5  -9 9572.31 441.237  13
  -2   5  -9 8734.78 346.274  18
  -2   5 -10 9318.14 432.049  13
   2   5  10 7811.28 337.799  22
  -2   5 -10 8541.88 322.919  18
   2   5  10 6900.06 320.890  16
   2   5  11 3938.17 235.443   3
   2   5  11 3673.24 196.677  16
  -2   5 -11 5727.36 325.982  13
  -2   5 -11 5578.69 210.371  18
   2   5  11 4520.42 221.066  22
   2   5  12 478.898 123.557   3
   2   5  12 420.723 330.356   1
  -2   5 -12 515.569 175.406  13
  -2   5 -12 482.103 83.0834  18
   2   5  12 348.798 69.8771  16
   2   5  12 352.940 102.317  26
   2   5  13 8912.02 441.872   3
   2   5  13 8192.93 842.775   1
  -2   5 -13 10040.6 395.084  18
   2   5  13 8428.50 413.430  26
   2   5  14 10971.2 982.333   1
   2   5  14 11329.3 515.957   3
  -2   5 -14 11606.0 459.021  18
   2   5  14 9974.36 478.635  26
  -2   5 -15 2987.88 166.270  18
   2   5  15 3398.19 235.660   3
  -2   5 -15 3215.92 216.902  43
   2   5  15 2838.40 192.474  26
  -2   5 -16 767.720 94.1641  18
  -2   5 -16 1261.45 147.333  43
   2   5  16 1150.08 158.253   3
  -2   5 -17 828.755 91.6731  18
  -2   5 -17 1119.51 138.455  43
  -2   5 -18 1323.49 132.119  43
   2   5  18 1577.05 155.749   3
  -2   5 -19 38.2908 50.5932  18
  -2   5 -19 67.0055 56.5898   6
  -2   5 -19 150.646 71.8359  43
   2   6 -20 148.260 71.1912  43
  -2   6  20 290.508 74.3784  31
   2   6 -19 61.0779 57.6822  18
   2   6 -19 97.4840 92.5864  43
  -2   6  19 95.8115 71.9445  32
  -2   6  19 137.165 105.419  31
  -2   6  18 1697.42 142.631   4
   2   6 -18 926.200 100.134  18
   2   6 -17 501.184 89.4510  18
   2   6 -16 4657.34 221.417  18
  -2   6  16 4348.58 235.252  16
  -2   6  15 1386.84 133.240  16
   2   6 -15 1276.38 117.651  18
   2   6 -15 986.547 98.6967  23
  -2   6  15 1297.11 156.397  26
  -2   6  14 7229.02 717.745   1
   2   6 -14 8867.77 500.502  13
  -2   6  14 7895.10 363.091  16
   2   6 -14 8012.36 347.689  18
  -2   6  14 7978.40 386.204  26
   2   6 -13 590.167 221.808   7
  -2   6  13 545.159 132.956   3
  -2   6  13 570.111 325.391   1
   2   6 -13 520.994 94.9115  18
  -2   6  13 441.197 103.369  16
   2   6 -13 646.361 191.403  13
  -2   6  13 377.079 122.386  26
   2   6 -12 8869.72 559.836   7
  -2   6  12 7132.72 661.663   1
  -2   6  12 7477.05 380.482   3
  -2   6  12 7463.94 354.608  16
   2   6 -12 8660.22 348.936  18
  -2   6  12 8334.45 378.434  26
  -2   6  11 9417.60 745.350   1
   2   6 -11 11692.5 640.326   7
  -2   6  11 9464.36 456.197   3
  -2   6  11 9394.18 431.077  16
   2   6 -11 13545.0 579.039  13
   2   6 -11 11587.1 431.526  18
  -2   6  11 10765.0 456.311  26
  -2   6  10 10141.4 501.288   3
   2   6 -10 12396.1 669.173   7
  -2   6  10 10725.9 759.404   1
  -2   6  10 12765.7 506.847  22
   2   6 -10 13402.7 484.310  18
  -2   6  10 11685.3 491.058  16
  -2   6   9 8092.69 596.571   1
   2   6  -9 9607.85 538.981   7
  -2   6   9 8935.68 373.848  22
  -2   6   9 8752.76 364.077  16
   2   6  -9 9548.81 353.501  18
  -2   6   8 639.244 228.338   1
   2   6  -8 656.292 182.073   7
  -2   6   8 611.723 90.4252   3
   2   6  -8 718.221 75.7751  18
  -2   6   8 738.004 88.3799  16
  -2   6   8 702.553 95.9937  22
   2   6  -7 13616.6 675.579   7
   2   6  -7 13493.6 521.719  18
  -2   6   7 13706.2 539.390  22
  -2   6   6 14428.7 781.711   1
   2   6  -6 16290.4 627.024  18
  -2   6   5 6256.71 393.838   1
   2   6  -4 11008.4 447.295  12
  -2   6   4 12619.6 560.761   1
  -2   6   3 14236.7 606.527   1
   2   6  -3 12569.8 544.070  12
   2   6  -3 14028.4 640.097   7
  -2   6   3 14520.5 599.329  11
  -2   6   2 23195.8 935.140   1
   2   6  -2 21956.0 981.573   7
  -2   6   2 23691.6 959.417  11
  -2   6   1 2008.85 179.376  12
  -2   6   1 2446.02 207.830  11
   2   6  -1 1810.10 201.087   7
  -2   6   0 130927. 4961.68  12
   2   6   0 117151. 4987.67   7
  -2   6  -1 23734.9 999.300  12
   2   6   1 20523.0 1030.35   7
  -2   6  -2 21285.8 936.297   2
   2   6   2 22546.0 1019.45   7
   2   6   3 7247.58 443.322   7
  -2   6  -3 10128.3 476.402  11
  -2   6  -3 7209.35 370.685   2
  -2   6  -3 8946.26 408.138  12
  -2   6  -3 10309.5 439.852   7
  -2   6  -4 33788.9 1251.46   7
  -2   6  -4 32747.9 1232.93  12
  -2   6  -4 34043.1 1292.37  11
  -2   6  -5 32812.9 1126.50   7
  -2   6  -5 31305.9 1166.79  11
  -2   6  -5 31984.4 1120.58  12
  -2   6  -6 10423.6 431.653   7
  -2   6  -6 9747.76 464.767  11
  -2   6  -7 12143.4 524.891  11
  -2   6  -7 12187.7 493.976   7
   2   6   8 879.771 99.2289  22
  -2   6  -8 972.749 80.1606  18
  -2   6  -9 1525.19 166.101   7
  -2   6  -9 1526.23 167.972  11
   2   6   9 1230.44 115.047  22
  -2   6  -9 1533.97 180.086  13
  -2   6  -9 1333.72 92.7191  18
   2   6  10 16824.2 844.400   3
   2   6  10 23340.6 851.748  22
  -2   6 -10 26246.8 949.475  13
   2   6  10 19992.3 832.079  16
  -2   6 -10 24307.7 830.832  18
   2   6  11 7547.30 400.640   3
  -2   6 -11 10388.8 380.015  18
   2   6  11 9795.98 400.571  22
[truncated: 1,552,581 more chars]
