# Supplementary material for: Isolation of Anionic N‐Heterocyclic Olefins and Their Versatile Reactivity
Source: Angew Chem Int Ed Engl. 2025 Oct 6;64(48):e202516374. doi: 10.1002/anie.202516374 (PMC12643338; doi:10.1002/anie.202516374)
Supplement: Supplementary file 2 — Supporting Information [file ANIE-64-e202516374-s001.zip › 7.cif]

data_PD-771_auto_a                                  
_publ_contact_author_name                           'Professor Viktoria H. Gessner'
_publ_contact_author_address
;
Lehrstuhl fuer Anorganische Chemie II
Ruhr-Universitaet Bochum
Universitaetsstr. 150
44801 Bochum
Germany
;

_publ_contact_author_phone                          '+49 234 32-24174'
_publ_contact_author_fax                            '+49 234 32-14174'
_publ_contact_author_email                          viktoria.gessner@rub.de
_publ_requested_journal                             'journal xy'
_publ_requested_category                            chemistry
_publ_section_title                                 'section xy'
_publ_contact_letter
;
Please consider this CIF for submission to the Cambridge Crystallographic
Data Centre. I certify that all authors have seen and approved of this
submission, that all have made significant scientific contributions to the
work reported, and that all share responsibility and accountability for
the results.
This CIF  is submitted as a personal communication
This CIF is submitted as part of a journal submission
;

_publ_section_abstract
;
abstract of publication
;

_publ_section_references
;
references
;

loop_

 _publ_author_name
 _publ_author_address
 _publ_author_email
 _publ_author_footnote
'Author 1'
;
Lehrstuhl fuer Anorganische Chemie II
Ruhr-Universitaet Bochum
Universitaetsstr. 150
44801 Bochum
Germany
;
?
''
'Author 2'
;
Lehrstuhl fuer Anorganische Chemie II
Ruhr-Universitaet Bochum
Universitaetsstr. 150
44801 Bochum
Germany
;
?
''
'Author 3'
;
Lehrstuhl fuer Organische Chemie I
Ruhr-Universitaet Bochum
Universitaetsstr. 150
44801 Bochum
Germany
;
?
''
#

_audit_creation_method                              SHELXL-2019/3
_shelx_SHELXL_version_number                        2019/3
_chemical_name_systematic                           ?
_chemical_name_common                               ?
_chemical_melting_point                             ?
_chemical_formula_moiety                            'C37 H39 N2 O3 P, C4 H8 O'
_chemical_formula_sum                               'C41 H47 N2 O4 P'
_chemical_formula_weight                            662.77
loop_
 _atom_type_symbol
 _atom_type_description
 _atom_type_scat_dispersion_real
 _atom_type_scat_dispersion_imag
 _atom_type_scat_source
 'C'  'C'   0.0181   0.0091
 'International Tables Vol C Tables 4.2.6.8 and 6.1.1.4'
 'H'  'H'   0.0000   0.0000
 'International Tables Vol C Tables 4.2.6.8 and 6.1.1.4'
 'N'  'N'   0.0311   0.0180
 'International Tables Vol C Tables 4.2.6.8 and 6.1.1.4'
 'O'  'O'   0.0492   0.0322
 'International Tables Vol C Tables 4.2.6.8 and 6.1.1.4'
 'P'  'P'   0.2955   0.4335
 'International Tables Vol C Tables 4.2.6.8 and 6.1.1.4'

#

_space_group_crystal_system                         triclinic
_space_group_IT_number                              2
_space_group_name_H-M_alt                           'P -1'
_space_group_name_Hall                              '-P 1'
_shelx_space_group_comment
;
The symmetry employed for this shelxl refinement is uniquely defined
by the following loop, which should always be used as a source of
symmetry information in preference to the above space-group names.
They are only intended as comments.
;
loop_
 _space_group_symop_operation_xyz
 'x, y, z'
 '-x, -y, -z'

#

_cell_length_a                                      8.5404(4)
_cell_length_b                                      12.7880(5)
_cell_length_c                                      17.6593(7)
_cell_angle_alpha                                   109.896(4)
_cell_angle_beta                                    96.827(4)
_cell_angle_gamma                                   91.518(4)
_cell_volume                                        1796.04(14)
_cell_formula_units_Z                               2
_cell_measurement_temperature                       100(2)
_cell_measurement_reflns_used                       12755
_cell_measurement_theta_min                         3.6330
_cell_measurement_theta_max                         75.8080
_exptl_crystal_description                          plate
_exptl_crystal_colour                               colourless
_exptl_crystal_density_meas                         ?
_exptl_crystal_density_method                       ?
_exptl_crystal_density_diffrn                       1.226          
_exptl_crystal_F_000                                708
_exptl_transmission_factor_min                      ?
_exptl_transmission_factor_max                      ?
_exptl_crystal_size_max                             0.380
_exptl_crystal_size_mid                             0.150
_exptl_crystal_size_min                             0.110
_exptl_absorpt_coefficient_mu                       1.020
_shelx_estimated_absorpt_T_min                      0.698
_shelx_estimated_absorpt_T_max                      0.896
_exptl_absorpt_correction_type                      gaussian
_exptl_absorpt_correction_T_min                     0.491
_exptl_absorpt_correction_T_max                     1.000
_exptl_absorpt_process_details
;
CrysAlisPro 1.171.41.93a (Rigaku Oxford Diffraction, 2020)
Numerical absorption correction based on gaussian integration over
a multifaceted crystal model
Empirical absorption correction using spherical harmonics,
implemented in SCALE3 ABSPACK scaling algorithm.
;
_exptl_absorpt_special_details                      ?
_diffrn_ambient_temperature                         100(2)
_diffrn_radiation_wavelength                        1.54184
_diffrn_radiation_type                              CuK\a
_diffrn_source                                      'micro-focus sealed X-ray tube'
_diffrn_measurement_device_type                     'XtaLAB Synergy, Dualflex, HyPix'
_diffrn_measurement_method                          '\w scans'
_diffrn_detector_area_resol_mean                    10.0000
_diffrn_reflns_number                               20399
_diffrn_reflns_av_unetI/netI                        0.0431
_diffrn_reflns_av_R_equivalents                     0.0467
_diffrn_reflns_limit_h_min                          -10
_diffrn_reflns_limit_h_max                          10
_diffrn_reflns_limit_k_min                          -15
_diffrn_reflns_limit_k_max                          16
_diffrn_reflns_limit_l_min                          -21
_diffrn_reflns_limit_l_max                          21
_diffrn_reflns_theta_min                            3.685
_diffrn_reflns_theta_max                            76.705
_diffrn_reflns_theta_full                           67.684
_diffrn_measured_fraction_theta_max                 0.920
_diffrn_measured_fraction_theta_full                0.993
_diffrn_reflns_Laue_measured_fraction_max           0.920
_diffrn_reflns_Laue_measured_fraction_full          0.993
_diffrn_reflns_point_group_measured_fraction_max    0.920
_diffrn_reflns_point_group_measured_fraction_full   0.993
_reflns_number_total                                6953
_reflns_number_gt                                   6182
_reflns_threshold_expression                        'I > 2\s(I)'
_reflns_Friedel_coverage                            0.000
_reflns_Friedel_fraction_max                        .
_reflns_Friedel_fraction_full                       .
_reflns_special_details
;
 Reflections were merged by SHELXL according to the crystal
 class for the calculation of statistics and refinement.
 _reflns_Friedel_fraction is defined as the number of unique
 Friedel pairs measured divided by the number that would be
 possible theoretically, ignoring centric projections and
 systematic absences.
;
_computing_data_collection                          'CrysAlisPro 1.171.41.93a (Rigaku OD, 2020)'
_computing_cell_refinement                          'CrysAlisPro 1.171.41.93a (Rigaku OD, 2020)'
_computing_data_reduction                           'CrysAlisPro 1.171.41.93a (Rigaku OD, 2020)'
_computing_structure_solution                       'SHELXT 2018/2 (Sheldrick, 2018)'
_computing_structure_refinement                     'SHELXL-2019/2 (Sheldrick, 2019)'
_computing_molecular_graphics                       ?
_computing_publication_material                     ?
_refine_special_details                             ?
_refine_ls_structure_factor_coef                    Fsqd
_refine_ls_matrix_type                              full
_refine_ls_weighting_scheme                         calc
_refine_ls_weighting_details                        'w=1/[\s^2^(Fo^2^)+(0.0746P)^2^+0.9188P] where P=(Fo^2^+2Fc^2^)/3'
_atom_sites_solution_primary                        dual
_atom_sites_solution_secondary                      ?
_atom_sites_solution_hydrogens                      geom
_refine_ls_hydrogen_treatment                       constr
_refine_ls_extinction_method                        none
_refine_ls_extinction_coef                          .
_refine_ls_number_reflns                            6953
_refine_ls_number_parameters                        487
_refine_ls_number_restraints                        60
_refine_ls_R_factor_all                             0.0538
_refine_ls_R_factor_gt                              0.0480
_refine_ls_wR_factor_ref                            0.1405
_refine_ls_wR_factor_gt                             0.1295
_refine_ls_goodness_of_fit_ref                      1.096
_refine_ls_restrained_S_all                         1.096
_refine_ls_shift/su_max                             0.001
_refine_ls_shift/su_mean                            0.000
loop_
 _atom_site_label
 _atom_site_type_symbol
 _atom_site_fract_x
 _atom_site_fract_y
 _atom_site_fract_z
 _atom_site_U_iso_or_equiv
 _atom_site_adp_type
 _atom_site_occupancy
 _atom_site_site_symmetry_order  
 _atom_site_calc_flag
 _atom_site_refinement_flags_posn
 _atom_site_refinement_flags_adp
 _atom_site_refinement_flags_occupancy
 _atom_site_disorder_assembly
 _atom_site_disorder_group
N1 N 0.74404(16) 0.41938(11) 0.64201(8) 0.0180(3) Uani 1 1 d . . . . .
C1 C 0.76704(19) 0.31117(14) 0.73405(10) 0.0199(3) Uani 1 1 d . . . . .
H1 H 0.766255 0.235049 0.729737 0.024 Uiso 1 1 calc R U . . .
O2 O 0.74136(17) 0.51280(10) 0.55348(8) 0.0290(3) Uani 1 1 d . . . . .
P1 P 0.77889(5) 0.40030(3) 0.83805(2) 0.01741(13) Uani 1 1 d . . . . .
O1 O 0.90189(14) 0.49408(10) 0.86977(7) 0.0219(3) Uani 1 1 d . . . . .
N2 N 0.75946(15) 0.22238(11) 0.59193(8) 0.0167(3) Uani 1 1 d . . . . .
C2 C 0.75894(18) 0.32112(13) 0.66032(10) 0.0169(3) Uani 1 1 d . . . . .
O3 O 0.78205(14) 0.13222(10) 0.45944(7) 0.0214(3) Uani 1 1 d . . . . .
C3 C 0.7670(2) 0.42808(14) 0.56739(10) 0.0202(3) Uani 1 1 d . . . . .
C4 C 0.8354(2) 0.32991(14) 0.50794(10) 0.0204(4) Uani 1 1 d . . . . .
C5 C 0.78718(18) 0.21959(13) 0.51603(10) 0.0174(3) Uani 1 1 d . . . . .
C6 C 1.0174(2) 0.34598(15) 0.52962(13) 0.0288(4) Uani 1 1 d . . . . .
H6A H 1.065001 0.280874 0.495215 0.043 Uiso 1 1 calc R U . . .
H6B H 1.046333 0.354267 0.586863 0.043 Uiso 1 1 calc R U . . .
H6C H 1.056042 0.412992 0.520539 0.043 Uiso 1 1 calc R U . . .
C7 C 0.7862(3) 0.32599(16) 0.42097(11) 0.0309(4) Uani 1 1 d . . . . .
H7A H 0.835430 0.264833 0.383320 0.046 Uiso 1 1 calc R U . . .
H7B H 0.820677 0.396762 0.415936 0.046 Uiso 1 1 calc R U . . .
H7C H 0.670922 0.313877 0.407828 0.046 Uiso 1 1 calc R U . . .
C8 C 0.6951(2) 0.51910(13) 0.70113(10) 0.0191(3) Uani 1 1 d . . . . .
C9 C 0.8100(2) 0.60254(14) 0.74866(10) 0.0225(4) Uani 1 1 d . . . . .
C10 C 0.7581(2) 0.69836(14) 0.80243(11) 0.0278(4) Uani 1 1 d . . . . .
H10 H 0.834066 0.756027 0.836017 0.033 Uiso 1 1 calc R U . . .
C11 C 0.5987(3) 0.71253(15) 0.80865(12) 0.0310(4) Uani 1 1 d . . . . .
C12 C 0.4878(2) 0.62978(16) 0.75718(12) 0.0278(4) Uani 1 1 d . . . . .
H12 H 0.378443 0.639828 0.759572 0.033 Uiso 1 1 calc R U . . .
C13 C 0.5335(2) 0.53251(14) 0.70219(10) 0.0214(3) Uani 1 1 d . . . . .
C14 C 0.4116(2) 0.44620(16) 0.64461(12) 0.0272(4) Uani 1 1 d . . . . .
H14A H 0.306474 0.464018 0.660186 0.041 Uiso 1 1 calc R U . . .
H14B H 0.434582 0.372595 0.646931 0.041 Uiso 1 1 calc R U . . .
H14C H 0.414246 0.445720 0.589164 0.041 Uiso 1 1 calc R U . . .
C15 C 0.9830(2) 0.59118(16) 0.74141(12) 0.0281(4) Uani 1 1 d . . . . .
H15A H 1.045444 0.651831 0.785474 0.042 Uiso 1 1 calc R U . . .
H15B H 1.003502 0.594931 0.688931 0.042 Uiso 1 1 calc R U . . .
H15C H 1.012597 0.519385 0.745099 0.042 Uiso 1 1 calc R U . . .
C16 C 0.5480(4) 0.81513(18) 0.87122(16) 0.0505(6) Uani 1 1 d . . . . .
H16A H 0.456196 0.794627 0.892995 0.076 Uiso 1 1 calc R U . . .
H16B H 0.519742 0.870383 0.845703 0.076 Uiso 1 1 calc R U . . .
H16C H 0.635157 0.846871 0.915518 0.076 Uiso 1 1 calc R U . . .
C17 C 0.74423(19) 0.11496(13) 0.60295(10) 0.0170(3) Uani 1 1 d . . . . .
C18 C 0.59477(19) 0.06974(14) 0.60428(10) 0.0185(3) Uani 1 1 d . . . . .
C19 C 0.5859(2) -0.03249(14) 0.61625(10) 0.0222(4) Uani 1 1 d . . . . .
H19 H 0.485394 -0.064283 0.618335 0.027 Uiso 1 1 calc R U . . .
C20 C 0.7195(2) -0.08937(14) 0.62522(11) 0.0238(4) Uani 1 1 d . . . . .
C21 C 0.8663(2) -0.04121(15) 0.62296(11) 0.0234(4) Uani 1 1 d . . . . .
H21 H 0.958283 -0.079524 0.628595 0.028 Uiso 1 1 calc R U . . .
C22 C 0.8817(2) 0.06151(14) 0.61267(10) 0.0202(3) Uani 1 1 d . . . . .
C23 C 1.0425(2) 0.11251(16) 0.61212(12) 0.0272(4) Uani 1 1 d . . . . .
H23A H 1.124379 0.070649 0.630157 0.041 Uiso 1 1 calc R U . . .
H23B H 1.053989 0.190240 0.648952 0.041 Uiso 1 1 calc R U . . .
H23C H 1.053557 0.109799 0.556896 0.041 Uiso 1 1 calc R U . . .
C24 C 0.4464(2) 0.12663(15) 0.59336(11) 0.0235(4) Uani 1 1 d . . . . .
H24A H 0.359929 0.070429 0.563618 0.035 Uiso 1 1 calc R U . . .
H24B H 0.463716 0.175872 0.562604 0.035 Uiso 1 1 calc R U . . .
H24C H 0.418753 0.170701 0.646750 0.035 Uiso 1 1 calc R U . . .
C25 C 0.7057(3) -0.20192(17) 0.63503(15) 0.0376(5) Uani 1 1 d . . . . .
H25A H 0.808837 -0.218373 0.657406 0.056 Uiso 1 1 calc R U . . .
H25B H 0.670649 -0.259342 0.581950 0.056 Uiso 1 1 calc R U . . .
H25C H 0.628537 -0.201087 0.672084 0.056 Uiso 1 1 calc R U . . .
C26 C 0.5837(2) 0.44366(14) 0.85794(10) 0.0202(3) Uani 1 1 d . . . . .
C27 C 0.5705(2) 0.54655(14) 0.91754(10) 0.0223(4) Uani 1 1 d . . . . .
H27 H 0.662737 0.593115 0.945571 0.027 Uiso 1 1 calc R U . . .
C28 C 0.4220(2) 0.58100(16) 0.93592(12) 0.0274(4) Uani 1 1 d . . . . .
H28 H 0.413203 0.650978 0.976677 0.033 Uiso 1 1 calc R U . . .
C29 C 0.2872(2) 0.51365(17) 0.89503(12) 0.0298(4) Uani 1 1 d . . . . .
H29 H 0.185928 0.537908 0.907020 0.036 Uiso 1 1 calc R U . . .
C30 C 0.3002(2) 0.41085(17) 0.83661(12) 0.0299(4) Uani 1 1 d . . . . .
H30 H 0.207702 0.364293 0.809030 0.036 Uiso 1 1 calc R U . . .
C31 C 0.4473(2) 0.37556(15) 0.81818(11) 0.0253(4) Uani 1 1 d . . . . .
H31 H 0.455398 0.304690 0.778303 0.030 Uiso 1 1 calc R U . . .
C32 C 0.8145(2) 0.29950(14) 0.88921(10) 0.0214(3) Uani 1 1 d . . . . .
C33 C 0.9338(2) 0.32872(15) 0.95523(11) 0.0253(4) Uani 1 1 d . . . . .
H33 H 0.998197 0.395938 0.968802 0.030 Uiso 1 1 calc R U . . .
C34 C 0.9593(3) 0.26046(18) 1.00139(12) 0.0351(5) Uani 1 1 d . . . . .
H34 H 1.039818 0.281608 1.046895 0.042 Uiso 1 1 calc R U . . .
C35 C 0.8678(3) 0.16191(19) 0.98117(14) 0.0428(5) Uani 1 1 d . . . . .
H35 H 0.885739 0.114856 1.012479 0.051 Uiso 1 1 calc R U . . .
C36 C 0.7497(3) 0.13161(19) 0.91516(15) 0.0470(6) Uani 1 1 d . . . . .
H36 H 0.686832 0.063666 0.901397 0.056 Uiso 1 1 calc R U . . .
C37 C 0.7223(3) 0.19975(16) 0.86888(13) 0.0349(5) Uani 1 1 d . . . . .
H37 H 0.641169 0.178475 0.823645 0.042 Uiso 1 1 calc R U . . .
O4A O 0.3300(3) 0.0947(2) 0.78868(16) 0.0598(9) Uani 0.731(5) 1 d . U P A 1
C50A C 0.2721(7) 0.1403(4) 0.8649(4) 0.0628(14) Uani 0.731(5) 1 d . U P A 1
H50A H 0.175020 0.178902 0.858800 0.075 Uiso 0.731(5) 1 calc R U P A 1
H50B H 0.352529 0.194421 0.905176 0.075 Uiso 0.731(5) 1 calc R U P A 1
C51A C 0.2371(6) 0.0436(4) 0.8921(3) 0.0515(11) Uani 0.731(5) 1 d . U P A 1
H51A H 0.151796 0.058389 0.926953 0.062 Uiso 0.731(5) 1 calc R U P A 1
H51B H 0.332447 0.025315 0.921528 0.062 Uiso 0.731(5) 1 calc R U P A 1
C52A C 0.1837(5) -0.0499(4) 0.8094(3) 0.0521(10) Uani 0.731(5) 1 d . U P A 1
H52A H 0.197902 -0.124710 0.813076 0.063 Uiso 0.731(5) 1 calc R U P A 1
H52B H 0.071957 -0.045476 0.788918 0.063 Uiso 0.731(5) 1 calc R U P A 1
C53A C 0.2942(4) -0.0239(3) 0.75685(19) 0.0455(9) Uani 0.731(5) 1 d . U P A 1
H53A H 0.392081 -0.063218 0.758827 0.055 Uiso 0.731(5) 1 calc R U P A 1
H53B H 0.243217 -0.047603 0.699707 0.055 Uiso 0.731(5) 1 calc R U P A 1
O4B O 0.1551(10) -0.0442(7) 0.8773(5) 0.069(3) Uani 0.269(5) 1 d . U P A 2
C50B C 0.2530(17) 0.0429(12) 0.9293(9) 0.055(3) Uani 0.269(5) 1 d . U P A 2
H50C H 0.344280 0.015384 0.955186 0.066 Uiso 0.269(5) 1 calc R U P A 2
H50D H 0.195693 0.090607 0.972507 0.066 Uiso 0.269(5) 1 calc R U P A 2
C51B C 0.307(2) 0.1068(16) 0.8802(13) 0.078(5) Uani 0.269(5) 1 d . U P A 2
H51C H 0.401127 0.076728 0.854619 0.093 Uiso 0.269(5) 1 calc R U P A 2
H51D H 0.328881 0.187234 0.912072 0.093 Uiso 0.269(5) 1 calc R U P A 2
C52B C 0.1488(19) 0.0821(12) 0.8144(9) 0.081(4) Uani 0.269(5) 1 d . U P A 2
H52C H 0.067565 0.134497 0.834803 0.097 Uiso 0.269(5) 1 calc R U P A 2
H52D H 0.172513 0.085908 0.761793 0.097 Uiso 0.269(5) 1 calc R U P A 2
C53B C 0.101(2) -0.0278(13) 0.8075(9) 0.077(4) Uani 0.269(5) 1 d . U P A 2
H53C H -0.015543 -0.039220 0.797141 0.092 Uiso 0.269(5) 1 calc R U P A 2
H53D H 0.144550 -0.081996 0.761450 0.092 Uiso 0.269(5) 1 calc R U P A 2

#

loop_
 _atom_site_aniso_label
 _atom_site_aniso_U_11
 _atom_site_aniso_U_22
 _atom_site_aniso_U_33
 _atom_site_aniso_U_23
 _atom_site_aniso_U_13
 _atom_site_aniso_U_12
N1 0.0211(7) 0.0170(6) 0.0159(7) 0.0055(5) 0.0031(5) 0.0007(5)
C1 0.0218(8) 0.0190(8) 0.0186(8) 0.0063(6) 0.0023(6) 0.0008(6)
O2 0.0458(8) 0.0209(6) 0.0244(7) 0.0111(5) 0.0100(6) 0.0035(5)
P1 0.0191(2) 0.0182(2) 0.0144(2) 0.00533(16) 0.00154(15) 0.00018(15)
O1 0.0211(6) 0.0233(6) 0.0207(6) 0.0080(5) -0.0001(5) -0.0011(5)
N2 0.0172(6) 0.0162(6) 0.0167(7) 0.0057(5) 0.0034(5) -0.0016(5)
C2 0.0146(7) 0.0182(7) 0.0168(8) 0.0045(6) 0.0029(6) -0.0009(6)
O3 0.0246(6) 0.0201(6) 0.0176(6) 0.0038(5) 0.0040(5) -0.0024(5)
C3 0.0223(8) 0.0204(8) 0.0182(8) 0.0072(7) 0.0036(6) -0.0025(6)
C4 0.0251(8) 0.0189(8) 0.0175(8) 0.0063(6) 0.0045(6) -0.0024(6)
C5 0.0145(7) 0.0196(8) 0.0169(8) 0.0050(6) 0.0021(6) -0.0017(6)
C6 0.0244(9) 0.0245(9) 0.0374(11) 0.0090(8) 0.0103(8) -0.0050(7)
C7 0.0518(12) 0.0236(9) 0.0185(9) 0.0084(7) 0.0067(8) -0.0011(8)
C8 0.0255(8) 0.0175(7) 0.0153(8) 0.0065(6) 0.0041(6) 0.0023(6)
C9 0.0313(9) 0.0205(8) 0.0172(8) 0.0095(7) 0.0011(7) -0.0016(7)
C10 0.0451(11) 0.0182(8) 0.0192(9) 0.0063(7) 0.0019(8) -0.0026(7)
C11 0.0521(12) 0.0203(8) 0.0250(10) 0.0108(7) 0.0120(9) 0.0093(8)
C12 0.0341(10) 0.0282(9) 0.0274(10) 0.0149(8) 0.0102(8) 0.0120(8)
C13 0.0263(8) 0.0239(8) 0.0182(8) 0.0120(7) 0.0042(7) 0.0043(7)
C14 0.0238(9) 0.0317(9) 0.0264(9) 0.0110(8) 0.0009(7) 0.0033(7)
C15 0.0303(9) 0.0288(9) 0.0243(9) 0.0099(7) 0.0010(7) -0.0084(7)
C16 0.0781(18) 0.0267(11) 0.0467(14) 0.0057(10) 0.0268(13) 0.0146(11)
C17 0.0200(8) 0.0163(7) 0.0151(8) 0.0058(6) 0.0029(6) -0.0015(6)
C18 0.0183(8) 0.0207(8) 0.0145(8) 0.0037(6) 0.0030(6) -0.0019(6)
C19 0.0244(8) 0.0237(8) 0.0186(8) 0.0075(7) 0.0050(6) -0.0063(7)
C20 0.0308(9) 0.0225(8) 0.0206(9) 0.0104(7) 0.0050(7) -0.0012(7)
C21 0.0241(8) 0.0235(8) 0.0250(9) 0.0110(7) 0.0048(7) 0.0037(7)
C22 0.0195(8) 0.0226(8) 0.0194(8) 0.0081(6) 0.0037(6) 0.0004(6)
C23 0.0197(8) 0.0291(9) 0.0372(11) 0.0167(8) 0.0050(7) 0.0011(7)
C24 0.0177(8) 0.0245(8) 0.0249(9) 0.0048(7) 0.0027(7) -0.0027(6)
C25 0.0428(12) 0.0304(10) 0.0485(13) 0.0244(9) 0.0092(10) 0.0000(9)
C26 0.0228(8) 0.0239(8) 0.0158(8) 0.0095(7) 0.0027(6) 0.0011(7)
C27 0.0254(8) 0.0238(8) 0.0186(8) 0.0084(7) 0.0038(7) 0.0001(7)
C28 0.0308(9) 0.0288(9) 0.0244(9) 0.0093(7) 0.0092(7) 0.0083(7)
C29 0.0226(9) 0.0434(11) 0.0286(10) 0.0165(9) 0.0103(7) 0.0079(8)
C30 0.0214(8) 0.0385(10) 0.0290(10) 0.0111(8) 0.0026(7) -0.0024(8)
C31 0.0265(9) 0.0267(9) 0.0206(9) 0.0059(7) 0.0022(7) -0.0020(7)
C32 0.0276(9) 0.0218(8) 0.0162(8) 0.0077(6) 0.0041(6) 0.0051(7)
C33 0.0302(9) 0.0259(9) 0.0204(9) 0.0081(7) 0.0042(7) 0.0071(7)
C34 0.0450(12) 0.0378(11) 0.0234(10) 0.0134(8) -0.0019(8) 0.0110(9)
C35 0.0660(15) 0.0361(11) 0.0349(12) 0.0243(10) 0.0021(10) 0.0109(10)
C36 0.0698(16) 0.0304(11) 0.0436(13) 0.0208(10) -0.0029(11) -0.0085(10)
C37 0.0468(12) 0.0272(9) 0.0304(10) 0.0131(8) -0.0034(9) -0.0032(8)
O4A 0.0615(16) 0.0609(16) 0.0462(15) 0.0041(12) 0.0128(12) -0.0144(12)
C50A 0.072(3) 0.052(3) 0.068(3) 0.019(2) 0.029(2) 0.010(2)
C51A 0.059(2) 0.052(2) 0.051(3) 0.019(2) 0.026(2) 0.0122(19)
C52A 0.043(2) 0.063(2) 0.053(2) 0.0249(18) 0.0032(18) 0.0023(18)
C53A 0.0435(17) 0.060(2) 0.0300(16) 0.0143(14) -0.0004(13) 0.0039(15)
O4B 0.081(5) 0.077(5) 0.056(5) 0.036(4) 0.005(4) 0.001(4)
C50B 0.066(6) 0.060(6) 0.042(6) 0.020(5) 0.008(5) 0.023(5)
C51B 0.071(8) 0.073(8) 0.103(9) 0.048(7) 0.013(6) 0.008(6)
C52B 0.091(8) 0.085(7) 0.072(7) 0.035(6) 0.008(6) 0.011(6)
C53B 0.088(8) 0.080(7) 0.068(7) 0.039(6) -0.011(6) 0.013(6)

#

_geom_special_details
;
 All esds (except the esd in the dihedral angle between two l.s. planes)
 are estimated using the full covariance matrix.  The cell esds are taken
 into account individually in the estimation of esds in distances, angles
 and torsion angles; correlations between esds in cell parameters are only
 used when they are defined by crystal symmetry.  An approximate (isotropic)
 treatment of cell esds is used for estimating esds involving l.s. planes.
;
loop_
 _geom_bond_atom_site_label_1
 _geom_bond_atom_site_label_2
 _geom_bond_distance
 _geom_bond_site_symmetry_2
 _geom_bond_publ_flag
N1 C3 1.395(2) . ?
N1 C2 1.405(2) . ?
N1 C8 1.455(2) . ?
C1 C2 1.345(2) . ?
C1 P1 1.7908(17) . ?
C1 H1 0.9500 . ?
O2 C3 1.210(2) . ?
P1 O1 1.4804(12) . ?
P1 C26 1.8068(18) . ?
P1 C32 1.8217(18) . ?
N2 C5 1.377(2) . ?
N2 C2 1.420(2) . ?
N2 C17 1.456(2) . ?
O3 C5 1.215(2) . ?
C3 C4 1.519(2) . ?
C4 C5 1.517(2) . ?
C4 C7 1.527(2) . ?
C4 C6 1.546(2) . ?
C6 H6A 0.9800 . ?
C6 H6B 0.9800 . ?
C6 H6C 0.9800 . ?
C7 H7A 0.9800 . ?
C7 H7B 0.9800 . ?
C7 H7C 0.9800 . ?
C8 C9 1.395(2) . ?
C8 C13 1.397(2) . ?
C9 C10 1.392(3) . ?
C9 C15 1.504(3) . ?
C10 C11 1.390(3) . ?
C10 H10 0.9500 . ?
C11 C12 1.389(3) . ?
C11 C16 1.512(3) . ?
C12 C13 1.391(3) . ?
C12 H12 0.9500 . ?
C13 C14 1.503(2) . ?
C14 H14A 0.9800 . ?
C14 H14B 0.9800 . ?
C14 H14C 0.9800 . ?
C15 H15A 0.9800 . ?
C15 H15B 0.9800 . ?
C15 H15C 0.9800 . ?
C16 H16A 0.9800 . ?
C16 H16B 0.9800 . ?
C16 H16C 0.9800 . ?
C17 C18 1.393(2) . ?
C17 C22 1.396(2) . ?
C18 C19 1.395(2) . ?
C18 C24 1.503(2) . ?
C19 C20 1.391(3) . ?
C19 H19 0.9500 . ?
C20 C21 1.393(2) . ?
C20 C25 1.510(2) . ?
C21 C22 1.391(2) . ?
C21 H21 0.9500 . ?
C22 C23 1.507(2) . ?
C23 H23A 0.9800 . ?
C23 H23B 0.9800 . ?
C23 H23C 0.9800 . ?
C24 H24A 0.9800 . ?
C24 H24B 0.9800 . ?
C24 H24C 0.9800 . ?
C25 H25A 0.9800 . ?
C25 H25B 0.9800 . ?
C25 H25C 0.9800 . ?
C26 C31 1.394(2) . ?
C26 C27 1.395(2) . ?
C27 C28 1.392(3) . ?
C27 H27 0.9500 . ?
C28 C29 1.384(3) . ?
C28 H28 0.9500 . ?
C29 C30 1.384(3) . ?
C29 H29 0.9500 . ?
C30 C31 1.384(3) . ?
C30 H30 0.9500 . ?
C31 H31 0.9500 . ?
C32 C33 1.392(3) . ?
C32 C37 1.394(3) . ?
C33 C34 1.388(3) . ?
C33 H33 0.9500 . ?
C34 C35 1.379(3) . ?
C34 H34 0.9500 . ?
C35 C36 1.385(3) . ?
C35 H35 0.9500 . ?
C36 C37 1.390(3) . ?
C36 H36 0.9500 . ?
C37 H37 0.9500 . ?
O4A C50A 1.427(6) . ?
O4A C53A 1.436(4) . ?
C50A C51A 1.506(7) . ?
C50A H50A 0.9900 . ?
C50A H50B 0.9900 . ?
C51A C52A 1.547(7) . ?
C51A H51A 0.9900 . ?
C51A H51B 0.9900 . ?
C52A C53A 1.504(5) . ?
C52A H52A 0.9900 . ?
C52A H52B 0.9900 . ?
C53A H53A 0.9900 . ?
C53A H53B 0.9900 . ?
O4B C53B 1.349(15) . ?
O4B C50B 1.362(17) . ?
C50B C51B 1.48(2) . ?
C50B H50C 0.9900 . ?
C50B H50D 0.9900 . ?
C51B C52B 1.62(2) . ?
C51B H51C 0.9900 . ?
C51B H51D 0.9900 . ?
C52B C53B 1.41(2) . ?
C52B H52C 0.9900 . ?
C52B H52D 0.9900 . ?
C53B H53C 0.9900 . ?
C53B H53D 0.9900 . ?

#

loop_
 _geom_angle_atom_site_label_1
 _geom_angle_atom_site_label_2
 _geom_angle_atom_site_label_3
 _geom_angle
 _geom_angle_site_symmetry_1
 _geom_angle_site_symmetry_3
 _geom_angle_publ_flag
C3 N1 C2 124.05(14) . . ?
C3 N1 C8 115.65(13) . . ?
C2 N1 C8 120.24(13) . . ?
C2 C1 P1 138.20(14) . . ?
C2 C1 H1 110.9 . . ?
P1 C1 H1 110.9 . . ?
O1 P1 C1 118.48(8) . . ?
O1 P1 C26 112.73(8) . . ?
C1 P1 C26 108.64(8) . . ?
O1 P1 C32 110.64(8) . . ?
C1 P1 C32 100.47(8) . . ?
C26 P1 C32 104.34(8) . . ?
C5 N2 C2 124.81(13) . . ?
C5 N2 C17 116.16(13) . . ?
C2 N2 C17 118.77(13) . . ?
C1 C2 N1 127.14(15) . . ?
C1 C2 N2 117.87(15) . . ?
N1 C2 N2 114.95(14) . . ?
O2 C3 N1 120.74(16) . . ?
O2 C3 C4 122.32(15) . . ?
N1 C3 C4 116.81(14) . . ?
C5 C4 C3 112.57(13) . . ?
C5 C4 C7 110.07(14) . . ?
C3 C4 C7 110.09(15) . . ?
C5 C4 C6 106.07(14) . . ?
C3 C4 C6 107.35(14) . . ?
C7 C4 C6 110.59(15) . . ?
O3 C5 N2 121.55(15) . . ?
O3 C5 C4 121.53(15) . . ?
N2 C5 C4 116.79(14) . . ?
C4 C6 H6A 109.5 . . ?
C4 C6 H6B 109.5 . . ?
H6A C6 H6B 109.5 . . ?
C4 C6 H6C 109.5 . . ?
H6A C6 H6C 109.5 . . ?
H6B C6 H6C 109.5 . . ?
C4 C7 H7A 109.5 . . ?
C4 C7 H7B 109.5 . . ?
H7A C7 H7B 109.5 . . ?
C4 C7 H7C 109.5 . . ?
H7A C7 H7C 109.5 . . ?
H7B C7 H7C 109.5 . . ?
C9 C8 C13 122.31(16) . . ?
C9 C8 N1 118.96(15) . . ?
C13 C8 N1 118.39(14) . . ?
C10 C9 C8 117.24(17) . . ?
C10 C9 C15 120.99(16) . . ?
C8 C9 C15 121.76(16) . . ?
C11 C10 C9 122.23(17) . . ?
C11 C10 H10 118.9 . . ?
C9 C10 H10 118.9 . . ?
C10 C11 C12 118.59(17) . . ?
C10 C11 C16 120.4(2) . . ?
C12 C11 C16 121.0(2) . . ?
C11 C12 C13 121.42(18) . . ?
C11 C12 H12 119.3 . . ?
C13 C12 H12 119.3 . . ?
C12 C13 C8 118.01(16) . . ?
C12 C13 C14 120.55(17) . . ?
C8 C13 C14 121.42(16) . . ?
C13 C14 H14A 109.5 . . ?
C13 C14 H14B 109.5 . . ?
H14A C14 H14B 109.5 . . ?
C13 C14 H14C 109.5 . . ?
H14A C14 H14C 109.5 . . ?
H14B C14 H14C 109.5 . . ?
C9 C15 H15A 109.5 . . ?
C9 C15 H15B 109.5 . . ?
H15A C15 H15B 109.5 . . ?
C9 C15 H15C 109.5 . . ?
H15A C15 H15C 109.5 . . ?
H15B C15 H15C 109.5 . . ?
C11 C16 H16A 109.5 . . ?
C11 C16 H16B 109.5 . . ?
H16A C16 H16B 109.5 . . ?
C11 C16 H16C 109.5 . . ?
H16A C16 H16C 109.5 . . ?
H16B C16 H16C 109.5 . . ?
C18 C17 C22 122.39(15) . . ?
C18 C17 N2 119.39(15) . . ?
C22 C17 N2 118.21(14) . . ?
C17 C18 C19 117.47(16) . . ?
C17 C18 C24 122.59(15) . . ?
C19 C18 C24 119.94(15) . . ?
C20 C19 C18 122.10(15) . . ?
C20 C19 H19 118.9 . . ?
C18 C19 H19 118.9 . . ?
C19 C20 C21 118.35(16) . . ?
C19 C20 C25 120.92(16) . . ?
C21 C20 C25 120.70(17) . . ?
C22 C21 C20 121.74(17) . . ?
C22 C21 H21 119.1 . . ?
C20 C21 H21 119.1 . . ?
C21 C22 C17 117.92(15) . . ?
C21 C22 C23 120.49(16) . . ?
C17 C22 C23 121.59(15) . . ?
C22 C23 H23A 109.5 . . ?
C22 C23 H23B 109.5 . . ?
H23A C23 H23B 109.5 . . ?
C22 C23 H23C 109.5 . . ?
H23A C23 H23C 109.5 . . ?
H23B C23 H23C 109.5 . . ?
C18 C24 H24A 109.5 . . ?
C18 C24 H24B 109.5 . . ?
H24A C24 H24B 109.5 . . ?
C18 C24 H24C 109.5 . . ?
H24A C24 H24C 109.5 . . ?
H24B C24 H24C 109.5 . . ?
C20 C25 H25A 109.5 . . ?
C20 C25 H25B 109.5 . . ?
H25A C25 H25B 109.5 . . ?
C20 C25 H25C 109.5 . . ?
H25A C25 H25C 109.5 . . ?
H25B C25 H25C 109.5 . . ?
C31 C26 C27 119.31(16) . . ?
C31 C26 P1 122.05(14) . . ?
C27 C26 P1 118.58(13) . . ?
C28 C27 C26 120.00(16) . . ?
C28 C27 H27 120.0 . . ?
C26 C27 H27 120.0 . . ?
C29 C28 C27 120.21(17) . . ?
C29 C28 H28 119.9 . . ?
C27 C28 H28 119.9 . . ?
C28 C29 C30 119.88(17) . . ?
C28 C29 H29 120.1 . . ?
C30 C29 H29 120.1 . . ?
C31 C30 C29 120.35(17) . . ?
C31 C30 H30 119.8 . . ?
C29 C30 H30 119.8 . . ?
C30 C31 C26 120.23(17) . . ?
C30 C31 H31 119.9 . . ?
C26 C31 H31 119.9 . . ?
C33 C32 C37 119.34(17) . . ?
C33 C32 P1 117.17(13) . . ?
C37 C32 P1 123.35(14) . . ?
C34 C33 C32 120.53(18) . . ?
C34 C33 H33 119.7 . . ?
C32 C33 H33 119.7 . . ?
C35 C34 C33 119.97(19) . . ?
C35 C34 H34 120.0 . . ?
C33 C34 H34 120.0 . . ?
C34 C35 C36 119.93(19) . . ?
C34 C35 H35 120.0 . . ?
C36 C35 H35 120.0 . . ?
C35 C36 C37 120.6(2) . . ?
C35 C36 H36 119.7 . . ?
C37 C36 H36 119.7 . . ?
C36 C37 C32 119.64(19) . . ?
C36 C37 H37 120.2 . . ?
C32 C37 H37 120.2 . . ?
C50A O4A C53A 109.5(3) . . ?
O4A C50A C51A 106.5(4) . . ?
O4A C50A H50A 110.4 . . ?
C51A C50A H50A 110.4 . . ?
O4A C50A H50B 110.4 . . ?
C51A C50A H50B 110.4 . . ?
H50A C50A H50B 108.6 . . ?
C50A C51A C52A 101.0(4) . . ?
C50A C51A H51A 111.6 . . ?
C52A C51A H51A 111.6 . . ?
C50A C51A H51B 111.6 . . ?
C52A C51A H51B 111.6 . . ?
H51A C51A H51B 109.4 . . ?
C53A C52A C51A 101.5(3) . . ?
C53A C52A H52A 111.5 . . ?
C51A C52A H52A 111.5 . . ?
C53A C52A H52B 111.5 . . ?
C51A C52A H52B 111.5 . . ?
H52A C52A H52B 109.3 . . ?
O4A C53A C52A 106.6(3) . . ?
O4A C53A H53A 110.4 . . ?
C52A C53A H53A 110.4 . . ?
O4A C53A H53B 110.4 . . ?
C52A C53A H53B 110.4 . . ?
H53A C53A H53B 108.6 . . ?
C53B O4B C50B 112.4(11) . . ?
O4B C50B C51B 106.6(13) . . ?
O4B C50B H50C 110.4 . . ?
C51B C50B H50C 110.4 . . ?
O4B C50B H50D 110.4 . . ?
C51B C50B H50D 110.4 . . ?
H50C C50B H50D 108.6 . . ?
C50B C51B C52B 97.5(13) . . ?
C50B C51B H51C 112.3 . . ?
C52B C51B H51C 112.3 . . ?
C50B C51B H51D 112.3 . . ?
C52B C51B H51D 112.3 . . ?
H51C C51B H51D 109.9 . . ?
C53B C52B C51B 100.9(12) . . ?
C53B C52B H52C 111.6 . . ?
C51B C52B H52C 111.6 . . ?
C53B C52B H52D 111.6 . . ?
C51B C52B H52D 111.6 . . ?
H52C C52B H52D 109.4 . . ?
O4B C53B C52B 109.0(13) . . ?
O4B C53B H53C 109.9 . . ?
C52B C53B H53C 109.9 . . ?
O4B C53B H53D 109.9 . . ?
C52B C53B H53D 109.9 . . ?
H53C C53B H53D 108.3 . . ?

#

loop_
 _geom_torsion_atom_site_label_1
 _geom_torsion_atom_site_label_2
 _geom_torsion_atom_site_label_3
 _geom_torsion_atom_site_label_4
 _geom_torsion
 _geom_torsion_site_symmetry_1
 _geom_torsion_site_symmetry_2
 _geom_torsion_site_symmetry_3
 _geom_torsion_site_symmetry_4
 _geom_torsion_publ_flag
C2 C1 P1 O1 -51.2(2) . . . . ?
C2 C1 P1 C26 79.1(2) . . . . ?
C2 C1 P1 C32 -171.71(19) . . . . ?
P1 C1 C2 N1 -5.8(3) . . . . ?
P1 C1 C2 N2 176.70(14) . . . . ?
C3 N1 C2 C1 166.95(16) . . . . ?
C8 N1 C2 C1 -15.9(2) . . . . ?
C3 N1 C2 N2 -15.5(2) . . . . ?
C8 N1 C2 N2 161.66(13) . . . . ?
C5 N2 C2 C1 -164.76(15) . . . . ?
C17 N2 C2 C1 9.3(2) . . . . ?
C5 N2 C2 N1 17.4(2) . . . . ?
C17 N2 C2 N1 -168.52(13) . . . . ?
C2 N1 C3 O2 174.66(15) . . . . ?
C8 N1 C3 O2 -2.6(2) . . . . ?
C2 N1 C3 C4 -9.3(2) . . . . ?
C8 N1 C3 C4 173.44(13) . . . . ?
O2 C3 C4 C5 -152.67(16) . . . . ?
N1 C3 C4 C5 31.3(2) . . . . ?
O2 C3 C4 C7 -29.5(2) . . . . ?
N1 C3 C4 C7 154.56(15) . . . . ?
O2 C3 C4 C6 91.0(2) . . . . ?
N1 C3 C4 C6 -85.00(17) . . . . ?
C2 N2 C5 O3 -178.13(15) . . . . ?
C17 N2 C5 O3 7.7(2) . . . . ?
C2 N2 C5 C4 6.0(2) . . . . ?
C17 N2 C5 C4 -168.24(14) . . . . ?
C3 C4 C5 O3 154.37(15) . . . . ?
C7 C4 C5 O3 31.1(2) . . . . ?
C6 C4 C5 O3 -88.52(19) . . . . ?
C3 C4 C5 N2 -29.7(2) . . . . ?
C7 C4 C5 N2 -152.94(16) . . . . ?
C6 C4 C5 N2 87.39(17) . . . . ?
C3 N1 C8 C9 -83.06(19) . . . . ?
C2 N1 C8 C9 99.57(18) . . . . ?
C3 N1 C8 C13 90.47(18) . . . . ?
C2 N1 C8 C13 -86.90(19) . . . . ?
C13 C8 C9 C10 4.5(2) . . . . ?
N1 C8 C9 C10 177.74(15) . . . . ?
C13 C8 C9 C15 -174.36(16) . . . . ?
N1 C8 C9 C15 -1.1(2) . . . . ?
C8 C9 C10 C11 -0.8(3) . . . . ?
C15 C9 C10 C11 178.03(17) . . . . ?
C9 C10 C11 C12 -2.4(3) . . . . ?
C9 C10 C11 C16 176.53(19) . . . . ?
C10 C11 C12 C13 2.2(3) . . . . ?
C16 C11 C12 C13 -176.74(18) . . . . ?
C11 C12 C13 C8 1.2(3) . . . . ?
C11 C12 C13 C14 -177.40(17) . . . . ?
C9 C8 C13 C12 -4.7(2) . . . . ?
N1 C8 C13 C12 -177.99(15) . . . . ?
C9 C8 C13 C14 173.91(16) . . . . ?
N1 C8 C13 C14 0.6(2) . . . . ?
C5 N2 C17 C18 -103.99(17) . . . . ?
C2 N2 C17 C18 81.45(19) . . . . ?
C5 N2 C17 C22 76.66(19) . . . . ?
C2 N2 C17 C22 -97.90(18) . . . . ?
C22 C17 C18 C19 0.3(2) . . . . ?
N2 C17 C18 C19 -179.02(14) . . . . ?
C22 C17 C18 C24 -179.64(16) . . . . ?
N2 C17 C18 C24 1.0(2) . . . . ?
C17 C18 C19 C20 -1.1(3) . . . . ?
C24 C18 C19 C20 178.85(16) . . . . ?
C18 C19 C20 C21 0.7(3) . . . . ?
C18 C19 C20 C25 -177.74(17) . . . . ?
C19 C20 C21 C22 0.5(3) . . . . ?
C25 C20 C21 C22 178.95(18) . . . . ?
C20 C21 C22 C17 -1.2(3) . . . . ?
C20 C21 C22 C23 178.79(17) . . . . ?
C18 C17 C22 C21 0.8(3) . . . . ?
N2 C17 C22 C21 -179.85(15) . . . . ?
C18 C17 C22 C23 -179.20(16) . . . . ?
N2 C17 C22 C23 0.1(2) . . . . ?
O1 P1 C26 C31 165.07(14) . . . . ?
C1 P1 C26 C31 31.68(17) . . . . ?
C32 P1 C26 C31 -74.83(16) . . . . ?
O1 P1 C26 C27 -17.76(16) . . . . ?
C1 P1 C26 C27 -151.15(14) . . . . ?
C32 P1 C26 C27 102.34(14) . . . . ?
C31 C26 C27 C28 -0.9(3) . . . . ?
P1 C26 C27 C28 -178.19(13) . . . . ?
C26 C27 C28 C29 -0.2(3) . . . . ?
C27 C28 C29 C30 1.1(3) . . . . ?
C28 C29 C30 C31 -0.7(3) . . . . ?
C29 C30 C31 C26 -0.5(3) . . . . ?
C27 C26 C31 C30 1.3(3) . . . . ?
P1 C26 C31 C30 178.44(14) . . . . ?
O1 P1 C32 C33 7.79(17) . . . . ?
C1 P1 C32 C33 133.79(14) . . . . ?
C26 P1 C32 C33 -113.71(15) . . . . ?
O1 P1 C32 C37 -176.58(16) . . . . ?
C1 P1 C32 C37 -50.57(18) . . . . ?
C26 P1 C32 C37 61.93(18) . . . . ?
C37 C32 C33 C34 -1.1(3) . . . . ?
P1 C32 C33 C34 174.71(15) . . . . ?
C32 C33 C34 C35 1.0(3) . . . . ?
C33 C34 C35 C36 -0.5(4) . . . . ?
C34 C35 C36 C37 0.0(4) . . . . ?
C35 C36 C37 C32 -0.1(4) . . . . ?
C33 C32 C37 C36 0.6(3) . . . . ?
P1 C32 C37 C36 -174.93(18) . . . . ?
C53A O4A C50A C51A 15.2(5) . . . . ?
O4A C50A C51A C52A -33.1(5) . . . . ?
C50A C51A C52A C53A 37.8(5) . . . . ?
C50A O4A C53A C52A 10.1(5) . . . . ?
C51A C52A C53A O4A -30.1(4) . . . . ?
C53B O4B C50B C51B -18.6(17) . . . . ?
O4B C50B C51B C52B 31.9(15) . . . . ?
C50B C51B C52B C53B -34.8(16) . . . . ?
C50B O4B C53B C52B -7.1(19) . . . . ?
C51B C52B C53B O4B 26.7(18) . . . . ?

#

_refine_diff_density_max                            0.515
_refine_diff_density_min                            -0.551
_refine_diff_density_rms                            0.064
######### additional information out of the cif_od #######  
_audit_creation_date                                2025-05-30
_cell_oxdiff_length_a                               8.5404(4) 
_cell_oxdiff_length_b                               12.7880(5) 
_cell_oxdiff_length_c                               17.6593(7) 
_cell_oxdiff_angle_alpha                            109.896(4) 
_cell_oxdiff_angle_beta                             96.827(4) 
_cell_oxdiff_angle_gamma                            91.518(3) 
_cell_oxdiff_volume                                 1796.05(13) 
_cell_oxdiff_measurement_reflns_used                12755
loop_
 _exptl_crystal_face_index_h
 _exptl_crystal_face_index_k
 _exptl_crystal_face_index_l
 _exptl_crystal_face_perp_dist
0   -1    0 0.0493
2   -1    1 0.1509
0    8   -1 0.0532
-5    0   -3 0.1598
0    0  -11 0.0395
0    0   11 0.0652
-2   -2   11 0.1016

#

loop_
 _exptl_oxdiff_crystal_face_indexfrac_h
 _exptl_oxdiff_crystal_face_indexfrac_k
 _exptl_oxdiff_crystal_face_indexfrac_l
 _exptl_oxdiff_crystal_face_x
 _exptl_oxdiff_crystal_face_y
 _exptl_oxdiff_crystal_face_z
-0.0008 -1.0014 -0.0016  0.0237 -0.1035 -0.0727
1.9957 -1.0014  0.9980  0.0352 -0.2724  0.2760
0.3792  8.0050 -1.2583 -0.0632  0.8047  0.5903
-5.1589 -0.0533 -2.5043 -0.0351  0.4303 -0.9020
-0.0805  0.0138 -10.6626  0.9046  0.0721 -0.4200
0.0276 -0.0568 10.6978 -0.9092 -0.0724  0.4100
-2.1892 -1.8525 10.9464 -0.9954 -0.0789 -0.0551

#

_oxdiff_exptl_absorpt_empirical_full_min            0.723
_oxdiff_exptl_absorpt_empirical_full_max            4.185
_oxdiff_exptl_absorpt_empirical_details
;
Empirical correction (ABSPACK) includes:
- Absorption correction using spherical harmonics
- Frame scaling
;
_diffrn_ambient_environment                         N~2~
_diffrn_source_type                                 'PhotonJet (Cu) X-ray Source'
_diffrn_radiation_probe                             x-ray
_diffrn_radiation_monochromator                     mirror
_diffrn_measurement_device                          'four-circle diffractometer'
_diffrn_detector                                    'Hybrid Pixel Array Detector'
_diffrn_detector_type                               HyPix
_diffrn_reflns_av_sigmaI/netI                       0.0485
_diffrn_orient_matrix_type                          'CrysAlisPro convention (1999,Acta A55,543-557)'
_diffrn_orient_matrix_UB_11                         0.0484174000
_diffrn_orient_matrix_UB_12                         -0.0235834000
_diffrn_orient_matrix_UB_13                         -0.0852384000
_diffrn_orient_matrix_UB_21                         -0.0815679000
_diffrn_orient_matrix_UB_22                         0.1034464000
_diffrn_orient_matrix_UB_23                         -0.0060100000
_diffrn_orient_matrix_UB_31                         0.1554928000
_diffrn_orient_matrix_UB_32                         0.0723963000
_diffrn_orient_matrix_UB_33                         0.0383130000
_diffrn_measurement_details
;
List of Runs (angles in degrees, time in seconds):

  # Type    Start    End  Width  t~exp~   \w     \q     \k     \f   Frames
--------------------------------------------------------------------------
  1  \w    -72.00 -43.00   0.50    0.67    --  -47.30  90.00  61.00   58
  2  \w    -28.00  18.00   0.50    0.67    --  -47.30  90.00  61.00   92
  3  \w      0.00  65.00   0.50    0.67    --   47.30 -90.00 -52.00  130
  4  \w    -71.00 -45.00   0.50    2.70    --  -91.75  90.00  61.00   52
  5  \w   -115.00 -79.00   0.50    2.70    --  -91.75 -90.00 -52.00   72
  6  \w     53.00  79.00   0.50    2.70    --  105.89 -90.00 -52.00   52
  7  \w   -120.00 -74.00   0.50    0.67    --  -47.30-125.00  90.00   92
  8  \w    -21.00  20.00   0.50    0.67    --  -47.30  19.00 -30.00   82
  9  \w   -118.00 -80.00   0.50    0.67    --  -47.30-125.00   0.00   76
 10  \w   -109.00 -49.00   0.50    0.67    --  -47.30 -38.00  30.00  120
 11  \w    -16.00  45.00   0.50    0.67    --   47.30 -38.00  60.00  122
 12  \w   -166.00 -79.00   0.50    2.70    --  -91.75 -30.00 -30.00  174
 13  \w    -83.00 -26.00   0.50    2.70    --  -91.75 125.00   0.00  114
 14  \w    -48.00 -23.00   0.50    2.70    --  -91.75  45.00  60.00   50
 15  \w    -47.00 -20.00   0.50    2.70    --  -91.75  45.00 -30.00   54
 16  \w   -161.00-133.00   0.50    2.70    --  -91.75 -30.00-180.00   56
 17  \w    -48.00 -23.00   0.50    2.70    --  -91.75  45.00 -90.00   50
 18  \w   -143.00-118.00   0.50    2.70    --  -91.75 -94.00   0.00   50
 19  \w   -113.00 -88.00   0.50    2.70    --  -91.75 -94.00   0.00   50
 20  \w    -48.00 -21.00   0.50    2.70    --  -91.75  45.00-150.00   54
 21  \w    -67.00 -26.00   0.50    2.70    --  -91.75  61.00 -90.00   82
 22  \w    -48.00 -20.00   0.50    2.70    --  -91.75  45.00-180.00   56
 23  \w   -118.00 -80.00   0.50    2.70    --  -91.75 -30.00-180.00   76
 24  \w   -166.00 -84.00   0.50    2.70    --  -91.75 -30.00  90.00  164
 25  \w   -164.00 -89.00   0.50    2.70    --  -91.75 -30.00-150.00  150
 26  \w     78.00 106.00   0.50    2.70    --  105.89 -94.00 -30.00   56
 27  \w     48.00  85.00   0.50    2.70    --  105.89 -94.00-120.00   74
 28  \w     62.00 112.00   0.50    2.70    --  105.89-125.00  60.00  100
 29  \w     39.00 106.00   0.50    2.70    --  105.89 -94.00 -90.00  134
 30  \w     33.00 105.00   0.50    2.70    --  105.89 -77.00 120.00  144
 31  \w     49.00 102.00   0.50    2.70    --  105.89 -94.00-150.00  106
 32  \w     61.00 112.00   0.50    2.70    --  105.89-125.00-180.00  102
 33  \w     48.00 109.00   0.50    2.70    --  105.89-125.00 150.00  122
 34  \w     35.00 108.00   0.50    2.70    --  105.89-125.00 120.00  146
 35  \w     35.00 105.00   0.50    2.70    --  105.89 -77.00 -60.00  140
 36  \w    103.00 152.00   0.50    2.70    --  105.89  90.00  61.00   98
;
_diffrn_oxdiff_digest_frames
;
014597c8e2a0622a155547ac4354a97c79033500858
;
_diffrn_oxdiff_digest_hkl
;
01b33e896f4ec2a1db0d91917eb2a7c4fd7464
;
_reflns_odcompleteness_completeness                 99.50
_reflns_odcompleteness_theta                        66.97
_reflns_odcompleteness_iscentric                    1
_chemical_oxdiff_formula                            'C41 H47 P1 O3 N2'
_chemical_oxdiff_usercomment                        'vapor diffusion thf-hex'
                                                    
                                                    
                                                    
                                                    
                                                    
                                                    
_shelx_res_file
;
TITL PD-771_auto_a.res in P-1
    PD-771_auto_a.res
    created by SHELXL-2019/3 at 18:38:26 on 25-Jun-2025
REM Old TITL PD-771_auto in P-1
REM SHELXT solution in P-1: R1 0.141, Rweak 0.007, Alpha 0.056
REM <I/s>   0.000 for    0 systematic absences,  Orientation as input
REM Formula found by SHELXT:  C41 N2 O4 P
CELL  1.54184   8.5404  12.7880  17.6593  109.896   96.827   91.518
ZERR    2.000   0.0004   0.0005   0.0007    0.004    0.004    0.004
LATT  1
SFAC C H N O P
UNIT 82 94 4 8 2
TEMP -173
SIZE 0.11 0.15 0.38
L.S. 10
BOND $H
CONF
LIST 4
ISOR 0.01 O4A C50A C51A C52A C53A
ISOR 0.01 O4B C50B C51B C52B C53B
ACTA
OMIT 0 0 1
OMIT -3 -6 20
OMIT -6 -8 16
OMIT -1 3 4
OMIT -7 -7 15
OMIT -9 8 2
OMIT -5 -9 18
OMIT -5 -7 19
OMIT 9 -8 2
OMIT 6 -11 13
OMIT 7 -7 14
FMAP 2
PLAN 20
WGHT    0.074600    0.918800
FVAR       0.71791   0.73076
N1    3    0.744038    0.419381    0.642005    11.00000    0.02106    0.01703 =
         0.01588    0.00546    0.00306    0.00067
C1    1    0.767041    0.311171    0.734051    11.00000    0.02176    0.01902 =
         0.01861    0.00633    0.00227    0.00077
AFIX  43
H1    2    0.766255    0.235049    0.729737    11.00000   -1.20000
AFIX   0
O2    4    0.741356    0.512798    0.553475    11.00000    0.04578    0.02092 =
         0.02439    0.01113    0.01003    0.00346
P1    5    0.778893    0.400299    0.838048    11.00000    0.01912    0.01824 =
         0.01437    0.00533    0.00154    0.00018
O1    4    0.901886    0.494079    0.869774    11.00000    0.02108    0.02326 =
         0.02072    0.00799   -0.00005   -0.00107
N2    3    0.759462    0.222378    0.591935    11.00000    0.01719    0.01618 =
         0.01675    0.00571    0.00342   -0.00159
C2    1    0.758936    0.321124    0.660317    11.00000    0.01460    0.01821 =
         0.01676    0.00452    0.00291   -0.00092
O3    4    0.782050    0.132224    0.459435    11.00000    0.02457    0.02008 =
         0.01757    0.00377    0.00404   -0.00236
C3    1    0.767029    0.428083    0.567394    11.00000    0.02226    0.02044 =
         0.01822    0.00719    0.00357   -0.00253
C4    1    0.835435    0.329906    0.507942    11.00000    0.02508    0.01894 =
         0.01748    0.00634    0.00447   -0.00236
C5    1    0.787180    0.219587    0.516034    11.00000    0.01450    0.01958 =
         0.01688    0.00499    0.00210   -0.00166
C6    1    1.017359    0.345982    0.529625    11.00000    0.02439    0.02454 =
         0.03739    0.00896    0.01033   -0.00500
AFIX 137
H6A   2    1.065001    0.280874    0.495215    11.00000   -1.50000
H6B   2    1.046333    0.354267    0.586863    11.00000   -1.50000
H6C   2    1.056042    0.412992    0.520539    11.00000   -1.50000
AFIX   0
C7    1    0.786208    0.325994    0.420969    11.00000    0.05176    0.02364 =
         0.01847    0.00837    0.00667   -0.00113
AFIX 137
H7A   2    0.835430    0.264833    0.383320    11.00000   -1.50000
H7B   2    0.820677    0.396762    0.415936    11.00000   -1.50000
H7C   2    0.670922    0.313877    0.407828    11.00000   -1.50000
AFIX   0
C8    1    0.695133    0.519103    0.701131    11.00000    0.02552    0.01747 =
         0.01530    0.00652    0.00410    0.00235
C9    1    0.810023    0.602538    0.748664    11.00000    0.03131    0.02047 =
         0.01724    0.00950    0.00107   -0.00157
C10   1    0.758053    0.698356    0.802430    11.00000    0.04506    0.01820 =
         0.01916    0.00628    0.00192   -0.00258
AFIX  43
H10   2    0.834066    0.756027    0.836017    11.00000   -1.20000
AFIX   0
C11   1    0.598652    0.712534    0.808654    11.00000    0.05206    0.02032 =
         0.02504    0.01075    0.01203    0.00935
C12   1    0.487794    0.629784    0.757179    11.00000    0.03405    0.02821 =
         0.02743    0.01493    0.01021    0.01197
AFIX  43
H12   2    0.378443    0.639828    0.759572    11.00000   -1.20000
AFIX   0
C13   1    0.533477    0.532509    0.702193    11.00000    0.02634    0.02392 =
         0.01820    0.01198    0.00423    0.00432
C14   1    0.411590    0.446201    0.644608    11.00000    0.02383    0.03169 =
         0.02636    0.01102    0.00094    0.00335
AFIX 137
H14A  2    0.306474    0.464018    0.660186    11.00000   -1.50000
H14B  2    0.434582    0.372595    0.646931    11.00000   -1.50000
H14C  2    0.414246    0.445720    0.589164    11.00000   -1.50000
AFIX   0
C15   1    0.982957    0.591182    0.741410    11.00000    0.03033    0.02884 =
         0.02427    0.00994    0.00099   -0.00838
AFIX 137
H15A  2    1.045444    0.651831    0.785474    11.00000   -1.50000
H15B  2    1.003502    0.594931    0.688931    11.00000   -1.50000
H15C  2    1.012597    0.519385    0.745099    11.00000   -1.50000
AFIX   0
C16   1    0.547979    0.815130    0.871222    11.00000    0.07809    0.02666 =
         0.04668    0.00572    0.02678    0.01461
AFIX 137
H16A  2    0.456196    0.794627    0.892995    11.00000   -1.50000
H16B  2    0.519742    0.870383    0.845703    11.00000   -1.50000
H16C  2    0.635157    0.846871    0.915518    11.00000   -1.50000
AFIX   0
C17   1    0.744232    0.114958    0.602946    11.00000    0.01997    0.01625 =
         0.01505    0.00576    0.00290   -0.00147
C18   1    0.594767    0.069735    0.604279    11.00000    0.01834    0.02066 =
         0.01454    0.00365    0.00304   -0.00187
C19   1    0.585884   -0.032486    0.616246    11.00000    0.02440    0.02373 =
         0.01857    0.00751    0.00501   -0.00633
AFIX  43
H19   2    0.485394   -0.064283    0.618335    11.00000   -1.20000
AFIX   0
C20   1    0.719512   -0.089367    0.625222    11.00000    0.03082    0.02254 =
         0.02064    0.01037    0.00499   -0.00121
C21   1    0.866270   -0.041208    0.622960    11.00000    0.02408    0.02354 =
         0.02504    0.01101    0.00480    0.00375
AFIX  43
H21   2    0.958283   -0.079524    0.628595    11.00000   -1.20000
AFIX   0
C22   1    0.881685    0.061509    0.612667    11.00000    0.01955    0.02262 =
         0.01942    0.00814    0.00368    0.00037
C23   1    1.042455    0.112507    0.612120    11.00000    0.01968    0.02905 =
         0.03723    0.01671    0.00502    0.00113
AFIX 137
H23A  2    1.124379    0.070649    0.630157    11.00000   -1.50000
H23B  2    1.053989    0.190240    0.648952    11.00000   -1.50000
H23C  2    1.053557    0.109799    0.556896    11.00000   -1.50000
AFIX   0
C24   1    0.446385    0.126634    0.593363    11.00000    0.01774    0.02450 =
         0.02494    0.00477    0.00265   -0.00274
AFIX 137
H24A  2    0.359929    0.070429    0.563618    11.00000   -1.50000
H24B  2    0.463716    0.175872    0.562604    11.00000   -1.50000
H24C  2    0.418753    0.170701    0.646750    11.00000   -1.50000
AFIX   0
C25   1    0.705669   -0.201923    0.635026    11.00000    0.04284    0.03035 =
         0.04849    0.02440    0.00917    0.00000
AFIX 137
H25A  2    0.808837   -0.218373    0.657406    11.00000   -1.50000
H25B  2    0.670649   -0.259342    0.581950    11.00000   -1.50000
H25C  2    0.628537   -0.201087    0.672084    11.00000   -1.50000
AFIX   0
C26   1    0.583737    0.443658    0.857939    11.00000    0.02283    0.02388 =
         0.01581    0.00946    0.00269    0.00107
C27   1    0.570456    0.546554    0.917535    11.00000    0.02537    0.02382 =
         0.01862    0.00838    0.00381    0.00012
AFIX  43
H27   2    0.662737    0.593115    0.945571    11.00000   -1.20000
AFIX   0
C28   1    0.422025    0.581003    0.935923    11.00000    0.03084    0.02881 =
         0.02443    0.00931    0.00924    0.00833
AFIX  43
H28   2    0.413203    0.650978    0.976677    11.00000   -1.20000
AFIX   0
C29   1    0.287220    0.513647    0.895027    11.00000    0.02265    0.04341 =
         0.02860    0.01655    0.01034    0.00792
AFIX  43
H29   2    0.185928    0.537908    0.907020    11.00000   -1.20000
AFIX   0
C30   1    0.300240    0.410853    0.836611    11.00000    0.02137    0.03847 =
         0.02898    0.01108    0.00262   -0.00239
AFIX  43
H30   2    0.207702    0.364293    0.809030    11.00000   -1.20000
AFIX   0
C31   1    0.447331    0.375561    0.818182    11.00000    0.02647    0.02670 =
         0.02055    0.00593    0.00224   -0.00200
AFIX  43
H31   2    0.455398    0.304690    0.778303    11.00000   -1.20000
AFIX   0
C32   1    0.814466    0.299496    0.889211    11.00000    0.02760    0.02179 =
         0.01621    0.00771    0.00406    0.00506
C33   1    0.933758    0.328723    0.955231    11.00000    0.03017    0.02595 =
         0.02041    0.00810    0.00422    0.00710
AFIX  43
H33   2    0.998197    0.395938    0.968802    11.00000   -1.20000
AFIX   0
C34   1    0.959312    0.260457    1.001390    11.00000    0.04504    0.03779 =
         0.02339    0.01341   -0.00186    0.01100
AFIX  43
H34   2    1.039818    0.281608    1.046895    11.00000   -1.20000
AFIX   0
C35   1    0.867795    0.161914    0.981171    11.00000    0.06596    0.03613 =
         0.03492    0.02432    0.00215    0.01094
AFIX  43
H35   2    0.885739    0.114856    1.012479    11.00000   -1.20000
AFIX   0
C36   1    0.749662    0.131609    0.915156    11.00000    0.06979    0.03040 =
         0.04356    0.02084   -0.00288   -0.00855
AFIX  43
H36   2    0.686832    0.063666    0.901397    11.00000   -1.20000
AFIX   0
C37   1    0.722273    0.199752    0.868882    11.00000    0.04677    0.02725 =
         0.03039    0.01307   -0.00343   -0.00323
AFIX  43
H37   2    0.641169    0.178475    0.823645    11.00000   -1.20000
AFIX   0
PART 1 21
O4A   4    0.330017    0.094676    0.788679    21.00000    0.06151    0.06094 =
         0.04615    0.00410    0.01284   -0.01442
C50A  1    0.272120    0.140276    0.864921    21.00000    0.07171    0.05248 =
         0.06821    0.01916    0.02858    0.00969
AFIX  23
H50A  2    0.175020    0.178902    0.858800    21.00000   -1.20000
H50B  2    0.352529    0.194421    0.905176    21.00000   -1.20000
AFIX   0
C51A  1    0.237083    0.043564    0.892086    21.00000    0.05853    0.05193 =
         0.05054    0.01931    0.02641    0.01216
AFIX  23
H51A  2    0.151796    0.058389    0.926953    21.00000   -1.20000
H51B  2    0.332447    0.025315    0.921528    21.00000   -1.20000
AFIX   0
C52A  1    0.183741   -0.049930    0.809379    21.00000    0.04341    0.06316 =
         0.05256    0.02487    0.00321    0.00227
AFIX  23
H52A  2    0.197902   -0.124710    0.813076    21.00000   -1.20000
H52B  2    0.071957   -0.045476    0.788918    21.00000   -1.20000
AFIX   0
C53A  1    0.294214   -0.023888    0.756848    21.00000    0.04352    0.06047 =
         0.03004    0.01430   -0.00037    0.00386
AFIX  23
H53A  2    0.392081   -0.063218    0.758827    21.00000   -1.20000
H53B  2    0.243217   -0.047603    0.699707    21.00000   -1.20000
AFIX   0
PART 2 -21
O4B   4    0.155124   -0.044178    0.877298   -21.00000    0.08143    0.07733 =
         0.05569    0.03588    0.00473    0.00080
C50B  1    0.252955    0.042930    0.929339   -21.00000    0.06640    0.05960 =
         0.04203    0.01980    0.00838    0.02297
AFIX  23
H50C  2    0.344280    0.015384    0.955186   -21.00000   -1.20000
H50D  2    0.195693    0.090607    0.972507   -21.00000   -1.20000
AFIX   0
C51B  1    0.307151    0.106816    0.880172   -21.00000    0.07059    0.07277 =
         0.10348    0.04820    0.01271    0.00757
AFIX  23
H51C  2    0.401127    0.076728    0.854619   -21.00000   -1.20000
H51D  2    0.328881    0.187234    0.912072   -21.00000   -1.20000
AFIX   0
C52B  1    0.148786    0.082094    0.814357   -21.00000    0.09127    0.08454 =
         0.07168    0.03473    0.00805    0.01117
AFIX  23
H52C  2    0.067565    0.134497    0.834803   -21.00000   -1.20000
H52D  2    0.172513    0.085908    0.761793   -21.00000   -1.20000
AFIX   0
C53B  1    0.101233   -0.027842    0.807526   -21.00000    0.08800    0.07992 =
         0.06816    0.03877   -0.01125    0.01262
AFIX  23
H53C  2   -0.015543   -0.039220    0.797141   -21.00000   -1.20000
H53D  2    0.144550   -0.081996    0.761450   -21.00000   -1.20000
AFIX   0
HKLF 4


REM  PD-771_auto_a.res in P-1
REM wR2 = 0.1405, GooF = S = 1.096, Restrained GooF = 1.096 for all data
REM R1 = 0.0480 for 6182 Fo > 4sig(Fo) and 0.0538 for all 6953 data
REM 487 parameters refined using 60 restraints

END

WGHT      0.0742      0.8915

REM Highest difference peak  0.515,  deepest hole -0.551,  1-sigma level  0.064
Q1    1   0.3840  0.0408  0.8109  11.00000  0.05    0.52
Q2    1   0.2624  0.0603  0.8070  11.00000  0.05    0.33
Q3    1   0.7986  0.3418  0.8607  11.00000  0.05    0.33
Q4    1   0.5439  0.8054  0.9284  11.00000  0.05    0.30
Q5    1   0.8028  0.3716  0.5405  11.00000  0.05    0.28
Q6    1   0.5979  0.8818  0.8709  11.00000  0.05    0.27
Q7    1   0.1575 -0.1199  0.7690  11.00000  0.05    0.27
Q8    1   0.7600  0.3530  0.7719  11.00000  0.05    0.25
Q9    1   0.5803  0.4940  0.8991  11.00000  0.05    0.24
Q10   1   0.2062 -0.0003  0.7791  11.00000  0.05    0.24
Q11   1   0.4318  0.8235  0.8463  11.00000  0.05    0.23
Q12   1   0.7290  0.3197  0.7066  11.00000  0.05    0.22
Q13   1   0.8430  0.3184  0.7094  11.00000  0.05    0.22
Q14   1   0.7753  0.6538  0.7714  11.00000  0.05    0.21
Q15   1   1.2225  0.3244  0.4919  11.00000  0.05    0.21
Q16   1   1.1332  0.5589  0.8210  11.00000  0.05    0.21
Q17   1   0.0955  0.1075  0.7496  11.00000  0.05    0.21
Q18   1   0.5496  0.4000  0.7653  11.00000  0.05    0.21
Q19   1   0.5232  0.2536  0.5214  11.00000  0.05    0.21
Q20   1   0.9510  0.4413  0.9515  11.00000  0.05    0.21
;
_shelx_res_checksum    9546

_shelx_hkl_file
;
   0   0   1    0.01    0.05
   0   0   2    0.64    0.66
   0   0   2    0.29    0.40
   0   0   2    0.37    0.59
   0   0   3 1691.85   64.24
   0   0   3 1673.50   63.91
   0   0   4 5948.49  232.79
   0   0   4 6571.36  233.30
   0   0   5 1597.04   56.70
   0   0   5 1411.27   55.97
   0   0   6  136.20    5.95
   0   0   6  104.30    4.95
   0   0   7   55.72    4.00
   0   0   7   47.38    3.02
   0   0   8  897.52   36.50
   0   0   8 1033.53   37.74
   0   0   9  314.84   12.94
   0   0  -9  345.37   12.97
   0   0  -9  284.78   12.93
   0   0   9  366.74   14.96
   0   0   9  380.67   13.80
   0   0  10    0.07    1.29
   0   0  10    0.45    1.02
   0   0 -10    1.43    1.23
   0   0 -10    1.31    1.39
   0   0  10   -0.93    2.49
   0   0 -11   70.67    3.49
   0   0 -11   82.25    3.76
   0   0  11   76.30    5.85
   0   0 -12    1.51    1.50
   0   0 -12    0.62    1.64
   0   0  12    0.04    1.36
   0   0  12    1.87    3.26
   0   0 -13   45.46    3.22
   0   0 -13   52.24    3.10
   0   0  13   39.67    2.72
   0   0  13   41.69    5.37
   0   0 -14   35.95    2.88
   0   0 -14   44.09    3.16
   0   0 -15    2.70    2.17
   0   0 -15    4.77    1.92
   0   0 -16   27.29    2.78
   0   0 -17    8.90    2.15
   0   0  17   11.59    2.42
   0   0  18    2.78    1.91
   0   0  19    0.52    1.60
   0  -1  20   57.53    3.18
   0  -1  19  176.85    7.88
   0   1 -18   50.28    3.37
   0  -1  18   48.41    3.44
   0   1 -17   38.64    3.27
   0   1 -17   44.89    3.03
   0   1 -16   50.57    3.59
   0   1 -16   46.95    3.29
   0  -1  15    2.65    3.78
   0   1 -15    7.03    2.09
   0   1 -15    9.50    2.32
   0  -1  14   68.97    6.65
   0   1 -14   80.14    3.92
   0   1 -14   72.25    4.06
   0   1 -13   28.29    2.43
   0  -1  13   32.01    4.96
   0   1 -13   35.10    2.73
   0   1 -12  152.22    5.25
   0  -1  12  140.66    7.99
   0   1 -12  145.38    5.33
   0   1 -11   50.94    2.89
   0  -1  11   49.96    2.77
   0  -1  11   56.57    4.96
   0   1 -10 1438.93   50.63
   0  -1  10 1319.21   50.61
   0  -1  10 1214.90   50.45
   0   1 -10 1289.81   50.61
   0  -1  10 1497.18   52.96
   0   1  -9  164.48    7.19
   0  -1   9  173.22    7.24
   0  -1   9  174.11    7.12
   0  -1   8   95.85    5.97
   0  -1   7  863.01   34.95
   0  -1   7 1082.93   36.37
   0  -1   6  239.02    9.51
   0  -1   6  204.27    8.42
   0   1  -5 5055.04  195.60
   0  -1   5 5302.48  195.68
   0   1  -4  456.90   18.86
   0  -1   4  525.35   18.85
   0   1  -3  415.44   15.96
   0  -1   2  333.49   13.19
   0  -1   1 3239.02  122.49
   0   1  -1 3220.88  122.32
   0   1   0 1855.00   70.47
   0   1   1    5.42    0.68
   0   1   2  798.69   31.09
   0   1   2  869.61   31.52
   0   1   3 4539.51  173.62
   0   1   3 4743.05  173.93
   0   1   3 4472.55  174.20
   0   1   4 1008.48   41.56
   0   1   4 1227.81   42.13
   0   1   5  889.05   36.03
   0   1   5 1015.91   36.70
   0   1   6  939.12   34.38
   0   1   6  823.48   33.53
   0   1   7  538.85   22.49
   0   1   7  620.65   23.54
   0   1   8 1689.62   61.75
   0   1   8 1876.43   63.03
   0   1   9    7.54    1.27
   0  -1  -9    6.86    1.32
   0  -1  -9    7.71    1.51
   0   1   9    9.04    2.40
   0   1   9    8.89    2.89
   0   1   9    6.28    1.36
   0   1  10  964.32   37.50
   0   1  10  873.51   37.62
   0  -1 -10  987.95   37.68
   0  -1 -10 1134.07   37.96
   0   1  10 1030.03   40.39
   0   1  11   10.33    1.54
   0   1  11   10.49    1.56
   0  -1 -11   14.50    1.83
   0  -1 -11   11.12    1.60
   0   1  11    9.45    3.39
   0   1  12  593.05   24.28
   0  -1 -12  629.23   24.54
   0  -1 -12  680.16   24.46
   0   1  12  575.22   24.06
   0   1  12  658.88   24.48
   0  -1 -13  584.67   21.55
   0  -1 -13  514.11   21.63
   0   1  13  521.68   21.48
   0  -1 -14  373.44   15.22
   0   1  14  360.16   14.92
   0  -1 -15  725.72   29.70
   0   1  15  787.12   30.13
   0  -1 -16   14.07    2.26
   0   1  16   15.10    2.63
   0   1  17  345.54   14.52
   0   1  18    2.79    1.85
   0   1  19    1.73    1.41
   0   1  19    0.04    1.18
   0  -2  20   95.62    4.66
   0   2 -19    1.41    1.76
   0   2 -19    2.67    1.52
   0  -2  19    1.75    1.79
   0   2 -18   50.42    3.28
   0   2 -18   53.69    3.61
   0   2 -17  295.94   13.26
   0   2 -17  332.60   13.25
   0   2 -16  139.00    6.48
   0   2 -16  130.80    6.53
   0  -2  15  122.24    8.42
   0   2 -15  129.87    5.00
   0   2 -15  134.24    5.22
   0   2 -14   74.85    3.86
   0  -2  14   86.65    6.97
   0   2 -13  171.77    7.63
   0   2 -13  168.38    7.54
   0  -2  13  156.13   10.13
   0  -2  12    2.08    1.41
   0   2 -12    1.55    1.54
   0   2 -12    2.98    1.64
   0  -2  12    2.29    2.93
   0   2 -11   26.57    2.17
   0  -2  11   23.76    1.91
   0  -2  11   30.64    2.15
   0  -2  11   25.88    3.93
   0   2 -10 1060.99   40.59
   0  -2  10 1025.57   40.53
   0  -2  10 1063.87   40.43
   0  -2  10 1084.56   42.76
   0   2  -9 1144.59   44.56
   0  -2   9 1271.56   46.56
   0  -2   9 1153.14   44.52
   0  -2   8  166.00    8.53
   0   2  -7 3060.79  116.44
   0   2  -6 1852.19   70.63
   0   2  -5 4011.98  152.45
   0   2  -4 3952.37  150.17
   0   2  -3   36.59    1.97
   0  -2   3   34.34    2.53
   0   2  -2  570.22   21.83
   0  -2   1   48.36    2.53
   0   2  -1   50.85    2.35
   0   2   0 2323.13   88.41
   0   2   1    2.67    0.94
   0   2   1    2.71    1.18
   0   2   2  858.23   32.93
   0   2   3   21.18    1.40
   0   2   4  592.64   23.02
   0   2   4  601.90   23.45
   0   2   5 1399.38   56.94
   0   2   5 1540.69   58.08
   0   2   6    7.29    2.84
   0   2   6   10.85    2.54
   0   2   7 1801.42   64.78
   0   2   7 1489.84   65.35
   0   2   8   22.36    1.70
   0   2   8   25.66    3.03
   0  -2  -8   20.07    1.75
   0   2   9 1326.50   50.83
   0  -2  -9 1271.85   50.84
   0   2  10   57.43    3.08
   0   2  10   52.09    3.10
   0  -2 -10   62.88    3.25
   0   2  10   57.45    4.65
   0   2  11  370.09   15.05
   0  -2 -11  393.57   15.25
   0   2  11  377.76   14.91
   0   2  11  358.83   15.13
   0  -2 -12  322.69   13.50
   0   2  12  321.20   13.15
   0   2  12  337.76   13.48
   0  -2 -13  659.36   25.86
   0   2  13  680.05   25.46
   0   2  13  652.03   26.23
   0   2  13  604.82   25.69
   0   2  14  102.58    5.91
   0   2  14  102.99    5.30
   0   2  15  200.31    8.67
   0   2  15  169.54    7.83
   0   2  16  278.12   12.06
   0   2  17   23.59    2.53
   0   2  18   92.62    4.65
   0   2  18   91.71    4.46
   0  -3  21   14.18    1.55
   0  -3  20   11.87    1.85
   0   3 -20   12.14    1.63
   0   3 -20   17.18    1.91
   0   3 -19   86.08    4.45
   0   3 -19   86.22    4.63
   0   3 -18  102.78    5.33
   0   3 -18  108.76    5.54
   0   3 -17  156.83    7.06
   0   3 -17  130.29    6.74
   0   3 -16   33.31    3.16
   0   3 -16   37.06    3.06
   0  -3  16   27.72    5.26
   0   3 -15  278.40    6.56
   0  -3  15  253.67   11.03
   0   3 -15  248.98    6.44
   0   3 -14  446.77   18.25
   0   3 -14  446.22   18.15
   0  -3  14  453.69   21.29
   0   3 -13  257.26    9.78
   0   3 -13  247.86    9.79
   0  -3  13  271.02   13.00
   0   3 -12  216.07    8.99
   0  -3  12  199.40    8.65
   0  -3  12  216.15    8.90
   0  -3  12  232.31   11.97
   0   3 -11   72.47    3.97
   0  -3  11   85.13    6.00
   0  -3  11   78.42    3.68
   0  -3  11   82.74    3.87
   0  -3  10   12.36    1.54
   0  -3  10   15.03    1.47
   0  -3  10   11.68    1.82
   0   3 -10   10.12    1.71
   0  -3  10   12.98    3.11
   0  -3  10   10.84    3.27
   0  -3   9  173.92    8.03
   0  -3   9  187.90    7.85
   0   3  -8  500.98   19.78
   0   3  -7 2903.78  110.74
   0   3  -6  542.70   21.28
   0   3  -5 9999.00  379.51
   0   3  -4 9280.16  350.95
   0  -3   4 9172.60  351.69
   0   3  -3 1993.60   71.79
   0   3  -3 1816.55   71.47
   0   3  -2 1960.21   70.33
   0   3  -2 1723.83   70.07
   0  -3   2 1918.56   70.47
   0   3  -1  815.79   31.83
   0  -3   1  839.77   32.06
   0   3   0  115.62    5.12
   0   3   1  383.29   15.67
   0   3   1  416.08   15.87
   0   3   2  355.23   13.54
   0   3   2  319.57   13.66
   0   3   3  543.42   21.27
   0   3   4   35.44    2.28
   0   3   5  566.09   21.51
   0   3   5  513.01   22.02
   0   3   6  545.18   23.51
   0   3   6  557.12   22.78
   0   3   6  607.32   22.51
   0   3   7   89.26    4.04
   0   3   7   86.82    4.33
   0  -3  -7   81.93    3.98
   0   3   7   95.31    5.38
   0   3   8  243.76    9.42
   0   3   8  229.72   10.80
   0   3   9  487.51   19.83
   0   3   9  506.89   19.49
   0   3   9  461.78   19.50
   0  -3  -9  510.93   19.50
   0   3   9  507.84   21.23
   0   3  10    6.93    1.68
   0   3  10    7.10    2.16
   0   3  10    7.31    1.58
   0  -3 -10    6.05    1.56
   0   3  10    6.85    3.13
   0   3  10    7.65    1.68
   0   3  11   10.97    1.86
   0   3  11   10.18    2.32
   0   3  11   10.49    1.85
   0  -3 -11   13.15    1.95
   0   3  12  209.55    9.03
   0   3  12  182.87    8.18
   0   3  12  189.58    8.45
   0   3  13   67.06    4.71
   0   3  13   76.82    4.02
   0   3  13   80.74    4.26
   0   3  14   16.25    2.78
   0   3  14   13.21    1.95
   0   3  15   44.88    3.47
   0   3  15   39.55    2.73
   0   3  16    2.04    2.03
   0   3  17  160.56    7.01
   0   3  17  155.96    7.19
   0  -4  21    7.30    1.38
   0   4 -20   10.84    1.87
   0   4 -20   10.75    1.73
   0   4 -19   31.21    2.75
   0   4 -19   38.12    2.90
   0   4 -18   39.76    3.28
   0   4 -18   53.81    3.56
   0   4 -17  156.04    7.36
   0   4 -17  143.93    7.09
   0   4 -16   54.96    3.36
   0  -4  16   45.05    5.80
   0   4 -15  218.89    9.70
   0   4 -15  219.33    9.64
   0  -4  15  203.51   12.34
   0   4 -14  403.86   17.11
   0   4 -14  433.23   17.17
   0  -4  14  423.88   20.53
   0   4 -13  179.70    8.50
   0  -4  13  190.67    8.33
   0  -4  13  200.71    8.11
   0   4 -12  146.97    6.63
   0  -4  12  148.90    6.24
   0  -4  12  139.21    6.42
   0  -4  12  159.45    9.29
   0  -4  12  157.72    9.38
   0   4 -11  103.85    5.34
   0  -4  11  129.01    5.12
   0  -4  11  130.17    5.30
   0  -4  11   97.24    5.38
   0  -4  11  119.35    7.76
   0  -4  11  127.05    7.68
   0  -4  10  763.28   31.54
   0   4 -10  795.35   31.49
   0  -4  10  864.24   31.39
   0   4  -9 1159.80   41.34
   0   4  -9 1262.17   40.83
   0   4  -8  501.85   20.10
   0   4  -7  807.71   31.63
   0   4  -6  483.84   19.36
   0  -4   5 5668.61  196.23
   0   4  -5 4888.16  195.12
   0   4  -4 3520.86  142.10
   0   4  -4 4167.73  142.60
   0   4  -3  358.47   14.42
   0   4  -3  376.05   14.75
   0  -4   2    3.82    1.26
   0   4  -2    3.31    1.22
   0   4  -2    3.37    1.28
   0  -4   1  191.86    8.40
   0   4  -1  198.49    8.23
   0   4   0  974.73   38.41
   0   4   0  935.94   38.36
   0   4   1    3.44    1.58
   0   4   1    1.42    1.27
   0   4   2   19.95    2.39
   0   4   2   18.08    1.96
   0   4   3  114.74    5.98
   0   4   3  115.18    5.47
   0   4   4 1419.25   54.81
   0   4   5   81.89    4.24
   0   4   5   84.08    4.58
   0   4   5   90.00    5.26
   0   4   6  258.13    9.79
   0   4   6  238.31   10.97
   0   4   7   49.66    2.84
   0   4   7   48.33    3.17
   0   4   7   47.59    4.13
   0   4   8  113.94    4.87
   0   4   8   98.58    4.81
   0   4   8   88.81    5.05
   0   4   8  103.56    4.77
   0   4   8  104.25    6.56
   0   4   9  141.47    6.64
   0   4   9  150.74    6.59
   0   4   9  124.84    6.93
   0   4   9  145.62    8.66
   0   4  10  197.97    8.81
   0   4  10  202.71    8.66
   0   4  10  197.65    9.17
   0   4  10  208.09    8.70
   0   4  11   47.36    3.69
   0   4  11   43.72    3.03
   0   4  11   39.32    3.02
   0   4  12  335.82   14.04
   0   4  12  330.41   14.24
   0   4  13   12.30    2.82
   0   4  13   12.73    2.11
   0   4  13   14.11    2.05
   0   4  14    4.54    2.40
   0   4  14    3.66    1.65
   0   4  15   44.09    2.74
   0   4  15   46.32    3.25
   0   4  15   43.38    3.48
   0   4  16  220.77    9.40
   0   4  17   49.60    2.76
   0   5 -21   40.21    2.48
   0   5 -20  140.31    6.26
   0   5 -20  134.51    6.32
   0   5 -19  201.68    8.80
   0   5 -19  196.41    8.80
   0   5 -18   14.31    2.30
   0   5 -18   13.67    2.42
   0   5 -17   96.64    3.92
   0   5 -17  104.24    4.05
   0   5 -16    1.45    2.21
   0  -5  16    0.55    3.49
   0   5 -15  435.45   17.99
   0  -5  15  452.14   21.55
   0   5 -14  114.90    5.77
   0  -5  14  107.79    5.38
   0   5 -13  149.00    6.91
   0  -5  13  150.32    6.58
   0  -5  13  169.33    9.84
   0   5 -12 1032.51   40.66
   0  -5  12 1045.00   40.75
   0  -5  12 1087.15   43.70
   0  -5  12 1032.09   43.84
   0  -5  12 1053.35   40.43
   0  -5  11  183.09    8.12
   0  -5  11  186.10   10.65
   0  -5  11  191.41    7.84
   0  -5  10 2444.70   98.75
   0   5 -10 2879.85   99.64
   0  -5   9 1099.24   41.28
   0   5  -9 1015.15   41.91
   0  -5   8  131.34    5.76
   0   5  -8  134.73    6.52
   0   5  -7  131.89    6.54
   0   5  -6 1337.92   51.97
   0  -5   5   84.80    5.49
   0   5  -5   80.02    4.51
   0   5  -4  509.12   20.75
   0   5  -4  548.46   21.15
   0  -5   3   80.44    4.46
   0   5  -3   84.21    4.23
   0   5  -3   87.06    4.46
   0  -5   2  102.06    5.06
   0   5  -2   97.11    4.86
   0   5  -2  100.46    5.04
   0  -5   1 1005.23   40.74
   0   5  -1 1079.26   40.64
   0   5   0  189.80    8.28
   0   5   0  196.90    8.32
   0   5   1   10.04    2.62
   0   5   1    7.12    2.12
   0   5   2  520.69   20.42
   0   5   2  476.62   20.08
   0   5   3   36.41    2.32
   0   5   3   39.04    3.11
   0   5   3   38.01    3.74
   0   5   4  401.76   17.03
   0   5   4  416.02   16.34
   0   5   5    1.72    1.87
   0   5   5    4.57    1.52
   0   5   6   65.76    3.40
   0   5   6   66.72    4.97
   0   5   6   54.10    3.22
   0   5   7    5.91    1.60
   0   5   7    5.61    1.89
   0   5   7    4.85    1.69
   0   5   7    5.64    3.10
   0   5   8   33.32    2.46
   0   5   8   28.87    2.43
   0   5   8   28.68    2.54
   0   5   8   27.01    2.88
   0   5   8   28.11    4.38
   0   5   9   59.79    3.41
   0   5   9   58.49    3.52
   0   5   9   47.94    5.67
   0   5   9   54.62    3.97
   0   5   9   59.52    3.57
   0   5  10  244.11   10.70
   0   5  10  245.93   10.57
   0   5  10  263.98   11.24
   0   5  11   45.19    3.15
   0   5  11   38.89    3.06
   0   5  11   39.39    3.74
   0   5  12  362.20   14.84
   0   5  12  355.99   15.44
   0   5  12  363.05   15.00
   0   5  12  369.93   15.36
   0   5  13   14.74    2.06
   0   5  13   13.93    2.68
   0   5  13   15.08    2.48
   0   5  14    1.38    1.33
   0   5  14    1.90    1.48
   0   5  14    0.38    1.87
   0   5  15   52.32    2.87
   0   5  15   56.37    3.31
   0   5  16    9.68    1.50
   0   6 -21   26.73    1.96
   0   6 -20   35.98    2.62
   0   6 -19   79.85    4.37
   0   6 -18  138.88    6.65
   0   6 -17   38.23    3.22
   0   6 -16   56.74    3.95
   0  -6  16   61.72    6.68
   0   6 -16   58.60    3.98
   0  -6  15    4.07    1.73
   0   6 -15    4.44    2.24
   0   6 -15    4.12    2.22
   0  -6  15    5.37    4.20
   0  -6  14   38.52    2.66
   0  -6  14   40.41    5.55
   0  -6  14   37.41    5.15
   0   6 -14   32.88    3.06
   0  -6  13  537.18   21.60
   0  -6  13  478.37   24.90
   0  -6  13  518.07   24.95
   0  -6  12  343.39   14.93
   0  -6  12  357.89   18.36
   0  -6  11  294.52   12.19
   0  -6  10  350.45   14.24
   0   6 -10  353.49   14.20
   0   6 -10  355.56   15.25
   0  -6   9 3036.82  117.94
   0   6  -9 3239.10  119.07
   0  -6   8   31.76    2.20
   0   6  -8   30.08    3.09
   0  -6   7 1236.92   48.63
   0   6  -7 1342.31   49.67
   0  -6   6  379.73   14.99
   0   6  -6  394.82   16.01
   0   6  -5 2679.07  103.09
   0   6  -4 1435.03   56.49
   0   6  -4 1463.68   56.19
   0   6  -3  133.65    6.89
   0   6  -3  140.87    6.67
   0  -6   3  129.96    6.64
   0   6  -2    4.63    2.49
   0  -6   2    4.51    2.17
   0   6  -1  108.66    5.94
   0   6  -1  116.13    5.98
   0  -6   1  107.74    5.80
   0   6  -1  112.62    5.45
   0   6   0   50.01    3.83
   0   6   0   51.96    2.86
   0   6   0   53.26    3.22
   0   6   0   56.40    4.18
   0  -6   0   48.73    3.70
   0   6   1   15.01    2.09
   0   6   1   11.37    1.80
   0   6   1   14.03    2.52
   0   6   1   14.45    2.99
   0  -6  -1   11.83    2.37
   0   6   1   10.91    1.66
   0   6   1   12.27    2.08
   0   6   2  750.54   29.37
   0   6   2  774.57   30.24
   0  -6  -2  841.08   30.56
   0   6   2  751.42   30.42
   0   6   2  723.88   29.13
   0   6   3    1.90    1.64
   0   6   3    3.51    2.12
   0   6   3    0.76    2.51
   0   6   3    2.50    1.54
   0   6   4    1.92    1.59
   0   6   4    1.37    1.96
   0   6   4    1.36    2.63
   0   6   4    1.25    1.44
   0   6   5  593.98   23.21
   0   6   5  573.80   24.21
   0   6   6  245.38   13.03
   0   6   6  274.40   11.16
   0   6   7 1012.22   41.37
   0   6   7 1172.88   41.62
   0   6   7 1037.82   41.43
   0   6   7 1095.54   44.07
   0   6   8    3.37    1.74
   0   6   8    2.29    1.79
   0   6   8    3.34    2.03
   0   6   8    1.07    2.06
   0   6   8    4.93    4.11
   0   6   9   24.65    2.53
   0   6   9   25.33    3.01
   0   6   9   23.42    2.76
   0   6   9   19.37    2.26
   0   6  10   35.34    3.05
   0   6  10   34.59    2.91
   0   6  10   34.13    3.24
   0   6  11   15.21    2.32
   0   6  11   15.91    2.59
   0   6  11   15.72    2.44
   0   6  12  182.72    8.44
   0   6  12  203.51    8.84
   0   6  13   80.07    3.96
   0   6  13   61.83    4.04
   0   6  14   11.44    1.47
   0   6  14   10.76    1.53
   0   6  14   12.79    1.94
   0   6  15   33.23    2.29
   0   7 -21    8.61    1.45
   0   7 -21   11.42    1.43
   0   7 -20   32.69    2.43
   0   7 -20   29.75    2.31
   0   7 -19   61.76    3.67
   0   7 -19   65.63    3.74
   0   7 -18    3.91    1.97
   0   7 -18    4.77    2.05
   0   7 -17   84.85    4.89
   0   7 -17   95.05    5.01
   0   7 -16  176.14    7.69
   0   7 -16  145.83    7.56
   0  -7  16  168.81   10.98
   0  -7  15   32.65    2.49
   0  -7  15   36.16    5.41
   0  -7  15   27.95    5.06
   0   7 -15   33.31    2.95
   0  -7  14  720.56   27.40
   0  -7  14  704.73   31.41
   0  -7  14  701.97   31.77
   0  -7  14  666.49   27.76
   0  -7  13    2.24    1.50
   0   7 -13    1.24    2.02
   0  -7  13    1.41    2.02
   0  -7  13    0.99    3.58
   0  -7  13    4.74    3.76
   0   7 -12   63.26    3.75
   0  -7  12   66.80    3.31
   0  -7  12   56.63    3.66
   0  -7  12   56.52    6.04
   0  -7  11  373.48   16.34
   0   7 -11  404.87   17.77
   0   7 -10  727.44   27.74
   0  -7  10  645.58   26.14
   0   7  -9  926.53   38.55
   0  -7   9  975.79   37.29
   0   7  -8    6.42    2.20
   0  -7   8    5.20    1.43
   0   7  -7    4.48    2.26
   0  -7   7    3.55    1.42
   0   7  -6  162.77    7.87
   0  -7   6  149.13    8.85
   0  -7   6  149.57    6.61
   0   7  -5  291.93   13.74
   0   7  -5  306.69   12.36
   0  -7   5  327.39   12.67
   0   7  -4  528.99   20.56
   0   7  -4  553.49   21.76
   0  -7   4  496.19   20.82
   0   7  -3  225.87   10.01
   0   7  -3  212.84    8.49
   0  -7   3  202.83    8.77
   0   7  -3  191.33    9.58
   0   7  -2    6.29    1.73
   0   7  -2    8.22    2.48
   0  -7   2    5.44    1.65
   0  -7   2    5.77    1.93
   0   7  -2    8.33    2.67
   0   7  -1 1711.76   62.00
   0   7  -1 1772.09   63.62
   0   7  -1 1604.60   62.13
   0  -7   1 1520.79   63.09
   0   7  -1 1565.56   63.29
   0   7  -1 1481.46   62.67
   0   7   0    3.67    2.20
   0   7   0    3.53    1.91
   0   7   0    2.92    1.63
   0  -7   0    1.78    1.72
   0   7   0    2.99    2.56
   0   7   0    4.45    2.01
   0   7   1    6.08    2.22
   0   7   1    4.83    1.66
   0   7   1    5.54    1.90
   0   7   1    5.26    2.67
   0  -7  -1    4.79    1.88
   0   7   1    7.03    1.95
   0   7   2    7.83    2.42
   0   7   2    9.08    1.70
   0  -7  -2    6.56    1.95
   0   7   2   10.81    3.05
   0   7   2   10.80    2.04
   0   7   3   98.76    5.88
   0   7   3   87.15    4.63
   0   7   3   93.12    6.44
   0   7   4  656.97   26.37
   0   7   4  643.26   25.09
   0   7   4  566.70   27.79
   0   7   4  644.05   27.01
   0   7   4  625.28   24.85
   0   7   5  271.46   16.45
   0   7   5  317.69   13.80
   0   7   6    6.90    2.00
   0   7   7   11.41    2.15
   0   7   7   11.42    4.53
   0   7   7    9.55    1.83
   0   7   8  477.19   18.18
   0   7   8  455.05   18.39
   0   7   8  458.76   18.69
   0   7   8  474.19   18.39
   0   7   8  401.36   18.16
   0   7   9  371.43   15.03
   0   7   9  350.87   15.02
   0   7   9  364.84   15.34
   0   7  10    0.97    1.87
   0   7  10    0.48    2.23
   0   7  10    2.45    2.26
   0   7  11   68.62    4.00
   0   7  11   68.77    4.20
   0   7  12  177.31    7.60
   0   7  12  161.95    7.73
   0   7  13    7.77    1.52
   0   7  13    6.20    1.44
   0   7  13    4.24    1.72
   0   7  14   50.76    2.59
   0   7  14   53.29    2.66
   0   7  14   55.66    2.99
   0   8 -20   61.97    3.36
   0   8 -20   61.36    3.27
   0   8 -19   67.29    3.80
   0   8 -19   77.87    3.98
   0   8 -18   36.29    2.74
   0   8 -17  214.46    9.41
   0   8 -16  112.41    5.65
   0   8 -15  155.81    7.30
   0  -8  15  167.65   10.70
   0  -8  15  141.50   10.23
   0   8 -15  162.19    7.46
   0  -8  14 2416.16   92.59
   0  -8  14 2511.34   92.25
   0   8 -14 2438.37   88.14
   0  -8  13  449.84   18.82
   0   8 -13  464.01   18.78
   0  -8  12   64.25    3.86
   0  -8  12   57.71    6.31
   0   8 -12   64.80    3.78
   0  -8  11  292.24   12.13
   0   8 -11  276.89   13.74
   0   8 -11  296.68   12.12
   0   8 -10    2.35    2.53
   0  -8  10    2.82    1.55
   0   8 -10    2.61    1.58
   0   8  -9  130.50    7.65
   0  -8   9  138.89    6.20
   0   8  -8  188.66    9.45
   0  -8   8  181.85    7.92
   0  -8   7   45.61    4.88
   0   8  -7   47.61    4.13
   0  -8   7   49.93    2.93
   0  -8   6  103.12    7.25
   0  -8   6   94.97    4.81
   0  -8   5  347.91   14.40
   0   8  -5  378.42   15.97
   0  -8   4   42.27    2.73
   0   8  -4   41.87    3.96
   0   8  -3  261.77   10.39
   0   8  -3  276.15   11.87
   0   8  -2   70.63    3.46
   0   8  -2   75.29    5.05
   0  -8   2   66.51    4.19
   0  -8   2   63.66    3.63
   0   8  -2   81.98    5.09
   0   8  -1    4.00    2.34
   0   8  -1    1.16    1.67
   0   8  -1    1.71    2.38
   0   8  -1    1.76    1.18
   0  -8   1    1.71    1.52
   0   8  -1    2.31    2.75
   0  -8   1    1.07    1.59
   0   8   0   89.47    4.65
   0   8   0  107.46    5.36
   0   8   0  106.91    6.18
   0   8   0  103.09    6.40
   0   8   0  113.02    7.63
   0   8   0   88.57    5.11
   0   8   0   90.51    4.67
   0   8   1    0.66    1.38
   0   8   1   -0.07    2.16
   0   8   1    0.28    2.40
   0   8   1    3.01    3.03
   0   8   1   -0.45    3.01
   0   8   1    2.29    1.93
   0   8   1    1.08    1.74
   0   8   2  168.42    7.80
   0   8   2  189.47    9.63
   0   8   2  183.97   10.03
   0   8   2  183.95   10.72
   0   8   2  167.09    8.27
   0   8   2  175.05    7.91
   0   8   3   65.53    5.12
   0   8   3   64.08    6.22
   0   8   3   52.47    5.53
   0   8   3   55.51    3.69
   0   8   4  339.44   16.07
   0   8   4  355.08   17.04
   0   8   4  311.11   17.42
   0   8   4  322.37   14.35
   0   8   5  172.02   11.02
   0   8   5  183.26    8.52
   0   8   6  139.70    6.75
   0   8   6  158.12    7.16
   0   8   7  335.08   13.81
   0   8   7  345.04   14.02
   0   8   7  323.76   13.96
   0   8   8    9.63    2.19
   0   8   8   11.12    1.84
   0   8   8   11.67    2.62
   0   8   8   10.13    2.49
   0   8   9    4.86    1.96
   0   8   9    3.37    2.19
   0   8  10    0.24    1.73
   0   8  10    0.64    2.01
   0   8  11   81.38    4.14
   0   8  11   74.79    4.32
   0   8  12   91.95    4.24
   0   8  12   86.51    4.28
   0   8  12   81.09    4.40
   0   8  13   73.82    3.34
   0   8  13   67.54    3.31
   0   9 -20    1.47    1.16
   0   9 -19    5.94    1.45
   0   9 -18   97.08    4.75
   0   9 -17  160.27    7.37
   0   9 -17  170.57    7.51
   0   9 -16  347.02   13.75
   0   9 -16  314.83   13.76
   0   9 -15   30.98    2.61
   0   9 -15   25.09    2.67
   0  -9  14 1030.64   38.43
   0   9 -14  980.86   38.28
   0  -9  13   36.48    2.97
   0  -9  13   37.84    5.27
   0  -9  13   30.24    5.35
   0   9 -13   34.14    2.91
   0   9 -12    3.31    1.92
   0  -9  12    4.41    1.96
   0  -9  12    4.91    3.86
   0  -9  11  258.11   11.18
   0   9 -11  285.89   13.47
   0   9 -11  267.77   11.23
   0   9 -10    7.27    3.16
   0   9 -10    5.89    1.66
   0  -9  10    5.98    1.73
   0   9  -9   36.94    4.22
   0  -9   9   32.44    2.53
   0   9  -8    2.94    2.78
   0  -9   8    3.96    1.57
   0  -9   7   82.57    6.88
   0   9  -7   83.25    5.95
   0  -9   7   84.67    4.33
   0   9  -6  472.87   23.81
   0  -9   6  470.35   20.03
   0   9  -5   94.39    7.72
   0  -9   5   81.41    4.31
   0   9  -5   92.32    6.14
   0   9  -4   20.30    2.10
   0   9  -4   29.79    4.55
   0  -9   4   22.14    2.18
   0   9  -4   25.46    3.50
   0   9  -3  203.11    8.78
   0  -9   3  205.84    8.92
   0   9  -3  223.29   12.46
   0   9  -2  127.17    5.93
   0  -9   2  129.26    6.16
   0   9  -2  149.75    8.09
   0   9  -2  138.87    9.48
   0   9  -1   50.86    4.64
   0  -9   1   45.91    3.14
   0   9  -1   50.69    5.82
   0   9  -1   58.06    5.14
   0   9  -1   46.23    3.13
   0   9   0    8.14    3.09
   0   9   0    6.87    1.78
   0  -9   0    5.42    1.81
   0   9   0    6.70    3.65
   0   9   0    4.43    3.51
   0   9   0    9.18    2.83
   0   9   1 1341.49   56.37
   0   9   1 1404.42   58.45
   0   9   1 1308.42   59.69
   0   9   1 1437.54   58.86
   0   9   1 1434.70   56.42
   0   9   2  442.02   18.86
   0   9   2  489.74   21.18
   0   9   2  411.15   21.86
   0   9   2  496.02   21.86
   0   9   2  397.64   19.28
   0   9   2  467.81   19.04
   0   9   3   75.34    6.26
   0   9   3   74.18    4.70
   0   9   3   72.34    7.12
   0   9   4   27.12    5.20
   0   9   4   40.32    3.53
   0   9   5    9.28    2.55
   0   9   5    7.26    1.99
   0   9   5    4.83    2.54
   0   9   6    0.50    2.22
   0   9   6    0.78    1.95
   0   9   6    1.06    1.78
   0   9   7  172.50    7.68
   0   9   7  160.86    7.41
   0   9   8   12.44    2.19
   0   9   8   12.91    1.75
   0   9   8   14.02    2.59
   0   9   9   12.80    2.11
   0   9   9   17.71    2.40
   0   9  10   18.40    2.04
   0   9  10   17.70    2.23
   0   9  11   47.94    2.70
   0   9  11   44.76    2.75
   0   9  12    1.88    0.95
   0   9  12    2.50    1.05
   0  10 -19  182.86    8.23
   0  10 -19  209.90    8.30
   0  10 -18   83.54    4.10
   0  10 -18   90.05    4.32
   0  10 -17    3.91    1.68
   0  10 -17    1.24    1.39
   0  10 -16  132.25    6.04
   0  10 -16  131.55    6.22
   0 -10  15  159.43    7.04
   0  10 -15  142.55    6.74
   0  10 -15  153.89    7.01
   0  10 -14    7.37    1.97
   0  10 -14    7.68    1.69
   0 -10  14    7.30    2.03
   0 -10  13   49.13    6.39
   0  10 -13   59.22    3.83
   0 -10  12   12.40    2.09
   0  10 -12    9.87    2.00
   0  10 -11    2.91    1.77
   0 -10  11    1.99    1.77
   0  10 -11    1.45    3.38
   0 -10  10  146.04    6.54
   0  10 -10  129.67    6.38
   0  10  -9   28.60    6.05
   0 -10   9   32.46    2.56
   0  10  -9   31.74    4.45
   0  10  -9   27.94    2.25
   0  10  -8    9.43    4.21
   0 -10   8    5.75    3.38
   0  10  -8    8.45    3.46
   0  10  -8    3.43    1.39
   0 -10   8    5.62    1.76
   0 -10   7   84.24    7.56
   0  10  -7  105.68    8.84
   0 -10   7  102.89    5.18
   0  10  -6  163.27    7.36
   0  10  -6  165.81   11.07
   0 -10   6  135.43    9.91
   0 -10   6  159.67    7.21
   0  10  -6  166.82    9.53
   0  10  -5    8.39    1.92
   0  10  -5    2.63    3.91
   0 -10   5    8.38    3.61
   0 -10   5    6.00    1.74
   0  10  -5    9.35    3.32
   0 -10   4  184.35    8.37
   0  10  -4  193.56    8.39
   0  10  -4  203.14   12.11
   0  10  -3  503.82   20.21
   0 -10   3  500.12   20.36
   0  10  -3  553.07   22.92
   0  10  -3  487.90   24.30
   0 -10   2  125.89    6.33
   0  10  -2  137.32    9.86
   0  10  -2  136.56    6.63
   0  10  -1   60.56    5.64
   0 -10   1   60.39    3.73
   0  10  -1   51.15    6.17
   0  10  -1   61.25    3.78
   0  10   0  335.30   15.69
   0 -10   0  320.88   13.30
   0  10   0  290.01   16.51
   0  10   0  313.39   13.24
   0  10   1  337.90   16.26
   0 -10  -1  309.58   13.71
   0  10   1  294.38   16.63
   0  10   1  353.74   13.72
   0  10   2  418.73   19.45
   0  10   2  388.27   16.83
   0 -10  -2  456.21   17.26
   0  10   2  422.57   20.88
   0 -10  -3   82.80    4.68
   0  10   3   86.39    7.47
   0  10   4   11.82    2.12
   0  10   5    7.90    1.99
   0  10   6    3.50    1.92
   0  10   6    3.86    1.70
   0  10   7   41.57    2.73
   0  10   7   42.72    3.02
   0  10   8    0.84    1.61
   0  10   8    1.85    1.22
   0 -10  -8    0.45    1.40
   0  10   9   20.08    1.88
   0 -10  -9   11.77    1.60
   0  10  10   12.40    1.54
   0  10  10   11.69    1.46
   0  10  11   -0.28    0.77
   0  10  11    1.14    0.88
   0  11 -19  194.25    8.08
   0  11 -18   67.90    3.62
   0  11 -18   69.72    3.47
   0  11 -17  111.05    5.12
   0  11 -16   43.84    2.81
   0  11 -15   14.48    1.97
   0 -11  14  184.07    7.67
   0  11 -14  156.78    7.44
   0 -11  13   28.10    2.37
   0  11 -13   19.88    2.17
   0  11 -12    1.52    1.56
   0 -11  12    1.99    1.71
   0  11 -12    3.14    3.94
   0 -11  12    1.17    3.41
   0  11 -11   52.78    7.11
   0 -11  11   53.79    3.18
   0  11 -11   43.16    5.38
   0  11 -11   42.25    2.93
   0  11 -10   59.46    7.16
   0 -11  10   72.79    3.73
   0  11 -10   72.71    6.46
   0  11 -10   54.74    3.43
   0 -11   9  259.19   11.50
   0  11  -9  302.30   14.70
   0  11  -8   44.72    3.61
   0  11  -8   47.20    6.84
   0 -11   8   52.81    5.90
   0 -11   8   54.16    3.27
   0  11  -8   57.91    5.78
   0  11  -7    0.93    1.87
   0  11  -7    4.48    3.96
   0 -11   7   -1.14    3.21
   0 -11   7    0.51    1.66
   0  11  -7    1.53    3.46
   0  11  -6   30.18    2.80
   0  11  -6   33.23    5.41
   0 -11   6   29.89    4.84
   0 -11   6   35.73    2.70
   0  11  -6   38.87    4.90
   0  11  -5   79.69    4.75
   0 -11   5   79.42    7.39
   0 -11   5   88.54    4.63
   0 -11   4   81.76    4.32
   0  11  -4   75.47    4.17
   0  11  -4   83.77    7.67
   0  11  -3   53.45    5.67
   0 -11   3   50.57    3.28
   0  11  -3   49.15    6.29
   0  11  -3   48.72    3.55
   0  11  -2  325.93   16.66
   0 -11   2  338.02   14.02
   0  11  -2  308.06   17.45
   0  11  -2  346.50   14.20
   0  11  -1  204.97   11.89
   0 -11   1  212.22    9.24
   0  11  -1  196.77   12.52
   0  11  -1  211.92    9.31
   0  11   0  701.60   31.86
   0 -11   0  777.04   29.25
   0  11   0  654.44   32.34
   0  11   0  735.00   29.19
   0  11   1   -1.55    3.71
   0 -11  -1    0.50    1.73
   0  11   1   -1.74    3.56
   0  11   1    1.39    1.65
   0 -11  -2   59.20    3.67
   0  11   3   89.79    4.74
   0 -11  -3   86.82    4.64
   0  11   4    8.40    1.97
   0 -11  -4    7.49    1.85
   0  11   5   39.08    2.68
   0  11   5   37.60    2.78
   0 -11  -5   30.41    2.57
   0  11   6    0.21    1.56
   0  11   6    1.03    1.40
   0 -11  -6    0.32    1.32
   0  11   7   68.40    3.21
   0  11   7   75.51    3.60
   0  11   8   38.30    2.43
   0  11   8   35.89    2.36
   0  11   9   19.61    1.51
   0  11   9   17.20    1.55
   0  12 -18   21.62    1.77
   0  12 -17   53.41    3.11
   0  12 -16    4.04    1.55
   0 -12  14   94.40    4.61
   0 -12  13   78.47    4.14
   0  12 -13   85.39    4.63
   0 -12  12    2.41    1.54
   0  12 -12    3.71    1.94
   0 -12  11   83.73    4.48
   0  12 -11  100.91    5.00
   0 -12  10  496.49   18.91
   0  12 -10  438.84   19.21
   0 -12   9   25.65    2.21
   0  12  -9   29.45    2.71
   0  12  -9   31.44    5.42
   0  12  -8   74.67    4.36
   0  12  -8   73.03    7.29
   0 -12   8   72.05    7.00
   0 -12   8   81.99    4.15
   0  12  -8   85.04    7.24
   0  12  -7   31.22    2.65
   0 -12   7   29.41    4.96
   0  12  -7   30.32    5.24
   0 -12   7   25.68    2.34
   0  12  -7   35.43    5.11
   0  12  -6  237.17    9.69
   0  12  -6  228.10   13.60
   0 -12   6  214.65    9.52
   0  12  -5  174.70    7.40
   0 -12   5  166.38    7.44
   0  12  -5  153.33   10.89
   0  12  -5  165.33    7.87
   0  12  -4   46.31    5.78
   0 -12   4   37.63    2.76
   0  12  -4   38.49    5.62
   0 -12   4   38.25    5.35
   0  12  -4   38.82    3.21
   0 -12   3   51.25    3.12
   0 -12   3   35.62    5.40
   0  12  -3   35.80    5.49
   0  12  -3   46.11    3.37
   0  12  -2  253.26   10.52
   0 -12   2  232.18   10.25
   0  12  -1   50.01    3.22
   0 -12   1   43.91    3.01
   0  12   0    8.33    1.76
   0 -12   0    9.48    1.79
   0  12   1   10.42    2.12
   0 -12  -1   11.29    1.79
   0  12   2   11.05    2.05
   0 -12  -2   11.28    1.72
   0  12   3    2.93    1.65
   0 -12  -3    1.96    1.34
   0  12   4   33.18    2.35
   0 -12  -4   27.07    2.05
   0  12   5   65.35    3.30
   0  12   5   60.19    3.40
   0  12   6    1.41    1.27
   0  12   6    0.42    1.20
   0  12   6    2.26    1.01
   0  12   7   31.55    1.97
   0  12   7   29.13    1.96
   0  12   8   32.26    1.70
   0  13 -17   55.83    2.94
   0  13 -16   26.91    1.82
   0  13 -15   26.12    2.04
   0  13 -15   27.11    2.19
   0  13 -14   47.70    2.99
   0  13 -14   52.33    3.11
   0  13 -13   45.95    3.03
   0 -13  13   50.93    2.74
   0  13 -12   65.80    3.87
   0 -13  12   71.13    3.51
   0  13 -11   56.64    3.44
   0 -13  11   55.55    3.07
   0  13 -10  120.00    5.72
   0 -13  10  113.27    5.26
   0  13  -9   92.87    4.57
   0  13  -9   85.46    4.90
   0 -13   9   82.04    4.17
   0  13  -8   25.59    2.24
   0  13  -8   22.57    2.71
   0 -13   8   23.51    2.01
   0  13  -7  341.25   13.14
   0  13  -7  346.57   13.61
   0  13  -6   38.74    3.01
   0 -13   6   29.02    2.28
   0  13  -5   35.08    2.82
   0 -13   5   27.33    2.22
   0  13  -4  191.37    8.17
   0 -13   4  172.39    7.74
   0  13  -3   63.77    3.57
   0 -13   3   54.41    3.18
   0  13  -2  399.62   15.78
   0 -13   2  378.93   15.55
   0  13  -1   26.44    2.08
   0 -13   1   20.60    1.87
   0  13   0   27.10    2.36
   0  13   0   25.13    1.95
   0  13   1    5.57    1.33
   0  13   1    7.86    1.71
   0  13   2    4.60    1.55
   0  13   2    5.84    1.41
   0  13   2    4.11    1.25
   0  13   3   50.42    2.75
   0  13   3   44.15    2.57
   0  13   4    8.31    1.28
   0  13   4    9.80    1.25
   0  13   5   34.41    1.81
   0  13   5   33.31    1.89
   0  13   6   29.27    1.59
   0  14 -15   53.19    2.69
   0  14 -14   22.13    1.73
   0  14 -14   20.95    1.73
   0  14 -13    1.19    1.12
   0  14 -13    1.39    1.33
   0  14 -12  342.86   13.82
   0  14 -11    4.22    1.27
   0  14 -10   24.37    2.30
   0  14  -9   73.65    4.06
   0  14  -8    0.42    1.10
   0  14  -8   -0.61    1.61
   0  14  -7   29.23    2.07
   0  14  -7   27.90    2.43
   0  14  -6   12.78    1.64
   0  14  -6   12.84    1.93
   0  14  -5   79.51    4.03
   0  14  -5   83.51    4.20
   0  14  -4   20.67    1.95
   0  14  -4   20.54    1.98
   0  14  -3    1.15    1.36
   0  14  -3    1.42    1.27
   0  14  -2  105.54    4.78
   0  14  -1   13.57    1.45
   0  14   0   16.68    1.50
   0  14   0   15.33    1.66
   0  14   1   22.06    1.61
   0  14   1   20.77    1.74
   0  14   2    8.15    1.18
   0  14   2    8.50    1.11
   0  14   3   33.32    1.79
   0  14   3   31.82    1.73
   0  15 -14    1.10    0.70
   0  15 -13   34.80    2.01
   0  15 -11    1.09    1.12
   0  15 -10   80.34    3.87
   0  15  -9  162.24    6.94
   0  15  -8   -0.04    1.19
   0  15  -7   13.55    1.54
   0  15  -6   69.43    3.26
   0  15  -6   61.36    3.10
   0  15  -5   14.71    1.39
   0  15  -5   14.86    1.44
   0  15  -4   19.55    1.42
   0  15  -4   16.42    1.52
   0  15  -3   17.52    1.50
   0  15  -1   19.83    1.23
   0  15   0   30.81    1.69
   0  16 -10    3.25    0.67
   0  16  -9   82.46    3.55
   0  16  -8    1.05    0.64
  -1  15   0   21.96    1.26
  -1  15   0   19.73    1.34
  -1  15  -1   38.08    1.94
  -1  15  -1   38.15    2.08
  -1  15  -2  109.18    4.63
  -1  15  -3    0.83    1.00
  -1  15  -4   42.01    2.08
  -1  15  -4   38.26    2.26
  -1  15  -5  124.03    5.38
  -1  15  -5  126.25    5.34
  -1  15  -6    3.14    1.04
  -1  15  -6    1.85    1.09
  -1  15  -7   28.39    1.75
  -1  15  -7   27.85    1.98
  -1  15  -8   31.07    2.10
  -1  15  -9   30.40    2.10
  -1  15 -10    1.15    1.15
  -1  15 -11   75.19    3.63
  -1  15 -12   39.04    2.29
  -1  15 -14   36.80    1.87
  -1  14   3    7.36    0.92
  -1  14   2   21.47    1.59
  -1  14   1    4.99    1.27
  -1  14   1    6.16    1.25
  -1  14   0    6.66    1.39
   1 -14   0    8.20    1.13
  -1  14  -1   30.85    2.19
   1 -14   1   27.53    1.86
   1 -14   2   46.50    2.57
  -1  14  -3   93.65    4.35
   1 -14   3   93.04    4.34
  -1  14  -4   42.27    2.65
   1 -14   4   40.39    2.45
  -1  14  -5  153.06    6.37
   1 -14   5  130.61    6.06
  -1  14  -6   11.93    1.78
   1 -14   6    7.80    1.37
  -1  14  -7   49.61    3.03
   1 -14   7   39.41    2.46
  -1  14  -8   10.94    1.93
   1 -14   8   12.93    1.46
  -1  14  -9   43.00    3.06
   1 -14   9   46.27    2.56
  -1  14 -10   46.46    3.05
   1 -14  10   47.60    2.63
  -1  14 -11    8.62    1.70
   1 -14  11    8.87    1.33
   1 -14  12  148.85    6.30
  -1  14 -13    4.15    1.18
   1 -14  13    8.37    1.17
  -1  14 -14   41.05    2.35
  -1  14 -14   43.25    2.51
  -1  14 -15    0.58    0.89
  -1  14 -16    9.44    0.93
  -1  13   6  122.97    4.41
  -1  13   6   89.74    4.24
  -1  13   5   17.52    1.43
  -1  13   5   15.39    1.32
  -1  13   5   16.67    1.20
  -1  13   4    8.66    1.26
  -1  13   4    8.95    1.36
  -1  13   3   19.78    1.75
  -1  13   3   20.84    1.79
   1 -13  -3   17.17    1.57
  -1  13   2   97.70    4.61
   1 -13  -2   92.99    4.43
  -1  13   1    2.40    1.51
   1 -13  -1    1.11    1.28
   1 -13   0   37.32    2.53
   1 -13   1  119.90    5.60
  -1  13  -2    1.63    1.51
   1 -13   2    2.38    1.54
  -1  13  -3    1.44    1.62
   1 -13   3    0.95    1.47
  -1  13  -4    3.29    1.76
   1 -13   4    3.96    1.61
  -1  13  -5    6.65    1.98
   1 -13   5    5.93    1.69
  -1  13  -6  102.42    5.48
   1 -13   6  107.16    5.13
   1 -13   7   15.79    1.94
  -1  13  -8   64.69    3.60
   1 -13   8   70.36    3.69
  -1  13  -9   38.67    2.87
   1 -13   9   50.66    2.87
  -1  13 -10    9.33    1.72
   1 -13  10   10.96    1.68
  -1  13 -11   46.41    3.07
   1 -13  11   50.10    2.92
  -1  13 -12   29.28    2.38
   1 -13  12   27.80    2.18
  -1  13 -13   11.20    1.75
   1 -13  13   14.26    1.65
  -1  13 -14    0.39    1.31
   1 -13  14    0.04    1.21
  -1  13 -15    1.79    1.23
  -1  13 -16   15.52    1.60
  -1  13 -16   15.77    1.43
  -1  12   8    1.45    0.71
  -1  12   7    5.91    1.14
  -1  12   7    6.19    1.23
  -1  12   6   27.46    1.75
  -1  12   6   32.94    2.07
   1 -12  -5   28.14    2.16
  -1  12   5   33.31    2.18
  -1  12   5   32.53    2.31
   1 -12  -4   59.67    3.43
  -1  12   4   65.36    3.48
  -1  12   4   62.87    3.47
   1 -12  -3   20.37    2.11
  -1  12   3   20.52    2.12
   1 -12  -2   38.70    2.81
   1 -12  -1   13.75    2.06
   1 -12   0  596.20   23.82
   1 -12   1    6.11    1.88
  -1  12  -1    5.35    1.69
   1 -12   2   37.50    2.95
  -1  12  -2   40.33    2.96
   1 -12   3   34.79    2.84
  -1  12  -3   38.52    3.04
   1 -12   4    1.38    1.83
  -1  12  -4    3.39    3.26
  -1  12  -4    3.58    1.95
   1 -12   5    3.61    1.83
   1 -12   5    2.25    3.21
   1 -12   6   84.20    4.48
  -1  12  -6   81.90    4.24
   1 -12   7    4.81    3.21
  -1  12  -7    5.50    1.70
  -1  12  -7    5.47    3.36
   1 -12   7    5.60    1.82
  -1  12  -8   75.69    4.54
   1 -12   8   96.17    4.64
  -1  12  -9  355.14   15.36
   1 -12   9  385.60   15.25
  -1  12 -10    2.74    1.38
   1 -12  10    3.09    1.67
  -1  12 -11   62.81    3.56
   1 -12  11   72.38    3.80
  -1  12 -12   64.18    3.50
   1 -12  12   69.02    3.77
  -1  12 -13   15.52    1.84
   1 -12  13   15.78    1.98
  -1  12 -14   25.04    2.23
   1 -12  14   36.96    2.53
  -1  12 -15   22.86    1.97
   1 -12  15   23.64    2.08
  -1  12 -16  130.92    5.74
  -1  12 -17   22.59    1.66
  -1  12 -17   16.22    1.81
  -1  12 -18    6.85    1.18
  -1  11  10   64.44    2.92
  -1  11   9    3.18    1.16
  -1  11   9    4.45    1.05
   1 -11  -8   51.69    3.16
  -1  11   8   79.67    3.40
  -1  11   7   79.28    3.52
  -1  11   7   86.82    3.90
   1 -11  -6   31.44    2.54
  -1  11   6   34.24    2.33
  -1  11   6   33.29    2.50
   1 -11  -5   38.31    2.93
  -1  11   5   43.62    2.82
   1 -11  -4   82.30    4.47
  -1  11   4   76.77    4.32
   1 -11  -3  196.44    8.84
   1 -11  -2   87.87    4.83
   1 -11  -1  311.08   13.03
  -1  11   1  295.00   14.97
   1 -11   0   89.22    5.04
  -1  11   0   95.12    6.94
  -1  11   0   95.29    4.81
   1 -11   1   36.42    3.06
  -1  11  -1   40.22    4.80
  -1  11  -1   35.14    2.91
   1 -11   2   44.07    3.22
  -1  11  -2   44.28    4.81
  -1  11  -2   35.39    3.06
  -1  11  -3  227.81   14.59
  -1  11  -3  267.02   13.35
   1 -11   3  265.16   11.24
   1 -11   4   49.72    3.50
  -1  11  -4   56.15    6.70
   1 -11   5  246.74   14.77
  -1  11  -5  290.46   15.88
   1 -11   5  297.06   11.86
  -1  11  -5  316.77   14.23
  -1  11  -5  251.84   11.47
  -1  11  -6   46.36    6.07
   1 -11   6   31.54    4.84
   1 -11   6   31.11    2.76
  -1  11  -6   38.57    4.56
  -1  11  -6   23.15    2.50
  -1  11  -7    7.55    4.42
   1 -11   7    5.36    3.70
  -1  11  -7    7.73    3.21
   1 -11   7    5.80    2.01
   1 -11   8   94.66    7.84
  -1  11  -8  102.21    8.88
  -1  11  -8  112.81    7.33
   1 -11   8   91.34    5.01
   1 -11   9   88.08    7.75
  -1  11  -9   95.31    8.92
  -1  11  -9   94.49    7.06
   1 -11   9  109.52    5.27
   1 -11  10    2.02    3.21
   1 -11  10    2.36    3.10
  -1  11 -10   -0.71    4.04
  -1  11 -10    1.25    1.49
   1 -11  10    0.42    1.71
  -1  11 -10    1.18    3.10
  -1  11 -11   33.80    6.03
   1 -11  11   34.88    5.16
   1 -11  11   25.96    4.21
  -1  11 -11   26.72    2.45
  -1  11 -11   29.50    4.32
   1 -11  11   33.54    2.62
  -1  11 -12   11.17    1.95
   1 -11  12   14.48    2.14
   1 -11  13  116.03    5.33
  -1  11 -13   89.51    5.03
   1 -11  14   20.97    2.24
  -1  11 -14   15.72    2.13
  -1  11 -15   38.40    2.49
  -1  11 -15   33.67    2.68
  -1  11 -16   17.70    1.69
  -1  11 -16   12.57    1.87
  -1  11 -17   39.49    2.55
  -1  11 -18   18.54    1.70
  -1  10  11   25.52    1.51
  -1  10  11   26.79    1.73
   1 -10 -10   38.26    2.61
  -1  10  10   60.80    2.74
   1 -10  -9    5.99    1.62
  -1  10   9   12.81    1.68
  -1  10   8  122.41    5.72
  -1  10   7   88.62    4.37
  -1  10   7   89.57    4.60
  -1  10   6    4.00    2.42
  -1  10   6    4.58    1.69
  -1  10   5   59.56    3.86
  -1  10   5   54.85    4.11
  -1  10   4  328.50   14.34
  -1  10   4  325.14   16.98
  -1  10   3   57.40    3.91
  -1  10   3   51.48    6.01
  -1  10   2   38.97    3.77
  -1  10   2   29.53    3.02
  -1  10   2   30.73    4.18
   1 -10  -2   29.73    3.03
  -1  10   2   33.23    5.34
  -1  10   2   33.55    4.88
  -1  10   1  906.26   38.57
  -1  10   1  945.94   40.65
   1 -10  -1  983.05   38.94
  -1  10   1  901.51   40.82
  -1  10   1  950.87   42.52
  -1  10   0  396.34   17.48
  -1  10   0  462.67   19.73
   1 -10   0  382.79   17.65
  -1  10   0  460.07   21.74
  -1  10   0  467.81   19.95
  -1  10  -1    6.76    1.99
   1 -10   1   10.74    2.18
  -1  10  -1   12.32    3.31
  -1  10  -1    6.74    3.48
  -1  10  -1    5.62    3.87
  -1  10  -1    9.34    3.20
   1 -10   2  296.74   12.15
  -1  10  -2  292.20   13.92
  -1  10  -2  271.00   13.58
   1 -10   3   26.14    2.66
  -1  10  -3   28.52    4.06
  -1  10  -4    2.03    1.48
  -1  10  -4   -1.48    3.90
  -1  10  -4    3.01    2.95
   1 -10   4    1.14    1.88
   1 -10   5   16.94    3.94
  -1  10  -5   16.33    4.60
  -1  10  -5   13.55    3.31
   1 -10   5   14.32    2.24
   1 -10   6   12.52    3.70
  -1  10  -6   10.95    4.56
  -1  10  -6   11.09    3.15
   1 -10   6   11.81    2.11
   1 -10   7   18.81    4.13
  -1  10  -7   15.22    4.90
  -1  10  -7   25.41    3.84
   1 -10   7   21.87    2.45
  -1  10  -8  185.65   12.74
   1 -10   8  185.23   11.45
  -1  10  -8  193.90   10.29
   1 -10   8  189.82    8.46
   1 -10   9  171.44   10.89
  -1  10  -9  191.38   12.56
  -1  10  -9  177.60    9.47
   1 -10   9  153.74    7.43
   1 -10  10  100.19    8.29
  -1  10 -10  106.38    7.11
   1 -10  10  109.75    5.43
   1 -10  11    6.57    3.73
   1 -10  11    5.70    3.69
  -1  10 -11    5.55    3.01
   1 -10  11    5.82    1.90
  -1  10 -11    5.64    1.80
   1 -10  12    2.50    1.97
  -1  10 -12    5.00    1.93
   1 -10  12    8.02    3.76
   1 -10  12    5.61    3.51
   1 -10  13   36.25    2.38
   1 -10  13   35.59    2.96
   1 -10  13   30.22    4.98
   1 -10  13   31.61    4.77
  -1  10 -13   35.28    2.90
  -1  10 -14    0.93    1.90
   1 -10  14   -0.79    1.93
   1 -10  14    0.60    1.34
   1 -10  15   44.82    3.21
  -1  10 -15   40.66    3.07
  -1  10 -16    3.14    1.58
  -1  10 -16    4.21    1.76
  -1  10 -17   -1.99    1.70
  -1  10 -17    0.14    1.43
  -1  10 -18   32.01    2.22
  -1  10 -18   31.48    2.34
  -1  10 -19    9.74    1.30
  -1   9  12    2.57    1.07
  -1   9  12    3.26    0.92
  -1   9  11    3.15    1.20
  -1   9  10    0.61    1.45
  -1   9  10   -1.24    1.84
  -1   9   9   74.47    3.97
  -1   9   9   66.88    4.29
  -1   9   8  147.68    5.67
  -1   9   8  135.32    6.05
  -1   9   7   13.81    2.16
  -1   9   7   13.66    1.87
  -1   9   7   16.95    2.71
  -1   9   7   12.00    2.50
  -1   9   7   14.08    2.49
  -1   9   6    2.15    2.37
  -1   9   6    1.73    2.50
  -1   9   6    0.53    2.31
  -1   9   5   24.38    3.23
  -1   9   5   24.61    2.85
  -1   9   5   28.71    5.15
  -1   9   5   24.51    3.08
  -1   9   4   60.32    4.37
  -1   9   4   58.07    3.85
  -1   9   4   58.23    6.54
  -1   9   4   52.15    5.77
  -1   9   3   30.19    2.91
  -1   9   3   30.88    3.28
  -1   9   3   29.22    4.04
  -1   9   3   33.28    4.72
  -1   9   3   24.74    4.94
  -1   9   3   38.64    3.46
  -1   9   2   45.99    3.80
  -1   9   2   49.89    3.35
  -1   9   2   50.00    4.66
  -1   9   2   48.02    5.71
  -1   9   2   48.05    5.09
  -1   9   2   58.30    4.17
  -1   9   1  235.34   10.19
  -1   9   1  232.06   12.04
  -1   9   1  239.04   11.88
  -1   9   0   50.33    4.49
  -1   9   0   52.72    3.14
   1  -9   0   45.03    3.34
  -1   9   0   52.21    4.70
  -1   9   0   44.90    5.84
  -1   9   0   54.93    4.14
  -1   9  -1   81.16    5.85
  -1   9  -1   89.91    4.33
   1  -9   1   85.33    4.78
  -1   9  -1   84.87    7.45
  -1   9  -1   94.47    5.97
   1  -9   1   90.70    5.73
  -1   9  -1   84.42    4.38
   1  -9   2  168.31    7.30
  -1   9  -2  175.75    8.74
  -1   9  -2  146.12    8.28
  -1   9  -2  169.76   10.47
   1  -9   3    5.05    1.80
  -1   9  -3    5.00    1.40
  -1   9  -3    4.90    2.64
  -1   9  -3    3.42    3.83
  -1   9  -4  347.08   15.97
  -1   9  -4  373.52   14.03
   1  -9   4  332.91   14.43
  -1   9  -5  174.52   10.92
  -1   9  -5  166.54    6.74
  -1   9  -5  145.85    8.39
   1  -9   5  140.38    7.04
  -1   9  -6   51.22    6.14
   1  -9   6   42.94    5.11
  -1   9  -6   49.39    4.39
  -1   9  -6   46.86    2.85
   1  -9   6   39.45    2.98
  -1   9  -7  416.22   20.79
   1  -9   7  341.18   19.14
  -1   9  -7  393.74   16.18
  -1   9  -7  397.04   18.13
   1  -9   7  459.82   16.74
   1  -9   8   11.11    3.48
  -1   9  -8    8.44    2.83
   1  -9   8    6.51    1.82
   1  -9   9   66.32    6.20
  -1   9  -9   74.93    5.31
   1  -9   9   60.47    3.75
   1  -9  10   21.47    4.37
  -1   9 -10   23.73    3.57
   1  -9  10   28.67    2.48
   1  -9  11  174.28    9.95
   1  -9  11  171.91   10.32
   1  -9  11  135.65    6.70
  -1   9 -11  134.10    8.14
   1  -9  12   86.14    4.64
   1  -9  12   68.57    6.80
   1  -9  12   82.03    7.27
  -1   9 -12   78.83    4.38
   1  -9  13  133.51    6.16
   1  -9  13  130.44    6.64
   1  -9  13  144.04    9.53
   1  -9  13  118.35    9.38
  -1   9 -13  154.86    6.72
   1  -9  14   35.71    2.44
   1  -9  14   30.99    2.89
   1  -9  14   25.08    4.57
   1  -9  14   29.66    5.27
  -1   9 -14   27.93    2.90
   1  -9  15  204.89    8.92
   1  -9  15  186.27    8.33
  -1   9 -15  206.69    8.90
   1  -9  16    0.66    1.37
  -1   9 -16    1.92    1.71
  -1   9 -17    1.46    1.72
  -1   9 -18  163.22    7.22
  -1   9 -19   37.49    2.41
  -1   9 -19   28.81    2.24
  -1   9 -20  136.01    5.88
  -1   8  13   23.12    1.71
  -1   8  13   22.46    1.50
  -1   8  12   16.50    1.64
  -1   8  11  314.14   12.88
  -1   8  10  119.74    5.93
  -1   8  10  121.13    5.81
  -1   8  10  123.82    6.25
  -1   8   9   49.52    3.60
  -1   8   9   49.56    3.05
  -1   8   8  352.65   16.06
  -1   8   8  338.04   13.24
  -1   8   8  368.03   12.92
  -1   8   7    8.06    2.38
  -1   8   7    5.40    2.32
  -1   8   7    8.50    2.68
  -1   8   7    6.38    1.72
  -1   8   7    6.52    3.96
  -1   8   6    0.16    2.41
  -1   8   6    1.69    2.06
  -1   8   6    2.77    2.24
  -1   8   5   73.65    4.27
  -1   8   5   73.31    4.63
  -1   8   5   72.99    6.27
  -1   8   5   90.39    4.69
  -1   8   4  110.72    6.68
  -1   8   4  115.52    5.59
  -1   8   4  112.52    5.97
  -1   8   4  106.32    8.41
  -1   8   4  112.19    7.49
  -1   8   4  125.81    5.99
  -1   8   3   24.30    3.24
  -1   8   3   24.53    2.32
  -1   8   3   19.67    2.80
  -1   8   3   24.81    4.19
   1  -8  -3   25.96    3.40
  -1   8   3   23.71    3.76
  -1   8   3   26.72    2.72
  -1   8   2  364.91   16.61
  -1   8   2  381.37   15.18
  -1   8   2  384.02   15.67
  -1   8   2  353.24   16.71
   1  -8  -2  340.71   16.81
  -1   8   2  307.83   17.85
  -1   8   2  437.26   15.85
  -1   8   1  163.29    7.40
  -1   8   1  174.92    7.96
  -1   8   1  170.87    7.29
  -1   8   1  172.38    8.83
  -1   8   1  170.51   10.64
   1  -8  -1  174.18    9.16
  -1   8   1  165.39    8.84
  -1   8   1  206.70    8.21
  -1   8   0    1.72    1.88
  -1   8   0    0.62    1.45
  -1   8   0    3.37    2.38
   1  -8   0    1.09    1.95
  -1   8   0    0.23    3.07
  -1   8   0    1.64    2.06
  -1   8   0    2.66    1.62
  -1   8   0    3.06    2.17
  -1   8  -1  355.65   14.19
  -1   8  -1  345.96   12.32
   1  -8   1  263.86   12.71
  -1   8  -1  306.19   13.69
   1  -8   1  299.06   14.03
  -1   8  -1  328.47   15.95
  -1   8  -1  286.11   12.38
   1  -8   2   -0.58    1.60
  -1   8  -2    0.76    2.04
   1  -8   2   -0.64    1.93
  -1   8  -2    2.26    3.13
  -1   8  -2    1.49    1.45
   1  -8   3   15.65    2.02
  -1   8  -3   21.00    2.96
  -1   8  -3   21.38    1.83
  -1   8  -3   16.95    2.49
   1  -8   3   14.03    2.46
  -1   8  -3   12.23    4.17
   1  -8   4    4.35    1.66
  -1   8  -4    7.27    1.57
  -1   8  -4    8.48    2.34
  -1   8  -4    8.16    3.98
  -1   8  -4    5.91    2.11
   1  -8   5   23.60    2.24
  -1   8  -5   25.01    1.97
  -1   8  -5   21.07    2.97
  -1   8  -5   25.83    4.62
   1  -8   6  115.82    5.80
  -1   8  -6  127.39    5.49
  -1   8  -6  132.65    7.04
   1  -8   7    2.99    1.59
  -1   8  -7    2.10    1.61
  -1   8  -7    4.13    2.29
   1  -8   7    4.20    2.72
   1  -8   8   51.14    3.06
  -1   8  -8   58.14    4.20
   1  -8   8   51.34    5.27
   1  -8   9  276.13   11.52
  -1   8  -9  291.47   12.87
   1  -8  10   16.82    2.14
  -1   8 -10   21.83    3.14
   1  -8  10   19.21    4.03
   1  -8  11   12.75    2.09
  -1   8 -11   11.25    2.74
   1  -8  11   19.39    3.99
   1  -8  11   12.01    3.85
   1  -8  12    7.31    3.78
   1  -8  12    9.35    4.05
   1  -8  12   10.24    2.11
  -1   8 -12    9.60    2.15
   1  -8  13   71.54    3.84
   1  -8  13   74.47    6.91
   1  -8  13   74.90    6.84
   1  -8  13   71.71    4.38
   1  -8  14    4.71    1.70
   1  -8  14    3.10    3.44
   1  -8  14    2.14    2.05
   1  -8  15  351.45   14.37
   1  -8  15  346.20   17.99
   1  -8  15  358.33   14.87
  -1   8 -16   15.63    2.50
   1  -8  16   13.99    1.92
  -1   8 -17    3.73    2.05
  -1   8 -17    3.80    1.98
  -1   8 -18  119.34    5.94
  -1   8 -18  132.33    6.03
  -1   8 -19  106.51    5.08
  -1   8 -19  105.65    5.07
  -1   8 -20   12.54    1.53
  -1   8 -20   12.09    1.60
  -1   7  14   20.05    1.52
  -1   7  13  353.99   14.16
  -1   7  12  194.19    8.34
  -1   7  12  187.63    8.21
  -1   7  11  106.97    5.19
  -1   7  11   96.92    5.02
  -1   7  10    2.62    1.85
  -1   7  10    2.73    2.13
  -1   7  10    2.90    2.45
  -1   7  10    3.36    1.76
  -1   7   9  184.08    7.36
  -1   7   9  183.13    7.38
  -1   7   9  199.47    8.01
  -1   7   9  184.41   10.31
  -1   7   8   54.75    3.80
  -1   7   8   55.02    5.70
  -1   7   7   46.84    3.67
  -1   7   7   38.77    3.26
  -1   7   6   58.44    3.91
  -1   7   6   47.09    3.38
  -1   7   6   56.09    3.59
  -1   7   5  101.92    6.16
  -1   7   5  111.04    5.35
  -1   7   5  120.21    5.82
  -1   7   5  106.14    7.04
  -1   7   5  109.41    8.23
  -1   7   5  120.21    5.67
  -1   7   4   61.83    4.19
  -1   7   4   54.85    3.25
  -1   7   4   55.19    3.67
  -1   7   4   54.99    4.76
  -1   7   4   53.81    5.62
  -1   7   4   66.93    3.69
  -1   7   3   27.97    3.03
  -1   7   3   29.85    2.17
  -1   7   3   34.36    2.38
  -1   7   3   32.87    2.69
  -1   7   3   25.70    4.15
  -1   7   3   31.51    3.67
   1  -7  -3   35.32    3.60
  -1   7   3   36.01    2.69
  -1   7   2  479.64   20.11
  -1   7   2  476.45   18.67
  -1   7   2  463.83   18.86
  -1   7   2  496.36   19.33
  -1   7   2  479.66   20.29
  -1   7   2  462.59   21.76
   1  -7  -2  465.43   20.66
  -1   7   2  509.62   19.31
  -1   7   1   44.48    3.52
  -1   7   1   43.55    2.40
  -1   7   1   37.82    2.43
  -1   7   1   41.65    2.92
   1  -7  -1   36.76    3.66
  -1   7   1   38.16    3.59
  -1   7   1   44.92    5.01
  -1   7   1   42.21    3.01
  -1   7   0    6.74    2.01
  -1   7   0    5.06    1.41
  -1   7   0    8.15    3.46
  -1   7   0    7.16    2.31
   1  -7   0    3.24    2.17
  -1   7   0    7.18    2.08
  -1   7   0    8.15    1.52
  -1   7  -1  262.02   11.43
  -1   7  -1  260.49   10.87
  -1   7  -1  277.13   11.95
   1  -7   1  285.52   12.65
  -1   7  -1  245.20   13.53
  -1   7  -1  278.75   10.78
  -1   7  -1  300.54   12.22
  -1   7  -2  710.44   26.88
   1  -7   2  757.92   27.40
   1  -7   2  817.16   28.85
  -1   7  -2  824.84   30.87
  -1   7  -2  720.68   27.83
   1  -7   3  409.70   18.10
  -1   7  -3  476.99   17.45
  -1   7  -3  477.67   20.13
   1  -7   3  428.89   16.93
  -1   7  -3  491.67   18.08
  -1   7  -3  454.03   16.44
   1  -7   4  191.93    8.78
  -1   7  -4  237.62    9.86
  -1   7  -4  219.54    8.38
   1  -7   4  176.51    9.76
  -1   7  -4  201.47    9.10
   1  -7   5    4.97    1.67
  -1   7  -5    5.23    2.08
  -1   7  -5    2.77    1.38
  -1   7  -5    2.82    1.76
   1  -7   6    0.75    1.45
  -1   7  -6    0.72    1.42
  -1   7  -6    0.74    1.91
   1  -7   6    1.73    2.57
   1  -7   7   21.79    2.06
  -1   7  -7   22.98    2.78
  -1   7  -7   19.21    1.80
   1  -7   7   26.27    3.77
   1  -7   8   61.47    3.27
  -1   7  -8   57.92    4.15
  -1   7  -8   49.09    2.89
   1  -7   9  143.19    5.32
  -1   7  -9  149.19    6.58
   1  -7   9  149.16    8.31
   1  -7  10    1.18    1.60
  -1   7 -10   -0.22    2.02
   1  -7  10   -0.22    2.65
   1  -7  11  239.46   13.35
   1  -7  11  254.41   13.37
   1  -7  11  247.96   10.50
   1  -7  12  228.76   13.83
   1  -7  12  272.33   11.31
   1  -7  13  130.27    5.89
   1  -7  13  119.36    8.74
   1  -7  13  124.53    6.35
   1  -7  14   11.33    1.96
  -1   7 -14   11.04    2.48
   1  -7  14   13.35    2.41
   1  -7  14   10.70    3.73
   1  -7  15  279.44   11.84
   1  -7  15  293.29   15.77
  -1   7 -15  289.00   12.25
  -1   7 -16   16.69    2.55
   1  -7  16   14.39    2.05
  -1   7 -17   -1.23    2.14
  -1   7 -18  169.31    7.68
  -1   7 -19   28.53    2.42
  -1   7 -20   21.01    1.92
  -1   6  15   24.37    2.11
  -1   6  13  146.45    6.75
  -1   6  13  153.18    6.66
  -1   6  12   94.30    4.88
  -1   6  12   96.37    4.82
  -1   6  11   35.33    2.88
  -1   6  11   37.31    2.74
  -1   6  10   22.84    2.34
  -1   6  10   22.95    2.58
  -1   6  10   13.62    2.24
  -1   6  10   23.00    2.94
  -1   6  10   10.61    4.21
  -1   6   9  248.60   10.35
  -1   6   9  269.00   11.11
  -1   6   9  236.13   10.27
  -1   6   9  261.42   10.83
  -1   6   9  256.27   12.86
  -1   6   8   29.70    3.35
  -1   6   8   34.94    4.65
  -1   6   8   35.27    2.90
  -1   6   7   37.91    3.31
  -1   6   7   35.64    4.26
  -1   6   7   38.94    2.99
  -1   6   6  187.74    8.78
  -1   6   6  176.08    8.78
  -1   6   5   34.56    4.38
  -1   6   5   25.13    2.59
  -1   6   5   36.42    2.94
  -1   6   5   34.07    2.57
  -1   6   4    5.02    1.71
  -1   6   4    3.37    1.85
  -1   6   4    4.26    1.39
  -1   6   4    4.66    2.41
  -1   6   4    3.51    2.74
  -1   6   4    5.68    1.78
  -1   6   3   -0.49    1.71
  -1   6   3    1.22    2.73
  -1   6   3    0.97    2.42
  -1   6   3    0.38    1.31
  -1   6   3   -0.40    1.64
  -1   6   3    2.01    1.69
  -1   6   2  629.00   24.10
  -1   6   2  529.46   25.18
  -1   6   2  554.13   23.13
  -1   6   2  585.41   23.73
  -1   6   2  591.21   22.64
  -1   6   2  614.54   23.18
  -1   6   1   37.16    4.53
  -1   6   1   39.90    3.44
   1  -6  -1   38.71    3.66
  -1   6   1   35.45    2.76
  -1   6   1   35.12    2.14
  -1   6   1   36.17    3.15
  -1   6   1   41.11    2.82
  -1   6   0   18.75    2.76
  -1   6   0   13.88    3.52
   1  -6   0   15.33    2.90
  -1   6   0   16.65    1.67
  -1   6   0   16.73    2.23
  -1   6  -1  134.89    9.10
   1  -6   1  141.75    8.02
  -1   6  -2  604.83   19.11
  -1   6  -2  622.82   21.88
  -1   6  -3  275.57   11.05
   1  -6   3  306.16   12.78
  -1   6  -3  289.00   11.78
   1  -6   4  418.25   16.67
  -1   6  -4  428.92   16.25
  -1   6  -4  428.72   16.81
   1  -6   5  838.08   30.11
  -1   6  -5  791.41   29.64
   1  -6   5  753.98   32.01
   1  -6   6   46.69    2.82
  -1   6  -6   44.03    2.40
  -1   6  -6   44.28    3.40
   1  -6   6   48.06    4.44
   1  -6   7  693.78   25.76
  -1   6  -7  729.50   26.60
   1  -6   7  766.38   28.38
   1  -6   8  291.03   11.83
  -1   6  -8  291.41   12.59
  -1   6  -8  284.00   11.40
   1  -6   9  104.83    4.72
  -1   6  -9   85.59    5.25
   1  -6   9  102.69    6.94
   1  -6  10  728.89   27.91
  -1   6 -10  679.00   28.58
   1  -6  10  718.54   30.66
   1  -6  11    0.60    1.25
   1  -6  11    1.09    1.62
   1  -6  11    2.24    3.02
   1  -6  12   21.29    2.10
   1  -6  12   24.17    1.98
   1  -6  12   24.08    2.49
   1  -6  12   16.34    3.76
  -1   6 -12   22.03    2.36
   1  -6  13   13.27    1.90
   1  -6  13   14.70    1.83
   1  -6  13   10.09    2.30
  -1   6 -13   12.93    2.25
   1  -6  13   17.79    4.01
   1  -6  13   13.14    4.43
   1  -6  14   44.96    2.99
   1  -6  14   40.87    2.63
   1  -6  14   39.74    5.83
  -1   6 -14   40.47    3.31
   1  -6  15    3.06    1.87
  -1   6 -15    4.92    2.30
   1  -6  15    5.68    4.13
   1  -6  16  106.28    5.49
   1  -6  16  111.64    9.16
  -1   6 -16  124.29    5.96
  -1   6 -17    4.47    2.19
  -1   6 -17    5.09    2.13
  -1   6 -18   35.82    2.84
  -1   6 -18   22.79    2.58
  -1   6 -19    2.31    1.67
  -1   6 -19    1.77    1.76
  -1   6 -20    3.99    1.54
  -1   6 -20    6.50    1.59
  -1   5  16  218.57    9.20
  -1   5  14   47.07    2.95
  -1   5  13   60.44    3.39
  -1   5  13   58.33    3.47
  -1   5  13   55.59    4.19
  -1   5  12   -1.35    1.66
  -1   5  12    0.08    2.35
  -1   5  12   -0.61    1.88
  -1   5  12    1.31    1.70
  -1   5  11    1.18    1.83
  -1   5  11    0.66    2.51
   1  -5 -11    0.90    1.47
  -1   5  11    1.83    1.91
  -1   5  11    1.60    1.69
  -1   5  11   -0.97    3.72
  -1   5  10    1.79    1.87
  -1   5  10    0.08    2.48
   1  -5 -10    0.15    1.45
  -1   5  10    1.50    1.89
  -1   5  10    2.71    1.74
  -1   5  10    3.41    3.56
  -1   5   9   32.11    2.85
   1  -5  -9   32.79    2.45
  -1   5   9   37.96    3.23
  -1   5   9   37.47    2.64
  -1   5   9   37.00    4.44
  -1   5   8   33.98    2.97
  -1   5   8   34.98    3.93
  -1   5   8   32.35    2.71
  -1   5   7   11.06    2.21
   1  -5  -7    8.24    1.41
  -1   5   7   10.50    2.88
  -1   5   7    8.45    1.82
  -1   5   6   10.42    2.00
   1  -5  -6    7.01    1.27
  -1   5   6    7.17    1.67
  -1   5   6    9.94    2.72
  -1   5   6    7.40    1.73
   1  -5  -5   86.89    4.28
  -1   5   5   91.36    4.79
  -1   5   5  103.50    4.38
  -1   5   5  104.58    4.98
  -1   5   5   84.71    6.55
  -1   5   5   95.64    4.64
  -1   5   4   56.56    2.95
  -1   5   4   52.49    3.35
  -1   5   4   55.51    3.48
  -1   5   4   53.97    4.82
  -1   5   4   55.45    4.18
  -1   5   4   60.36    3.23
  -1   5   3  366.70   15.14
  -1   5   3  393.04   15.62
  -1   5   3  395.69   16.27
  -1   5   3  410.71   17.52
  -1   5   3  392.76   15.87
  -1   5   3  402.99   15.49
  -1   5   2   33.40    3.32
  -1   5   2   34.15    4.18
  -1   5   1  318.01   13.31
  -1   5   1  319.47   14.62
   1  -5   0    1.56    2.15
  -1   5   0    2.24    1.88
  -1   5   0    1.77    2.92
   1  -5   1  351.06   14.24
  -1   5  -1  311.16   13.34
  -1   5  -1  339.52   14.97
   1  -5   2    2.16    2.06
  -1   5  -2    3.27    1.58
   1  -5   3   50.15    3.73
  -1   5  -3   50.62    2.83
  -1   5  -4 1178.33   45.98
   1  -5   4 1236.98   46.99
  -1   5  -5   41.90    2.42
   1  -5   5   51.94    4.19
   1  -5   6    1.00    2.75
   1  -5   7   10.68    1.73
  -1   5  -7    7.54    1.96
   1  -5   7    9.56    2.90
   1  -5   8  683.27   27.10
  -1   5  -8  652.33   27.64
   1  -5   9   94.03    4.67
  -1   5  -9  100.65    5.21
   1  -5  10  148.12    5.98
   1  -5  10  135.32    8.46
   1  -5  10  125.68    6.19
   1  -5  11  762.06   30.11
   1  -5  11  822.94   30.56
   1  -5  11  764.93   33.18
   1  -5  11  730.16   32.98
   1  -5  12   92.16    4.35
   1  -5  12   93.13    4.49
   1  -5  12   81.93    4.76
   1  -5  12   92.84    7.43
   1  -5  12   86.44    7.06
  -1   5 -12   96.19    4.70
   1  -5  13    3.24    1.53
   1  -5  13    2.07    1.71
   1  -5  13   -0.20    1.88
  -1   5 -13    2.91    2.00
   1  -5  13    0.26    3.81
   1  -5  14  174.35    7.63
   1  -5  14  179.93    7.93
   1  -5  14  166.09   11.19
  -1   5 -14  186.60    8.18
   1  -5  15  343.33   14.53
   1  -5  15  365.17   14.28
   1  -5  15  330.28   18.13
  -1   5 -15  351.66   14.72
  -1   5 -16    3.40    2.27
  -1   5 -16    0.33    2.06
   1  -5  16    1.24    4.04
  -1   5 -17   20.42    2.55
  -1   5 -17   21.45    2.76
  -1   5 -18    0.83    1.83
  -1   5 -18    0.39    1.98
  -1   5 -19    3.33    1.79
  -1   5 -19    0.52    1.64
  -1   5 -20   60.21    3.29
  -1   5 -20   54.79    3.13
  -1   4  17   59.91    3.28
  -1   4  16   44.44    3.09
  -1   4  15   28.26    2.88
  -1   4  14    9.51    2.59
  -1   4  14   12.02    1.91
   1  -4 -14   10.00    1.74
  -1   4  13   32.40    2.47
  -1   4  13   34.02    2.62
  -1   4  13   30.82    3.28
  -1   4  13   29.18    2.49
  -1   4  12    0.55    1.56
  -1   4  12    1.67    1.85
  -1   4  12    0.65    2.52
  -1   4  12    0.87    1.82
  -1   4  11   99.03    4.97
  -1   4  11   91.74    4.77
  -1   4  11   99.22    5.48
  -1   4  11  101.67    4.86
  -1   4  11   88.45    6.76
  -1   4  10   13.61    2.14
  -1   4  10   15.72    2.58
  -1   4  10   15.19    1.87
  -1   4  10   11.75    3.32
  -1   4   9  103.51    5.26
  -1   4   9  117.28    5.66
  -1   4   9  106.90    5.05
  -1   4   9  107.18    5.04
  -1   4   9  108.96    6.59
  -1   4   8   13.11    1.61
  -1   4   8   12.73    2.17
  -1   4   8   12.51    2.71
  -1   4   8   11.28    1.78
  -1   4   7  104.60    5.38
  -1   4   7  110.90    4.90
  -1   4   7  117.09    6.36
  -1   4   7  113.17    5.20
  -1   4   6    3.60    1.67
  -1   4   6    2.78    1.38
  -1   4   6    4.19    2.46
  -1   4   6    3.36    1.56
  -1   4   5 1195.07   44.58
  -1   4   5 1128.03   44.61
  -1   4   5 1186.68   44.46
  -1   4   4 1673.50   66.50
  -1   4   4 1920.54   68.24
  -1   4   3  502.68   21.27
  -1   4   2  422.50   18.06
  -1   4   1 1555.50   60.85
  -1   4   0    3.87    2.11
  -1   4  -1  457.80   17.54
   1  -4   1  372.76   16.60
   1  -4   2 1519.78   58.95
   1  -4   3 1402.96   54.52
   1  -4   4  318.20   13.70
   1  -4   4  314.72   13.41
   1  -4   5  332.71   13.89
  -1   4  -5  313.32   12.28
   1  -4   6  956.87   38.29
   1  -4   7  133.18    7.34
   1  -4   8   11.92    1.69
  -1   4  -8    9.87    1.77
   1  -4   8   10.74    3.03
  -1   4  -9   48.58    3.00
   1  -4   9   47.53    2.63
   1  -4   9   56.73    4.79
   1  -4   9   56.47    4.72
   1  -4   9   43.77    2.81
   1  -4  10    3.84    1.33
   1  -4  10    4.01    1.52
   1  -4  10    3.03    2.65
   1  -4  10    6.76    2.69
   1  -4  11  192.73    8.11
   1  -4  11  215.39    8.10
  -1   4 -11  177.28    8.12
   1  -4  11  178.29    8.35
   1  -4  11  186.14   10.51
   1  -4  11  210.05   10.99
   1  -4  12    1.50    1.53
   1  -4  12    1.76    1.50
   1  -4  12    0.79    1.26
   1  -4  12    1.41    1.85
  -1   4 -12    0.25    1.63
   1  -4  12   -0.68    3.45
   1  -4  13  255.94   10.45
   1  -4  13  241.84   10.61
   1  -4  13  258.11   14.04
  -1   4 -13  260.24   10.79
   1  -4  14  588.80   24.30
   1  -4  14  622.94   24.59
  -1   4 -14  640.72   24.70
   1  -4  15  156.64    7.46
  -1   4 -15  175.11    7.95
  -1   4 -15  193.67    8.16
   1  -4  15  185.69   11.88
  -1   4 -16   -0.14    2.17
  -1   4 -16    1.63    2.10
   1  -4  16   -1.57    4.18
  -1   4 -17    0.56    2.22
  -1   4 -17    0.38    1.91
  -1   4 -18    9.88    2.19
  -1   4 -18    7.91    1.98
  -1   4 -19   92.25    4.73
  -1   4 -19   92.54    4.60
  -1   4 -20   -0.21    1.23
  -1   4 -20    0.78    1.45
   1  -4  21   28.72    1.70
  -1   3  18  105.02    4.85
  -1   3  17   80.81    4.29
  -1   3  17   71.93    4.11
  -1   3  16   10.29    2.30
   1  -3 -16   10.30    1.65
  -1   3  15    9.03    2.49
  -1   3  14   79.53    4.06
  -1   3  14   82.05    4.91
  -1   3  14   74.61    4.08
  -1   3  13   22.68    2.29
  -1   3  13   26.17    3.05
  -1   3  13   22.58    2.32
  -1   3  12  101.99    5.04
  -1   3  12  111.76    5.64
  -1   3  12   97.33    4.83
  -1   3  11   45.10    3.02
  -1   3  11   43.97    3.46
  -1   3  11   38.04    4.37
  -1   3  11   43.11    2.74
  -1   3  10   11.51    1.56
  -1   3  10    8.44    2.12
  -1   3  10    7.85    1.72
   1  -3 -10    7.88    1.77
  -1   3  10    9.98    2.86
  -1   3  10    8.36    1.76
  -1   3   9   40.08    2.54
  -1   3   9   46.28    3.05
   1  -3  -9   42.56    2.71
   1  -3  -9   39.66    2.56
  -1   3   9   40.96    3.71
  -1   3   9   49.35    2.82
  -1   3   8    1.72    1.30
  -1   3   8    1.14    1.64
   1  -3  -8   -0.76    1.36
   1  -3  -8    0.93    1.21
  -1   3   8    0.83    2.06
  -1   3   8    0.90    1.40
  -1   3   7    0.74    1.64
  -1   3   7    0.95    1.30
   1  -3  -7    0.90    1.39
  -1   3   7    1.30    2.22
  -1   3   7    2.10    1.43
  -1   3   6    3.89    1.25
  -1   3   6    9.09    2.42
  -1   3   6    4.03    1.82
  -1   3   6    5.69    1.44
  -1   3   5  531.13   23.40
  -1   3   5  653.53   25.28
  -1   3   4  103.78    6.06
  -1   3   3   43.48    3.36
  -1   3   2  162.31    7.68
  -1   3   1  968.84   38.14
  -1   3   0  781.53   31.21
   1  -3   1  117.67    5.68
   1  -3   2  118.59    5.65
   1  -3   3  382.74   15.66
   1  -3   4  504.83   20.45
   1  -3   5 1621.80   62.95
   1  -3   6  534.65   22.00
   1  -3   7   22.16    3.05
   1  -3   7   29.17    3.45
   1  -3   8  485.42   17.87
   1  -3   8  543.47   19.96
   1  -3   8  516.86   20.00
   1  -3   9   42.24    2.48
   1  -3   9   43.92    2.71
   1  -3   9   45.68    4.41
   1  -3   9   45.51    4.27
   1  -3  10 1036.72   38.28
   1  -3  10 1034.59   38.22
  -1   3 -10 1021.13   38.27
   1  -3  10 1061.72   41.16
   1  -3  10  964.59   40.49
  -1   3 -11  120.35    5.50
   1  -3  11  121.42    5.35
   1  -3  11  114.26    5.39
   1  -3  11  127.64    7.96
   1  -3  12    3.85    1.50
   1  -3  12    3.95    1.66
   1  -3  12    3.07    1.40
  -1   3 -12    4.64    1.70
   1  -3  12    4.52    3.42
  -1   3 -13  188.98    7.97
   1  -3  13  182.24    7.90
   1  -3  13  167.57    7.65
   1  -3  13  190.18   11.24
   1  -3  13  175.49    7.76
   1  -3  14    2.67    1.77
   1  -3  14    1.69    1.56
  -1   3 -14    4.24    2.15
  -1   3 -14    2.21    1.93
   1  -3  14    1.69    4.04
  -1   3 -15   62.32    3.93
   1  -3  15   53.70    6.66
  -1   3 -15   52.63    3.60
   1  -3  16    3.40    4.13
  -1   3 -16    4.63    1.96
  -1   3 -16    4.20    2.32
  -1   3 -17  320.46   12.13
  -1   3 -17  251.14   12.06
  -1   3 -18    6.34    2.03
  -1   3 -18    8.09    1.85
  -1   3 -19    7.51    1.88
  -1   3 -19    6.90    1.58
  -1   3 -20    6.37    1.50
  -1   2  18   26.21    2.37
  -1   2  17    1.64    1.93
  -1   2  16  101.53    5.47
  -1   2  15  252.66   11.26
  -1   2  14  829.62   33.02
  -1   2  14  887.57   33.90
  -1   2  14  859.43   33.35
   1  -2 -13  715.63   26.45
   1  -2 -13  649.00   26.09
  -1   2  13  653.60   26.54
  -1   2  13  638.06   26.10
   1  -2 -12    6.50    2.06
   1  -2 -12    7.60    1.80
  -1   2  12    8.31    2.23
  -1   2  12    5.75    1.77
  -1   2  11  184.91    7.44
   1  -2 -11  187.24    7.86
   1  -2 -11  164.20    7.55
  -1   2  11  169.07    8.75
  -1   2  11  167.45    7.64
  -1   2  10  446.90   17.75
   1  -2 -10  442.60   17.94
   1  -2 -10  436.26   18.05
  -1   2  10  508.10   19.13
  -1   2  10  460.41   18.03
  -1   2   9   94.44    4.33
   1  -2  -9   94.84    4.50
   1  -2  -9   98.03    4.64
  -1   2   9  102.61    5.50
  -1   2   9  102.36    4.61
  -1   2   8 1099.94   40.70
   1  -2  -8  970.26   40.78
   1  -2  -8 1083.66   40.91
  -1   2   8 1076.71   41.65
  -1   2   8  958.81   42.17
  -1   2   8 1127.90   40.95
   1  -2  -7   13.28    1.74
  -1   2   7   12.15    2.40
  -1   2   7    8.76    2.50
  -1   2   7   13.95    1.52
  -1   2   6   11.54    2.45
  -1   2   6    8.12    1.05
  -1   2   5  384.62   15.77
  -1   2   4 2338.74   90.12
  -1   2   3  308.19   12.85
  -1   2   2 5957.43  226.81
  -1   2   1  406.04   16.38
  -1   2   0    0.05    1.70
   1  -2   1  492.65   19.58
   1  -2   2  272.35   11.26
   1  -2   3  528.62   20.93
   1  -2   4 1590.98   61.37
   1  -2   5 1375.13   49.94
   1  -2   5 1192.09   49.86
   1  -2   6  345.88   14.40
   1  -2   6  325.87   14.27
   1  -2   7   96.52    4.72
   1  -2   7   90.12    4.96
   1  -2   8  125.93    6.99
   1  -2   8  116.36    5.26
  -1   2  -9  169.86    6.81
   1  -2   9  160.73    8.97
   1  -2   9  169.17    6.82
   1  -2   9  145.46    6.75
  -1   2 -10  318.59   12.35
   1  -2  10  280.68   14.44
   1  -2  10  280.84   12.30
   1  -2  10  326.08   12.33
  -1   2 -11   22.91    2.03
   1  -2  11   20.76    2.02
   1  -2  11   25.21    1.98
   1  -2  11   21.95    3.92
   1  -2  12    0.05    1.64
   1  -2  12    1.55    1.49
  -1   2 -12    0.64    1.53
   1  -2  12   -0.68    3.34
   1  -2  12    0.59    1.40
   1  -2  13   -0.05    1.69
   1  -2  13    0.48    1.50
  -1   2 -13    2.66    1.79
  -1   2 -13   -1.34    1.75
   1  -2  13    0.26    3.77
  -1   2 -14  199.84    8.89
   1  -2  14  197.60    8.78
  -1   2 -14  209.09    9.08
   1  -2  14  213.27   12.62
  -1   2 -15   40.58    3.01
  -1   2 -15   42.93    3.36
   1  -2  15   36.42    2.74
   1  -2  15   31.92    5.79
  -1   2 -16   46.86    3.47
  -1   2 -16   49.81    3.22
  -1   2 -17   63.69    3.58
  -1   2 -17   54.30    3.74
  -1   2 -18  130.34    6.22
  -1   2 -19   79.38    4.11
   1  -2  21    0.41    0.81
  -1   1  19    2.50    1.45
   1  -1 -19    0.80    1.10
  -1   1  18  140.12    6.59
  -1   1  17    0.71    2.04
  -1   1  16  165.99    7.94
   1  -1 -15   98.96    5.30
   1  -1 -15   95.96    4.99
  -1   1  15   95.08    5.51
  -1   1  15   98.27    4.87
   1  -1 -14    9.10    2.01
   1  -1 -14    7.40    2.28
  -1   1  14    7.18    1.63
  -1   1  14    9.86    1.95
   1  -1 -13  226.12   10.32
   1  -1 -13  251.32   10.28
  -1   1  13  236.49   10.13
   1  -1 -12  621.53   23.48
   1  -1 -12  627.33   23.63
  -1   1  12  578.00   23.07
  -1   1  12  558.13   23.37
  -1   1  11 1669.38   60.57
   1  -1 -11 1414.95   60.77
   1  -1 -11 1627.91   60.99
  -1   1  11 1391.36   62.52
  -1   1  11 1527.85   61.61
  -1   1  11 1707.58   60.95
  -1   1  10   20.45    1.70
   1  -1 -10   22.87    2.10
   1  -1 -10   22.27    1.94
  -1   1  10   20.84    2.52
  -1   1  10   22.97    3.15
  -1   1  10   22.56    2.01
  -1   1   9    2.64    1.19
   1  -1  -9    4.46    1.38
   1  -1  -9    6.42    1.50
  -1   1   9    8.18    2.50
  -1   1   9    4.86    1.91
  -1   1   9    3.18    1.53
   1  -1  -8  323.74   12.31
  -1   1   8  331.12   12.83
  -1   1   8  314.72   13.43
  -1   1   7 2877.72  118.24
  -1   1   7 3248.38  117.94
   1  -1  -6 2118.35   85.52
  -1   1   6 2653.27   86.37
   1  -1  -5   23.17    1.81
  -1   1   5   33.26    2.12
  -1   1   4  774.79   29.96
  -1   1   3 2606.53  103.12
  -1   1   3 3000.10  103.76
  -1   1   2 4519.29  140.49
  -1   1   2 3523.70  139.85
  -1   1   1   59.88    2.93
  -1   1   0 1243.88   46.69
   1  -1   0 1203.87   46.29
   1  -1   2  786.47   30.29
   1  -1   3  410.62   16.28
   1  -1   4 2077.14   75.74
   1  -1   4 1884.95   75.42
   1  -1   5  451.97   15.17
   1  -1   5  433.76   15.44
   1  -1   6  436.98   14.16
   1  -1   6  496.50   14.70
   1  -1   7   58.07    4.48
   1  -1   8  753.13   32.48
   1  -1   8  731.92   30.71
   1  -1   9    3.79    1.45
   1  -1   9    6.58    1.50
  -1   1  -9    3.40    1.40
   1  -1   9    4.93    3.01
  -1   1 -10  223.09    9.38
   1  -1  10  237.51    9.41
   1  -1  10  229.70    9.51
   1  -1  10  214.95   11.82
   1  -1  11    8.04    1.69
   1  -1  11   12.94    1.74
   1  -1  11   10.46    1.57
  -1   1 -11   10.79    1.59
   1  -1  11   13.80    3.90
   1  -1  12   33.41    2.50
  -1   1 -12   31.24    2.42
  -1   1 -12   33.37    2.62
   1  -1  12   29.11    2.36
   1  -1  12   33.93    5.05
  -1   1 -13    1.04    1.87
  -1   1 -13    0.54    1.66
   1  -1  13    0.55    1.55
   1  -1  13   -0.53    3.93
  -1   1 -14   71.27    3.88
  -1   1 -14   70.94    4.14
   1  -1  14   64.99    3.82
   1  -1  15   14.42    2.01
  -1   1 -15   15.32    2.37
  -1   1 -15   15.08    2.13
   1  -1  16  152.04    6.76
  -1   1 -16  145.48    7.06
  -1   1 -17   10.34    2.11
  -1   1 -18   60.07    3.50
   1  -1  20   37.93    2.32
  -1   0  20   49.36    2.84
  -1   0  19  175.22    7.75
  -1   0  18    1.50    1.90
   1   0 -17    8.14    1.85
  -1   0  17    5.72    2.18
   1   0 -16   15.21    2.55
   1   0 -16   14.78    2.22
  -1   0  16   13.68    1.97
   1   0 -15   19.00    2.44
   1   0 -15   17.85    2.68
  -1   0  15   17.61    2.22
   1   0 -14    1.11    1.97
   1   0 -14    1.49    2.20
  -1   0  14    1.34    1.73
   1   0 -13    7.54    2.01
   1   0 -13    8.95    2.14
  -1   0  13    7.65    1.44
  -1   0  13    5.25    1.79
  -1   0  12   21.88    1.72
   1   0 -12   26.68    2.45
   1   0 -12   22.23    2.19
  -1   0  12   21.87    3.66
  -1   0  12   18.68    2.20
  -1   0  11    3.94    1.17
   1   0 -11    5.31    1.57
   1   0 -11    4.55    1.59
  -1   0  11    4.02    1.73
  -1   0  11    5.32    2.48
  -1   0  11    5.50    1.66
  -1   0  10  369.06   14.15
   1   0 -10  342.82   14.39
   1   0 -10  407.25   14.63
  -1   0  10  365.19   14.78
  -1   0  10  391.84   16.13
  -1   0  10  316.67   14.44
   1   0  -9  392.25   16.36
   1   0  -9  411.09   16.33
  -1   0   9  425.98   16.70
   1   0  -8 2034.83   80.24
  -1   0   8 1984.48   81.33
  -1   0   7    2.67    2.09
  -1   0   6  346.48   10.47
   1   0  -6  213.44    9.15
   1   0  -5  552.64   21.34
   1   0  -4 1845.54   70.41
   1   0  -3 1588.85   60.69
   1   0  -2    2.86    0.83
   1   0  -2    2.30    1.18
   1   0  -1 3418.63  130.00
   1   0   0  101.22    4.31
   1   0   1 5678.97  215.55
   1   0   2 5314.22  216.16
   1   0   2 5913.96  215.86
   1   0   3 1289.32   39.20
   1   0   3  909.36   38.33
   1   0   4 1091.28   33.85
   1   0   4  799.93   32.62
   1   0   5  628.98   20.94
   1   0   5  488.55   19.34
   1   0   6  120.43    6.58
   1   0   7  305.84   13.99
   1   0   8   16.97    1.75
   1   0   8   16.23    1.79
   1   0   8   15.29    3.58
   1   0   9  184.92    7.56
   1   0   9  181.88    7.46
   1   0   9  189.78   10.06
  -1   0  -9  168.06    7.32
   1   0  10  101.49    4.70
  -1   0 -10   89.73    4.46
  -1   0 -10  107.70    4.67
   1   0  10   98.16    7.06
   1   0  11    2.40    1.61
  -1   0 -11    5.10    1.59
  -1   0 -11    4.60    1.36
   1   0  11    3.68    3.24
   1   0  11    4.77    1.46
  -1   0 -12    3.93    1.52
  -1   0 -12    1.56    1.72
   1   0  12    0.98    3.69
   1   0  12    2.70    1.58
  -1   0 -13   29.86    2.68
  -1   0 -13   32.79    2.45
   1   0  13   24.19    5.06
   1   0  13   29.81    2.52
   1   0  14  104.19    5.34
  -1   0 -14  111.10    5.47
   1   0  15    1.60    1.74
  -1   0 -15    1.37    1.87
   1   0  16    0.91    1.54
  -1   0 -16    2.49    1.91
  -1   0 -17   53.77    3.34
   1   0  18  144.11    6.72
   1   0  19   28.14    2.24
  -1  -1  20    1.84    1.41
  -1  -1  19    0.06    1.73
   1   1 -18   18.59    2.50
   1   1 -18   21.18    2.26
  -1  -1  18   18.76    2.50
   1   1 -17   23.44    2.80
   1   1 -17   25.32    2.56
   1   1 -16   11.20    2.32
   1   1 -16   14.37    2.64
  -1  -1  16   11.73    1.92
   1   1 -15   14.62    2.46
   1   1 -15   15.28    2.67
  -1  -1  15   11.42    2.14
   1   1 -14    0.99    2.14
   1   1 -14    0.74    1.92
  -1  -1  14   -0.71    1.84
   1   1 -13  205.90    8.66
   1   1 -13  239.39    8.72
  -1  -1  13  222.41   11.09
  -1  -1  12  106.93    5.75
  -1  -1  12  114.14    5.24
   1   1 -12  141.35    5.90
   1   1 -12  144.84    6.02
  -1  -1  12  166.54    8.24
   1   1 -11  171.45    6.60
   1   1 -11  153.95    6.63
  -1  -1  11  171.68    8.52
   1   1 -10   25.44    2.06
   1   1 -10   17.05    1.80
  -1  -1  10   13.32    1.66
  -1  -1  10   20.97    3.15
   1   1  -9  578.16   23.82
   1   1  -9  603.50   23.81
  -1  -1   9  673.87   25.46
  -1  -1   9  638.67   23.89
  -1  -1   8   13.16    1.63
  -1  -1   8   13.27    2.82
   1   1  -6 1639.66   62.84
  -1  -1   6 1661.81   63.97
   1   1  -5 1474.88   58.46
  -1  -1   5 1671.56   59.37
   1   1  -4   26.85    1.88
  -1  -1   4   21.08    2.11
   1   1  -3  460.04   17.23
  -1  -1   3  411.66   17.43
   1   1  -2  150.24    6.65
  -1  -1   2  173.29    6.76
  -1  -1   1 3389.87  128.85
   1   1   0 3769.88  143.15
   1   1   1 2199.05   74.92
   1   1   1 1776.42   74.81
   1   1   2 4943.49  187.76
   1   1   3    5.28    0.92
   1   1   3    6.17    1.03
   1   1   3    6.34    2.01
   1   1   4  204.58    8.69
   1   1   4  254.48    9.96
   1   1   5  126.68    6.76
   1   1   6 1007.75   40.37
   1   1   7 1741.56   61.95
   1   1   7 1529.91   59.62
   1   1   8  191.77    7.56
   1   1   8  172.38    9.79
  -1  -1  -8  171.79    7.41
   1   1   9   71.54    3.24
  -1  -1  -9   77.47    3.49
   1   1   9   78.28    5.94
  -1  -1 -10   26.49    2.09
   1   1  10   26.81    4.50
   1   1  10   29.51    2.19
   1   1  11   39.81    2.74
  -1  -1 -11   44.02    2.77
   1   1  12  183.82    7.88
  -1  -1 -12  168.15    7.70
   1   1  13    2.89    1.81
  -1  -1 -13    4.86    1.95
   1   1  14   57.79    3.67
  -1  -1 -14   62.69    3.71
   1   1  15   19.82    2.24
  -1  -1 -15   21.71    2.40
   1   1  16  164.72    7.67
  -1  -1 -16  187.82    7.82
   1   1  17   35.69    2.92
   1   1  18    3.23    1.64
   1   1  19   13.40    1.61
   1   2 -20    2.89    1.35
  -1  -2  20    1.17    1.48
   1   2 -19  279.53   12.53
   1   2 -19  290.62   12.42
   1   2 -18  106.43    5.46
   1   2 -18   96.20    5.15
   1   2 -17   59.91    3.75
   1   2 -17   66.54    3.93
   1   2 -16   36.77    3.13
   1   2 -16   42.26    3.31
  -1  -2  15  300.83   16.08
  -1  -2  15  235.98   13.25
   1   2 -15  366.05   13.80
   1   2 -15  434.28   13.99
  -1  -2  14   -2.35    3.34
   1   2 -14    2.71    2.14
   1   2 -14    0.92    1.96
  -1  -2  14    2.00    1.94
   1   2 -13  234.28    9.90
   1   2 -13  214.96    9.77
   1   2 -12  757.24   31.33
   1   2 -12  815.25   31.33
   1   2 -11   14.78    1.92
   1   2 -11   14.20    1.87
  -1  -2  11   15.54    3.08
   1   2 -10   36.58    2.45
  -1  -2  10   29.80    3.86
   1   2  -9    5.43    1.65
  -1  -2   9    5.25    1.02
  -1  -2   9    6.01    2.71
   1   2  -8   22.93    1.75
  -1  -2   8   25.37    3.42
  -1  -2   8   21.02    1.49
   1   2  -7  293.07   11.60
  -1  -2   7  261.81   12.67
  -1  -2   6  591.63   24.14
  -1  -2   5 1384.62   53.88
   1   2  -4  234.53    9.86
  -1  -2   4  240.58   10.21
   1   2  -3   83.55    4.16
  -1  -2   3   82.95    4.23
   1   2  -2 2463.71   94.08
   1   2  -1  482.86   19.05
   1   2   0 1638.55   62.85
   1   2   1  735.26   26.22
   1   2   1  706.04   26.36
   1   2   2  189.07    7.43
   1   2   2  153.50    7.37
   1   2   3 2195.35   84.42
   1   2   4  571.70   23.10
   1   2   5  224.56    9.21
   1   2   5  221.11   10.36
   1   2   7   46.32    2.71
   1   2   8  118.67    5.28
  -1  -2  -8  125.87    5.30
   1   2   9  145.44    6.25
   1   2   9  148.57    6.03
  -1  -2  -9  127.91    6.01
   1   2  10   81.21    4.09
   1   2  10   78.01    3.76
  -1  -2 -10   73.79    3.80
   1   2  11   50.50    3.17
   1   2  11   49.61    2.84
  -1  -2 -11   43.27    2.90
   1   2  12   19.76    2.34
   1   2  12   19.75    2.64
  -1  -2 -12   19.92    2.15
   1   2  13   63.37    3.89
   1   2  13   68.35    4.42
  -1  -2 -13   64.14    3.72
   1   2  14  966.59   39.63
   1   2  14  993.95   39.98
  -1  -2 -14 1073.69   39.55
   1   2  15  280.06   11.96
   1   2  15  267.72   11.51
   1   2  16   50.43    3.54
   1   2  16   51.39    3.06
   1   2  17    9.86    1.95
   1   2  17    9.83    1.70
   1   2  18   90.09    4.40
   1   2  19   81.12    3.58
  -1  -3  21    1.96    1.24
   1   3 -20  196.74    8.24
  -1  -3  20  185.90    8.28
   1   3 -19    3.83    1.87
   1   3 -19    2.60    1.96
   1   3 -18   43.38    3.47
   1   3 -18   47.13    3.39
   1   3 -17   96.44    4.55
   1   3 -17  118.62    4.85
   1   3 -16   76.32    3.95
   1   3 -16   84.02    4.14
   1   3 -15  145.39    6.52
  -1  -3  15  151.50    9.15
   1   3 -14  133.21    6.83
   1   3 -14  151.75    6.93
  -1  -3  14  159.57    9.54
   1   3 -13  244.88   10.54
  -1  -3  13  255.26   13.14
   1   3 -12  264.36   11.43
  -1  -3  12  313.92   14.02
   1   3 -11   25.36    2.14
  -1  -3  11   21.88    1.89
  -1  -3  11   29.07    3.76
   1   3 -10  324.53   12.33
  -1  -3  10  288.46   12.09
  -1  -3  10  306.69   14.78
  -1  -3   9   36.32    2.40
  -1  -3   9   35.63    4.05
   1   3  -9   35.64    2.40
  -1  -3   8 1277.36   50.94
  -1  -3   7   18.63    3.03
   1   3  -7   13.71    2.30
  -1  -3   6  606.62   22.84
   1   3  -6  519.44   21.90
  -1  -3   5 1271.07   50.82
   1   3  -5 1319.35   50.28
  -1  -3   4 1389.69   55.21
   1   3  -4 1443.87   54.85
   1   3  -3 1769.16   67.97
   1   3  -2  467.20   18.69
   1   3  -1  124.84    6.07
  -1  -3   0  723.60   28.83
   1   3   0  831.76   29.70
   1   3   0  784.50   29.76
   1   3   1  155.88    6.93
   1   3   1  156.74    6.72
   1   3   2   82.93    4.40
   1   3   2   75.95    4.00
   1   3   3  172.48    8.42
   1   3   3  186.69    8.16
   1   3   4   17.15    3.48
   1   3   4   16.66    2.88
   1   3   5  131.64    7.53
   1   3   6    5.97    1.51
   1   3   6    8.12    1.84
   1   3   6    4.66    3.26
   1   3   6    5.56    1.19
   1   3   7    0.09    1.62
   1   3   7    1.23    1.42
   1   3   8   55.04    3.04
   1   3   8   56.49    3.41
   1   3   8   58.97    3.21
   1   3   9  286.75   11.95
   1   3   9  307.54   12.43
   1   3   9  297.54   12.22
   1   3  10    0.87    1.64
   1   3  10    0.60    2.00
   1   3  10    1.71    1.66
   1   3  11    1.51    1.80
   1   3  11    2.98    2.32
   1   3  11    1.61    1.73
   1   3  12   69.25    4.45
   1   3  12   64.71    3.70
   1   3  12   67.13    4.03
   1   3  13    1.28    2.34
   1   3  13    1.33    1.83
   1   3  14  279.83   12.44
   1   3  14  292.90   12.17
   1   3  15    3.89    2.24
   1   3  15    6.48    1.74
   1   3  16  133.60    5.96
   1   3  16  125.88    6.33
   1   3  16  139.17    6.14
   1   3  18   47.14    2.40
  -1  -4  21   44.05    2.59
   1   4 -20    1.14    1.70
   1   4 -20   -0.15    1.57
   1   4 -19   50.25    3.46
   1   4 -19   50.86    3.47
   1   4 -18  285.98    6.76
   1   4 -18  292.65    6.83
  -1  -4  17   32.89    3.98
   1   4 -17  273.76    6.41
   1   4 -16  143.73    7.06
  -1  -4  16  148.48    9.72
   1   4 -15  116.96    5.97
  -1  -4  15  113.94    8.48
   1   4 -14   45.71    3.34
  -1  -4  14   41.63    5.36
   1   4 -13 1086.93   41.69
   1   4 -13 1036.08   41.63
  -1  -4  13 1141.91   44.60
   1   4 -12   50.98    3.12
  -1  -4  12   45.20    2.73
  -1  -4  12   47.86    4.98
  -1  -4  12   39.33    4.84
   1   4 -12   50.15    3.03
  -1  -4  11   59.57    5.41
  -1  -4  11   56.34    2.95
  -1  -4  10  171.16    6.74
  -1  -4  10  174.16    9.50
  -1  -4   9  123.89    5.35
   1   4  -9  121.95    5.37
   1   4  -8  121.14    6.07
  -1  -4   8  113.49    7.01
   1   4  -8  105.52    4.92
  -1  -4   7  615.25   26.71
   1   4  -7  661.47   25.91
  -1  -4   6 1273.01   44.93
   1   4  -6 1046.11   43.77
  -1  -4   5   26.53    2.99
   1   4  -5   35.47    2.80
  -1  -4   4  193.56    9.12
   1   4  -4  198.61    8.72
   1   4  -3  904.57   35.50
   1   4  -2  331.25   13.82
  -1  -4   1   68.51    3.16
   1   4  -1   72.15    4.15
   1   4  -1   68.40    4.27
   1   4   0   15.26    2.48
  -1  -4   0   14.39    1.26
   1   4   0   14.84    2.28
   1   4   0   15.66    2.09
   1   4   1    0.79    2.36
   1   4   1    2.54    1.97
   1   4   1    1.23    1.84
   1   4   2   12.72    2.74
   1   4   2   18.80    3.29
   1   4   2   23.39    2.79
   1   4   3    2.98    2.58
   1   4   3    3.63    2.51
   1   4   4  257.37   10.30
   1   4   4  246.75   10.47
   1   4   4  270.82   12.17
   1   4   5  351.04   14.74
   1   4   5  373.65   14.59
   1   4   5  395.54   16.55
   1   4   6   75.16    3.89
   1   4   6   71.48    3.68
   1   4   6   75.71    5.57
   1   4   7   47.33    3.27
   1   4   7   57.47    3.08
   1   4   7   55.47    3.09
   1   4   8  180.42    7.82
   1   4   8  173.61    7.44
   1   4   8  164.18    7.55
   1   4   9  452.34   18.46
   1   4   9  438.74   18.01
   1   4   9  467.17   18.29
   1   4  10   31.31    2.69
   1   4  10   31.15    3.03
   1   4  10   27.73    2.62
   1   4  11  332.28   14.33
   1   4  11  326.66   13.81
   1   4  11  354.30   14.17
   1   4  12  118.10    6.17
   1   4  12  110.77    5.75
   1   4  13   17.47    2.34
   1   4  13   17.58    2.09
   1   4  13   19.29    2.83
   1   4  13   16.48    2.56
   1   4  14   -0.74    2.16
   1   4  14    1.20    1.87
   1   4  14    2.26    1.74
   1   4  15   28.76    2.27
   1   4  15   29.63    2.40
   1   4  16    1.42    1.13
   1   5 -21    6.33    1.44
   1   5 -20  338.12   13.87
   1   5 -19    6.73    2.04
   1   5 -18  178.58    4.75
  -1  -5  18    3.07    2.12
   1   5 -17    1.98    2.21
   1   5 -16  243.94   10.93
  -1  -5  16  261.82   14.12
   1   5 -16  251.69   10.93
   1   5 -16  249.70   10.56
   1   5 -15  292.55   12.12
  -1  -5  15  291.50   15.17
   1   5 -15  267.45   12.03
  -1  -5  14   11.23    3.95
   1   5 -14    7.54    2.15
   1   5 -14    7.54    2.19
  -1  -5  13    3.75    1.47
  -1  -5  13    2.42    3.21
  -1  -5  13    2.56    3.03
   1   5 -13    4.72    1.88
  -1  -5  12   20.50    1.75
  -1  -5  12   23.03    4.05
   1   5 -11  417.67   17.47
  -1  -5  11  405.16   20.19
   1   5 -10  414.79   17.19
  -1  -5  10  459.86   17.26
  -1  -5  10  402.91   19.71
   1   5  -9 1357.04   57.92
   1   5  -9 1510.86   59.21
  -1  -5   9 1312.87   60.10
   1   5  -8   27.89    2.07
  -1  -5   8   22.76    3.81
   1   5  -8   29.48    3.32
  -1  -5   7  280.35   12.79
   1   5  -7  255.04   11.79
  -1  -5   6    9.39    2.93
   1   5  -6    4.33    2.57
  -1  -5   5    1.78    2.69
   1   5  -5    4.79    2.58
   1   5  -4  194.84    9.04
   1   5  -3    1.77    2.20
   1   5  -2  551.46   23.24
   1   5  -1   -0.25    2.93
  -1  -5   1    1.53    1.17
   1   5  -1   -0.46    2.74
  -1  -5   0  754.46   29.65
   1   5   0  828.38   30.87
   1   5   0  777.83   30.56
  -1  -5  -1  102.40    4.97
   1   5   1  115.86    6.58
   1   5   1  113.52    6.02
   1   5   2  487.32   19.94
   1   5   2  479.17   21.47
   1   5   2  559.03   21.63
   1   5   2  542.84   21.23
   1   5   3   86.01    4.20
   1   5   3   75.25    4.09
   1   5   3   81.66    5.90
   1   5   3   73.10    5.57
   1   5   3   81.95    5.38
   1   5   4  466.33   18.99
   1   5   4  475.60   18.77
   1   5   4  462.77   20.90
   1   5   4  491.31   18.97
   1   5   5  388.77   14.84
   1   5   5  351.33   14.49
   1   5   5  353.44   14.72
   1   5   5  357.38   16.60
   1   5   6   21.44    1.96
   1   5   6   18.47    2.25
   1   5   6   17.81    2.01
   1   5   7    7.81    1.74
   1   5   7    8.54    1.54
   1   5   7    6.31    2.07
   1   5   7    7.23    2.01
   1   5   8   54.72    3.47
   1   5   8   49.18    3.70
   1   5   8   58.26    3.51
   1   5   8   54.69    3.17
   1   5   9  692.20   28.25
   1   5   9  756.71   28.78
   1   5   9  719.42   28.48
   1   5  10    6.52    2.47
   1   5  10    4.29    2.23
   1   5  10    3.19    2.30
   1   5  10    3.38    2.03
   1   5  11   52.66    3.64
   1   5  11   49.94    3.96
   1   5  11   60.53    3.90
   1   5  12  106.21    5.47
   1   5  12  112.40    5.44
   1   5  12   97.59    5.75
   1   5  12  106.85    5.58
   1   5  13   48.42    3.18
   1   5  13   40.47    2.87
   1   5  13   43.47    3.21
   1   5  14   13.24    2.00
   1   5  14   11.85    1.56
   1   5  14   12.39    1.88
   1   5  15   80.63    4.06
   1   5  15   83.59    4.01
   1   6 -21    7.04    1.46
   1   6 -21    6.95    1.43
   1   6 -20   80.01    4.12
   1   6 -20   74.74    4.15
   1   6 -19    4.57    1.90
   1   6 -19    6.36    1.99
   1   6 -18    4.12    2.01
   1   6 -18    4.37    2.15
   1   6 -17  127.95    5.86
   1   6 -17  124.52    6.23
   1   6 -17  117.82    6.25
   1   6 -16   15.87    2.47
   1   6 -16   11.21    2.60
  -1  -6  16   16.49    4.68
   1   6 -15   33.16    3.03
  -1  -6  15   28.38    5.08
   1   6 -14   12.21    2.26
  -1  -6  14    6.23    3.62
  -1  -6  14   13.10    4.15
   1   6 -13  298.11   12.19
   1   6 -13  279.85   12.20
  -1  -6  13  309.23   15.86
  -1  -6  12   85.74    4.63
   1   6 -12   97.29    4.72
  -1  -6  12   92.69    7.48
  -1  -6  11   30.19    2.35
   1   6 -11   31.80    2.39
  -1  -6  10   12.20    3.25
  -1  -6  10   12.18    1.76
   1   6 -10   13.03    2.94
   1   6  -9 1016.11   39.59
  -1  -6   9  979.64   42.18
  -1  -6   9 1091.57   39.59
   1   6  -8  890.55   34.48
  -1  -6   8  905.69   34.48
   1   6  -8  951.80   36.13
  -1  -6   7  479.34   22.62
   1   6  -7  559.59   22.07
  -1  -6   6  102.44    6.73
   1   6  -6  105.66    6.16
  -1  -6   5  277.87   13.63
   1   6  -5  301.22   13.12
   1   6  -4  576.26   23.76
   1   6  -3 2007.92   81.61
   1   6  -3 2127.48   80.72
   1   6  -2  605.93   25.75
   1   6  -1    6.20    3.14
   1   6  -1   10.09    2.83
   1   6   0   48.91    3.09
   1   6   0   42.47    2.93
   1   6   0   48.97    4.72
   1   6   0   42.97    4.45
   1   6   0   47.56    3.99
   1   6   1   45.51    2.95
   1   6   1   46.97    4.07
   1   6   1   50.21    3.06
   1   6   1   40.90    4.61
   1   6   1   53.57    4.89
   1   6   2  341.74   14.03
   1   6   2  358.30   15.63
   1   6   2  334.54   14.19
   1   6   2  377.26   16.13
   1   6   2  324.86   16.12
   1   6   2  369.39   14.19
   1   6   3   28.89    3.41
   1   6   3   30.86    2.34
   1   6   3   26.99    4.02
   1   6   3   21.13    3.42
   1   6   3   23.35    2.34
   1   6   4  383.61   14.57
   1   6   4  334.92   14.58
   1   6   4  345.80   16.84
   1   6   5    0.84    1.33
   1   6   5    2.68    1.94
   1   6   5    0.58    1.68
   1   6   6  277.52   11.64
   1   6   6  266.62   11.79
   1   6   6  301.53   12.08
   1   6   6  273.07   11.59
   1   6   6  278.68   11.57
   1   6   7  178.04    8.18
   1   6   7  179.22    8.39
   1   6   7  183.19    8.54
   1   6   7  188.08    8.28
   1   6   7  188.66    8.07
   1   6   8    7.69    2.38
   1   6   8    6.62    2.35
   1   6   8    7.30    2.39
   1   6   8    7.67    2.09
   1   6   8    6.42    1.76
   1   6   9   16.71    2.61
   1   6   9   14.35    2.63
   1   6   9   14.22    2.83
   1   6   9   17.70    2.51
   1   6  10   -1.48    2.16
   1   6  10    1.11    1.96
   1   6  11  543.04   21.98
   1   6  11  543.49   21.93
   1   6  12   94.45    5.13
   1   6  12  103.94    5.18
   1   6  12   99.45    5.06
   1   6  13   36.61    2.81
   1   6  13   39.83    2.74
   1   6  13   35.51    2.56
   1   6  14  137.41    6.20
   1   6  14  135.10    5.94
   1   6  14  148.65    6.23
   1   6  15   40.43    2.20
   1   7 -21   55.37    2.99
   1   7 -21   60.84    3.12
   1   7 -20    6.74    1.79
   1   7 -20    6.93    1.62
  -1  -7  19    0.70    1.51
   1   7 -19    4.21    1.81
   1   7 -19    1.06    1.85
   1   7 -18   83.94    4.32
   1   7 -18   95.55    4.73
   1   7 -18   82.86    4.77
   1   7 -17   13.99    2.26
   1   7 -16   33.91    3.03
  -1  -7  16   45.47    5.85
   1   7 -15   29.26    2.86
  -1  -7  15   36.70    5.46
   1   7 -15   35.12    3.02
   1   7 -14   48.08    3.31
  -1  -7  14   43.27    5.68
  -1  -7  14   50.76    6.02
   1   7 -14   43.69    3.42
   1   7 -13  273.52   11.77
  -1  -7  13  237.94   14.84
   1   7 -13  273.64   11.88
  -1  -7  12  772.96   29.13
   1   7 -12  744.81   29.07
  -1  -7  11  486.58   19.60
  -1  -7  11  496.46   23.03
   1   7 -11  495.59   19.59
   1   7 -10   29.44    3.90
  -1  -7  10   27.84    2.18
  -1  -7  10   33.18    4.37
   1   7 -10   28.74    2.25
   1   7  -9    5.46    2.74
   1   7  -9    4.45    1.40
  -1  -7   9    5.45    1.33
  -1  -7   9    2.96    2.85
   1   7  -8   69.17    5.11
  -1  -7   8   68.11    3.41
  -1  -7   8   75.92    5.95
   1   7  -8   66.79    3.40
   1   7  -7   17.54    3.12
  -1  -7   7   15.78    1.59
  -1  -7   7   14.10    3.14
   1   7  -7   15.81    1.48
   1   7  -6   49.79    4.44
  -1  -7   6   56.29    2.98
  -1  -7   5  150.72    8.87
   1   7  -5  163.35    8.47
  -1  -7   5  159.82    6.76
   1   7  -4  631.85   28.57
   1   7  -4  682.39   27.50
   1   7  -3   67.29    5.96
   1   7  -3   70.87    3.71
   1   7  -2   43.27    2.59
  -1  -7   2   39.03    2.49
   1   7  -2   43.16    4.73
   1   7  -1    4.51    2.51
   1   7  -1    6.23    3.13
   1   7  -1    6.42    1.42
   1   7   0   75.76    4.17
   1   7   0   72.32    3.46
   1   7   0   65.82    3.97
   1   7   0   59.24    4.91
   1   7   0   61.27    5.58
   1   7   1  179.57    7.39
   1   7   1  158.68    7.60
   1   7   1  165.85    7.77
   1   7   1  156.87    9.60
   1   7   1  172.06    9.22
   1   7   2  711.44   29.74
   1   7   2  688.77   27.87
   1   7   2  657.01   28.03
   1   7   2  652.17   30.14
   1   7   3  417.46   19.03
   1   7   3  409.95   18.14
   1   7   3  355.66   16.07
   1   7   3  369.22   16.38
   1   7   3  396.83   16.25
   1   7   4  394.23   17.55
   1   7   4  441.60   17.96
   1   7   4  376.68   20.18
   1   7   5   43.73    3.42
   1   7   5   49.14    3.13
   1   7   6  378.40   15.14
   1   7   6  346.10   15.38
   1   7   6  383.86   15.30
   1   7   6  364.32   15.23
   1   7   7   -0.13    2.44
   1   7   7    0.67    2.28
   1   7   7    0.20    1.97
   1   7   7    1.45    1.75
   1   7   8  195.69    8.91
   1   7   8  196.65    8.47
   1   7   8  183.29    8.68
   1   7   9  270.74   12.26
   1   7   9  286.46   11.83
   1   7   9  297.99   12.28
   1   7  10    2.80    2.03
   1   7  10   -0.14    1.95
   1   7  11   52.97    3.56
   1   7  11   58.19    3.61
   1   7  11   58.22    3.68
   1   7  12   62.04    3.46
   1   7  12   55.87    3.33
   1   7  12   53.55    3.43
   1   7  13  134.57    6.39
   1   7  13  151.11    6.35
   1   7  13  154.09    6.50
   1   7  14   50.49    2.60
   1   8 -21   95.06    4.38
   1   8 -20    1.30    1.34
   1   8 -19    4.98    1.62
   1   8 -19    1.34    1.25
   1   8 -18   19.59    2.12
   1   8 -18   14.61    1.85
   1   8 -17    6.06    2.12
   1   8 -17    5.34    1.85
   1   8 -16  108.45    5.58
   1   8 -16  119.18    5.81
   1   8 -15   17.83    2.27
  -1  -8  15   24.35    4.66
   1   8 -15   21.17    2.55
   1   8 -14  516.91   19.76
  -1  -8  14  495.10   23.94
   1   8 -14  461.67   19.77
   1   8 -13  662.06   26.41
  -1  -8  13  758.55   26.73
  -1  -8  13  704.09   30.91
   1   8 -13  602.92   26.45
  -1  -8  12  285.64   16.19
   1   8 -12  285.88   12.73
   1   8 -11  143.93    8.66
  -1  -8  11  137.66    6.32
  -1  -8  11  146.81    9.62
   1   8 -11  134.75    6.31
   1   8 -10  451.58   22.30
  -1  -8  10  540.15   20.14
  -1  -8  10  560.51   24.09
   1   8 -10  481.52   20.06
   1   8  -9    5.78    3.14
  -1  -8   9    4.03    3.13
  -1  -8   9    2.86    1.35
   1   8  -9    2.41    1.41
   1   8  -8    6.38    2.92
   1   8  -8    5.97    1.36
  -1  -8   8    5.76    1.31
  -1  -8   8    3.81    2.92
   1   8  -7  107.33    6.77
  -1  -8   7  106.17    4.75
  -1  -8   7  106.99    7.38
   1   8  -7   97.59    4.53
  -1  -8   6    8.83    3.28
   1   8  -6    8.57    2.97
  -1  -8   6   11.42    1.48
  -1  -8   5  155.40    9.51
   1   8  -5  169.50   10.26
  -1  -8   5  166.64    7.13
   1   8  -5  170.71    9.17
   1   8  -4  111.66    5.26
  -1  -8   4  105.16    5.02
   1   8  -4  112.99    6.98
   1   8  -3    9.65    1.66
  -1  -8   3    9.79    1.53
   1   8  -3   12.29    3.51
   1   8  -2    6.90    1.47
   1   8  -2    9.90    3.48
  -1  -8   2    6.78    1.46
   1   8  -2    9.20    2.96
   1   8  -1   55.92    4.88
   1   8  -1   56.39    3.32
   1   8  -1   55.18    3.08
  -1  -8   1   56.36    3.14
   1   8  -1   51.05    5.33
   1   8   0  174.67    7.47
   1   8   0  173.06    7.73
   1   8   0  174.49   10.37
   1   8   0  177.31    9.65
   1   8   1  222.25   11.34
   1   8   1  208.23    9.12
   1   8   1  218.19    8.85
   1   8   1  212.88   11.76
   1   8   1  201.56    9.42
   1   8   2    4.73    3.30
   1   8   2    6.44    1.68
   1   8   2    6.11    2.19
   1   8   2    9.75    2.39
   1   8   2    4.75    3.01
   1   8   3   16.73    2.03
   1   8   3   14.81    2.49
   1   8   3   20.28    2.64
   1   8   3   16.21    3.88
   1   8   4  206.97    9.79
   1   8   4  223.64    9.99
   1   8   4  216.99   10.24
   1   8   4  198.45   12.91
   1   8   5  100.63    5.54
   1   8   5   99.20    5.14
   1   8   6  402.77   16.30
   1   8   6  383.12   15.91
   1   8   6  378.63   15.97
   1   8   7   24.91    3.00
   1   8   7   24.97    2.46
   1   8   7   23.90    2.64
   1   8   8   46.91    3.58
   1   8   8   42.96    3.01
   1   8   8   47.54    3.41
   1   8   9   47.98    2.87
   1   8   9   49.54    3.55
   1   8   9   42.97    3.29
   1   8  10   94.48    4.95
   1   8  10   85.57    4.83
   1   8  10  100.32    4.95
   1   8  11  178.74    7.41
   1   8  11  165.86    7.31
   1   8  12    2.89    1.29
   1   8  12    3.51    1.41
   1   8  13   90.63    4.03
   1   8  13   97.53    4.17
   1   9 -20   15.89    1.73
   1   9 -19    2.85    1.49
   1   9 -19    2.95    1.34
   1   9 -19    2.80    1.29
   1   9 -19    3.17    1.16
   1   9 -18   33.71    2.61
   1   9 -18   32.34    2.39
   1   9 -18   32.54    2.55
   1   9 -17    8.51    1.76
   1   9 -17    8.45    1.94
   1   9 -16    1.99    1.60
   1   9 -16    4.16    1.96
   1   9 -15   74.38    4.04
   1   9 -15   75.83    4.27
   1   9 -14 1164.78   45.00
  -1  -9  14 1152.32   49.44
   1   9 -14 1061.78   45.08
   1   9 -13    4.47    1.97
   1   9 -13    4.56    1.66
  -1  -9  13    3.46    1.84
  -1  -9  13    3.98    3.88
   1   9 -12   19.32    1.94
  -1  -9  12   20.28    2.24
   1   9 -12   14.83    2.18
  -1  -9  12   16.92    4.24
   1   9 -11   74.87    6.35
  -1  -9  11   68.67    3.74
  -1  -9  11   68.47    6.77
   1   9 -11   61.91    3.70
   1   9 -10   71.04    6.19
  -1  -9  10   62.24    3.45
  -1  -9  10   57.71    6.14
   1   9 -10   60.57    3.43
   1   9  -9   27.22    4.60
  -1  -9   9   29.29    2.25
  -1  -9   9   29.55    4.72
   1   9  -9   30.07    2.24
  -1  -9   8  287.30   11.32
   1   9  -8  266.31   11.13
  -1  -9   7  439.84   21.34
   1   9  -7  465.38   22.49
  -1  -9   7  441.70   18.07
   1   9  -6   28.08    2.48
   1   9  -6   31.79    5.21
  -1  -9   6   33.49    4.45
  -1  -9   6   26.40    2.10
   1   9  -6   26.49    4.10
   1   9  -5    3.18    1.64
   1   9  -5    0.51    3.33
  -1  -9   5    0.23    2.77
  -1  -9   5    1.34    1.33
   1   9  -5    1.87    3.03
   1   9  -4  903.41   34.34
   1   9  -4  855.23   30.29
   1   9  -3   16.47    2.32
   1   9  -3   23.51    2.17
  -1  -9   3   20.85    1.99
   1   9  -3   22.01    4.44
   1   9  -2    2.70    3.17
   1   9  -2    3.33    1.87
   1   9  -2    4.06    1.54
  -1  -9   2    4.73    1.51
   1   9  -2    6.66    3.70
   1   9  -1  175.59    9.91
   1   9  -1  155.93    7.42
   1   9  -1  154.85    7.08
  -1  -9   1  170.94    7.21
   1   9  -1  159.25   10.17
   1   9   0  210.47   11.27
   1   9   0  201.77    8.65
   1   9   0  216.61    8.33
  -1  -9   0  166.67    8.34
   1   9   0  166.87   11.01
   1   9   1   34.03    4.84
  -1  -9  -1   27.01    2.48
   1   9   1   24.96    4.37
   1   9   1   28.99    2.56
   1   9   2    4.65    3.37
   1   9   2    8.65    1.93
   1   9   3  250.61   13.91
   1   9   3  237.39   10.52
   1   9   3  257.94   10.74
   1   9   4   91.39    5.31
   1   9   4   94.66    5.02
   1   9   5   34.79    3.60
   1   9   5   47.36    3.28
   1   9   6   41.86    3.25
   1   9   6   39.23    3.53
   1   9   6   42.19    3.12
   1   9   7  159.64    7.10
   1   9   7  151.27    6.78
   1   9   8    0.75    1.86
   1   9   8    2.93    1.50
   1   9   9   41.26    3.10
   1   9   9   47.69    3.13
   1   9  10   23.18    2.16
   1   9  10   24.46    2.16
   1   9  11    1.77    1.29
   1   9  11    2.52    1.24
   1   9  12   35.34    1.95
   1   9  12   38.61    2.02
   1  10 -19  202.57    8.89
   1  10 -19  217.17    8.84
   1  10 -19  222.25    8.95
   1  10 -18   12.52    1.79
   1  10 -18   13.64    1.77
   1  10 -17   20.91    2.28
   1  10 -17   22.43    2.14
   1  10 -16   20.67    2.23
   1  10 -15   16.10    2.12
  -1 -10  14   68.32    3.87
   1  10 -14   68.93    3.86
  -1 -10  13   51.16    6.39
   1  10 -13   60.01    3.66
  -1 -10  12  277.57   16.19
   1  10 -12  281.19   12.53
  -1 -10  11   53.74    5.94
  -1 -10  11   48.61    3.05
   1  10 -11   46.26    5.77
   1  10 -11   43.39    2.90
  -1 -10  10   71.03    6.70
  -1 -10  10   69.61    3.61
   1  10 -10   71.20    6.59
   1  10 -10   61.14    3.48
   1  10  -9   81.14    7.94
  -1 -10   9   81.10    7.32
  -1 -10   9   87.40    4.30
   1  10  -9   80.99    7.21
   1  10  -8    2.91    1.87
   1  10  -8   -1.54    3.92
  -1 -10   8    0.55    3.32
  -1 -10   8    2.17    1.39
   1  10  -8    4.40    3.74
   1  10  -7   11.59    2.29
  -1 -10   7    9.95    3.77
   1  10  -7   10.36    4.21
  -1 -10   7   13.68    1.75
   1  10  -7    8.51    4.08
   1  10  -6  674.09   25.97
  -1 -10   6  632.29   29.20
   1  10  -6  740.53   30.31
  -1 -10   6  614.60   25.50
   1  10  -6  699.22   29.14
   1  10  -5  423.60   17.05
  -1 -10   5  427.32   20.52
   1  10  -5  403.83   20.52
  -1 -10   5  404.97   16.68
   1  10  -5  442.74   20.01
   1  10  -4  183.56    7.81
   1  10  -4  177.52    8.00
  -1 -10   4  159.19    7.46
   1  10  -4  171.80   10.98
   1  10  -3   19.30    4.73
   1  10  -3   22.87    2.20
   1  10  -3   24.45    2.57
  -1 -10   3   18.18    2.04
   1  10  -2   22.47    4.75
   1  10  -2   26.38    2.29
   1  10  -2   24.10    2.68
  -1 -10   2   27.15    2.29
   1  10  -2   22.17    4.59
   1  10  -1  126.69    8.73
   1  10  -1  125.37    5.58
  -1 -10   1  108.25    5.58
   1  10  -1  123.89    8.86
   1  10  -1  122.91    6.02
   1  10   0  694.38   32.85
   1  10   0  777.30   30.19
   1  10   0  734.51   33.34
  -1 -10   0  772.12   29.94
   1  10   1 1377.72   51.56
   1  10   1 1306.29   55.13
  -1 -10  -1 1289.30   51.33
   1  10   2   55.25    3.52
   1  10   2   57.90    3.75
  -1 -10  -2   54.62    3.40
   1  10   2   44.02    5.57
   1  10   3   -0.59    1.98
   1  10   3    2.03    1.66
  -1 -10  -3   -0.18    1.61
   1  10   4   69.73    4.02
  -1 -10  -4   57.85    3.68
   1  10   5    9.03    1.97
  -1 -10  -5    5.11    1.73
   1  10   6   40.11    3.03
   1  10   6   38.26    2.81
   1  10   7    2.67    1.51
   1  10   7    3.04    1.77
   1  10   8   43.41    2.94
   1  10   8   45.44    2.90
   1  10   8   41.36    2.47
   1  10   9   44.87    2.79
   1  10   9   49.08    2.82
   1  10  10   38.32    2.32
   1  10  10   42.15    2.33
   1  10  11    3.90    0.79
   1  10  11    5.07    0.79
   1  11 -19   64.01    3.17
   1  11 -18  230.61    9.54
   1  11 -18  224.73    9.33
   1  11 -17  118.28    5.65
   1  11 -17  118.47    5.35
   1  11 -16  150.04    6.95
   1  11 -16  147.14    6.55
   1  11 -15    0.96    1.87
   1  11 -15    1.43    1.46
   1  11 -14  113.62    5.71
   1  11 -14  104.20    5.07
   1  11 -13   14.97    1.82
   1  11 -13   17.87    2.54
  -1 -11  13   13.29    1.85
   1  11 -12   86.99    4.52
  -1 -11  12  105.10    4.75
  -1 -11  11    9.39    1.64
  -1 -11  11    8.30    3.55
   1  11 -11    1.97    3.91
   1  11 -10   67.78    4.30
  -1 -11  10   63.91    6.68
  -1 -11  10   71.69    3.64
   1  11 -10   64.58    6.61
   1  11  -9   22.99    2.74
  -1 -11   9   23.50    4.57
   1  11  -9   24.04    5.12
  -1 -11   9   21.28    1.99
   1  11  -9   24.24    5.03
   1  11  -8   25.61    2.78
   1  11  -8   20.55    4.99
  -1 -11   8   23.40    4.47
  -1 -11   8   23.24    2.04
   1  11  -8   20.52    4.81
  -1 -11   7   74.84    7.03
   1  11  -7   89.20    7.82
   1  11  -7   75.10    4.64
   1  11  -6   -0.52    1.94
   1  11  -6   -1.54    4.05
  -1 -11   6   -1.68    3.28
   1  11  -6   -0.30    3.70
   1  11  -6    0.21    1.76
   1  11  -5   62.81    4.08
  -1 -11   5   59.18    6.23
   1  11  -5   60.57    6.41
   1  11  -5   55.45    3.69
   1  11  -4    1.65    2.22
   1  11  -4    3.33    4.08
  -1 -11   4    1.67    3.42
   1  11  -4   -1.75    3.40
   1  11  -4    0.97    1.60
   1  11  -3    2.65    2.21
   1  11  -3    0.77    3.94
   1  11  -3   -1.15    3.61
   1  11  -3    2.95    1.57
   1  11  -2  103.52    5.47
   1  11  -2   96.98    8.27
   1  11  -2  108.00    4.97
   1  11  -1  113.22    8.54
   1  11  -1  122.93    6.04
   1  11   0  463.38   18.64
   1  11   0  475.07   18.70
   1  11   1  453.36   23.27
   1  11   1  494.16   20.06
   1  11   1  513.00   20.20
   1  11   2    2.97    1.95
   1  11   2    4.00    1.62
   1  11   3   26.34    2.46
   1  11   3   23.13    2.61
   1  11   4   15.95    2.16
   1  11   4   18.69    2.25
   1  11   5  160.34    7.26
   1  11   5  158.89    7.13
   1  11   6    1.19    1.40
   1  11   7    1.49    1.12
   1  11   7    0.66    1.40
   1  11   8   29.14    2.04
   1  11   8   32.54    2.10
   1  11   9    7.39    1.08
   1  11   9    8.54    1.09
   1  12 -18  159.28    6.46
   1  12 -18  143.91    6.47
   1  12 -17    9.16    1.50
   1  12 -16   85.17    4.37
   1  12 -15   28.39    2.26
   1  12 -15   34.47    2.58
   1  12 -14  125.65    5.89
   1  12 -13   91.23    4.83
   1  12 -12    1.82    1.81
   1  12 -11   67.27    4.04
   1  12 -10    8.23    2.28
   1  12 -10   12.95    2.16
   1  12  -9  316.29   13.84
   1  12  -9  410.63   14.70
   1  12  -8    3.12    2.08
   1  12  -8    2.94    3.59
   1  12  -8    0.69    1.81
   1  12  -7  419.30   16.48
   1  12  -7  408.37   19.76
  -1 -12   7  388.12   19.67
   1  12  -7  383.41   19.80
   1  12  -7  372.72   16.10
   1  12  -6   79.77    4.74
   1  12  -6   87.72    7.74
   1  12  -6   87.30    4.47
  -1 -12   6   65.76    6.72
   1  12  -6   77.93    7.27
   1  12  -5   47.14    2.99
  -1 -12   5   38.31    5.34
   1  12  -5   39.08    5.49
   1  12  -5   42.91    3.48
   1  12  -4  210.78    9.36
   1  12  -4  218.00   12.97
   1  12  -4  235.58    9.91
   1  12  -3    2.18    1.91
   1  12  -2   18.75    1.92
   1  12  -2   24.18    2.49
   1  12  -2   23.54    2.52
   1  12  -1    6.28    1.58
   1  12  -1    6.47    1.91
   1  12   0    2.77    1.91
   1  12   0   -0.36    1.50
   1  12   0    0.71    1.61
   1  12   1    4.42    1.67
   1  12   1    2.56    1.85
   1  12   1    3.09    1.64
   1  12   1    4.43    1.55
   1  12   2    5.26    1.63
   1  12   2    4.51    1.65
   1  12   2    5.29    1.85
   1  12   2    2.26    1.31
   1  12   3    7.92    1.66
   1  12   3    9.79    1.82
   1  12   3    8.85    1.70
   1  12   4   62.03    3.54
   1  12   4   65.46    3.54
   1  12   4   69.86    3.60
   1  12   5   10.60    1.60
   1  12   5   13.80    1.54
   1  12   6    2.02    0.98
   1  12   6    0.78    1.11
   1  12   7   31.10    1.85
   1  13 -17    1.13    0.99
   1  13 -16   19.29    1.74
   1  13 -15   44.80    2.58
   1  13 -14    4.21    1.43
   1  13 -13   29.91    2.41
   1  13 -13   31.94    2.49
   1  13 -12  257.98   11.37
   1  13 -12  282.42   11.44
   1  13 -11   20.41    2.30
   1  13 -11   19.73    2.19
   1  13 -10  111.17    5.47
   1  13  -9  129.73    6.13
   1  13  -8   30.38    2.25
   1  13  -8   35.18    2.95
   1  13  -8   34.16    2.54
   1  13  -7   39.39    3.11
   1  13  -7   35.01    2.49
   1  13  -7   35.99    2.59
   1  13  -6  141.86    6.42
   1  13  -6  132.09    6.33
   1  13  -5  221.46    9.98
   1  13  -5  235.01    9.76
   1  13  -4   36.57    2.69
   1  13  -4   33.46    2.83
   1  13  -3  165.06    7.46
   1  13  -3  162.86    7.38
   1  13  -2    1.58    1.70
   1  13  -2    5.90    1.74
   1  13  -1  111.83    5.13
   1  13  -1  109.31    5.23
   1  13   0   13.55    1.65
   1  13   0   14.95    1.96
   1  13   0   12.41    1.66
   1  13   1   61.86    3.30
   1  13   1   68.83    3.46
   1  13   1   70.34    3.69
   1  13   2   61.61    3.25
   1  13   2   67.45    3.42
   1  13   2   70.57    3.53
   1  13   3   50.13    2.70
   1  13   3   48.21    2.59
   1  13   3   48.72    2.73
   1  13   4   17.63    1.42
   1  13   4   18.96    1.55
   1  13   4   19.36    1.52
   1  13   5   14.79    1.20
   1  13   5   13.81    1.09
   1  14 -15    1.80    0.94
   1  14 -15    0.68    0.87
   1  14 -14   50.79    2.74
   1  14 -14   48.75    2.65
   1  14 -13  192.75    7.58
   1  14 -13  167.23    7.31
   1  14 -13  177.42    7.53
   1  14 -12   18.62    1.85
   1  14 -12   17.64    1.71
   1  14 -11   27.01    2.02
   1  14 -10   34.20    2.26
   1  14  -9    2.67    1.60
   1  14  -9    4.38    1.28
   1  14  -8   10.05    1.82
   1  14  -7  121.23    5.49
   1  14  -7  129.04    5.86
   1  14  -6   32.78    2.26
   1  14  -6   36.34    2.59
   1  14  -5  168.88    7.34
   1  14  -5  163.74    7.16
   1  14  -4    4.35    1.41
   1  14  -4    6.13    1.55
   1  14  -3  165.72    7.25
   1  14  -3  169.24    7.26
   1  14  -2    6.73    1.14
   1  14  -2    8.36    1.58
   1  14  -2    6.46    1.32
   1  14  -1   23.56    1.66
   1  14  -1   21.45    1.64
   1  14   0   56.65    2.77
   1  14   0   53.86    2.96
   1  14   1    2.29    1.13
   1  14   1    1.29    0.90
   1  14   2    1.78    0.90
   1  14   2    1.17    0.79
   1  15 -13   31.18    1.80
   1  15 -12    1.59    0.98
   1  15 -11   72.73    3.40
   1  15 -10   98.03    4.48
   1  15  -9    2.25    1.23
   1  15  -8   77.45    3.74
   1  15  -7  129.69    5.70
   1  15  -6    3.61    1.16
   1  15  -5   10.85    1.31
   1  15  -5   12.01    1.24
   1  15  -4   91.68    4.05
   1  15  -4   89.89    4.02
   1  15  -3   49.42    2.45
   1  15  -3   54.75    2.61
   1  15  -2   88.83    3.92
   1  16  -9   10.25    0.90
  -2  15   0    5.61    0.76
  -2  15  -1    4.64    0.82
  -2  15  -1    4.66    0.93
  -2  15  -4    5.25    1.08
  -2  15  -6   53.92    2.63
  -2  15  -7    8.48    1.22
   2 -15   7   10.28    1.10
  -2  15  -8    4.59    1.18
  -2  15  -9   13.52    1.38
  -2  15 -10  143.08    6.11
  -2  15 -11    5.79    1.13
  -2  15 -12    0.69    0.87
  -2  15 -13   89.45    3.86
  -2  14   3   21.70    1.39
  -2  14   2    0.40    0.87
  -2  14   2    1.50    0.88
  -2  14   1    7.09    1.21
  -2  14   0    1.48    1.19
   2 -14   0    2.90    1.07
   2 -14   1   -0.43    1.05
   2 -14   2  224.12    9.27
   2 -14   3   82.69    4.01
  -2  14  -4    3.27    1.23
   2 -14   4    2.39    1.25
  -2  14  -5  253.91    9.86
   2 -14   5  220.19    9.72
  -2  14  -6   30.16    2.30
   2 -14   6   28.78    2.10
  -2  14  -7   77.96    4.03
   2 -14   7   75.69    3.78
  -2  14  -8   28.53    2.41
   2 -14   8   31.15    2.11
   2 -14   9   53.21    2.88
   2 -14  10   30.32    2.03
   2 -14  11   33.65    2.14
   2 -14  12  164.90    6.93
   2 -14  13   51.85    2.65
  -2  14 -15    7.01    1.04
  -2  13   5  106.34    4.58
  -2  13   4    1.62    1.14
  -2  13   4    1.59    0.98
   2 -13  -4    1.05    1.00
  -2  13   3   27.21    1.96
   2 -13  -3   27.28    1.96
  -2  13   2   10.68    1.59
   2 -13  -2   10.12    1.50
   2 -13  -1   41.71    2.69
   2 -13   0   35.40    2.55
   2 -13   1    6.01    1.63
   2 -13   2    6.92    1.71
  -2  13  -3    0.54    1.39
   2 -13   3    1.07    1.49
  -2  13  -4   39.02    2.93
   2 -13   4   48.43    3.03
  -2  13  -5  150.44    7.24
   2 -13   5  165.50    7.23
   2 -13   6   32.42    2.58
   2 -13   7    0.93    1.58
   2 -13   8    1.90    1.53
   2 -13   9   74.74    3.95
   2 -13  10   75.09    3.92
   2 -13  11    3.62    1.44
  -2  13 -11    3.41    1.37
   2 -13  12   66.63    3.16
  -2  13 -12   37.41    2.93
   2 -13  13   21.25    1.82
  -2  13 -13   11.64    1.69
   2 -13  14    0.52    1.20
  -2  13 -14    0.79    1.18
  -2  13 -15   -0.60    1.06
  -2  12   7  141.16    5.90
   2 -12  -6    0.15    1.12
  -2  12   6    0.17    1.16
  -2  12   6    0.65    0.87
   2 -12  -5  177.60    8.12
  -2  12   5  194.33    7.94
  -2  12   5  199.07    8.10
  -2  12   4   15.39    1.74
   2 -12  -4   13.79    1.83
   2 -12  -3   48.43    3.12
   2 -12  -2  265.10   11.27
   2 -12  -1  191.24    8.54
   2 -12   0    8.92    2.10
   2 -12   1    6.65    1.96
  -2  12  -2   18.29    2.14
   2 -12   2   18.37    2.33
  -2  12  -3   26.47    2.62
   2 -12   3   34.06    2.82
   2 -12   4    0.40    1.83
  -2  12  -5   -1.25    3.61
   2 -12   5    0.99    1.86
   2 -12   6    6.80    2.00
  -2  12  -7    7.00    1.59
   2 -12   7    8.85    1.98
  -2  12  -8   22.06    2.36
   2 -12   8   35.85    2.67
   2 -12   9  109.65    5.46
   2 -12  10  172.74    6.48
  -2  12 -10  108.68    5.92
   2 -12  11    0.51    1.66
  -2  12 -11    1.03    1.42
   2 -12  12    4.52    1.65
  -2  12 -12    3.07    1.48
   2 -12  13   21.28    2.13
  -2  12 -13   17.28    1.94
   2 -12  14   33.44    2.41
  -2  12 -14   27.20    2.24
   2 -12  15    2.56    1.37
  -2  12 -15    1.10    1.26
  -2  12 -16    2.23    1.22
  -2  12 -17   13.40    1.36
  -2  11  10    0.90    0.71
  -2  11   9    8.32    1.01
   2 -11  -8   60.38    3.49
  -2  11   8   79.99    3.50
   2 -11  -7   34.08    2.56
  -2  11   7   42.57    2.52
  -2  11   6   64.04    3.37
  -2  11   6   60.86    3.17
  -2  11   5   33.98    2.56
   2 -11  -5   36.18    2.89
  -2  11   4    4.23    2.57
   2 -11  -4    9.74    2.06
  -2  11   3  196.25    8.62
   2 -11  -3  150.83    7.69
  -2  11   2  134.46    6.51
   2 -11  -2   81.72    5.08
   2 -11  -1  197.16    9.18
  -2  11   1  177.72   10.88
  -2  11   1  208.13   12.42
   2 -11   0  644.06   25.34
  -2  11   0  601.53   26.96
  -2  11   0  647.23   29.10
  -2  11   0  620.27   27.12
  -2  11  -1   59.26    5.12
   2 -11   1   49.32    3.53
  -2  11  -1   48.88    6.14
  -2  11  -1   51.64    5.15
  -2  11  -1   40.95    3.08
  -2  11  -2  399.77   20.75
  -2  11  -2  441.78   18.87
   2 -11   2  394.06   16.82
  -2  11  -3    3.78    4.07
  -2  11  -3    1.61    2.97
   2 -11   3    3.97    2.07
   2 -11   4    2.46    3.08
  -2  11  -4    2.22    3.80
   2 -11   4    4.07    2.05
   2 -11   5   82.69    7.06
  -2  11  -5   89.97    6.42
   2 -11   5   77.12    4.64
   2 -11   6    5.38    3.40
  -2  11  -6    8.38    4.34
  -2  11  -6    6.82    3.12
   2 -11   6    7.32    2.05
   2 -11   7    1.09    3.12
  -2  11  -7    2.30    4.11
  -2  11  -7    2.16    3.03
   2 -11   7    1.63    2.02
   2 -11   8  369.15   17.11
  -2  11  -8  324.67   17.95
  -2  11  -8  337.95   15.38
   2 -11   8  293.39   13.20
   2 -11   9   87.91    7.60
  -2  11  -9   85.98    8.32
  -2  11  -9  102.63    6.91
   2 -11   9   97.80    5.07
   2 -11  10  164.90   10.10
  -2  11 -10  131.54   10.76
   2 -11  10  141.03    6.83
  -2  11 -10  155.95    8.79
   2 -11  11   67.38    3.95
   2 -11  12    0.44    1.78
  -2  11 -12    2.11    1.66
  -2  11 -13   78.55    4.48
   2 -11  13   94.98    4.73
   2 -11  14    8.87    1.47
   2 -11  14   12.89    2.04
  -2  11 -14    7.63    1.91
   2 -11  15   10.38    1.36
   2 -11  15    9.05    1.84
  -2  11 -15    7.38    1.76
  -2  11 -16   32.96    2.24
  -2  11 -16   35.07    2.48
  -2  11 -17    8.44    1.33
  -2  11 -17    7.77    1.50
  -2  11 -18   13.69    1.42
   2 -10 -10   51.08    3.14
  -2  10  10   66.08    2.95
   2 -10  -9   53.71    3.61
  -2  10   9   78.50    3.49
  -2  10   8    1.33    1.48
  -2  10   8    1.27    1.88
   2 -10  -8    1.07    1.58
  -2  10   8    2.14    1.86
  -2  10   7   -0.15    1.49
  -2  10   7    1.30    1.29
  -2  10   7   -1.16    1.95
  -2  10   7   -0.42    2.20
  -2  10   6  212.17    8.69
  -2  10   6  175.04    8.91
  -2  10   5   -1.66    2.15
  -2  10   5    0.33    2.48
  -2  10   4    0.06    2.04
  -2  10   4    2.97    3.35
  -2  10   4    0.60    3.56
  -2  10   4    0.78    2.64
  -2  10   3    0.27    2.12
   2 -10  -3    3.33    2.32
  -2  10   3    0.19    3.55
  -2  10   3   -0.30    3.51
  -2  10   3    3.05    2.79
  -2  10   2  333.55   16.35
  -2  10   2  359.01   14.73
   2 -10  -2  317.46   15.03
  -2  10   2  324.10   18.07
  -2  10   2  371.78   17.03
  -2  10   1   24.92    3.84
   2 -10  -1   27.16    3.00
  -2  10   1   29.07    4.24
  -2  10   1   30.41    5.05
  -2  10   1   26.37    2.60
  -2  10   0  512.69   21.58
  -2  10   0  558.26   23.90
  -2  10   0  571.07   21.85
   2 -10   0  573.99   22.35
  -2  10   0  553.43   23.68
   2 -10   0  564.49   24.07
  -2  10   0  582.23   26.29
  -2  10  -1  104.80    6.89
  -2  10  -1  111.51    5.15
  -2  10  -1  106.09    5.19
   2 -10   1  104.65    5.62
  -2  10  -1  102.49    6.65
   2 -10   1   91.74    6.65
  -2  10  -1  116.92    8.86
  -2  10  -1  123.96    6.73
  -2  10  -2  581.29   25.10
  -2  10  -2  468.30   21.50
   2 -10   2  481.67   22.16
   2 -10   2  517.67   20.65
  -2  10  -2  518.85   22.29
  -2  10  -2  526.51   20.02
  -2  10  -2  453.88   21.56
   2 -10   3  349.22   14.61
  -2  10  -3  343.75   18.42
   2 -10   4   88.54    4.91
  -2  10  -4   95.56    4.53
  -2  10  -4   80.43    6.16
  -2  10  -4   82.33    7.82
   2 -10   5  115.71    6.38
  -2  10  -5  124.63    7.94
  -2  10  -5  149.71    6.15
   2 -10   5  138.51    9.26
  -2  10  -5  153.95   10.47
   2 -10   6   48.05    3.31
  -2  10  -6   45.60    4.53
  -2  10  -6   45.61    3.02
  -2  10  -6   49.39    6.58
   2 -10   7    7.70    2.12
  -2  10  -7    5.90    2.86
  -2  10  -7    5.80    2.13
  -2  10  -7    3.58    4.15
   2 -10   7   10.37    3.65
   2 -10   8   44.81    3.23
  -2  10  -8   37.54    4.40
  -2  10  -8   42.70    2.96
  -2  10  -8   43.07    6.59
   2 -10   8   29.89    4.30
   2 -10   8   47.70    5.44
   2 -10   9   44.33    3.19
  -2  10  -9   39.49    4.37
   2 -10   9   41.14    4.75
   2 -10   9   41.35    5.37
  -2  10  -9   55.42    6.98
   2 -10  10    1.89    1.98
  -2  10 -10    2.45    2.88
  -2  10 -10    1.42    4.32
   2 -10  10    0.53    3.14
   2 -10  10    3.73    3.19
   2 -10  11    4.01    3.26
   2 -10  11    1.22    3.29
   2 -10  11    3.97    1.96
   2 -10  12   -0.25    3.44
   2 -10  12    2.14    3.16
   2 -10  12   -0.40    1.85
   2 -10  13    8.90    2.16
  -2  10 -13    8.04    2.08
   2 -10  14    4.72    1.96
  -2  10 -14    6.69    2.01
   2 -10  14    5.99    1.54
   2 -10  15  109.21    5.04
  -2  10 -15   99.86    5.36
   2 -10  16  122.16    5.42
   2 -10  17    3.52    1.17
  -2  10 -17    5.36    1.50
  -2  10 -18   78.03    3.81
  -2  10 -19   18.14    1.58
   2  -9 -12   10.24    1.38
  -2   9  11    1.63    1.56
  -2   9  11    3.17    1.08
  -2   9  10   86.84    4.80
  -2   9  10   95.11    4.40
  -2   9   9    1.05    1.86
  -2   9   9    3.17    2.04
  -2   9   9    1.02    1.96
  -2   9   9    1.17    1.50
  -2   9   8   33.96    3.02
  -2   9   8   30.62    2.79
  -2   9   8   33.35    2.49
  -2   9   7  186.61    7.67
  -2   9   7  179.84    7.16
  -2   9   6    0.65    2.42
  -2   9   6    3.66    2.16
  -2   9   6   -0.20    3.57
  -2   9   6    2.52    2.44
  -2   9   5    1.81    2.13
  -2   9   5    1.63    2.47
  -2   9   5   -0.38    3.43
  -2   9   5    1.26    2.43
  -2   9   4  154.60    7.52
  -2   9   4  146.80    6.90
  -2   9   4  152.53   10.35
  -2   9   4  145.39    8.83
  -2   9   4  157.09    7.50
  -2   9   3   90.36    5.57
  -2   9   3   97.08    4.95
  -2   9   3   85.18    6.09
   2  -9  -3   91.74    6.75
  -2   9   3   97.58    6.70
  -2   9   3  103.87    8.16
  -2   9   2   62.46    4.48
  -2   9   2   70.68    3.92
   2  -9  -2   66.61    5.58
  -2   9   2   73.27    6.79
  -2   9   2   76.28    5.67
  -2   9   2   69.42    5.45
  -2   9   2   67.72    3.75
  -2   9   1  350.34   17.12
  -2   9   1  399.89   15.32
   2  -9  -1  357.13   15.96
  -2   9   1  421.38   19.65
   2  -9  -1  352.39   17.57
  -2   9   1  384.43   17.22
  -2   9   1  398.69   15.51
  -2   9   0   11.69    2.02
  -2   9   0   10.91    2.89
  -2   9   0   13.26    1.92
   2  -9   0   11.89    2.30
  -2   9   0   13.38    3.01
   2  -9   0    6.53    2.87
  -2   9   0    9.82    4.12
  -2   9  -1   52.42    2.94
  -2   9  -1   52.11    4.52
  -2   9  -1   47.99    2.88
   2  -9   1   49.86    3.46
   2  -9   1   31.83    4.06
  -2   9  -1   49.06    5.73
  -2   9  -1   48.07    4.16
  -2   9  -1   34.01    4.26
   2  -9   2   16.35    2.29
  -2   9  -2   13.28    2.71
  -2   9  -2   12.36    4.36
   2  -9   2   14.70    3.14
  -2   9  -2    9.80    3.29
   2  -9   3  196.44    7.89
  -2   9  -3  192.51    8.52
   2  -9   3  185.99    9.44
   2  -9   4    8.60    2.03
  -2   9  -4    9.51    1.85
  -2   9  -4    7.54    2.56
  -2   9  -4    5.49    3.73
   2  -9   5   39.75    3.05
  -2   9  -5   42.58    2.66
  -2   9  -5   49.51    4.13
  -2   9  -5   33.89    5.54
   2  -9   5   27.91    4.61
   2  -9   6  384.04   16.27
  -2   9  -6  394.10   17.60
  -2   9  -6  419.19   15.75
   2  -9   6  407.72   19.28
  -2   9  -6  439.50   20.70
   2  -9   7  285.15   12.36
  -2   9  -7  293.07   11.81
  -2   9  -7  278.27   13.60
   2  -9   7  272.17   14.02
   2  -9   7  361.20   15.95
  -2   9  -7  353.18   17.44
   2  -9   8    0.06    1.84
  -2   9  -8    1.12    2.51
  -2   9  -8   -0.10    1.80
   2  -9   8    0.37    2.73
   2  -9   8   -0.24    2.99
   2  -9   9   21.05    2.39
  -2   9  -9   18.87    2.17
  -2   9  -9   18.45    3.25
   2  -9   9   14.21    3.82
   2  -9   9   20.10    3.83
   2  -9  10  107.22    5.44
  -2   9 -10  111.42    6.70
   2  -9  10  112.70    7.90
   2  -9  10   98.27    7.84
   2  -9  11  272.52   14.07
   2  -9  11  257.73   10.94
   2  -9  12   78.04    3.75
   2  -9  12   66.32    6.81
   2  -9  12   72.35    4.33
   2  -9  13   38.13    5.57
   2  -9  13   33.80    4.99
   2  -9  13   40.79    3.29
   2  -9  14   79.71    4.45
   2  -9  14   71.19    3.90
   2  -9  15  356.08   15.34
   2  -9  15  376.27   14.92
  -2   9 -16   13.87    2.21
   2  -9  16    9.49    1.66
   2  -9  17   23.54    2.01
  -2   9 -17   26.11    2.46
  -2   9 -18   57.70    3.23
  -2   9 -18   55.17    3.24
  -2   9 -19  139.97    5.87
  -2   9 -19  127.61    5.85
  -2   8  13   71.40    3.69
  -2   8  12    8.00    1.80
  -2   8  12    7.12    1.83
  -2   8  11    5.55    1.90
  -2   8  11    7.54    2.09
  -2   8  11    6.66    1.46
  -2   8  10  201.74    6.23
  -2   8  10  195.06    6.88
  -2   8   9   23.07    2.84
  -2   8   9   21.44    2.18
  -2   8   8    6.68    2.48
  -2   8   8    8.96    2.24
  -2   8   8    5.00    3.48
  -2   8   8    4.74    2.22
  -2   8   7  338.27   13.37
  -2   8   7  337.59   12.84
  -2   8   6   51.04    3.39
  -2   8   6   45.29    3.73
   2  -8  -6   45.19    5.08
  -2   8   6   53.41    3.83
  -2   8   5    1.56    1.96
  -2   8   5    1.60    2.37
  -2   8   5    5.03    3.07
   2  -8  -5    3.30    2.86
  -2   8   5   -0.28    3.59
  -2   8   5    4.71    2.45
  -2   8   4   22.90    3.20
  -2   8   4   19.52    2.14
  -2   8   4   26.00    2.40
  -2   8   4   25.62    2.82
  -2   8   4   25.35    3.87
  -2   8   4   21.52    4.56
   2  -8  -4   22.42    3.79
  -2   8   4   25.80    2.91
  -2   8   3    2.46    1.71
  -2   8   3    0.56    2.19
  -2   8   3    0.12    2.16
  -2   8   3   -0.34    1.66
  -2   8   3    2.50    2.72
   2  -8  -3    1.54    2.58
  -2   8   3    0.73    3.25
  -2   8   3    2.94    2.17
  -2   8   2    4.53    2.09
  -2   8   2    5.42    1.71
  -2   8   2    4.86    2.63
  -2   8   2    3.82    3.17
   2  -8  -2    4.96    2.61
  -2   8   2    3.21    2.16
  -2   8   2    5.69    1.69
  -2   8   1  243.28   10.23
  -2   8   1  256.02   10.85
  -2   8   1  226.95   11.54
  -2   8   1  260.17   10.05
   2  -8  -1  226.76   12.35
  -2   8   1  236.30   13.63
  -2   8   1  256.56   11.74
  -2   8   0   23.31    1.90
   2  -8   0   20.28    3.21
  -2   8   0   22.81    4.08
  -2   8   0   22.05    3.01
  -2   8   0   25.32    1.87
  -2   8   0   22.37    2.98
  -2   8   0   12.25    2.66
  -2   8  -1   26.82    1.88
  -2   8  -1   23.09    2.92
  -2   8  -1   22.64    1.86
   2  -8   1   22.19    2.44
   2  -8   1   21.02    3.26
  -2   8  -1   26.95    2.92
  -2   8  -1   29.94    4.59
   2  -8   2  336.52   13.16
   2  -8   2  342.01   15.03
  -2   8  -2  323.19   13.75
  -2   8  -2  299.95   15.86
   2  -8   3  941.93   39.47
  -2   8  -3  980.94   38.23
  -2   8  -3  816.66   40.39
   2  -8   3 1066.95   37.85
  -2   8  -3 1030.21   37.16
  -2   8  -3  726.13   38.08
  -2   8  -4  135.16    6.58
   2  -8   4  149.59    8.00
   2  -8   4  141.57    6.44
   2  -8   5   38.03    2.86
  -2   8  -5   39.45    2.33
  -2   8  -5   39.48    3.59
   2  -8   5   36.46    4.34
  -2   8  -5   44.97    5.70
   2  -8   6    8.19    1.81
  -2   8  -6    7.78    1.52
  -2   8  -6    6.73    2.31
   2  -8   6    8.30    2.95
   2  -8   7    3.48    1.72
  -2   8  -7    6.85    2.15
  -2   8  -7    5.63    1.51
   2  -8   7    4.80    2.87
   2  -8   7    6.14    2.88
   2  -8   8  208.57    8.72
  -2   8  -8  209.95    9.77
  -2   8  -8  190.72    8.11
   2  -8   8  214.03   10.98
   2  -8   9  140.71    6.01
  -2   8  -9  130.84    7.01
   2  -8   9  140.72    8.39
   2  -8   9  131.00    8.48
   2  -8  10  226.44    9.05
  -2   8 -10  186.31    8.39
  -2   8 -10  168.67    9.71
   2  -8  10  255.57   12.35
   2  -8  10  281.81   12.65
   2  -8  11  140.51    9.23
   2  -8  11  121.47    8.72
   2  -8  11  124.79    6.14
   2  -8  12  127.37    5.90
   2  -8  12  137.98    9.57
   2  -8  12  122.70    8.85
   2  -8  12  136.58    6.51
   2  -8  13  451.60   18.69
   2  -8  13  436.10   22.06
   2  -8  13  482.56   22.82
   2  -8  14  909.19   40.05
   2  -8  14  978.29   40.55
   2  -8  14  866.13   42.97
   2  -8  14  986.63   43.95
  -2   8 -14  993.20   40.38
   2  -8  15   22.43    2.64
   2  -8  15   18.32    2.15
  -2   8 -15   21.24    2.67
   2  -8  16   22.84    2.24
  -2   8 -16   28.68    2.79
   2  -8  17   52.62    3.12
  -2   8 -17   54.84    3.45
  -2   8 -18  429.03   17.26
  -2   8 -19  184.57    7.85
  -2   7  14  119.79    5.52
  -2   7  13   47.21    2.90
  -2   7  13   45.07    3.11
  -2   7  12   -1.03    1.86
  -2   7  12    0.53    1.95
  -2   7  12    0.49    1.26
  -2   7  11  213.20    7.36
  -2   7  11  229.99    7.96
  -2   7  11  210.46    7.19
  -2   7  10   12.13    1.87
  -2   7  10   11.62    2.50
  -2   7  10    5.80    2.05
  -2   7   9    6.02    2.23
  -2   7   9    8.27    2.44
  -2   7   9    6.94    3.66
  -2   7   9    8.30    1.82
  -2   7   8  102.11    5.01
  -2   7   8   95.54    5.37
  -2   7   8  108.35    7.11
  -2   7   7  125.16    5.72
   2  -7  -7  115.75    5.49
  -2   7   7  114.15    6.13
  -2   7   7  122.31    7.73
  -2   7   7  115.96    6.07
  -2   7   6   55.31    3.92
   2  -7  -6   57.00    3.23
  -2   7   6   56.89    3.83
  -2   7   5   46.03    2.79
  -2   7   5   42.47    3.80
   2  -7  -5   56.95    3.02
  -2   7   5   51.83    3.62
  -2   7   5   49.83    5.66
  -2   7   5   54.16    4.73
  -2   7   5   56.94    3.69
  -2   7   4  124.99    5.30
  -2   7   4  109.82    6.45
   2  -7  -4  107.10    5.44
  -2   7   4  131.59    6.12
  -2   7   4  125.13    8.45
  -2   7   4  125.09    7.18
  -2   7   4  148.30    6.23
  -2   7   3   -0.24    1.81
   2  -7  -3   -0.18    2.45
  -2   7   3    0.21    2.60
  -2   7   3    1.05    2.30
  -2   7   3    0.71    1.33
  -2   7   3    0.68    1.74
  -2   7   2    9.77    1.96
   2  -7  -2    5.22    2.64
  -2   7   2   11.70    3.21
  -2   7   2   10.93    2.40
  -2   7   2    9.81    2.20
  -2   7   2   11.68    1.45
   2  -7  -1   32.06    3.84
  -2   7   1   35.84    3.32
  -2   7   1   39.31    4.60
  -2   7   1   38.51    2.81
  -2   7   1   36.45    2.14
  -2   7   1   31.06    2.77
  -2   7   0  254.12   10.28
   2  -7   0  248.30   11.94
  -2   7   0  271.78   12.99
  -2   7   0  238.86   10.81
  -2   7   0  242.56    9.58
  -2   7  -1  124.93    5.47
   2  -7   1  125.92    6.10
   2  -7   1  136.64    7.64
  -2   7  -1  135.37    6.56
  -2   7  -1  127.32    6.23
   2  -7   2   15.06    2.08
  -2   7  -2   23.60    2.51
  -2   7  -2   14.49    3.92
   2  -7   2   18.89    3.00
  -2   7  -3   25.64    1.76
   2  -7   3   24.79    1.61
   2  -7   3   22.70    2.33
  -2   7  -3   22.88    4.23
   2  -7   3   25.13    3.28
  -2   7  -3   23.22    2.41
  -2   7  -4   26.87    2.43
  -2   7  -4   32.41    4.99
   2  -7   4   26.96    2.40
  -2   7  -4   29.83    1.89
   2  -7   4   30.22    1.76
  -2   7  -5   62.74    3.43
   2  -7   5   57.26    3.45
  -2   7  -5   55.40    2.86
   2  -7   5   62.00    2.80
   2  -7   6   16.31    1.96
  -2   7  -6   20.06    1.58
   2  -7   6   15.39    3.16
   2  -7   7    9.17    1.76
  -2   7  -7   10.32    1.39
   2  -7   7   10.23    2.92
   2  -7   7    8.13    2.73
   2  -7   8  226.21    9.16
  -2   7  -8  216.53    9.96
  -2   7  -8  206.82    8.51
   2  -7   8  238.28   11.44
   2  -7   9    5.25    1.65
  -2   7  -9    4.51    1.43
  -2   7  -9    5.72    2.08
   2  -7   9    9.93    3.17
   2  -7   9    1.91    3.00
   2  -7  10   73.76    4.08
  -2   7 -10   76.67    4.95
   2  -7  10   81.97    6.51
   2  -7  10   73.33    6.04
   2  -7  11  226.21   12.18
   2  -7  11  206.37    8.62
   2  -7  12    1.82    1.65
   2  -7  12    2.64    3.74
   2  -7  12   -2.43    3.07
   2  -7  12    2.36    2.07
   2  -7  13    4.09    1.65
   2  -7  13    2.01    1.83
   2  -7  13    1.28    2.08
  -2   7 -13    1.60    2.09
   2  -7  13   -0.82    3.85
   2  -7  13   -2.48    3.19
   2  -7  14   29.10    2.62
   2  -7  14   30.51    2.44
   2  -7  14   24.41    2.93
   2  -7  14   23.22    5.05
  -2   7 -14   28.89    2.96
   2  -7  15   37.35    2.55
   2  -7  15   38.15    2.87
  -2   7 -15   41.19    3.30
   2  -7  16  141.49    6.65
  -2   7 -16  148.96    6.90
  -2   7 -17   80.57    4.44
  -2   7 -17   81.63    4.53
  -2   7 -18   35.37    2.66
  -2   7 -18   33.67    2.75
  -2   7 -19   65.06    3.54
  -2   7 -19   68.85    3.63
  -2   7 -20  260.16   10.59
  -2   6  15   95.02    4.60
  -2   6  14   49.18    3.21
  -2   6  14   46.26    2.84
  -2   6  13   10.60    2.16
  -2   6  13   10.46    1.97
  -2   6  12   53.78    3.19
  -2   6  12   54.82    2.91
  -2   6  11   48.39    3.21
   2  -6 -11   49.72    2.97
  -2   6  11   50.57    3.72
  -2   6  11   51.34    3.00
  -2   6  10    2.73    2.07
  -2   6  10    1.13    2.06
  -2   6  10    2.18    2.41
   2  -6 -10   -0.11    1.51
  -2   6  10   -0.18    3.30
  -2   6  10    1.96    1.61
  -2   6   9   28.11    2.35
   2  -6  -9   31.37    2.42
  -2   6   9   25.94    3.14
  -2   6   9   21.73    4.01
  -2   6   9   19.68    2.69
   2  -6  -8   14.98    1.99
  -2   6   8   15.42    2.44
   2  -6  -7   68.21    3.63
  -2   6   7   62.99    3.57
  -2   6   7   64.24    5.24
  -2   6   7   66.12    4.07
  -2   6   6   94.14    5.21
   2  -6  -6   99.33    4.77
  -2   6   6   94.92    4.73
  -2   6   5   31.33    1.94
  -2   6   5   35.79    2.31
   2  -6  -5   30.30    2.21
  -2   6   5   29.84    2.57
  -2   6   5   35.97    4.45
  -2   6   5   35.42    2.73
  -2   6   4  210.19   11.85
  -2   6   4  265.71   10.96
   2  -6  -4  295.22   11.41
  -2   6   4  286.50   11.26
  -2   6   4  269.15   11.61
  -2   6   4  304.59   14.33
  -2   6   4  302.04   12.70
  -2   6   4  348.36   11.89
  -2   6   3   67.74    3.16
  -2   6   3   70.18    3.77
  -2   6   3   70.37    4.56
  -2   6   3   64.45    5.36
  -2   6   3   70.48    3.35
   2  -6  -3   65.06    3.41
  -2   6   2   20.58    1.66
  -2   6   2   20.60    1.66
   2  -6  -2   21.97    1.78
  -2   6   2   22.17    2.24
  -2   6   2   23.72    3.65
  -2   6   1  109.25    4.70
  -2   6   1  107.98    4.74
  -2   6   1  115.29    5.20
   2  -6  -1  119.28    6.84
  -2   6   1  124.59    7.40
  -2   6   1  103.11    5.30
   2  -6   0  345.49   15.09
  -2   6   0  359.99   15.76
  -2   6   0  350.38   13.40
  -2   6   0  311.98   12.84
  -2   6   0  336.47   13.46
   2  -6   1  179.55    8.50
  -2   6  -1  159.97    9.47
   2  -6   2  140.65    7.26
  -2   6  -2  138.27    8.31
   2  -6   2  122.02    5.61
  -2   6  -2  142.38    5.07
  -2   6  -3    0.53    3.38
   2  -6   3    0.12    2.56
   2  -6   3    0.84    1.69
  -2   6  -3    3.08    1.36
  -2   6  -3    4.48    2.24
   2  -6   4 1687.88   57.22
   2  -6   4 1577.06   55.42
  -2   6  -4 1495.26   54.85
   2  -6   5   50.47    4.46
   2  -6   5   60.99    3.24
  -2   6  -5   45.64    2.60
   2  -6   5   61.27    2.70
   2  -6   6   43.95    2.75
  -2   6  -6   38.03    2.13
   2  -6   6   40.85    4.09
   2  -6   6   39.75    4.04
   2  -6   7   35.79    2.50
  -2   6  -7   30.36    1.89
   2  -6   7   33.56    4.03
   2  -6   7   36.58    3.90
   2  -6   8   52.38    3.05
  -2   6  -8   49.00    2.43
   2  -6   8   56.44    4.93
   2  -6   9   42.49    2.78
  -2   6  -9   48.16    3.37
   2  -6   9   37.78    4.55
   2  -6   9   37.73    4.18
   2  -6  10  166.77   10.15
   2  -6  10  182.22    7.99
   2  -6  11  159.44    6.73
   2  -6  11  156.93    9.97
   2  -6  11  170.63    9.64
   2  -6  11  138.96    6.95
   2  -6  12  144.17    6.37
   2  -6  12  132.21    9.00
   2  -6  12  152.40    9.77
   2  -6  12  141.86    6.85
  -2   6 -13    6.38    2.12
   2  -6  13    2.58    2.17
   2  -6  13    5.87    1.87
   2  -6  13    5.59    1.86
   2  -6  14   47.46    3.31
   2  -6  14   51.01    3.17
  -2   6 -14   51.82    3.64
   2  -6  15  128.73    6.30
   2  -6  15  140.41    6.07
   2  -6  15  115.73    9.92
  -2   6 -15  130.82    6.51
   2  -6  16  124.03    6.07
   2  -6  16  120.71    5.74
  -2   6 -16  139.95    6.34
  -2   6 -17    0.13    1.98
  -2   6 -17   -0.91    1.95
  -2   6 -18   59.82    3.76
  -2   6 -18   64.58    3.67
  -2   6 -19   29.02    2.20
  -2   6 -19   25.67    2.30
  -2   6 -20   83.73    4.03
  -2   5  16   74.22    3.86
  -2   5  15   62.38    3.72
  -2   5  14   18.94    2.10
  -2   5  14   24.18    2.66
  -2   5  13   28.76    2.48
   2  -5 -13   25.49    2.21
  -2   5  12  102.48    5.52
  -2   5  12  111.62    4.91
   2  -5 -12  109.77    4.92
  -2   5  11   75.63    4.87
  -2   5  11  103.23    4.66
   2  -5 -11   96.53    4.84
  -2   5  11   95.94    5.43
  -2   5  11   80.96    6.44
  -2   5  10   16.07    2.54
  -2   5  10   16.40    1.95
  -2   5  10   16.52    3.59
  -2   5  10   12.69    2.65
   2  -5 -10   16.94    2.15
  -2   5   9  178.28    8.60
  -2   5   9  194.96   10.12
   2  -5  -9  191.49    8.45
  -2   5   9  211.92    9.05
  -2   5   8   19.64    2.41
  -2   5   8   23.10    3.47
   2  -5  -8   23.85    2.23
  -2   5   8   24.28    2.74
  -2   5   7    5.16    1.90
  -2   5   7    8.41    2.87
   2  -5  -7    4.05    1.48
  -2   5   7    4.85    1.98
  -2   5   7    5.34    1.61
  -2   5   6   81.95    4.22
  -2   5   6   85.08    3.81
  -2   5   6   89.10    4.44
   2  -5  -6   84.89    3.99
  -2   5   5  314.01   13.05
  -2   5   5  330.71   15.93
   2  -5  -5  293.82   13.44
  -2   5   5  347.69   13.34
  -2   5   4  245.42    9.63
  -2   5   4  232.94   12.08
   2  -5  -4  225.64    9.97
  -2   5   4  262.28    9.87
   2  -5  -3  643.78   25.03
  -2   5   3  657.12   24.83
  -2   5   2  186.41    7.88
  -2   5   2  176.76    9.72
  -2   5   2  181.94    7.41
  -2   5   1   25.28    2.35
  -2   5   1   28.81    3.93
   2  -5   0   20.21    3.33
   2  -5   0    9.87    1.34
  -2   5   0   17.18    3.76
  -2   5  -1   11.14    3.69
   2  -5   1   12.24    3.21
   2  -5   2   49.27    4.25
  -2   5  -2   46.09    4.93
   2  -5   3  904.16   36.34
   2  -5   4  284.46   12.97
   2  -5   5  150.05    7.49
   2  -5   5  121.57    7.29
   2  -5   6  873.13   34.44
   2  -5   6  821.23   34.38
   2  -5   7   70.59    5.06
   2  -5   7   62.38    4.95
   2  -5   8   96.61    6.68
   2  -5   8  105.18    6.45
   2  -5   9  206.63   11.33
  -2   5  -9  214.28    9.98
   2  -5  10  138.75    8.67
   2  -5  10  130.17    8.05
   2  -5  11  257.66   10.47
   2  -5  11  238.33   12.89
   2  -5  12  138.66    6.01
   2  -5  12  124.51    6.05
   2  -5  13  455.48   19.54
   2  -5  13  426.47   22.97
  -2   5 -13  465.34   19.66
   2  -5  14  484.02   19.09
   2  -5  14  481.21   18.86
  -2   5 -14  464.63   19.16
   2  -5  15  185.22    8.56
   2  -5  15  185.73    8.31
  -2   5 -15  204.73    8.79
  -2   5 -16    4.83    2.26
  -2   5 -16    2.76    2.05
   2  -5  16    4.13    1.73
  -2   5 -17   78.20    4.54
  -2   5 -17   79.88    4.37
  -2   5 -18    3.21    1.87
  -2   5 -18    3.25    1.65
  -2   5 -19   21.41    2.05
  -2   5 -19   16.71    1.84
   2  -5  20    8.45    1.15
  -2   5 -20   19.87    1.73
  -2   4  17   17.74    1.87
  -2   4  16  228.42    9.83
  -2   4  15   13.54    1.81
   2  -4 -15   13.81    1.81
  -2   4  15   12.90    2.38
  -2   4  14   38.69    3.25
   2  -4 -14   37.46    2.73
  -2   4  14   35.96    2.62
   2  -4 -13  175.55    7.64
  -2   4  13  184.51    7.42
  -2   4  13  186.37    8.19
  -2   4  12    1.36    2.34
  -2   4  12    0.64    3.01
  -2   4  12   -1.11    1.97
  -2   4  11   97.77    5.19
  -2   4  11   91.28    4.56
  -2   4  11   76.14    5.89
  -2   4  11   81.68    4.72
  -2   4  10   81.79    4.13
  -2   4  10   81.62    4.65
  -2   4  10   80.90    5.63
  -2   4  10   71.65    4.37
  -2   4   9    0.26    2.00
  -2   4   9    1.03    1.58
  -2   4   9    2.22    2.49
  -2   4   9    1.79    1.76
  -2   4   8   57.85    3.62
  -2   4   8   62.89    4.55
  -2   4   8   60.82    3.60
  -2   4   7   36.72    2.62
  -2   4   7   38.91    2.66
  -2   4   6  258.29   10.64
  -2   4   6  273.23   11.09
  -2   4   6  270.60   11.02
  -2   4   5    1.73    1.25
  -2   4   5    1.84    1.67
  -2   4   5    1.01    2.39
  -2   4   5    2.60    1.56
  -2   4   4 1196.23   47.09
  -2   4   4 1172.95   44.99
  -2   4   3 1209.28   47.98
  -2   4   2    6.52    2.82
  -2   4   1  126.53    6.94
   2  -4   0    4.07    2.27
   2  -4   0    4.19    0.99
  -2   4   0    4.12    2.54
  -2   4  -1   11.25    2.81
   2  -4   1   12.09    1.48
   2  -4   1   12.13    2.39
   2  -4   2    3.22    1.59
   2  -4   2    4.25    2.18
   2  -4   3  240.05   10.52
   2  -4   3  239.87   10.94
   2  -4   4    0.88    1.96
   2  -4   4    0.66    2.25
   2  -4   4    0.82    2.07
   2  -4   5  114.08    6.56
   2  -4   5  120.09    6.32
   2  -4   6 1220.89   48.62
   2  -4   6 1242.70   48.84
   2  -4   7  186.78    9.19
   2  -4   7  167.75    8.54
   2  -4   7  162.32    7.09
   2  -4   8   49.42    4.45
   2  -4   8   62.70    3.27
   2  -4   9   71.05    5.23
   2  -4   9   73.42    3.75
   2  -4  10   86.89    4.16
   2  -4  10   85.95    4.36
   2  -4  10   88.07    6.02
   2  -4  11  190.82    8.51
   2  -4  11  194.36    8.46
   2  -4  11  211.40    8.43
   2  -4  11  185.99   11.21
  -2   4 -12  473.89   18.67
   2  -4  12  461.24   18.73
   2  -4  12  431.21   18.52
   2  -4  12  507.77   18.75
   2  -4  12  455.01   22.10
  -2   4 -13  695.79   28.19
   2  -4  13  655.66   28.13
   2  -4  13  727.68   28.20
   2  -4  13  670.55   31.90
   2  -4  14  152.21    7.01
   2  -4  14  146.63    6.81
   2  -4  14  165.66   11.14
  -2   4 -14  150.84    7.04
   2  -4  15  146.55    6.93
   2  -4  15  139.29    6.67
   2  -4  15  139.96   10.87
  -2   4 -15  158.39    7.03
  -2   4 -16   86.64    4.86
   2  -4  16   83.31    4.43
  -2   4 -16   89.69    4.71
  -2   4 -17   19.11    2.49
  -2   4 -17   16.39    2.20
  -2   4 -18   10.84    2.08
  -2   4 -18   17.38    1.97
  -2   4 -19    8.33    1.69
   2  -4  20    5.98    1.34
   2  -4  20    6.36    1.24
  -2   4 -20    8.69    1.39
  -2   3  18    0.37    1.24
   2  -3 -17   20.02    1.80
   2  -3 -16   71.20    3.93
  -2   3  16   76.38    4.37
  -2   3  15   16.28    2.14
   2  -3 -15   15.64    2.18
  -2   3  15   18.85    2.59
  -2   3  15   18.65    1.92
  -2   3  14  242.79    9.44
  -2   3  14  225.63    8.60
   2  -3 -13   35.43    2.81
  -2   3  13   33.02    2.89
  -2   3  13   38.04    3.31
  -2   3  12  250.95   10.46
  -2   3  12  243.59   10.72
  -2   3  12  231.52   10.01
   2  -3 -12  246.12   10.35
  -2   3  12  229.97   11.58
  -2   3  11  306.88   12.25
  -2   3  11  287.03   11.61
   2  -3 -11  300.03   11.87
  -2   3  11  274.31   12.94
  -2   3  10   16.96    2.23
  -2   3  10   17.00    1.98
  -2   3  10   17.56    2.44
   2  -3 -10   17.32    2.10
  -2   3  10   17.65    2.95
  -2   3   9  155.22    6.97
  -2   3   9  149.25    6.53
   2  -3  -9  148.33    6.80
  -2   3   9  137.10    7.79
  -2   3   8    8.16    1.64
  -2   3   8    7.69    1.81
  -2   3   8    5.01    1.45
   2  -3  -8    5.93    1.54
  -2   3   8    8.19    2.26
   2  -3  -7   71.21    3.63
  -2   3   7   68.26    3.66
  -2   3   7   71.13    3.72
  -2   3   6  644.21   23.97
  -2   3   6  650.35   24.00
  -2   3   5  187.66    9.40
  -2   3   4  533.67   22.20
  -2   3   3   34.19    2.97
  -2   3   2  104.22    5.55
  -2   3   1  287.77   12.52
   2  -3   0   29.42    1.65
  -2   3   0   23.82    2.80
   2  -3   1   47.10    3.11
   2  -3   1   33.34    2.18
   2  -3   2 3525.79  133.47
   2  -3   2 3452.05  133.94
   2  -3   3    5.63    1.51
   2  -3   3    8.12    1.89
   2  -3   4  194.23    9.46
   2  -3   4  256.21   10.07
   2  -3   5  499.63   21.38
   2  -3   5  563.73   21.91
   2  -3   6    8.18    2.33
   2  -3   6    5.21    2.92
   2  -3   7    1.69    1.41
   2  -3   7   -0.21    2.18
   2  -3   8  203.52    6.97
   2  -3   8  190.95    8.54
   2  -3   9   15.98    1.70
   2  -3   9    8.95    3.16
   2  -3   9   10.38    2.49
   2  -3   9   13.81    1.76
   2  -3  10    2.33    1.44
   2  -3  10    2.39    1.43
   2  -3  10    1.55    1.50
   2  -3  10    3.11    3.10
  -2   3 -11  217.35    9.24
   2  -3  11  195.45    9.28
   2  -3  11  238.10    9.35
   2  -3  11  232.99    9.29
   2  -3  11  207.44   12.17
  -2   3 -12   12.76    2.04
   2  -3  12   12.99    1.95
   2  -3  12   14.78    2.03
   2  -3  12   17.49    2.14
   2  -3  12   14.19    4.46
  -2   3 -13   38.38    2.89
   2  -3  13   40.11    3.03
   2  -3  13   35.40    2.77
   2  -3  13   35.34    5.65
   2  -3  13   38.46    2.88
   2  -3  14    1.63    1.85
   2  -3  14    1.41    2.06
   2  -3  14    2.21    1.78
  -2   3 -14    1.59    1.93
   2  -3  14    2.85    4.21
   2  -3  15  328.29   13.31
  -2   3 -15  304.26   13.32
   2  -3  15  296.69   13.32
  -2   3 -15  364.29   13.70
   2  -3  15  343.49   18.09
  -2   3 -16   48.46    3.46
  -2   3 -16   42.01    3.07
  -2   3 -17    1.35    1.91
  -2   3 -17    2.24    1.64
  -2   3 -18   30.62    2.55
   2  -3  19    1.41    1.49
  -2   3 -19    3.59    1.46
   2  -3  20  121.73    5.32
   2  -2 -18    9.28    1.50
  -2   2  18    8.55    1.75
   2  -2 -17   31.84    2.48
  -2   2  17   30.67    2.78
  -2   2  16   64.51    3.86
  -2   2  16   48.69    3.21
   2  -2 -15    1.35    1.82
  -2   2  15    1.77    2.27
  -2   2  15    1.28    1.53
  -2   2  15    0.41    1.82
   2  -2 -14  187.55    8.21
  -2   2  14  194.81    8.64
  -2   2  14  166.94    8.09
   2  -2 -13  157.72    6.91
  -2   2  13  143.17    7.08
  -2   2  13  134.50    6.37
  -2   2  13  149.35    6.89
  -2   2  12  206.73    8.70
  -2   2  12  190.26    7.96
   2  -2 -12  195.31    8.37
  -2   2  12  184.02    8.38
  -2   2  11 1083.25   41.03
  -2   2  11 1029.16   40.44
   2  -2 -11 1020.06   40.90
   2  -2 -11 1081.00   40.84
  -2   2  11 1072.37   41.77
  -2   2  11 1035.65   40.86
  -2   2  10   11.15    1.61
   2  -2 -10   11.05    1.83
   2  -2 -10    8.13    1.84
  -2   2  10   12.37    2.43
  -2   2  10    9.61    1.84
  -2   2   9   11.82    1.59
   2  -2  -9   14.34    1.87
   2  -2  -9   13.29    1.75
  -2   2   9   12.27    2.26
  -2   2   9   16.14    1.83
   2  -2  -8    5.18    1.53
   2  -2  -8    2.03    1.57
  -2   2   8    3.65    1.59
   2  -2  -7   15.54    1.80
   2  -2  -7   13.00    1.87
   2  -2  -7   10.89    2.19
  -2   2   7   14.64    1.85
   2  -2  -6  158.13    7.81
  -2   2   4 1044.92   41.11
  -2   2   3   71.72    3.93
  -2   2   2 1536.32   59.30
  -2   2   1   93.82    4.64
  -2   2   0    8.11    1.51
   2  -2   0    6.02    1.18
   2  -2   1 2684.72  102.50
   2  -2   2  216.25    8.78
   2  -2   2  204.58    8.98
   2  -2   3  143.57    6.03
   2  -2   3  148.02    6.55
   2  -2   4  109.77    5.49
   2  -2   4  140.63    6.32
   2  -2   5  217.70    9.51
   2  -2   6    9.10    2.53
   2  -2   6   12.83    2.26
   2  -2   7   35.89    3.10
   2  -2   7   42.60    4.39
   2  -2   8   -0.38    1.50
   2  -2   8    0.92    1.42
   2  -2   8    1.19    3.04
   2  -2   8    0.73    1.42
   2  -2   9 2332.96   83.42
   2  -2   9 2191.66   83.36
   2  -2   9 1994.32   83.51
   2  -2   9 2219.07   86.13
  -2   2 -10  638.27   24.39
   2  -2  10  630.23   24.47
   2  -2  10  597.68   24.43
   2  -2  10  668.61   27.90
  -2   2 -11  304.58   12.56
   2  -2  11  316.88   12.69
   2  -2  11  320.19   12.61
   2  -2  11  335.43   16.20
   2  -2  11  287.92   12.69
   2  -2  12    2.73    1.74
   2  -2  12    1.22    1.81
   2  -2  12    2.46    1.67
  -2   2 -12    1.88    1.65
   2  -2  12   -1.09    3.69
  -2   2 -13   85.85    4.45
   2  -2  13   88.32    4.62
   2  -2  13   79.10    4.46
   2  -2  13   86.39    4.67
   2  -2  13   99.73    8.28
   2  -2  14  123.70    5.98
  -2   2 -14  123.99    5.95
   2  -2  14  121.18    6.07
  -2   2 -14  134.56    6.23
   2  -2  14  111.39    9.68
  -2   2 -15   43.11    2.98
  -2   2 -15   46.83    3.38
   2  -2  15   42.40    3.11
   2  -2  15   39.71    6.20
   2  -2  16    1.90    1.61
  -2   2 -16    2.08    1.93
  -2   2 -17   37.83    2.88
   2  -2  18    1.44    1.65
  -2   2 -18    0.94    1.57
   2  -2  19   85.04    4.52
  -2   2 -19  102.21    4.44
   2  -2  20  173.77    7.22
   2  -1 -19   34.45    2.23
  -2   1  19   32.45    2.35
  -2   1  18   87.55    4.57
   2  -1 -17    2.20    1.62
  -2   1  17    2.09    1.87
   2  -1 -16    0.25    1.89
  -2   1  16    0.30    2.13
  -2   1  16    1.01    1.71
  -2   1  15   96.51    5.67
  -2   1  15  107.36    5.48
   2  -1 -14  100.04    5.11
  -2   1  14   93.80    5.24
  -2   1  14   90.54    4.49
  -2   1  14   99.46    5.09
   2  -1 -13   66.36    4.10
   2  -1 -13   63.26    3.80
  -2   1  13   57.84    3.26
  -2   1  13   57.79    3.79
   2  -1 -12  120.78    5.93
   2  -1 -12  119.94    5.79
  -2   1  12  110.87    5.30
  -2   1  12  129.63    5.86
  -2   1  11  248.46   10.60
   2  -1 -11  275.55   11.11
   2  -1 -11  272.54   10.99
  -2   1  11  269.31   11.55
  -2   1  11  252.74   10.97
   2  -1 -10  185.21    8.34
   2  -1 -10  201.76    8.32
  -2   1  10  183.84    8.78
  -2   1  10  199.72    8.41
   2  -1  -9  370.34   16.35
   2  -1  -9  402.62   16.35
   2  -1  -8  289.16   12.27
   2  -1  -8  299.38   12.25
  -2   1   8  297.59   12.76
  -2   1   8  327.90   12.39
   2  -1  -7 1013.55   40.94
  -2   1   7 1079.67   41.35
   2  -1  -7 1130.85   41.34
  -2   1   6  189.12    8.18
   2  -1  -6  197.83    8.50
  -2   1   5 1146.05   47.63
   2  -1  -5 1502.48   48.51
   2  -1  -4  592.77   23.65
  -2   1   3   61.01    3.16
   2  -1  -3   48.39    3.36
  -2   1   2 3555.16  135.38
  -2   1   1 6143.29  233.29
  -2   1   0 3644.51  138.61
   2  -1   1  428.53   15.96
   2  -1   1  450.55   16.76
   2  -1   2 1498.27   54.76
   2  -1   2 1409.26   55.30
   2  -1   3  294.69   12.01
   2  -1   3  316.23   12.73
   2  -1   4  235.51    9.36
   2  -1   4  207.58    9.59
   2  -1   5  356.68   14.56
   2  -1   6  361.97   15.36
   2  -1   6  330.23   13.82
   2  -1   7   16.05    1.73
   2  -1   7   18.68    3.90
   2  -1   7   15.24    1.80
   2  -1   8    0.50    3.38
   2  -1   8    1.59    1.47
  -2   1  -9  158.63    7.35
   2  -1   9  170.29   10.23
  -2   1 -10  231.47    9.24
   2  -1  10  226.80    9.48
   2  -1  10  206.70    9.26
  -2   1 -11  221.56    9.19
   2  -1  11  204.91    9.39
   2  -1  11  231.16    9.31
   2  -1  11  216.71    9.38
  -2   1 -12   73.90    3.78
   2  -1  12   67.25    4.01
   2  -1  12   74.01    3.97
   2  -1  12   72.20    7.15
   2  -1  13  212.74    8.61
  -2   1 -13  200.86    8.37
   2  -1  13  201.10    8.72
   2  -1  13  202.22   12.54
   2  -1  14   60.12    3.74
  -2   1 -14   57.86    3.76
   2  -1  15   61.38    3.69
  -2   1 -15   55.14    3.65
   2  -1  16   88.52    4.82
  -2   1 -16  105.52    5.01
   2  -1  17  107.69    5.83
   2  -1  17  114.40    5.46
   2  -1  18   89.31    4.76
  -2   1 -18  101.35    4.58
   2  -1  19  196.04    8.25
   2  -1  20   40.59    2.22
  -2   0  19    2.33    1.59
   2   0 -18  128.69    5.97
  -2   0  18  127.70    6.17
   2   0 -17    0.63    1.86
  -2   0  17    1.54    1.66
  -2   0  17    2.16    2.07
   2   0 -16   -0.95    1.96
  -2   0  16    1.19    1.82
  -2   0  16   -0.07    2.11
   2   0 -15  209.45    9.70
  -2   0  15  208.47    9.43
  -2   0  15  207.10    8.81
   2   0 -14   24.10    2.88
   2   0 -14   25.95    2.71
  -2   0  14   24.54    2.69
  -2   0  14   22.36    1.99
   2   0 -13  173.17    7.95
   2   0 -13  190.13    7.95
  -2   0  13  197.63    7.96
   2   0 -12   39.27    3.04
   2   0 -12   33.70    2.80
  -2   0  12   42.87    3.00
  -2   0  12   38.97    2.46
   2   0 -11  435.04   17.58
   2   0 -11  425.77   17.51
  -2   0  11  405.39   17.71
   2   0 -10  174.69    7.28
   2   0 -10  166.92    7.29
  -2   0  10  184.99    7.46
   2   0 -10  151.94    6.93
  -2   0  10  159.77    7.50
  -2   0  10  169.11    8.23
   2   0  -9  134.34    5.67
   2   0  -9  123.35    5.63
   2   0  -9  114.00    5.33
  -2   0   9  144.56    6.77
   2   0  -8   82.35    3.92
   2   0  -8   79.29    3.96
  -2   0   8   74.30    4.58
   2   0  -7   80.96    4.26
   2   0  -6   49.40    3.09
   2   0  -5  125.44    5.88
   2   0  -4 2017.61   77.44
   2   0  -3 1430.87   55.22
   2   0  -2  393.11   14.75
   2   0  -2  332.51   14.56
   2   0  -1 1660.60   63.89
   2   0   0 6679.51  255.81
   2   0   0 6805.74  256.07
   2   0   1  152.96    6.52
   2   0   2  205.64    8.85
   2   0   3 1456.15   56.16
   2   0   4  773.40   28.44
   2   0   4  662.82   27.25
   2   0   5    5.19    2.90
   2   0   5    8.62    1.69
   2   0   6   98.35    6.20
   2   0   6   65.28    3.55
   2   0   7   15.41    3.72
   2   0   7   16.67    1.89
   2   0   7   13.78    1.65
   2   0   8    9.95    1.68
   2   0   8   12.35    1.63
   2   0   9  653.96   25.43
   2   0   9  541.51   21.80
   2   0  10   23.48    2.20
   2   0  10   28.98    4.50
   2   0  10   28.46    2.25
   2   0  11    5.03    1.80
  -2   0 -11    6.38    1.60
   2   0  11    4.69    3.98
   2   0  11    5.14    1.82
   2   0  12   90.89    4.65
   2   0  12   85.04    4.68
  -2   0 -12   84.68    4.45
   2   0  13    7.34    2.08
  -2   0 -13    8.86    2.01
   2   0  14    1.62    1.89
  -2   0 -14    3.83    1.83
   2   0  15  111.61    5.76
  -2   0 -15  121.18    5.67
   2   0  16  263.40   11.85
   2   0  16  264.94   11.60
  -2   0 -16  298.18   11.59
   2   0  17   16.60    1.82
   2   0  17   17.45    2.31
   2   0  18    2.93    1.57
   2   0  19  172.94    7.36
  -2  -1  20    2.36    1.38
   2   1 -19  176.34    6.90
  -2  -1  19  130.34    6.78
   2   1 -18  153.28    6.78
  -2  -1  18  133.17    6.69
   2   1 -17    1.16    2.02
   2   1 -17   -0.07    2.23
  -2  -1  17    0.51    1.70
   2   1 -16   25.05    2.93
   2   1 -16   23.19    2.74
   2   1 -15   -0.57    2.18
   2   1 -15    0.60    2.37
  -2  -1  15    0.67    1.95
   2   1 -14   55.46    3.80
   2   1 -14   53.10    3.66
  -2  -1  14   49.81    3.55
  -2  -1  14   47.49    2.73
   2   1 -13   12.85    2.37
   2   1 -13    9.90    2.27
  -2  -1  13   10.86    2.36
  -2  -1  13   13.72    1.61
   2   1 -12   10.99    2.03
   2   1 -12   14.81    2.17
  -2  -1  12   13.03    2.27
  -2  -1  12   15.47    2.93
   2   1 -11    9.11    1.77
   2   1 -11   11.43    1.82
   2   1 -11   11.34    1.42
  -2  -1  11   13.31    2.68
   2   1 -10   95.67    4.58
   2   1 -10   93.24    4.30
  -2  -1  10   96.41    5.80
   2   1  -9   66.14    3.54
   2   1  -9   70.83    3.38
   2   1  -8   11.88    1.74
   2   1  -7   14.80    2.13
  -2  -1   6   54.26    4.01
   2   1  -6   66.63    3.53
   2   1  -6   61.58    3.46
  -2  -1   5  812.07   34.54
   2   1  -5  856.08   34.31
  -2  -1   4    0.89    1.22
   2   1  -4    0.75    1.19
   2   1  -4    0.55    1.39
  -2  -1   3  581.08   23.31
   2   1  -3  588.04   23.52
   2   1  -3  608.67   23.43
  -2  -1   2 1166.12   45.58
   2   1  -2 1226.24   46.09
  -2  -1   1  149.59    6.08
   2   1  -1  147.57    6.76
   2   1   0 2026.46   77.17
   2   1   1  899.50   34.29
   2   1   1  857.15   34.41
   2   1   2    6.29    1.51
   2   1   2    6.08    1.30
   2   1   3    9.45    1.45
   2   1   3   10.74    1.56
   2   1   4 1352.87   52.10
   2   1   5  573.67   22.86
   2   1   5  521.58   20.95
   2   1   6 1829.55   72.16
   2   1   7  613.49   24.41
   2   1   7  723.62   27.45
   2   1   8  205.08    8.48
   2   1   8  201.06    8.43
   2   1   9   10.10    1.62
   2   1   9    9.98    1.69
  -2  -1  -9   10.48    1.40
   2   1  10   15.14    1.94
   2   1  10   14.99    1.98
  -2  -1 -10   14.69    1.69
   2   1  11  122.42    5.97
  -2  -1 -11  123.40    5.65
   2   1  12  248.75   10.68
  -2  -1 -12  243.21   10.31
   2   1  13  126.51    6.62
  -2  -1 -13  146.41    6.36
   2   1  14    2.54    2.20
   2   1  14    3.29    1.98
   2   1  15  844.27   32.89
   2   1  15  818.61   32.70
   2   1  16   45.86    3.34
   2   1  16   48.01    3.05
   2   1  17    0.60    1.62
   2   1  17    1.27    1.29
   2   1  18  193.62    8.18
   2   1  19   16.25    1.40
   2   2 -20  153.42    5.89
  -2  -2  20  107.97    5.65
   2   2 -19   61.92    3.70
  -2  -2  19   64.55    3.68
  -2  -2  18   47.37    3.49
   2   2 -18   57.88    3.90
   2   2 -17   77.73    4.50
   2   2 -17   75.99    4.34
  -2  -2  16   12.94    2.41
   2   2 -16   17.44    2.84
   2   2 -16   19.77    2.68
  -2  -2  15  349.34   16.20
   2   2 -15  378.65   16.19
   2   2 -14  226.21    9.80
   2   2 -14  243.47    9.90
  -2  -2  13  218.95   10.81
   2   2 -13  202.35    8.33
  -2  -2  12   40.84    4.17
   2   2 -12   38.54    2.51
   2   2 -12   42.29    2.91
  -2  -2  11    6.17    2.48
   2   2 -11    6.81    1.33
   2   2 -11    7.54    1.71
   2   2 -10  708.64   28.87
   2   2 -10  776.02   28.92
   2   2  -9  106.35    4.87
   2   2  -9  101.29    4.77
  -2  -2   8  159.58    8.58
   2   2  -8  158.95    7.32
  -2  -2   7  355.69   16.10
   2   2  -7  379.53   15.40
  -2  -2   6  209.10    9.29
   2   2  -6  208.56    8.79
  -2  -2   5   51.99    3.48
   2   2  -5   51.70    3.30
   2   2  -5   53.32    3.29
  -2  -2   4   37.22    2.50
   2   2  -4   23.48    2.27
  -2  -2   3  742.58   28.51
   2   2  -3  708.72   28.45
  -2  -2   2  566.61   22.32
   2   2  -1  817.03   31.53
   2   2   0   14.05    1.23
   2   2   1    2.87    0.96
   2   2   1    3.58    1.48
   2   2   1    3.29    1.38
   2   2   2  895.95   33.59
   2   2   2  816.39   33.76
   2   2   3    1.61    1.42
   2   2   3    0.89    1.45
   2   2   4   96.87    5.09
   2   2   5    1.33    1.51
   2   2   6  280.44   11.23
   2   2   7   34.60    2.32
   2   2   8  465.19   18.57
   2   2   9   20.58    2.05
   2   2  10   80.20    4.40
   2   2  10   83.56    4.25
   2   2  11  442.10   17.24
   2   2  11  399.34   16.78
   2   2  11  417.41   17.12
   2   2  12   39.80    3.51
   2   2  12   49.28    3.44
   2   2  13   10.55    2.42
   2   2  13   12.44    2.32
   2   2  14  287.65   11.75
   2   2  14  251.80   11.46
   2   2  15  457.44   19.98
   2   2  15  530.67   20.00
   2   2  16    9.25    2.02
   2   2  16    9.97    1.73
   2   2  17  128.09    6.27
   2   2  17  150.23    6.09
   2   2  18  180.06    7.48
   2   3 -20   22.48    2.11
  -2  -3  20   15.34    1.83
   2   3 -19    3.83    1.97
   2   3 -18   75.56    4.02
   2   3 -18   74.81    4.03
  -2  -3  17   19.96    2.70
   2   3 -17   45.84    3.35
  -2  -3  16   85.56    7.50
   2   3 -16  317.62    8.80
   2   3 -15   22.12    2.82
  -2  -3  14  325.91   15.87
   2   3 -14  321.19   13.12
   2   3 -14  312.68   13.44
  -2  -3  13  124.91    8.19
   2   3 -13  140.16    6.20
   2   3 -13  136.33    6.46
   2   3 -13  131.65    6.41
  -2  -3  12  323.14   16.68
   2   3 -12  359.04   14.72
   2   3 -12  373.30   14.74
   2   3 -11  181.30    8.85
   2   3 -11  245.34    9.07
   2   3 -10  504.17   20.11
  -2  -3  10  531.97   22.73
   2   3  -9   25.91    2.14
   2   3  -9   26.19    2.59
   2   3  -9   23.35    2.02
  -2  -3   9   20.69    3.35
  -2  -3   8  261.51   12.97
   2   3  -8  286.77   12.06
   2   3  -8  272.63   11.07
  -2  -3   7   93.82    5.97
  -2  -3   6  225.16   10.45
  -2  -3   5    5.27    1.93
  -2  -3   4  309.29   13.16
   2   3  -3  962.68   35.57
  -2  -3   3  851.48   35.61
   2   3  -2 2167.33   80.62
   2   3  -2 2031.22   80.59
   2   3  -1  122.68    5.71
   2   3   0  260.42   10.95
   2   3   1 1237.45   48.00
   2   3   2    1.31    1.75
   2   3   3    1.15    1.93
   2   3   4  171.65    8.10
   2   3   5  129.91    5.73
   2   3   5  125.52    5.84
   2   3   5  146.19    5.92
   2   3   5  134.02    6.56
   2   3   6    2.42    1.61
   2   3   6    1.44    1.47
   2   3   6    2.65    1.26
   2   3   7  119.53    5.27
   2   3   7  104.23    5.12
   2   3   7  111.75    5.26
   2   3   8  248.40   10.81
   2   3   8  281.41   10.97
   2   3   8  249.70   10.57
   2   3   9   16.21    2.22
   2   3   9   13.96    2.16
   2   3  10  140.36    6.51
   2   3  10  132.39    6.22
   2   3  10  121.03    6.29
   2   3  11  692.63   27.85
   2   3  11  690.51   27.75
   2   3  11  704.59   27.56
   2   3  12   81.29    4.77
   2   3  12   79.27    4.61
   2   3  12   76.05    4.27
   2   3  13  148.06    6.89
   2   3  13  148.54    6.99
   2   3  13  129.08    6.67
   2   3  14  435.26   16.56
   2   3  14  430.57   16.33
   2   3  15   70.64    4.33
   2   3  15   90.67    4.39
   2   3  16   12.16    1.66
   2   3  17   45.22    2.51
   2   3  17   41.27    2.21
   2   4 -21    1.51    1.38
   2   4 -20    7.78    1.84
  -2  -4  19    9.78    2.05
   2   4 -19   74.32    3.29
  -2  -4  18   32.27    3.29
   2   4 -18  110.08    4.48
  -2  -4  17   33.21    4.45
   2   4 -17  214.83    6.15
   2   4 -16   76.75    4.17
   2   4 -16   78.90    4.76
   2   4 -16   81.31    4.77
  -2  -4  15    7.11    3.84
   2   4 -15   10.18    1.80
   2   4 -15   11.77    2.49
   2   4 -15    8.83    2.42
  -2  -4  14    1.06    3.13
   2   4 -14    0.84    2.09
   2   4 -14    2.03    2.12
  -2  -4  13   -0.20    3.05
   2   4 -13    1.34    1.84
  -2  -4  12   67.51    6.35
   2   4 -12   81.29    4.18
   2   4 -11  121.68    5.51
   2   4 -11  112.18    5.40
  -2  -4  11  118.48    7.83
   2   4 -10   23.89    2.13
   2   4 -10   30.21    2.76
   2   4 -10   26.27    2.12
  -2  -4  10   31.59    3.96
   2   4  -9   45.23    2.77
   2   4  -9   49.11    3.61
  -2  -4   9   48.56    4.74
   2   4  -9   44.77    2.67
   2   4  -8  820.93   32.56
  -2  -4   8  955.65   34.99
  -2  -4   7  397.81   17.58
  -2  -4   6   50.61    4.30
  -2  -4   5    2.69    2.21
  -2  -4   4  360.34   14.83
   2   4  -4  323.89   14.84
   2   4  -3  598.08   24.62
   2   4  -2  467.00   19.03
   2   4  -2  450.61   19.30
   2   4  -1   32.70    2.98
   2   4   0    9.08    2.30
   2   4   1 2396.77   92.42
   2   4   2   38.33    3.45
   2   4   3  172.09    8.68
   2   4   4  454.41   16.55
   2   4   4  439.70   17.63
   2   4   5   16.77    2.08
   2   4   5   20.21    1.97
   2   4   5   14.95    1.81
   2   4   5   17.53    2.28
   2   4   6  537.87   21.82
   2   4   6  589.54   21.60
   2   4   6  515.50   21.72
   2   4   7  160.80    7.31
   2   4   7  167.74    7.48
   2   4   7  162.30    7.17
   2   4   7  168.65    7.16
   2   4   8  422.59   17.69
   2   4   8  440.21   17.78
   2   4   8  444.14   17.48
   2   4   9  195.17    8.90
   2   4   9  198.36    8.84
   2   4  10  160.42    7.62
   2   4  10  159.05    7.51
   2   4  10  167.50    7.80
   2   4  10  164.14    7.57
   2   4  11   63.58    4.06
   2   4  11   65.80    3.94
   2   4  11   62.03    4.20
   2   4  11   62.97    3.94
   2   4  12   18.94    2.53
   2   4  12   21.96    2.36
   2   4  12   19.63    2.71
   2   4  12   19.09    2.39
   2   4  13   61.52    3.78
   2   4  13   56.74    3.34
   2   4  13   48.27    3.72
   2   4  13   55.93    3.43
   2   4  14   85.00    4.96
   2   4  14  105.43    4.98
   2   4  15   39.50    2.83
   2   4  15   50.91    2.93
   2   4  16   34.08    2.10
   2   5 -21   54.03    3.01
   2   5 -20   97.60    4.86
   2   5 -19   88.59    3.61
   2   5 -19   80.65    3.44
  -2  -5  18   -0.20    1.90
   2   5 -18    0.83    2.02
   2   5 -18   -1.49    2.18
   2   5 -17   35.08    2.61
   2   5 -17   40.27    3.20
   2   5 -17   30.71    3.18
   2   5 -16    8.31    1.88
   2   5 -16    6.58    2.31
   2   5 -16    3.66    2.44
  -2  -5  16    5.81    3.74
   2   5 -15  166.37    7.74
  -2  -5  15  166.48   10.32
   2   5 -14   11.19    2.22
  -2  -5  14    8.90    3.74
   2   5 -13   43.37    3.11
  -2  -5  13   51.36    5.70
   2   5 -13   44.58    3.20
   2   5 -12  194.52    8.63
  -2  -5  12  222.57   12.00
   2   5 -12  199.49    8.69
   2   5 -11  113.44    5.42
  -2  -5  11  119.38    8.07
   2   5 -11  121.00    5.52
   2   5 -10   63.65    3.33
  -2  -5  10   67.30    3.33
  -2  -5  10   58.91    5.48
   2   5 -10   58.67    3.44
   2   5  -9   71.84    3.47
  -2  -5   9   71.44    3.45
  -2  -5   9   78.15    5.80
   2   5  -9   63.64    3.56
  -2  -5   8    2.71    2.67
   2   5  -8    1.61    1.38
  -2  -5   7  158.37    8.68
   2   5  -6  239.31   11.60
  -2  -5   6  241.71   11.67
   2   5  -5  261.85   12.21
  -2  -5   5  247.93   12.00
   2   5  -4   66.44    5.40
  -2  -5   4   77.36    5.13
   2   5  -3  303.26   13.36
   2   5  -3  271.75   13.14
   2   5  -2 1248.62   49.39
   2   5  -1    1.71    3.46
   2   5  -1    1.17    2.71
   2   5   0    4.22    3.24
   2   5   0    5.21    2.66
   2   5   1  165.55    8.42
   2   5   2   99.13    4.68
   2   5   2  100.77    4.54
   2   5   2   92.94    5.99
   2   5   3    6.18    1.25
   2   5   3    4.01    2.49
   2   5   3    6.26    1.68
   2   5   4  530.31   20.41
   2   5   4  510.55   20.29
   2   5   4  474.56   21.48
   2   5   5  653.11   28.70
   2   5   5  684.59   27.60
   2   5   5  714.40   27.70
   2   5   5  722.80   27.80
   2   5   5  721.63   27.43
   2   5   6  351.96   15.12
   2   5   6  392.59   15.35
   2   5   6  363.61   15.02
   2   5   6  385.63   15.12
   2   5   7  727.70   28.20
   2   5   7  727.32   28.17
   2   5   7  714.54   28.27
   2   5   7  695.60   27.94
   2   5   7  704.62   28.01
   2   5   8  145.79    6.90
   2   5   8  147.07    6.89
   2   5   8  142.53    7.02
   2   5   8  145.21    6.65
   2   5   9  565.18   22.99
   2   5   9  563.54   22.87
   2   5   9  565.33   23.04
   2   5   9  581.30   22.65
   2   5  10  716.11   27.50
   2   5  10  677.71   27.36
   2   5  10  624.57   27.38
   2   5  10  728.17   27.37
   2   5  11  354.56   13.54
   2   5  11  333.27   13.31
   2   5  11  341.66   13.31
   2   5  12   91.47    4.90
   2   5  12   99.78    5.17
   2   5  12   95.50    4.92
   2   5  13  157.75    7.06
   2   5  13  145.57    6.71
   2   5  14   59.35    3.41
   2   5  15   37.80    2.36
   2   6 -21    0.33    1.28
   2   6 -20   80.09    4.32
   2   6 -20   85.78    4.27
   2   6 -19   44.45    2.68
   2   6 -19   40.08    2.78
   2   6 -18   45.35    2.79
   2   6 -18   42.63    3.25
   2   6 -18   38.76    3.31
   2   6 -17   12.38    1.88
   2   6 -17   11.27    2.29
   2   6 -16   32.23    2.69
   2   6 -16   27.04    2.82
  -2  -6  16   29.86    4.89
   2   6 -15  165.40    7.53
   2   6 -15  151.97    7.35
  -2  -6  15  157.04   10.14
   2   6 -14   30.32    2.80
  -2  -6  14   34.07    5.31
   2   6 -14   34.91    3.00
   2   6 -13  122.47    5.88
  -2  -6  13  134.52    9.25
   2   6 -13  120.56    5.98
   2   6 -12   44.07    2.96
  -2  -6  12   49.11    5.49
   2   6 -12   46.64    3.16
   2   6 -11   27.67    2.21
  -2  -6  11   27.88    2.18
  -2  -6  11   27.33    4.25
   2   6 -11   26.06    2.34
  -2  -6  10    7.99    1.43
   2   6 -10    7.71    1.46
   2   6 -10    7.13    1.64
  -2  -6  10   10.63    3.37
   2   6  -9  146.14    6.18
   2   6  -9  144.39    6.33
  -2  -6   9  133.82    8.55
   2   6  -8   72.41    3.48
  -2  -6   8   60.98    5.48
   2   6  -7    7.29    3.16
  -2  -6   7    7.15    2.94
   2   6  -6  272.89   12.46
  -2  -6   6  227.35   12.12
   2   6  -5  397.88   16.61
  -2  -6   5  325.21   16.03
   2   6  -4 1610.86   63.32
  -2  -6   4 1567.69   63.17
   2   6  -4 1620.90   63.52
   2   6  -3    6.80    3.31
   2   6  -3    5.67    3.06
   2   6  -3    6.65    1.68
   2   6  -2    4.21    2.84
   2   6  -2    4.03    1.59
   2   6  -1    5.61    3.37
   2   6  -1    4.12    2.54
   2   6  -1    5.72    1.54
   2   6   0   71.53    3.52
   2   6   0   67.71    5.13
   2   6   1    0.56    1.25
   2   6   1    1.45    1.75
   2   6   1    0.28    2.30
   2   6   2   90.54    4.64
   2   6   2   90.21    6.16
   2   6   2   99.50    4.46
   2   6   3 1072.25   42.16
   2   6   3 1073.88   42.14
   2   6   3 1131.14   42.00
   2   6   3 1063.24   42.21
   2   6   3 1092.07   44.42
   2   6   4   17.84    1.93
   2   6   4   15.16    1.96
   2   6   4   17.72    1.91
   2   6   4   17.50    2.18
   2   6   4   13.04    2.56
   2   6   4   17.17    1.63
   2   6   5  282.59   11.12
   2   6   5  252.57   11.45
   2   6   5  269.18   11.33
   2   6   5  275.05   11.40
   2   6   6  497.67   20.54
   2   6   6  523.94   20.46
   2   6   6  505.73   20.34
   2   6   7    3.25    1.87
   2   6   7    2.91    2.03
   2   6   7    4.83    2.14
   2   6   8   28.89    2.96
   2   6   8   30.20    2.56
   2   6   8   27.77    2.81
   2   6   9  709.65   27.41
   2   6   9  729.63   27.07
   2   6  10  212.62    9.58
   2   6  10  226.69    9.74
   2   6  10  214.39    9.73
   2   6  11   99.33    5.28
   2   6  11  110.41    5.57
   2   6  11  106.09    5.09
   2   6  11  106.46    5.39
   2   6  12   43.70    3.02
   2   6  12   48.11    3.09
   2   6  12   51.82    3.30
   2   6  13   43.49    2.85
   2   6  13   40.25    2.54
   2   6  14    5.47    1.34
   2   6  15   79.16    3.50
   2   7 -21    1.19    1.29
  -2  -7  20    0.58    1.35
   2   7 -20   13.52    1.68
  -2  -7  19    0.06    1.68
   2   7 -19    4.01    1.66
   2   7 -18   13.40    1.82
   2   7 -18   11.97    2.10
   2   7 -17    1.06    1.58
   2   7 -17    1.57    1.61
   2   7 -17    1.99    1.85
   2   7 -17    0.07    2.09
   2   7 -16  229.71   10.21
   2   7 -16  234.15   10.11
   2   7 -15    4.59    1.95
   2   7 -15    3.26    2.10
  -2  -7  15    5.13    3.70
   2   7 -14    3.29    1.85
   2   7 -14    3.00    2.05
  -2  -7  14    2.64    3.34
   2   7 -13  127.88    6.17
   2   7 -13  136.75    6.37
  -2  -7  13  145.60    9.74
  -2  -7  12    1.89    3.32
   2   7 -12    2.15    1.58
   2   7 -12    2.79    1.78
   2   7 -11    2.53    1.37
  -2  -7  11    1.70    1.44
   2   7 -11    3.58    1.45
   2   7 -11    1.42    1.63
  -2  -7  11    2.98    2.98
   2   7 -10  301.20   11.95
   2   7 -10  273.38   11.61
   2   7 -10  293.90   11.76
   2   7  -9   17.03    1.80
   2   7  -9   18.51    1.61
   2   7  -8    1.44    3.06
   2   7  -8    1.55    1.21
   2   7  -8    0.84    1.12
  -2  -7   8    2.03    2.65
   2   7  -7  419.54   18.67
  -2  -7   7  388.54   18.58
   2   7  -6  180.89   10.04
  -2  -7   6  176.92    9.87
   2   7  -5   67.92    5.60
  -2  -7   5   60.34    5.16
   2   7  -5   60.32    5.51
   2   7  -4  818.16   32.91
   2   7  -4  833.25   35.23
   2   7  -3  431.93   17.08
   2   7  -3  401.76   19.07
   2   7  -2   24.00    2.10
   2   7  -2   22.24    3.94
   2   7  -2   19.39    3.51
   2   7  -1  290.27   11.79
   2   7  -1  269.72   13.79
   2   7  -1  291.63   14.15
   2   7   0   52.64    2.97
   2   7   0   49.43    2.51
   2   7   0   47.12    4.59
   2   7   0   54.71    3.13
   2   7   1    6.87    1.52
   2   7   1    5.52    1.16
   2   7   1    5.22    1.38
   2   7   1    5.45    2.50
   2   7   1    4.74    1.58
   2   7   2  481.29   20.05
   2   7   2  506.81   20.16
   2   7   2  500.01   19.54
   2   7   2  488.97   19.72
   2   7   2  540.91   19.96
   2   7   2  485.48   22.30
   2   7   2  510.48   20.29
   2   7   3  281.99   12.21
   2   7   3  284.62   12.22
   2   7   3  319.60   12.02
   2   7   3  283.43   11.83
   2   7   3  295.75   12.42
   2   7   3  287.42   14.63
   2   7   4  268.96   11.72
   2   7   4  278.82   11.82
   2   7   4  278.84   11.77
   2   7   4  275.06   11.91
   2   7   4  270.94   13.45
   2   7   4  292.25   11.41
   2   7   5  136.64    6.59
   2   7   5  129.58    6.24
   2   7   5  130.54    6.33
   2   7   6   66.26    4.34
   2   7   6   72.90    3.97
   2   7   6   74.44    4.21
   2   7   7   22.03    2.78
   2   7   7   21.62    2.73
   2   7   7   21.29    2.45
   2   7   8   92.53    5.08
   2   7   8   91.01    4.78
   2   7   8   93.77    5.16
   2   7   9    0.59    1.52
   2   7   9    0.64    2.07
   2   7   9    2.95    2.14
   2   7   9    1.63    1.96
   2   7  10   52.51    3.50
   2   7  10   52.07    3.58
   2   7  10   49.05    3.37
   2   7  11  127.98    5.85
   2   7  11  119.09    5.68
   2   7  11  108.09    5.54
   2   7  12   41.55    2.79
   2   7  12   40.81    2.62
   2   7  13   19.28    1.76
   2   7  13   18.62    1.52
   2   7  14   43.22    2.21
  -2  -8  20   -0.12    1.26
   2   8 -20    5.36    1.49
   2   8 -19   23.73    1.87
   2   8 -19   21.58    1.98
   2   8 -19   21.78    2.27
   2   8 -18    5.53    1.57
   2   8 -18    7.71    1.65
   2   8 -18    6.63    1.71
   2   8 -18    6.84    1.91
   2   8 -17    2.37    1.63
   2   8 -17    3.08    1.75
   2   8 -17    1.35    1.91
   2   8 -16    0.90    1.78
   2   8 -16    0.23    1.63
   2   8 -16    1.05    1.99
   2   8 -15    7.49    1.81
   2   8 -15   10.01    2.22
  -2  -8  15    5.98    3.45
   2   8 -14   49.25    3.10
   2   8 -14   47.84    3.30
  -2  -8  14   43.75    5.77
   2   8 -13  288.65   12.46
   2   8 -13  321.25   12.78
  -2  -8  13  322.44   16.76
   2   8 -12  133.16    6.01
   2   8 -12  138.96    6.27
   2   8 -11   78.80    4.11
  -2  -8  11   77.73    7.01
   2   8 -10    1.18    1.48
  -2  -8  10    6.06    3.18
  -2  -8   9  190.99   10.53
   2   8  -9  173.84    6.90
  -2  -8   8  293.56   14.60
   2   8  -8  317.99   14.67
   2   8  -8  292.07   10.93
   2   8  -7   83.92    3.36
  -2  -8   7   80.14    6.30
   2   8  -7   78.73    6.42
   2   8  -6   15.37    1.73
   2   8  -6   26.78    1.63
   2   8  -6   27.35    2.42
   2   8  -6   25.76    4.28
  -2  -8   6   21.81    3.69
   2   8  -6   24.48    4.21
   2   8  -5    2.47    1.07
   2   8  -5    4.02    1.62
   2   8  -5    1.28    2.93
  -2  -8   5    1.84    2.68
   2   8  -5    0.81    3.33
   2   8  -4  339.18   10.88
   2   8  -4  363.21   11.81
   2   8  -4  348.07   14.69
   2   8  -4  385.54   15.07
   2   8  -3  182.12    6.28
   2   8  -3  193.48    7.03
   2   8  -3  175.75    9.45
   2   8  -3  165.09    6.99
   2   8  -2  141.05    5.61
   2   8  -2  135.26    4.73
   2   8  -2  149.56    8.18
   2   8  -2  153.26    8.44
   2   8  -2  140.19    5.37
   2   8  -1  554.18   22.78
   2   8  -1  594.63   22.67
   2   8  -1  544.89   25.16
   2   8  -1  565.50   25.44
   2   8   0    1.99    1.44
   2   8   0   -0.20    2.54
   2   8   0    2.62    1.66
   2   8   0    1.46    1.25
   2   8   1  177.17    7.77
   2   8   1  167.29   10.02
   2   8   1  185.66    8.11
   2   8   1  182.44    8.02
   2   8   1  177.28    7.52
   2   8   2  638.64   24.45
   2   8   2  610.39   24.25
   2   8   2  615.29   27.42
   2   8   2  610.85   24.72
   2   8   2  626.63   24.75
   2   8   3  143.64    6.30
   2   8   3  138.52    9.40
   2   8   3  142.67    6.71
   2   8   3  144.64    6.88
   2   8   3  150.12    6.80
   2   8   4   10.72    2.13
   2   8   4   12.28    2.23
   2   8   4    9.84    2.48
   2   8   4   10.40    2.02
   2   8   5  982.64   38.97
   2   8   5 1036.24   39.24
   2   8   5  964.88   38.79
   2   8   5 1004.57   38.98
   2   8   6  164.58    7.91
   2   8   6  163.07    7.45
   2   8   6  173.99    7.77
   2   8   7   21.86    2.69
   2   8   7   22.17    2.40
   2   8   8   56.74    3.90
   2   8   8   57.80    3.81
   2   8   8   53.80    3.75
   2   8   8   61.60    3.47
   2   8   9    4.21    1.97
   2   8   9    4.01    1.47
   2   8   9    4.26    1.99
   2   8  10   58.85    3.54
   2   8  10   58.66    3.53
   2   8  11  166.42    7.33
   2   8  11  166.41    7.24
   2   8  12    6.53    1.32
   2   8  12    7.03    1.23
   2   8  13   54.92    2.59
   2   9 -20   15.40    1.55
  -2  -9  20    0.41    1.24
   2   9 -19   63.49    3.47
   2   9 -19   57.87    3.18
   2   9 -19   69.09    3.32
   2   9 -18    1.11    1.69
   2   9 -18    0.97    1.37
   2   9 -18    1.48    1.40
   2   9 -17   57.91    3.48
   2   9 -17   53.27    3.48
   2   9 -16   40.52    2.96
   2   9 -16   38.22    3.04
   2   9 -15    2.40    1.49
   2   9 -15    0.06    1.78
   2   9 -15    1.57    1.95
   2   9 -14  145.84    6.79
   2   9 -14  145.01    7.16
  -2  -9  14  151.43   10.35
   2   9 -13  112.76    5.66
  -2  -9  13  137.46    9.46
   2   9 -12   61.07    3.53
  -2  -9  12   57.54    6.43
   2   9 -11  368.72   15.06
   2   9 -11  382.08   15.67
  -2  -9  11  362.24   18.81
   2   9 -10   11.03    1.70
   2   9 -10   13.40    2.28
  -2  -9  10   14.40    4.18
   2   9  -9  643.05   25.99
  -2  -9   9  666.37   29.34
  -2  -9   8  420.67   20.11
   2   9  -8  402.25   20.34
   2   9  -7    7.18    1.31
   2   9  -7    6.64    2.01
   2   9  -7    8.63    4.22
   2   9  -7    3.59    3.61
  -2  -9   7    8.59    3.58
   2   9  -6  642.84   24.78
   2   9  -6  658.72   25.64
   2   9  -6  698.11   28.98
   2   9  -6  615.75   28.63
   2   9  -5    1.00    1.25
   2   9  -5    2.36    1.88
   2   9  -5    0.72    3.86
  -2  -9   5    0.23    2.92
   2   9  -5    2.58    2.95
   2   9  -4  140.33    6.33
   2   9  -4  132.05    5.59
   2   9  -4  123.34    6.38
  -2  -9   4  122.86    8.62
   2   9  -4  118.09    8.41
   2   9  -3  143.96    6.82
   2   9  -3  151.99    7.29
   2   9  -3  173.96   10.27
   2   9  -3  175.77    7.23
   2   9  -3  147.95    9.68
   2   9  -2  109.95    5.64
   2   9  -2  120.40    8.17
   2   9  -2  121.98    5.97
   2   9  -1   40.20    2.78
   2   9  -1   36.66    4.82
   2   9  -1   35.41    3.05
   2   9  -1   39.88    2.93
   2   9   0    2.63    1.56
   2   9   0    0.22    2.72
   2   9   0    0.82    1.96
   2   9   1  781.69   30.69
   2   9   1  760.52   33.84
   2   9   1  796.17   31.07
   2   9   1  784.58   31.02
   2   9   2   63.92    6.10
   2   9   2   60.49    3.88
   2   9   2   64.16    4.03
   2   9   3   40.45    3.12
   2   9   3   43.30    3.37
   2   9   3   43.46    3.14
   2   9   4  106.36    5.51
   2   9   4  114.56    5.78
   2   9   4  112.76    5.65
   2   9   5  109.14    5.61
   2   9   5  106.48    5.31
   2   9   5  114.30    5.67
   2   9   6  164.67    7.61
   2   9   7   61.08    3.55
   2   9   7   56.29    3.86
   2   9   8    3.22    1.90
   2   9   8    3.21    1.46
   2   9   8    0.24    1.83
   2   9   9   39.86    2.39
   2   9   9   44.47    2.89
   2   9   9   42.31    2.86
   2   9  10   33.69    2.39
   2   9  10   34.53    2.34
   2   9  11   33.16    2.03
   2   9  11   35.70    2.11
   2  10 -19    0.04    1.22
   2  10 -19    0.54    1.00
   2  10 -19   -0.15    1.04
   2  10 -18   12.15    1.69
   2  10 -18   11.05    1.65
   2  10 -18   15.28    1.73
   2  10 -17   42.62    2.78
   2  10 -17   41.51    2.90
   2  10 -16    2.60    1.65
   2  10 -16    3.58    1.80
   2  10 -15   99.52    4.76
   2  10 -15  110.04    5.34
   2  10 -14   47.82    3.02
   2  10 -14   43.14    3.01
   2  10 -14   50.45    3.51
   2  10 -13   34.31    2.82
   2  10 -13   40.40    3.33
  -2 -10  13   43.89    5.69
   2  10 -13   36.10    2.62
   2  10 -12    6.46    2.28
  -2 -10  12    4.43    3.38
   2  10 -12    4.81    1.61
  -2 -10  11  414.57   22.68
   2  10 -11  414.64   23.33
   2  10 -10    0.90    3.63
  -2 -10  10    0.29    3.20
   2  10  -9    0.29    3.45
  -2 -10   9    1.12    3.22
   2  10  -8    1.05    1.97
   2  10  -8    1.80    1.98
   2  10  -8   -0.04    1.30
   2  10  -8    3.64    3.59
  -2 -10   8   -1.92    3.41
   2  10  -7  120.85    5.92
  -2 -10   7  109.12    8.24
   2  10  -7  117.85    8.58
   2  10  -7  102.25    5.15
   2  10  -6  605.00   23.46
  -2 -10   6  563.72   26.59
   2  10  -6  583.52   26.64
   2  10  -6  567.62   23.01
   2  10  -5  131.38    6.17
  -2 -10   5  128.83    8.78
   2  10  -5  121.21    8.64
   2  10  -5  116.37    5.76
   2  10  -5  116.56    6.12
   2  10  -4   47.90    3.29
   2  10  -4   47.13    3.19
   2  10  -4   47.86    3.54
  -2 -10   4   44.78    5.42
   2  10  -4   51.98    5.66
   2  10  -3  137.92    6.39
   2  10  -3  142.63    6.42
   2  10  -3  132.04    6.63
   2  10  -3  125.51    6.07
   2  10  -3  131.72    9.06
   2  10  -2  494.44   18.23
   2  10  -2  466.90   18.26
   2  10  -2  423.95   18.34
   2  10  -2  425.29   17.99
   2  10  -2  393.91   20.74
   2  10  -1   43.73    2.88
   2  10  -1   43.72    3.37
   2  10  -1   39.68    3.00
   2  10  -1   37.72    4.88
   2  10   0  539.58   22.27
   2  10   0  543.10   25.45
   2  10   0  605.86   22.80
   2  10   1  405.52   20.65
   2  10   1  441.72   18.09
   2  10   1  450.87   18.12
   2  10   2   10.98    2.35
   2  10   2    9.45    2.00
   2  10   2    9.74    2.12
   2  10   3    7.30    2.16
   2  10   3    5.60    2.09
   2  10   3    4.92    1.93
   2  10   3    5.77    1.88
   2  10   4   77.75    4.55
   2  10   4   79.66    4.46
   2  10   4   79.52    4.19
   2  10   4   81.98    4.57
   2  10   5    1.43    1.94
   2  10   5    0.06    1.77
   2  10   5    2.35    1.83
   2  10   6    5.36    1.76
   2  10   6    7.24    2.04
   2  10   7    5.51    1.49
   2  10   7    5.09    1.81
   2  10   8    1.21    1.44
   2  10   8   -0.07    1.09
   2  10   9   18.62    1.71
   2  10   9   20.92    1.76
   2  10  10   35.12    1.93
   2  10  10   34.67    1.97
   2  11 -18    4.44    1.25
   2  11 -18    3.36    1.24
   2  11 -17    2.59    1.44
   2  11 -16  129.96    6.18
   2  11 -15    5.91    1.91
   2  11 -15    6.39    1.48
   2  11 -14    5.22    1.91
   2  11 -14    5.57    1.68
   2  11 -13  135.48    6.86
   2  11 -13  141.66    6.58
   2  11 -12   28.21    2.92
   2  11 -12   27.39    2.63
  -2 -11  11  143.21    9.65
   2  11 -11  142.26    6.71
   2  11 -10   -2.56    3.55
  -2 -11  10    1.72    3.22
   2  11 -10    0.51    1.98
   2  11  -9   15.12    2.55
  -2 -11   9   12.55    3.85
   2  11  -9   15.68    4.28
   2  11  -9   16.09    2.51
   2  11  -8   64.36    4.08
  -2 -11   8   65.53    6.55
   2  11  -8   62.05    6.47
   2  11  -8   65.74    4.17
   2  11  -8   56.89    3.35
   2  11  -7  126.35    6.11
  -2 -11   7  108.14    8.63
   2  11  -7  126.50    8.88
   2  11  -7  115.95    5.61
   2  11  -6   38.81    3.13
  -2 -11   6   32.10    4.98
   2  11  -6   31.68    5.27
   2  11  -6   38.26    3.29
   2  11  -6   40.92    2.83
   2  11  -5   17.20    2.37
  -2 -11   5   16.16    4.10
   2  11  -5   14.31    4.17
   2  11  -5   19.01    2.59
   2  11  -5   20.02    2.26
   2  11  -4  162.53    7.34
  -2 -11   4  154.87   10.26
   2  11  -4  141.83    9.96
   2  11  -4  160.12    7.30
   2  11  -4  155.18    7.59
   2  11  -3  524.58   20.46
   2  11  -3  511.27   20.53
   2  11  -3  530.83   20.78
  -2 -11   3  464.61   23.63
   2  11  -2   24.72    2.15
   2  11  -2   23.08    2.54
   2  11  -2   19.49    2.69
   2  11  -2   21.65    2.20
  -2 -11   2   19.91    4.18
   2  11  -2   21.53    3.95
   2  11  -1   67.21    3.70
   2  11  -1   72.65    4.00
   2  11   0 1032.81   41.16
   2  11   0 1013.84   41.23
   2  11   1   35.18    3.03
   2  11   1   34.51    2.87
   2  11   1   39.03    2.84
   2  11   1   34.47    2.71
   2  11   2   15.08    2.13
   2  11   2   15.90    2.09
   2  11   2   17.04    2.43
   2  11   2   16.93    2.24
   2  11   3  110.21    5.36
   2  11   3  112.99    5.67
   2  11   3  112.27    5.52
   2  11   3  118.51    5.64
   2  11   4   50.75    3.25
   2  11   4   46.30    3.11
   2  11   4   50.33    3.22
   2  11   5    2.81    1.53
   2  11   5    1.17    1.52
   2  11   5    2.61    1.66
   2  11   6   63.03    3.18
   2  11   6   56.19    3.30
   2  11   6   56.38    3.24
   2  11   7   27.59    1.77
   2  11   8   58.69    2.91
   2  12 -18    3.82    1.02
   2  12 -17   96.49    4.54
   2  12 -17   99.01    4.59
   2  12 -16  137.97    6.26
   2  12 -15   62.46    3.62
   2  12 -14   39.03    2.87
   2  12 -14   35.50    2.49
   2  12 -13  272.64   11.93
   2  12 -13  293.23   12.17
   2  12 -12    7.75    1.98
   2  12 -11  106.71    5.44
   2  12 -11  102.91    5.49
   2  12 -10  305.35   12.89
   2  12 -10  298.84   12.85
   2  12  -9   11.98    2.32
   2  12  -9   12.51    2.21
   2  12  -8    2.23    1.83
   2  12  -8    2.51    1.42
   2  12  -7   39.72    2.76
   2  12  -7   43.78    3.32
   2  12  -7   39.09    3.02
   2  12  -6  106.46    5.51
   2  12  -6   99.34    5.03
   2  12  -6  101.61    5.19
   2  12  -5   54.63    3.63
   2  12  -5   52.23    3.22
   2  12  -4   47.07    3.40
   2  12  -4   42.89    3.06
   2  12  -4   43.09    2.94
   2  12  -3   41.77    3.19
   2  12  -3   36.31    2.92
   2  12  -3   36.83    2.52
   2  12  -2  103.07    5.22
   2  12  -2  114.07    5.31
   2  12  -2  123.62    5.75
   2  12  -2  123.06    5.85
   2  12  -1   11.28    1.74
   2  12  -1   14.12    1.83
   2  12  -1   13.52    2.20
   2  12   0   71.40    3.65
   2  12   0   65.69    3.62
   2  12   0   61.98    3.56
   2  12   0   66.28    3.83
   2  12   1   20.14    2.08
   2  12   1   20.15    2.35
   2  12   1   21.47    2.03
   2  12   1   18.34    2.01
   2  12   2    0.04    1.29
   2  12   2   -0.19    1.41
   2  12   2   -1.14    1.67
   2  12   2   -0.94    1.38
   2  12   3    1.60    1.40
   2  12   3    0.54    1.56
   2  12   3    0.04    1.38
   2  12   4   16.62    1.76
   2  12   4   17.38    1.73
   2  12   4   16.85    1.71
   2  12   5   90.93    4.22
   2  12   5   93.96    4.29
   2  12   5   93.63    4.26
   2  12   6   34.40    1.88
   2  12   6   35.89    2.02
   2  12   6   37.40    2.05
   2  13 -16    1.77    1.06
   2  13 -15   92.64    4.43
   2  13 -14  130.92    5.75
   2  13 -13  111.87    5.15
   2  13 -13  118.76    5.36
   2  13 -12    0.23    1.49
   2  13 -12    0.38    1.24
   2  13 -12    0.58    1.52
   2  13 -11   80.23    4.24
   2  13 -11   76.95    4.17
   2  13 -10  140.45    6.30
   2  13 -10  124.01    6.10
   2  13  -9  108.40    5.33
   2  13  -8    5.40    1.61
   2  13  -7  310.76   12.94
   2  13  -7  303.37   13.09
   2  13  -6   73.86    3.76
   2  13  -6   78.35    4.19
   2  13  -5  287.12   11.87
   2  13  -5  272.01   11.54
   2  13  -4  159.70    7.07
   2  13  -4  144.73    6.79
   2  13  -3   40.94    2.84
   2  13  -3   38.72    2.86
   2  13  -2   17.17    1.63
   2  13  -2   17.93    2.07
   2  13  -2   15.71    1.99
   2  13  -1   45.91    2.63
   2  13  -1   46.54    2.72
   2  13  -1   47.83    2.91
   2  13   0    0.85    1.29
   2  13   0    1.25    1.15
   2  13   1   19.51    1.90
   2  13   1   16.12    1.55
   2  13   1   20.57    1.63
   2  13   2    1.86    1.27
   2  13   2    1.72    1.11
   2  13   3   42.62    2.27
   2  13   3   36.45    2.06
   2  13   3   40.09    2.16
   2  13   4   10.34    1.06
   2  13   4    8.36    0.97
   2  13   4    9.27    0.92
   2  14 -14   76.08    3.73
   2  14 -14   81.94    3.69
   2  14 -13   15.39    1.53
   2  14 -13   18.22    1.52
   2  14 -12   66.67    3.49
   2  14 -12   71.48    3.45
   2  14 -12   76.08    3.61
   2  14 -11  124.58    5.75
   2  14 -11  124.93    5.74
   2  14 -10   24.89    1.90
   2  14 -10   26.15    2.11
   2  14  -9   34.40    2.19
   2  14  -8   13.20    1.81
   2  14  -7  118.63    5.57
   2  14  -6   75.43    3.94
   2  14  -6   74.80    3.63
   2  14  -5  209.98    8.98
   2  14  -5  227.29    9.24
   2  14  -4   13.07    1.71
   2  14  -4   15.13    1.65
   2  14  -4   13.66    1.57
   2  14  -3   38.08    2.42
   2  14  -3   40.12    2.39
   2  14  -3   34.70    2.24
   2  14  -2  218.98    9.39
   2  14  -2  241.87    9.48
   2  14  -1    0.89    0.95
   2  14   1   65.00    3.06
   2  14   2    3.49    0.72
   2  15 -13    0.73    0.65
   2  15 -12  205.04    8.26
   2  15 -11   71.48    3.31
   2  15 -10   33.03    1.93
   2  15  -9   11.27    1.35
   2  15  -9   12.44    1.25
   2  15  -8   69.57    3.36
   2  15  -8   69.37    3.33
   2  15  -7   27.16    1.85
   2  15  -6   16.41    1.43
   2  15  -6   14.35    1.33
   2  15  -5   -0.41    0.89
   2  15  -4    4.53    0.87
   2  15  -4    3.10    0.93
   2  15  -3   12.70    1.05
   2  15  -3   19.49    1.21
   2  15  -2    1.39    0.69
  -3  15  -1   53.93    2.45
  -3  15  -2   51.30    2.42
  -3  15  -8   61.68    2.80
  -3  15  -9  129.57    5.38
  -3  15 -10    1.27    0.78
  -3  15 -11    3.31    0.82
  -3  14   2    3.79    0.81
  -3  14   2    6.07    0.87
  -3  14   1   12.69    1.24
   3 -14   0    7.90    1.16
   3 -14   1   15.09    1.45
   3 -14   2   20.53    1.71
   3 -14   3  126.15    5.60
   3 -14   4   49.48    2.78
  -3  14  -5   13.54    1.42
   3 -14   5   17.19    1.62
  -3  14  -6    1.13    1.16
   3 -14   6   -0.72    1.15
  -3  14  -7    2.10    1.27
   3 -14   7    2.89    1.18
  -3  14  -8   62.96    3.79
   3 -14   8   85.63    3.73
   3 -14   9   12.87    1.44
   3 -14  10    0.04    1.05
   3 -14  11   75.93    3.60
   3 -14  12   58.01    2.86
  -3  13   5   36.54    1.86
  -3  13   4   52.85    2.38
  -3  13   4   39.24    2.18
  -3  13   3   33.58    2.09
   3 -13  -3   40.45    2.26
   3 -13  -2  242.23   10.00
   3 -13  -1   25.78    2.06
   3 -13   0   82.44    4.18
   3 -13   1   61.48    3.49
   3 -13   2    3.91    1.55
   3 -13   3  102.08    5.03
  -3  13  -4  162.87    7.06
   3 -13   4  160.34    7.25
   3 -13   5    6.99    1.73
   3 -13   6    4.74    1.60
   3 -13   7   33.82    2.50
   3 -13   8   12.40    1.78
   3 -13   9   10.31    1.66
   3 -13  10   64.89    3.49
   3 -13  11   86.65    4.26
   3 -13  12   25.69    2.03
  -3  13 -13   25.79    1.93
   3 -13  13   45.74    2.36
   3 -13  14    8.97    1.31
  -3  12   7   64.69    2.86
  -3  12   6  131.92    5.43
   3 -12  -6  121.89    5.55
  -3  12   5    2.41    1.19
  -3  12   5   -0.14    0.96
   3 -12  -5    1.74    1.31
   3 -12  -4   16.86    1.85
   3 -12  -3   60.23    3.49
   3 -12  -2   45.75    3.10
   3 -12  -1    0.81    1.78
   3 -12   0   32.14    2.73
   3 -12   1  100.51    5.21
   3 -12   2   29.10    2.69
   3 -12   3    1.06    1.78
   3 -12   4    5.18    1.95
   3 -12   5   43.89    3.18
   3 -12   6  105.47    5.41
   3 -12   7    4.89    1.91
   3 -12   8   44.23    3.06
   3 -12   9   14.99    2.04
   3 -12  10    0.73    1.51
   3 -12  11   63.49    3.62
  -3  12 -12   71.60    4.13
   3 -12  12  107.17    4.56
   3 -12  13   68.83    3.21
   3 -12  13   68.40    3.60
   3 -12  14    1.45    1.05
   3 -12  14    2.07    1.39
  -3  12 -14    1.57    1.29
   3 -12  15    0.23    0.86
   3 -12  15    1.52    1.24
  -3  12 -15    0.95    1.18
  -3  12 -16  118.39    5.13
   3 -11  -8   95.91    4.46
  -3  11   8   96.56    4.19
   3 -11  -7    7.43    1.49
  -3  11   7   11.82    1.38
  -3  11   6   20.31    1.83
  -3  11   6   19.93    1.62
   3 -11  -6   19.47    2.10
  -3  11   6   14.42    2.53
   3 -11  -5  105.09    5.68
  -3  11   5  114.84    6.21
   3 -11  -4   76.16    4.38
  -3  11   4   74.97    4.17
  -3  11   3   86.63    4.36
   3 -11  -3   78.57    4.63
  -3  11   2   36.94    2.75
   3 -11  -2   33.09    2.99
  -3  11   1   15.55    2.16
   3 -11  -1   16.88    2.51
   3 -11   0  510.06   22.73
  -3  11   0  539.33   25.89
  -3  11  -1   17.19    4.14
  -3  11  -1   16.31    3.41
  -3  11  -1   13.34    2.22
   3 -11   1   17.32    2.50
  -3  11  -2   38.09    5.63
  -3  11  -2   39.69    2.89
  -3  11  -2   33.59    4.20
   3 -11   2   42.38    3.33
   3 -11   3    8.80    3.61
  -3  11  -3   18.84    4.76
  -3  11  -3   13.52    3.37
   3 -11   3   15.86    2.47
  -3  11  -4  111.38    9.21
  -3  11  -4  131.11    5.60
   3 -11   4  113.80    6.00
   3 -11   5   52.02    5.69
  -3  11  -5   44.61    6.15
  -3  11  -5   53.11    3.33
  -3  11  -5   51.06    4.86
   3 -11   5   55.26    3.71
   3 -11   6   10.34    3.48
  -3  11  -6   11.42    4.33
  -3  11  -6   10.16    3.07
  -3  11  -6   13.20    2.32
   3 -11   6   11.68    2.27
   3 -11   7    3.74    2.87
  -3  11  -7    2.80    3.73
  -3  11  -7    2.53    2.78
  -3  11  -7    4.06    2.11
   3 -11   7    3.87    2.01
  -3  11  -8   33.84    5.53
   3 -11   8   30.16    2.78
  -3  11  -8   28.35    2.60
  -3  11  -8   25.10    3.80
   3 -11   9  195.46    8.74
   3 -11  10   98.15    5.06
   3 -11  11   16.19    2.25
   3 -11  12   42.81    3.04
  -3  11 -13   14.69    1.98
   3 -11  13   17.09    2.12
  -3  11 -14   88.37    4.66
   3 -11  14  103.47    4.91
   3 -11  14   95.16    4.44
   3 -11  15   11.08    1.78
  -3  11 -15   10.78    1.76
   3 -11  15   13.52    1.48
   3 -11  16  166.40    6.87
  -3  11 -17   10.95    1.30
   3 -10 -10   96.06    4.46
  -3  10   9   23.00    1.55
  -3  10   9   26.91    2.06
  -3  10   8    1.62    1.96
  -3  10   8   -0.65    1.69
   3 -10  -8   -0.06    1.53
  -3  10   8   -0.08    1.22
  -3  10   7    3.83    2.20
  -3  10   7    3.68    1.81
   3 -10  -7    3.81    1.89
  -3  10   7    6.53    1.53
   3 -10  -6  109.99    5.54
  -3  10   6  111.43    5.15
   3 -10  -5  162.99    8.32
  -3  10   5  179.39    7.96
   3 -10  -4    6.17    2.36
  -3  10   4    4.55    1.99
  -3  10   4    7.89    2.93
   3 -10  -3  138.18    6.85
  -3  10   3  133.35    9.60
  -3  10   3  137.06    8.11
  -3  10   3  136.38    6.30
  -3  10   2   27.50    3.74
  -3  10   2   35.29    2.64
   3 -10  -2   35.19    3.17
  -3  10   2   39.45    4.30
   3 -10  -2   29.30    4.25
  -3  10   2   34.10    5.17
  -3  10   1 1584.05   69.88
  -3  10   1 1906.73   72.25
  -3  10   1 1855.99   70.17
   3 -10  -1 2017.10   70.94
   3 -10  -1 1707.33   72.81
  -3  10   1 1820.20   74.21
  -3  10   1 1817.04   72.10
  -3  10   0  506.45   21.88
  -3  10   0  486.97   19.67
  -3  10   0  500.79   19.81
   3 -10   0  468.64   20.36
  -3  10   0  493.82   21.54
   3 -10   0  468.84   22.35
  -3  10   0  419.08   23.13
   3 -10   1  203.83   11.52
  -3  10  -1  233.76   13.29
  -3  10  -1  205.37   10.59
   3 -10   1  205.46    9.73
  -3  10  -1  216.80    9.08
  -3  10  -1  222.81   11.12
   3 -10   2   30.46    2.97
  -3  10  -2   23.30    3.57
  -3  10  -2   21.64    3.33
  -3  10  -2   14.01    3.90
  -3  10  -2   23.87    5.09
   3 -10   2   20.07    3.57
   3 -10   3  387.03   16.11
   3 -10   3  396.28   18.18
  -3  10  -3  367.80   19.67
   3 -10   4  181.82    8.36
  -3  10  -4  184.08    7.74
  -3  10  -4  187.32    9.77
  -3  10  -4  186.72   11.76
   3 -10   5  207.78   10.28
  -3  10  -5  236.22   11.82
  -3  10  -5  247.57    9.78
   3 -10   5  229.08   12.92
   3 -10   6  206.29    9.17
  -3  10  -6  201.37    8.55
  -3  10  -6  188.79   10.37
   3 -10   6  203.10   11.77
   3 -10   7   35.26    3.09
  -3  10  -7   36.34    4.05
  -3  10  -7   40.84    2.80
  -3  10  -7   28.41    5.61
   3 -10   7   32.61    4.71
   3 -10   8  329.46   13.81
  -3  10  -8  284.80   15.01
  -3  10  -8  334.96   13.24
   3 -10   8  354.71   16.93
  -3  10  -8  330.69   18.01
   3 -10   9   18.54    2.36
  -3  10  -9   17.55    2.27
  -3  10  -9   22.05    3.46
  -3  10  -9   20.30    5.31
   3 -10   9   16.18    3.72
   3 -10  10    4.97    1.92
  -3  10 -10    0.61    2.63
  -3  10 -10    8.13    4.53
   3 -10  10    2.85    2.88
  -3  10 -11   13.63    4.62
   3 -10  11   21.37    2.46
   3 -10  12  181.07    7.50
   3 -10  12  162.47    7.90
  -3  10 -13  122.61    6.15
   3 -10  13  136.74    5.86
   3 -10  13  135.64    6.46
   3 -10  14   24.34    2.11
   3 -10  14   24.66    2.53
   3 -10  15   22.45    1.95
   3 -10  15   20.89    2.33
   3 -10  16    7.73    1.38
  -3  10 -16    6.70    1.76
  -3  10 -17   76.82    3.94
   3 -10  17   76.85    3.66
  -3  10 -17   86.09    3.93
  -3  10 -18   66.67    3.19
  -3  10 -18   63.21    3.19
   3  -9 -11   60.78    3.39
  -3   9  10   20.93    1.55
  -3   9  10   23.66    2.05
  -3   9  10   19.40    2.22
  -3   9   9   20.72    1.80
  -3   9   9   19.38    2.35
  -3   9   9   20.32    2.20
  -3   9   8    4.53    1.58
  -3   9   8    2.97    1.86
  -3   9   8    2.85    2.03
  -3   9   8    2.18    2.17
  -3   9   7    8.76    2.11
  -3   9   7   12.78    2.46
  -3   9   7    5.31    2.42
  -3   9   6  228.81   10.41
  -3   9   6  231.85    9.93
  -3   9   6  238.86   10.52
  -3   9   5  245.47   10.82
  -3   9   5  244.31   10.29
   3  -9  -5  245.04   13.04
  -3   9   5  234.94   12.28
  -3   9   5  241.93   10.85
  -3   9   4  113.57    4.89
  -3   9   4  112.02    5.58
  -3   9   4   87.66    7.61
   3  -9  -4  106.16    7.38
  -3   9   4  105.02    6.74
  -3   9   3   20.51    2.23
  -3   9   3   17.66    2.82
  -3   9   3   16.51    3.52
   3  -9  -3   16.79    3.71
  -3   9   3   17.17    4.20
  -3   9   3   17.12    2.11
  -3   9   3   16.19    3.11
  -3   9   2  108.88    5.19
  -3   9   2  102.31    6.88
  -3   9   2  116.10    5.41
   3  -9  -2  102.35    5.95
   3  -9  -2  116.01    7.89
  -3   9   2  129.50    7.26
  -3   9   2  107.78    8.30
  -3   9   1    2.17    1.78
  -3   9   1    1.37    2.44
  -3   9   1    0.86    1.60
   3  -9  -1    0.15    2.10
   3  -9  -1    0.42    2.77
  -3   9   1    0.26    3.11
  -3   9   1    0.41    2.79
  -3   9   1    0.25    2.67
  -3   9   0   22.44    3.37
  -3   9   0   26.53    2.26
  -3   9   0   24.11    2.14
   3  -9   0   24.49    2.86
   3  -9   0   19.59    3.74
  -3   9   0   20.28    4.54
  -3   9   0   26.51    3.51
  -3   9   0   27.96    3.70
   3  -9   1    7.49    3.20
  -3   9  -1    7.87    3.96
  -3   9  -1    5.81    2.67
   3  -9   1    6.71    2.18
  -3   9  -1    9.14    1.80
  -3   9  -1    7.56    2.72
  -3   9  -1    4.96    2.99
   3  -9   2  198.96    9.00
   3  -9   2  202.92   11.05
  -3   9  -2  178.38    9.48
  -3   9  -2  191.64    9.57
   3  -9   3  279.15   12.32
  -3   9  -3  218.89   10.00
  -3   9  -3  266.24   13.52
   3  -9   3  213.06    9.55
  -3   9  -3  234.68    8.85
   3  -9   4   44.11    4.94
   3  -9   4   49.54    4.75
  -3   9  -4   50.28    5.95
   3  -9   4   49.86    3.44
  -3   9  -4   46.80    2.73
   3  -9   4   40.93    2.39
   3  -9   5   75.89    4.37
  -3   9  -5   74.80    3.70
  -3   9  -5   75.83    5.40
   3  -9   5   70.70    6.30
  -3   9  -5   71.49    7.28
   3  -9   6    2.81    1.98
  -3   9  -6    4.11    1.76
  -3   9  -6    3.25    2.55
  -3   9  -6    3.26    3.88
   3  -9   6    1.58    2.81
   3  -9   7 1081.30   46.69
  -3   9  -7 1328.00   48.37
  -3   9  -7 1248.26   46.14
   3  -9   7 1183.98   49.60
  -3   9  -7 1124.30   50.93
   3  -9   8   16.05    2.35
  -3   9  -8   16.11    2.04
  -3   9  -8   15.30    2.94
  -3   9  -8   10.63    4.67
   3  -9   8   13.29    3.39
   3  -9   8    8.95    3.23
   3  -9   9  389.35   14.81
  -3   9  -9  324.10   15.75
  -3   9  -9  357.07   14.06
   3  -9   9  295.77   16.78
   3  -9   9  337.49   16.88
   3  -9  10  223.27    9.21
  -3   9 -10  204.84    8.53
   3  -9  10  211.78   11.65
   3  -9  10  195.88   11.42
   3  -9  11  392.91   18.53
   3  -9  11  364.61   18.39
   3  -9  11  378.63   15.68
   3  -9  12  153.89    6.49
   3  -9  12  142.64    6.86
   3  -9  13  321.38   13.05
   3  -9  14 1033.74   40.16
   3  -9  14 1066.77   40.01
  -3   9 -14  988.84   40.32
   3  -9  15   19.97    2.07
   3  -9  15   21.44    1.85
  -3   9 -15   19.15    2.39
   3  -9  16   65.88    3.42
  -3   9 -16   59.43    3.63
  -3   9 -17    1.84    1.52
   3  -9  17    1.87    1.25
  -3   9 -18   67.93    3.45
  -3   8  13   56.23    3.03
  -3   8  12   11.00    1.77
  -3   8  11   27.45    2.33
  -3   8  11    6.81    1.87
  -3   8  10    0.49    1.88
  -3   8  10    1.65    1.81
  -3   8  10    2.47    1.95
  -3   8  10    2.63    1.28
  -3   8   9   31.64    2.64
  -3   8   9   30.62    2.95
  -3   8   9   28.11    2.20
  -3   8   8  202.72    8.03
  -3   8   8  184.40    7.37
  -3   8   7   21.14    2.39
  -3   8   7   26.52    3.00
  -3   8   7   22.70    2.85
  -3   8   6    4.90    2.44
  -3   8   6    4.68    3.14
   3  -8  -6    5.71    3.04
  -3   8   6    6.39    2.10
  -3   8   6    5.68    2.39
  -3   8   5    3.13    1.72
  -3   8   5    2.53    2.92
   3  -8  -5    1.89    3.00
  -3   8   5    2.93    2.28
  -3   8   4    7.10    1.74
  -3   8   4    2.67    2.36
   3  -8  -4    2.99    3.10
  -3   8   4    5.53    3.53
  -3   8   4    7.29    3.16
  -3   8   4    4.66    2.22
  -3   8   3   94.77    5.08
  -3   8   3   65.46    5.33
  -3   8   3   86.22    3.95
   3  -8  -3   78.92    6.52
  -3   8   3   88.36    7.13
  -3   8   3   77.81    5.72
  -3   8   3   78.76    4.76
  -3   8   2   80.32    4.70
  -3   8   2   74.74    3.65
   3  -8  -2   67.24    6.02
  -3   8   2   74.84    5.27
  -3   8   2   70.81    6.49
  -3   8   2   77.67    4.48
  -3   8   1   54.39    2.92
  -3   8   1   49.82    3.82
   3  -8  -1   54.45    5.17
  -3   8   1   57.40    4.34
  -3   8   1   48.96    5.50
  -3   8   0  125.56    6.56
  -3   8   0  136.66    5.46
   3  -8   0  135.75    8.27
  -3   8   0  117.32    6.84
  -3   8   0  142.91    9.14
  -3   8   0  113.39    5.45
  -3   8  -1   19.17    3.02
  -3   8  -1   20.76    2.82
   3  -8   1   22.99    3.62
  -3   8  -1   25.01    4.47
   3  -8   1   22.17    1.79
   3  -8   2   40.11    4.35
  -3   8  -2   33.76    3.10
  -3   8  -2   37.41    5.02
   3  -8   2   34.97    2.12
  -3   8  -3   43.67    2.35
   3  -8   3   39.03    4.26
  -3   8  -3   34.48    3.05
  -3   8  -3   39.70    5.08
   3  -8   3   34.04    2.17
  -3   8  -4  374.78   12.73
   3  -8   4  417.19   12.93
   3  -8   4  256.17   14.75
  -3   8  -4  348.50   16.89
  -3   8  -4  299.82   13.48
  -3   8  -5  165.62    6.94
   3  -8   5  170.63    7.00
   3  -8   5  156.38    9.56
  -3   8  -5  164.18   10.64
   3  -8   6  201.89   10.96
   3  -8   6  191.00   10.03
  -3   8  -6  204.99   12.27
  -3   8  -6  193.50    7.97
   3  -8   7    5.27    2.87
   3  -8   7    2.64    2.74
  -3   8  -7    4.90    1.53
   3  -8   8  701.06   29.51
   3  -8   8  690.04   29.28
  -3   8  -8  677.72   27.97
  -3   8  -8  671.45   26.16
   3  -8   9  363.17   16.75
  -3   8  -9  318.74   13.25
  -3   8  -9  344.61   14.98
   3  -8  10    6.96    3.50
   3  -8  10    7.38    3.10
  -3   8 -10   10.50    1.78
  -3   8 -10    6.82    2.64
   3  -8  11   68.76    5.95
   3  -8  11   57.46    6.12
   3  -8  12  497.15   19.21
   3  -8  12  408.02   22.32
   3  -8  13  443.88   17.64
   3  -8  13  419.73   21.64
   3  -8  14  166.04    6.99
  -3   8 -14  164.73    7.37
   3  -8  15  123.95    6.01
   3  -8  15  138.90    5.87
  -3   8 -15  121.91    6.23
   3  -8  16   99.51    4.67
   3  -8  16   86.92    4.31
  -3   8 -16  100.23    4.93
  -3   8 -17  385.39   15.41
   3  -8  17  360.36   15.19
  -3   8 -17  397.05   15.41
  -3   8 -18  158.93    6.89
  -3   8 -18  154.55    6.82
  -3   8 -19   28.47    2.01
  -3   7  14   61.48    3.09
  -3   7  14   62.08    3.26
  -3   7  13   40.32    2.58
  -3   7  13   37.34    2.73
  -3   7  12    1.90    1.70
  -3   7  12    4.23    1.72
  -3   7  12    5.06    1.96
  -3   7  11    1.72    1.87
  -3   7  11    3.74    2.13
  -3   7  10    4.80    2.12
  -3   7  10    7.23    2.32
   3  -7 -10    7.03    1.60
  -3   7  10    6.15    1.48
  -3   7   9   31.41    2.34
  -3   7   9   29.17    2.66
   3  -7  -9   28.16    2.41
  -3   7   9   32.47    3.12
  -3   7   9   25.93    4.02
  -3   7   9   23.90    2.83
   3  -7  -8  241.07    9.54
  -3   7   8  229.04    9.95
  -3   7   8  229.42   11.52
  -3   7   7   42.97    3.62
   3  -7  -7   49.24    3.15
  -3   7   7   47.90    3.74
  -3   7   6  179.20    8.12
   3  -7  -6  171.07    7.72
  -3   7   5   35.43    3.40
  -3   7   5   46.10    2.54
  -3   7   5   46.13    2.91
   3  -7  -5   43.40    2.90
  -3   7   5   45.50    3.42
  -3   7   5   39.08    5.22
  -3   7   5   46.41    4.30
  -3   7   4   39.65    2.32
  -3   7   4   33.66    2.56
  -3   7   4   38.11    3.04
   3  -7  -4   33.99    4.59
  -3   7   4   41.01    4.00
  -3   7   4   37.14    4.81
  -3   7   4   37.50    3.23
  -3   7   3  147.07    5.84
  -3   7   3  135.25    6.02
  -3   7   3  144.37    6.59
  -3   7   3  133.56    7.45
  -3   7   3  121.38    8.34
  -3   7   3  137.86    6.69
  -3   7   2   54.30    2.68
  -3   7   2   49.48    2.72
  -3   7   2   46.16    3.24
  -3   7   2   51.32    3.47
   3  -7  -2   42.62    4.68
  -3   7   2   49.31    5.01
  -3   7   1    7.42    2.09
  -3   7   1   16.20    1.59
   3  -7  -1    6.90    2.79
  -3   7   1   14.07    3.44
  -3   7   1   10.61    1.43
  -3   7   1   13.29    2.01
  -3   7   0  114.14    4.80
   3  -7   0  121.56    7.48
  -3   7   0  130.50    7.93
  -3   7  -1   18.71    2.54
   3  -7   1   23.03    3.62
  -3   7  -1   21.77    3.87
  -3   7  -2  180.61    8.67
  -3   7  -2  194.30    7.82
   3  -7   2  172.40   10.11
   3  -7   2  197.47    8.02
  -3   7  -3  253.97   13.06
  -3   7  -3  340.28   12.31
   3  -7   3  283.14   14.65
  -3   7  -3  316.45   15.58
   3  -7   3  308.89   12.46
  -3   7  -4  535.15   18.71
   3  -7   4  499.32   18.87
  -3   7  -4  327.25   19.28
   3  -7   4  518.82   20.35
   3  -7   4  394.13   20.76
  -3   7  -4  578.25   22.86
  -3   7  -5   35.74    2.16
   3  -7   5   35.61    2.14
   3  -7   5   38.82    3.97
   3  -7   5   43.65    3.85
   3  -7   5   35.08    3.98
  -3   7  -5   38.12    5.12
  -3   7  -6   30.00    2.02
   3  -7   6   31.56    1.99
   3  -7   6   32.17    3.73
   3  -7   6   37.25    3.98
   3  -7   7 1125.58   46.31
   3  -7   7 1015.38   45.99
  -3   7  -7 1155.84   43.50
   3  -7   8  100.35    6.53
   3  -7   8   91.54    6.67
  -3   7  -8   89.69    4.06
   3  -7   9   25.18    4.12
   3  -7   9   25.63    3.80
  -3   7  -9   26.46    1.92
   3  -7  10   77.63    6.10
   3  -7  10   70.13    6.47
   3  -7  11    3.05    3.76
   3  -7  11   -0.21    2.44
   3  -7  12   99.33    4.82
   3  -7  12   90.06    6.85
   3  -7  12   82.68    7.96
   3  -7  13   30.87    2.63
   3  -7  13   25.30    2.49
   3  -7  14   13.94    2.20
   3  -7  14   19.06    2.29
   3  -7  14   12.63    4.65
  -3   7 -14   14.90    2.47
   3  -7  15   22.18    2.34
   3  -7  15   20.25    2.11
  -3   7 -15   21.48    2.59
   3  -7  16  186.49    8.00
   3  -7  16  171.16    7.66
  -3   7 -16  188.06    8.13
   3  -7  17   11.60    1.53
  -3   7 -17   17.13    2.16
  -3   7 -17   13.79    2.07
  -3   7 -18   20.94    2.04
  -3   7 -18   23.26    2.17
  -3   7 -19    1.50    1.23
  -3   7 -19    1.34    1.14
  -3   6  15   41.83    2.59
  -3   6  14    1.44    1.49
  -3   6  14    1.98    1.63
  -3   6  13   23.15    2.42
   3  -6 -13   24.09    1.90
  -3   6  13   21.19    2.09
  -3   6  12    0.57    1.83
  -3   6  12    1.33    1.95
   3  -6 -12    1.77    1.45
  -3   6  12    2.44    1.96
  -3   6  11   54.84    3.63
   3  -6 -11   50.24    3.08
  -3   6  10   13.30    2.64
   3  -6 -10   16.16    2.09
  -3   6  10   15.23    3.54
  -3   6  10   14.76    2.52
  -3   6   9    0.48    1.96
   3  -6  -9    2.08    1.71
  -3   6   9    0.89    2.12
  -3   6   9    1.13    3.05
  -3   6   9   -0.59    2.31
   3  -6  -8    2.04    1.72
  -3   6   8    0.86    2.24
  -3   6   8   -0.14    1.79
  -3   6   8    3.05    3.05
  -3   6   8    0.29    2.30
  -3   6   7    3.72    2.11
   3  -6  -7    4.49    1.74
  -3   6   7    3.91    1.85
  -3   6   7    5.00    2.97
  -3   6   7    3.38    2.30
   3  -6  -6  287.22    9.96
  -3   6   6  280.88    9.64
   3  -6  -5    6.28    1.61
  -3   6   5    6.33    1.98
  -3   6   5    6.06    1.59
  -3   6   5    6.51    1.33
  -3   6   5    4.70    3.14
  -3   6   5    6.19    2.61
  -3   6   4   -0.49    1.64
  -3   6   4    1.62    1.25
   3  -6  -4    0.05    1.39
  -3   6   4    1.22    1.23
  -3   6   4   -0.39    2.51
  -3   6   4    1.36    1.92
  -3   6   3   10.05    1.81
  -3   6   3   10.86    1.42
   3  -6  -3    9.97    1.54
  -3   6   3    9.16    2.87
  -3   6   3    8.33    1.35
  -3   6   3    9.65    2.07
  -3   6   2   20.99    1.78
  -3   6   2   25.39    1.75
  -3   6   2   26.19    2.23
   3  -6  -2   21.71    3.46
  -3   6   2   20.31    3.50
  -3   6   2   24.61    2.33
  -3   6   1  415.08   16.61
  -3   6   1  420.44   17.06
   3  -6  -1  426.79   19.31
  -3   6   1  455.22   19.48
  -3   6   1  454.54   17.31
  -3   6   0  114.40    5.08
  -3   6   0  103.23    4.48
   3  -6   0   96.42    6.75
  -3   6   0   96.75    5.17
   3  -6   1   26.92    2.47
   3  -6   1   26.97    3.73
  -3   6  -1   35.08    2.69
   3  -6   2  506.33   18.16
   3  -6   2  446.22   19.91
  -3   6  -2  443.98   20.25
  -3   6  -2  482.60   18.15
   3  -6   3 1531.11   59.78
   3  -6   3 1569.14   60.12
   3  -6   3 1658.57   62.31
   3  -6   3 1620.43   60.86
  -3   6  -3 1701.48   62.96
  -3   6  -3 1506.65   60.23
   3  -6   4   38.50    2.26
   3  -6   4   43.42    2.70
   3  -6   4   39.23    3.90
   3  -6   4   38.61    3.53
   3  -6   5   25.16    3.20
   3  -6   5   15.81    2.84
   3  -6   5   23.62    3.33
   3  -6   5   23.11    2.06
  -3   6  -5   19.87    1.66
   3  -6   5   20.23    1.65
   3  -6   6  337.99   13.96
   3  -6   6  335.39   14.14
   3  -6   6  302.01   12.04
   3  -6   6  315.36   11.70
   3  -6   7  655.96   25.12
  -3   6  -7  642.15   24.51
   3  -6   7  661.62   27.33
   3  -6   8  207.59    7.44
   3  -6   8  175.94    9.04
   3  -6   8  186.40    9.81
   3  -6   9  417.62   18.19
   3  -6   9  380.48   15.14
   3  -6  10  430.83   20.74
   3  -6  10  432.88   21.63
   3  -6  10  492.34   18.93
   3  -6  11   42.60    2.86
   3  -6  11   40.48    5.37
   3  -6  11   31.50    4.05
   3  -6  11   34.31    2.97
   3  -6  12   18.97    2.29
   3  -6  12   17.40    4.58
   3  -6  12   19.41    2.58
   3  -6  13   54.70    3.52
   3  -6  13   43.30    6.43
   3  -6  13   46.87    3.82
   3  -6  14    1.26    1.90
   3  -6  14    1.42    1.90
  -3   6 -14    1.69    2.02
   3  -6  14   -4.87    4.40
   3  -6  15   29.41    2.39
   3  -6  15   25.94    2.65
  -3   6 -15   23.22    2.69
   3  -6  16  200.29    8.61
   3  -6  16  184.61    8.28
  -3   6 -16  204.56    8.69
  -3   6 -17   31.14    2.52
  -3   6 -17   34.63    2.68
  -3   6 -18    3.56    1.71
  -3   6 -18    6.86    1.52
  -3   6 -19    4.39    1.34
  -3   5  16  192.06    8.14
  -3   5  15   63.07    3.61
   3  -5 -15   60.97    3.20
  -3   5  15   65.41    3.28
  -3   5  14   26.05    2.53
   3  -5 -14   30.73    2.17
  -3   5  14   29.87    2.25
  -3   5  13  189.75    6.68
   3  -5 -13  197.20    6.94
   3  -5 -12   24.01    2.37
  -3   5  12   13.07    2.48
  -3   5  11   86.51    4.27
   3  -5 -11   84.77    4.47
  -3   5  11   73.88    5.81
   3  -5 -10    0.07    1.81
  -3   5  10    0.30    2.94
  -3   5  10    0.07    2.30
   3  -5  -9   47.99    3.33
  -3   5   9   52.12    4.71
  -3   5   9   46.37    3.66
   3  -5  -8    1.55    1.74
  -3   5   8    1.45    1.58
  -3   5   8    6.84    2.81
  -3   5   8    1.98    2.05
  -3   5   7  280.63   13.04
   3  -5  -7  285.87   11.83
  -3   5   7  281.52   11.49
  -3   5   6   81.67    3.73
   3  -5  -6   87.42    4.40
  -3   5   6   95.70    4.18
   3  -5  -5   64.59    3.46
  -3   5   5   69.34    3.22
  -3   5   5   55.51    2.91
  -3   5   5   59.01    5.33
  -3   5   5   74.56    3.81
  -3   5   4  300.01   11.97
   3  -5  -4  278.09   12.24
  -3   5   4  268.94   14.23
  -3   5   3    0.75    1.45
  -3   5   3    1.01    1.21
   3  -5  -3   -0.29    1.30
  -3   5   3    0.87    2.31
  -3   5   3    2.02    1.69
  -3   5   2  211.78    8.56
   3  -5  -2  201.52    8.86
  -3   5   2  218.38    8.90
  -3   5   2  224.20   10.85
  -3   5   2  220.01    9.08
  -3   5   1  162.40    6.62
   3  -5  -1  145.38    8.77
  -3   5   1  154.04    8.64
  -3   5   1  144.82    7.05
  -3   5   0  255.45   12.17
  -3   5   0  243.21   10.51
   3  -5   1  133.85    5.42
  -3   5  -1  137.31    5.47
   3  -5   2  185.21    8.39
  -3   5  -2  180.23    9.80
   3  -5   2  179.75    7.93
   3  -5   3  856.87   33.17
   3  -5   3  961.11   35.43
   3  -5   3  953.59   34.40
   3  -5   3  802.86   33.34
   3  -5   4   49.39    2.79
   3  -5   4   62.71    3.15
   3  -5   4   52.19    4.08
   3  -5   4   49.98    4.18
   3  -5   4   54.40    4.68
   3  -5   5  100.45    4.84
   3  -5   5  114.84    6.48
   3  -5   5  107.03    4.60
   3  -5   6  150.56    7.78
   3  -5   6  152.21    6.13
   3  -5   7   31.08    2.14
   3  -5   7   32.15    3.24
   3  -5   7   33.99    3.90
   3  -5   8   43.69    2.71
   3  -5   8   40.51    3.84
   3  -5   8   40.54    4.62
   3  -5   9  209.85    8.36
   3  -5   9  245.00   10.46
   3  -5   9  232.49   11.38
   3  -5  10    2.56    3.50
   3  -5  10    2.96    2.34
   3  -5  10    3.56    1.77
   3  -5  11  108.79    5.21
   3  -5  11  103.89    8.18
   3  -5  11  105.43    5.43
   3  -5  12  159.56    6.81
   3  -5  12  139.80    6.76
   3  -5  12  141.92    7.15
   3  -5  12  145.20   10.51
   3  -5  13  218.45    9.70
   3  -5  13  220.95    9.64
  -3   5 -13  231.51    9.73
  -3   5 -14   11.49    2.34
   3  -5  14   12.94    2.18
   3  -5  14   10.24    2.28
   3  -5  15   48.31    3.15
   3  -5  15   46.06    3.28
  -3   5 -15   46.45    3.32
   3  -5  16  165.72    7.10
  -3   5 -16  151.87    7.21
   3  -5  17    2.80    1.61
  -3   5 -17    0.69    1.81
  -3   5 -17    1.75    1.59
  -3   5 -18   55.64    2.88
  -3   5 -18   57.61    3.17
   3  -5  19    4.01    1.10
  -3   5 -19    5.55    1.35
  -3   4  17    1.54    1.30
   3  -4 -16    7.67    1.39
  -3   4  16    4.69    1.71
   3  -4 -15   20.51    2.00
  -3   4  15   18.35    1.85
   3  -4 -14   18.54    2.20
  -3   4  14   14.59    1.98
   3  -4 -13   64.33    3.85
  -3   4  13   69.21    4.16
  -3   4  12   24.25    2.87
  -3   4  12   28.62    3.01
  -3   4  12   31.17    2.55
   3  -4 -12   26.49    2.72
  -3   4  12   30.76    3.81
  -3   4  11    4.64    2.29
   3  -4 -11    4.11    2.04
  -3   4  11    3.91    1.92
  -3   4  11    2.09    2.13
  -3   4  11    4.10    2.94
  -3   4  10  308.08   13.30
   3  -4 -10  312.79   13.25
  -3   4  10  309.90   13.41
  -3   4  10  346.51   14.71
  -3   4   9    1.92    1.95
  -3   4   9    3.36    2.06
   3  -4  -9    1.85    1.77
  -3   4   9    4.14    2.62
   3  -4  -8   37.27    2.80
  -3   4   8   37.65    2.88
  -3   4   8   38.16    2.57
  -3   4   7   29.32    2.43
  -3   4   7   27.37    2.03
   3  -4  -7   27.19    2.27
  -3   4   6  440.21   17.63
  -3   4   6  448.21   17.68
  -3   4   6  465.10   17.30
  -3   4   5  226.55    8.79
   3  -4  -5  189.98    8.61
  -3   4   5  208.99    8.72
  -3   4   5  180.67   10.19
  -3   4   4  330.10   13.22
   3  -4  -4  328.16   13.15
  -3   4   4  302.74   14.78
  -3   4   3   93.30    4.45
   3  -4  -3   92.22    4.36
   3  -4  -2   31.83    2.17
  -3   4   2   30.61    3.37
   3  -4  -1  870.56   34.91
  -3   4   1 1034.99   36.60
   3  -4   0   75.27    5.69
  -3   4   0   83.48    5.29
   3  -4   1  362.31   15.19
  -3   4  -1  394.85   16.47
  -3   4  -2  260.82   11.55
   3  -4   2  214.86   10.13
   3  -4   3  117.91    6.09
   3  -4   3  114.55    6.34
   3  -4   4 1220.54   46.20
   3  -4   4 1178.69   47.22
   3  -4   4 1179.76   47.66
   3  -4   5  330.96   13.02
   3  -4   5  325.58   14.01
   3  -4   5  316.99   14.58
   3  -4   5  320.17   12.85
   3  -4   6  352.00   14.10
   3  -4   6  341.03   16.00
   3  -4   6  344.40   13.94
   3  -4   7  438.26   18.89
   3  -4   7  475.16   19.98
   3  -4   7  441.52   17.64
   3  -4   8  202.80   10.12
   3  -4   8  237.75   11.71
   3  -4   8  224.36    8.91
   3  -4   9  125.69    6.92
   3  -4   9  141.96    8.54
   3  -4   9  130.04    5.65
   3  -4   9  131.75    5.77
   3  -4  10    0.09    1.62
   3  -4  10    0.87    1.58
   3  -4  10   -0.24    3.19
   3  -4  10    0.52    1.59
   3  -4  11   46.79    3.20
   3  -4  11   54.60    3.18
   3  -4  11   50.20    3.15
   3  -4  11   42.31    3.38
   3  -4  12  300.23   12.32
   3  -4  12  327.49   12.38
   3  -4  13   29.89    2.84
   3  -4  13   37.26    2.90
  -3   4 -13   29.18    2.74
   3  -4  14  142.49    6.29
   3  -4  14  129.79    6.39
  -3   4 -14  128.35    6.31
  -3   4 -15    0.91    1.85
   3  -4  15   -0.10    1.79
   3  -4  15   -1.12    1.98
  -3   4 -16   50.93    3.36
   3  -4  16   41.88    2.99
  -3   4 -16   46.32    3.08
  -3   4 -17    8.40    2.01
  -3   4 -17    8.99    1.68
  -3   4 -18   17.51    1.93
   3  -4  18   14.43    1.93
  -3   4 -19   27.48    1.96
   3  -4  19   25.16    1.87
   3  -4  20    0.58    0.95
  -3   3  18    7.12    1.38
   3  -3 -17   35.18    2.34
  -3   3  16  108.31    6.14
   3  -3 -16  198.18    6.79
   3  -3 -15   52.06    3.37
  -3   3  15   61.00    3.65
  -3   3  14    0.53    1.98
   3  -3 -14    0.35    1.86
  -3   3  14    0.36    2.02
  -3   3  13   58.96    3.93
  -3   3  13   64.81    3.55
  -3   3  12    3.22    2.20
  -3   3  12    0.15    2.11
  -3   3  12    0.96    1.80
  -3   3  12    0.26    2.49
  -3   3  11  516.98   22.74
  -3   3  11  596.24   22.92
  -3   3  11  580.06   22.35
   3  -3 -11  592.43   22.81
  -3   3  11  534.21   23.72
  -3   3  10  145.95    7.10
   3  -3 -10  138.80    7.06
  -3   3  10  150.76    7.96
  -3   3  10  156.60    7.17
  -3   3  10  165.84    6.73
  -3   3   9   33.99    2.69
   3  -3  -9   30.90    2.70
  -3   3   8  335.56   13.50
   3  -3  -8  321.51   13.54
  -3   3   7   50.32    3.03
   3  -3  -7   47.29    3.11
  -3   3   6 1359.93   50.59
  -3   3   6 1308.35   50.52
   3  -3  -6 1277.34   50.56
   3  -3  -6 1299.13   51.95
   3  -3  -5  998.88   41.69
  -3   3   5 1055.24   40.20
   3  -3  -5 1040.04   40.21
  -3   3   4    3.48    1.68
   3  -3  -4    3.32    1.57
  -3   3   4    3.01    2.32
  -3   3   3  853.43   34.04
  -3   3   2  721.23   28.89
  -3   3   1    4.96    2.17
  -3   3   0   14.71    2.35
   3  -3   1   78.39    4.69
  -3   3  -1   93.90    5.14
   3  -3   2 2970.67  122.74
   3  -3   2 3560.99  123.48
   3  -3   3  213.01    9.24
   3  -3   3  210.74   10.14
   3  -3   3  219.63   10.09
   3  -3   4  269.39   11.12
   3  -3   4  255.26   11.40
   3  -3   5   78.73    5.65
   3  -3   5   74.63    3.37
   3  -3   6  121.47    5.71
   3  -3   6  119.95    7.27
   3  -3   6  104.42    4.69
   3  -3   7  288.32   12.29
   3  -3   7  286.45   11.23
   3  -3   8  113.46    5.22
   3  -3   8  107.33    6.07
   3  -3   9  116.03    5.63
   3  -3   9  118.02    5.48
   3  -3   9  125.99    5.61
   3  -3  10   37.35    2.78
   3  -3  10   36.67    2.66
   3  -3  10   37.36    2.80
   3  -3  11   48.13    3.04
   3  -3  11   37.22    3.04
  -3   3 -12  156.15    6.95
   3  -3  12  142.93    7.12
   3  -3  12  153.76    7.05
   3  -3  12  159.71    7.09
   3  -3  12  159.17   10.94
  -3   3 -13  190.34    7.84
   3  -3  13  154.16    7.88
   3  -3  13  193.68   12.49
   3  -3  13  188.57    7.99
   3  -3  13  161.52    7.73
   3  -3  14    8.60    2.17
  -3   3 -14    7.62    1.99
   3  -3  14    6.18    4.90
   3  -3  14   11.03    2.22
   3  -3  14    9.00    2.26
   3  -3  15    0.53    1.88
   3  -3  15    2.20    1.82
  -3   3 -15    2.23    1.97
  -3   3 -15    0.37    1.69
  -3   3 -16   41.66    3.09
  -3   3 -17    2.32    1.70
   3  -3  18    3.53    1.44
   3  -3  18    4.78    1.66
  -3   3 -18    5.28    1.49
   3  -3  19   26.34    2.03
   3  -2 -18   26.14    2.03
   3  -2 -17   24.95    2.25
  -3   2  17   20.45    2.25
   3  -2 -16  129.48    6.16
  -3   2  16  139.82    6.27
  -3   2  16  134.95    5.56
  -3   2  15   80.84    4.76
  -3   2  15  102.15    5.06
   3  -2 -14  233.41    9.68
  -3   2  14  221.42    9.63
  -3   2  14  207.65    9.61
  -3   2  14  206.37    9.03
   3  -2 -13   14.91    2.56
  -3   2  13   16.63    2.55
  -3   2  13   15.99    2.48
  -3   2  13   15.19    2.06
  -3   2  12  234.99   10.30
  -3   2  12  250.87   10.37
  -3   2  12  227.89    9.78
   3  -2 -12  242.17   10.38
  -3   2  12  222.30   10.94
  -3   2  11    1.26    1.92
  -3   2  11    1.99    1.96
  -3   2  11    2.36    1.64
   3  -2 -11    2.62    2.03
  -3   2  11    1.58    2.28
   3  -2 -10   17.43    2.33
  -3   2  10   21.32    2.42
  -3   2  10   19.11    2.22
   3  -2  -9   11.06    1.97
  -3   2   9    8.99    1.71
   3  -2  -8    2.23    1.66
  -3   2   8    1.22    1.43
  -3   2   7  625.99   24.22
  -3   2   7  597.68   24.04
   3  -2  -7  620.31   24.19
   3  -2  -7  631.83   25.14
  -3   2   6 1593.60   55.16
   3  -2  -6 1631.18   56.46
   3  -2  -5 1711.86   63.95
  -3   2   5 1618.17   63.85
   3  -2  -5 1708.70   65.30
   3  -2  -4  293.09   13.37
   3  -2  -3    4.67    3.14
  -3   2   3    5.39    1.84
  -3   2   2 1757.66   67.61
  -3   2   1  968.26   37.65
   3  -2   0    1.10    1.92
  -3   2   0    1.09    1.26
   3  -2   1 1495.64   55.20
  -3   2  -1 1358.24   54.50
   3  -2   2  105.79    4.69
   3  -2   2  105.01    6.11
   3  -2   3  513.88   20.73
   3  -2   3  540.01   20.30
   3  -2   4  624.56   25.76
   3  -2   4  602.42   24.46
   3  -2   5   66.55    5.01
   3  -2   5   84.38    5.74
   3  -2   6  106.87    6.41
   3  -2   6  153.25    8.24
   3  -2   7  451.72   19.83
   3  -2   7  494.02   18.95
   3  -2   8    1.19    1.45
   3  -2   8    0.24    1.30
   3  -2   8    0.88    1.79
   3  -2   9   27.69    2.23
   3  -2   9   27.10    2.31
   3  -2   9   29.27    2.19
   3  -2   9   28.82    2.25
   3  -2  10  126.81    6.37
   3  -2  10  124.05    9.23
  -3   2 -11 1195.77   45.73
   3  -2  11 1316.21   45.99
   3  -2  11 1309.62   50.69
   3  -2  12    1.04    1.96
   3  -2  12    1.49    1.93
  -3   2 -12    1.99    1.60
   3  -2  12    2.83    4.28
  -3   2 -13   16.30    2.03
   3  -2  13   19.62    2.53
   3  -2  13   18.06    5.48
   3  -2  13   15.67    2.45
   3  -2  14    2.02    1.97
   3  -2  14    2.72    2.08
  -3   2 -14    3.21    1.91
   3  -2  15  115.36    5.89
  -3   2 -15  120.67    5.79
   3  -2  16   91.83    4.83
  -3   2 -16   97.11    4.82
   3  -2  17    9.03    1.87
  -3   2 -17   10.94    1.71
   3  -2  18    2.39    1.65
   3  -2  18    2.10    1.43
   3  -2  19   92.70    4.29
   3  -1 -19    2.62    1.22
   3  -1 -18   30.96    2.38
  -3   1  18   25.58    2.25
  -3   1  17    3.13    1.75
  -3   1  17    2.09    1.67
   3  -1 -16   37.46    3.02
  -3   1  16   30.71    2.89
  -3   1  16   35.99    2.88
   3  -1 -15  147.67    6.65
  -3   1  15  125.52    6.45
  -3   1  15  118.77    5.80
  -3   1  15  145.88    6.51
   3  -1 -14  136.55    6.43
  -3   1  14  126.18    6.27
  -3   1  14  113.23    5.60
  -3   1  14  134.19    6.32
   3  -1 -13  133.97    6.69
  -3   1  13  131.10    6.07
  -3   1  13  144.82    6.69
  -3   1  13  139.75    6.69
  -3   1  12  420.21   16.85
  -3   1  12  378.88   16.37
  -3   1  12  448.61   16.97
  -3   1  12  404.02   17.37
   3  -1 -12  430.93   16.98
  -3   1  11  236.15    9.65
  -3   1  11  225.15   10.10
   3  -1 -10  110.27    5.36
   3  -1  -9   43.43    2.86
   3  -1  -8   98.12    4.75
  -3   1   8   99.97    4.80
   3  -1  -7  375.79   14.69
  -3   1   7  360.18   14.69
   3  -1  -7  354.62   15.53
   3  -1  -6   29.45    2.42
  -3   1   6   32.43    2.43
   3  -1  -6   36.88    3.51
   3  -1  -5   85.54    5.37
   3  -1  -4 1893.51   73.46
   3  -1  -3  587.13   24.03
   3  -1  -2 1742.96   67.79
  -3   1   1   65.62    3.09
   3  -1  -1   96.68    4.97
   3  -1   0 2377.18   85.72
  -3   1   0 2156.43   84.58
   3  -1   0 2380.99   86.06
   3  -1   1 2968.98  107.10
  -3   1  -1 2717.28  106.24
   3  -1   2   96.48    5.05
   3  -1   2   98.30    5.57
   3  -1   3  606.63   26.87
   3  -1   3  689.56   26.50
   3  -1   4    2.03    3.32
   3  -1   4    1.95    2.74
   3  -1   5  124.48    6.66
   3  -1   6  216.77    9.87
   3  -1   7  111.67    4.97
   3  -1   7  113.55    5.64
   3  -1   7  108.85    4.93
   3  -1   8   55.63    3.09
   3  -1   8   62.50    3.22
   3  -1   8   57.48    5.69
   3  -1   9  255.41   10.79
   3  -1   9  273.64   10.87
   3  -1   9  276.64   14.47
   3  -1   9  256.18   11.00
   3  -1  10    6.56    1.92
   3  -1  10    6.86    1.72
   3  -1  10   12.33    4.27
   3  -1  10    5.98    1.79
   3  -1  11   69.94    3.95
   3  -1  11   71.81    3.96
   3  -1  11   73.40    7.35
   3  -1  11   69.25    4.08
   3  -1  12  236.89   10.99
   3  -1  12  256.43   11.32
   3  -1  13   10.76    2.29
   3  -1  13   12.66    2.33
  -3   1 -13   10.93    2.05
   3  -1  14   88.12    4.93
   3  -1  14   86.95    4.82
  -3   1 -14   92.62    4.68
   3  -1  15   34.26    2.87
  -3   1 -15   32.60    2.60
   3  -1  16   59.29    3.46
   3  -1  16   50.57    3.48
   3  -1  17   71.20    3.88
   3  -1  18   14.07    1.90
   3  -1  19    2.10    1.20
   3   0 -19    1.24    1.37
  -3   0  19    0.16    1.28
  -3   0  18    2.24    1.46
  -3   0  18    1.42    1.56
   3   0 -18    0.97    1.67
  -3   0  17   12.05    2.06
  -3   0  17    8.89    1.98
   3   0 -17   11.62    2.25
  -3   0  16   67.41    3.91
  -3   0  16   58.15    3.79
  -3   0  16   52.85    3.03
   3   0 -16   72.39    4.15
  -3   0  15   28.20    2.94
  -3   0  15   32.30    2.86
  -3   0  15   30.64    2.24
   3   0 -15   32.73    3.16
  -3   0  14   10.24    2.42
  -3   0  14   10.41    1.76
   3   0 -14    9.05    2.41
  -3   0  13    4.28    2.22
  -3   0  13    4.15    1.68
   3   0 -13    1.79    2.14
   3   0 -13    2.41    2.31
   3   0 -12  362.64   15.95
   3   0 -12  391.16   16.10
  -3   0  12  416.46   16.11
   3   0 -11  668.83   27.19
   3   0 -11  705.93   27.21
   3   0 -10  158.41    7.24
   3   0 -10  164.35    7.01
   3   0  -9   97.55    4.65
  -3   0   9   99.42    4.74
   3   0  -9   86.96    4.36
   3   0  -8    0.21    1.66
   3   0  -8    1.10    1.20
   3   0  -8    2.41    1.93
   3   0  -7  363.07   14.42
   3   0  -7  336.88   14.37
   3   0  -7  387.17   15.26
   3   0  -7  365.79   14.31
   3   0  -6  363.10   15.40
   3   0  -5   11.07    2.88
   3   0  -4  385.19   16.34
   3   0  -3  509.95   20.93
   3   0  -2 1682.99   65.36
   3   0  -1  602.29   24.37
   3   0   0  398.46   16.22
   3   0   1  995.80   41.82
   3   0   1 1115.79   41.43
   3   0   2 1799.69   69.75
   3   0   3  528.80   21.62
   3   0   4  169.85    8.09
   3   0   5    2.93    1.45
   3   0   5    2.42    2.21
   3   0   6  124.81    5.21
   3   0   6  117.43    5.24
   3   0   6  113.51    5.84
   3   0   7   12.34    1.55
   3   0   7    6.88    1.81
   3   0   8   12.68    1.65
   3   0   8   13.46    1.79
   3   0   9   11.81    1.73
   3   0   9   11.15    1.86
   3   0  10  110.37    5.62
   3   0  10  127.90    5.69
   3   0  10  124.79    5.91
   3   0  11  261.00   10.42
   3   0  11  224.60   10.54
   3   0  12    1.51    2.04
   3   0  12    0.82    2.02
  -3   0 -12   -0.20    1.65
   3   0  13   63.59    4.07
  -3   0 -13   60.71    3.56
   3   0  14    2.10    1.93
   3   0  14    3.10    2.02
   3   0  15  147.23    7.16
   3   0  15  158.28    7.19
   3   0  16   74.59    4.06
   3   0  16   71.54    4.01
   3   0  17   12.86    1.74
   3   0  17   13.59    1.65
   3   0  18    3.05    1.47
   3   0  19    8.57    1.03
   3   1 -20   95.51    4.49
   3   1 -19  156.42    6.43
  -3  -1  19  127.57    6.12
   3   1 -18    0.56    1.89
  -3  -1  18    0.56    1.62
  -3  -1  18    1.41    1.58
  -3  -1  17  107.88    5.90
  -3  -1  17  122.91    6.09
   3   1 -16   19.95    2.76
  -3  -1  16   16.73    2.35
  -3  -1  16   17.13    1.68
  -3  -1  16   15.87    2.57
   3   1 -15  113.42    5.79
   3   1 -15  118.90    5.70
  -3  -1  15  105.51    5.55
   3   1 -14  371.24   15.10
  -3  -1  14  405.21   15.23
  -3  -1  13  165.85    7.43
   3   1 -13  159.25    7.27
   3   1 -12   89.47    4.48
   3   1 -12   91.83    4.89
   3   1 -11  312.70   13.29
   3   1 -11  346.77   13.60
   3   1 -10  462.94   16.41
   3   1 -10  421.54   16.51
   3   1 -10  408.46   16.49
   3   1  -9  164.43    7.67
   3   1  -9  170.36    7.53
   3   1  -8   25.63    2.24
   3   1  -8   30.44    2.02
   3   1  -7   78.93    3.69
   3   1  -7   70.70    3.53
   3   1  -6  163.81    7.88
   3   1  -5   28.10    2.88
   3   1  -5   26.42    3.15
   3   1  -4  215.69    9.47
   3   1  -4  198.27    9.44
   3   1  -3  109.57    5.66
   3   1  -3  103.90    5.65
   3   1  -2 2052.12   76.66
   3   1  -2 1910.10   76.74
   3   1  -1 3218.27  126.43
   3   1  -1 3387.32  126.31
   3   1  -1 3280.40  125.66
   3   1   0 1900.12   72.69
   3   1   1  323.18   13.73
   3   1   1  322.21   13.92
   3   1   2  274.50   12.72
   3   1   2  312.45   12.73
   3   1   3   78.70    4.77
   3   1   4  797.92   31.62
   3   1   5   58.29    2.98
   3   1   5   49.34    3.60
   3   1   6  108.87    4.87
   3   1   6   94.42    5.32
   3   1   7  491.90   20.26
   3   1   7  544.67   20.31
   3   1   8   13.39    1.69
   3   1   8   15.27    1.79
   3   1   8   12.02    1.77
   3   1   9   19.46    1.98
   3   1   9   20.43    2.28
   3   1  10  154.08    6.91
   3   1  10  155.77    7.27
   3   1  11    2.48    2.04
   3   1  12  130.25    6.77
   3   1  12  155.32    7.06
   3   1  13    1.44    1.97
   3   1  13   -0.59    2.06
   3   1  14    7.15    2.08
   3   1  14   10.74    2.25
   3   1  15   16.86    2.23
   3   1  15   15.51    2.28
   3   1  16  223.61    9.94
   3   1  16  253.45   10.11
   3   1  17    2.88    1.22
   3   2 -20   99.29    4.70
  -3  -2  19    8.69    1.60
  -3  -2  19    9.68    1.64
   3   2 -19   12.20    2.03
  -3  -2  18   51.77    3.35
  -3  -2  18   51.58    3.26
   3   2 -18   54.69    3.59
  -3  -2  17   52.76    3.79
   3   2 -17   69.72    4.12
  -3  -2  16    4.98    2.41
   3   2 -16    6.12    2.40
  -3  -2  15  229.78    9.53
   3   2 -15  210.97    8.93
   3   2 -15  217.06    9.51
   3   2 -14   11.38    2.59
   3   2 -14   14.54    1.96
  -3  -2  14   11.86    2.70
   3   2 -13   -0.96    2.23
   3   2 -13    0.68    2.13
   3   2 -13    0.33    1.46
   3   2 -12    8.05    2.08
   3   2 -12    8.17    2.03
   3   2 -12    7.12    1.62
   3   2 -11  554.57   20.65
   3   2 -11  515.08   20.57
   3   2 -11  482.70   20.39
   3   2 -10    2.49    1.59
   3   2 -10    1.53    1.24
   3   2  -9  129.27    5.81
   3   2  -9  127.56    5.73
   3   2  -8   72.22    3.66
   3   2  -8   70.54    3.70
   3   2  -8   74.15    3.60
   3   2  -8   76.46    4.61
   3   2  -8   63.69    4.37
   3   2  -7 1459.00   58.70
   3   2  -7 1556.47   59.66
   3   2  -7 1650.71   60.10
  -3  -2   7 1642.04   60.42
   3   2  -6  321.71   14.28
  -3  -2   6  293.42   14.13
   3   2  -5   89.27    5.53
  -3  -2   5   93.06    5.33
   3   2  -4  329.46   14.71
   3   2  -4  353.75   14.40
  -3  -2   4  331.39   14.11
   3   2  -3   72.40    4.52
   3   2  -3   75.54    4.40
  -3  -2   3   68.58    3.72
   3   2  -2  897.99   37.08
   3   2  -2  995.00   36.85
  -3  -2   2  915.32   36.07
  -3  -2   1    4.46    0.99
   3   2  -1    4.56    0.78
  -3  -2   0  127.66    5.51
   3   2   1  333.92   14.96
   3   2   1  355.90   14.67
   3   2   2   66.17    4.54
   3   2   2   71.72    4.56
   3   2   3   96.78    5.43
   3   2   3  100.36    5.70
   3   2   4  353.92   14.11
   3   2   4  345.74   13.56
   3   2   5   17.86    1.67
   3   2   6   80.60    4.15
   3   2   6   97.02    4.17
   3   2   7  730.86   29.39
   3   2   7  757.98   29.32
   3   2   7  786.72   29.21
   3   2   7  722.35   29.32
   3   2   8    2.33    1.55
   3   2   8    2.95    1.56
   3   2   8    2.10    1.33
   3   2   8    2.59    1.58
   3   2   8    1.05    1.54
   3   2   8    1.18    1.39
   3   2   9   26.79    2.50
   3   2   9   23.85    2.31
   3   2   9   20.90    2.35
   3   2   9   26.31    2.43
   3   2   9   23.72    2.10
   3   2  10   50.82    3.20
   3   2  10   49.47    3.54
   3   2  10   48.77    3.41
   3   2  11    3.39    2.21
   3   2  11    3.88    1.75
   3   2  11    4.20    2.10
   3   2  12  506.16   17.47
   3   2  12  353.53   16.84
   3   2  13  286.48   12.34
   3   2  13  286.47   12.22
   3   2  14   90.26    4.78
   3   2  14   80.94    4.58
   3   2  15  214.28    9.16
   3   2  15  205.07    9.01
   3   2  16  108.58    5.29
   3   2  16  109.11    5.10
   3   2  17   33.68    2.23
   3   2  17   34.53    2.03
   3   3 -20   34.32    2.53
  -3  -3  19   13.30    1.95
  -3  -3  19   18.07    1.97
   3   3 -18  161.25    6.60
  -3  -3  18  106.73    6.04
   3   3 -17    8.09    2.46
   3   3 -17    3.33    2.29
  -3  -3  17    3.42    2.16
   3   3 -16   26.54    3.02
   3   3 -16   28.18    3.07
   3   3 -16   27.88    2.30
   3   3 -15  362.81   14.30
   3   3 -15  339.19   14.23
   3   3 -15  332.57   13.84
   3   3 -14   29.76    2.99
   3   3 -14   25.38    2.93
   3   3 -14   23.72    2.40
   3   3 -13    6.15    2.18
   3   3 -13    4.91    1.70
  -3  -3  13    5.58    2.87
   3   3 -12  206.06    9.20
   3   3 -12  214.70    9.10
   3   3 -11  832.48   35.06
   3   3 -11  974.67   35.16
   3   3 -10   40.25    2.78
   3   3 -10   41.32    2.69
  -3  -3   9  143.48    7.45
   3   3  -9  128.94    6.40
   3   3  -9  146.63    5.26
  -3  -3   8  486.32   18.94
   3   3  -8  457.44   18.26
   3   3  -8  399.54   16.64
   3   3  -8  413.11   16.59
  -3  -3   7    9.90    2.79
   3   3  -7   11.18    2.43
   3   3  -7    9.46    1.65
   3   3  -6  186.40    8.25
   3   3  -6  175.46    8.51
  -3  -3   5   80.29    4.89
   3   3  -5   75.74    5.09
   3   3  -5   78.37    4.99
  -3  -3   4  458.10   21.00
   3   3  -4  521.49   21.83
   3   3  -3  394.12   14.57
   3   3  -3  371.39   14.92
  -3  -3   2  468.86   19.80
   3   3  -2  466.03   19.34
   3   3  -2  524.22   20.87
  -3  -3   1    5.23    1.60
   3   3  -1    5.20    1.19
   3   3   0  598.19   25.86
   3   3   0  673.10   27.37
   3   3   1  541.05   21.76
   3   3   1  519.14   22.32
   3   3   2 2198.01   84.19
   3   3   2 2226.74   85.72
   3   3   3  383.59   15.17
   3   3   3  375.19   16.62
   3   3   4  365.21   17.41
   3   3   4  420.76   16.05
   3   3   5  156.05    7.85
   3   3   5  148.07    6.72
   3   3   5  165.48    6.65
   3   3   6  563.38   21.70
   3   3   6  574.41   21.88
   3   3   6  567.37   21.90
   3   3   6  497.03   21.75
   3   3   6  573.23   21.70
   3   3   6  558.55   22.01
   3   3   6  541.13   21.93
   3   3   7  174.65    7.48
   3   3   7  160.24    7.45
   3   3   7  170.55    7.37
   3   3   7  180.98    7.59
   3   3   7  169.10    7.65
   3   3   8  205.72    9.07
   3   3   8  200.93    9.01
   3   3   8  213.02    9.01
   3   3   8  207.00    9.17
   3   3   8  230.89    9.36
   3   3   8  214.49    9.27
   3   3   9  143.74    6.59
   3   3   9  149.22    6.87
   3   3   9  143.18    6.95
   3   3   9  159.33    6.93
   3   3   9  134.24    6.55
   3   3  10   15.98    2.43
   3   3  10   12.58    2.19
   3   3  10   14.87    2.07
   3   3  10   17.10    2.38
   3   3  11  124.25    5.90
   3   3  11  127.44    6.08
   3   3  11  117.34    5.69
   3   3  12   17.73    2.45
   3   3  12   22.97    2.70
   3   3  12   21.98    2.26
   3   3  13   -0.32    1.86
   3   3  13    0.43    1.95
   3   3  14   38.18    2.90
   3   3  14   48.29    3.18
   3   3  15  288.88   11.96
   3   3  15  287.74   11.99
   3   3  16   26.97    1.99
   3   3  16   29.52    2.09
   3   4 -20   22.26    2.07
  -3  -4  20    8.34    1.49
   3   4 -19   25.98    2.48
  -3  -4  19    9.02    1.98
   3   4 -18    7.51    2.29
  -3  -4  18    3.20    2.06
   3   4 -17   57.46    3.70
   3   4 -17   64.84    3.92
   3   4 -17   68.40    3.29
   3   4 -16   43.77    3.59
   3   4 -16   44.06    3.64
   3   4 -16   47.89    3.15
   3   4 -15  299.30   13.45
   3   4 -15  333.44   13.35
   3   4 -14    3.92    2.15
   3   4 -14    4.72    1.88
  -3  -4  14    1.21    3.04
   3   4 -13  148.70    6.95
   3   4 -13  143.81    7.01
   3   4 -13  148.96    6.84
   3   4 -12   48.28    3.21
   3   4 -12   59.17    3.25
  -3  -4  11    2.73    2.81
   3   4 -11    3.83    1.66
   3   4 -11    3.79    1.74
  -3  -4  10  116.92    7.92
   3   4 -10  123.97    5.93
   3   4 -10  138.86    5.92
   3   4 -10  127.37    7.14
   3   4  -9    1.60    1.37
  -3  -4   9   -1.20    2.39
   3   4  -9    2.44    1.34
   3   4  -9    1.92    1.48
   3   4  -9    0.68    1.89
   3   4  -8    0.96    1.27
  -3  -4   8    2.14    2.45
   3   4  -8    2.54    1.21
   3   4  -8    3.71    1.42
   3   4  -8    3.02    1.19
   3   4  -8    3.24    2.20
   3   4  -7  427.86   18.74
  -3  -4   7  561.80   20.88
   3   4  -7  470.34   18.66
   3   4  -7  488.03   18.67
   3   4  -7  541.42   20.80
   3   4  -6   66.45    3.62
  -3  -4   6   75.67    4.97
   3   4  -6   67.43    4.89
   3   4  -5  469.09   18.80
  -3  -4   5  491.53   20.08
  -3  -4   4  148.05    7.50
  -3  -4   3   28.45    3.00
   3   4  -3   25.46    2.66
   3   4  -2  841.79   32.79
   3   4  -2  804.72   33.26
   3   4  -1  707.62   28.03
   3   4   0  554.71   22.98
   3   4   0  616.15   24.35
   3   4   1  415.15   15.91
   3   4   1  436.43   17.85
   3   4   1  406.03   15.80
   3   4   2  147.16    6.38
   3   4   2  153.98    8.17
   3   4   2  152.57    6.52
   3   4   3  108.00    6.82
   3   4   3  118.78    5.35
   3   4   4  152.41    6.72
   3   4   4  144.13    6.47
   3   4   4  147.60    8.07
   3   4   5  846.56   35.74
   3   4   5  947.10   34.56
   3   4   5  900.07   34.50
   3   4   5  926.59   34.33
   3   4   5  850.61   34.59
   3   4   5  859.36   34.48
   3   4   5  864.33   34.34
   3   4   5  862.95   34.42
   3   4   6   10.99    1.55
   3   4   6   10.83    1.98
   3   4   6    8.28    1.87
   3   4   6    9.49    1.71
   3   4   6   11.46    1.69
   3   4   6   11.89    1.89
   3   4   6    9.50    1.70
   3   4   7  386.55   16.03
   3   4   7  375.04   15.68
   3   4   7  406.51   15.92
   3   4   7  398.92   15.83
   3   4   7  378.35   15.78
   3   4   8   40.59    3.17
   3   4   8   41.35    2.82
   3   4   8   42.35    3.12
   3   4   8   34.13    2.72
   3   4   8   39.18    2.85
   3   4   9    3.71    2.08
   3   4   9    4.87    1.78
   3   4   9    2.83    2.09
   3   4   9    3.12    1.73
   3   4   9    1.01    2.02
   3   4   9    8.18    1.90
   3   4  10   32.65    2.89
   3   4  10   33.66    3.10
   3   4  10   30.04    2.51
   3   4  10   27.82    2.84
   3   4  10   29.90    2.46
   3   4  11   25.73    2.57
   3   4  11   26.20    2.82
   3   4  11   24.14    2.65
   3   4  12  139.39    6.40
   3   4  12  146.87    6.81
   3   4  13    1.24    1.86
   3   4  13    1.92    1.39
   3   4  13    1.74    1.83
   3   4  14    9.42    1.85
   3   4  14    9.67    1.79
   3   4  15   33.72    2.29
   3   4  15   29.43    2.06
   3   4  16    4.37    0.95
   3   5 -21    3.97    1.35
   3   5 -20   38.04    2.30
  -3  -5  20    2.29    1.40
   3   5 -19   32.82    2.53
  -3  -5  19    6.94    1.91
   3   5 -18    7.82    2.30
   3   5 -18    7.45    2.11
   3   5 -18    8.79    1.56
  -3  -5  18    2.18    2.08
   3   5 -17    4.43    2.09
   3   5 -17    4.01    1.66
   3   5 -16  168.40    7.86
   3   5 -16  167.19    7.66
   3   5 -15   43.99    3.41
   3   5 -15   47.21    3.59
   3   5 -15   41.80    3.13
   3   5 -14    1.52    1.97
   3   5 -14    0.99    2.16
   3   5 -14    2.29    1.69
   3   5 -14   -0.13    1.79
   3   5 -13    2.01    1.89
   3   5 -13    2.30    2.02
   3   5 -13    1.98    1.63
   3   5 -12    4.13    1.78
   3   5 -12    4.51    2.00
   3   5 -12    2.73    1.61
  -3  -5  12    3.13    2.96
   3   5 -11   33.88    2.61
   3   5 -11   33.27    2.43
  -3  -5  11   27.74    4.29
   3   5 -10    3.02    1.54
  -3  -5  10    8.58    3.07
   3   5 -10    7.65    1.50
   3   5 -10    7.75    1.65
   3   5 -10    5.82    2.29
   3   5  -9   47.39    3.17
  -3  -5   9   45.56    4.78
   3   5  -9   58.96    3.09
   3   5  -9   57.59    2.93
   3   5  -9   50.77    2.87
   3   5  -9   63.95    4.71
   3   5  -8   86.46    4.40
  -3  -5   8   95.38    6.26
   3   5  -8   84.12    4.06
   3   5  -8   75.05    5.62
   3   5  -7   15.50    1.59
   3   5  -7   15.42    1.87
  -3  -5   6   99.10    6.09
   3   5  -6   93.02    4.68
  -3  -5   5  181.92    8.88
   3   5  -5  165.47    7.39
  -3  -5   4   22.62    3.05
   3   5  -4   29.25    3.31
   3   5  -4   30.40    2.30
  -3  -5   3  229.81   11.04
   3   5  -3  203.29   10.63
   3   5  -2  238.54   10.80
   3   5  -1  186.31    9.56
   3   5  -1  222.72    8.87
   3   5   0    0.72    1.69
   3   5   0    0.64    1.43
   3   5   1   22.54    2.79
   3   5   1   25.05    1.99
   3   5   1   23.71    3.37
   3   5   2  883.10   33.04
   3   5   2  819.95   32.87
   3   5   2  855.68   35.07
   3   5   2  847.58   33.00
   3   5   3   14.60    1.79
   3   5   3   13.20    1.78
   3   5   3   16.00    1.72
   3   5   3   15.85    1.57
   3   5   3   13.86    1.82
   3   5   3   13.85    1.49
   3   5   3   17.05    2.86
   3   5   4   77.20    4.05
   3   5   4   76.62    4.29
   3   5   4   74.22    4.03
   3   5   4   76.33    4.04
   3   5   4   76.24    3.80
   3   5   4   77.90    3.40
   3   5   4   73.73    3.97
   3   5   4   77.48    3.70
   3   5   4   85.17    5.51
   3   5   5  615.89   25.86
   3   5   5  614.87   25.65
   3   5   5  650.63   25.76
   3   5   5  663.51   25.76
   3   5   5  685.92   25.80
   3   5   5  701.48   25.55
   3   5   5  645.42   25.05
   3   5   5  618.38   25.60
   3   5   5  683.93   27.31
   3   5   6    1.79    1.42
   3   5   6    1.82    2.00
   3   5   6    2.37    1.78
   3   5   6    3.14    1.84
   3   5   6    3.27    1.68
   3   5   6    2.28    1.70
   3   5   7  321.02   13.06
   3   5   7  315.64   13.38
   3   5   7  312.68   13.07
   3   5   7  305.45   13.07
   3   5   8  103.04    5.14
   3   5   8   99.51    5.46
   3   5   8  107.62    5.21
   3   5   8   95.98    5.05
   3   5   9   18.23    2.60
   3   5   9   13.23    2.06
   3   5   9   14.58    2.51
   3   5   9   13.92    2.08
   3   5  10    1.04    2.00
   3   5  10    1.90    2.12
   3   5  10    2.56    2.01
   3   5  10   -0.17    1.63
   3   5  10    1.85    1.55
   3   5  11   59.88    3.94
   3   5  11   57.03    3.67
   3   5  11   56.96    3.66
   3   5  12    8.76    1.89
   3   5  12    5.99    1.74
   3   5  12    7.42    2.10
   3   5  13    2.89    1.66
   3   5  13    2.78    1.26
   3   5  13    1.29    1.43
   3   5  14    5.79    1.49
   3   5  15  312.06   12.41
   3   6 -21   10.09    1.50
  -3  -6  20    1.31    1.42
  -3  -6  19    0.46    1.71
   3   6 -18   32.83    2.57
   3   6 -18   28.81    2.17
   3   6 -17   23.23    2.48
   3   6 -17   23.53    2.74
   3   6 -17   17.94    2.17
   3   6 -16  468.45   20.22
   3   6 -16  538.75   20.57
   3   6 -16  504.59   20.33
   3   6 -15   39.75    3.11
   3   6 -15   45.67    3.40
   3   6 -15   44.25    3.10
   3   6 -15   33.82    2.84
   3   6 -14   29.38    2.67
   3   6 -14   24.80    2.47
   3   6 -13    2.42    1.86
   3   6 -13    0.78    2.00
   3   6 -13    1.41    1.69
  -3  -6  13   -0.27    3.16
   3   6 -12   11.88    1.90
   3   6 -12   15.31    2.11
   3   6 -12   10.09    2.11
  -3  -6  12    8.86    3.63
   3   6 -11   63.92    5.35
   3   6 -11   54.66    3.89
   3   6 -11   72.05    3.24
   3   6 -11   64.90    3.75
   3   6 -11   67.54    3.60
  -3  -6  11   79.63    6.50
   3   6 -10   44.25    2.62
   3   6 -10   39.93    4.23
   3   6 -10   44.94    2.31
   3   6 -10   44.41    2.77
   3   6 -10   39.48    2.50
  -3  -6  10   29.82    4.50
   3   6 -10   35.41    2.87
   3   6  -9   80.12    3.53
   3   6  -9   78.15    3.87
  -3  -6   9   84.22    6.26
   3   6  -8    0.88    1.04
   3   6  -8    0.60    1.22
   3   6  -8    0.17    1.55
  -3  -6   8    0.55    2.51
   3   6  -7   31.90    2.56
  -3  -6   7   32.27    3.85
   3   6  -6  224.72   10.09
  -3  -6   6  284.98   12.26
   3   6  -5  390.33   15.78
  -3  -6   5  383.68   17.43
   3   6  -5  389.52   17.44
   3   6  -4  115.48    5.61
  -3  -6   4  122.28    7.12
   3   6  -4  129.40    6.98
  -3  -6   3 1054.45   42.54
   3   6  -3 1051.48   42.14
   3   6  -2    6.76    1.66
   3   6  -2    6.50    2.27
   3   6  -1    1.02    1.38
   3   6  -1    0.95    1.89
   3   6   0    4.74    1.52
   3   6   0    3.52    1.95
   3   6   0    3.83    1.59
   3   6   1  309.25   13.16
   3   6   1  337.90   13.12
   3   6   1  330.96   12.94
   3   6   1  317.50   12.53
   3   6   1  299.20   14.44
   3   6   1  306.90   13.14
   3   6   2    1.68    1.68
   3   6   2    0.80    1.35
   3   6   2    0.33    1.51
   3   6   2    0.20    1.32
   3   6   2    0.33    0.99
   3   6   2    0.37    1.21
   3   6   2    1.39    1.25
   3   6   2    0.36    2.33
   3   6   2    0.74    1.56
   3   6   3   10.58    1.87
   3   6   3   10.16    1.97
   3   6   3   10.35    1.75
   3   6   3   10.55    1.67
   3   6   3   11.27    1.30
   3   6   3    9.09    1.48
   3   6   3   11.64    1.50
   3   6   3   10.26    2.79
   3   6   3    7.97    1.93
   3   6   4   11.42    1.94
   3   6   4   10.82    1.32
   3   6   4    8.66    1.62
   3   6   4   10.38    1.95
   3   6   4    9.69    2.00
   3   6   4    8.40    2.11
   3   6   4    7.23    2.56
   3   6   4    9.09    1.43
   3   6   4    9.96    1.98
   3   6   5    0.49    1.96
   3   6   5    1.00    1.68
   3   6   5   -0.19    1.84
   3   6   5   -0.51    1.84
   3   6   5    2.36    1.77
   3   6   5    0.36    1.76
   3   6   5    0.18    1.33
   3   6   6  439.59   16.96
   3   6   6  435.09   17.03
   3   6   6  430.38   16.94
   3   6   6  411.59   17.06
   3   6   6  371.24   16.69
   3   6   6  406.21   17.14
   3   6   7  220.85    9.64
   3   6   7  215.17    9.53
   3   6   7  221.42    9.58
   3   6   7  223.41    9.53
   3   6   7  212.53    9.84
   3   6   8  209.55    9.08
   3   6   8  216.83    9.26
   3   6   8  204.59    9.12
   3   6   8  189.02    9.05
   3   6   8  234.69    9.67
   3   6   9    7.80    1.87
   3   6   9    7.28    2.22
   3   6   9    7.85    1.94
   3   6   9    9.45    2.32
   3   6   9    7.68    1.88
   3   6  10   34.96    2.52
   3   6  10   37.80    3.13
   3   6  10   35.92    2.64
   3   6  10   36.42    3.06
   3   6  11  130.22    6.39
   3   6  11  133.32    6.24
   3   6  12   29.29    2.26
   3   6  12   31.75    2.60
   3   6  13   14.02    1.73
   3   6  13   12.81    1.38
   3   6  14  127.65    5.51
   3   7 -20    5.50    1.52
  -3  -7  20    0.85    1.35
   3   7 -19   76.67    3.32
   3   7 -19   85.20    3.00
   3   7 -18   47.67    3.13
   3   7 -18   55.86    3.50
   3   7 -18   51.65    3.16
   3   7 -17    7.86    1.90
   3   7 -17    5.84    2.17
   3   7 -17    8.14    1.86
   3   7 -16    6.65    1.94
   3   7 -16    6.43    2.28
   3   7 -16    3.53    1.64
   3   7 -16    4.93    1.88
   3   7 -15   19.24    2.27
   3   7 -15   19.90    2.63
   3   7 -15   19.46    2.35
   3   7 -14    3.35    1.77
   3   7 -14    3.91    2.11
  -3  -7  14    0.85    3.11
   3   7 -14    3.71    1.87
   3   7 -13   32.15    2.56
   3   7 -13   30.91    2.83
  -3  -7  13   33.85    5.03
   3   7 -13   31.88    2.86
   3   7 -12   59.58    2.95
   3   7 -12   53.10    3.48
   3   7 -12   52.41    3.14
  -3  -7  12   50.65    5.77
   3   7 -12   46.62    3.57
   3   7 -11    1.41    1.44
   3   7 -11    3.68    2.67
   3   7 -11    2.52    1.33
   3   7 -11    2.62    1.75
  -3  -7  11    3.06    3.17
   3   7 -11    2.26    1.91
   3   7 -10   14.69    3.32
   3   7 -10    9.87    1.70
   3   7 -10   13.19    1.50
   3   7 -10   13.16    1.83
  -3  -7  10   12.17    3.72
   3   7 -10   13.07    2.23
   3   7  -9   63.10    2.99
   3   7  -9   53.54    3.39
   3   7  -9   62.86    3.77
   3   7  -9   57.38    3.19
  -3  -7   9   61.70    5.61
   3   7  -8  273.36   11.69
   3   7  -8  279.30   10.93
   3   7  -8  283.67   10.78
   3   7  -7  136.24    6.39
   3   7  -7  123.12    6.26
   3   7  -7  131.63    5.73
  -3  -7   7  152.34    8.67
   3   7  -7  131.52    8.46
   3   7  -7  140.12    5.60
   3   7  -6    4.81    1.79
   3   7  -6    5.13    1.05
   3   7  -6    4.05    2.64
  -3  -7   6    4.64    2.61
   3   7  -6    5.18    1.65
   3   7  -6    4.92    1.17
   3   7  -5 1031.87   38.62
  -3  -7   5 1029.51   41.58
   3   7  -5 1102.38   41.43
   3   7  -4   64.33    2.93
   3   7  -4   59.55    2.96
   3   7  -4   61.39    3.55
  -3  -7   4   54.46    4.82
   3   7  -4   63.60    4.92
   3   7  -3  914.79   31.98
   3   7  -3  989.17   31.89
  -3  -7   3  966.79   34.49
   3   7  -3  898.00   33.83
   3   7  -3 1013.67   31.85
   3   7  -3  946.09   31.29
   3   7  -2   29.46    2.45
   3   7  -2   31.08    2.18
   3   7  -2   30.93    1.82
   3   7  -2   27.46    1.78
   3   7  -2   28.06    2.45
   3   7  -2   27.26    2.30
   3   7  -2   23.74    3.30
   3   7  -1    5.48    1.62
   3   7  -1    4.40    1.61
   3   7  -1    4.02    1.49
   3   7  -1    5.58    1.49
   3   7  -1    3.76    1.07
   3   7  -1    4.30    1.73
   3   7  -1    4.50    2.28
   3   7   0   16.99    2.10
   3   7   0   17.86    1.77
   3   7   0   19.64    2.04
   3   7   0   17.60    1.81
   3   7   0   20.37    1.52
   3   7   0   15.74    2.14
   3   7   0   12.87    1.39
   3   7   0   14.75    2.82
   3   7   1   60.60    3.86
   3   7   1   65.67    3.57
   3   7   1   69.78    3.72
   3   7   1   71.01    3.16
   3   7   1   67.91    3.49
   3   7   1   54.89    3.06
   3   7   1   68.27    3.80
   3   7   1   75.59    3.95
   3   7   1   59.33    5.10
   3   7   2    7.65    2.08
   3   7   2    7.08    1.70
   3   7   2    6.58    2.03
   3   7   2    6.00    1.56
   3   7   2    6.52    1.88
   3   7   2    4.25    1.48
   3   7   2    7.20    2.96
   3   7   2    6.48    1.48
   3   7   2    4.89    1.28
   3   7   3   20.27    2.61
   3   7   3   20.14    2.29
   3   7   3   20.75    2.40
   3   7   3   20.43    2.38
   3   7   3   16.62    3.44
   3   7   3   17.01    1.84
   3   7   3   18.67    1.66
   3   7   3   17.40    1.89
   3   7   4    7.66    1.64
   3   7   4    7.61    2.02
   3   7   4    7.59    2.15
   3   7   4    9.15    2.15
   3   7   5    3.21    1.83
   3   7   5    4.13    2.21
   3   7   5    2.10    2.01
   3   7   5    2.19    2.05
   3   7   6  224.55    9.55
   3   7   6  210.69    9.62
   3   7   6  216.16    9.86
   3   7   6  217.06    9.72
   3   7   7    1.77    1.68
   3   7   7    0.88    2.16
   3   7   7    1.18    1.84
   3   7   7    0.84    2.20
   3   7   8   35.62    2.76
   3   7   8   31.91    2.41
   3   7   8   32.83    3.17
   3   7   9  336.43   13.50
   3   7   9  317.22   13.74
   3   7  10    9.74    1.50
   3   7  10    8.10    1.95
   3   7  10   11.22    2.17
   3   7  11   84.68    4.36
   3   7  11   81.96    4.21
   3   7  12   40.86    2.53
   3   7  12   33.29    2.20
   3   7  13    0.85    1.04
   3   8 -20  114.37    2.96
  -3  -8  20    1.09    1.47
   3   8 -19    8.62    1.70
   3   8 -19    7.91    1.39
   3   8 -18    1.03    1.75
   3   8 -18    2.56    1.45
   3   8 -17    9.14    2.06
   3   8 -17    9.59    1.79
   3   8 -17   11.26    1.97
   3   8 -16    7.11    2.07
   3   8 -16    6.73    1.83
   3   8 -16    8.49    1.96
   3   8 -15  283.33   11.71
   3   8 -15  284.16   12.02
   3   8 -15  279.77   12.10
   3   8 -14    4.76    1.96
  -3  -8  14    4.60    3.53
   3   8 -14    7.45    2.09
   3   8 -13  404.39   16.83
  -3  -8  13  442.68   20.84
   3   8 -13  414.97   17.19
   3   8 -12  323.44   12.71
   3   8 -12  279.09   12.59
   3   8 -12  300.78   12.38
   3   8 -12  307.83   12.73
  -3  -8  12  312.52   16.41
   3   8 -12  331.88   13.23
   3   8 -11  261.98   14.15
   3   8 -11  271.93   11.43
   3   8 -11  255.91   11.42
   3   8 -11  284.28   11.09
   3   8 -11  271.16   11.35
  -3  -8  11  241.81   14.49
   3   8 -11  288.40   11.93
   3   8 -10 1553.09   60.06
   3   8 -10 1558.93   59.58
   3   8 -10 1613.53   60.38
   3   8 -10 1523.61   59.75
  -3  -8  10 1521.51   63.47
   3   8  -9  531.32   19.89
   3   8  -9  495.16   19.61
   3   8  -9  458.36   19.01
  -3  -8   9  547.77   23.15
   3   8  -9  481.45   18.82
   3   8  -8  141.20    6.60
   3   8  -8  139.02    6.40
  -3  -8   8  132.00    8.66
   3   8  -8  132.18    8.79
   3   8  -8  144.33    5.56
   3   8  -7   61.31    3.94
   3   8  -7   56.02    3.11
   3   8  -7   58.29    3.66
  -3  -8   7   55.72    5.44
   3   8  -7   63.64    5.67
   3   8  -7   67.51    2.98
   3   8  -6  460.17   19.09
   3   8  -6  441.92   18.41
   3   8  -6  457.79   18.68
  -3  -8   6  516.02   21.97
   3   8  -6  487.95   21.41
   3   8  -6  498.70   18.33
   3   8  -5  156.00    7.37
   3   8  -5  169.78    7.76
  -3  -8   5  183.86   10.10
   3   8  -5  174.37    9.60
   3   8  -5  173.92    6.96
   3   8  -4  128.08    5.91
   3   8  -4  136.78    5.63
   3   8  -4  125.87    5.12
   3   8  -4  113.78    5.56
   3   8  -4  100.82    5.16
  -3  -8   4  129.66    7.96
   3   8  -4  109.54    7.35
   3   8  -3    3.30    1.49
   3   8  -3    1.09    1.51
   3   8  -3    3.40    1.80
   3   8  -3    6.10    1.58
   3   8  -3    3.87    1.25
   3   8  -3    3.69    1.29
  -3  -8   3    4.02    2.86
   3   8  -3    2.85    2.39
   3   8  -2  341.56   14.44
   3   8  -2  393.83   14.73
   3   8  -2  382.94   14.38
   3   8  -2  382.48   13.97
   3   8  -2  353.63   14.57
   3   8  -2  380.62   14.78
   3   8  -2  354.50   16.53
   3   8  -1   10.31    1.64
   3   8  -1   10.42    2.01
   3   8  -1   12.48    1.99
   3   8  -1    9.37    1.97
   3   8  -1   10.83    1.64
   3   8  -1   12.65    2.19
   3   8  -1    7.78    1.50
   3   8  -1    7.41    2.65
   3   8   0   21.61    2.43
   3   8   0   19.92    2.03
   3   8   0   16.67    2.13
   3   8   0   22.77    1.76
   3   8   0   20.91    1.89
   3   8   0   23.92    2.47
   3   8   0   18.86    3.32
   3   8   1    1.26    1.91
   3   8   1   -0.86    1.93
   3   8   1    2.33    1.96
   3   8   1    3.86    1.72
   3   8   1    0.63    1.53
   3   8   1    0.46    1.33
   3   8   1    1.20    1.37
   3   8   1    0.23    2.72
   3   8   1    4.57    2.69
   3   8   2   20.47    2.61
   3   8   2   20.78    2.36
   3   8   2   17.62    2.59
   3   8   2   25.47    2.22
   3   8   2   20.76    2.56
   3   8   2   23.60    2.16
   3   8   2   21.64    3.76
   3   8   2   21.81    1.92
   3   8   3  250.58   10.95
   3   8   3  243.46   10.73
   3   8   3  258.67   10.93
   3   8   3  233.16   10.83
   3   8   3  247.32   10.44
   3   8   3  250.10   13.04
   3   8   3  255.82   10.35
   3   8   4    1.58    1.94
   3   8   4    3.33    2.12
   3   8   4    1.67    1.95
   3   8   5   70.51    4.30
   3   8   5   70.27    4.12
   3   8   5   69.73    4.24
   3   8   6    0.30    1.61
   3   8   6    1.35    2.15
   3   8   6   -0.77    1.95
   3   8   6    1.34    1.91
   3   8   7   51.52    3.04
   3   8   7   47.76    3.31
   3   8   7   48.35    3.50
   3   8   7   52.86    3.69
   3   8   8   84.66    4.35
   3   8   8   80.11    4.61
   3   8   9    0.82    1.31
   3   8   9    0.69    1.71
   3   8  10   98.30    4.81
   3   8  10   97.07    4.73
   3   8  11   -0.34    1.14
   3   8  11    1.00    1.30
   3   8  12   49.65    2.51
  -3  -9  20    0.80    1.20
   3   9 -19    1.36    1.29
   3   9 -19    0.66    1.17
   3   9 -18    1.94    1.52
   3   9 -18    1.75    1.22
   3   9 -18    1.55    1.39
   3   9 -17    7.69    1.71
   3   9 -17    6.31    1.59
   3   9 -17    8.14    1.76
   3   9 -16   10.68    1.97
   3   9 -16    9.70    2.00
   3   9 -16   11.72    2.10
   3   9 -15    2.26    1.80
   3   9 -15    1.78    1.85
   3   9 -14  118.90    5.59
   3   9 -14  107.85    5.98
   3   9 -13   93.53    4.60
  -3  -9  13   95.37    7.75
   3   9 -13  106.10    5.22
   3   9 -12    3.31    1.59
   3   9 -12    2.42    1.67
   3   9 -12    2.58    1.64
  -3  -9  12    1.72    3.28
   3   9 -12    4.06    2.16
   3   9 -11  315.95   12.94
   3   9 -11  320.96   15.99
   3   9 -11  314.17   13.24
  -3  -9  11  301.01   16.14
   3   9 -10  168.76    7.55
   3   9 -10  168.28    7.32
   3   9 -10  136.97    6.73
  -3  -9  10  174.42   10.39
   3   9 -10  129.44    9.75
   3   9  -9    2.02    2.21
   3   9  -9    2.25    1.65
   3   9  -9   -0.14    1.84
   3   9  -9    0.74    3.12
  -3  -9   9   -0.52    3.20
   3   9  -9    0.40    1.19
   3   9  -8  213.50    9.25
   3   9  -8  198.09    8.16
  -3  -9   8  202.30   11.88
   3   9  -8  201.06    8.43
   3   9  -8  209.21    9.10
   3   9  -7 1210.86   44.09
   3   9  -7 1075.74   44.27
   3   9  -7 1115.98   44.43
   3   9  -7 1168.23   44.95
  -3  -9   7 1197.98   48.23
   3   9  -7 1161.53   47.56
   3   9  -6    8.57    1.76
   3   9  -6    9.41    2.07
   3   9  -6    8.71    2.25
  -3  -9   6    7.60    3.23
   3   9  -6    6.33    3.13
   3   9  -6    8.66    1.44
   3   9  -6    6.48    1.75
   3   9  -5   78.27    4.18
   3   9  -5   63.55    3.74
   3   9  -5   55.48    3.49
  -3  -9   5   67.49    6.04
   3   9  -5   69.77    5.87
   3   9  -5   74.52    3.32
   3   9  -5   64.84    3.66
   3   9  -4   67.48    3.90
   3   9  -4   66.66    3.05
   3   9  -4   69.67    3.43
   3   9  -4   65.99    3.65
   3   9  -4   55.84    5.37
   3   9  -3  432.13   16.79
   3   9  -3  452.11   17.16
   3   9  -3  470.06   16.72
   3   9  -3  452.88   16.36
   3   9  -3  460.78   17.27
   3   9  -3  443.49   17.02
  -3  -9   3  455.56   20.09
   3   9  -3  404.55   19.14
   3   9  -2   89.24    4.64
   3   9  -2  101.89    4.97
   3   9  -2  102.29    5.09
   3   9  -2  100.11    4.67
   3   9  -2   97.06    4.42
   3   9  -2  106.35    5.36
   3   9  -2   93.26    5.11
  -3  -9   2   89.89    7.12
   3   9  -2   79.50    6.49
   3   9  -1    0.06    1.76
   3   9  -1    2.26    1.48
   3   9  -1    0.20    1.93
   3   9  -1    1.40    1.68
   3   9  -1    0.31    1.33
   3   9  -1    1.62    2.11
   3   9  -1   -0.20    2.55
   3   9   0   40.40    2.47
   3   9   0   41.64    2.90
   3   9   0   35.24    2.75
   3   9   0   36.44    3.08
   3   9   0   39.73    3.29
   3   9   1  340.06   14.44
   3   9   1  363.98   14.74
   3   9   1  362.18   14.44
   3   9   1  341.80   14.44
   3   9   1  327.84   17.31
   3   9   1  351.58   14.78
   3   9   1  348.95   14.74
   3   9   1  354.54   14.14
   3   9   2  870.40   36.10
   3   9   2  940.64   36.38
   3   9   2  928.72   36.02
   3   9   2  891.74   39.06
   3   9   2  946.96   36.39
   3   9   2  961.29   36.40
   3   9   2  914.28   35.75
   3   9   3   31.66    2.80
   3   9   3   34.88    3.13
   3   9   3   34.14    2.94
   3   9   3   32.66    3.10
   3   9   3   33.31    2.35
   3   9   4   16.71    2.56
   3   9   4   15.38    2.34
   3   9   4   16.67    2.52
   3   9   4   17.33    2.23
   3   9   5   -0.66    1.90
   3   9   5    2.85    1.94
   3   9   5    0.53    1.62
   3   9   6  158.34    7.54
   3   9   6  170.77    7.26
   3   9   6  161.95    7.47
   3   9   7    4.78    1.92
   3   9   7    6.04    1.85
   3   9   7    6.64    1.72
   3   9   8    2.87    1.71
   3   9   8    4.18    1.67
   3   9   8    2.16    1.32
   3   9   9   65.54    3.46
   3   9   9   64.57    3.09
   3   9  10  245.74    9.96
   3   9  11   95.00    4.07
   3  10 -19   12.27    1.38
   3  10 -18    0.60    1.23
   3  10 -18    1.47    1.14
   3  10 -17   33.20    2.46
   3  10 -17   27.27    2.28
   3  10 -16    3.73    1.66
   3  10 -16    5.22    1.58
   3  10 -15    1.92    1.74
   3  10 -14  133.90    6.24
   3  10 -14  153.10    6.96
   3  10 -13    2.32    1.47
   3  10 -13    4.21    1.64
   3  10 -13    4.91    2.18
   3  10 -12  117.70    5.82
   3  10 -12  113.05    5.70
  -3 -10  12  119.22    8.86
   3  10 -12  131.01    6.31
   3  10 -11    6.51    2.02
   3  10 -11    9.22    3.42
   3  10 -11   11.34    2.33
  -3 -10  11    6.38    3.40
   3  10 -10  326.25   14.08
  -3 -10  10  333.26   17.06
   3  10 -10  327.19   13.85
   3  10  -9   20.12    2.74
   3  10  -9   15.93    2.40
   3  10  -8  343.60   14.14
  -3 -10   8  339.27   17.20
   3  10  -8  324.97   13.60
   3  10  -7  263.42   11.56
   3  10  -7  258.11   11.01
   3  10  -7  269.06   10.68
   3  10  -7  286.59   11.67
   3  10  -7  254.67   11.05
  -3 -10   7  263.29   14.35
   3  10  -6    3.62    1.70
   3  10  -6    4.45    2.01
   3  10  -6    3.19    1.53
   3  10  -6    3.99    1.46
   3  10  -6    7.17    2.18
  -3 -10   6    4.31    3.01
   3  10  -5    6.38    1.55
   3  10  -5    7.26    1.53
  -3 -10   5    4.97    3.11
   3  10  -5    6.37    1.90
   3  10  -5    8.24    2.11
   3  10  -4  187.78    8.30
   3  10  -4  186.32    8.60
   3  10  -4  187.49    8.41
   3  10  -3  248.87   11.02
   3  10  -3  265.22   11.35
   3  10  -3  273.95   11.59
  -3 -10   3  268.73   14.22
   3  10  -3  273.25   11.39
   3  10  -2   52.39    3.05
   3  10  -2   46.43    3.23
   3  10  -2   48.78    3.54
   3  10  -2   55.28    3.77
   3  10  -2   56.47    3.41
   3  10  -1    7.92    1.80
   3  10  -1    9.35    1.70
   3  10  -1    8.30    1.98
   3  10  -1    9.49    2.23
   3  10  -1    9.17    2.28
   3  10   0  287.13   11.80
   3  10   0  301.55   12.06
   3  10   0  297.39   11.82
   3  10   0  294.87   15.18
   3  10   0  313.04   12.33
   3  10   0  285.56   11.42
   3  10   1 1042.53   41.55
   3  10   1 1091.20   41.79
   3  10   1 1104.31   41.60
   3  10   1 1100.10   41.89
   3  10   1 1069.25   41.84
   3  10   1 1033.47   41.14
   3  10   2   56.98    3.64
   3  10   2   48.88    3.66
   3  10   2   51.39    3.34
   3  10   2   52.15    3.63
   3  10   2   55.04    3.11
   3  10   3  126.46    5.85
   3  10   3  113.67    5.90
   3  10   3  114.07    5.72
   3  10   3  116.70    5.92
   3  10   4    2.03    1.59
   3  10   4    1.74    1.89
   3  10   4    1.77    1.77
   3  10   4    1.58    1.91
   3  10   5  143.48    6.53
   3  10   5  159.56    6.87
   3  10   5  146.08    6.79
   3  10   5  147.19    6.90
   3  10   6   74.49    3.88
   3  10   6   72.84    3.94
   3  10   7    5.20    1.46
   3  10   7    6.02    1.36
   3  10   7    2.88    1.51
   3  10   8    2.17    0.92
   3  10   8    1.69    1.25
   3  10   8    1.46    1.27
   3  10   9    1.36    0.94
   3  10   9    0.25    0.86
   3  11 -18   25.55    1.75
   3  11 -18   26.41    1.88
   3  11 -17   55.48    3.08
   3  11 -17   53.33    3.00
   3  11 -16    3.55    1.49
   3  11 -16    4.92    1.52
   3  11 -15   66.97    3.82
   3  11 -14  131.04    6.37
   3  11 -13    1.09    1.38
   3  11 -13    0.22    1.46
   3  11 -13   -0.15    1.78
   3  11 -12   10.87    1.74
   3  11 -12    6.53    1.83
   3  11 -12    8.39    2.20
   3  11 -11   38.89    2.90
   3  11 -11   39.80    3.25
   3  11 -11   42.34    3.05
   3  11 -10  225.09    9.95
   3  11  -9   19.09    2.46
   3  11  -8    7.39    2.18
   3  11  -8    7.13    2.11
  -3 -11   8    6.84    3.41
   3  11  -7    9.38    2.19
   3  11  -7    8.27    2.19
   3  11  -7    9.10    1.71
  -3 -11   7    5.72    3.19
   3  11  -6    3.67    1.74
   3  11  -6    2.40    1.97
  -3 -11   6    4.09    2.92
   3  11  -5   14.91    2.24
   3  11  -5   15.23    2.11
   3  11  -5   18.78    2.55
  -3 -11   5   14.10    3.67
   3  11  -4    7.94    2.32
   3  11  -4    7.14    1.95
   3  11  -4    5.17    1.95
   3  11  -3    2.51    2.15
   3  11  -3    0.38    1.58
   3  11  -3    0.82    1.49
   3  11  -3    2.61    1.97
   3  11  -2  111.30    5.55
   3  11  -2  107.08    5.42
   3  11  -2   94.72    5.04
   3  11  -2  100.55    4.86
   3  11  -2  103.52    5.04
   3  11  -1    2.45    1.41
   3  11  -1    4.36    1.53
   3  11  -1    2.46    1.63
   3  11  -1    2.55    1.95
   3  11  -1    3.78    1.65
   3  11  -1    3.26    2.04
   3  11   0    9.08    1.87
   3  11   0    7.66    1.69
   3  11   0   12.07    1.76
   3  11   0    8.33    2.15
   3  11   1  371.83   14.94
   3  11   1  353.30   14.76
   3  11   1  365.26   14.73
   3  11   1  370.47   15.06
   3  11   1  356.41   15.05
   3  11   2   12.38    1.94
   3  11   2   12.32    2.00
   3  11   2    9.07    2.19
   3  11   2    9.85    1.77
   3  11   3   13.76    1.80
   3  11   3   16.40    2.11
   3  11   3   14.36    1.82
   3  11   3   15.56    2.09
   3  11   4   34.48    2.34
   3  11   4   43.53    2.75
   3  11   4   42.18    2.74
   3  11   4   39.04    2.59
   3  11   5    0.31    1.40
   3  11   5    1.04    1.23
   3  11   5    2.23    1.36
   3  11   6   49.56    2.70
   3  11   6   50.45    2.73
   3  11   6   51.79    2.80
   3  11   7   83.00    3.62
   3  11   7   85.71    3.81
   3  12 -17  152.98    6.65
   3  12 -17  162.88    6.73
   3  12 -16  117.15    5.33
   3  12 -15   11.02    1.65
   3  12 -15    9.80    1.54
   3  12 -14  286.03   11.94
   3  12 -13   69.03    3.85
   3  12 -13   63.82    3.48
   3  12 -13   69.53    3.60
   3  12 -12  130.22    6.16
   3  12 -12  124.36    5.86
   3  12 -12  125.36    5.90
   3  12 -11   92.02    4.72
   3  12 -11   94.21    4.80
   3  12 -10   47.58    3.44
   3  12 -10   48.46    3.32
   3  12  -9   60.34    3.71
   3  12  -9   57.08    3.67
   3  12  -8    8.56    2.13
   3  12  -8    6.69    1.96
   3  12  -7   22.60    2.04
   3  12  -7   21.88    2.33
   3  12  -6   74.74    3.86
   3  12  -6   63.83    3.98
   3  12  -5    0.43    2.03
   3  12  -5    0.12    1.54
   3  12  -5   -0.55    1.53
   3  12  -4   14.30    2.34
   3  12  -4   12.50    1.82
   3  12  -4   13.83    2.00
   3  12  -3   48.09    3.02
   3  12  -3   58.59    3.46
   3  12  -3   51.30    3.39
   3  12  -3   60.81    3.70
   3  12  -2   29.44    2.36
   3  12  -2   28.32    2.54
   3  12  -2   26.90    2.65
   3  12  -1    1.68    1.33
   3  12  -1    0.93    1.68
   3  12  -1    1.96    1.34
   3  12  -1    0.37    1.76
   3  12   0   47.27    3.06
   3  12   0   46.02    2.79
   3  12   0   46.54    2.70
   3  12   1   80.22    4.06
   3  12   1   72.94    3.91
   3  12   1   74.85    3.72
   3  12   1   73.39    3.79
   3  12   2   19.59    1.76
   3  12   2   20.61    2.00
   3  12   2   19.68    1.73
   3  12   2   17.12    1.74
   3  12   3    3.40    1.01
   3  12   3    4.24    1.23
   3  12   3    3.51    1.14
   3  12   3    3.23    1.35
   3  12   4   13.96    1.51
   3  12   4   14.12    1.33
   3  12   4   15.31    1.43
   3  12   5   43.83    2.28
   3  12   5   43.36    2.27
   3  12   5   45.84    2.21
   3  13 -15   50.26    2.75
   3  13 -15   51.05    2.68
   3  13 -14  189.25    8.03
   3  13 -14  189.38    7.96
   3  13 -13   33.51    2.17
   3  13 -13   32.64    2.10
   3  13 -13   32.26    2.11
   3  13 -12  137.13    5.98
   3  13 -12  133.27    5.99
   3  13 -12  135.11    6.03
   3  13 -11    7.43    1.61
   3  13 -11    7.50    1.31
   3  13 -11    6.78    1.46
   3  13 -11    7.38    1.60
   3  13 -10    4.47    1.57
   3  13 -10    5.57    1.49
   3  13 -10    4.77    1.66
   3  13  -9   49.78    2.93
   3  13  -9   43.98    3.00
   3  13  -8   42.45    2.85
   3  13  -8   50.70    3.06
   3  13  -7    8.86    1.63
   3  13  -7   13.56    1.82
   3  13  -6   86.76    4.36
   3  13  -6   78.59    3.89
   3  13  -6   73.20    3.91
   3  13  -5    4.95    1.28
   3  13  -5    6.04    1.50
   3  13  -5    7.74    1.55
   3  13  -5    5.49    1.83
   3  13  -4   46.47    2.89
   3  13  -4   47.31    3.09
   3  13  -4   46.30    2.85
   3  13  -3   47.99    2.84
   3  13  -3   46.38    2.88
   3  13  -3   46.49    3.01
   3  13  -2   30.50    2.12
   3  13  -2   28.49    2.39
   3  13  -2   34.25    2.36
   3  13  -1   18.18    1.82
   3  13  -1   14.03    1.73
   3  13   0   30.94    2.05
   3  13   1    5.43    1.06
   3  13   1    7.09    1.35
   3  13   2  144.53    6.11
   3  13   3    3.44    0.86
   3  14 -13   88.75    4.01
   3  14 -12    1.90    0.99
   3  14 -12    1.67    0.96
   3  14 -12    2.27    1.01
   3  14 -11    7.98    1.26
   3  14 -11    8.48    1.23
   3  14 -11   10.06    1.34
   3  14 -10   17.78    1.55
   3  14 -10   16.71    1.63
   3  14  -9    3.90    1.13
   3  14  -9    4.78    1.22
   3  14  -9    4.66    1.39
   3  14  -8   32.88    2.13
   3  14  -8   44.32    2.46
   3  14  -7   39.78    2.57
   3  14  -6   29.39    2.01
   3  14  -6   26.09    2.12
   3  14  -5   46.69    2.51
   3  14  -5   38.81    2.26
   3  14  -5   40.43    2.55
   3  14  -4  138.68    5.67
   3  14  -4  119.16    5.70
   3  14  -4  130.27    5.55
   3  14  -3   64.75    3.08
   3  14  -3   61.14    3.15
   3  14  -2    1.69    1.01
   3  14  -2    1.01    0.99
   3  14  -1    9.47    1.14
   3  14  -1    7.40    0.96
   3  15 -11   92.65    3.92
   3  15 -10   -0.43    0.74
   3  15  -7    6.66    0.98
   3  15  -6    4.08    0.86
   3  15  -5   77.52    3.40
  -4  14   1    0.39    0.65
   4 -14   1   19.79    1.47
   4 -14   2  108.64    4.76
   4 -14   3   17.18    1.46
   4 -14   4    2.29    1.07
   4 -14   5   29.27    1.90
   4 -14   6   -0.13    0.98
   4 -14   7    3.12    1.03
  -4  14  -7    2.07    0.92
   4 -14   8   77.45    3.02
  -4  14  -8   42.90    2.83
   4 -14   9   79.09    3.65
   4 -14  10   23.04    1.59
   4 -13  -3   53.24    2.50
  -4  13   3   42.65    2.24
   4 -13  -2  142.35    6.12
   4 -13  -1    2.41    1.18
   4 -13   0    5.41    1.35
   4 -13   1    6.24    1.46
   4 -13   2   57.47    3.25
   4 -13   3    1.03    1.40
   4 -13   4    8.96    1.68
   4 -13   5  133.69    5.72
  -4  13  -5  114.77    5.37
   4 -13   6    0.76    1.33
   4 -13   7   20.05    1.90
   4 -13   8   90.62    4.37
   4 -13   9  321.08   13.00
  -4  13 -10   30.04    2.15
   4 -13  10   60.12    2.69
  -4  13 -11   12.32    1.42
   4 -13  11   24.64    1.79
   4 -13  12   99.61    3.62
   4 -13  12   81.58    3.23
   4 -13  13    3.92    1.04
   4 -12  -5  150.30    6.55
  -4  12   5  155.34    6.34
   4 -12  -4   12.53    1.61
   4 -12  -3  208.60    8.90
   4 -12  -2   58.20    3.37
   4 -12  -1   33.33    2.56
   4 -12   0   87.43    4.59
   4 -12   1    5.12    1.77
   4 -12   2   12.56    2.02
   4 -12   3    2.22    1.76
  -4  12  -4   78.14    4.10
   4 -12   4   82.27    4.43
  -4  12  -5   54.94    3.10
   4 -12   5   41.27    3.19
   4 -12   6    9.28    1.89
   4 -12  11   84.22    3.86
  -4  12 -12    7.80    1.43
   4 -12  13   63.66    2.72
  -4  12 -13   37.77    2.70
   4 -12  14   19.83    1.38
  -4  12 -14   11.31    1.49
  -4  11   7   42.88    2.17
  -4  11   6  101.36    4.26
  -4  11   6   75.83    4.94
  -4  11   5  221.69    9.19
  -4  11   4   27.13    2.23
  -4  11   3   63.21    3.43
  -4  11   3   65.90    4.70
  -4  11   2    2.87    2.92
  -4  11   1   88.32    5.18
  -4  11   1   46.16    3.04
  -4  11   0  218.81    9.37
  -4  11   0  156.90    7.20
  -4  11  -1    5.61    1.94
  -4  11  -4  113.32    5.31
  -4  11  -5  210.28    8.85
  -4  11  -6   72.92    3.88
  -4  11  -7    1.30    1.89
  -4  11  -8   31.96    2.62
  -4  11  -9   33.09    2.53
   4 -11  12   74.52    3.63
   4 -11  13   96.41    4.49
   4 -11  13  104.35    4.31
   4 -11  14   26.97    1.91
   4 -11  15   67.70    3.24
  -4  10   9   21.52    2.52
  -4  10   9   62.34    2.62
  -4  10   8    6.40    2.06
  -4  10   8   19.46    1.83
  -4  10   7   58.14    3.06
  -4  10   7   51.75    2.74
  -4  10   6  109.40    5.14
  -4  10   5   16.99    2.04
  -4  10   4    0.65    1.63
  -4  10   4    4.57    2.59
  -4  10   3   24.08    2.21
  -4  10   3   32.82    3.45
  -4  10   2  224.89   11.10
  -4  10   2  307.27   11.45
  -4  10   1   31.66    3.89
   4 -10  -1   38.47    4.57
  -4  10   1   31.38    4.67
  -4  10   1   28.29    3.68
  -4  10   1   31.50    2.48
  -4  10   1   41.90    4.03
   4 -10   0  683.85   28.10
  -4  10   0  638.11   28.25
  -4  10   0  593.93   26.23
  -4  10   0  639.49   26.67
  -4  10   0  609.81   24.54
  -4  10   0  697.85   26.36
   4 -10   1   95.23    7.29
  -4  10  -1   85.83    7.60
  -4  10  -1   96.03    6.27
  -4  10  -1  107.38    6.59
  -4  10  -1  110.21    4.95
  -4  10  -1  113.83    6.64
   4 -10   2  221.56   12.39
  -4  10  -2  283.87   14.06
  -4  10  -2  291.48   12.20
  -4  10  -2  183.01   11.21
   4 -10   3  716.22   31.16
   4 -10   3  712.12   30.97
  -4  10  -3  780.06   32.40
  -4  10  -3  740.35   27.77
   4 -10   3  685.26   27.69
  -4  10  -4  332.80   15.54
  -4  10  -4  340.82   13.42
   4 -10   4  332.62   16.56
  -4  10  -4  301.36   16.97
  -4  10  -5    9.63    2.89
  -4  10  -5   15.16    2.03
  -4  10  -6   37.20    4.05
  -4  10  -6   37.09    2.63
  -4  10  -6   36.03    5.40
  -4  10  -7  267.98   12.62
  -4  10  -7  256.29   10.51
  -4  10  -7  240.42   14.33
  -4  10  -8    8.19    1.93
  -4  10  -8    5.68    2.66
  -4  10  -8    6.39    3.84
  -4  10  -9  122.57    5.60
  -4  10 -10   29.30    2.40
   4 -10  11    0.38    1.78
   4 -10  12  194.45    8.64
   4 -10  12  193.68    8.24
   4 -10  13   67.94    3.87
   4 -10  13   66.96    3.44
   4 -10  14    0.93    1.60
  -4  10 -14    1.30    1.57
   4 -10  14    2.80    1.34
   4 -10  14    2.33    1.43
   4 -10  15   26.71    1.95
  -4  10 -15   21.85    2.12
   4 -10  16   58.30    2.97
  -4  10 -16   60.85    3.19
  -4  10 -17  166.01    6.94
  -4   9  11    2.49    1.29
   4  -9 -11    1.40    1.10
  -4   9  10   15.04    1.68
   4  -9 -10   10.95    1.67
   4  -9  -9   10.69    1.86
  -4   9   9   12.41    1.77
  -4   9   8   50.75    2.93
  -4   9   8   47.72    2.54
   4  -9  -8   47.96    3.24
   4  -9  -7   73.09    4.40
  -4   9   7   73.27    3.92
   4  -9  -6   52.18    3.67
  -4   9   6   50.03    3.16
  -4   9   5    6.28    1.89
   4  -9  -5    3.83    2.23
  -4   9   5    3.68    1.61
  -4   9   5    4.83    2.58
  -4   9   4    1.79    1.69
  -4   9   4    2.06    1.76
   4  -9  -4    4.21    2.26
  -4   9   4    0.94    2.74
   4  -9  -4   -0.24    2.93
  -4   9   4    1.56    2.62
  -4   9   3  133.60    8.42
  -4   9   3  151.99    7.01
  -4   9   3  169.78    7.33
   4  -9  -3  178.37    8.11
   4  -9  -3  176.99   10.43
  -4   9   3  181.19   10.67
  -4   9   3  169.94    9.23
  -4   9   3  220.05    8.53
  -4   9   2   19.53    3.34
  -4   9   2   27.05    2.24
  -4   9   2   26.25    2.28
   4  -9  -2   31.77    3.12
   4  -9  -2   26.56    4.39
  -4   9   2   25.88    4.40
  -4   9   2   25.34    3.71
  -4   9   2   30.46    3.51
  -4   9   1  320.48   13.00
   4  -9  -1  338.01   13.19
  -4   9   1  296.34   13.07
   4  -9  -1  357.32   14.02
   4  -9  -1  278.23   15.94
  -4   9   1  309.42   14.79
  -4   9   1  323.34   16.37
  -4   9   1  402.63   14.57
  -4   9   0   44.46    2.83
   4  -9   0   42.54    2.70
   4  -9   0   52.40    3.65
   4  -9   0   42.95    5.05
  -4   9   0   39.06    4.10
  -4   9   0   50.94    5.60
  -4   9   0   55.14    4.32
   4  -9   1  163.11    7.25
   4  -9   1  203.85    8.22
   4  -9   1  160.12   10.11
  -4   9  -1  144.70    8.50
  -4   9  -1  177.01   10.79
  -4   9  -1  179.23    8.69
   4  -9   2   69.46    4.16
   4  -9   2   57.90    5.69
  -4   9  -2   52.96    4.41
  -4   9  -2   70.26    6.51
  -4   9  -2   54.32    4.83
   4  -9   2   64.48    3.31
   4  -9   3    2.33    2.55
  -4   9  -3    0.75    2.84
  -4   9  -3    6.04    3.70
   4  -9   3    4.58    2.94
   4  -9   3    4.22    2.14
  -4   9  -3    9.21    1.89
   4  -9   3    5.86    1.43
   4  -9   4    5.56    2.88
  -4   9  -4    5.56    3.71
   4  -9   4    6.65    3.21
   4  -9   4    8.43    2.28
  -4   9  -4    7.53    1.81
   4  -9   4    9.81    1.46
   4  -9   5   29.40    4.16
  -4   9  -5   42.40    5.51
   4  -9   5   38.15    3.13
  -4   9  -5   41.14    2.63
   4  -9   5   37.74    2.39
   4  -9   6  614.98   24.43
  -4   9  -6  590.62   23.63
   4  -9   7   98.81    5.28
  -4   9  -7  104.80    4.67
   4  -9   8    3.61    1.92
  -4   9  -8    3.78    1.72
  -4   9  -8    4.76    2.58
  -4   9  -8    4.46    3.95
   4  -9   9   97.73    4.92
  -4   9  -9   81.89    5.75
  -4   9  -9   89.43    4.30
  -4   9  -9   88.87    8.19
   4  -9  10  148.53    7.41
  -4   9 -10  169.15    6.91
  -4   9 -10  163.12   11.21
   4  -9  11  235.40   10.30
   4  -9  12  239.82   10.00
   4  -9  12  233.63   10.32
   4  -9  13  109.29    5.22
   4  -9  13  115.33    5.64
  -4   9 -14   21.20    2.40
   4  -9  14   26.06    2.27
   4  -9  14   24.28    2.04
   4  -9  14   21.95    2.41
   4  -9  15  444.87   16.76
   4  -9  15  415.51   16.51
  -4   9 -15  393.84   16.80
   4  -9  16    0.61    1.02
   4  -9  16    0.08    1.23
  -4   9 -16   -0.48    1.44
  -4   9 -17   14.06    1.65
  -4   9 -17   15.06    1.64
   4  -8 -12   15.73    1.66
  -4   8  12    2.54    1.52
  -4   8  11    1.72    1.44
  -4   8  11    2.86    1.52
  -4   8  11   -0.36    1.61
  -4   8  10   64.53    3.10
  -4   8  10   67.02    3.37
  -4   8   9  109.14    4.81
  -4   8   9  103.63    4.46
  -4   8   8   12.44    2.03
  -4   8   8   14.76    2.33
  -4   8   7   48.91    3.43
  -4   8   7   44.37    3.08
  -4   8   6   50.52    3.48
   4  -8  -6   37.21    5.20
  -4   8   6   47.32    4.73
  -4   8   6   33.79    3.53
  -4   8   5  107.40    5.57
  -4   8   5  103.83    4.71
   4  -8  -5   98.98    7.89
  -4   8   5  110.39    6.94
  -4   8   5  101.63    5.79
  -4   8   4  220.08    9.54
   4  -8  -4  266.50   12.93
  -4   8   4  201.75   11.90
  -4   8   4  218.00   10.76
  -4   8   4  222.26    8.63
  -4   8   4  257.71    9.93
  -4   8   3    4.06    1.70
  -4   8   3    3.20    2.12
   4  -8  -3    2.73    2.24
   4  -8  -3    2.73    3.10
  -4   8   3    5.37    3.06
  -4   8   3    1.91    2.72
  -4   8   3    1.64    2.56
  -4   8   2  207.56   10.36
   4  -8  -2  205.87   12.04
  -4   8   2  210.87   11.76
   4  -8  -2  207.42    9.43
  -4   8   2  206.07    8.53
  -4   8   2  211.16    9.53
   4  -8  -1  651.15   36.18
  -4   8   1  703.36   34.96
  -4   8   1  881.35   36.95
   4  -8  -1  867.93   34.31
  -4   8   1  887.33   33.46
  -4   8   1 1053.31   34.64
   4  -8   0   96.34    7.76
  -4   8   0  107.35    7.96
   4  -8   0  115.07    6.04
  -4   8   0  125.17    5.31
  -4   8   0  125.28    6.42
   4  -8   1    9.95    2.16
   4  -8   1    7.03    3.19
  -4   8  -1    9.63    3.61
  -4   8  -1    6.19    2.67
   4  -8   1    8.61    1.63
   4  -8   2    2.16    2.79
  -4   8  -2    1.64    3.11
   4  -8   2    2.93    2.10
  -4   8  -2    3.18    1.59
  -4   8  -2   -0.23    2.63
   4  -8   2    2.19    1.43
   4  -8   3  200.57   13.04
   4  -8   3  306.73   14.65
  -4   8  -3  307.50   14.88
   4  -8   3  312.41   11.97
  -4   8  -3  306.29   11.19
  -4   8  -3  213.79   12.18
   4  -8   3  267.13   11.30
   4  -8   4   -1.10    2.21
  -4   8  -4    1.74    2.80
   4  -8   4   -0.21    2.68
  -4   8  -4    4.11    3.11
   4  -8   4    3.41    1.94
  -4   8  -4    3.67    1.59
   4  -8   4    1.60    1.32
   4  -8   5  192.78    9.64
  -4   8  -5  135.16    9.89
   4  -8   5  163.47    7.66
  -4   8  -5  178.62    7.02
   4  -8   5  154.68    7.07
   4  -8   6   76.23    4.15
  -4   8  -6   65.42    3.45
   4  -8   6   59.25    5.21
  -4   8  -6   65.04    6.64
   4  -8   7   13.71    2.31
  -4   8  -7   15.69    1.86
  -4   8  -7   14.16    4.57
   4  -8   8  172.71    7.92
  -4   8  -8  174.08    7.28
  -4   8  -8  185.44   11.62
   4  -8   9   32.83    2.88
  -4   8  -9   36.93    2.33
   4  -8   9   32.80    4.88
   4  -8  10    5.70    3.57
   4  -8  10    5.76    1.96
   4  -8  11   21.12    4.65
   4  -8  11   33.40    2.86
   4  -8  12   36.59    2.78
   4  -8  12   35.20    3.03
   4  -8  13  527.39   22.53
   4  -8  13  575.43   22.99
  -4   8 -14  397.36   16.76
   4  -8  14  427.02   16.67
   4  -8  14  384.54   16.45
   4  -8  14  447.59   16.95
   4  -8  15   13.41    1.76
   4  -8  15   13.45    1.86
  -4   8 -15   12.83    2.08
   4  -8  16   58.32    3.14
   4  -8  16   55.27    2.88
  -4   8 -16   50.01    3.19
  -4   8 -17   10.53    1.58
  -4   8 -17    6.81    1.50
   4  -8  17    6.30    1.10
  -4   8 -18  122.99    5.38
  -4   7  13   34.74    2.10
  -4   7  13   33.15    1.96
  -4   7  12   12.69    1.87
  -4   7  12    2.12    1.68
  -4   7  11   21.04    2.27
  -4   7  11   21.00    2.09
  -4   7  10    7.26    2.10
  -4   7  10   13.20    2.00
  -4   7  10    7.35    2.27
  -4   7   9   40.34    3.14
  -4   7   9   26.66    3.08
   4  -7  -8  170.63   11.32
  -4   7   8  193.86   10.26
  -4   7   8  200.68    8.86
  -4   7   7    1.75    1.90
  -4   7   7    2.98    2.13
   4  -7  -7    3.48    3.37
  -4   7   6    3.93    2.12
  -4   7   6    1.18    1.77
   4  -7  -6    2.11    3.39
  -4   7   6    3.58    3.02
  -4   7   6    5.43    1.48
  -4   7   6    4.81    2.38
  -4   7   5  375.33   14.47
   4  -7  -5  395.35   18.50
  -4   7   5  325.23   14.72
  -4   7   5  402.67   15.41
   4  -7  -5  353.22   18.28
  -4   7   5  346.50   16.51
  -4   7   5  406.42   15.64
  -4   7   4  286.89   10.93
  -4   7   4  250.23   11.07
  -4   7   4  281.88   11.66
   4  -7  -4  247.55   14.31
  -4   7   4  213.16   13.51
  -4   7   4  308.49   11.97
  -4   7   3    1.20    1.46
  -4   7   3    2.18    1.92
  -4   7   3    1.66    1.54
   4  -7  -3   -0.24    3.26
  -4   7   3   -0.65    2.77
  -4   7   3    3.59    2.34
  -4   7   2  394.31   16.47
  -4   7   2  438.53   17.10
   4  -7  -2  351.80   19.44
  -4   7   2  356.60   18.88
  -4   7   2  442.94   16.43
  -4   7   2  442.21   17.28
  -4   7   1  655.24   23.82
  -4   7   1  593.11   23.80
   4  -7  -1  565.90   24.48
   4  -7  -1  546.20   27.00
  -4   7   1  635.51   27.01
  -4   7   1  631.64   24.58
   4  -7   0   85.51    4.60
   4  -7   0   98.14    7.05
  -4   7   0   88.64    6.51
  -4   7   0   74.55    4.74
   4  -7   1  152.34    7.37
   4  -7   1  139.59    9.30
  -4   7  -1  168.62    7.61
   4  -7   2  256.46   10.31
   4  -7   2  245.87   10.66
   4  -7   2  240.52   12.90
  -4   7  -2  272.83   13.22
  -4   7  -2  232.21   11.12
  -4   7  -3  151.21    6.56
   4  -7   3  156.07    6.80
   4  -7   3  182.42    7.33
   4  -7   3  169.89    8.79
   4  -7   3  163.67    9.38
  -4   7  -3  151.41    9.40
  -4   7  -3  137.72    7.30
   4  -7   4   59.43    4.66
   4  -7   4   48.13    4.84
  -4   7  -4   60.47    5.60
   4  -7   4   63.03    3.53
  -4   7  -4   60.17    2.94
   4  -7   4   59.23    3.07
   4  -7   5  315.64   13.78
  -4   7  -5  303.89   15.36
   4  -7   5  313.93   12.16
  -4   7  -5  263.17   11.43
   4  -7   5  297.02   11.72
  -4   7  -6    4.95    3.55
   4  -7   6    1.83    2.10
   4  -7   6    2.25    2.68
   4  -7   6    2.31    1.78
  -4   7  -6    1.51    1.48
   4  -7   6    2.31    1.35
   4  -7   7  211.99    8.93
  -4   7  -7  199.33    8.23
   4  -7   7  194.35   11.09
  -4   7  -8  570.27   22.88
   4  -7   8  518.58   26.09
   4  -7   9    2.56    1.89
  -4   7  -9    1.81    1.45
   4  -7   9    3.55    3.79
   4  -7   9    1.52    3.66
   4  -7  10   44.85    6.06
   4  -7  10   54.99    3.51
   4  -7  11    1.70    2.02
   4  -7  11   -0.29    4.01
   4  -7  11    2.38    2.04
   4  -7  12   55.33    3.45
   4  -7  12   50.41    6.41
   4  -7  12   52.27    3.68
   4  -7  13   85.22    4.60
   4  -7  13   90.29    4.58
   4  -7  13   86.86    4.89
   4  -7  14  272.21   12.22
  -4   7 -14  271.80   12.33
   4  -7  15  110.04    5.06
   4  -7  15  102.73    5.18
  -4   7 -15  105.22    5.34
   4  -7  16    3.35    1.41
   4  -7  16    4.54    1.62
  -4   7 -16    2.52    1.64
   4  -7  17    0.76    1.11
  -4   7 -17    1.13    1.46
  -4   7 -17   -0.45    1.38
  -4   7 -18    1.13    1.23
   4  -7  19    1.54    1.00
  -4   6  14   78.11    3.17
  -4   6  14   77.69    2.89
  -4   6  13    2.94    1.53
  -4   6  13    2.38    1.67
  -4   6  13    1.15    1.70
  -4   6  12    3.52    1.89
   4  -6 -12    3.38    1.58
  -4   6  12    1.13    1.93
  -4   6  11    1.41    1.97
   4  -6 -11    1.85    1.65
  -4   6  11    1.62    2.17
  -4   6  10   20.55    2.53
   4  -6 -10   17.36    2.26
  -4   6  10   17.70    2.31
  -4   6  10   13.97    2.56
  -4   6   9   21.88    2.43
   4  -6  -9   23.18    2.46
  -4   6   9   17.61    3.60
  -4   6   9   19.74    2.56
  -4   6   8    2.36    2.07
  -4   6   8    1.18    1.88
   4  -6  -8    3.72    1.96
  -4   6   8    2.10    2.79
  -4   6   7  112.75    5.83
  -4   6   7  116.28    5.48
   4  -6  -7  119.56    5.82
  -4   6   7  115.96    6.18
  -4   6   6  268.59   11.30
   4  -6  -6  276.51   11.72
  -4   6   6  297.13   11.81
  -4   6   6  264.05   10.94
  -4   6   6  307.26   12.10
   4  -6  -5   75.47    4.44
  -4   6   5   81.08    4.09
  -4   6   5   81.63    4.51
   4  -6  -5   88.53    7.29
  -4   6   5   87.02    3.87
  -4   6   4  236.33    9.91
  -4   6   4  261.82   10.09
   4  -6  -4  224.38   10.43
  -4   6   4  261.29   10.52
   4  -6  -4  250.73   13.41
  -4   6   4  231.21   12.58
  -4   6   4  257.87   10.74
  -4   6   3  127.17    5.85
  -4   6   3  147.91    6.35
   4  -6  -3  130.14    8.72
  -4   6   3  131.79    8.11
  -4   6   3  150.38    6.67
  -4   6   2  126.35    5.67
   4  -6  -2  129.14    8.58
  -4   6   2  126.47    7.83
  -4   6   1   42.54    2.31
   4  -6  -1   45.52    3.07
  -4   6   1   51.62    4.56
  -4   6   1   47.02    3.14
   4  -6   0   26.57    2.51
  -4   6   0   32.39    3.82
   4  -6   0   22.17    3.89
  -4   6   0   36.77    2.73
   4  -6   1  424.95   15.77
   4  -6   1  414.62   18.28
  -4   6  -1  385.28   17.59
   4  -6   2   86.32    4.33
   4  -6   2   96.08    4.68
   4  -6   2   87.31    6.44
  -4   6  -2  102.16    6.56
  -4   6  -2   90.11    4.82
   4  -6   3   40.39    2.46
   4  -6   3   45.22    2.82
   4  -6   3   35.19    3.46
  -4   6  -3   35.97    2.96
   4  -6   4  693.89   25.40
   4  -6   4  717.16   26.89
   4  -6   4  536.55   26.32
  -4   6  -4  680.27   28.29
   4  -6   4  724.55   25.18
  -4   6  -4  506.62   25.40
   4  -6   5   38.92    2.64
   4  -6   5   34.26    3.85
   4  -6   5   32.52    3.28
  -4   6  -5   42.79    4.73
   4  -6   5   32.31    2.26
   4  -6   6   72.39    3.94
   4  -6   6   85.01    6.14
   4  -6   6   75.20    3.71
   4  -6   7 1106.66   41.19
  -4   6  -7 1024.63   40.57
   4  -6   8  900.63   33.28
  -4   6  -8  855.64   32.60
   4  -6   8  939.71   36.88
   4  -6   9    2.28    1.72
   4  -6   9    1.35    3.28
   4  -6   9    0.52    3.45
   4  -6  10   13.81    4.37
   4  -6  10   15.10    2.27
   4  -6  11   12.66    2.27
   4  -6  11    8.45    4.49
   4  -6  11   12.12    2.32
   4  -6  12   83.27    4.55
   4  -6  12   68.10    7.80
   4  -6  12   66.36    4.72
   4  -6  13    9.11    2.13
   4  -6  13   10.40    2.12
   4  -6  13    4.25    4.32
   4  -6  14   42.55    2.99
   4  -6  14   41.49    2.98
  -4   6 -14   33.99    2.99
   4  -6  15    1.81    1.67
   4  -6  15    0.50    1.76
  -4   6 -15   -0.28    1.78
   4  -6  16    2.87    1.46
   4  -6  16    0.30    1.63
  -4   6 -16    2.50    1.62
  -4   6 -17   63.51    3.11
  -4   6 -17   62.83    3.35
  -4   6 -18    0.11    1.24
   4  -6  19    0.54    1.12
  -4   5  15   44.70    2.52
  -4   5  15   43.94    2.28
   4  -5 -15   43.99    2.29
  -4   5  14   22.53    2.20
   4  -5 -14   21.31    1.96
  -4   5  14   24.17    1.97
  -4   5  13   44.96    3.01
   4  -5 -13   44.61    2.84
  -4   5  12  384.06   11.69
   4  -5 -12  329.49   11.34
  -4   5  11   50.15    3.51
  -4   5  11   41.60    3.43
   4  -5 -11   47.65    3.36
   4  -5 -10   25.05    2.65
  -4   5  10   25.96    2.54
  -4   5  10   27.25    3.93
   4  -5  -9  453.85   18.80
  -4   5   9  460.65   18.36
  -4   5   9  470.54   20.14
  -4   5   8  263.25   11.32
   4  -5  -8  265.41   11.20
  -4   5   8  261.28   10.74
  -4   5   8  232.70   12.26
  -4   5   7    6.30    2.39
   4  -5  -7    8.52    2.11
  -4   5   7    6.56    1.81
  -4   5   6  407.54   15.56
  -4   5   6  415.58   14.94
   4  -5  -6  369.44   15.31
  -4   5   6  349.32   15.20
  -4   5   6  351.35   14.57
   4  -5  -6  372.66   17.60
  -4   5   5  206.46    8.29
   4  -5  -5  194.95    8.70
  -4   5   5  172.95    8.49
   4  -5  -5  179.30   10.99
  -4   5   4    6.51    1.97
  -4   5   4    6.86    1.33
  -4   5   4    9.04    1.65
   4  -5  -4    7.88    1.79
  -4   5   4    7.03    2.60
  -4   5   3  473.51   19.22
  -4   5   3  483.39   18.74
   4  -5  -3  498.46   19.22
  -4   5   3  430.81   20.69
  -4   5   2  113.87    5.49
  -4   5   2  112.06    4.88
  -4   5   2  106.40    6.59
  -4   5   1   27.10    2.40
  -4   5   1   26.77    1.70
   4  -5  -1   22.99    2.28
   4  -5  -1   31.13    4.09
  -4   5   1   25.44    3.13
   4  -5   0   14.16    1.97
  -4   5   0   15.51    1.95
  -4   5   0   17.84    2.83
   4  -5   1  512.67   20.08
  -4   5  -1  496.34   20.00
  -4   5  -1  510.64   21.63
  -4   5  -2  323.88   12.47
  -4   5  -2  330.75   14.22
   4  -5   3  543.36   21.26
   4  -5   3  508.43   22.21
   4  -5   3  557.69   22.67
  -4   5  -3  521.08   23.21
   4  -5   3  556.69   21.40
   4  -5   4  301.41   11.75
   4  -5   4  301.53   11.88
   4  -5   4  292.62   12.70
   4  -5   4  230.84   13.11
   4  -5   4  253.15   13.63
  -4   5  -4  317.89   14.20
   4  -5   5    1.09    1.34
   4  -5   5    0.65    2.55
   4  -5   5    0.09    1.44
   4  -5   5    0.62    1.22
   4  -5   6    0.91    1.39
   4  -5   6    1.32    2.88
   4  -5   6    2.82    1.22
   4  -5   7  222.05   12.28
   4  -5   7  230.07    9.85
   4  -5   8  318.66   14.50
   4  -5   8  260.02   10.60
   4  -5   9   77.46    7.35
   4  -5   9   93.41    4.46
   4  -5  10  231.15    9.06
   4  -5  10  219.75    9.11
   4  -5  10  227.59   12.86
   4  -5  11  680.90   26.54
   4  -5  11  688.18   26.83
   4  -5  11  607.96   30.68
   4  -5  11  661.68   26.66
   4  -5  12   46.58    3.33
   4  -5  12   54.10    3.43
   4  -5  12   52.56    3.55
   4  -5  12   47.60    6.74
   4  -5  12   44.67    3.36
   4  -5  13    7.02    2.26
   4  -5  13    5.92    2.12
   4  -5  13    4.90    2.04
  -4   5 -13    5.64    1.99
   4  -5  14   51.64    3.64
   4  -5  14   59.29    3.68
  -4   5 -14   63.16    3.73
   4  -5  15    9.90    1.90
   4  -5  15    7.83    1.97
   4  -5  15    5.90    1.90
  -4   5 -15    7.28    1.90
   4  -5  16    0.43    1.53
  -4   5 -16    1.34    1.70
  -4   5 -16   -0.73    1.55
   4  -5  16    0.39    1.54
  -4   5 -17   10.50    1.75
   4  -5  17    8.04    1.50
  -4   5 -18    5.88    1.31
  -4   4  16   72.26    3.21
   4  -4 -16   71.94    3.08
  -4   4  16   67.20    2.80
  -4   4  15    1.77    1.62
  -4   4  15    3.52    1.45
  -4   4  15    1.95    1.65
   4  -4 -15    2.87    1.51
  -4   4  14   32.78    3.15
   4  -4 -14   68.11    3.46
   4  -4 -13  340.30   13.00
  -4   4  13  364.16   12.59
  -4   4  12   -0.29    2.13
   4  -4 -12    0.57    1.96
  -4   4  12    1.56    1.89
   4  -4 -11    4.60    2.09
  -4   4  11    7.36    2.93
   4  -4 -10  491.23   20.73
  -4   4  10  549.79   22.06
   4  -4  -9 1189.75   44.30
  -4   4   9 1187.06   43.76
  -4   4   8    8.64    2.10
   4  -4  -8    3.46    1.94
  -4   4   8    5.52    1.67
   4  -4  -7    0.16    2.90
  -4   4   7    2.24    1.99
   4  -4  -7    1.83    1.77
  -4   4   7    0.34    1.49
   4  -4  -6  766.18   31.54
  -4   4   6  755.43   29.47
   4  -4  -6  734.89   29.43
   4  -4  -5  543.13   25.37
  -4   4   5  621.89   23.13
   4  -4  -5  555.74   23.04
   4  -4  -4  535.28   21.55
   4  -4  -4  491.10   24.31
  -4   4   4  496.84   22.83
  -4   4   3   41.78    2.79
   4  -4  -3   41.93    2.70
  -4   4   3   40.39    3.55
  -4   4   2  273.11   11.71
  -4   4   2  263.14   12.65
   4  -4  -1   13.69    1.81
  -4   4   1   15.01    1.87
  -4   4   1   17.07    2.53
   4  -4   0  383.02   15.56
  -4   4   0  418.60   15.65
  -4   4   0  398.54   16.75
   4  -4   1   39.82    4.34
  -4   4  -1   43.47    3.63
   4  -4   1   46.30    2.74
  -4   4  -2   -0.11    2.17
   4  -4   2    0.54    1.37
   4  -4   2    1.45    2.53
   4  -4   2    1.61    1.41
   4  -4   3 1124.51   39.66
   4  -4   3 1043.67   39.63
   4  -4   3  921.71   39.98
   4  -4   3  923.20   41.35
  -4   4  -3  999.20   41.30
   4  -4   4    3.77    1.33
   4  -4   4    3.48    2.86
   4  -4   4    5.60    2.50
   4  -4   4    3.77    1.33
   4  -4   5   32.61    4.27
   4  -4   5   39.54    2.34
   4  -4   5   34.11    4.69
   4  -4   5   34.03    2.23
   4  -4   6    7.27    3.21
   4  -4   6    8.25    1.45
   4  -4   6    1.69    3.01
   4  -4   6    6.10    1.29
   4  -4   7   18.22    3.96
   4  -4   7   20.28    1.86
   4  -4   7   15.20    3.59
   4  -4   8    4.34    3.77
   4  -4   8    4.59    1.57
   4  -4   8    1.78    2.67
   4  -4   8    2.31    1.75
   4  -4   9   53.68    3.24
   4  -4   9   58.41    6.26
   4  -4   9   51.38    3.45
   4  -4  10  278.11   11.72
   4  -4  10  263.41   11.76
   4  -4  11    0.43    2.04
   4  -4  11    0.63    4.09
   4  -4  11    0.49    1.79
   4  -4  12   62.16    3.86
   4  -4  12   50.63    7.03
   4  -4  13  103.20    5.91
   4  -4  13  121.30    5.77
  -4   4 -13  120.03    5.69
   4  -4  14    3.38    2.18
   4  -4  14    4.47    1.96
  -4   4 -14    3.53    1.74
   4  -4  15   11.49    2.30
   4  -4  15   11.69    2.05
  -4   4 -15   11.75    1.84
   4  -4  16    5.24    1.88
   4  -4  16    5.56    1.73
  -4   4 -16    6.42    1.78
   4  -4  17   16.71    2.01
  -4   4 -17   21.50    1.95
   4  -4  18    6.02    1.29
   4  -4  19   12.74    1.32
  -4   3  17    0.88    1.17
  -4   3  17    0.87    1.27
   4  -3 -17    1.19    1.21
   4  -3 -16  150.74    5.74
  -4   3  16  135.03    5.19
  -4   3  15   61.83    4.23
   4  -3 -15  103.48    4.59
   4  -3 -14  128.96    5.94
  -4   3  14  117.02    5.31
  -4   3  13    8.26    2.41
   4  -3 -13   12.85    2.40
  -4   3  13   12.65    2.16
  -4   3  13   10.78    2.02
   4  -3 -12  122.38    6.62
  -4   3  12  145.63    6.63
  -4   3  12  142.13    6.27
  -4   3  12  123.41    7.47
   4  -3 -11  107.26    5.89
  -4   3  11  120.60    5.82
  -4   3  11  114.19    6.74
   4  -3 -10  227.01   10.60
  -4   3  10  256.59   10.52
  -4   3   9  115.24    5.53
   4  -3  -9   95.98    5.38
  -4   3   8    0.49    1.96
   4  -3  -8    1.62    1.79
   4  -3  -7  417.00   18.91
   4  -3  -7  385.29   17.35
   4  -3  -6  855.31   37.79
  -4   3   6  964.94   36.08
   4  -3  -6  911.73   36.09
   4  -3  -5    2.95    3.13
  -4   3   5    1.16    1.57
   4  -3  -5    0.69    1.46
   4  -3  -4  205.33   10.24
   4  -3  -4  196.15    7.97
  -4   3   3    2.06    1.77
   4  -3  -3    2.67    3.48
  -4   3   3    4.28    1.61
  -4   3   2  122.96    6.26
   4  -3  -2  130.51    8.12
  -4   3   2  125.50    5.60
   4  -3  -1  439.36   19.65
  -4   3   1  411.75   17.83
   4  -3   0  119.37    7.74
   4  -3   0  105.31    6.86
  -4   3   0  114.79    5.69
   4  -3   1 1986.03   63.58
  -4   3  -1 2180.92   62.32
   4  -3   2 2106.44   80.89
   4  -3   2 2188.23   80.30
  -4   3  -2 1952.86   79.22
   4  -3   3  709.14   28.49
   4  -3   3  637.12   27.49
   4  -3   4    2.86    3.11
   4  -3   4    0.31    2.99
   4  -3   5  436.60   18.88
   4  -3   5  405.25   15.90
   4  -3   6  136.98    8.31
   4  -3   6  146.56    6.34
   4  -3   7    2.01    3.52
   4  -3   7    4.68    1.36
   4  -3   7    4.05    2.58
   4  -3   8  100.31    7.81
   4  -3   8   99.28    4.55
   4  -3   8   89.12    4.71
   4  -3   9  145.12    6.44
   4  -3   9  141.66    6.53
   4  -3   9  132.00    6.60
   4  -3  10  274.57   12.05
   4  -3  10  300.23   16.29
   4  -3  10  294.24   11.81
   4  -3  10  276.03   11.80
   4  -3  11   64.78    4.12
   4  -3  11   65.30    3.86
   4  -3  11   67.01    4.00
   4  -3  11   67.93    7.52
   4  -3  12   20.90    2.65
   4  -3  12   22.12    2.58
   4  -3  12   27.53    2.76
  -4   3 -12   24.01    2.34
   4  -3  13   26.66    2.77
   4  -3  13   27.03    2.71
  -4   3 -13   24.78    2.37
   4  -3  14    4.47    2.00
   4  -3  15    3.73    2.25
   4  -3  15    2.60    1.85
  -4   3 -15    6.10    1.82
  -4   3 -16   11.32    1.81
   4  -3  16    9.83    2.15
   4  -3  17   14.27    1.96
   4  -3  18   63.73    4.00
   4  -3  18  107.86    4.13
   4  -2 -18    4.55    1.21
  -4   2  18    3.39    1.30
  -4   2  17   70.98    4.32
   4  -2 -17  126.15    4.83
  -4   2  16   11.88    2.05
   4  -2 -16   14.74    2.10
  -4   2  15  181.86    8.29
   4  -2 -15  183.49    8.39
  -4   2  15  183.80    7.81
   4  -2 -14  631.51   24.46
  -4   2  14  601.87   24.14
  -4   2  14  640.12   23.79
  -4   2  13   10.52    2.54
  -4   2  13    9.06    1.95
   4  -2 -13   12.70    2.42
  -4   2  13   11.67    2.14
  -4   2  12  153.99    6.99
  -4   2  12  143.20    6.64
   4  -2 -12  145.52    7.18
  -4   2  12  151.75    7.85
   4  -2 -11 1138.37   44.56
   4  -2 -10  146.83    7.27
  -4   2  10  161.27    7.28
   4  -2  -9   31.08    2.86
  -4   2   9   34.27    2.79
   4  -2  -8  488.61   20.60
  -4   2   8  539.48   20.60
   4  -2  -7 1172.51   44.32
  -4   2   7 1129.66   44.21
   4  -2  -7 1101.28   45.68
   4  -2  -6  154.40    7.35
   4  -2  -6  161.91    8.88
  -4   2   6  182.40    7.37
   4  -2  -5   68.34    5.36
  -4   2   5   72.70    3.70
   4  -2  -4  890.53   39.35
  -4   2   4  974.65   37.57
   4  -2  -4  995.66   37.67
   4  -2  -3    9.00    1.78
   4  -2  -3    9.80    3.63
   4  -2  -2    1.79    1.63
   4  -2  -2    3.02    3.68
   4  -2  -1  101.66    6.29
   4  -2  -1   94.79    6.74
   4  -2   0  243.31   12.02
   4  -2   0  280.76   12.84
   4  -2   1   28.13    3.50
   4  -2   2  101.23    4.60
   4  -2   2   94.04    5.90
   4  -2   3  370.38   14.86
   4  -2   3  403.16   16.35
   4  -2   3  369.10   16.92
   4  -2   4  120.32    7.52
   4  -2   4  137.00    5.75
   4  -2   5   49.32    4.37
   4  -2   5   51.18    2.66
   4  -2   6   86.89    6.69
   4  -2   6   89.58    5.59
   4  -2   6   75.17    3.72
   4  -2   7    6.43    1.39
   4  -2   7    6.65    2.46
   4  -2   8   52.53    6.02
   4  -2   8   52.07    2.93
   4  -2   8   40.64    3.74
   4  -2   8   51.77    3.27
   4  -2   9  340.77   14.40
   4  -2   9  378.06   14.83
   4  -2  10  113.88    5.47
   4  -2  10  123.89    5.70
   4  -2  10  103.95    5.71
   4  -2  11   13.79    2.37
   4  -2  11   12.54    2.20
   4  -2  11   11.50    2.33
   4  -2  12   77.23    4.48
   4  -2  12   85.31    4.55
   4  -2  12   86.41    4.82
   4  -2  13    1.97    2.02
   4  -2  13    5.33    2.21
   4  -2  14  143.70    6.76
   4  -2  14  141.96    6.48
  -4   2 -14  129.10    6.32
   4  -2  15   68.93    4.15
   4  -2  15   65.53    3.79
  -4   2 -15   66.86    3.45
   4  -2  16   18.85    2.43
   4  -2  17  149.16    6.75
   4  -2  18   44.92    2.39
   4  -2  18   28.43    2.11
  -4   1  18   33.76    2.39
   4  -1 -18   44.44    2.64
  -4   1  17   81.94    4.54
   4  -1 -17  100.97    4.83
  -4   1  16   48.51    3.19
   4  -1 -16   47.77    3.23
   4  -1 -15  303.82   12.11
  -4   1  15  273.40   11.90
  -4   1  15  267.62   11.30
   4  -1 -14   53.62    3.88
  -4   1  14   52.19    3.72
  -4   1  14   50.21    3.11
  -4   1  13  279.68   11.58
   4  -1 -13  283.53   12.27
   4  -1 -12    6.13    2.42
  -4   1  12    3.66    2.30
   4  -1 -11  532.89   23.15
  -4   1  11  619.00   23.20
   4  -1 -10   77.65    4.94
  -4   1  10  108.28    5.06
   4  -1  -9   24.31    2.64
  -4   1   9   25.45    2.43
  -4   1   8  296.47   11.93
   4  -1  -8  318.72   13.18
   4  -1  -7    2.70    1.72
   4  -1  -7    3.72    2.61
  -4   1   7    3.99    1.59
   4  -1  -6  526.02   20.24
  -4   1   6  442.96   18.31
   4  -1  -5 1667.13   69.08
  -4   1   5 1740.15   67.51
   4  -1  -5 1818.93   67.58
   4  -1  -4  544.67   21.27
   4  -1  -4  528.61   22.83
   4  -1  -3    2.44    3.39
   4  -1  -2 1352.49   53.65
   4  -1  -1  118.14    6.88
   4  -1  -1  131.64    7.41
   4  -1   0   61.35    4.47
   4  -1   1  448.16   18.78
   4  -1   2   23.96    2.88
   4  -1   2   30.09    3.93
   4  -1   3  962.25   38.66
   4  -1   3  958.28   36.87
   4  -1   4   15.23    3.24
   4  -1   4   12.85    1.40
   4  -1   5   61.81    4.76
   4  -1   6  262.39   10.79
   4  -1   6  251.12   12.04
   4  -1   6  271.88   10.70
   4  -1   7  121.63    6.78
   4  -1   7  137.07    5.85
   4  -1   7  133.83    5.91
   4  -1   8    7.94    1.63
   4  -1   9    0.46    1.75
   4  -1   9    1.32    1.59
   4  -1  10  141.05    6.94
   4  -1  10  144.89    6.58
   4  -1  11    8.35    2.24
   4  -1  11   10.16    2.24
   4  -1  11   10.68    2.14
   4  -1  12   -0.23    2.13
   4  -1  12    0.73    2.00
   4  -1  12   -0.29    2.15
   4  -1  13  171.92    8.18
   4  -1  13  173.40    7.87
  -4   1 -13  176.94    7.67
   4  -1  14    1.51    1.63
   4  -1  14    2.05    2.05
   4  -1  15   30.20    3.03
   4  -1  15   32.31    2.76
   4  -1  16    2.80    1.95
   4  -1  17   71.31    3.89
   4  -1  17   97.68    4.31
   4  -1  18    8.51    1.37
   4   0 -19    0.17    1.23
   4   0 -18   93.77    4.87
  -4   0  18  102.57    4.82
   4   0 -17  140.16    6.67
  -4   0  17  138.91    6.53
  -4   0  16  119.66    6.00
  -4   0  16  108.10    5.19
  -4   0  15  137.03    6.30
   4   0 -15  138.86    6.45
  -4   0  14  101.15    4.92
   4   0 -14  104.36    5.78
   4   0 -13  250.24   11.13
   4   0 -12  397.09   16.89
  -4   0  12  417.51   16.94
   4   0 -11  106.55    5.46
  -4   0  11   98.50    5.37
   4   0 -10   79.90    4.72
  -4   0  10   99.74    4.88
   4   0  -9    2.95    1.75
  -4   0   9    3.26    1.85
   4   0  -8   68.06    3.77
  -4   0   8   83.87    4.16
   4   0  -8   76.14    4.89
   4   0  -7  595.54   26.38
   4   0  -7  676.43   27.72
   4   0  -6   20.47    2.18
  -4   0   6   18.55    2.11
   4   0  -6   17.68    1.86
   4   0  -6   19.19    3.24
  -4   0   5   18.59    1.96
   4   0  -5   13.20    1.63
   4   0  -5   13.40    2.03
   4   0  -5   13.55    1.83
   4   0  -5   13.19    3.29
   4   0  -4  191.57    8.42
   4   0  -4  224.74   10.19
   4   0  -3   32.13    4.24
   4   0  -2  703.79   28.98
   4   0  -1 1461.32   56.03
   4   0  -1 1386.47   55.29
   4   0   0 3609.32  138.23
   4   0   1   40.03    4.31
   4   0   1   31.83    2.86
   4   0   2  224.98   10.87
   4   0   3  332.91   14.83
   4   0   4   63.72    4.81
   4   0   4   76.18    3.53
   4   0   5  138.22    7.34
   4   0   5  147.22    6.01
   4   0   5  137.90    6.09
   4   0   6  252.66   10.08
   4   0   6  258.94   10.19
   4   0   7   25.26    2.18
   4   0   7   19.40    2.73
   4   0   7   28.52    2.18
   4   0   7   31.90    2.12
   4   0   7   35.49    2.38
   4   0   8    9.58    1.67
   4   0   8   10.69    1.69
   4   0   8   11.69    1.94
   4   0   8   11.46    1.69
   4   0   9   17.42    2.69
   4   0   9   20.83    2.15
   4   0   9   25.29    2.39
   4   0   9   22.20    2.51
   4   0   9   22.59    2.11
   4   0  10  253.71   11.48
   4   0  10  288.99   11.77
   4   0  11   55.87    3.88
   4   0  12   29.47    2.61
   4   0  12   36.89    3.19
   4   0  13  196.38    9.12
   4   0  13  235.51    9.71
   4   0  14   22.11    2.62
   4   0  14   25.07    3.05
   4   0  15    4.82    1.78
   4   0  15    4.03    2.19
   4   0  15    2.91    1.87
   4   0  16   38.56    2.95
   4   0  16   40.86    2.69
   4   0  17    0.62    1.37
   4   0  18   63.33    2.97
  -4  -1  19  252.54   10.08
   4   1 -19  234.54   10.19
   4   1 -18  353.87   14.62
  -4  -1  18  355.68   14.50
   4   1 -17   40.48    3.24
  -4  -1  17   38.47    2.97
   4   1 -16   34.57    3.27
  -4  -1  16   36.99    3.11
  -4  -1  16   32.68    2.26
   4   1 -15  377.89   14.94
  -4  -1  15  335.82   13.97
   4   1 -14  282.40   12.37
   4   1 -13   17.50    2.74
   4   1 -12    0.86    2.32
  -4  -1  12    2.64    2.32
   4   1 -12   -0.48    1.57
   4   1 -11  167.44    8.02
   4   1 -11  163.24    7.74
  -4  -1  10   64.28    3.95
   4   1 -10   62.80    3.56
   4   1  -9  189.05    7.61
   4   1  -9  141.80    8.44
   4   1  -8   20.50    2.18
   4   1  -8   20.86    1.89
   4   1  -8   15.16    2.70
   4   1  -7    2.48    1.70
   4   1  -7    4.31    1.44
   4   1  -7    7.94    2.49
   4   1  -6  359.12   15.00
   4   1  -6  364.75   14.91
   4   1  -5   19.16    2.11
   4   1  -5   21.51    3.36
   4   1  -4  110.03    6.41
   4   1  -4  100.96    4.70
   4   1  -3    7.08    3.35
   4   1  -2  296.56   13.51
   4   1  -1  754.82   29.72
   4   1  -1  712.42   28.69
   4   1   0 1989.12   76.31
   4   1   1 1762.82   68.83
   4   1   2   94.89    5.92
   4   1   3  344.15   14.71
   4   1   3  331.51   13.16
   4   1   4   11.88    2.56
   4   1   4   12.19    1.27
   4   1   4   11.76    1.46
   4   1   5   95.51    5.61
   4   1   5   96.13    4.39
   4   1   5  104.79    4.58
   4   1   6   11.68    1.73
   4   1   6   11.63    1.67
   4   1   6   11.87    1.35
   4   1   6   13.19    1.72
   4   1   6   12.07    1.82
   4   1   6    6.83    2.17
   4   1   6   14.39    1.70
   4   1   6   12.71    1.49
   4   1   7   77.01    4.28
   4   1   7   75.10    4.09
   4   1   7   86.57    4.23
   4   1   7   71.24    4.05
   4   1   7   90.01    4.06
   4   1   7   78.07    3.90
   4   1   7   73.98    4.33
   4   1   7   80.21    3.87
   4   1   8   38.83    2.74
   4   1   8   38.43    2.68
   4   1   8   33.91    2.44
   4   1   8   43.28    2.69
   4   1   8   32.48    2.88
   4   1   9   68.35    3.82
   4   1   9   65.64    3.70
   4   1   9   58.09    3.58
   4   1   9   65.22    3.71
   4   1  10   65.44    4.23
   4   1  10   64.42    3.78
   4   1  10   65.13    3.74
   4   1  10   70.05    3.91
   4   1  10   64.05    3.67
   4   1  11   66.81    3.84
   4   1  11   61.78    3.91
   4   1  11   65.77    3.71
   4   1  11   70.71    4.39
   4   1  12  112.63    5.69
   4   1  12  128.04    6.27
   4   1  13   44.11    3.03
   4   1  13   48.13    3.55
   4   1  14   42.56    3.14
   4   1  14   51.22    3.38
   4   1  15  166.20    7.46
   4   1  16   23.21    1.97
   4   2 -19  239.22   10.07
  -4  -2  19  236.53    9.92
   4   2 -18  230.63    9.44
  -4  -2  18  197.50    9.10
   4   2 -17   -0.60    2.23
  -4  -2  17   -1.05    1.88
   4   2 -16   64.59    4.16
  -4  -2  16   57.91    3.02
   4   2 -15  385.00   16.20
   4   2 -14   -0.24    2.36
   4   2 -14    0.52    1.67
   4   2 -13   -0.13    1.70
  -4  -2  13   -0.94    2.36
   4   2 -12  936.01   36.66
   4   2 -11    1.12    1.61
   4   2 -10  547.83   21.07
   4   2 -10  503.68   20.89
   4   2  -9   93.95    4.60
   4   2  -9   93.94    4.45
   4   2  -8  562.96   22.98
   4   2  -8  527.90   24.02
   4   2  -7 3248.13  114.66
   4   2  -7 3030.53  114.58
   4   2  -6    0.24    1.56
   4   2  -6   -1.23    2.40
   4   2  -6    0.31    1.17
   4   2  -6    0.52    2.52
   4   2  -5  980.62   36.81
   4   2  -5  877.49   37.96
   4   2  -5 1009.37   38.89
   4   2  -5  939.44   36.84
   4   2  -4    2.31    2.68
   4   2  -4    2.83    1.33
   4   2  -4    2.31    2.34
   4   2  -4    1.92    1.27
   4   2  -3  249.72   10.38
   4   2  -3  243.74   12.20
   4   2  -2    2.31    1.42
   4   2  -2    3.57    3.06
   4   2  -2    0.14    2.47
   4   2  -2    0.24    1.29
   4   2  -1  140.71    6.12
   4   2   0  155.76    7.04
   4   2   0  168.62    7.03
   4   2   0  184.86    8.70
   4   2   0  174.51    8.98
   4   2   1   24.21    1.95
   4   2   1   23.91    1.91
   4   2   1   22.57    3.35
   4   2   1   22.52    3.27
   4   2   2   16.22    3.01
   4   2   2   18.58    1.62
   4   2   2   18.87    2.99
   4   2   3  194.97   10.00
   4   2   3  219.32    8.69
   4   2   4  111.35    6.23
   4   2   4  118.40    5.10
   4   2   5   18.18    2.04
   4   2   5   21.88    2.42
   4   2   5   20.15    2.02
   4   2   5   20.91    2.00
   4   2   5   19.56    1.94
   4   2   5   23.56    1.84
   4   2   5   24.70    1.78
   4   2   6   74.99    4.02
   4   2   6   70.58    3.94
   4   2   6   68.06    3.82
   4   2   6   73.13    3.87
   4   2   6   72.29    3.63
   4   2   6   72.64    3.78
   4   2   6   70.32    3.62
   4   2   7   26.19    2.53
   4   2   7   21.67    2.34
   4   2   7   23.47    2.29
   4   2   7   22.51    2.27
   4   2   7   24.26    2.14
   4   2   7   23.55    2.17
   4   2   7   25.27    2.05
   4   2   8   40.11    3.00
   4   2   8   38.40    2.72
   4   2   8   43.24    2.88
   4   2   8   38.79    2.86
   4   2   9  113.03    5.83
   4   2   9  122.18    5.74
   4   2   9  119.29    5.74
   4   2   9  125.54    5.81
   4   2  10    4.66    1.88
   4   2  10    4.17    2.19
   4   2  10    3.30    1.68
   4   2  10    5.51    1.83
   4   2  11    3.69    2.14
   4   2  11    2.62    1.73
   4   2  11    1.00    1.74
   4   2  11    0.87    2.22
   4   2  12   42.93    3.23
   4   2  12   44.14    3.01
   4   2  12   46.63    3.50
   4   2  12   49.69    3.77
   4   2  12   42.37    2.85
   4   2  13   14.75    2.68
   4   2  13   16.01    2.45
   4   2  13   14.34    1.97
   4   2  14   21.16    2.39
   4   2  14   20.58    2.57
   4   2  15  321.00   13.15
   4   2  15  320.46   13.19
   4   2  16    1.36    1.28
   4   2  16    0.77    1.14
   4   3 -20  207.17    7.84
  -4  -3  20  165.25    7.59
   4   3 -19   27.68    2.46
  -4  -3  19   21.92    2.15
   4   3 -18  158.89    6.94
  -4  -3  18  128.16    6.59
   4   3 -17  153.30    6.53
  -4  -3  17   96.75    6.25
   4   3 -16    2.62    2.32
  -4  -3  16    3.75    1.33
   4   3 -15    5.39    1.86
   4   3 -14  187.47    8.41
  -4  -3  14  181.88    8.83
   4   3 -13  369.85   15.34
   4   3 -12  151.00    7.10
   4   3 -12  135.04    7.10
   4   3 -11   64.86    3.67
   4   3 -11   63.44    3.85
   4   3 -11   62.78    3.94
   4   3 -10   88.84    4.65
   4   3 -10  100.62    4.18
   4   3 -10   99.63    4.85
   4   3  -9   36.32    2.63
   4   3  -9   34.85    2.56
   4   3  -8  125.98    5.79
   4   3  -8  112.48    5.55
   4   3  -8  127.93    5.80
   4   3  -8  133.30    5.59
   4   3  -8  143.44    7.59
   4   3  -7  338.94   14.77
   4   3  -7  389.72   14.80
   4   3  -7  332.24   16.02
   4   3  -7  431.87   17.21
   4   3  -7  377.50   14.88
  -4  -3   7  387.54   16.40
   4   3  -6    5.68    1.44
   4   3  -6    6.57    1.48
   4   3  -6    7.81    2.61
   4   3  -6    4.86    1.35
   4   3  -6    6.93    2.65
   4   3  -6    6.16    1.56
  -4  -3   6    6.93    2.09
  -4  -3   5    9.34    2.01
   4   3  -5    7.76    2.68
   4   3  -5    9.50    1.49
   4   3  -5   11.02    2.88
   4   3  -5    9.12    1.44
   4   3  -5   10.63    1.48
  -4  -3   4  634.20   25.60
   4   3  -4  618.81   24.91
   4   3  -4  623.31   24.87
   4   3  -4  646.09   24.93
   4   3  -4  679.99   27.20
   4   3  -4  711.63   26.58
   4   3  -3   20.72    1.91
   4   3  -3   23.98    1.76
   4   3  -3   21.18    1.92
   4   3  -3   24.12    3.47
   4   3  -3   23.92    3.41
   4   3  -2  278.60   11.39
   4   3  -2  264.51   13.32
   4   3  -2  295.51   12.94
   4   3  -1    1.06    1.43
   4   3  -1    2.20    1.30
   4   3   0  480.95   18.73
   4   3   0  450.81   18.65
   4   3   0  488.44   20.84
   4   3   0  512.44   20.17
   4   3   1  165.83    7.13
   4   3   1  159.71    7.02
   4   3   1  174.20    8.48
   4   3   1  168.10    9.10
   4   3   2  126.01    5.28
   4   3   2  123.75    6.58
   4   3   2  124.28    7.22
   4   3   2  109.44    4.90
   4   3   3  466.80   20.87
   4   3   3  464.28   18.91
   4   3   3  494.43   18.74
   4   3   4   25.45    2.15
   4   3   4   24.78    2.50
   4   3   4   30.07    2.45
   4   3   4   27.43    2.23
   4   3   4   27.73    2.25
   4   3   4   28.76    1.94
   4   3   5  640.16   26.09
   4   3   5  663.50   26.29
   4   3   5  653.97   26.19
   4   3   5  687.92   26.15
   4   3   5  638.42   26.07
   4   3   5  687.22   25.77
   4   3   5  646.30   26.07
   4   3   6   10.56    2.04
   4   3   6   12.57    2.35
   4   3   6   11.53    2.04
   4   3   6   10.66    1.93
   4   3   6   11.66    1.96
   4   3   6   12.79    1.77
   4   3   6   10.16    2.11
   4   3   7   16.38    2.17
   4   3   7   13.49    2.15
   4   3   7   13.03    2.23
   4   3   7   16.28    2.31
   4   3   7   17.76    2.71
   4   3   7   14.76    2.33
   4   3   8   54.85    3.92
   4   3   8   53.79    3.63
   4   3   8   49.84    3.44
   4   3   8   51.88    3.49
   4   3   8   55.60    3.35
   4   3   8   57.10    3.60
   4   3   9  165.52    8.00
   4   3   9  163.37    7.61
   4   3   9  165.63    7.46
   4   3   9  159.31    7.37
   4   3   9  161.59    7.51
   4   3  10   87.96    4.95
   4   3  10   82.96    5.03
   4   3  10   84.76    4.61
   4   3  10   84.97    4.42
   4   3  10   81.70    4.43
   4   3  10   74.11    4.40
   4   3  11   23.81    2.43
   4   3  11   32.62    2.59
   4   3  11   28.12    3.04
   4   3  11   32.25    3.18
   4   3  11   25.02    2.44
   4   3  12   55.94    3.85
   4   3  12   60.42    3.93
   4   3  12   52.33    3.26
   4   3  13  215.69    9.59
   4   3  13  219.01    9.61
   4   3  14   73.56    3.98
   4   3  14   68.95    3.89
   4   3  15   14.89    1.68
   4   3  15   11.39    1.62
   4   3  16   11.25    1.11
   4   3  16   13.73    1.21
   4   4 -20   77.25    3.24
   4   4 -20   63.08    2.94
   4   4 -19   89.58    4.25
  -4  -4  19   61.43    3.78
   4   4 -18   -0.27    2.08
  -4  -4  18    0.25    1.84
   4   4 -16   26.86    2.53
   4   4 -15   15.91    2.73
   4   4 -15   13.57    2.16
   4   4 -14  175.84    8.48
   4   4 -14  186.03    8.35
   4   4 -13   14.10    2.56
   4   4 -13   13.28    2.42
   4   4 -13   18.02    2.29
   4   4 -12  182.59    8.26
   4   4 -12  183.24    8.41
   4   4 -12  183.26    8.31
   4   4 -11  175.69    8.02
   4   4 -11  168.54    8.12
   4   4 -11  190.26    7.43
   4   4 -11  174.15    8.08
   4   4 -10   12.84    1.39
   4   4 -10    8.08    1.75
   4   4 -10   10.00    1.98
   4   4 -10   14.46    2.86
   4   4 -10    9.13    1.65
   4   4 -10   10.95    1.83
   4   4  -9    4.30    2.32
   4   4  -9    4.33    1.25
   4   4  -9    3.00    1.48
   4   4  -9    5.22    1.50
   4   4  -9    4.48    1.23
   4   4  -9    4.91    1.61
  -4  -4   9    3.26    2.26
  -4  -4   8   11.04    2.57
   4   4  -8    6.90    1.59
   4   4  -8   10.42    1.74
   4   4  -8    9.63    1.47
   4   4  -8   11.68    2.79
   4   4  -8    7.84    1.51
  -4  -4   7   66.64    4.73
   4   4  -7   61.64    3.28
   4   4  -7   61.19    3.25
   4   4  -7   59.61    5.04
   4   4  -7   52.58    3.31
   4   4  -7   66.54    3.37
  -4  -4   6   66.38    4.54
   4   4  -6   64.15    3.24
   4   4  -6   67.75    5.34
   4   4  -6   65.27    3.37
   4   4  -6   54.76    3.35
   4   4  -6   63.84    3.37
   4   4  -5  184.42    7.72
   4   4  -5  179.39    7.60
   4   4  -5  175.73    9.79
   4   4  -5  177.24    7.64
  -4  -4   5  167.34    8.61
   4   4  -4   19.31    1.97
   4   4  -4   19.78    1.77
   4   4  -4   23.37    3.55
   4   4  -4   22.12    1.91
   4   4  -4   17.22    3.02
  -4  -4   4   21.96    2.43
   4   4  -3  192.13   10.01
   4   4  -3  169.06    7.61
   4   4  -3  206.15    9.26
   4   4  -3  185.93    7.70
   4   4  -3  172.14    7.46
   4   4  -2  345.59   13.99
   4   4  -1  134.88    8.02
   4   4  -1  128.59    5.79
   4   4  -1  127.22    5.86
   4   4   0  494.62   20.04
   4   4   0  489.53   22.30
   4   4   0  526.38   20.14
   4   4   1   16.03    1.69
   4   4   1   14.56    3.06
   4   4   2    1.36    1.36
   4   4   2    1.99    1.44
   4   4   2   -0.35    2.03
   4   4   2    0.60    1.09
   4   4   2    0.79    1.49
   4   4   2    0.68    1.26
   4   4   3   11.19    1.99
   4   4   3    8.43    1.70
   4   4   3    9.59    1.60
   4   4   3   10.23    1.85
   4   4   3   12.14    1.44
   4   4   3    8.39    2.39
   4   4   3   10.19    1.73
   4   4   3   11.40    1.54
   4   4   4 1119.17   42.24
   4   4   4 1078.10   42.09
   4   4   4 1147.82   42.35
   4   4   4 1169.15   44.28
   4   4   4  992.04   41.89
   4   4   4 1189.70   41.97
   4   4   4  984.08   41.61
   4   4   4 1090.96   41.44
   4   4   4 1126.79   42.18
   4   4   4 1104.06   42.19
   4   4   5  240.74    9.65
   4   4   5  227.45   10.24
   4   4   5  254.70   10.21
   4   4   5  238.31   10.55
   4   4   5  236.90   10.42
   4   4   5  242.43   10.63
   4   4   5  253.79   10.50
   4   4   5  264.53   10.54
   4   4   6    9.01    1.97
   4   4   6    9.82    1.76
   4   4   6    8.74    2.24
   4   4   6    8.52    2.01
   4   4   6    8.93    2.05
   4   4   6    7.99    2.16
   4   4   6    8.87    1.92
   4   4   7    0.80    1.81
   4   4   7    1.52    2.07
   4   4   7    1.50    2.06
   4   4   7    0.39    1.88
   4   4   7   -0.50    2.17
   4   4   7    0.85    1.87
   4   4   8  453.30   19.82
   4   4   8  504.51   20.39
   4   4   8  528.77   20.48
   4   4   8  536.45   20.44
   4   4   8  480.87   20.17
   4   4   8  518.90   20.21
   4   4   9    3.53    1.74
   4   4   9    1.75    1.78
   4   4   9    2.01    2.07
   4   4   9    1.73    2.31
   4   4  10    1.59    1.66
   4   4  10    0.27    1.96
   4   4  10    1.90    2.23
   4   4  11   12.54    2.01
   4   4  11   11.83    2.36
   4   4  11   12.86    2.39
   4   4  12   47.68    3.04
   4   4  12   55.75    3.58
   4   4  12   54.76    3.45
   4   4  13    1.80    1.55
   4   4  13    4.72    1.24
   4   4  13    1.26    1.65
   4   4  14    7.74    1.53
   4   4  14    8.31    1.42
   4   4  15   60.22    2.94
  -4  -5  20   16.09    1.92
   4   5 -20   54.63    2.32
  -4  -5  19    0.31    1.55
  -4  -5  18    1.50    1.92
   4   5 -17    2.40    2.11
   4   5 -17    4.22    1.66
   4   5 -16   77.54    4.71
   4   5 -16   84.82    4.58
   4   5 -15  176.21    8.37
   4   5 -15  181.70    8.25
   4   5 -14   39.83    3.46
   4   5 -14   44.31    3.22
   4   5 -13    4.87    2.02
   4   5 -13    4.86    2.37
   4   5 -13    3.79    2.02
   4   5 -12  362.11   13.75
   4   5 -12  342.11   13.90
   4   5 -12  334.37   13.02
   4   5 -12  346.94   13.91
   4   5 -11  207.31    9.14
   4   5 -11  220.03    9.42
   4   5 -11  220.14    8.68
   4   5 -11  196.21    9.26
   4   5 -11  216.58    9.42
   4   5 -10   62.59    3.44
   4   5 -10   61.34    5.27
   4   5 -10   69.90    3.17
   4   5 -10   67.08    3.80
  -4  -5  10   62.00    5.48
   4   5 -10   55.00    3.68
   4   5 -10   63.28    3.76
   4   5  -9   85.00    4.24
   4   5  -9   84.90    6.30
   4   5  -9   62.23    4.35
   4   5  -9  102.95    4.00
   4   5  -9   81.96    4.34
  -4  -5   9   79.31    6.08
   4   5  -8   10.69    2.85
   4   5  -8    7.18    1.44
   4   5  -8    9.22    1.36
   4   5  -8    9.06    1.69
   4   5  -8    4.02    1.75
   4   5  -8    8.58    1.58
  -4  -5   8    7.83    2.70
   4   5  -7   98.83    4.47
   4   5  -7   91.61    6.51
   4   5  -7  103.11    4.17
  -4  -5   7   84.97    5.87
   4   5  -7   99.30    4.03
   4   5  -7   95.45    4.29
   4   5  -7   92.34    4.67
   4   5  -6  253.70    8.44
   4   5  -6  220.91    8.95
   4   5  -6  233.90    8.80
   4   5  -6  240.71   11.56
  -4  -5   6  230.40   10.40
   4   5  -5   91.43    4.60
  -4  -5   5   94.67    5.60
   4   5  -5   90.95    4.49
   4   5  -5   89.44    6.60
   4   5  -4  198.05    8.36
   4   5  -4  189.16    8.09
  -4  -5   4  184.65    9.29
   4   5  -4  191.94    8.27
   4   5  -4  211.83   10.90
   4   5  -3  263.94   10.49
   4   5  -3  249.68   10.14
   4   5  -3  230.79   10.31
   4   5  -3  260.65   13.01
   4   5  -2   12.27    1.75
   4   5  -2   12.51    1.30
   4   5  -1   15.51    1.78
   4   5  -1   18.29    3.42
   4   5  -1   14.67    1.76
   4   5   0  122.07    5.61
   4   5   0  116.69    5.64
   4   5   0  119.21    5.48
   4   5   0  122.55    7.82
   4   5   0  110.92    5.48
   4   5   0  120.62    5.05
   4   5   1   15.70    2.07
   4   5   1   14.71    1.82
   4   5   1   14.88    1.72
   4   5   1   16.77    1.94
   4   5   1   12.17    3.06
   4   5   1   12.48    1.67
   4   5   2    4.24    1.47
   4   5   2    4.90    1.65
   4   5   2    5.23    1.73
   4   5   2    4.28    1.59
   4   5   2    6.76    1.81
   4   5   2    6.20    1.47
   4   5   2    2.56    2.48
   4   5   2    4.29    1.43
   4   5   2    5.31    1.15
   4   5   2    2.90    1.48
   4   5   2    4.03    1.32
   4   5   3   29.21    2.51
   4   5   3   29.10    2.42
   4   5   3   33.19    2.61
   4   5   3   29.58    2.63
   4   5   3   25.18    3.71
   4   5   3   33.74    2.28
   4   5   3   33.11    2.32
   4   5   3   24.63    1.97
   4   5   3   24.88    2.26
   4   5   3   31.50    1.86
   4   5   4  237.62   10.31
   4   5   4  240.71   10.31
   4   5   4  242.74   10.57
   4   5   4  259.37   10.45
   4   5   4  234.08   10.35
   4   5   4  252.62   12.30
   4   5   4  238.17    9.96
   4   5   4  245.90    9.57
   4   5   4  212.98    9.93
   4   5   4  245.39   10.07
   4   5   5    1.87    1.53
   4   5   5    1.06    1.06
   4   5   5    0.33    1.80
   4   5   5    1.70    2.11
   4   5   5    2.17    1.80
   4   5   5   -0.33    1.89
   4   5   5    0.13    1.93
   4   5   6   18.03    2.10
   4   5   6   14.72    2.32
   4   5   6   17.95    2.60
   4   5   6   16.38    2.41
   4   5   6   17.84    2.49
   4   5   6   20.16    2.48
   4   5   7  101.20    5.46
   4   5   7  104.75    5.42
   4   5   7  112.81    5.57
   4   5   7  104.59    5.60
   4   5   7  100.84    5.65
   4   5   8  407.03   16.60
   4   5   8  388.33   16.50
   4   5   8  381.63   16.74
   4   5   8  421.72   16.68
   4   5   8  417.11   16.83
   4   5   9   28.19    2.53
   4   5   9   27.26    2.73
   4   5   9   24.26    2.74
   4   5  10   24.66    2.20
   4   5  10   21.64    2.44
   4   5  10   21.15    2.48
   4   5  11   41.34    3.26
   4   5  11   46.93    3.05
   4   5  11   48.96    3.08
   4   5  12   11.30    2.01
   4   5  12   12.30    1.66
   4   5  12   11.78    1.61
   4   5  13   37.63    2.39
   4   5  13   27.36    1.77
   4   5  14  101.20    4.52
   4   6 -20   35.24    2.05
  -4  -6  20    1.17    1.27
   4   6 -19  149.17    4.03
  -4  -6  19    7.79    2.25
   4   6 -18    5.34    1.97
   4   6 -18    4.34    1.52
   4   6 -17   81.58    4.61
   4   6 -17   82.47    4.42
   4   6 -16  145.64    7.31
   4   6 -16  163.13    7.37
   4   6 -15  203.44    9.37
   4   6 -15  211.93    9.38
   4   6 -14   47.56    3.40
   4   6 -14   42.09    3.27
   4   6 -13   32.56    3.03
   4   6 -13   35.00    2.84
   4   6 -13   31.21    2.96
   4   6 -13   37.06    2.17
   4   6 -12  677.41   26.54
   4   6 -12  702.15   25.72
   4   6 -12  692.01   26.47
  -4  -6  12  635.58   29.38
   4   6 -11  209.68    9.06
   4   6 -11  210.36   11.50
   4   6 -11  197.29    9.40
   4   6 -11  220.30    8.70
   4   6 -11  214.66    9.33
  -4  -6  11  213.41   11.92
   4   6 -10    5.03    2.86
   4   6 -10    7.80    1.64
   4   6 -10    5.35    1.97
   4   6 -10    8.17    1.39
   4   6 -10    8.03    1.88
  -4  -6  10    7.37    3.13
   4   6  -9  186.80   11.04
   4   6  -9  198.12    8.47
   4   6  -9  163.12    8.64
   4   6  -9  205.05    8.01
   4   6  -9  199.56    8.38
  -4  -6   9  189.04   10.75
   4   6  -8   95.07    4.69
   4   6  -8  105.73    4.43
   4   6  -8   90.40    5.05
   4   6  -8   99.40    7.26
   4   6  -8  102.88    4.91
   4   6  -7   30.93    2.33
   4   6  -7   42.76    2.15
   4   6  -7   34.79    2.68
   4   6  -7   34.07    2.49
   4   6  -7   37.50    4.47
  -4  -6   7   35.23    3.91
   4   6  -6   83.44    4.51
   4   6  -6   99.00    4.20
   4   6  -6   95.08    4.68
   4   6  -6   91.98    7.06
  -4  -6   6   97.02    6.17
   4   6  -6   89.44    4.75
   4   6  -5   74.85    4.11
   4   6  -5   80.14    4.24
   4   6  -5   84.02    4.19
   4   6  -5   77.02    6.36
  -4  -6   5   82.80    5.44
   4   6  -4    2.52    1.11
   4   6  -4    2.14    1.50
   4   6  -4    1.99    1.46
   4   6  -4    3.23    1.57
   4   6  -4    1.47    1.16
   4   6  -4    2.68    1.51
   4   6  -4    1.13    2.71
  -4  -6   4    0.85    1.92
   4   6  -3   97.57    4.59
   4   6  -3   84.69    4.51
   4   6  -3  102.64    4.08
   4   6  -3   93.15    4.47
   4   6  -3   97.89    4.73
   4   6  -3   92.91    4.23
   4   6  -2    3.67    1.58
   4   6  -2    2.41    1.53
   4   6  -2    1.81    1.07
   4   6  -2    2.74    1.55
   4   6  -2    3.50    1.50
   4   6  -2    5.65    2.90
   4   6  -2    2.89    1.52
   4   6  -2    2.31    1.36
   4   6  -1    7.09    1.76
   4   6  -1    6.74    1.70
   4   6  -1    7.24    1.24
   4   6  -1    6.34    1.44
   4   6  -1    7.79    1.70
   4   6  -1    9.36    1.20
   4   6  -1    5.76    1.64
   4   6  -1    7.91    3.13
   4   6   0    9.20    1.92
   4   6   0    8.65    1.81
   4   6   0    9.25    1.49
   4   6   0    8.29    1.77
   4   6   0    7.70    1.61
   4   6   0    8.97    1.29
   4   6   0    5.80    1.37
   4   6   0    8.23    1.14
   4   6   0    9.38    1.87
   4   6   0    8.23    1.73
   4   6   0    9.27    3.27
   4   6   1   92.53    4.67
   4   6   1   97.75    5.08
   4   6   1  106.75    4.98
   4   6   1  101.94    4.27
   4   6   1   97.94    4.78
   4   6   1   80.51    4.30
   4   6   1   90.58    4.16
   4   6   1  109.50    5.13
   4   6   1  105.52    7.29
   4   6   1  109.16    4.88
   4   6   2    6.30    2.09
   4   6   2    6.27    1.64
   4   6   2    4.14    1.65
   4   6   2    5.45    1.95
   4   6   2    6.09    1.77
   4   6   2    6.18    2.00
   4   6   2    5.84    1.56
   4   6   2    1.54    2.68
   4   6   2    4.50    1.31
   4   6   2    7.48    1.30
   4   6   2    6.64    1.61
   4   6   3   12.40    1.90
   4   6   3    9.81    1.97
   4   6   3   12.11    2.25
   4   6   3   12.13    2.17
   4   6   3    8.63    2.96
   4   6   3   14.93    1.77
   4   6   3   12.52    1.45
   4   6   3   12.51    1.80
   4   6   4   44.44    3.29
   4   6   4   44.14    3.07
   4   6   4   47.59    3.54
   4   6   4   47.87    3.39
   4   6   4   49.11    3.44
   4   6   4   41.70    2.71
   4   6   4   43.38    4.48
   4   6   4   43.90    2.91
   4   6   4   47.46    2.45
   4   6   5   97.80    4.69
   4   6   5   80.27    4.99
   4   6   5  104.15    5.20
   4   6   5   97.42    4.86
   4   6   5   88.51    5.02
   4   6   5   89.27    5.25
   4   6   6  214.51    9.30
   4   6   6  210.70    9.33
   4   6   6  199.24    9.02
   4   6   6  216.48    9.41
   4   6   6  194.64    9.44
   4   6   7   10.60    2.12
   4   6   7    8.44    2.01
   4   6   7    9.07    2.40
   4   6   7    8.16    2.23
   4   6   7   10.11    2.25
   4   6   8  139.15    6.36
   4   6   8  139.42    6.50
   4   6   8  128.24    6.24
   4   6   8  134.59    6.65
   4   6   8  130.44    6.65
   4   6   9  239.92    9.72
   4   6   9  212.32    9.49
   4   6   9  225.31    9.90
   4   6  10   16.32    1.75
   4   6  10   14.62    2.14
   4   6  11   55.44    3.18
   4   6  12   95.40    4.35
   4   6  12   80.95    3.95
   4   6  13   34.65    2.13
   4   7 -20   24.67    1.67
  -4  -7  20    0.61    1.22
   4   7 -19   -0.34    1.53
   4   7 -18  228.48   10.03
   4   7 -18  241.02    9.98
   4   7 -17  372.47   15.70
   4   7 -17  393.79   15.78
   4   7 -16  135.18    6.51
   4   7 -16  134.39    6.54
   4   7 -15  113.10    5.75
   4   7 -15  105.10    5.54
   4   7 -15  121.90    5.86
   4   7 -14    3.91    2.02
   4   7 -14    4.14    1.85
   4   7 -14    4.69    2.01
   4   7 -13  533.08   21.43
   4   7 -13  556.47   20.80
   4   7 -13  486.13   21.42
   4   7 -13  523.41   21.60
   4   7 -12  285.83   12.34
   4   7 -12  310.66   11.99
   4   7 -12  286.31   12.52
  -4  -7  12  270.24   15.20
   4   7 -12  316.79   12.91
   4   7 -11    7.53    3.11
   4   7 -11    7.96    1.72
   4   7 -11    7.44    2.11
   4   7 -11    9.62    1.54
   4   7 -11    7.05    1.86
  -4  -7  11    5.11    3.13
   4   7 -10  130.69    8.67
   4   7 -10  122.51    5.87
   4   7 -10  118.05    6.11
   4   7 -10  141.92    5.45
   4   7 -10  112.41    5.62
   4   7 -10  119.00    5.15
   4   7 -10  114.56    5.66
  -4  -7  10  124.77    8.31
   4   7  -9  502.01   19.06
   4   7  -9  526.81   19.58
   4   7  -9  482.00   18.89
   4   7  -9  454.00   19.76
   4   7  -9  485.29   19.59
   4   7  -9  481.60   22.72
   4   7  -8   74.28    3.43
   4   7  -8   69.87    3.87
   4   7  -8   67.56    3.25
   4   7  -8   66.03    4.08
   4   7  -8   66.71    3.93
   4   7  -8   67.79    6.42
  -4  -7   8   69.09    5.76
   4   7  -7   41.69    2.30
   4   7  -7   31.72    2.67
   4   7  -7   36.67    2.14
   4   7  -7   35.22    3.01
   4   7  -7   38.46    2.85
   4   7  -7   31.34    4.72
  -4  -7   7   37.72    4.22
   4   7  -6    3.60    1.31
   4   7  -6    2.31    1.66
   4   7  -6    2.98    1.86
   4   7  -6    3.31    1.23
   4   7  -6    4.40    1.71
   4   7  -6    2.04    3.01
  -4  -7   6    3.82    2.44
   4   7  -5  147.15    6.71
   4   7  -5  147.98    6.43
   4   7  -5  169.52    6.99
   4   7  -5  153.82    6.03
   4   7  -5  161.60    9.82
   4   7  -5  166.80    6.86
  -4  -7   5  163.76    8.58
   4   7  -4  733.56   27.51
   4   7  -4  735.57   27.84
   4   7  -4  671.41   27.35
   4   7  -4  703.53   27.56
   4   7  -4  741.14   27.82
   4   7  -4  755.45   27.14
   4   7  -4  747.55   27.83
   4   7  -4  755.08   31.47
   4   7  -4  713.57   27.05
   4   7  -4  754.96   27.69
   4   7  -3   65.50    3.10
   4   7  -3   71.11    3.76
   4   7  -3   69.15    3.91
   4   7  -3   64.75    3.10
   4   7  -3   60.95    3.65
   4   7  -3   62.18    3.60
   4   7  -2  178.35    7.58
   4   7  -2  192.90    7.83
   4   7  -2  192.42    7.55
   4   7  -2  176.60    6.96
   4   7  -2  186.38    7.70
   4   7  -2  186.26    7.68
   4   7  -2  176.55   10.60
   4   7  -1   12.89    2.15
   4   7  -1   12.48    2.13
   4   7  -1   13.87    2.14
   4   7  -1   17.99    1.98
   4   7  -1    8.34    1.64
   4   7  -1   15.54    1.54
   4   7  -1   14.13    2.16
   4   7  -1   14.24    1.43
   4   7  -1   16.28    3.88
   4   7  -1   16.34    2.12
   4   7   0  263.85   10.67
   4   7   0  266.56   11.06
   4   7   0  278.48   11.05
   4   7   0  275.58   10.25
   4   7   0  283.25   10.78
   4   7   0  284.93   11.20
   4   7   0  254.54   10.18
   4   7   0  270.90   11.07
   4   7   0  260.05   13.90
   4   7   0  272.74   10.91
   4   7   1   67.47    3.78
   4   7   1   78.97    4.27
   4   7   1   81.23    4.71
   4   7   1   86.23    4.45
   4   7   1   85.42    4.68
   4   7   1   77.92    3.72
   4   7   1   92.69    7.03
   4   7   1   87.65    4.41
   4   7   1   89.93    4.28
   4   7   1   85.43    3.79
   4   7   2    2.59    2.13
   4   7   2    0.21    2.10
   4   7   2    1.80    1.72
   4   7   2    0.22    1.90
   4   7   2    1.03    1.52
   4   7   2    0.24    2.71
   4   7   2    0.46    1.47
   4   7   2    0.17    1.25
   4   7   3  174.42    8.15
   4   7   3  190.95    8.47
   4   7   3  173.86    8.31
   4   7   3  184.53    7.92
   4   7   3  174.83   10.38
   4   7   3  178.44    7.43
   4   7   3  182.86    7.89
   4   7   4   34.62    2.71
   4   7   4   47.02    3.34
   4   7   4   40.23    3.28
   4   7   4   38.96    3.13
   4   7   5    0.77    2.03
   4   7   5    1.82    2.26
   4   7   5    2.82    1.96
   4   7   5    4.27    2.25
   4   7   6    5.32    2.00
   4   7   6    2.55    2.21
   4   7   6    2.64    2.03
   4   7   6    4.98    2.14
   4   7   7   33.49    2.80
   4   7   7   29.20    2.51
   4   7   7   28.41    2.79
   4   7   7   29.31    3.02
   4   7   8   14.23    2.01
   4   7   8   11.89    2.26
   4   7   8   11.51    2.18
   4   7   9   13.42    1.76
   4   7   9   13.10    2.10
   4   7   9   12.69    2.04
   4   7  10   14.87    1.46
   4   7  10   15.83    1.86
   4   7  11    5.24    1.27
  -4  -8  20    1.42    1.19
   4   8 -19  213.37    9.34
   4   8 -19  240.10    9.41
   4   8 -18  138.85    6.54
   4   8 -18  156.90    6.67
   4   8 -17   10.69    1.88
   4   8 -17   10.35    1.86
   4   8 -16  374.73   15.50
   4   8 -16  367.49   15.45
   4   8 -16  403.11   15.80
   4   8 -15   30.76    2.68
   4   8 -15   31.11    2.64
   4   8 -15   33.14    2.89
   4   8 -14  755.28   30.37
   4   8 -14  770.02   30.59
   4   8 -14  794.22   30.72
   4   8 -13  945.50   34.26
   4   8 -13  815.98   34.55
  -4  -8  13  879.87   38.18
   4   8 -13  863.88   34.95
   4   8 -12  109.09    5.40
   4   8 -12  117.44    5.08
   4   8 -12  106.68    5.34
  -4  -8  12  101.79    8.06
   4   8 -12  110.59    5.81
   4   8 -11  128.46    5.31
   4   8 -11  109.11    5.49
   4   8 -11  119.51    6.15
   4   8 -11  116.99    8.40
   4   8 -11  111.31    5.67
  -4  -8  11  108.81    8.16
   4   8 -10  660.95   24.85
   4   8 -10  587.23   25.19
   4   8 -10  633.02   24.59
   4   8 -10  675.54   25.71
   4   8 -10  687.61   29.21
   4   8 -10  623.40   25.37
  -4  -8  10  635.22   28.46
   4   8  -9  108.62    5.12
   4   8  -9  104.19    4.56
   4   8  -9   95.17    4.30
   4   8  -9   89.21    5.28
   4   8  -9   89.29    5.00
   4   8  -9   94.78    7.81
  -4  -8   9   92.72    7.17
   4   8  -8  107.33    5.52
   4   8  -8  119.59    5.04
   4   8  -8  107.33    4.80
   4   8  -8  112.66    5.77
   4   8  -8  103.98    5.55
   4   8  -8  109.85    8.33
  -4  -8   8  120.80    7.93
   4   8  -7  129.91    5.55
   4   8  -7  119.95    6.08
   4   8  -7  123.83    5.37
   4   8  -7  131.28    6.36
   4   8  -7  124.36    6.18
   4   8  -7  128.88    9.34
  -4  -8   7  114.80    7.93
   4   8  -6  469.32   20.66
   4   8  -6  496.92   24.20
   4   8  -6  532.06   20.71
   4   8  -6  478.26   20.22
   4   8  -6  540.41   20.68
   4   8  -6  524.41   19.86
   4   8  -5  899.31   39.05
   4   8  -5  899.15   35.13
   4   8  -5  871.47   34.83
   4   8  -5  917.88   34.44
   4   8  -5  896.66   34.94
   4   8  -5  874.51   34.32
   4   8  -4   10.24    1.48
   4   8  -4   10.18    1.92
   4   8  -4    9.38    1.78
   4   8  -4    9.60    1.93
   4   8  -4    7.63    1.51
   4   8  -4    8.81    2.15
   4   8  -3    0.51    1.68
   4   8  -3    2.03    1.92
   4   8  -3    1.55    1.90
   4   8  -3    0.62    1.66
   4   8  -3    1.51    1.36
   4   8  -3    2.13    1.68
   4   8  -3    1.40    3.23
   4   8  -3   -0.19    1.28
   4   8  -2   35.62    2.91
   4   8  -2   36.65    2.96
   4   8  -2   37.26    2.69
   4   8  -2   44.13    3.08
   4   8  -2   37.23    5.29
   4   8  -2   34.79    2.29
   4   8  -2   38.03    3.09
   4   8  -1  887.89   33.07
   4   8  -1  901.86   33.13
   4   8  -1  853.13   32.76
   4   8  -1  848.75   33.02
   4   8  -1  862.24   36.80
   4   8  -1  799.66   33.02
   4   8  -1  870.31   33.25
   4   8  -1  773.63   32.32
   4   8   0  104.32    5.21
   4   8   0  115.63    5.67
   4   8   0  121.82    5.61
   4   8   0  113.33    5.28
   4   8   0  108.72    4.82
   4   8   0  108.61    8.29
   4   8   0  105.42    5.43
   4   8   0   91.79    4.84
   4   8   0  110.58    5.73
   4   8   0  126.75    5.94
   4   8   1  178.01    8.19
   4   8   1  186.30    8.57
   4   8   1  199.38    8.40
   4   8   1  202.09   11.46
   4   8   1  197.34    8.35
   4   8   1  188.72    8.61
   4   8   1  182.33    8.06
   4   8   1  176.74    7.67
   4   8   2  119.60    6.02
   4   8   2  128.90    6.43
   4   8   2  125.05    5.93
   4   8   2  122.22    8.60
   4   8   2  124.07    6.35
   4   8   2  131.12    6.40
   4   8   2  124.11    5.82
   4   8   2  125.91    5.45
   4   8   3   33.95    2.91
   4   8   3   37.92    3.35
   4   8   3   39.14    2.57
   4   8   3   35.70    3.27
   4   8   3   39.36    3.20
   4   8   3   38.34    2.66
   4   8   4   31.00    2.80
   4   8   4   31.62    2.92
   4   8   4   34.74    3.05
   4   8   5    4.74    1.92
   4   8   5    3.62    2.13
   4   8   5    3.81    1.95
   4   8   6    8.88    2.38
   4   8   6   11.82    2.07
   4   8   6   11.79    2.12
   4   8   6   11.05    1.94
   4   8   7   15.00    2.37
   4   8   7   16.08    2.19
   4   8   7   16.76    2.11
   4   8   7   21.03    1.95
   4   8   8  140.54    6.64
   4   8   8  148.08    6.71
   4   8   8  146.28    6.49
   4   8   9    2.71    1.47
   4   8   9    2.09    1.43
   4   8   9    3.58    1.18
   4   8  10   21.54    1.84
   4   8  10   21.81    1.76
   4   9 -19    2.77    1.09
   4   9 -18   55.41    3.12
   4   9 -17  124.03    5.66
   4   9 -17  130.14    5.96
   4   9 -16  149.94    6.89
   4   9 -16  157.43    7.13
   4   9 -15   30.95    2.58
   4   9 -15   31.38    2.77
   4   9 -14   18.63    2.38
   4   9 -13    3.53    1.47
   4   9 -13    1.29    1.89
   4   9 -12  117.53    5.58
   4   9 -12  110.72    5.37
   4   9 -12  111.60    5.29
   4   9 -12  116.79    5.93
   4   9 -11  533.30   19.77
   4   9 -11  485.90   20.04
   4   9 -11  496.79   20.48
   4   9 -11  460.34   23.29
   4   9 -11  481.47   20.17
  -4  -9  11  483.32   23.28
   4   9 -10  432.49   17.78
   4   9 -10  461.42   17.03
   4   9 -10  424.38   17.42
   4   9 -10  419.06   17.50
   4   9 -10  428.58   21.09
   4   9 -10  409.04   16.65
   4   9  -9   14.58    2.59
   4   9  -9   14.61    2.26
   4   9  -9   13.63    1.91
   4   9  -9   12.86    2.13
   4   9  -9   19.70    4.14
   4   9  -9   13.54    1.49
   4   9  -8  307.07   12.79
   4   9  -8  278.19   12.00
   4   9  -8  296.50   12.61
   4   9  -8  296.13   12.61
   4   9  -8  299.96   16.18
   4   9  -8  301.05   11.76
   4   9  -7   56.11    3.90
   4   9  -7   50.85    3.15
   4   9  -7   53.69    3.65
   4   9  -7   59.74    3.15
   4   9  -7   55.52    3.65
   4   9  -7   52.70    6.06
   4   9  -7   55.56    2.89
   4   9  -7   57.09    3.56
   4   9  -6  206.96    9.16
   4   9  -6  224.97    9.67
   4   9  -6  202.66    9.21
   4   9  -6  207.60    9.55
   4   9  -6  216.43   13.02
   4   9  -6  212.97    9.33
   4   9  -6  225.45    8.78
   4   9  -5  159.27    7.42
   4   9  -5  179.53    7.75
   4   9  -5  178.02    7.19
   4   9  -5  177.79    8.12
   4   9  -5  162.23    7.37
   4   9  -5  176.22    7.77
   4   9  -5  174.55    8.02
   4   9  -5  182.69   11.48
   4   9  -4  381.12   14.51
   4   9  -4  333.97   14.88
   4   9  -4  396.04   15.43
   4   9  -4  354.69   14.66
   4   9  -4  373.16   15.15
   4   9  -4  362.07   14.88
   4   9  -3   72.85    4.19
   4   9  -3   79.11    4.58
   4   9  -3   79.58    3.78
   4   9  -3   86.86    4.25
   4   9  -3   68.31    3.94
   4   9  -3   83.97    4.55
   4   9  -3   85.71    4.58
   4   9  -3   82.37    7.36
   4   9  -2   46.61    3.19
   4   9  -2   44.38    3.24
   4   9  -2   48.05    2.96
   4   9  -2   48.73    3.58
   4   9  -2   36.58    2.73
   4   9  -2   46.14    3.41
   4   9  -2   43.08    3.21
   4   9  -2   48.32    5.77
   4   9  -1   36.37    2.57
   4   9  -1   39.16    3.04
   4   9  -1   37.94    3.06
   4   9  -1   35.39    2.61
   4   9  -1   38.16    3.17
   4   9  -1   41.75    3.31
   4   9  -1   34.85    2.89
   4   9  -1   28.87    4.95
   4   9   0  517.44   21.75
   4   9   0  550.83   22.11
   4   9   0  556.13   22.02
   4   9   0  582.40   22.36
   4   9   0  545.29   22.18
   4   9   0  541.70   25.47
   4   9   0  530.13   21.99
   4   9   0  556.65   21.67
   4   9   0  551.69   21.39
   4   9   1  233.24   10.12
   4   9   1  234.97   10.41
   4   9   1  257.02   10.63
   4   9   1  234.89   10.16
   4   9   1  215.03   12.94
   4   9   1  233.51    9.89
   4   9   2    7.45    2.24
   4   9   2    5.74    1.82
   4   9   2    9.55    2.33
   4   9   2    7.16    2.08
   4   9   2   10.73    1.66
   4   9   2    6.50    1.47
   4   9   3   66.69    4.12
   4   9   3   69.99    4.24
   4   9   3   61.03    3.82
   4   9   3   74.93    4.30
   4   9   4  138.75    6.38
   4   9   4  132.88    6.43
   4   9   4  124.68    6.19
   4   9   4  132.19    6.47
   4   9   5  181.85    8.07
   4   9   5  182.67    7.90
   4   9   5  170.60    7.91
   4   9   6   15.55    1.74
   4   9   6   16.45    2.23
   4   9   6   17.49    2.01
   4   9   6   14.55    2.03
   4   9   7   59.74    3.31
   4   9   7   60.20    3.36
   4   9   7   59.31    3.48
   4   9   8    1.37    1.07
   4   9   8    2.91    1.39
   4   9   8   -1.13    1.23
   4   9   9  144.01    6.05
   4   9   9  141.49    6.04
  -4 -10  19    0.86    1.13
   4  10 -18   39.58    2.40
   4  10 -17    8.78    1.33
   4  10 -17    8.46    1.54
   4  10 -16   -0.56    1.35
   4  10 -16    2.03    1.51
   4  10 -15   25.32    2.33
   4  10 -14   85.02    4.61
   4  10 -13   28.09    2.65
   4  10 -13   22.27    2.47
   4  10 -13   23.70    2.12
   4  10 -12   20.10    2.50
   4  10 -12   20.02    2.37
   4  10 -12   20.33    2.15
   4  10 -12   18.53    2.02
   4  10 -11    8.64    2.24
   4  10 -11    7.00    1.87
   4  10 -11    6.54    1.74
   4  10 -10    2.92    2.16
   4  10 -10    3.23    1.82
   4  10 -10    5.21    1.81
   4  10  -9  186.24    8.98
   4  10  -9  205.63    8.82
   4  10  -9  199.36    8.84
   4  10  -9  192.02   12.08
   4  10  -9  196.97    8.53
   4  10  -9  188.97    7.96
   4  10  -8   17.94    2.56
   4  10  -8   16.51    2.38
   4  10  -8   11.18    2.08
   4  10  -8   15.97    2.29
   4  10  -8   11.99    4.09
   4  10  -8   14.32    1.60
   4  10  -8   14.52    1.97
   4  10  -7   24.01    2.17
   4  10  -7   23.81    2.69
   4  10  -7   22.98    2.13
   4  10  -7   26.17    2.61
   4  10  -7   23.63    4.64
   4  10  -7   24.16    2.30
   4  10  -7   25.26    1.93
   4  10  -6   41.83    3.37
   4  10  -6   40.18    2.66
   4  10  -6   42.30    2.94
   4  10  -6   44.45    3.42
   4  10  -6   46.13    3.36
   4  10  -6   39.11    5.63
   4  10  -6   43.56    2.90
   4  10  -6   46.53    2.57
   4  10  -5  414.57   17.23
   4  10  -5  434.25   17.60
   4  10  -5  420.76   17.50
   4  10  -5  424.63   16.67
   4  10  -5  422.19   17.02
   4  10  -4   25.57    2.76
   4  10  -4   31.24    2.31
   4  10  -4   26.93    2.10
   4  10  -4   27.78    2.65
   4  10  -4   25.98    2.67
   4  10  -4   20.86    4.58
   4  10  -3   10.79    1.85
   4  10  -3    8.77    2.16
   4  10  -3    8.51    2.05
   4  10  -3    9.63    1.64
   4  10  -3   11.28    1.65
   4  10  -3   13.62    2.48
   4  10  -3   10.46    2.10
   4  10  -3   14.70    4.05
   4  10  -2   10.35    1.97
   4  10  -2   12.11    2.26
   4  10  -2   11.64    2.02
   4  10  -2   11.94    1.67
   4  10  -2   10.49    2.41
   4  10  -2   15.31    2.06
   4  10  -2   11.08    3.63
   4  10  -1  444.57   18.38
   4  10  -1  455.53   18.70
   4  10  -1  467.12   18.72
   4  10  -1  469.63   18.92
   4  10  -1  496.48   19.13
   4  10  -1  455.12   18.76
   4  10  -1  462.10   18.34
   4  10   0   62.26    3.58
   4  10   0   63.93    3.90
   4  10   0   71.27    4.27
   4  10   0   73.26    3.87
   4  10   0   64.57    3.41
   4  10   1  179.92    7.95
   4  10   1  194.26    8.30
   4  10   1  200.08    8.45
   4  10   1  176.86    7.95
   4  10   1  172.94    7.66
   4  10   2  156.07    7.25
   4  10   2  165.85    7.57
   4  10   2  155.63    7.56
   4  10   3  253.65   10.51
   4  10   3  252.43   10.73
   4  10   3  264.45   10.81
   4  10   3  233.16   10.58
   4  10   4  260.98   11.08
   4  10   4  271.66   11.29
   4  10   4  278.29   11.31
   4  10   4  261.42   11.10
   4  10   5   70.34    3.84
   4  10   5   73.69    3.68
   4  10   5   70.55    3.77
   4  10   5   68.40    3.51
   4  10   6   11.71    1.52
   4  10   6   13.89    1.63
   4  10   7    9.59    1.37
   4  10   7    8.77    1.25
   4  10   7    8.20    1.13
   4  10   8   59.77    2.82
   4  10   8   66.42    2.95
   4  11 -17   -0.37    0.91
   4  11 -17   -0.36    1.05
   4  11 -16   20.81    1.77
   4  11 -16   17.30    1.41
   4  11 -15   25.13    2.10
   4  11 -15   20.24    2.02
   4  11 -15   20.08    1.62
   4  11 -14   19.95    2.18
   4  11 -14   22.90    2.13
   4  11 -14   20.65    1.71
   4  11 -13    1.05    1.31
   4  11 -13    0.32    1.62
   4  11 -13    0.59    1.45
   4  11 -13    0.33    1.20
   4  11 -12    0.75    1.77
   4  11 -12    0.90    1.50
   4  11 -12    2.33    1.42
   4  11 -12    0.44    1.40
   4  11 -12    1.16    1.29
   4  11 -11  378.19   16.02
   4  11 -11  389.42   15.82
   4  11 -11  352.62   15.68
   4  11 -11  402.82   15.91
   4  11 -11  408.09   15.56
   4  11 -10   31.55    2.86
   4  11 -10   35.15    2.59
   4  11 -10   31.83    2.69
   4  11 -10   36.81    2.80
   4  11 -10   34.12    2.34
   4  11  -9   31.74    2.39
   4  11  -9   28.70    2.72
   4  11  -9   33.66    2.77
   4  11  -9   31.69    2.26
   4  11  -8    5.66    1.42
   4  11  -8    4.12    1.95
   4  11  -8    4.83    1.83
   4  11  -8    3.94    1.39
   4  11  -7   18.61    2.47
   4  11  -7   19.27    1.89
   4  11  -7   18.95    2.48
   4  11  -7   18.59    2.25
   4  11  -7   18.32    1.76
   4  11  -6   99.85    5.34
   4  11  -6  101.30    4.72
   4  11  -6  100.22    4.97
   4  11  -6  102.91    5.45
   4  11  -6  104.70    5.34
   4  11  -5   -0.55    1.18
   4  11  -5    2.07    1.80
   4  11  -5    1.78    1.65
   4  11  -4    3.15    1.82
   4  11  -4    3.33    1.72
   4  11  -4    1.17    1.16
   4  11  -4    2.74    2.12
   4  11  -4    0.83    1.71
   4  11  -3   49.73    2.90
   4  11  -3   43.94    3.13
   4  11  -3   46.49    2.64
   4  11  -3   53.29    3.34
   4  11  -3   55.63    3.63
   4  11  -3   49.92    3.31
   4  11  -2    0.34    1.46
   4  11  -2    1.33    1.81
   4  11  -2    0.85    1.47
   4  11  -2    2.19    2.04
   4  11  -2    1.94    1.59
   4  11  -2    0.24    1.04
   4  11  -1    3.05    1.54
   4  11  -1    1.88    1.80
   4  11  -1    1.50    1.98
   4  11  -1    2.51    1.48
   4  11  -1    2.48    1.02
   4  11   0  115.49    5.61
   4  11   0  108.88    5.21
   4  11   0  110.79    5.31
   4  11   1    1.72    1.54
   4  11   1    0.23    1.65
   4  11   2    4.68    1.52
   4  11   2    5.38    1.74
   4  11   2    4.75    1.61
   4  11   3   79.18    3.98
   4  11   3   79.95    4.10
   4  11   3   78.62    3.90
   4  11   4    3.85    1.32
   4  11   4    3.66    1.38
   4  11   4    2.46    1.06
   4  11   5    6.23    1.20
   4  11   5    4.13    1.16
   4  11   6    2.32    0.91
   4  11   6    3.03    0.79
   4  12 -16   25.83    1.85
   4  12 -16   32.06    1.93
   4  12 -15    0.45    1.09
   4  12 -15    2.09    1.17
   4  12 -14    1.96    1.29
   4  12 -14    2.19    1.20
   4  12 -13    0.42    1.38
   4  12 -13    1.29    1.23
   4  12 -13   -0.12    1.10
   4  12 -12    7.17    1.60
   4  12 -12   10.36    1.52
   4  12 -12    7.92    1.49
   4  12 -12   10.08    1.47
   4  12 -11    3.34    1.62
   4  12 -11    4.78    1.33
   4  12 -11    4.70    1.47
   4  12 -11    7.06    1.51
   4  12 -10   85.16    4.48
   4  12 -10   90.38    4.55
   4  12  -9    3.53    1.58
   4  12  -9    2.31    1.64
   4  12  -8    1.24    1.63
   4  12  -8   -0.25    1.53
   4  12  -8    1.98    1.78
   4  12  -7    5.31    1.71
   4  12  -7    6.41    1.69
   4  12  -7    3.95    1.91
   4  12  -6   98.86    4.65
   4  12  -6   96.67    4.90
   4  12  -5    3.35    1.50
   4  12  -5    2.49    1.50
   4  12  -5    2.64    1.54
   4  12  -4   14.57    1.77
   4  12  -4   19.26    2.35
   4  12  -4   17.92    1.96
   4  12  -4   20.47    2.08
   4  12  -3    7.75    1.41
   4  12  -3   10.65    2.02
   4  12  -3    7.72    1.61
   4  12  -3   10.46    1.76
[truncated: 246,047 more chars]
