# Supplementary material for: Isolation of Anionic N‐Heterocyclic Olefins and Their Versatile Reactivity
Source: Angew Chem Int Ed Engl. 2025 Oct 6;64(48):e202516374. doi: 10.1002/anie.202516374 (PMC12643338; doi:10.1002/anie.202516374)
Supplement: Supplementary file 2 — Supporting Information [file ANIE-64-e202516374-s001.zip › 8.cif]

data_SMA-102_auto_a                                 
_publ_contact_author_name                           'Professor Viktoria H. Gessner'
_publ_contact_author_address
;
Lehrstuhl fuer Anorganische Chemie II
Ruhr-Universitaet Bochum
Universitaetsstr. 150
44801 Bochum
Germany
;

_publ_contact_author_phone                          '+49 234 32-24174'
_publ_contact_author_fax                            '+49 234 32-14174'
_publ_contact_author_email                          viktoria.gessner@rub.de
_publ_requested_journal                             'journal xy'
_publ_requested_category                            chemistry
_publ_section_title                                 'section xy'
_publ_contact_letter
;
Please consider this CIF for submission to the Cambridge Crystallographic
Data Centre. I certify that all authors have seen and approved of this
submission, that all have made significant scientific contributions to the
work reported, and that all share responsibility and accountability for
the results.
This CIF  is submitted as a personal communication
This CIF is submitted as part of a journal submission
;

_publ_section_abstract
;
abstract of publication
;

_publ_section_references
;
references
;

loop_

 _publ_author_name
 _publ_author_address
 _publ_author_email
 _publ_author_footnote
'Author 1'
;
Lehrstuhl fuer Anorganische Chemie II
Ruhr-Universitaet Bochum
Universitaetsstr. 150
44801 Bochum
Germany
;
?
''
'Author 2'
;
Lehrstuhl fuer Anorganische Chemie II
Ruhr-Universitaet Bochum
Universitaetsstr. 150
44801 Bochum
Germany
;
?
''
'Author 3'
;
Lehrstuhl fuer Organische Chemie I
Ruhr-Universitaet Bochum
Universitaetsstr. 150
44801 Bochum
Germany
;
?
''
#

_audit_creation_method                              SHELXL-2019/3
_shelx_SHELXL_version_number                        2019/3
_chemical_name_systematic                           ?
_chemical_name_common                               ?
_chemical_melting_point                             ?
_chemical_formula_moiety                            'C27 H31 N3 O2'
_chemical_formula_sum                               'C27 H31 N3 O2'
_chemical_formula_weight                            429.55
loop_
 _atom_type_symbol
 _atom_type_description
 _atom_type_scat_dispersion_real
 _atom_type_scat_dispersion_imag
 _atom_type_scat_source
 'C'  'C'   0.0181   0.0091
 'International Tables Vol C Tables 4.2.6.8 and 6.1.1.4'
 'H'  'H'   0.0000   0.0000
 'International Tables Vol C Tables 4.2.6.8 and 6.1.1.4'
 'N'  'N'   0.0311   0.0180
 'International Tables Vol C Tables 4.2.6.8 and 6.1.1.4'
 'O'  'O'   0.0492   0.0322
 'International Tables Vol C Tables 4.2.6.8 and 6.1.1.4'

#

_space_group_crystal_system                         monoclinic
_space_group_IT_number                              14
_space_group_name_H-M_alt                           'P 21/n'
_space_group_name_Hall                              '-P 2yn'
_shelx_space_group_comment
;
The symmetry employed for this shelxl refinement is uniquely defined
by the following loop, which should always be used as a source of
symmetry information in preference to the above space-group names.
They are only intended as comments.
;
loop_
 _space_group_symop_operation_xyz
 'x, y, z'
 '-x+1/2, y+1/2, -z+1/2'
 '-x, -y, -z'
 'x-1/2, -y-1/2, z-1/2'

#

_cell_length_a                                      16.2342(6)
_cell_length_b                                      8.3809(3)
_cell_length_c                                      17.3585(8)
_cell_angle_alpha                                   90
_cell_angle_beta                                    100.631(4)
_cell_angle_gamma                                   90
_cell_volume                                        2321.21(16)
_cell_formula_units_Z                               4
_cell_measurement_temperature                       100(2)
_cell_measurement_reflns_used                       11886
_cell_measurement_theta_min                         3.3760
_cell_measurement_theta_max                         76.5370
_exptl_crystal_description                          plate
_exptl_crystal_colour                               colourless
_exptl_crystal_density_meas                         ?
_exptl_crystal_density_method                       ?
_exptl_crystal_density_diffrn                       1.229          
_exptl_crystal_F_000                                920
_exptl_transmission_factor_min                      ?
_exptl_transmission_factor_max                      ?
_exptl_crystal_size_max                             0.250
_exptl_crystal_size_mid                             0.190
_exptl_crystal_size_min                             0.130
_exptl_absorpt_coefficient_mu                       0.616
_shelx_estimated_absorpt_T_min                      0.861
_shelx_estimated_absorpt_T_max                      0.924
_exptl_absorpt_correction_type                      gaussian
_exptl_absorpt_correction_T_min                     0.460
_exptl_absorpt_correction_T_max                     1.000
_exptl_absorpt_process_details
;
CrysAlisPro 1.171.41.93a (Rigaku Oxford Diffraction, 2020)
Numerical absorption correction based on gaussian integration over
a multifaceted crystal model
Empirical absorption correction using spherical harmonics,
implemented in SCALE3 ABSPACK scaling algorithm.
;
_exptl_absorpt_special_details                      ?
_diffrn_ambient_temperature                         100(2)
_diffrn_radiation_wavelength                        1.54184
_diffrn_radiation_type                              CuK\a
_diffrn_source                                      'micro-focus sealed X-ray tube'
_diffrn_measurement_device_type                     'XtaLAB Synergy, Dualflex, HyPix'
_diffrn_measurement_method                          '\w scans'
_diffrn_detector_area_resol_mean                    10.0000
_diffrn_reflns_number                               24285
_diffrn_reflns_av_unetI/netI                        0.0359
_diffrn_reflns_av_R_equivalents                     0.0611
_diffrn_reflns_limit_h_min                          -19
_diffrn_reflns_limit_h_max                          20
_diffrn_reflns_limit_k_min                          -10
_diffrn_reflns_limit_k_max                          10
_diffrn_reflns_limit_l_min                          -20
_diffrn_reflns_limit_l_max                          21
_diffrn_reflns_theta_min                            4.128
_diffrn_reflns_theta_max                            76.816
_diffrn_reflns_theta_full                           67.684
_diffrn_measured_fraction_theta_max                 0.959
_diffrn_measured_fraction_theta_full                0.997
_diffrn_reflns_Laue_measured_fraction_max           0.959
_diffrn_reflns_Laue_measured_fraction_full          0.997
_diffrn_reflns_point_group_measured_fraction_max    0.959
_diffrn_reflns_point_group_measured_fraction_full   0.997
_reflns_number_total                                4701
_reflns_number_gt                                   4029
_reflns_threshold_expression                        'I > 2\s(I)'
_reflns_Friedel_coverage                            0.000
_reflns_Friedel_fraction_max                        .
_reflns_Friedel_fraction_full                       .
_reflns_special_details
;
 Reflections were merged by SHELXL according to the crystal
 class for the calculation of statistics and refinement.
 _reflns_Friedel_fraction is defined as the number of unique
 Friedel pairs measured divided by the number that would be
 possible theoretically, ignoring centric projections and
 systematic absences.
;
_computing_data_collection                          'CrysAlisPro 1.171.41.93a (Rigaku OD, 2020)'
_computing_cell_refinement                          'CrysAlisPro 1.171.41.93a (Rigaku OD, 2020)'
_computing_data_reduction                           'CrysAlisPro 1.171.41.93a (Rigaku OD, 2020)'
_computing_structure_solution                       'SHELXT 2018/2 (Sheldrick, 2018)'
_computing_structure_refinement                     'SHELXL-2019/2 (Sheldrick, 2019)'
_computing_molecular_graphics                       ?
_computing_publication_material                     ?
_refine_special_details                             ?
_refine_ls_structure_factor_coef                    Fsqd
_refine_ls_matrix_type                              full
_refine_ls_weighting_scheme                         calc
_refine_ls_weighting_details                        'w=1/[\s^2^(Fo^2^)+(0.0601P)^2^+3.7445P] where P=(Fo^2^+2Fc^2^)/3'
_atom_sites_solution_primary                        dual
_atom_sites_solution_secondary                      ?
_atom_sites_solution_hydrogens                      geom
_refine_ls_hydrogen_treatment                       constr
_refine_ls_extinction_method                        none
_refine_ls_extinction_coef                          .
_refine_ls_number_reflns                            4701
_refine_ls_number_parameters                        298
_refine_ls_number_restraints                        0
_refine_ls_R_factor_all                             0.0737
_refine_ls_R_factor_gt                              0.0656
_refine_ls_wR_factor_ref                            0.1798
_refine_ls_wR_factor_gt                             0.1738
_refine_ls_goodness_of_fit_ref                      1.086
_refine_ls_restrained_S_all                         1.086
_refine_ls_shift/su_max                             0.000
_refine_ls_shift/su_mean                            0.000
loop_
 _atom_site_label
 _atom_site_type_symbol
 _atom_site_fract_x
 _atom_site_fract_y
 _atom_site_fract_z
 _atom_site_U_iso_or_equiv
 _atom_site_adp_type
 _atom_site_occupancy
 _atom_site_site_symmetry_order  
 _atom_site_calc_flag
 _atom_site_refinement_flags_posn
 _atom_site_refinement_flags_adp
 _atom_site_refinement_flags_occupancy
 _atom_site_disorder_assembly
 _atom_site_disorder_group
N1 N 0.82018(12) 0.7553(2) 0.44763(12) 0.0241(4) Uani 1 1 d . . . . .
C1 C 0.71864(14) 0.7490(3) 0.32442(14) 0.0249(5) Uani 1 1 d . . . . .
O2 O 0.63827(11) 0.8139(2) 0.56893(11) 0.0321(4) Uani 1 1 d . . . . .
O1 O 0.91430(11) 0.8083(2) 0.55808(11) 0.0343(4) Uani 1 1 d . . . . .
N2 N 0.67457(12) 0.7772(2) 0.44968(12) 0.0247(4) Uani 1 1 d . . . . .
C2 C 0.73770(14) 0.7616(3) 0.40369(14) 0.0230(5) Uani 1 1 d . . . . .
N3 N 0.81121(15) 0.6668(3) 0.22488(15) 0.0418(6) Uani 1 1 d . . . . .
C3 C 0.77742(16) 0.7054(3) 0.27527(15) 0.0307(6) Uani 1 1 d . . . . .
C4 C 0.84274(16) 0.8168(3) 0.52277(15) 0.0274(5) Uani 1 1 d . . . . .
C5 C 0.77498(16) 0.9024(3) 0.55618(15) 0.0281(5) Uani 1 1 d . . . . .
C6 C 0.69109(15) 0.8258(3) 0.52744(15) 0.0262(5) Uani 1 1 d . . . . .
C7 C 0.79524(18) 0.8991(4) 0.64573(16) 0.0391(7) Uani 1 1 d . . . . .
H7A H 0.753643 0.962478 0.666661 0.059 Uiso 1 1 calc R U . . .
H7B H 0.851179 0.944099 0.663915 0.059 Uiso 1 1 calc R U . . .
H7C H 0.793907 0.788716 0.664038 0.059 Uiso 1 1 calc R U . . .
C8 C 0.77095(17) 1.0767(3) 0.52662(18) 0.0349(6) Uani 1 1 d . . . . .
H8A H 0.727750 1.134755 0.547891 0.052 Uiso 1 1 calc R U . . .
H8B H 0.757140 1.077714 0.469228 0.052 Uiso 1 1 calc R U . . .
H8C H 0.825416 1.128185 0.543994 0.052 Uiso 1 1 calc R U . . .
C9 C 0.63372(16) 0.7808(4) 0.27366(16) 0.0344(6) Uani 1 1 d . . . . .
H9A H 0.640509 0.798117 0.219350 0.052 Uiso 1 1 calc R U . . .
H9B H 0.608829 0.876020 0.292858 0.052 Uiso 1 1 calc R U . . .
H9C H 0.596938 0.688917 0.275987 0.052 Uiso 1 1 calc R U . . .
C10 C 0.58921(14) 0.7229(3) 0.42176(14) 0.0248(5) Uani 1 1 d . . . . .
C11 C 0.57163(16) 0.5601(3) 0.41424(15) 0.0277(5) Uani 1 1 d . . . . .
C12 C 0.48846(16) 0.5136(3) 0.39015(15) 0.0304(5) Uani 1 1 d . . . . .
H12 H 0.475596 0.403141 0.384278 0.036 Uiso 1 1 calc R U . . .
C13 C 0.42392(16) 0.6242(3) 0.37450(15) 0.0294(5) Uani 1 1 d . . . . .
C14 C 0.44370(15) 0.7864(3) 0.38286(14) 0.0278(5) Uani 1 1 d . . . . .
H14 H 0.400025 0.863150 0.371862 0.033 Uiso 1 1 calc R U . . .
C15 C 0.52615(15) 0.8382(3) 0.40700(14) 0.0265(5) Uani 1 1 d . . . . .
C16 C 0.54559(16) 1.0141(3) 0.41424(16) 0.0293(5) Uani 1 1 d . . . . .
H16A H 0.493789 1.075385 0.398551 0.044 Uiso 1 1 calc R U . . .
H16B H 0.585271 1.041987 0.380149 0.044 Uiso 1 1 calc R U . . .
H16C H 0.570338 1.039327 0.468729 0.044 Uiso 1 1 calc R U . . .
C17 C 0.63921(17) 0.4351(3) 0.42959(17) 0.0336(6) Uani 1 1 d . . . . .
H17A H 0.618878 0.343015 0.455426 0.050 Uiso 1 1 calc R U . . .
H17B H 0.688848 0.479583 0.463548 0.050 Uiso 1 1 calc R U . . .
H17C H 0.653916 0.401310 0.379800 0.050 Uiso 1 1 calc R U . . .
C18 C 0.33416(16) 0.5708(4) 0.35073(16) 0.0360(6) Uani 1 1 d . . . . .
H18A H 0.302271 0.652290 0.317303 0.054 Uiso 1 1 calc R U . . .
H18B H 0.309569 0.555256 0.397680 0.054 Uiso 1 1 calc R U . . .
H18C H 0.332279 0.470092 0.321766 0.054 Uiso 1 1 calc R U . . .
C19 C 0.89017(14) 0.7115(3) 0.41044(14) 0.0251(5) Uani 1 1 d . . . . .
C20 C 0.93339(15) 0.8333(3) 0.37946(16) 0.0296(5) Uani 1 1 d . . . . .
C21 C 0.99885(16) 0.7894(3) 0.34235(17) 0.0346(6) Uani 1 1 d . . . . .
H21 H 1.027957 0.869967 0.319665 0.042 Uiso 1 1 calc R U . . .
C22 C 1.02296(15) 0.6313(4) 0.33745(17) 0.0348(6) Uani 1 1 d . . . . .
C23 C 0.98128(15) 0.5145(3) 0.37274(16) 0.0311(6) Uani 1 1 d . . . . .
H23 H 0.998638 0.406489 0.371304 0.037 Uiso 1 1 calc R U . . .
C24 C 0.91495(15) 0.5521(3) 0.40999(15) 0.0271(5) Uani 1 1 d . . . . .
C25 C 0.90976(17) 1.0051(3) 0.38618(19) 0.0374(6) Uani 1 1 d . . . . .
H25A H 0.945257 1.072247 0.359557 0.056 Uiso 1 1 calc R U . . .
H25B H 0.917734 1.035126 0.441632 0.056 Uiso 1 1 calc R U . . .
H25C H 0.850869 1.020232 0.361755 0.056 Uiso 1 1 calc R U . . .
C26 C 0.87208(17) 0.4224(3) 0.44772(16) 0.0319(6) Uani 1 1 d . . . . .
H26A H 0.910599 0.332396 0.461113 0.048 Uiso 1 1 calc R U . . .
H26B H 0.822136 0.386582 0.411159 0.048 Uiso 1 1 calc R U . . .
H26C H 0.855582 0.463719 0.495463 0.048 Uiso 1 1 calc R U . . .
C27 C 1.09441(18) 0.5867(4) 0.2966(2) 0.0491(8) Uani 1 1 d . . . . .
H27A H 1.087836 0.475704 0.278792 0.074 Uiso 1 1 calc R U . . .
H27B H 1.147771 0.598758 0.333119 0.074 Uiso 1 1 calc R U . . .
H27C H 1.093869 0.656928 0.251320 0.074 Uiso 1 1 calc R U . . .

#

loop_
 _atom_site_aniso_label
 _atom_site_aniso_U_11
 _atom_site_aniso_U_22
 _atom_site_aniso_U_33
 _atom_site_aniso_U_23
 _atom_site_aniso_U_13
 _atom_site_aniso_U_12
N1 0.0218(9) 0.0211(10) 0.0284(10) 0.0004(8) 0.0020(8) -0.0002(8)
C1 0.0231(11) 0.0205(11) 0.0306(12) 0.0006(9) 0.0038(9) 0.0005(9)
O2 0.0328(9) 0.0322(10) 0.0329(10) -0.0035(7) 0.0102(8) -0.0009(8)
O1 0.0285(9) 0.0313(10) 0.0387(10) -0.0016(8) -0.0050(8) 0.0006(7)
N2 0.0235(10) 0.0217(10) 0.0287(10) -0.0039(8) 0.0042(8) -0.0017(8)
C2 0.0212(11) 0.0165(10) 0.0310(12) 0.0010(9) 0.0038(9) 0.0011(8)
N3 0.0366(13) 0.0494(15) 0.0404(14) 0.0014(11) 0.0098(11) 0.0060(11)
C3 0.0281(12) 0.0345(13) 0.0292(13) 0.0006(11) 0.0044(10) -0.0021(10)
C4 0.0294(12) 0.0199(11) 0.0312(13) 0.0015(9) 0.0010(10) -0.0023(9)
C5 0.0295(12) 0.0227(12) 0.0311(13) -0.0043(10) 0.0029(10) -0.0020(10)
C6 0.0293(12) 0.0187(11) 0.0300(12) -0.0007(9) 0.0035(10) 0.0015(9)
C7 0.0377(15) 0.0449(16) 0.0325(14) -0.0071(12) 0.0006(11) -0.0063(12)
C8 0.0354(14) 0.0204(12) 0.0497(16) -0.0055(11) 0.0097(12) -0.0017(10)
C9 0.0269(13) 0.0422(15) 0.0330(14) -0.0029(12) 0.0025(10) 0.0050(11)
C10 0.0220(11) 0.0241(12) 0.0288(12) -0.0031(9) 0.0057(9) -0.0031(9)
C11 0.0299(12) 0.0233(12) 0.0293(12) -0.0025(10) 0.0040(10) -0.0027(10)
C12 0.0307(13) 0.0258(12) 0.0346(13) -0.0024(10) 0.0058(10) -0.0064(10)
C13 0.0279(12) 0.0330(13) 0.0276(12) -0.0013(10) 0.0057(10) -0.0070(10)
C14 0.0234(11) 0.0308(13) 0.0297(12) -0.0003(10) 0.0059(9) 0.0004(10)
C15 0.0272(12) 0.0249(12) 0.0280(12) -0.0022(9) 0.0067(10) -0.0010(9)
C16 0.0262(12) 0.0236(12) 0.0385(14) -0.0010(10) 0.0076(10) 0.0005(10)
C17 0.0338(14) 0.0211(12) 0.0442(15) -0.0035(11) 0.0026(11) 0.0000(10)
C18 0.0292(13) 0.0430(15) 0.0350(14) -0.0022(12) 0.0040(11) -0.0096(12)
C19 0.0192(11) 0.0238(12) 0.0309(12) 0.0005(10) 0.0012(9) -0.0003(9)
C20 0.0228(12) 0.0264(12) 0.0382(14) 0.0020(10) 0.0017(10) -0.0004(10)
C21 0.0214(12) 0.0374(15) 0.0452(16) 0.0037(12) 0.0067(11) -0.0036(10)
C22 0.0206(12) 0.0408(15) 0.0415(15) -0.0062(12) 0.0015(10) 0.0019(11)
C23 0.0250(12) 0.0273(12) 0.0384(14) -0.0051(11) -0.0015(10) 0.0031(10)
C24 0.0256(12) 0.0224(11) 0.0304(13) -0.0015(9) -0.0025(10) 0.0010(9)
C25 0.0299(13) 0.0248(13) 0.0575(18) 0.0094(12) 0.0082(12) -0.0017(11)
C26 0.0366(14) 0.0196(11) 0.0377(14) -0.0016(10) 0.0024(11) 0.0000(10)
C27 0.0289(14) 0.061(2) 0.059(2) -0.0091(16) 0.0118(13) 0.0042(14)

#

_geom_special_details
;
 All esds (except the esd in the dihedral angle between two l.s. planes)
 are estimated using the full covariance matrix.  The cell esds are taken
 into account individually in the estimation of esds in distances, angles
 and torsion angles; correlations between esds in cell parameters are only
 used when they are defined by crystal symmetry.  An approximate (isotropic)
 treatment of cell esds is used for estimating esds involving l.s. planes.
;
loop_
 _geom_bond_atom_site_label_1
 _geom_bond_atom_site_label_2
 _geom_bond_distance
 _geom_bond_site_symmetry_2
 _geom_bond_publ_flag
N1 C4 1.387(3) . ?
N1 C2 1.414(3) . ?
N1 C19 1.454(3) . ?
C1 C2 1.358(3) . ?
C1 C3 1.439(3) . ?
C1 C9 1.516(3) . ?
O2 C6 1.221(3) . ?
O1 C4 1.211(3) . ?
N2 C6 1.388(3) . ?
N2 C2 1.416(3) . ?
N2 C10 1.454(3) . ?
N3 C3 1.161(4) . ?
C4 C5 1.516(4) . ?
C5 C6 1.505(3) . ?
C5 C7 1.529(4) . ?
C5 C8 1.545(4) . ?
C7 H7A 0.9800 . ?
C7 H7B 0.9800 . ?
C7 H7C 0.9800 . ?
C8 H8A 0.9800 . ?
C8 H8B 0.9800 . ?
C8 H8C 0.9800 . ?
C9 H9A 0.9800 . ?
C9 H9B 0.9800 . ?
C9 H9C 0.9800 . ?
C10 C11 1.394(3) . ?
C10 C15 1.397(3) . ?
C11 C12 1.394(4) . ?
C11 C17 1.505(4) . ?
C12 C13 1.388(4) . ?
C12 H12 0.9500 . ?
C13 C14 1.398(4) . ?
C13 C18 1.507(3) . ?
C14 C15 1.396(3) . ?
C14 H14 0.9500 . ?
C15 C16 1.508(3) . ?
C16 H16A 0.9800 . ?
C16 H16B 0.9800 . ?
C16 H16C 0.9800 . ?
C17 H17A 0.9800 . ?
C17 H17B 0.9800 . ?
C17 H17C 0.9800 . ?
C18 H18A 0.9800 . ?
C18 H18B 0.9800 . ?
C18 H18C 0.9800 . ?
C19 C24 1.396(3) . ?
C19 C20 1.401(3) . ?
C20 C21 1.390(4) . ?
C20 C25 1.500(4) . ?
C21 C22 1.389(4) . ?
C21 H21 0.9500 . ?
C22 C23 1.394(4) . ?
C22 C27 1.514(4) . ?
C23 C24 1.391(4) . ?
C23 H23 0.9500 . ?
C24 C26 1.504(4) . ?
C25 H25A 0.9800 . ?
C25 H25B 0.9800 . ?
C25 H25C 0.9800 . ?
C26 H26A 0.9800 . ?
C26 H26B 0.9800 . ?
C26 H26C 0.9800 . ?
C27 H27A 0.9800 . ?
C27 H27B 0.9800 . ?
C27 H27C 0.9800 . ?

#

loop_
 _geom_angle_atom_site_label_1
 _geom_angle_atom_site_label_2
 _geom_angle_atom_site_label_3
 _geom_angle
 _geom_angle_site_symmetry_1
 _geom_angle_site_symmetry_3
 _geom_angle_publ_flag
C4 N1 C2 123.5(2) . . ?
C4 N1 C19 114.76(19) . . ?
C2 N1 C19 120.65(19) . . ?
C2 C1 C3 124.6(2) . . ?
C2 C1 C9 126.0(2) . . ?
C3 C1 C9 109.3(2) . . ?
C6 N2 C2 123.0(2) . . ?
C6 N2 C10 114.67(19) . . ?
C2 N2 C10 121.83(19) . . ?
C1 C2 N1 124.0(2) . . ?
C1 C2 N2 121.7(2) . . ?
N1 C2 N2 114.3(2) . . ?
N3 C3 C1 167.0(3) . . ?
O1 C4 N1 121.1(2) . . ?
O1 C4 C5 122.0(2) . . ?
N1 C4 C5 116.8(2) . . ?
C6 C5 C4 110.3(2) . . ?
C6 C5 C7 109.9(2) . . ?
C4 C5 C7 110.2(2) . . ?
C6 C5 C8 108.2(2) . . ?
C4 C5 C8 108.0(2) . . ?
C7 C5 C8 110.0(2) . . ?
O2 C6 N2 121.2(2) . . ?
O2 C6 C5 122.0(2) . . ?
N2 C6 C5 116.6(2) . . ?
C5 C7 H7A 109.5 . . ?
C5 C7 H7B 109.5 . . ?
H7A C7 H7B 109.5 . . ?
C5 C7 H7C 109.5 . . ?
H7A C7 H7C 109.5 . . ?
H7B C7 H7C 109.5 . . ?
C5 C8 H8A 109.5 . . ?
C5 C8 H8B 109.5 . . ?
H8A C8 H8B 109.5 . . ?
C5 C8 H8C 109.5 . . ?
H8A C8 H8C 109.5 . . ?
H8B C8 H8C 109.5 . . ?
C1 C9 H9A 109.5 . . ?
C1 C9 H9B 109.5 . . ?
H9A C9 H9B 109.5 . . ?
C1 C9 H9C 109.5 . . ?
H9A C9 H9C 109.5 . . ?
H9B C9 H9C 109.5 . . ?
C11 C10 C15 122.0(2) . . ?
C11 C10 N2 120.2(2) . . ?
C15 C10 N2 117.7(2) . . ?
C12 C11 C10 118.2(2) . . ?
C12 C11 C17 119.5(2) . . ?
C10 C11 C17 122.3(2) . . ?
C13 C12 C11 121.7(2) . . ?
C13 C12 H12 119.1 . . ?
C11 C12 H12 119.1 . . ?
C12 C13 C14 118.6(2) . . ?
C12 C13 C18 120.8(2) . . ?
C14 C13 C18 120.6(2) . . ?
C15 C14 C13 121.5(2) . . ?
C15 C14 H14 119.2 . . ?
C13 C14 H14 119.2 . . ?
C14 C15 C10 118.0(2) . . ?
C14 C15 C16 120.2(2) . . ?
C10 C15 C16 121.8(2) . . ?
C15 C16 H16A 109.5 . . ?
C15 C16 H16B 109.5 . . ?
H16A C16 H16B 109.5 . . ?
C15 C16 H16C 109.5 . . ?
H16A C16 H16C 109.5 . . ?
H16B C16 H16C 109.5 . . ?
C11 C17 H17A 109.5 . . ?
C11 C17 H17B 109.5 . . ?
H17A C17 H17B 109.5 . . ?
C11 C17 H17C 109.5 . . ?
H17A C17 H17C 109.5 . . ?
H17B C17 H17C 109.5 . . ?
C13 C18 H18A 109.5 . . ?
C13 C18 H18B 109.5 . . ?
H18A C18 H18B 109.5 . . ?
C13 C18 H18C 109.5 . . ?
H18A C18 H18C 109.5 . . ?
H18B C18 H18C 109.5 . . ?
C24 C19 C20 122.0(2) . . ?
C24 C19 N1 119.6(2) . . ?
C20 C19 N1 118.3(2) . . ?
C21 C20 C19 117.7(2) . . ?
C21 C20 C25 121.2(2) . . ?
C19 C20 C25 121.1(2) . . ?
C22 C21 C20 121.9(3) . . ?
C22 C21 H21 119.0 . . ?
C20 C21 H21 119.0 . . ?
C21 C22 C23 118.5(2) . . ?
C21 C22 C27 120.8(3) . . ?
C23 C22 C27 120.6(3) . . ?
C24 C23 C22 121.7(2) . . ?
C24 C23 H23 119.1 . . ?
C22 C23 H23 119.1 . . ?
C23 C24 C19 117.9(2) . . ?
C23 C24 C26 119.9(2) . . ?
C19 C24 C26 122.2(2) . . ?
C20 C25 H25A 109.5 . . ?
C20 C25 H25B 109.5 . . ?
H25A C25 H25B 109.5 . . ?
C20 C25 H25C 109.5 . . ?
H25A C25 H25C 109.5 . . ?
H25B C25 H25C 109.5 . . ?
C24 C26 H26A 109.5 . . ?
C24 C26 H26B 109.5 . . ?
H26A C26 H26B 109.5 . . ?
C24 C26 H26C 109.5 . . ?
H26A C26 H26C 109.5 . . ?
H26B C26 H26C 109.5 . . ?
C22 C27 H27A 109.5 . . ?
C22 C27 H27B 109.5 . . ?
H27A C27 H27B 109.5 . . ?
C22 C27 H27C 109.5 . . ?
H27A C27 H27C 109.5 . . ?
H27B C27 H27C 109.5 . . ?

#

loop_
 _geom_torsion_atom_site_label_1
 _geom_torsion_atom_site_label_2
 _geom_torsion_atom_site_label_3
 _geom_torsion_atom_site_label_4
 _geom_torsion
 _geom_torsion_site_symmetry_1
 _geom_torsion_site_symmetry_2
 _geom_torsion_site_symmetry_3
 _geom_torsion_site_symmetry_4
 _geom_torsion_publ_flag
C3 C1 C2 N1 9.1(4) . . . . ?
C9 C1 C2 N1 -169.7(2) . . . . ?
C3 C1 C2 N2 -168.7(2) . . . . ?
C9 C1 C2 N2 12.5(4) . . . . ?
C4 N1 C2 C1 158.8(2) . . . . ?
C19 N1 C2 C1 -8.9(3) . . . . ?
C4 N1 C2 N2 -23.3(3) . . . . ?
C19 N1 C2 N2 169.1(2) . . . . ?
C6 N2 C2 C1 -165.0(2) . . . . ?
C10 N2 C2 C1 23.3(3) . . . . ?
C6 N2 C2 N1 16.9(3) . . . . ?
C10 N2 C2 N1 -154.7(2) . . . . ?
C2 C1 C3 N3 166.9(12) . . . . ?
C9 C1 C3 N3 -14.1(14) . . . . ?
C2 N1 C4 O1 179.9(2) . . . . ?
C19 N1 C4 O1 -11.8(3) . . . . ?
C2 N1 C4 C5 -3.4(3) . . . . ?
C19 N1 C4 C5 164.9(2) . . . . ?
O1 C4 C5 C6 -149.2(2) . . . . ?
N1 C4 C5 C6 34.1(3) . . . . ?
O1 C4 C5 C7 -27.6(3) . . . . ?
N1 C4 C5 C7 155.7(2) . . . . ?
O1 C4 C5 C8 92.7(3) . . . . ?
N1 C4 C5 C8 -84.0(3) . . . . ?
C2 N2 C6 O2 -168.2(2) . . . . ?
C10 N2 C6 O2 4.0(3) . . . . ?
C2 N2 C6 C5 15.3(3) . . . . ?
C10 N2 C6 C5 -172.5(2) . . . . ?
C4 C5 C6 O2 143.7(2) . . . . ?
C7 C5 C6 O2 22.0(3) . . . . ?
C8 C5 C6 O2 -98.3(3) . . . . ?
C4 C5 C6 N2 -39.9(3) . . . . ?
C7 C5 C6 N2 -161.6(2) . . . . ?
C8 C5 C6 N2 78.1(3) . . . . ?
C6 N2 C10 C11 -102.3(3) . . . . ?
C2 N2 C10 C11 70.0(3) . . . . ?
C6 N2 C10 C15 74.5(3) . . . . ?
C2 N2 C10 C15 -113.2(3) . . . . ?
C15 C10 C11 C12 0.9(4) . . . . ?
N2 C10 C11 C12 177.6(2) . . . . ?
C15 C10 C11 C17 179.7(2) . . . . ?
N2 C10 C11 C17 -3.7(4) . . . . ?
C10 C11 C12 C13 -0.6(4) . . . . ?
C17 C11 C12 C13 -179.4(2) . . . . ?
C11 C12 C13 C14 0.4(4) . . . . ?
C11 C12 C13 C18 -178.2(2) . . . . ?
C12 C13 C14 C15 -0.5(4) . . . . ?
C18 C13 C14 C15 178.1(2) . . . . ?
C13 C14 C15 C10 0.8(4) . . . . ?
C13 C14 C15 C16 179.0(2) . . . . ?
C11 C10 C15 C14 -1.0(4) . . . . ?
N2 C10 C15 C14 -177.8(2) . . . . ?
C11 C10 C15 C16 -179.2(2) . . . . ?
N2 C10 C15 C16 4.1(4) . . . . ?
C4 N1 C19 C24 99.3(3) . . . . ?
C2 N1 C19 C24 -92.0(3) . . . . ?
C4 N1 C19 C20 -77.5(3) . . . . ?
C2 N1 C19 C20 91.2(3) . . . . ?
C24 C19 C20 C21 4.8(4) . . . . ?
N1 C19 C20 C21 -178.4(2) . . . . ?
C24 C19 C20 C25 -175.2(2) . . . . ?
N1 C19 C20 C25 1.6(4) . . . . ?
C19 C20 C21 C22 -1.7(4) . . . . ?
C25 C20 C21 C22 178.3(3) . . . . ?
C20 C21 C22 C23 -1.7(4) . . . . ?
C20 C21 C22 C27 179.9(3) . . . . ?
C21 C22 C23 C24 2.2(4) . . . . ?
C27 C22 C23 C24 -179.4(3) . . . . ?
C22 C23 C24 C19 0.7(4) . . . . ?
C22 C23 C24 C26 -179.6(2) . . . . ?
C20 C19 C24 C23 -4.3(4) . . . . ?
N1 C19 C24 C23 179.0(2) . . . . ?
C20 C19 C24 C26 176.0(2) . . . . ?
N1 C19 C24 C26 -0.7(4) . . . . ?

#

_refine_diff_density_max                            0.642
_refine_diff_density_min                            -0.319
_refine_diff_density_rms                            0.069
######### additional information out of the cif_od #######  
_audit_creation_date                                2025-05-22
_cell_oxdiff_length_a                               16.2385(7) 
_cell_oxdiff_length_b                               8.3856(4) 
_cell_oxdiff_length_c                               17.3386(7) 
_cell_oxdiff_angle_alpha                            89.926(4) 
_cell_oxdiff_angle_beta                             100.531(4) 
_cell_oxdiff_angle_gamma                            89.880(4) 
_cell_oxdiff_volume                                 2321.20(18) 
_cell_oxdiff_measurement_reflns_used                11876
loop_
 _exptl_crystal_face_index_h
 _exptl_crystal_face_index_k
 _exptl_crystal_face_index_l
 _exptl_crystal_face_perp_dist
-2    0   -1 0.0923
2    0    1 0.0620
0    4   -7 0.1038
-2   -4    7 0.1103
0   -5    0 0.1271
0    5    0 0.1125
-3    0   11 0.0352
-1    1  -11 0.0777
7   -1   -9 0.0865
-5    2    9 0.0682
2   -2  -10 0.0951

#

loop_
 _exptl_oxdiff_crystal_face_indexfrac_h
 _exptl_oxdiff_crystal_face_indexfrac_k
 _exptl_oxdiff_crystal_face_indexfrac_l
 _exptl_oxdiff_crystal_face_x
 _exptl_oxdiff_crystal_face_y
 _exptl_oxdiff_crystal_face_z
-2.0057  0.0027 -0.9870  0.0551  0.0654 -0.2107
2.0057 -0.0027  0.9870 -0.0551 -0.0654  0.2107
0.1055  4.1584 -7.1449 -0.3859 -0.6314 -0.6726
-1.7443 -4.3988  6.5847  0.4427  0.7240  0.5291
0.0018 -5.4435 -0.0074 -0.0755  0.9563  0.2825
-0.0168  5.4435 -0.0076  0.0755 -0.9557 -0.2846
-2.6679 -0.3966 11.1926  0.8328 -0.0209  0.5531
-1.0655  0.9390 -10.6304 -0.5760  0.0141 -0.8173
7.4897 -0.5032 -9.1751 -0.9994  0.0256 -0.0233
-5.0475  2.4138  9.3679  0.8969 -0.4271  0.1148
1.5057 -1.9986 -10.4694 -0.7547  0.4614 -0.4665

#

_oxdiff_exptl_absorpt_empirical_full_min            0.627
_oxdiff_exptl_absorpt_empirical_full_max            2.088
_oxdiff_exptl_absorpt_empirical_details
;
Empirical correction (ABSPACK) includes:
- Absorption correction using spherical harmonics
- Frame scaling
;
_diffrn_ambient_environment                         N~2~
_diffrn_source_type                                 'PhotonJet (Cu) X-ray Source'
_diffrn_radiation_probe                             x-ray
_diffrn_radiation_monochromator                     mirror
_diffrn_measurement_device                          'four-circle diffractometer'
_diffrn_detector                                    'Hybrid Pixel Array Detector'
_diffrn_detector_type                               HyPix
_diffrn_reflns_av_sigmaI/netI                       0.0582
_diffrn_orient_matrix_type                          'CrysAlisPro convention (1999,Acta A55,543-557)'
_diffrn_orient_matrix_UB_11                         -0.0575709000
_diffrn_orient_matrix_UB_12                         0.0137699000
_diffrn_orient_matrix_UB_13                         0.0611750000
_diffrn_orient_matrix_UB_21                         -0.0258405000
_diffrn_orient_matrix_UB_22                         -0.1756635000
_diffrn_orient_matrix_UB_23                         -0.0142488000
_diffrn_orient_matrix_UB_31                         0.0729985000
_diffrn_orient_matrix_UB_32                         -0.0519609000
_diffrn_orient_matrix_UB_33                         0.0649768000
_diffrn_measurement_details
;
List of Runs (angles in degrees, time in seconds):

  # Type    Start    End  Width  t~exp~   \w     \q     \k     \f   Frames
--------------------------------------------------------------------------
  1  \w   -115.00 -42.00   0.50    2.00    --  -47.05 -59.00  97.00  146
  2  \w    -48.00  23.00   0.50    2.00    --  -47.05  59.00-122.00  142
  3  \w     77.00 116.00   0.50    2.00    --   47.05  59.00-122.00   78
  4  \w   -156.00 -91.00   0.50   18.00    --  -91.75 -59.00  97.00  130
  5  \w    -65.00 -19.00   0.50   18.00    --  -91.75  59.00-122.00   92
  6  \w    140.00 166.00   0.50   18.00    --  105.89  59.00-122.00   52
  7  \w     90.00 136.00   0.50   18.00    --  105.89  59.00-122.00   92
  8  \w     38.00  64.00   0.50   18.00    --  105.89 -59.00  97.00   52
  9  \w    -11.00  16.00   0.50    2.00    --  -47.05  19.00  30.00   54
 10  \w   -104.00 -76.00   0.50    2.00    --  -47.05-125.00-150.00   56
 11  \w    -22.00  13.00   0.50    2.00    --  -47.05  19.00-180.00   70
 12  \w    -84.00 -14.00   0.50    2.00    --  -47.05 125.00-120.00  140
 13  \w   -113.00 -88.00   0.50    2.00    --  -47.05-125.00  30.00   50
 14  \w   -119.00 -84.00   0.50    2.00    --  -47.05-125.00  60.00   70
 15  \w    -10.00  62.00   0.50    2.00    --   47.05 -59.00  97.00  144
 16  \w    -48.00 -23.00   0.50   18.00    --  -91.75  45.00-150.00   50
 17  \w    -66.00 -39.00   0.50   18.00    --  -91.75  61.00  60.00   54
 18  \w   -101.00 -75.00   0.50   18.00    --  -91.75 -61.00 150.00   52
 19  \w    -47.00 -21.00   0.50   18.00    --  -91.75  45.00  90.00   52
 20  \w   -162.00-110.00   0.50   18.00    --  -91.75 -61.00 150.00  104
 21  \w    -79.00 -30.00   0.50   18.00    --  -91.75 125.00 -60.00   98
 22  \w   -166.00 -81.00   0.50   18.00    --  -91.75 -30.00 120.00  170
 23  \w     38.00 101.00   0.50   18.00    --  105.89 -94.00  60.00  126
 24  \w    144.00 178.00   0.50   18.00    --  105.89  15.00  30.00   68
 25  \w     65.00 102.00   0.50   18.00    --  105.89 -94.00 120.00   74
 26  \w     56.00 108.00   0.50   18.00    --  105.89-125.00 -60.00  104
 27  \w     63.00  95.00   0.50   18.00    --  105.89 -94.00-180.00   64
 28  \w     33.00  62.00   0.50   18.00    --  105.89 -94.00 120.00   58
 29  \w     68.00 106.00   0.50   18.00    --  105.89 -94.00-150.00   76
 30  \w     33.00  59.00   0.50   18.00    --  105.89 -94.00-180.00   52
 31  \w     34.00  65.00   0.50   18.00    --  105.89 -94.00-150.00   62
 32  \w     34.00 107.00   0.50   18.00    --  105.89-125.00 -30.00  146
 33  \w     54.00  80.00   0.50   18.00    --  105.89-125.00   0.00   52
 34  \w     94.00 135.00   0.50   18.00    --  105.89  15.00  30.00   82
 35  \w    113.00 176.00   0.50   18.00    --  105.89 125.00 150.00  126
 36  \w    128.00 178.00   0.50   18.00    --  105.89  45.00   0.00  100
 37  \w     45.00  71.00   0.50   18.00    --  105.89 -94.00   0.00   52
 38  \w     78.00 104.00   0.50   18.00    --  105.89 -94.00   0.00   52
 39  \w     75.00 104.00   0.50   18.00    --  105.89 -94.00  90.00   58
 40  \w     34.00  60.00   0.50   18.00    --  105.89 -94.00  90.00   52
 41  \w    105.00 177.00   0.50   18.00    --  105.89  30.00 -30.00  144
 42  \w     80.00 105.00   0.50   18.00    --  105.89 -94.00 -60.00   50
 43  \w     38.00  63.00   0.50   18.00    --  105.89 -61.00-120.00   50
;
_diffrn_oxdiff_digest_frames
;
01bfa034dda94cace475f20f1f49c9461903596bf11
;
_diffrn_oxdiff_digest_hkl
;
0197d76631d56030b23c7bc97899ce39f3045d
;
_reflns_odcompleteness_completeness                 99.37
_reflns_odcompleteness_theta                        66.97
_reflns_odcompleteness_iscentric                    1
_chemical_oxdiff_formula                            'C27 H31 N3 O2'
_chemical_oxdiff_usercomment                        'vapor diffusion thf-hex'
                                                    
                                                    
                                                    
                                                    
                                                    
                                                    
_shelx_res_file
;
TITL SMA-102_auto_a.res in P2(1)/n
    SMA-102_auto_a.res
    created by SHELXL-2019/3 at 15:08:53 on 06-Jun-2025
REM Old TITL SMA-102_auto in P2(1)/n
REM SHELXT solution in P2(1)/n: R1 0.137, Rweak 0.258, Alpha 0.027
REM <I/s>   1.034 for  320 systematic absences,  Orientation as input
REM Formula found by SHELXT:  C27 N3 O2
CELL  1.54184  16.2342   8.3809  17.3585   90.000  100.631   90.000
ZERR    4.000   0.0006   0.0003   0.0008    0.000    0.004    0.000
LATT  1
SYMM 1/2-X, 1/2+Y, 1/2-Z
SFAC C H N O
UNIT 108 124 12 8
TEMP -173
SIZE 0.13 0.19 0.25
L.S. 10
CONF
BOND $H
LIST 4
ACTA
FMAP 2
PLAN 20
WGHT    0.060100    3.744500
FVAR       0.58240
N1    3    0.820180    0.755303    0.447632    11.00000    0.02177    0.02108 =
         0.02838    0.00042    0.00202   -0.00018
C1    1    0.718638    0.749003    0.324416    11.00000    0.02310    0.02052 =
         0.03059    0.00061    0.00376    0.00048
O2    4    0.638267    0.813888    0.568926    11.00000    0.03277    0.03217 =
         0.03286   -0.00347    0.01018   -0.00088
O1    4    0.914295    0.808252    0.558078    11.00000    0.02852    0.03133 =
         0.03871   -0.00159   -0.00499    0.00057
N2    3    0.674570    0.777185    0.449685    11.00000    0.02348    0.02172 =
         0.02872   -0.00391    0.00416   -0.00166
C2    1    0.737697    0.761632    0.403694    11.00000    0.02119    0.01652 =
         0.03101    0.00105    0.00376    0.00106
N3    3    0.811209    0.666825    0.224881    11.00000    0.03660    0.04942 =
         0.04042    0.00145    0.00977    0.00597
C3    1    0.777418    0.705444    0.275269    11.00000    0.02810    0.03448 =
         0.02919    0.00055    0.00439   -0.00208
C4    1    0.842743    0.816770    0.522768    11.00000    0.02938    0.01994 =
         0.03116    0.00145    0.00103   -0.00231
C5    1    0.774976    0.902445    0.556180    11.00000    0.02953    0.02265 =
         0.03112   -0.00425    0.00291   -0.00203
C6    1    0.691095    0.825806    0.527441    11.00000    0.02927    0.01868 =
         0.03000   -0.00073    0.00348    0.00145
C7    1    0.795245    0.899138    0.645734    11.00000    0.03767    0.04493 =
         0.03251   -0.00712    0.00064   -0.00628
AFIX 137
H7A   2    0.753643    0.962478    0.666661    11.00000   -1.50000
H7B   2    0.851179    0.944099    0.663915    11.00000   -1.50000
H7C   2    0.793907    0.788716    0.664038    11.00000   -1.50000
AFIX   0
C8    1    0.770952    1.076715    0.526619    11.00000    0.03542    0.02038 =
         0.04972   -0.00554    0.00969   -0.00172
AFIX 137
H8A   2    0.727750    1.134755    0.547891    11.00000   -1.50000
H8B   2    0.757140    1.077714    0.469228    11.00000   -1.50000
H8C   2    0.825416    1.128185    0.543994    11.00000   -1.50000
AFIX   0
C9    1    0.633718    0.780829    0.273664    11.00000    0.02694    0.04218 =
         0.03299   -0.00291    0.00245    0.00503
AFIX 137
H9A   2    0.640509    0.798117    0.219350    11.00000   -1.50000
H9B   2    0.608829    0.876020    0.292858    11.00000   -1.50000
H9C   2    0.596938    0.688917    0.275987    11.00000   -1.50000
AFIX   0
C10   1    0.589211    0.722869    0.421761    11.00000    0.02201    0.02406 =
         0.02880   -0.00306    0.00569   -0.00305
C11   1    0.571631    0.560145    0.414241    11.00000    0.02995    0.02328 =
         0.02929   -0.00250    0.00398   -0.00268
C12   1    0.488463    0.513557    0.390150    11.00000    0.03071    0.02581 =
         0.03460   -0.00241    0.00577   -0.00638
AFIX  43
H12   2    0.475596    0.403141    0.384278    11.00000   -1.20000
AFIX   0
C13   1    0.423917    0.624237    0.374504    11.00000    0.02790    0.03300 =
         0.02764   -0.00133    0.00566   -0.00697
C14   1    0.443695    0.786436    0.382862    11.00000    0.02339    0.03080 =
         0.02966   -0.00027    0.00592    0.00040
AFIX  43
H14   2    0.400025    0.863150    0.371862    11.00000   -1.20000
AFIX   0
C15   1    0.526152    0.838235    0.407001    11.00000    0.02717    0.02492 =
         0.02799   -0.00222    0.00667   -0.00100
C16   1    0.545588    1.014128    0.414241    11.00000    0.02621    0.02361 =
         0.03855   -0.00097    0.00756    0.00047
AFIX 137
H16A  2    0.493789    1.075385    0.398551    11.00000   -1.50000
H16B  2    0.585271    1.041987    0.380149    11.00000   -1.50000
H16C  2    0.570338    1.039327    0.468729    11.00000   -1.50000
AFIX   0
C17   1    0.639212    0.435110    0.429592    11.00000    0.03382    0.02106 =
         0.04415   -0.00345    0.00265    0.00004
AFIX 137
H17A  2    0.618878    0.343015    0.455426    11.00000   -1.50000
H17B  2    0.688848    0.479583    0.463548    11.00000   -1.50000
H17C  2    0.653916    0.401310    0.379800    11.00000   -1.50000
AFIX   0
C18   1    0.334157    0.570794    0.350734    11.00000    0.02918    0.04301 =
         0.03496   -0.00222    0.00395   -0.00963
AFIX 137
H18A  2    0.302271    0.652290    0.317303    11.00000   -1.50000
H18B  2    0.309569    0.555256    0.397680    11.00000   -1.50000
H18C  2    0.332279    0.470092    0.321766    11.00000   -1.50000
AFIX   0
C19   1    0.890169    0.711524    0.410437    11.00000    0.01918    0.02381 =
         0.03093    0.00045    0.00121   -0.00028
C20   1    0.933387    0.833291    0.379461    11.00000    0.02285    0.02640 =
         0.03818    0.00203    0.00173   -0.00040
C21   1    0.998853    0.789426    0.342346    11.00000    0.02142    0.03743 =
         0.04524    0.00370    0.00668   -0.00355
AFIX  43
H21   2    1.027957    0.869967    0.319665    11.00000   -1.20000
AFIX   0
C22   1    1.022959    0.631277    0.337451    11.00000    0.02056    0.04081 =
         0.04149   -0.00622    0.00153    0.00194
C23   1    0.981277    0.514527    0.372741    11.00000    0.02497    0.02729 =
         0.03836   -0.00514   -0.00148    0.00307
AFIX  43
H23   2    0.998638    0.406489    0.371304    11.00000   -1.20000
AFIX   0
C24   1    0.914946    0.552113    0.409991    11.00000    0.02563    0.02244 =
         0.03037   -0.00152   -0.00245    0.00095
C25   1    0.909763    1.005123    0.386184    11.00000    0.02990    0.02481 =
         0.05751    0.00935    0.00818   -0.00172
AFIX 137
H25A  2    0.945257    1.072247    0.359557    11.00000   -1.50000
H25B  2    0.917734    1.035126    0.441632    11.00000   -1.50000
H25C  2    0.850869    1.020232    0.361755    11.00000   -1.50000
AFIX   0
C26   1    0.872080    0.422399    0.447719    11.00000    0.03659    0.01961 =
         0.03766   -0.00158    0.00239   -0.00004
AFIX 137
H26A  2    0.910599    0.332396    0.461113    11.00000   -1.50000
H26B  2    0.822136    0.386582    0.411159    11.00000   -1.50000
H26C  2    0.855582    0.463719    0.495463    11.00000   -1.50000
AFIX   0
C27   1    1.094409    0.586739    0.296565    11.00000    0.02890    0.06057 =
         0.05914   -0.00909    0.01179    0.00421
AFIX 137
H27A  2    1.087836    0.475704    0.278792    11.00000   -1.50000
H27B  2    1.147771    0.598758    0.333119    11.00000   -1.50000
H27C  2    1.093869    0.656928    0.251320    11.00000   -1.50000
REM #####
AFIX   0
HKLF 4


REM  SMA-102_auto_a.res in P2(1)/n
REM wR2 = 0.1798, GooF = S = 1.086, Restrained GooF = 1.086 for all data
REM R1 = 0.0656 for 4029 Fo > 4sig(Fo) and 0.0737 for all 4701 data
REM 298 parameters refined using 0 restraints

END

WGHT      0.0601      3.7446

REM Highest difference peak  0.642,  deepest hole -0.319,  1-sigma level  0.069
Q1    1   0.5568  0.7151  0.2536  11.00000  0.05    0.64
Q2    1   0.7175  1.1847  0.4239  11.00000  0.05    0.28
Q3    1   0.7798  0.9066  0.6000  11.00000  0.05    0.27
Q4    1   1.0772  0.5444  0.2380  11.00000  0.05    0.26
Q5    1   0.6141  0.6945  0.2924  11.00000  0.05    0.23
Q6    1   0.3233  0.5644  0.2921  11.00000  0.05    0.22
Q7    1   0.9448  0.2282  0.5515  11.00000  0.05    0.22
Q8    1   0.8535  1.0601  0.4255  11.00000  0.05    0.21
Q9    1   0.7998  1.2235  0.6215  11.00000  0.05    0.21
Q10   1   0.8777  0.7371  0.7083  11.00000  0.05    0.20
Q11   1   1.0029  0.7691  0.2746  11.00000  0.05    0.20
Q12   1   0.7050  0.5699  0.3141  11.00000  0.05    0.20
Q13   1   0.7398  1.0415  0.4187  11.00000  0.05    0.20
Q14   1   0.7678  0.6697  0.1706  11.00000  0.05    0.20
Q15   1   0.9437  0.8543  0.7115  11.00000  0.05    0.20
Q16   1   1.1384  0.7086  0.2982  11.00000  0.05    0.19
Q17   1   0.6059  1.1112  0.4362  11.00000  0.05    0.19
Q18   1   0.4181  0.4738  0.4488  11.00000  0.05    0.19
Q19   1   0.3973  0.7710  0.2741  11.00000  0.05    0.19
Q20   1   0.5366  1.1793  0.4772  11.00000  0.05    0.19
;
_shelx_res_checksum   91063

_shelx_hkl_file
;
   0   0   2 6626.59  251.64
   0   0   4 6879.26  261.26
   0   0   5    0.68    2.53
   0   0   5   -1.93    2.71
   0   0   6 5470.37  205.96
   0   0   6 5343.37  206.15
   0   0   7   -1.60    4.46
   0   0   8  553.48   22.13
   0   0   8  545.33   22.48
   0   0   9    0.45    3.51
   0   0   9   -3.35    5.10
   0   0   9   -5.00    5.33
   0   0  10  222.82   10.55
   0   0  10  217.08    9.18
   0   0  10  219.38    8.69
   0   0  10  212.45   11.02
   0   0  11   -1.10    1.71
   0   0  11   -2.94    4.87
   0   0  11   -0.67    3.43
   0   0  12   31.70    2.38
   0   0  12   27.19    3.13
   0   0  12   36.49    4.03
   0   0  13    0.94    2.08
   0   0  13   -1.21    4.12
   0   0  13   -0.34    5.95
   0   0  14   17.93    2.54
   0   0  14   16.14    3.08
   0   0  14   18.87    3.53
   0   0  14   18.30    4.49
   0   0  15   -1.02    3.51
   0   0  15   -0.97    2.95
   0   0  15   -1.62    2.48
   0   0  16   71.51    3.98
   0   0  16   61.95    4.42
   0   0  16   63.37    3.73
   0   0  17   -1.50    2.80
   0   0  17   -3.35    3.32
   0   0  17   -0.64    2.42
   0   0  17    0.92    2.92
   0   0  18   44.89    3.18
   0   0  18   41.65    3.28
   0   0  18   46.26    3.11
   0   0  19    0.26    2.31
   0   0  19   -1.83    2.13
   0   0  20   25.16    2.23
   0  -1   0   -0.12    1.09
   0   1   0   -0.85    0.85
   0  -1  -1   40.25    2.37
   0   1  -1   44.69    2.10
   0  -1  -2 6602.39  245.58
   0   1   2 5867.24  245.60
   0  -1   2 6267.11  245.57
   0   1   3 1094.95   45.24
   0   1   3 1235.21   44.76
   0   1  -3 1244.55   44.77
   0  -1  -3 1178.11   44.73
   0  -1   3 1124.11   44.73
   0  -1   3 1077.32   44.96
   0   1   4  582.60   22.43
   0   1   4  561.56   21.67
   0   1  -4  558.23   21.66
   0  -1   4  581.69   22.07
   0   1  -5  207.47    7.60
   0   1   5  216.40    7.63
   0  -1  -5  179.40    7.60
   0  -1   5  163.32    7.62
   0   1   6  920.73   28.72
   0   1   6  971.98   28.94
   0   1  -6  887.25   27.48
   0   1   6 1046.50   28.48
   0  -1   6 1002.05   28.29
   0  -1   6  593.89   27.41
   0  -1  -6  668.65   27.41
   0   1   7    2.64    4.70
   0   1   7    8.00    5.16
   0   1   7    5.57    5.03
   0   1   8  625.84   26.16
   0   1   8  809.70   27.27
   0  -1   8  741.23   27.08
   0   1   8  638.16   27.93
   0   1   9   38.95    4.17
   0   1   9   47.57    5.42
   0  -1   9   40.60    5.37
   0  -1   9   39.13    2.36
   0  -1  10    0.82    5.06
   0   1  10    1.33    3.65
   0   1  10    0.30    4.48
   0   1  10    0.73    1.68
   0  -1  10    1.08    1.58
   0  -1  10    2.45    4.69
   0   1  11   75.21    6.16
   0   1  11   79.87    5.04
   0   1  11   84.07    3.88
   0  -1  11   88.56    3.85
   0  -1  11   82.67    4.41
   0  -1  11   86.42    6.68
   0  -1  12   88.03    3.86
   0   1  12   81.33    3.83
   0  -1  12   79.88    4.55
   0  -1  12   84.23    4.06
   0  -1  12   80.37    7.12
   0   1  13   15.10    5.96
   0   1  13    7.16    2.14
   0  -1  13    8.57    3.49
   0  -1  13   10.13    2.77
   0  -1  14   53.80    3.74
   0  -1  14   61.88    4.45
   0  -1  14   60.14    3.85
   0   1  14   59.00    3.47
   0  -1  15   29.19    3.98
   0  -1  15   23.02    3.20
   0   1  15   20.83    2.72
   0  -1  15   23.73    3.49
   0  -1  16   99.12    5.57
   0   1  16  109.71    5.00
   0   1  16  102.67    4.93
   0  -1  16  111.61    5.52
   0  -1  16  102.70    5.25
   0  -1  17    0.60    3.59
   0  -1  17   -0.46    3.38
   0   1  17   -2.25    2.75
   0   1  17   -0.39    2.43
   0  -1  17   -0.08    3.07
   0   1  18   34.98    2.86
   0  -1  18   32.10    3.53
   0   1  18   27.14    2.81
   0  -1  18   33.72    3.17
   0   1  18   34.32    2.85
   0  -1  18   38.78    3.47
   0   1  19   -0.33    2.26
   0  -1  19    1.05    2.72
   0  -1  19    0.50    2.10
   0   1  19    1.27    2.09
   0   1  20   16.66    2.02
   0  -1  20   16.15    2.01
   0  -2   0 2625.03  103.26
   0  -2   0 2640.70  103.04
   0   2   0 2917.78  103.28
   0  -2  -1 2860.17  112.00
   0   2  -1 3003.01  111.91
   0  -2  -2    3.84    2.42
   0  -2  -2    1.00    2.07
   0   2   2    1.42    1.63
   0   2  -2    3.12    1.76
   0  -2  -3   87.99    4.59
   0   2   3   76.31    4.00
   0   2  -3   94.67    4.03
   0  -2   3   88.43    4.38
   0  -2  -3   87.63    4.18
   0   2   4 1253.61   54.41
   0  -2  -4 1404.76   54.30
   0  -2  -4 1350.71   53.94
   0   2   4 1504.39   54.02
   0   2  -4 1473.31   53.98
   0  -2  -5   13.27    3.10
   0   2   5   18.06    4.27
   0   2   5   14.77    1.93
   0   2  -5   13.15    1.82
   0  -2  -6  199.66    9.75
   0   2  -6  224.13    8.75
   0   2   6  203.06    8.77
   0   2   7   58.59    6.48
   0  -2  -7   51.09    3.18
   0  -2   7   45.83    3.39
   0  -2  -7   58.73    4.99
   0   2   7   57.21    3.24
   0   2  -7   56.50    3.03
   0   2   8  649.59   25.63
   0  -2   8  631.98   23.43
   0   2   8  568.63   23.47
   0  -2   8  620.01   23.47
   0  -2  -8  622.84   24.70
   0  -2  -9    3.20    3.87
   0   2   9    7.20    5.35
   0  -2   9    2.58    1.99
   0   2   9    2.04    1.55
   0  -2   9    1.40    1.56
   0   2   9    0.06    4.88
   0  -2  10  208.03    9.92
   0   2  10  216.84    8.20
   0  -2  10  192.07    8.33
   0  -2  10  208.93    8.29
   0  -2 -10  201.99    9.84
   0  -2  11  115.28    5.04
   0  -2  11   95.72    6.91
   0   2  11  118.37    7.33
   0   2  11  105.82    4.50
   0  -2  11  109.03    4.69
   0   2  11  102.17    4.67
   0   2  12    0.95    5.17
   0  -2  12    1.89    2.91
   0   2  12    0.58    1.98
   0   2  12    2.11    1.53
   0  -2  12    3.35    1.98
   0   2  13    9.72    5.80
   0  -2  13   14.34    3.35
   0  -2  13   15.00    3.31
   0   2  13   11.75    2.19
   0  -2  13   11.96    2.32
   0   2  13   13.88    1.68
   0   2  14    4.69    5.95
   0  -2  14    2.36    3.45
   0   2  14    0.37    2.22
   0  -2  14   -1.56    2.49
   0  -2  14   -0.59    3.47
   0  -2  14    4.63    3.89
   0  -2  15  165.49    6.94
   0  -2  15  156.26    7.00
   0  -2  15  139.38    6.52
   0   2  15  156.42    6.52
   0  -2  15  152.45    7.16
   0  -2  16    4.66    3.46
   0  -2  16    3.00    2.81
   0  -2  16    5.18    3.58
   0  -2  16    5.22    3.79
   0   2  16    3.37    2.41
   0  -2  16    5.42    2.57
   0  -2  17    9.86    3.65
   0   2  17    6.10    2.73
   0  -2  17    4.12    2.43
   0   2  17    6.55    2.37
   0  -2  17   10.46    3.25
   0  -2  17    9.56    3.41
   0  -2  18   94.07    5.10
   0   2  18  107.14    4.46
   0   2  18   91.36    4.46
   0  -2  18   93.41    4.94
   0  -2  19   -0.41    2.81
   0   2  19   -0.82    2.52
   0   2  19   -1.10    2.19
   0  -2  19    1.22    2.65
   0  -2  19   -0.17    1.94
   0   2  19   -1.01    1.97
   0   2  20   20.86    2.24
   0   2  20   12.17    1.81
   0  -3   0   -0.56    2.01
   0  -3   0    3.91    2.87
   0   3   0   -0.32    1.91
   0  -3  -1 4105.31  152.59
   0  -3  -1 3826.06  152.68
   0   3  -1 3938.40  152.81
   0  -3  -1 4204.83  153.00
   0  -3  -2 1295.41   49.14
   0   3  -2 1214.92   49.18
   0  -3  -2 1337.82   49.47
   0   3   3  103.15    5.59
   0  -3  -3  116.59    5.95
   0  -3   3  122.37    6.02
   0   3  -3  125.59    5.66
   0  -3  -3  127.11    6.32
   0   3   3  120.66    6.90
   0   3  -4  709.03   26.45
   0   3   4  645.34   26.43
   0  -3  -4  665.11   26.81
   0   3   4  672.97   27.08
   0   3  -5   76.11    4.63
   0   3   5   80.55    4.77
   0  -3  -5   83.46    5.84
   0   3   5   89.91    7.01
   0   3   6  303.58   12.55
   0   3  -6  304.85   12.45
   0   3   6  304.26   13.83
   0  -3  -6  294.69   13.33
   0   3   7   97.26    4.23
   0  -3  -7   88.15    5.24
   0  -3   7   89.49    5.30
   0   3  -7  116.10    4.97
   0   3   7   98.92    5.02
   0   3   7   93.05    4.21
   0   3   7  111.91    7.45
   0  -3  -7  111.77    6.38
   0   3   8    9.06    2.26
   0  -3   8    5.22    2.49
   0   3   8    6.50    1.62
   0   3   8    5.35    1.62
   0  -3   8    8.27    1.79
   0  -3  -8   12.99    4.03
   0   3   8    4.95    5.09
   0   3   9    3.39    4.89
   0   3   9    4.83    1.59
   0   3   9    3.86    1.59
   0  -3   9    4.76    1.76
   0  -3   9    3.32    1.59
   0  -3  -9    4.72    3.90
   0   3   9    0.80    5.38
   0  -3   9    5.15    2.62
   0  -3 -10   67.29    5.41
   0   3  10   52.14    3.33
   0  -3  10   62.56    3.78
   0  -3  10   63.17    3.72
   0   3  10   65.01    6.44
   0  -3  10   64.05    3.91
   0   3  10   64.71    3.04
   0  -3  10   63.90    3.15
   0   3  10   57.69    3.08
   0   3  10   70.29    3.06
   0  -3  10   67.49    3.20
   0   3  11  170.27    9.27
   0  -3  11  156.06    6.81
   0  -3  11  146.78    6.64
   0  -3  11  148.94    6.69
   0   3  11  147.23    6.23
   0  -3  11  141.99    6.25
   0   3  11  150.59    6.15
   0  -3  11  158.62    6.33
   0   3  12  220.90   11.36
   0  -3  12  222.07    9.09
   0  -3  12  212.36    8.92
   0  -3  12  215.73    8.96
   0  -3  12  193.08    8.57
   0   3  12  205.22    8.54
   0   3  12  228.55    8.44
   0  -3  12  199.08    8.64
   0   3  13    3.28    6.08
   0  -3  13    6.84    3.37
   0  -3  13    7.74    3.63
   0   3  13    9.51    2.21
   0   3  13    7.71    1.80
   0  -3  13    5.19    2.38
   0  -3  14   22.85    3.90
   0  -3  14   22.34    3.75
   0  -3  14   23.76    3.47
   0   3  14   24.34    2.03
   0  -3  14   16.50    2.68
   0   3  14   26.21    2.50
   0  -3  14   28.17    3.98
   0   3  14   14.31    6.05
   0  -3  15    2.18    3.55
   0  -3  15    1.75    3.68
   0  -3  15   -1.00    3.02
   0   3  15   -2.28    2.25
   0   3  15    0.11    1.66
   0  -3  15    0.21    2.44
   0  -3  15    0.02    3.83
   0  -3 -16  173.03    6.62
   0  -3  16  181.94    7.50
   0  -3  16  157.29    7.18
   0   3  16  159.11    6.91
   0  -3  16  185.16    7.71
   0  -3  17   17.16    3.36
   0  -3  17    5.93    3.90
   0  -3  17   10.44    2.64
   0  -3  17    6.12    2.30
   0   3  17   10.75    2.27
   0   3  18    0.10    2.38
   0   3  18    0.49    1.97
   0  -3  18    0.26    2.03
   0  -3  19    4.21    2.64
   0   3  19   -2.07    2.17
   0   3  19    0.50    2.04
   0   3  19    0.93    1.69
   0  -3  20    0.63    2.39
   0   3  20    2.55    1.72
   0   3  20    2.89    1.62
   0  -3  20    1.79    2.02
   0   4   0  912.00   36.15
   0  -4   0  933.12   36.10
   0  -4  -1  245.76   10.05
   0   4  -1  221.67   10.23
   0   4   2   90.37    4.10
   0  -4  -2   87.59    5.22
   0   4   3   74.22    3.47
   0  -4  -3   83.13    5.88
   0   4  -3   80.79    4.81
   0   4   3   72.23    4.86
   0  -4  -4  218.39   10.73
   0   4   4  225.03   10.78
   0   4  -4  238.34   10.13
   0   4   4  230.64   10.21
   0  -4  -5 2348.03   90.29
   0   4   5 2303.80   90.13
   0   4  -5 2398.47   89.92
   0   4   5 2310.30   89.92
   0   4   6  578.68   22.42
   0   4  -6  644.94   23.42
   0   4   6  590.34   22.42
   0  -4  -6  650.59   24.05
   0   4   6  661.10   24.17
   0   4  -7  692.19   24.09
   0   4   7  589.91   24.01
   0  -4  -7  606.63   24.02
   0  -4   7  561.14   24.11
   0   4   7  583.09   23.09
   0  -4  -7  677.16   24.85
   0   4   7  617.19   25.01
   0  -4   8   31.08    2.82
   0   4   8   25.98    3.06
   0  -4   8   23.58    3.40
   0   4   8   29.92    2.13
   0  -4  -8   32.28    4.57
   0   4   8   28.67    5.63
   0  -4   9    5.77    2.80
   0  -4   9    4.27    2.71
   0   4   9    6.77    2.12
   0   4   9   -0.40    5.70
   0  -4   9    6.17    1.92
   0   4   9    4.58    1.75
   0   4   9    5.99    1.80
   0  -4  -9    8.59    4.27
   0  -4 -10   72.45    6.59
   0   4  10   83.31    4.23
   0  -4  10   94.54    4.69
   0   4  10   69.24    7.97
   0  -4  10   86.26    4.79
   0   4  10   86.38    4.05
   0  -4  10   98.84    4.07
   0   4  10   92.75    3.99
   0  -4  10   82.45    4.07
   0  -4  11   28.01    3.38
   0  -4  11   23.13    3.61
   0   4  11   22.73    6.75
   0   4  11   27.63    2.22
   0  -4  11   20.94    2.36
   0   4  11   26.79    2.15
   0  -4  11   27.83    2.63
   0  -4  12   32.60    3.65
   0  -4  12   31.57    3.90
   0  -4  12   35.06    4.01
   0   4  12   27.19    2.74
   0   4  12   31.74    2.28
   0  -4  12   32.48    3.07
   0   4  12   34.44    2.31
   0   4  12   28.00    2.43
   0  -4  12   22.88    2.53
   0   4  13    5.99    6.53
   0  -4  13    3.44    3.78
   0  -4  13   -2.16    2.25
   0   4  13    2.40    2.08
   0   4  13    5.13    1.83
   0  -4  13    4.31    3.47
   0  -4  13    3.62    3.41
   0  -4  14   35.40    4.12
   0  -4  14   32.28    3.79
   0  -4  14   33.34    3.63
   0   4  14   32.06    2.61
   0  -4  14   41.12    3.99
   0   4  14   34.14    2.27
   0  -4  15   12.38    3.71
   0  -4  15    7.76    2.34
   0   4  15    6.85    2.17
   0   4  15    9.56    1.80
   0  -4  15    8.26    3.07
   0  -4  15   14.36    3.85
   0  -4  16   -0.78    3.67
   0  -4 -16   -0.45    1.79
   0  -4  16    1.25    2.79
   0  -4  16    3.36    3.56
   0  -4  17   44.86    4.12
   0  -4 -17   48.59    2.42
   0  -4  17   48.93    3.75
   0  -4  18   16.65    3.49
   0   4  18   17.33    2.33
   0  -4  19   83.93    4.57
   0   4  19   99.07    4.12
   0   5   0   -1.63    2.80
   0   5   0    0.60    1.53
   0   5   0    1.45    1.32
   0   5   1 1182.36   45.24
   0   5  -1 1178.29   46.53
   0   5   1 1140.71   45.26
   0   5  -1 1240.79   45.25
   0   5   2  481.76   18.86
   0   5  -2  504.33   18.84
   0   5   2  474.38   18.87
   0   5  -3    7.04    2.91
   0   5   3    6.06    3.00
   0   5   3    4.27    1.63
   0   5   3    6.20    1.55
   0   5   4  191.43    7.59
   0   5  -4  186.37    8.93
   0   5   4  210.38    9.23
   0   5   4  187.57    7.62
   0   5  -5   41.79    3.93
   0   5   5   39.08    3.95
   0   5   5   50.56    2.56
   0  -5   6  331.72   15.21
   0   5   6  357.35   13.67
   0   5  -6  379.57   15.02
   0   5   6  365.94   15.10
   0  -5   7   56.67    3.41
   0   5   7   57.26    2.96
   0  -5   7   54.99    4.96
   0  -5  -7   57.58    4.80
   0   5   7   55.26    3.03
   0   5   7   54.02    4.51
   0   5  -7   69.68    4.46
   0  -5   8    5.05    2.72
   0  -5   8    2.34    4.02
   0  -5   8    3.67    3.70
   0   5   8    4.03    1.81
   0   5   8    5.49    1.96
   0   5   8    6.18    3.16
   0   5   9   45.83    3.06
   0  -5   9   45.96    3.70
   0   5   9   50.99    2.95
   0  -5   9   57.61    2.93
   0  -5  10   -1.92    3.30
   0   5  10    0.87    2.03
   0  -5  10    0.52    2.15
   0   5  10   -5.80    6.93
   0  -5  11   20.86    3.58
   0   5  11   26.93    7.67
   0   5  11   22.67    2.26
   0  -5  11   24.56    2.56
   0   5  11   23.74    2.19
   0  -5  12   -0.11    3.55
   0   5  12   -2.74    6.83
   0  -5  12    1.57    3.76
   0   5  12   -0.32    1.85
   0   5  12   -0.20    1.83
   0  -5  12    1.39    2.58
   0   5  12    1.08    2.48
   0  -5  13    2.99    3.62
   0  -5  13   -1.33    4.38
   0  -5  13   -0.57    3.59
   0  -5  13   -0.08    2.71
   0   5  13    0.89    1.76
   0   5  13    0.33    1.72
   0   5  13    1.25    2.25
   0  -5  14   71.47    4.64
   0  -5  14   68.03    4.37
   0  -5  14   73.29    5.29
   0   5  14   64.15    3.38
   0  -5  15   -1.74    4.07
   0  -5  15   -0.54    3.36
   0  -5  15    1.47    3.39
   0  -5  15   -0.36    2.81
   0   5  15   -0.01    1.63
   0  -5  16   -2.08    3.15
   0  -5  16   -1.94    2.53
   0  -5  16   -0.54    3.82
   0  -5 -16   -0.51    1.66
   0  -5  16    1.28    3.29
   0  -5  17   13.02    2.78
   0  -5  17   10.61    2.27
   0  -5 -17   12.34    1.51
   0  -5  17   13.00    3.17
   0  -5  17   14.36    3.18
   0  -5  18    2.47    1.68
   0  -5  18    5.75    2.14
   0   5  18    6.74    1.79
   0   6   0   40.98    2.42
   0   6   0   42.20    4.24
   0   6  -1    9.59    3.26
   0  -6  -1   11.26    2.07
   0   6   1    9.18    1.75
   0   6   1    7.39    1.49
   0   6  -1    9.81    1.72
   0   6  -2    7.25    3.32
   0  -6  -2    4.05    2.16
   0   6  -2    6.58    1.73
   0   6   2    4.15    1.75
   0   6   2    6.55    1.59
   0   6   3  204.00    9.37
   0   6  -3  165.19    8.98
   0   6   3  189.36    7.26
   0   6   3  176.12    7.32
   0   6  -3  185.09    7.23
   0  -6  -3  162.91    7.35
   0  -6   3  186.81    7.35
   0   6   4    4.78    3.73
   0   6  -4    7.92    3.56
   0   6   4    5.62    1.87
   0   6   4    4.55    1.65
   0  -6  -4    6.45    4.15
   0  -6   4   -0.59    4.12
   0  -6   4    3.80    2.45
   0  -6   4    3.33    2.19
   0  -6  -4    4.11    2.19
   0   6  -5  179.41    8.80
   0   6   5  173.65    8.95
   0   6   5  182.19    6.90
   0  -6  -5  169.83    9.16
   0  -6   5  160.29    9.14
   0  -6   5  166.34    7.20
   0   6   5  181.18    6.96
   0  -6   5  171.31    7.00
   0  -6  -6   17.51    4.44
   0  -6   6   11.42    4.59
   0   6   6   13.34    1.93
   0  -6   6   14.84    2.74
   0   6  -6   12.20    3.74
   0   6   6   15.39    3.87
   0   6  -7   95.65    5.76
   0   6   7   69.16    5.67
   0   6   7   86.73    3.72
   0  -6   7   83.27    6.06
   0  -6  -7   82.67    5.92
   0  -6   7  102.60    4.34
   0   6  -7   57.34    3.41
   0   6   7   84.35    3.45
   0  -6   7   70.11    3.49
   0   6   8  340.31   13.26
   0   6   8  331.43   15.05
   0  -6   8  361.51   13.75
   0   6   8  360.19   13.50
   0   6   8  349.64   13.45
   0  -6   9  174.08    9.10
   0  -6   9  190.80    8.62
   0   6   9  215.67    8.40
   0  -6   9  223.88    8.77
   0   6   9  204.93    8.36
   0  -6   9  214.64    8.28
   0  -6  10  108.01    6.27
   0   6  10  130.20    5.23
   0  -6  10  119.34    5.78
   0  -6  10  126.70    5.14
   0  -6  10  105.06    5.67
   0  -6  11   -0.70    3.80
   0  -6  11   -3.45    3.97
   0  -6  11    1.86    3.18
   0  -6  11    0.78    2.87
   0   6  11   -1.72    1.94
   0  -6  11    2.51    2.19
   0  -6  12   14.48    3.94
   0  -6  12   12.97    3.71
   0   6  12   10.96    2.44
   0   6  12   15.18    1.96
   0  -6  12   11.95    2.98
   0   6  12   13.15    1.85
   0  -6  12   15.42    2.47
   0  -6  12   11.21    3.31
   0  -6  13   61.17    4.60
   0  -6  13   69.84    4.33
   0  -6  13   65.34    4.20
   0   6  13   65.47    3.33
   0  -6  13   71.50    4.02
   0   6  13   73.03    3.13
   0  -6  14   12.32    3.03
   0  -6  14    7.31    3.48
   0  -6  14   11.43    3.14
   0  -6  14   10.18    3.10
   0   6  14    8.17    1.70
   0  -6  14   11.03    2.75
   0  -6  15   98.91    4.31
   0  -6  15   99.94    4.26
   0  -6  16   -1.06    2.42
   0  -6 -16   -0.03    1.40
   0  -6  16   -0.37    2.76
   0  -6  17   23.90    2.21
   0  -6  17   19.35    1.96
   0  -6 -17   20.74    1.43
   0   7   0   -0.35    1.96
   0   7   0   -4.14    4.02
   0  -7   0    0.11    4.35
   0   7  -1    3.74    4.05
   0  -7  -1   -1.62    4.38
   0   7   1    1.52    1.99
   0   7  -1    0.29    1.90
   0   7   1    1.74    1.58
   0  -7  -1    1.93    2.27
   0   7   2   77.75    3.69
   0   7  -2   83.16    6.20
   0   7   2   77.20    6.35
   0  -7   2   67.52    6.48
   0  -7  -2   63.50    6.34
   0   7   2   81.19    3.89
   0   7  -2   91.21    3.80
   0  -7  -2   84.67    4.02
   0   7  -3    0.46    3.88
   0   7   3    0.12    4.05
   0  -7  -3   -0.11    4.61
   0  -7   3    5.18    4.48
   0   7   3    4.01    1.69
   0   7   3    4.03    1.99
   0   7   4   76.22    6.38
   0   7  -4   68.77    6.00
   0  -7   4   60.84    6.38
   0  -7  -4   64.83    6.34
   0   7   4   88.11    3.87
   0   7   4   83.71    3.75
   0   7   5   77.53    3.44
   0   7  -5   76.20    5.87
   0   7   5   79.83    6.15
   0  -7   5   69.95    6.16
   0  -7  -5   64.27    6.08
   0   7   5   81.15    3.63
   0  -7   5   73.64    4.00
   0   7  -5   64.51    3.27
   0   7   5   61.74    3.32
   0   7   6  471.47   16.72
   0   7  -6  466.17   18.89
   0   7   6  462.34   19.15
   0  -7   6  432.14   18.64
   0  -7  -6  413.04   18.60
   0   7   6  491.96   16.77
   0  -7   6  441.09   16.91
   0   7   6  410.22   16.61
   0  -7  -6  414.15   16.61
   0   7  -6  424.87   16.60
   0  -7   6  396.07   16.59
   0   7   7  225.42    8.22
   0   7   7  236.28   10.47
   0   7   7  192.45    8.03
   0  -7   7  180.71   10.01
   0  -7   7  235.98    8.57
   0  -7  -7  198.84    8.02
   0  -7   7  186.94    8.02
   0   7  -7  205.98    8.00
   0   7   8   46.90    2.52
   0  -7   8   44.63    3.25
   0  -7   8   37.66    2.12
   0   7   9   21.32    2.23
   0  -7   9   21.09    2.86
   0   7   9   18.39    2.05
   0  -7   9   23.48    2.13
   0  -7   9   20.75    1.52
   0  -7  10    4.73    2.67
   0   7  10    5.46    1.78
   0   7  10    3.72    1.92
   0  -7  10    3.49    1.98
   0  -7  11  152.03    6.60
   0   7  11  153.60    5.82
   0  -7  11  134.53    6.26
   0  -7  11  141.53    5.81
   0   7  11  141.64    5.93
   0  -7  12   -0.08    3.21
   0  -7  12    2.33    2.54
   0   7  12    0.78    1.58
   0  -7  12   -0.11    2.19
   0   7  12    0.23    1.98
   0  -7  13   87.28    4.40
   0  -7  13   91.47    4.22
   0  -7  14    5.71    2.16
   0   7  14    2.84    1.40
   0  -7  14    5.84    2.54
   0  -7  15    1.74    1.81
   0  -7 -15   -0.79    1.24
   0   8   0  110.89    4.58
   0  -8   0   73.20    6.86
   0   8   0  120.41    4.40
   0  -8   0   86.06    4.35
   0   8   1   16.91    2.05
   0   8  -1   15.92    1.97
   0  -8  -1   17.40    4.58
   0  -8  -1   10.38    1.61
   0   8  -1   18.05    1.62
   0   8  -2  138.42    4.97
   0   8  -2  122.64    5.06
   0   8   2  122.16    5.17
   0   8   3   15.18    1.76
   0  -8  -3   14.60    1.69
   0   8   3   15.40    1.72
   0   8  -3   20.32    1.69
   0  -8   3   15.56    1.69
   0   8   3   19.28    2.09
   0   8   4  144.38    5.69
   0   8   4  155.09    5.84
   0   8   4  147.87    5.65
   0  -8  -4  117.92    5.59
   0  -8   4  116.48    5.59
   0   8  -4  152.09    5.61
   0   8   5   16.88    1.82
   0   8   5   17.90    2.05
   0  -8   5   14.67    1.64
   0  -8  -5   15.61    1.65
   0   8  -5   18.03    1.59
   0   8   5   13.58    1.64
   0   8   6   26.71    2.06
   0   8   6   30.90    2.22
   0  -8  -6   26.64    1.82
   0   8  -6   30.46    1.76
   0   8   6   27.56    1.75
   0  -8  -7    6.65    1.37
   0  -8   7    7.61    1.35
   0   8   7    6.84    1.32
   0   8  -7    8.89    1.30
   0  -8   7    7.99    3.37
   0  -8   7    6.84    2.34
   0   8   7    6.90    1.69
   0   8   7    7.88    1.89
   0  -8   8   36.61    3.61
   0  -8   8   32.00    2.68
   0  -8   8   31.72    2.13
   0  -8   8   30.17    1.70
   0  -8   9   54.16    3.75
   0  -8   9   41.08    2.99
   0   8   9   37.36    2.52
   0  -8   9   52.73    2.51
   0  -8  10    6.32    2.24
   0   8  10    4.32    1.58
   0   8  10   10.12    1.64
   0  -8  10   11.11    1.79
   0  -8  11   21.44    2.34
   0   8  11   26.83    1.69
   0  -8  11   21.31    2.07
   0   8  11   14.75    1.72
   0   8  11   19.63    2.00
   0  -8  12    5.87    2.55
   0   8  12    5.25    1.23
   0   8  12    4.11    1.38
   0  -8  12    5.72    1.95
   0  -8  13    5.51    1.66
   0  -8 -14   24.61    1.35
   0   9   0   -0.17    1.58
   0  -9   0    1.10    1.12
   0   9   0    0.70    1.22
   0   9   1    3.95    1.62
   0  -9  -1    1.92    1.17
   0   9  -1    4.52    1.25
   0  -9   2  133.93    6.27
   0  -9  -2  127.05    5.75
   0  -9   3   -2.64    2.70
   0   9   3    0.49    1.58
   0  -9   3    1.53    1.19
   0  -9  -3    0.13    1.17
   0   9  -3    1.73    1.25
   0   9   3    2.19    1.26
   0  -9   4  142.09    5.84
   0   9   4  147.38    5.43
   0  -9   4  108.60    5.23
   0  -9  -4  108.08    5.23
   0   9  -4  150.85    5.27
   0   9   4  150.39    5.28
   0  -9   5   17.74    1.48
   0  -9  -5   19.15    1.46
   0   9  -5   22.81    1.49
   0   9   5   26.75    1.52
   0  -9   5   22.02    2.86
   0   9   5   26.30    1.83
   0   9   5   21.53    1.69
   0  -9   6   24.27    1.57
   0  -9  -6   27.01    1.57
   0   9  -6   28.85    1.58
   0  -9   6   29.94    2.97
   0   9   6   31.22    1.92
   0   9   6   28.53    1.86
   0  -9   6   30.03    1.58
   0  -9   7   24.64    2.85
   0   9   7   24.23    1.75
   0  -9   7   23.37    1.41
   0   9   7   23.28    1.76
   0  -9   7   27.38    1.82
   0  -9   8   37.17    2.90
   0  -9   8   39.71    2.05
   0   9   9   30.85    2.15
   0   9   9   40.25    2.10
   0  -9 -10    9.05    1.09
   0 -10   0   23.40    1.45
   0  10   0   35.12    1.52
   0 -10  -1    3.69    0.86
   0  10  -1    3.85    0.94
   0 -10  -2    0.86    0.82
   0  10  -2    1.19    0.91
   0  10   2    1.06    0.92
   0 -10   3   34.66    1.67
   0 -10  -3   37.13    1.66
   0 -10   4    0.38    0.78
   0 -10   5   18.24    1.05
  -1   0  21   52.20    2.86
  -1   0  20   -1.99    2.32
  -1   0  19   85.29    4.30
  -1   0  19   95.62    4.60
  -1   0  18    2.56    2.57
  -1   0  18   -0.45    2.23
  -1   0  18   -1.06    3.03
  -1   0  17  114.25    5.17
  -1   0  17  109.57    5.06
  -1   0  17  105.63    5.05
  -1   0  17  100.68    5.40
  -1   0  16    1.22    2.94
  -1   0  16    1.14    2.30
  -1   0  16   -2.61    2.80
  -1   0  16    1.70    3.38
  -1   0  15    5.04    4.38
  -1   0  15    3.60    2.29
  -1   0  15    0.11    2.92
  -1   0  15    2.04    3.34
  -1   0  14    3.91    4.33
  -1   0  14    1.84    2.22
  -1   0  14    0.64    3.29
  -1   0  14    2.21    2.80
  -1   0  13   25.75    4.17
  -1   0  13   22.26    2.32
  -1   0  13   16.94    3.22
  -1   0  12    2.23    3.62
  -1   0  12   -0.90    1.82
  -1   0  12   -2.54    2.78
  -1   0  12    2.04    5.96
  -1   0  11  243.29   11.75
  -1   0  11  229.41    9.66
  -1   0  10    4.47    5.19
  -1   0  10    3.56    3.28
  -1   0  10    2.03    4.74
  -1   0   9 3037.28  110.11
  -1   0   9 2837.58  108.88
  -1   0   8    3.08    5.02
  -1   0   8    0.65    4.44
  -1   0   7  122.57    6.66
  -1   0   4    2.81    2.37
   1   0  -3   62.21    2.84
  -1   0   3   77.36    3.28
   1   0  -2   -0.94    0.72
   1   0  -2   -0.57    0.58
   1   0   0    1.84    0.50
   1   0   1 1509.29   57.41
   1   0   2    0.71    1.64
   1   0   2   -0.19    0.67
   1   0   3  258.38    9.41
   1   0   3  224.77    8.93
   1   0   4   -0.85    2.71
   1   0   5    6.60    2.52
   1   0   5    5.98    2.61
   1   0   6   -2.78    3.19
   1   0   6   -0.70    3.17
   1   0   7 4042.62  153.37
   1   0   7 4000.18  153.51
   1   0   8    2.30    5.10
   1   0   8    0.59    1.76
   1   0   8    2.42    5.33
   1   0   9   87.96    3.91
   1   0   9   84.30    6.54
   1   0  10    0.45    1.67
   1   0  10   -1.01    4.90
   1   0  11   55.56    2.93
   1   0  11   46.47    6.06
   1   0  12   -0.70    3.00
   1   0  12   -1.08    2.00
   1   0  12    0.09    5.80
   1   0  13   70.24    4.31
   1   0  13   74.25    3.95
   1   0  13   64.00    3.66
   1   0  14    0.52    2.39
   1   0  14   -0.10    3.56
   1   0  14    1.75    3.01
   1   0  15   11.56    2.66
   1   0  15   14.83    3.13
   1   0  15   15.29    3.70
   1   0  16   -3.73    2.54
   1   0  16   -4.49    3.50
   1   0  16   -1.53    2.96
   1   0  17  185.68    7.50
   1   0  17  182.15    7.52
   1   0  17  156.84    7.60
   1   0  17  172.72    7.41
   1   0  18    0.25    2.66
   1   0  18    0.49    2.38
   1   0  18   -1.81    2.60
   1   0  19   31.53    2.67
   1   0  19   36.49    2.75
   1   0  20    0.39    1.79
  -1  -1  21    4.47    1.81
  -1   1  20    0.44    1.84
  -1  -1  20   -0.71    1.80
  -1  -1  20    0.86    2.33
  -1  -1  19   -1.74    2.09
  -1   1  19    2.62    2.04
  -1  -1  19    0.48    2.89
  -1   1  19    1.69    2.14
  -1  -1  19    1.10    2.74
  -1  -1  18    2.94    2.74
  -1   1  18    1.73    2.25
  -1  -1  18    3.86    2.30
  -1  -1  18   -0.66    3.21
  -1  -1  18    4.70    3.09
  -1   1  18    3.05    2.46
  -1  -1  17   13.64    3.09
  -1  -1  17   11.39    3.57
  -1  -1  17   13.00    3.44
  -1   1  17   10.04    2.71
  -1  -1  17   13.34    2.48
  -1   1  17   13.14    2.43
  -1  -1  16    2.55    4.08
  -1  -1  16    4.59    3.15
  -1   1  16    3.29    2.76
  -1  -1  16    2.64    3.60
  -1   1  16    4.63    2.35
  -1  -1  16    6.01    2.44
  -1  -1  15   82.00    5.51
  -1  -1  15   87.68    4.70
  -1  -1  15   81.06    5.09
  -1  -1  15   87.09    4.31
  -1   1  15   82.53    4.25
  -1  -1  14   17.13    4.18
  -1  -1  14   17.72    3.22
  -1  -1  14   17.81    2.46
  -1   1  14   16.80    2.36
  -1  -1  14   16.92    3.72
  -1   1  13    3.63    5.57
  -1  -1  13    0.70    3.76
  -1  -1  13    1.73    3.35
  -1  -1  13    2.17    2.03
  -1   1  13    0.59    2.03
  -1  -1  13    8.06    6.34
  -1  -1  12    3.01    3.37
  -1   1  12    8.57    4.96
  -1   1  12    2.60    3.87
  -1  -1  12    1.23    2.99
  -1   1  12    1.61    1.86
  -1  -1  12    2.56    1.84
  -1  -1  12    4.01    5.40
  -1   1  11   15.68    3.66
  -1   1  11   16.85    4.53
  -1  -1  11   18.04    2.92
  -1  -1  11   17.22    1.87
  -1  -1  11   20.23    5.09
  -1  -1  10    9.46    1.70
  -1   1  10    7.00    5.25
  -1   1  10    7.69    5.70
  -1  -1  10   10.73    4.52
  -1   1  10    6.78    4.48
  -1   1  10    7.01    3.54
  -1   1   9  275.27   12.50
  -1   1   9  275.32   12.57
  -1   1   9  237.88   10.37
  -1   1   8    2.61    5.91
  -1   1   8    1.50    5.45
  -1   1   8    6.13    5.08
  -1  -1   8    3.19    4.99
  -1   1   7 1662.10   65.47
  -1   1   7 1840.60   65.90
  -1  -1   7 1540.76   64.94
  -1   1   7 1848.48   65.19
  -1   1   6  348.24   14.06
   1   1  -6  393.80   14.06
  -1   1   6  388.45   15.61
   1  -1  -6  353.16   14.02
  -1   1   5   41.27    2.02
   1   1  -5   40.78    1.93
  -1  -1   5   31.39    3.29
  -1   1   5   37.99    4.25
   1  -1  -5   38.08    1.91
   1   1  -4 4666.65  147.92
  -1   1   4 3313.47  147.91
  -1   1   4 4836.04  148.43
  -1  -1   4 4702.95  148.28
   1  -1  -4 3863.46  147.86
  -1  -1   4 3017.39  147.94
  -1  -1   3 1036.68   40.14
   1   1  -3 1035.38   40.11
  -1  -1   3 1169.68   40.32
  -1   1   3 1073.54   40.48
   1  -1  -3 1005.06   40.13
   1   1  -2   55.12    2.75
  -1   1   2   59.16    3.80
  -1  -1   2   64.09    2.94
   1  -1  -2   63.30    2.97
   1   1  -1 5534.77  210.15
   1   1   0   25.85    1.51
   1  -1   0   27.71    1.88
   1   1   1 5111.09  194.36
  -1  -1  -1 5127.20  194.40
   1   1   2  658.96   24.97
   1   1   2  698.70   25.19
  -1  -1  -2  610.27   25.06
   1  -1   2  647.80   25.00
   1   1   3   27.91    1.75
  -1  -1  -3   23.23    2.26
   1   1   3   21.94    3.12
  -1  -1  -3   27.15    2.40
   1  -1   3   24.58    1.98
   1   1   4  903.15   32.75
   1   1   4  866.09   33.30
   1  -1   4  943.27   33.16
  -1   1  -5  625.97   24.39
   1   1   5  649.56   25.22
   1  -1   5  603.91   24.31
  -1   1  -6  943.69   32.81
   1   1   6  999.51   33.74
   1  -1   7  515.73   20.78
   1   1   7  504.47   21.09
   1  -1   7  538.31   21.10
   1   1   8  448.50   18.12
   1  -1   8  481.95   18.12
   1  -1   8  514.18   19.37
   1  -1   8  526.47   19.62
   1   1   8  515.56   19.61
   1   1   8  453.36   18.51
   1   1   9  353.34   14.16
   1  -1   9  393.92   15.65
   1   1   9  380.63   15.76
   1  -1   9  417.04   16.08
   1   1   9  366.71   14.61
   1   1  10  134.86    5.19
   1   1  10  116.09    5.41
   1  -1  10  147.13    7.75
   1  -1  10  127.89    8.11
   1   1  10  124.43    7.56
   1   1  10  134.25    6.33
   1   1  11   33.05    5.44
   1  -1  11   31.21    6.08
   1  -1  11   40.32    3.30
   1   1  11   35.62    2.39
   1  -1  12   62.57    3.53
   1   1  12   63.53    3.25
   1  -1  12   60.15    3.59
   1  -1  12   62.59    4.09
   1   1  13   66.70    3.53
   1  -1  13   62.83    3.82
   1  -1  13   68.17    4.51
   1  -1  14   -1.98    3.80
   1  -1  14    0.39    3.08
   1   1  14   -1.26    2.45
   1  -1  15   -2.77    3.39
   1   1  15    2.04    2.53
   1  -1  15   -2.45    3.83
   1  -1  15   -0.35    3.09
   1   1  15   -1.10    3.03
   1  -1  15   -2.71    3.56
   1  -1  16   69.28    4.51
   1  -1  16   71.00    4.36
   1   1  16   65.47    3.90
   1   1  16   68.67    4.02
   1  -1  16   61.38    4.06
   1  -1  16   68.02    4.73
   1  -1  17    1.41    3.12
   1   1  17   -2.05    2.49
   1   1  17    0.28    2.76
   1  -1  17   -4.69    3.55
   1  -1  17    4.03    3.32
   1   1  18   15.39    2.66
   1  -1  18   19.41    3.01
   1   1  18   14.90    2.46
   1  -1  18   18.84    3.35
   1  -1  18   16.96    3.17
   1   1  18   17.22    2.65
   1  -1  19   -3.28    2.67
   1   1  19   -0.09    2.13
   1  -1  19    3.90    2.40
   1   1  19    0.92    2.07
   1   1  19   -0.23    2.22
   1   1  19    5.05    2.61
   1   1  20    1.73    1.74
   1   1  20   -1.44    2.15
   1   1  21   12.45    1.62
  -1  -2  20   16.01    2.28
  -1   2  20   15.36    1.88
  -1  -2  20   11.39    1.81
  -1  -2  20   17.62    2.48
  -1  -2  19    6.64    2.74
  -1   2  19    4.90    2.01
  -1  -2  19    4.72    2.00
  -1  -2  19    3.58    2.91
  -1   2  19    7.02    2.17
  -1  -2  18   17.47    3.21
  -1   2  18   17.71    2.32
  -1  -2  18   10.42    2.38
  -1   2  18   15.50    2.51
  -1  -2  18   16.50    3.41
  -1  -2  17  221.59    8.69
  -1   2  17  212.27    8.23
  -1  -2  17  219.47    8.46
  -1  -2  17  225.67    8.63
  -1  -2  17  226.71    8.96
  -1  -2  17  156.23    8.23
  -1   2  17  191.77    8.23
  -1  -2  17  177.58    8.28
  -1  -2  16   30.77    4.00
  -1  -2  16   35.24    3.65
  -1  -2  16   38.34    3.88
  -1  -2  16   33.93    4.17
  -1  -2  16   28.27    3.20
  -1  -2  16   26.65    2.82
  -1   2  16   34.86    2.80
  -1  -2  15   17.89    3.98
   1  -2 -15   16.69    2.03
  -1  -2  15   18.03    3.53
  -1  -2  15   15.42    2.56
  -1   2  15   17.89    2.45
  -1  -2  15   14.99    3.87
  -1  -2  15   15.14    3.66
  -1  -2  14   83.62    4.88
  -1  -2  14   86.73    4.79
  -1  -2  14   84.30    5.13
  -1  -2  14   83.84    4.15
  -1   2  14   71.05    4.09
  -1  -2  14   95.23    5.13
  -1  -2  13    3.79    3.55
  -1   2  13    8.72    5.34
  -1  -2  13    6.65    3.14
  -1   2  13    6.00    2.12
  -1   2  13    5.17    1.57
  -1  -2  13    6.09    2.19
  -1   2  12    9.23    4.97
  -1  -2  12   10.47    2.90
  -1  -2  12    4.72    5.34
  -1  -2  12    8.88    1.98
  -1   2  12   10.43    1.58
  -1   2  12    7.45    1.93
  -1   2  11   16.71    4.88
  -1  -2  11   12.77    2.72
  -1  -2  11   16.64    1.91
  -1   2  11   15.24    1.64
   1  -2 -11   15.28    4.32
  -1  -2  11   15.21    4.76
  -1   2  10  668.67   25.55
  -1  -2  10  682.82   25.58
  -1   2  10  633.98   25.52
  -1   2   9  130.87    8.45
  -1  -2   9  124.47    5.20
  -1   2   8  269.55   12.27
  -1   2   8  277.78   11.60
  -1   2   8  265.98    9.68
  -1   2   7   39.02    6.30
   1  -2  -7   37.81    2.74
   1   2  -7   42.23    2.86
  -1   2   7   37.45    2.82
  -1   2   6  245.08   12.17
   1   2  -6  269.44   10.11
  -1   2   6  260.13   10.21
   1  -2  -5    3.54    2.00
  -1  -2   5    2.18    2.47
  -1   2   5    3.66    1.94
   1   2  -5    2.69    1.59
  -1   2   4  304.79   12.82
   1   2  -4  333.91   12.71
   1  -2  -3  100.80    5.52
  -1   2   3  102.70    5.04
  -1  -2   3  115.10    5.17
   1  -2  -2  957.49   36.17
   1  -2  -2  924.60   35.69
   1   2  -2  929.47   35.85
   1  -2  -1 1907.50   67.61
   1   2  -1 1669.96   67.37
   1   2   0 3007.59  117.39
  -1  -2   0 3107.51  117.41
  -1   2   0 2974.24  117.77
   1   2   0 3044.57  117.71
   1   2   1 1410.66   54.98
  -1  -2  -1 1417.88   55.24
  -1   2  -1 1526.81   55.28
  -1  -2  -2  473.35   17.71
   1   2   2  389.74   17.54
  -1  -2  -2  429.74   17.54
  -1   2  -2  501.50   17.64
   1   2   2  461.50   17.53
  -1  -2  -3  651.18   24.72
   1   2   3  636.39   24.75
  -1  -2  -3  593.64   24.51
   1   2   3  610.70   24.50
  -1   2  -3  690.30   24.62
   1   2   4  132.61    6.62
  -1  -2  -4  129.05    6.24
  -1  -2  -4  135.25    6.03
   1   2   4  133.52    5.84
  -1   2  -4  151.61    5.99
   1   2   5   51.24    4.73
  -1  -2  -5   54.33    3.98
   1  -2   5   47.72    3.33
  -1   2  -5   59.30    3.18
   1   2   5   59.11    3.08
   1   2   6    5.45    4.95
  -1  -2  -6    8.69    3.65
   1  -2   6    6.70    2.41
  -1   2  -6    9.91    2.14
  -1  -2  -6    6.04    3.16
   1   2   6    9.58    2.30
   1   2   7    3.21    5.47
  -1  -2  -7    8.92    3.94
   1   2   7   -1.40    5.35
   1  -2   7    4.81    2.02
  -1   2  -7    3.71    1.92
   1   2   7    8.05    2.34
  -1  -2  -8  109.61    5.91
   1  -2   8  105.61    4.38
   1  -2   8  109.64    4.35
   1   2   8  101.45    4.25
   1   2   8  108.55    7.27
   1  -2   9   98.76    5.92
  -1  -2  -9   98.06    5.55
   1   2   9   84.57    4.07
   1  -2   9   92.04    4.22
   1  -2   9   96.83    4.12
   1   2   9  100.47    4.01
   1   2   9  106.77    6.87
   1  -2  10  102.51    4.88
   1   2  10  100.05    4.74
   1   2  10  121.61    7.23
   1  -2  10  113.58    6.52
   1  -2  10  112.33    4.68
   1   2  10  102.73    4.62
   1   2  10  118.14    4.50
   1  -2  10  100.39    4.80
   1   2  11   80.21    6.78
   1  -2  11   83.57    4.44
   1  -2  11   74.32    4.26
   1   2  11   86.20    4.01
   1  -2  11   93.86    4.06
   1   2  11   95.20    3.83
   1  -2  12   74.99    4.37
   1  -2  12   70.40    4.26
   1  -2  12   87.58    4.76
   1   2  12   80.25    3.46
   1   2  12   72.45    3.80
   1  -2  12   74.45    3.83
   1  -2  13   38.52    3.43
   1  -2  13   47.42    3.88
   1  -2  13   41.50    3.82
   1  -2  13   45.11    3.63
   1  -2  13   48.61    4.32
   1   2  13   44.38    2.46
   1  -2  13   42.47    3.03
   1   2  13   38.20    2.91
   1  -2  14    3.06    3.46
   1  -2  14    4.75    4.00
   1  -2  14    2.12    3.57
   1  -2  14    0.71    4.05
   1   2  14    8.29    6.27
   1  -2  14    0.49    3.05
   1  -2  14    1.44    2.53
   1   2  14   -0.52    2.49
   1  -2  15   13.18    4.08
   1  -2  15    8.80    3.57
   1  -2  15   10.29    3.65
   1  -2  15   12.18    4.22
   1  -2  15   11.66    3.06
   1  -2  15    8.50    2.58
   1   2  15    8.87    2.57
   1   2  16   54.63    3.66
   1  -2  16   53.42    4.58
   1  -2  16   55.16    4.28
   1  -2  16   55.85    4.16
   1  -2  16   60.96    4.79
   1  -2  16   43.59    3.52
   1   2  16   51.68    3.36
   1  -2  16   49.91    3.51
   1  -2  17   41.85    4.12
   1   2  17   45.68    3.24
   1   2  17   41.91    3.04
   1  -2  17   37.29    3.11
   1  -2  17   40.30    3.74
   1  -2  17   40.91    3.84
   1   2  18   34.44    2.80
   1  -2  18   34.04    3.59
   1   2  18   28.21    2.70
   1  -2  18   26.97    2.66
   1  -2  18   36.36    3.40
   1  -2  18   36.23    3.23
   1   2  19   23.02    2.34
   1  -2  19   20.02    2.95
   1   2  19   13.28    2.15
   1   2  19   28.15    2.59
   1  -2  19   20.21    2.74
   1   2  20   12.31    2.02
  -1   3  20   11.77    1.89
  -1  -3  20   10.97    2.16
  -1   3  20   10.00    1.70
  -1  -3  20   10.99    2.62
  -1  -3  19    6.75    2.75
  -1   3  19   11.78    2.13
  -1   3  19    9.74    1.83
  -1  -3  18   28.87    2.61
  -1   3  18   37.72    2.60
  -1  -3  18   35.90    3.37
  -1  -3  17   17.72    2.84
  -1   3  17   20.44    2.35
   1  -3 -17   23.64    1.89
  -1  -3  17   24.92    3.47
  -1  -3  16    2.80    2.89
  -1   3  16    4.81    2.23
  -1  -3  16    1.35    2.43
   1  -3 -16    3.95    1.87
  -1  -3  16    3.98    3.44
  -1  -3  15   18.89    2.60
  -1   3  15   19.63    2.35
  -1   3  15   15.17    1.81
  -1  -3  15   20.62    3.64
   1  -3 -15   19.79    2.18
  -1  -3  14    2.59    3.61
  -1  -3  14    3.66    3.51
  -1   3  14    4.12    2.14
  -1  -3  14    4.76    2.38
  -1   3  14    4.47    1.69
  -1   3  13   -4.62    5.71
  -1  -3  13    2.19    3.49
  -1  -3  13    2.05    2.27
  -1   3  13    3.31    2.03
  -1   3  13    4.15    1.75
  -1  -3  13    2.56    3.75
  -1  -3  13    5.23    3.35
  -1  -3  12   48.25    4.02
  -1  -3  12   39.33    3.55
  -1  -3  12   41.00    3.75
  -1   3  12   42.71    6.50
  -1   3  12   41.97    2.47
  -1   3  12   40.46    2.47
  -1  -3  12   46.88    2.79
  -1  -3  12   42.72    3.22
  -1   3  12   36.84    2.68
  -1  -3  11    1.57    2.78
  -1  -3  11    3.81    3.20
  -1  -3  11    2.83    3.00
  -1   3  11    0.94    5.52
  -1   3  11    3.40    1.72
  -1  -3  11   -0.61    1.87
  -1   3  11    1.61    1.72
  -1  -3  11    1.41    2.25
   1  -3 -11   -5.35    4.67
  -1   3  10   46.16    6.76
   1  -3 -10   70.43    5.68
  -1  -3  10   61.49    3.75
  -1   3  10   60.42    6.06
  -1  -3  10   61.71    3.66
  -1  -3  10   56.85    3.43
  -1   3  10   51.74    2.87
  -1   3  10   58.28    2.89
  -1  -3  10   62.55    3.03
  -1  -3  10   58.37    2.89
  -1   3   9  233.19    9.37
  -1  -3   9  247.60    9.36
   1  -3  -9  258.85   11.48
  -1   3   9  254.35   12.24
  -1   3   9  239.33    9.38
  -1   3   8   55.74    3.49
  -1   3   8   53.58    2.84
  -1   3   8   57.63    6.43
   1  -3  -8   69.03    5.46
   1  -3  -7  407.83   16.28
  -1   3   7  421.65   16.41
   1   3  -7  428.19   16.31
  -1   3   7  392.17   15.70
   1  -3  -7  435.68   17.52
  -1   3   7  422.17   18.09
   1  -3  -6   11.48    3.24
   1   3  -6   15.88    2.73
  -1   3   6   17.60    3.13
  -1   3   6   14.65    6.35
   1  -3  -6    8.24    4.66
   1  -3  -5  264.90   12.44
  -1  -3   5  273.97   12.63
  -1   3   5  321.81   12.55
   1   3  -5  320.25   12.35
   1  -3  -5  300.69   13.25
  -1   3   5  325.50   14.18
  -1  -3   4  428.84   16.23
   1   3  -4  474.06   16.14
  -1   3   4  407.69   16.19
   1  -3  -4  441.59   16.84
  -1   3   3    0.72    2.49
   1   3  -3    1.29    2.25
  -1  -3   3   -0.88    3.17
   1  -3  -3    0.44    3.56
   1   3  -2   82.84    4.30
   1  -3  -2   92.36    5.28
   1  -3  -1 4631.57  182.12
   1   3  -1 4940.31  182.24
   1  -3  -1 4822.06  182.42
   1  -3   0   65.42    3.94
   1   3   0   78.16    3.87
  -1   3  -1 2908.71   99.26
  -1  -3  -1 2836.27   99.07
  -1  -3  -2  544.23   20.32
  -1  -3  -2  514.10   20.55
  -1  -3  -3  136.23    6.70
  -1   3  -3  155.53    6.66
   1   3   3  146.39    6.53
   1   3   3  140.22    7.00
  -1  -3  -3  132.14    7.00
   1   3   4  405.58   16.49
  -1  -3  -4  377.91   16.51
   1   3   4  410.58   16.92
  -1  -3  -4  392.80   16.91
   1  -3   5   16.87    3.88
  -1   3  -5   20.01    3.13
  -1  -3  -5    9.41    3.96
   1   3   5   16.12    3.00
  -1  -3  -5   13.20    4.19
   1   3   5   18.16    5.10
  -1   3  -6  399.89   15.25
   1   3   6  405.70   15.33
   1   3   6  371.05   16.29
  -1  -3  -6  373.96   15.74
   1   3   7  368.45   14.75
   1  -3   7  355.78   15.34
  -1   3  -7  423.24   15.43
   1   3   7  443.03   15.57
   1   3   7  374.10   14.73
  -1  -3  -7  425.46   16.12
   1   3   7  375.74   17.00
   1   3   8   85.71    4.04
   1  -3   8  100.11    4.17
   1  -3   8  100.78    4.09
   1   3   8  100.07    4.10
   1   3   8  105.08    4.96
   1  -3   8   84.02    4.59
   1   3   8  108.39    7.23
   1   3   8   93.04    4.06
  -1  -3  -8   97.68    5.92
   1  -3   9    2.77    2.59
   1   3   9    1.77    1.98
   1  -3   9    2.92    2.41
   1  -3   9    1.25    2.67
   1   3   9   -0.84    4.99
   1   3   9    3.25    1.49
   1  -3   9    2.23    1.71
   1   3   9    1.72    1.53
   1  -3   9    2.44    1.78
   1   3   9    2.71    1.55
  -1  -3  -9    1.40    3.43
   1   3  10   96.42    4.41
   1  -3  10   92.57    4.67
   1  -3  10  101.76    4.80
   1  -3  10   97.83    4.89
   1   3  10   84.01    4.37
   1   3  10   96.00    4.11
   1   3  10   92.53    4.22
   1   3  10  102.86    4.17
   1  -3  10   98.18    4.30
   1  -3  10   95.96    4.31
   1  -3  11   81.38    4.64
   1   3  11   86.65    7.23
   1   3  11   72.58    3.76
   1  -3  11   76.25    4.44
   1  -3  11   69.59    4.28
   1  -3  11   79.27    4.42
   1  -3  11   77.52    3.76
   1   3  11   71.61    3.63
   1  -3  11   70.74    3.91
   1   3  11   81.94    3.52
   1  -3  12    5.87    3.22
   1  -3  12    4.15    3.76
   1   3  12    4.74    2.27
   1   3  12    5.47    6.01
   1  -3  12    6.41    3.47
   1  -3  12    6.98    3.30
   1   3  12    5.87    2.11
   1   3  12    7.11    1.81
   1  -3  12    6.11    2.23
   1  -3  13    3.15    3.62
   1  -3  13    3.06    3.51
   1   3  13    2.27    2.23
   1  -3  13    3.96    3.25
   1   3  13    0.49    1.81
   1   3  13    3.50    2.26
   1  -3  13    3.30    2.39
   1  -3  13    4.57    3.81
   1   3  13    6.44    5.97
   1  -3  14   43.36    4.13
   1  -3  14   35.70    3.92
   1  -3  14   37.91    3.69
   1   3  14   35.02    2.84
   1  -3  14   42.99    4.18
   1  -3  14   35.71    3.05
   1   3  14   34.60    2.42
   1   3  14   36.33    6.54
   1  -3  15   17.08    3.67
   1  -3  15   14.42    3.79
   1  -3  15   13.27    3.20
   1  -3  15   12.18    2.57
   1   3  15   14.29    2.46
   1  -3  15   17.59    4.08
   1  -3  16  148.53    6.16
   1  -3  16  137.41    6.22
   1  -3  16  134.99    6.45
   1  -3  16  124.55    5.81
   1  -3  16  103.07    5.58
   1   3  16  115.04    5.52
   1   3  17   -0.78    2.62
   1  -3  17    1.81    3.25
   1  -3  17    1.22    3.84
   1  -3  17    2.60    2.50
   1  -3  17    0.61    2.27
   1   3  17    3.26    2.18
   1   3  18    6.18    1.98
   1  -3  18    4.24    3.12
   1   3  18   10.71    2.42
   1   3  19   10.98    2.13
   1   3  19   12.97    2.05
   1  -3  19   12.72    2.65
   1  -3  20    0.87    2.17
   1  -3  20    2.35    1.81
   1   3  20    1.59    1.54
  -1  -4  19    5.56    2.67
  -1   4  19    9.15    1.83
  -1  -4  18   77.37    4.41
  -1   4  18   80.97    3.59
  -1  -4  17    8.59    2.58
  -1  -4  17   10.48    3.20
   1  -4 -17    9.73    1.69
  -1  -4  16   50.67    4.04
  -1  -4  16   41.17    3.43
  -1   4  16   41.65    2.80
   1  -4 -16   46.88    2.64
  -1  -4  15    3.40    3.08
  -1   4  15    4.36    2.06
  -1   4  15    6.43    1.70
  -1  -4  15   10.64    3.76
  -1  -4  14   34.10    3.74
  -1  -4  14   44.57    4.19
  -1   4  14   38.99    2.38
  -1   4  14   40.74    2.67
  -1   4  13    7.73    6.33
  -1  -4  13    8.44    3.37
  -1  -4  13    9.39    3.46
  -1  -4  13    9.00    3.74
  -1   4  13    8.12    1.83
  -1   4  13   11.01    1.84
  -1  -4  13    5.32    2.23
  -1   4  13    7.21    2.07
  -1  -4  13    3.19    2.84
  -1   4  12   13.34    6.62
  -1  -4  12   11.05    3.31
  -1  -4  12   17.92    2.78
  -1  -4  12   10.21    2.21
  -1   4  12   14.24    2.05
  -1   4  12   10.76    2.02
  -1   4  12   15.02    1.93
  -1  -4  12   11.42    3.66
   1  -4 -11   66.97    6.37
  -1  -4  11   63.85    4.36
  -1  -4  11   64.98    4.11
  -1   4  11   65.75    7.45
  -1   4  11   77.83    3.39
  -1   4  11   73.32    3.34
  -1   4  11   65.49    3.32
  -1  -4  11   67.43    3.55
   1  -4 -10   18.83    5.09
  -1   4  10   15.76    6.57
  -1  -4  10   22.20    3.18
  -1  -4  10   19.00    3.01
  -1   4  10   16.45    6.31
  -1   4  10   19.45    2.16
  -1  -4  10   21.17    2.22
  -1   4  10   20.51    2.08
   1  -4  -9   21.11    4.87
  -1   4   9   26.23    6.11
  -1  -4   9   16.21    2.84
  -1  -4   9   18.36    2.87
  -1   4   9   22.66    2.03
  -1  -4   9   22.82    2.12
  -1   4   9   14.79    1.99
  -1  -4   8   21.15    2.69
   1  -4  -8   22.79    2.98
   1   4  -8   24.58    2.83
  -1   4   8   22.66    2.93
  -1   4   8   25.70    2.07
   1  -4  -8   23.07    4.59
  -1   4   8   29.05    5.47
   1  -4  -7  254.84   11.56
   1   4  -7  300.84   11.63
  -1   4   7  286.53   11.74
  -1   4   7  260.15   10.70
   1  -4  -7  288.90   12.75
   1  -4  -6   12.31    3.26
  -1   4   6    5.46    2.78
   1   4  -6    9.40    2.63
  -1   4   6   10.94    1.80
   1  -4  -6    9.85    4.30
  -1   4   6    7.97    5.33
   1  -4  -5   39.54    4.14
  -1   4   5   46.16    6.20
   1  -4  -5   40.37    4.97
  -1   4   5   48.70    3.88
   1   4  -5   44.86    3.59
  -1  -4   4  540.84   22.34
   1   4  -4  581.54   22.22
   1  -4  -4  601.91   22.89
  -1   4   4  560.70   21.25
  -1   4   3  738.84   30.79
  -1  -4   3  737.93   30.73
   1   4  -3  857.00   30.80
  -1   4   3  777.62   29.78
   1  -4  -3  808.80   31.23
   1  -4  -2 1233.20   47.68
   1   4  -2 1155.48   47.72
  -1   4   2 1233.76   46.85
   1  -4  -2 1310.63   48.22
   1  -4  -1  778.66   30.38
   1  -4  -1  756.49   30.86
   1   4  -1  782.12   30.52
  -1   4   0  121.97    6.23
   1   4   0  104.30    5.84
  -1  -4   0  115.96    6.31
   1   4   1 1018.05   39.37
  -1  -4  -1 1047.69   40.23
  -1   4  -1 1141.12   40.53
   1   4   2  690.97   26.91
  -1  -4  -2  632.78   27.33
  -1   4  -2  859.87   28.20
  -1  -4  -2  652.61   27.81
   1   4   2  898.03   28.15
   1   4   3  714.41   27.21
  -1   4  -3  754.08   28.32
  -1  -4  -3  717.27   28.22
   1   4   3  700.69   28.20
   1   4   3  704.59   27.21
   1   4   4   56.10    3.98
  -1  -4  -4   39.05    4.80
  -1   4  -4   54.56    3.99
   1   4   4   43.02    2.51
   1   4   4   49.93    4.86
   1   4   5  242.02   10.00
   1  -4   5  233.59   11.38
   1   4   5  278.83   11.22
  -1   4  -5  294.41   11.23
   1   4   5  265.53   10.00
  -1  -4  -5  257.64   11.60
   1   4   5  224.45   11.53
   1   4   6    3.66    1.54
   1   4   6    5.86    1.65
  -1  -4  -6    3.45    3.78
  -1   4  -6    5.74    2.66
   1   4   6    3.06    2.56
   1  -4   6    7.24    3.21
   1   4   7   -0.25    1.60
   1  -4   7    0.05    2.95
  -1  -4  -7   -4.56    3.82
  -1   4  -7   -0.61    2.34
   1   4   7    1.81    2.59
   1   4   8   -0.57    2.63
   1  -4   8    2.14    2.88
   1  -4   8   -0.45    2.70
   1   4   8    1.00    1.89
   1  -4   8    0.69    2.62
   1  -4   8    0.26    2.55
  -1  -4  -8    1.40    3.74
   1   4   8   -0.53    1.68
   1  -4   9   12.70    2.96
   1  -4   9   11.60    2.93
   1  -4   9   15.73    3.16
   1   4   9   13.63    2.25
   1  -4   9   12.11    1.94
   1   4   9   13.70    1.87
   1  -4   9   14.12    1.96
   1   4   9   11.37    1.80
   1   4   9    7.83    5.85
   1  -4  10    0.75    3.19
   1   4  10   -1.30    6.32
   1  -4  10   -0.05    3.35
   1  -4  10   -0.10    3.09
   1   4  10    1.26    2.39
   1   4  10    0.83    1.74
   1   4  10   -0.55    1.84
   1  -4  10   -2.09    2.04
   1  -4  10    0.03    2.12
   1  -4  11    4.53    3.56
   1   4  11    1.57    6.61
   1   4  11    1.09    2.46
   1  -4  11    2.30    3.26
   1  -4  11    3.89    3.55
   1  -4  11    4.18    3.79
   1  -4  11    0.77    2.14
   1   4  11    0.55    1.81
   1   4  11    1.86    1.85
   1  -4  11    2.55    2.47
   1  -4  12   15.73    3.85
   1  -4  12   15.03    3.86
   1  -4  12   16.28    3.49
   1  -4  12   15.63    3.81
   1   4  12   14.36    6.70
   1   4  12   14.02    2.59
   1  -4  12   15.86    3.42
   1   4  12   17.06    1.93
   1  -4  12   11.13    2.39
   1  -4  12   14.87    2.89
   1   4  12   17.69    2.01
   1  -4  13    5.62    3.50
   1  -4  13    2.06    3.53
   1  -4  13    3.85    3.80
   1   4  13    6.16    6.42
   1   4  13    2.54    2.28
   1  -4  13    0.68    3.31
   1   4  13    5.78    1.87
   1  -4  13    3.38    2.33
   1  -4  14  114.93    5.64
   1   4  14   93.00    4.34
   1  -4  14   85.85    5.06
   1  -4  14  105.42    5.20
   1  -4  14  118.71    5.48
   1   4  14  100.74    4.31
   1  -4  14   73.01    4.51
   1  -4  15   12.77    3.80
   1   4  15   11.36    1.88
   1  -4  15   13.66    3.21
   1  -4  15   12.08    3.85
   1  -4  16   12.43    3.78
  -1  -4 -16    8.79    1.75
   1  -4  16    8.62    3.61
   1  -4  16    6.81    2.88
   1  -4  17    7.73    3.54
   1   4  17   10.40    2.45
   1  -4  17    5.50    2.45
   1  -4  18    0.16    3.30
   1   4  18    1.70    2.09
   1  -4  19    1.34    2.39
   1   4  19    0.28    1.66
  -1  -5  19   33.26    2.05
  -1  -5  18    1.11    2.70
   1  -5 -18    1.32    1.12
  -1  -5  18    0.36    1.75
  -1  -5  18    2.68    2.25
  -1   5  18    4.06    1.87
  -1  -5  17    4.74    3.11
  -1  -5  17    1.93    2.19
  -1  -5  17    5.17    2.77
  -1  -5  17   -1.94    3.09
   1  -5 -17    3.25    1.49
  -1  -5  16   31.11    3.41
  -1  -5  16   26.02    2.89
  -1  -5  16   28.91    3.49
  -1  -5  16   29.07    3.84
   1  -5 -16   32.74    2.16
  -1  -5  15   48.82    3.95
  -1  -5  15   44.86    3.51
  -1  -5  15   57.00    3.90
  -1   5  15   41.18    2.52
  -1  -5  15   46.44    4.40
  -1  -5  14   56.87    4.91
  -1  -5  14   52.18    4.12
  -1   5  14   61.39    3.02
  -1  -5  14   64.54    4.35
  -1  -5  13   -2.29    4.24
  -1  -5  13   -0.15    3.51
  -1  -5  13    2.35    3.52
  -1   5  13    1.35    1.71
  -1  -5  13    0.07    2.73
  -1   5  13    1.84    1.77
  -1  -5  12   24.95    3.66
  -1   5  12   28.63    2.28
  -1  -5  12   23.22    2.77
  -1   5  12   23.89    2.17
  -1   5  11    1.54    1.90
  -1  -5  11    0.84    2.28
  -1   5  11    3.96    2.04
  -1  -5  11    1.82    3.36
  -1   5  11    2.95    6.99
  -1  -5  10    8.51    3.20
  -1  -5  10   11.18    2.17
  -1   5  10    9.14    2.17
   1  -5 -10   15.60    5.39
  -1   5  10    6.97    7.14
  -1  -5   9   14.02    3.01
  -1   5   9   17.47    2.20
   1  -5  -9   12.15    5.34
  -1  -5   8    7.32    2.70
  -1  -5   8    4.12    3.87
  -1   5   8    9.22    3.19
  -1   5   8    6.08    1.86
  -1   5   8    8.05    2.02
   1  -5  -8   10.61    5.04
  -1   5   8    4.61    5.89
  -1   5   7  109.69    4.76
   1  -5  -7  113.18    6.24
  -1   5   7  118.91    6.34
   1   5  -7  117.79    6.15
  -1   5   7  107.08    4.80
  -1   5   7   98.89    7.77
   1  -5  -7  111.31    7.57
   1  -5  -6   92.97    5.66
  -1   5   6  103.92    5.74
   1   5  -6  108.44    5.50
  -1   5   6   82.99    4.00
   1  -5  -6   83.10    6.55
  -1   5   6   89.17    6.78
   1  -5  -5   27.85    3.95
  -1   5   5   30.80    3.66
   1   5  -5   33.03    3.45
  -1   5   5   24.81    2.06
   1  -5  -5   22.40    4.69
   1  -5  -4   63.63    5.05
  -1   5   4   68.99    3.30
   1  -5  -4   59.62    5.70
   1   5  -4   79.87    4.78
  -1   5   4   80.42    5.02
   1   5  -3  290.69   12.49
  -1   5   3  267.04   12.63
  -1   5   3  278.84   11.17
   1   5  -3  293.00   11.09
  -1   5   2    2.03    1.58
   1   5  -2    2.60    1.50
   1   5  -2    2.45    2.68
   1   5  -1   52.40    3.93
  -1   5   1   46.64    2.49
   1   5  -1   44.62    2.43
  -1   5   0   10.81    1.68
   1   5   0   13.86    1.40
   1   5   0   12.12    1.68
  -1  -5   0   11.12    3.57
   1   5   0   16.39    3.01
  -1   5   0   10.94    3.00
   1   5   1    6.30    1.64
  -1   5  -1   10.05    1.59
   1   5   1    7.95    1.42
  -1   5  -1    6.26    2.90
   1   5   2   11.03    1.67
  -1   5  -2   13.24    1.53
   1   5   2   10.42    1.50
   1   5   2   12.34    3.02
  -1   5  -3   61.96    4.46
   1   5   3   65.05    4.51
   1   5   3   50.65    2.82
   1   5   3   59.75    2.73
   1  -5   4    3.93    3.58
  -1   5  -4    6.76    2.93
   1   5   4    4.22    2.97
   1   5   4   -0.58    1.58
   1   5   4   -0.48    1.47
   1  -5   5    1.66    3.55
   1   5   5    1.03    2.95
  -1   5  -5    3.47    2.90
   1   5   5   -0.64    1.50
   1   5   6  129.01    5.06
  -1   5  -6  146.39    6.71
   1   5   6  124.85    6.64
   1  -5   6  122.91    6.85
   1   5   6  137.20    5.09
   1   5   7  242.65    9.98
  -1   5  -7  236.52    9.68
   1  -5   7  207.34    8.43
   1   5   7  215.64    8.19
   1  -5   7  192.40    9.03
  -1  -5  -7  166.79    9.65
   1  -5   7  206.06    9.67
   1   5   7  194.17    8.21
   1   5   7  201.67    8.18
   1   5   8   47.74    2.84
   1  -5   8   36.62    4.64
   1  -5   8   40.57    3.41
   1  -5   8   45.76    4.21
   1   5   8   44.59    2.67
   1   5   8   46.01    4.21
   1  -5   9    8.25    4.34
   1   5   9    9.29    2.42
   1  -5   9    7.61    3.14
   1  -5   9    7.41    1.35
   1  -5   9    6.53    2.97
   1   5   9    7.03    2.01
   1  -5   9   10.47    2.10
   1   5  10   14.18    2.60
   1  -5  10   11.73    4.40
   1   5  10    9.04    6.91
   1  -5  10   12.48    3.36
   1  -5  10   13.28    3.16
   1   5  10   10.02    1.94
   1  -5  10   14.48    2.25
   1   5  10   10.76    2.10
   1  -5  11   26.46    4.13
   1  -5  11   24.63    4.65
   1  -5  11   22.55    3.67
   1   5  11   25.27    7.61
   1   5  11   24.74    2.20
   1  -5  11   22.99    3.34
   1   5  11   23.24    2.18
   1  -5  11   22.58    2.61
   1  -5  12    6.82    3.63
   1   5  12    5.84    6.84
   1   5  12    6.07    2.55
   1  -5  12    7.26    4.48
   1  -5  12    6.29    3.83
   1   5  12    5.26    1.85
   1  -5  12    4.21    2.67
   1   5  12    5.65    1.83
   1  -5  13   16.82    3.73
   1  -5  13   12.06    4.46
   1  -5  13   16.56    3.69
   1   5  13   15.35    2.42
   1   5  13   15.67    1.79
   1   5  13   12.68    1.95
   1  -5  14    0.15    3.28
   1  -5  14   -1.06    4.41
   1  -5  14    2.39    3.55
   1  -5  14    1.99    3.52
   1   5  14    0.79    2.06
   1  -5  14    2.57    2.92
   1   5  14    2.15    1.80
   1  -5  15    1.99    4.20
   1  -5  15    1.51    3.44
   1  -5  15    7.38    3.41
   1  -5  15    3.65    2.83
   1   5  15    2.85    1.69
   1  -5  16   44.85    3.86
   1  -5  16   46.00    3.63
   1  -5  16   47.13    4.25
  -1  -5 -16   42.98    2.41
   1  -5  16   39.02    3.13
   1  -5  17   41.03    3.11
   1   5  17   45.39    2.61
   1  -5  17   37.54    3.57
  -1  -5 -17   36.88    2.00
   1  -5  17   33.07    2.68
   1  -5  18   55.43    3.37
   1   5  18   61.09    2.91
   1  -5  18   63.25    3.18
  -1  -6  17   15.18    2.09
  -1  -6  17   12.19    1.83
   1  -6 -17   13.74    1.30
   1  -6 -16   -0.88    1.46
  -1  -6  16    2.89    2.76
  -1  -6  16   -0.43    2.51
   1  -6 -15   39.79    2.42
  -1   6  15   36.82    2.28
  -1  -6  15   47.82    3.44
  -1  -6  15   47.36    3.36
  -1  -6  14   47.64    3.57
  -1  -6  14   48.36    3.39
  -1   6  14   42.86    2.54
  -1  -6  13   37.87    3.67
  -1  -6  13   33.61    3.46
  -1  -6  13   39.37    3.21
  -1   6  13   35.85    2.24
  -1  -6  13   35.05    2.91
  -1   6  13   27.15    2.22
  -1  -6  12    4.33    3.62
  -1  -6  12    0.02    3.14
  -1  -6  12   -2.35    2.89
  -1   6  12   -2.80    1.86
  -1   6  12    2.12    1.72
  -1  -6  12   -1.63    2.32
  -1   6  12    2.92    2.33
  -1  -6  11   -0.24    3.08
  -1  -6  11    1.77    2.98
  -1   6  11    1.07    1.95
  -1  -6  11    3.61    2.14
  -1  -6  10    7.65    3.02
  -1  -6  10    8.50    3.02
  -1   6  10    8.70    2.15
  -1  -6  10    8.26    2.11
  -1   6  10    1.66    7.20
  -1  -6   9   73.86    4.35
  -1   6   9   84.47    3.96
  -1   6   9   77.93    3.78
  -1   6   8  108.07    6.54
  -1   6   8  115.49    4.76
  -1  -6   8   92.80    6.70
  -1   6   8  115.92    4.85
  -1   6   8   99.22    4.44
   1   6  -7    1.34    1.46
   1   6  -7    0.27    3.61
  -1   6   7   -5.17    3.73
   1  -6  -7   -0.31    1.61
  -1  -6   7    0.96    4.47
   1  -6  -7    3.30    3.88
   1  -6  -6    3.07    3.96
  -1  -6   6    1.19    4.40
  -1   6   6   -0.43    1.85
  -1   6   6    1.22    1.99
  -1  -6   6    1.07    2.35
   1  -6  -6    1.26    1.69
   1   6  -6    2.28    1.44
  -1   6   6   -0.50    3.74
   1   6  -6    4.16    3.48
  -1   6   5  315.35   14.42
   1   6  -5  330.55   14.33
  -1   6   5  318.38   12.58
   1  -6  -5  302.90   14.32
  -1   6   5  321.66   12.61
  -1  -6   5  325.48   12.59
  -1   6   4  178.16    9.71
   1   6  -4  197.32    9.66
  -1   6   4  210.00    7.90
   1  -6  -4  162.34    9.70
  -1   6   4  194.42    7.94
  -1  -6   4  193.59    7.95
   1   6  -3  453.88   18.59
  -1   6   3  470.03   16.84
   1  -6  -3  427.70   18.60
   1   6  -3  437.97   16.77
  -1   6   3  417.68   16.85
   1  -6  -3  387.64   16.82
  -1  -6   3  449.66   16.82
   1   6  -2  113.61    6.60
  -1   6   2  121.65    4.78
   1  -6  -2  114.88    6.99
   1   6  -2  113.54    4.79
  -1   6   2  111.92    4.87
   1  -6  -2  103.11    4.99
   1  -6  -1    2.13    3.53
   1   6  -1    1.19    1.69
  -1   6   1    3.01    1.54
  -1   6   1    1.80    1.76
   1   6  -1    6.22    3.28
   1  -6  -1    1.48    2.16
   1   6   0   -1.67    3.15
  -1   6   0    2.05    3.16
  -1   6   0    0.62    1.65
   1   6   0    1.51    1.73
   1  -6   0    0.19    3.65
   1   6   1    2.71    1.45
  -1   6  -1    2.14    1.66
   1   6   1    1.87    1.74
  -1  -6  -1    1.19    1.95
  -1   6  -1    4.27    3.35
   1   6   2   52.38    4.76
  -1   6  -2   63.23    4.91
   1   6   2   53.46    2.70
   1  -6   2   49.06    5.06
  -1   6  -2   58.69    2.78
   1   6   2   50.03    2.85
  -1  -6  -2   53.34    3.04
   1   6   3   94.22    6.44
   1   6   3  101.94    4.47
   1  -6   3   99.44    6.77
   1   6   3  102.52    4.62
  -1  -6  -3  105.93    4.69
   1  -6   3  109.34    4.72
   1   6   4    1.30    3.55
  -1   6  -4   11.06    3.69
   1   6   4    1.45    1.68
   1   6   4   -0.81    1.91
   1  -6   4    5.34    4.20
   1  -6   4    5.71    2.52
  -1  -6  -4    2.84    2.23
  -1   6  -5  223.40    9.46
   1   6   5  157.23    9.03
   1   6   5  194.82    7.23
   1  -6   5  180.43    9.42
   1  -6   5  189.23    7.59
   1   6   5  158.52    7.13
   1   6   6    4.79    3.85
  -1   6  -6   13.18    3.86
   1   6   6    3.42    1.59
   1   6   6    8.00    1.81
  -1  -6  -6    5.21    4.37
   1  -6   6    2.49    4.27
   1  -6   6    8.87    2.69
   1  -6   6    7.61    1.74
   1  -6   7  314.90   13.75
   1   6   7  383.79   13.75
   1   6   7  393.06   15.88
  -1   6  -7  388.21   15.69
   1  -6   7  335.79   15.41
   1   6   7  373.77   13.94
   1  -6   7  406.67   14.20
   1   6   7  340.74   13.90
   1  -6   7  320.11   14.46
   1   6   8    1.29    1.37
   1  -6   8    1.29    4.28
   1  -6   8    4.69    2.88
   1   6   8    0.50    1.85
   1   6   8    2.93    2.04
   1  -6   9   28.65    4.45
   1   6   9   27.85    2.69
   1  -6   9   28.74    3.33
   1  -6   9   29.48    1.88
   1  -6   9   33.23    3.32
   1   6   9   37.65    2.56
   1  -6   9   33.27    2.47
   1   6   9   31.20    2.35
   1  -6  10  273.79   10.60
   1  -6  10  244.37   10.64
   1  -6  10  217.37   10.20
   1  -6  10  235.72    9.65
   1   6  10  274.94    9.94
   1  -6  10  266.87   10.34
   1  -6  10  265.09    9.84
   1  -6  11   77.35    5.07
   1  -6  11   75.96    5.25
   1  -6  11   68.93    4.51
   1  -6  11   77.32    4.43
   1   6  11   83.54    3.71
   1  -6  11   72.83    3.82
   1  -6  12   17.90    4.11
   1  -6  12   18.01    3.79
   1   6  12   15.67    2.55
   1  -6  12   13.11    3.31
   1  -6  12   18.38    3.04
   1   6  12   18.14    1.95
   1  -6  12   16.93    2.57
   1   6  12   13.17    1.96
   1  -6  13    6.98    3.84
   1  -6  13    5.04    3.39
   1   6  13    8.57    2.19
   1  -6  13    8.48    2.83
   1  -6  13    6.66    3.21
   1   6  13    8.10    1.76
   1   6  14   26.80    2.20
   1  -6  14   33.29    3.32
   1  -6  14   25.56    3.22
   1  -6  14   28.65    3.93
   1  -6  14   36.00    3.37
   1   6  14   27.33    2.09
   1  -6  15    2.75    3.00
   1  -6  15   -1.84    3.31
   1   6  15    0.89    1.52
   1  -6  15    0.65    2.73
   1  -6  16   33.74    2.65
   1  -6  16   30.11    4.35
  -1  -6 -16   27.65    1.78
   1  -6  16   25.55    2.38
   1  -6  17   13.38    1.81
   1  -6  17   10.03    1.56
  -1  -7  16   24.03    1.78
   1  -7 -16   24.79    1.41
  -1  -7  15    1.32    1.88
   1  -7 -15   -0.30    1.27
   1  -7 -14   18.62    1.71
  -1  -7  14   15.33    2.54
  -1  -7  14   17.28    2.34
  -1   7  14   13.27    1.56
  -1  -7  14   22.21    2.67
  -1  -7  13    1.94    2.86
  -1  -7  13    1.02    2.37
  -1   7  13    1.20    1.42
  -1   7  13    2.21    1.48
  -1  -7  12  116.46    5.63
  -1  -7  12  111.54    5.38
  -1  -7  12  109.18    4.98
  -1   7  12  101.80    4.88
  -1  -7  11   -0.89    3.38
  -1  -7  11    3.23    2.64
  -1  -7  11    0.96    1.96
  -1   7  11    2.88    1.80
  -1   7  11    3.93    1.65
  -1  -7  10   24.35    2.88
  -1   7  10   26.15    2.24
  -1   7  10   21.40    2.04
  -1  -7  10   25.32    2.17
  -1  -7   9   15.95    2.76
  -1   7   9   19.64    2.14
  -1  -7   9   15.14    2.05
  -1   7   9   16.51    1.93
  -1   7   8   -0.48    1.81
  -1   7   8    0.66    1.39
  -1  -7   8   -0.80    2.66
  -1  -7   8    1.91    1.47
  -1  -7   7   60.21    5.67
  -1   7   7   71.55    3.31
   1   7  -7   72.85    3.00
  -1   7   7   60.06    5.52
  -1  -7   7   72.24    3.84
  -1   7   7   61.72    3.06
   1  -7  -7   63.03    3.05
  -1  -7   7   56.24    3.11
   1  -7  -6    7.88    4.28
  -1  -7   6    3.30    4.57
  -1   7   6    2.92    1.84
  -1   7   6    4.29    2.09
   1   7  -6    5.49    1.51
  -1   7   6    3.76    1.60
  -1   7   6    6.31    3.95
   1   7  -6    8.34    4.04
  -1  -7   6    4.71    2.63
   1  -7  -6    3.55    1.59
  -1  -7   5   16.05    4.95
   1  -7  -5   24.67    4.65
  -1   7   5   21.02    2.08
  -1   7   5   18.48    4.65
   1   7  -5   21.98    4.47
  -1   7   5   19.73    2.25
  -1  -7   5   20.02    2.75
   1  -7  -5   21.05    1.94
   1   7  -5   20.59    1.80
  -1  -7   4   64.13    6.56
   1  -7  -4   79.01    6.39
  -1   7   4   82.08    3.71
  -1   7   4   73.73    6.32
   1   7  -4   83.32    6.18
  -1   7   4   78.19    3.86
   1  -7  -4   76.73    3.63
  -1  -7   4   87.07    4.05
   1   7  -4   80.36    3.58
  -1  -7   3    6.71    4.81
   1  -7  -3   17.10    4.68
  -1   7   3   12.74    1.87
  -1   7   3   14.40    2.23
  -1   7   3    9.58    4.40
   1   7  -3   12.71    4.28
   1   7  -3   18.22    1.98
   1   7  -3   22.51    1.76
  -1  -7   3   15.67    2.48
   1  -7  -2   78.24    6.57
  -1   7   2   87.82    4.18
   1   7  -2   73.17    6.49
   1   7  -2  100.76    4.29
  -1   7   2   91.75    4.34
   1   7  -2  110.09    4.17
   1   7  -1   18.47    4.24
  -1   7   1   18.30    2.15
   1   7  -1   17.74    2.10
   1  -7  -1   13.09    4.44
   1   7   0    5.45    4.10
  -1   7   0   -1.44    3.90
  -1   7   0    1.81    1.96
   1   7   0    0.12    1.94
  -1  -7   0   -0.44    2.23
   1  -7   0    1.85    4.24
  -1  -7  -1   20.79    4.95
   1   7   1   23.89    1.95
  -1   7  -1   25.05    4.62
  -1   7  -1   24.27    2.23
   1   7   1   24.18    2.27
  -1  -7  -1   31.00    2.53
  -1  -7  -2  122.82    8.97
   1  -7   2  138.41    8.78
   1   7   2  150.11    6.46
   1   7   2  146.99    8.90
  -1   7  -2  166.16    6.52
   1   7   2  159.01    6.61
  -1  -7  -2  168.63    6.66
   1  -7   3  101.63    7.35
   1   7   3  110.88    4.77
   1   7   3  110.14    7.49
  -1   7  -3  114.97    7.24
   1   7   3  114.81    4.90
   1   7   3  122.20    4.74
   1  -7   3  106.81    4.74
  -1  -7  -3  111.12    5.04
   1  -7   4   69.63    6.10
  -1  -7  -4   74.82    6.56
   1   7   4   73.89    3.50
   1   7   4   57.32    6.05
   1   7   4   77.14    3.67
   1  -7   4   72.24    3.42
   1   7   4   76.17    3.38
  -1  -7  -4   61.64    3.83
  -1  -7  -5    0.96    4.66
   1  -7   5    8.43    4.24
   1   7   5   -0.53    2.02
   1   7   5   -0.14    1.80
  -1   7  -5    2.85    4.03
   1   7   5    4.79    4.24
   1   7   5   -0.60    1.55
   1  -7   5    2.02    2.77
   1  -7   5    0.04    1.67
  -1  -7  -6   35.68    5.05
   1  -7   6   25.10    4.49
   1   7   6   31.72    2.32
   1  -7   6   28.60    3.10
  -1   7  -6   38.57    2.10
   1  -7   6   27.01    2.11
   1   7   6   40.31    5.01
  -1   7  -6   36.78    4.66
   1   7   6   34.89    2.10
   1   7   7   -1.34    1.80
   1  -7   7    3.48    2.69
   1  -7   7    0.53    1.49
  -1  -7  -7    1.76    1.62
   1   7   7   -0.04    1.43
   1   7   7    5.06    4.17
  -1   7  -7    0.72    1.45
   1  -7   8  154.38    6.74
   1  -7   8  201.83    7.86
   1   7   8  165.28    6.75
   1  -7   8  182.71    7.40
   1   7   8  199.05    7.08
   1   7   8  171.92    7.00
   1  -7   9   36.21    3.22
   1   7   9   32.86    2.45
   1  -7   9   40.47    2.48
   1  -7   9   37.02    2.00
   1  -7  10   42.01    3.35
   1   7  10   49.10    2.66
   1  -7  10   46.18    2.68
   1  -7  11    0.06    3.52
   1   7  11   -0.07    2.25
   1  -7  11    0.32    2.57
   1   7  11   -0.64    1.71
   1   7  11    0.54    1.69
   1  -7  11   -0.97    2.16
   1   7  12  113.26    5.26
   1  -7  12  109.36    5.64
   1  -7  12  114.85    5.92
   1  -7  13   15.86    3.01
   1  -7  13   14.34    2.40
   1   7  13    9.94    1.66
   1   7  13   11.96    1.74
   1   7  14   34.01    2.39
   1  -7  14   66.96    2.96
  -1  -7 -15    2.82    1.16
   1  -7  15    0.79    1.73
  -1  -8  13   46.38    2.88
  -1  -8  13   49.58    2.67
  -1  -8  12    6.64    2.57
  -1  -8  12    3.66    1.96
  -1   8  12    2.15    1.23
  -1   8  12    0.76    1.31
  -1  -8  11    7.21    2.11
  -1   8  11    4.86    1.44
  -1   8  11    3.92    1.46
  -1  -8  11    4.63    1.85
  -1   8  11    2.25    1.60
  -1   8  10    1.17    1.47
  -1  -8  10    3.10    1.71
  -1   8  10    2.64    1.56
  -1  -8  10   -0.23    2.17
  -1  -8   9    6.19    3.23
  -1  -8   9    1.95    2.23
  -1  -8   9    4.25    1.70
  -1   8   9    0.05    1.57
  -1  -8   8  102.87    4.67
  -1  -8   8  108.07    4.30
  -1   8   7   87.44    3.82
  -1  -8   7   76.83    4.17
  -1   8   7   97.61    3.97
   1  -8  -7   89.25    3.62
  -1  -8   7   74.95    3.63
  -1   8   7   83.95    3.63
   1   8  -7   87.11    3.61
  -1   8   6   12.28    1.97
  -1   8   6    9.16    1.70
  -1  -8   6    6.10    1.46
   1  -8  -6    9.41    1.45
   1   8  -6   11.93    1.42
  -1   8   6   10.49    1.52
  -1   8   5   10.61    1.98
  -1   8   5    8.98    1.67
   1  -8  -5    9.75    1.45
  -1  -8   5    5.77    1.59
   1   8  -5    8.88    1.44
  -1   8   5    4.93    1.55
  -1   8   4    0.94    1.60
  -1   8   4    0.47    1.92
  -1  -8   4    0.85    1.52
   1  -8  -4    0.60    1.42
  -1   8   4    0.53    1.51
   1   8  -4    2.29    1.38
  -1   8   3   33.65    2.21
  -1   8   3   36.01    2.48
   1  -8  -3   31.71    2.08
  -1   8   3   29.94    2.18
   1   8  -2    1.89    1.46
  -1   8   2    0.71    1.91
   1   8  -2    4.53    1.81
   1  -8  -2    0.28    1.45
   1   8  -1    3.91    1.46
   1   8  -1    3.75    1.85
  -1   8   1    1.35    1.89
   1  -8  -1    1.47    4.08
   1  -8  -1    2.52    1.44
   1   8   0   46.07    2.67
  -1   8   0   43.15    2.66
   1  -8   0   36.49    5.09
  -1  -8   0   34.20    5.29
   1   8   0   50.32    2.38
   1  -8   0   40.37    2.35
   1  -8   1   22.55    3.17
  -1   8  -1   24.42    2.09
   1   8   1   25.05    2.20
  -1  -8  -1   19.99    4.99
   1  -8   2    4.77    3.09
   1   8   2    6.07    1.93
   1  -8   2    5.66    1.47
  -1   8  -2    6.09    1.54
   1  -8   3   87.12    4.10
  -1   8  -3  108.54    4.13
   1  -8   3   88.40    5.00
   1   8   3   98.83    4.38
   1   8   3   88.95    4.20
   1   8   3  100.66    4.13
   1  -8   4    6.50    3.22
  -1  -8  -4    5.57    1.58
   1  -8   4    6.85    1.47
   1   8   4    8.15    1.91
   1   8   4    5.57    1.73
  -1   8  -4    7.45    1.50
   1   8   4    4.50    1.48
   1  -8   5   11.30    3.30
   1   8   5   12.97    1.96
   1   8   5    9.47    1.76
   1  -8   5    9.52    1.48
  -1  -8  -5    8.57    1.58
  -1   8  -5   13.17    1.55
   1   8   5    5.62    1.51
   1  -8   6   16.95    1.64
  -1  -8  -6   24.19    1.77
   1   8   6   23.75    1.68
  -1   8  -6   23.27    1.69
   1  -8   6   27.98    3.45
   1  -8   6   21.80    2.57
   1   8   6   27.10    2.17
   1   8   6   25.18    2.02
   1  -8   7   66.86    3.03
  -1  -8  -7   66.11    3.06
  -1   8  -7   62.90    3.01
   1   8   7   70.40    3.02
   1  -8   7   81.95    4.42
   1  -8   7   70.33    3.74
   1   8   7   66.95    3.32
   1  -8   7   75.86    3.03
   1  -8   8    2.36    3.26
   1  -8   8    2.14    2.29
   1   8   8    0.64    1.71
   1  -8   8    0.99    1.71
   1  -8   8    2.63    1.16
   1  -8   9   32.59    3.49
   1   8   9   31.36    2.10
   1  -8   9   27.28    2.55
   1  -8   9   30.50    2.11
   1   8   9   24.36    2.08
   1  -8  10  124.03    5.80
   1   8  10  107.62    5.58
   1   8  10  120.20    5.64
   1   8  11   13.82    1.48
   1  -8  11   11.62    2.09
   1   8  11    4.43    1.54
   1   8  11    7.94    1.73
   1  -8  12   10.10    2.50
   1  -8  12    6.45    1.90
   1   8  12    3.96    1.40
   1   8  12    5.67    1.33
   1  -8  13    1.78    1.60
  -1  -8 -13    2.43    1.10
   1  -9 -10    0.91    0.97
  -1   9   9   13.56    1.76
  -1   9   9   27.88    1.64
  -1  -9   9   33.44    1.80
   1  -9  -9   19.46    1.49
  -1  -9   9   37.35    2.63
  -1   9   8    1.91    1.30
  -1   9   8    3.00    1.30
  -1  -9   8    1.38    1.50
  -1  -9   8    4.67    2.56
  -1  -9   7    6.11    1.01
  -1  -9   7    5.19    2.60
  -1   9   7    5.65    1.43
  -1  -9   7    7.04    1.53
  -1   9   7    3.78    1.34
  -1  -9   6   22.49    1.57
   1  -9  -6   25.76    1.52
  -1  -9   6   24.58    2.89
  -1   9   6   29.75    1.90
  -1   9   6   22.75    1.79
   1   9  -6   29.18    1.59
  -1   9   6   31.70    1.57
  -1  -9   5   -1.15    2.67
  -1   9   5    2.01    1.51
  -1   9   5   -0.40    1.37
   1  -9  -5    4.20    1.13
  -1  -9   5    1.91    1.16
  -1   9   5    3.93    1.18
   1   9  -5    4.31    1.21
  -1  -9   4   66.83    3.66
  -1   9   4   61.97    2.96
  -1  -9   4   51.58    2.74
   1  -9  -4   53.55    2.70
  -1   9   4   68.24    2.78
   1   9  -4   72.52    2.76
  -1  -9   3   14.88    2.72
  -1   9   3   17.41    1.75
   1  -9  -3   14.30    1.31
  -1  -9   3   13.61    1.40
   1   9  -3   16.60    1.40
  -1   9   3   18.59    1.48
  -1  -9   2   16.35    2.63
  -1   9   2   16.80    1.75
   1  -9  -2   12.73    1.33
   1   9  -2   18.00    1.42
   1  -9  -1    0.81    1.12
  -1   9   1    1.09    1.55
   1   9  -1    0.87    1.51
   1   9  -1    1.16    1.20
   1  -9   0   -0.77    1.08
  -1  -9   0   -0.41    1.12
  -1   9   0   -0.29    1.52
   1   9   0   -0.99    1.60
  -1   9   0   -0.45    1.26
   1   9   0   -0.17    1.19
  -1  -9  -1    1.39    1.14
   1   9   1    2.68    1.61
  -1   9  -1    2.29    1.28
   1  -9   2    9.53    2.61
  -1  -9  -2    6.94    1.27
   1   9   2    7.58    1.67
  -1   9  -2   10.74    1.33
   1  -9   3   -0.43    2.65
   1   9   3    2.45    1.58
  -1   9  -3    1.62    1.21
   1   9   3    3.08    1.23
   1  -9   3    1.57    1.14
  -1  -9  -3    0.45    1.16
  -1   9  -4  104.44    3.90
   1   9   4  102.14    3.91
   1  -9   4  100.68    4.65
   1   9   4   97.46    4.12
   1  -9   4   85.63    3.88
  -1  -9  -4   82.03    3.89
   1  -9   5   14.34    1.30
  -1  -9  -5   12.76    1.30
  -1   9  -5   16.79    1.30
   1   9   5   15.50    1.35
   1  -9   5   15.62    2.74
   1  -9   5   14.54    1.30
   1   9   5   18.08    1.69
   1   9   5   13.54    1.61
   1  -9   6   24.01    1.49
  -1  -9  -6   24.92    1.53
  -1   9  -6   25.74    1.51
   1  -9   6   28.68    1.52
   1  -9   6   27.64    2.88
   1   9   6   27.17    1.87
   1   9   6   22.06    1.83
   1  -9   6   30.37    1.88
   1  -9   7   21.18    1.32
   1  -9   7   19.25    2.78
   1  -9   7   23.32    1.71
   1   9   7   18.82    1.72
   1   9   7   22.05    1.70
   1  -9   8    8.64    2.50
   1   9   8    3.42    1.39
   1   9   9   -0.15    1.45
   1  -9   9    1.50    2.28
   1   9   9    0.72    1.18
  -1 -10   5    9.72    0.83
  -1 -10   4   -0.46    0.80
  -1 -10   4   -0.32    0.79
   1 -10  -4    0.81    0.66
  -1 -10   3   70.59    3.25
   1 -10  -3   88.56    3.22
   1 -10  -2    5.58    0.88
   1  10  -2    9.77    1.01
   1 -10  -1    3.07    0.88
   1  10  -1    6.67    0.99
   1  10   0   23.33    1.25
  -1  10   0   21.97    1.22
  -1 -10  -1   45.07    2.13
   1 -10   1   47.91    2.11
   1  10   2   28.91    1.43
  -1  10  -2   29.35    1.41
  -1 -10  -3   48.45    2.08
  -1 -10  -4    9.92    0.87
   1 -10   4    8.64    0.87
   1 -10   5   13.29    0.91
   1  10   6    0.65    1.02
  -2   0  21    0.01    1.86
  -2   0  20    2.10    2.34
  -2   0  19    1.90    2.70
  -2   0  18    3.06    2.94
  -2   0  17   -4.56    3.18
  -2   0  16    1.79    3.23
  -2   0  15    0.14    4.42
  -2   0  15    0.06    3.32
  -2   0  14  198.88    8.81
  -2   0  14  189.59    8.26
  -2   0  13    1.34    6.65
  -2   0  13    1.01    3.97
  -2   0  13    0.28    3.02
  -2   0  12  246.91   11.97
  -2   0  12  222.41    9.56
  -2   0  11   -3.25    5.18
  -2   0  11    2.76    3.25
  -2   0  10 1494.14   55.56
  -2   0  10 1486.61   54.99
  -2   0  10 1377.77   53.50
  -2   0   9    5.75    5.55
  -2   0   9    0.98    5.06
  -2   0   9    3.84    3.34
  -2   0   6 5808.62  220.67
  -2   0   5   28.37    3.62
  -2   0   4 3899.71  148.10
   2   0  -3   -2.02    1.43
   2   0  -3   -1.39    1.71
   2   0  -2   45.98    2.24
   2   0  -1    0.24    1.14
   2   0   0   90.58    4.08
   2   0   1    1.00    1.72
   2   0   2  643.62   23.24
   2   0   2  628.67   23.09
   2   0   4 8597.13  326.30
   2   0   6  911.41   35.45
   2   0   7  -11.41    5.24
   2   0   8  366.80   14.02
   2   0   8  351.45   14.42
   2   0   8  360.09   15.69
   2   0   9   -0.93    3.73
   2   0  10  177.55    7.05
   2   0  10  171.23    7.75
   2   0  11   -2.44    2.05
   2   0  11   -9.27    5.87
   2   0  11   -2.60    1.98
   2   0  11   -4.73    2.93
   2   0  12    0.07    2.21
   2   0  12   -3.50    6.32
   2   0  12   -0.93    2.16
   2   0  12    1.86    2.69
   2   0  12   -2.41    3.21
   2   0  13   -2.77    2.46
   2   0  13   -1.49    2.99
   2   0  13   -0.27    3.49
   2   0  13   -5.12    2.46
   2   0  13    0.43    7.05
   2   0  14   77.05    4.12
   2   0  14   88.05    4.56
   2   0  14   84.93    5.03
   2   0  14   92.32    4.40
   2   0  15   -0.14    2.58
   2   0  15    0.25    3.63
   2   0  15   -0.57    3.07
   2   0  16   86.15    4.55
   2   0  16   88.83    4.61
   2   0  16   82.98    5.01
   2   0  17   -0.21    2.95
   2   0  17   -0.69    2.56
   2   0  17   -0.49    3.19
   2   0  17   -2.07    2.84
   2   0  18    4.96    2.38
   2   0  18    5.33    2.66
   2   0  19   -2.06    2.09
   2   0  19   -1.23    2.28
  -2  -1  21    5.30    1.90
  -2   1  21    7.88    1.86
  -2  -1  20   -0.29    2.37
  -2   1  20   -2.04    2.28
  -2   1  20   -0.36    1.82
  -2  -1  20    0.22    1.78
  -2  -1  19   25.82    2.94
  -2  -1  19   24.23    3.08
  -2   1  19   22.05    2.33
  -2  -1  19   19.19    2.37
  -2  -1  18    3.87    3.19
  -2  -1  18    2.39    3.14
  -2   1  18    1.08    2.35
  -2  -1  18    3.43    2.24
  -2   1  18    4.08    2.19
  -2  -1  17   29.82    4.36
  -2  -1  17   23.48    3.10
  -2   1  17   25.13    2.82
  -2  -1  17   23.94    3.56
  -2  -1  17   24.95    3.62
  -2   1  17   27.82    2.61
  -2  -1  17   24.31    2.65
  -2  -1  16   24.36    4.35
  -2  -1  16   24.89    3.21
  -2  -1  16   24.78    3.71
  -2   1  16   21.30    2.90
  -2  -1  16   22.46    2.59
  -2   1  16   22.63    2.55
  -2  -1  15    1.63    4.09
  -2  -1  15    0.86    3.58
  -2  -1  15    4.51    2.29
  -2   1  15   -0.34    2.17
  -2  -1  15    3.34    3.08
  -2  -1  14   75.74    4.70
  -2  -1  14   70.59    4.29
  -2  -1  14   81.36    8.31
  -2  -1  14   78.91    5.13
  -2  -1  14   77.21    3.79
  -2   1  14   72.27    3.83
  -2  -1  13   28.27    3.49
  -2  -1  13   24.11    3.81
  -2  -1  13   25.20    2.96
  -2  -1  13   25.16    6.45
  -2  -1  13   28.01    2.31
  -2   1  13   23.03    2.35
  -2   1  12  133.04    6.54
  -2   1  12  120.09    7.66
   2  -1 -12  127.64    5.45
  -2  -1  12  145.43    6.27
  -2  -1  12  135.13    5.59
  -2  -1  12  154.38    8.64
  -2   1  11  133.82    8.71
  -2   1  11  120.37    6.13
  -2   1  11  118.60    7.10
  -2   1  10   48.87    6.01
  -2   1  10   54.34    6.43
  -2   1  10   47.01    4.94
  -2   1  10   43.16    4.01
  -2   1   9  138.00    8.41
  -2   1   9  137.10    8.61
  -2   1   9  141.77    7.49
  -2   1   9  122.54    6.24
  -2  -1   8  457.55   19.80
  -2   1   8  449.47   20.27
  -2   1   8  485.05   19.18
  -2   1   7  159.06    6.19
  -2  -1   7  137.13    6.28
  -2   1   7  179.20    9.42
  -2  -1   7  182.89    8.30
   2  -1  -7  150.99    6.18
  -2  -1   6  993.45   36.99
  -2  -1   6 1018.14   37.69
   2  -1  -6  934.61   36.93
  -2  -1   5   47.49    4.07
   2  -1  -5   65.64    2.99
   2   1  -4  327.65   12.21
  -2   1   4  321.57   12.76
  -2  -1   4  308.74   12.64
   2  -1  -4  295.12   12.10
   2   1  -3   64.59    3.00
  -2   1   3   57.78    4.14
   2  -1  -3   57.68    3.00
   2   1  -2  566.19   21.56
  -2   1   2  543.66   21.72
   2  -1  -2  562.64   21.53
   2   1  -1 2272.72   82.07
   2  -1  -1 2258.29   82.17
   2  -1   0  151.55    6.04
   2  -1   0  160.26    6.03
   2  -1   1  638.48   24.39
   2   1   1  628.55   24.39
   2   1   2 1607.29   58.78
   2  -1   2 1491.78   58.65
   2   1   3  120.14    4.73
  -2  -1  -3  118.66    4.58
   2   1   3  132.29    5.34
   2  -1   3  123.54    4.52
   2   1   4 1065.72   39.34
   2  -1   4 1117.59   39.32
  -2  -1  -4  952.01   39.35
   2  -1   4  981.45   39.29
  -2  -1  -5    2.56    2.00
  -2  -1  -5    0.73    1.90
   2  -1   5   -3.52    2.39
   2  -1   5    0.89    1.26
   2  -1   5   -3.70    3.70
  -2  -1  -6  384.07   14.72
   2  -1   6  423.44   15.13
  -2  -1  -6  375.38   14.84
   2  -1   6  378.98   14.54
   2  -1   7   -4.83    5.62
   2   1   7   -6.25    5.40
  -2  -1  -7   -3.49    2.87
   2  -1   7   -3.36    4.49
   2   1   8  384.99   15.31
   2  -1   8  381.61   15.46
   2   1   8  343.87   13.62
   2   1   9   93.20    6.77
   2  -1   9  110.99    5.25
   2   1   9   98.52    4.42
   2  -1  10    6.64    5.52
   2  -1  10    8.89    3.35
   2   1  10    9.90    4.79
   2   1  10    7.93    1.81
   2  -1  11   26.77    3.86
   2  -1  11   31.12    2.82
   2   1  11   23.47    5.69
   2  -1  11   18.83    6.57
   2  -1  11   27.88    2.53
   2  -1  11   27.10    2.82
   2  -1  11   31.46    3.30
   2  -1  11   35.97    3.79
   2   1  11   34.36    2.39
   2   1  12   30.43    2.54
   2  -1  12   37.22    3.69
   2  -1  12   34.90    3.13
   2  -1  12   33.76    2.82
   2  -1  12    7.11    7.69
   2   1  12   12.39    6.16
   2  -1  12   39.17    3.11
   2  -1  12   34.67    3.07
   2  -1  12   39.51    4.27
   2   1  12   31.43    2.67
   2  -1  13    4.09    3.06
   2  -1  13   11.73    3.73
   2   1  13    0.21    6.66
   2  -1  13   11.89    4.29
   2  -1  13    4.93    2.67
   2   1  13    4.83    2.29
   2  -1  13   10.29    2.96
   2   1  13    9.26    2.46
   2  -1  14   18.24    2.79
   2   1  14   14.22    2.44
   2  -1  14   19.05    3.24
   2  -1  14   20.58    4.03
   2   1  14   20.70    3.27
   2   1  14   21.30    2.77
   2  -1  14   18.23    4.60
   2   1  15    7.89    2.69
   2  -1  15    3.98    3.93
   2  -1  15    6.94    3.23
   2   1  15   10.71    3.08
   2  -1  16   91.24    4.82
   2   1  16   78.01    4.43
   2   1  16   87.99    4.55
   2  -1  16   79.14    5.16
   2   1  17   25.09    3.39
   2  -1  17   21.06    3.25
   2   1  17   22.59    2.79
   2  -1  17   22.92    3.72
   2   1  17   23.73    2.99
   2  -1  18    8.53    2.80
   2   1  18   11.56    2.59
   2   1  18    8.08    2.35
   2  -1  18    9.03    3.11
   2   1  18    5.71    2.56
   2   1  19    8.52    2.18
   2  -1  19    9.06    2.39
   2   1  19    5.29    2.06
   2   1  19    9.03    2.53
   2   1  20    8.23    2.13
  -2  -2  20    3.12    2.25
  -2  -2  20    5.59    1.68
  -2   2  20    2.83    1.74
  -2  -2  20    4.98    2.42
  -2  -2  19   11.64    2.76
  -2   2  19   13.85    2.09
  -2  -2  19    9.78    2.95
  -2  -2  19    9.04    2.03
  -2   2  19    9.04    2.02
  -2  -2  18    6.50    3.84
  -2  -2  18    4.41    3.15
  -2   2  18    1.26    2.11
  -2  -2  18    4.28    2.15
  -2  -2  18    4.50    3.24
  -2   2  18    3.00    2.37
  -2  -2  17   31.50    3.72
  -2  -2  17   29.96    3.55
  -2  -2  17   32.90    4.26
  -2  -2  17   23.75    2.87
  -2   2  17   29.08    2.56
  -2  -2  17   25.33    2.63
  -2  -2  16   78.14    5.04
  -2  -2  16   78.17    4.45
  -2  -2  16   73.58    4.67
   2  -2 -16   74.94    3.53
  -2  -2  16   80.95    4.87
  -2  -2  16   64.91    3.91
  -2   2  16   74.49    3.83
  -2  -2  15    3.22    3.77
  -2  -2  15    2.82    3.34
   2  -2 -15    4.21    1.97
  -2  -2  15    1.35    3.43
  -2  -2  15    2.28    3.73
  -2   2  15    5.00    2.23
  -2  -2  15    3.51    2.35
  -2  -2  14   19.95    3.83
   2  -2 -14   18.35    2.19
  -2  -2  14   17.48    3.38
  -2  -2  14   23.44    2.43
  -2   2  14   14.63    2.33
  -2   2  13    1.13    5.01
  -2  -2  13    2.68    3.05
  -2  -2  13    7.52    6.03
  -2   2  13    2.09    1.56
  -2  -2  13    1.48    2.06
  -2   2  12   46.47    5.54
  -2  -2  12   38.39    3.30
  -2  -2  12   46.89    5.96
  -2   2  12   47.30    7.44
  -2  -2  12   41.34    2.59
  -2   2  12   43.52    2.38
  -2   2  11   43.08    5.24
  -2  -2  11   43.88    3.16
  -2   2  11   43.57    2.39
  -2  -2  11   46.33    2.52
  -2   2  11   44.50    6.66
  -2   2  10  380.11   16.74
  -2  -2  10  393.59   15.20
  -2   2  10  420.53   17.99
  -2   2   9   76.78    6.10
  -2   2   9   70.15    3.46
  -2  -2   9   82.89    3.43
  -2   2   8   24.15    2.02
  -2   2   8   26.60    2.38
  -2   2   8   30.40    6.41
  -2   2   7    5.26    2.50
   2   2  -7    5.63    2.51
  -2  -2   7    5.33    3.50
  -2   2   7    2.48    5.71
  -2   2   7    2.62    6.64
   2  -2  -7    2.46    2.19
   2   2  -6  378.11   13.40
  -2  -2   6  306.47   13.48
  -2   2   6  311.48   13.39
  -2   2   6  351.48   14.79
   2  -2  -6  330.75   13.23
   2   2  -5  456.24   16.41
  -2   2   5  434.34   17.28
   2  -2  -5  423.52   16.34
  -2  -2   4  137.52    6.00
   2   2  -4  141.93    5.76
   2  -2  -4  123.92    5.80
   2   2  -3   17.00    1.73
  -2  -2   3   14.88    2.32
   2  -2  -3   14.25    1.96
   2  -2  -2   39.78    2.55
   2  -2  -2   34.77    2.75
   2   2  -1  206.70    8.63
   2  -2  -1  215.04    8.75
   2   2   0 1966.34   78.20
   2  -2   0 2158.89   78.36
   2  -2   1  229.87    9.49
   2   2   2   26.29    1.99
   2  -2   2   31.78    2.39
  -2  -2  -3   65.64    4.11
  -2  -2  -3   77.25    4.11
   2  -2   3   74.70    3.95
  -2  -2  -4   27.94    3.02
   2   2   4   30.99    2.42
  -2  -2  -4   31.81    2.96
   2  -2   4   33.99    2.55
   2   2   5  117.82    5.27
  -2   2  -5  120.26    5.35
  -2  -2  -5  115.24    5.58
  -2   2  -6  561.45   22.36
  -2  -2  -6  569.89   22.54
   2  -2   6  524.59   22.17
   2  -2   7    9.64    1.95
  -2   2  -7    8.11    2.11
   2  -2   7    7.24    2.02
  -2  -2  -7    7.16    3.31
   2  -2   7    5.94    3.59
   2   2   8   40.22    5.57
  -2  -2  -8   26.33    3.38
   2  -2   8   25.92    3.90
   2   2   8   32.96    2.13
   2  -2   8   42.38    2.26
   2   2   8   29.15    2.01
   2   2   9   45.23    5.65
   2   2   9   34.36    2.18
   2   2   9   39.72    2.34
   2  -2   9   39.94    2.70
   2  -2   9   46.33    2.49
   2   2  10   17.48    2.24
   2  -2  10   14.39    2.55
   2  -2  10   13.95    2.43
   2   2  10   17.45    5.09
   2   2  10   16.34    3.60
   2   2  10   16.69    2.12
   2  -2  10   18.39    2.64
   2  -2  10   12.69    1.99
   2   2  10   18.06    1.60
   2   2  10   14.32    1.87
   2  -2  11    9.70    2.74
   2  -2  11   10.50    2.80
   2  -2  11   13.75    3.52
   2   2  11    6.27    5.29
   2   2  11    7.60    3.95
   2   2  11    9.28    2.15
   2  -2  11   10.11    2.83
   2  -2  11   10.00    2.75
   2   2  11    9.23    2.05
   2  -2  11   13.97    2.13
   2   2  11   10.83    1.65
   2  -2  12    0.82    3.09
   2  -2  12   -0.32    3.73
   2   2  12   -1.78    5.77
   2   2  12    0.76    2.15
   2  -2  12    0.65    2.68
   2  -2  12   -1.57    2.92
   2  -2  12   -0.13    2.31
   2   2  12    1.84    1.71
   2   2  12    1.00    2.27
   2  -2  13   45.41    3.98
   2  -2  13   44.65    3.92
   2   2  13   40.12    2.91
   2  -2  13   43.23    3.47
   2  -2  13   42.81    3.72
   2  -2  13   54.12    4.55
   2  -2  13   45.25    3.28
   2   2  13   43.32    3.17
   2   2  13   51.99    2.67
   2  -2  14   41.38    3.95
   2  -2  14   43.69    4.03
   2  -2  14   39.68    4.43
   2  -2  14   37.56    3.40
   2   2  14   36.52    2.72
   2  -2  14   40.77    4.64
   2  -2  14   34.56    3.56
   2   2  14   38.10    3.08
   2  -2  14   38.59    3.19
   2  -2  15    5.48    3.63
   2  -2  15    8.63    4.12
   2  -2  15    9.78    3.71
   2  -2  15   10.19    4.33
   2   2  15    7.15    2.17
   2  -2  15    6.41    3.00
   2   2  15    9.21    2.65
   2  -2  15    9.83    2.78
   2  -2  16   10.21    3.97
   2   2  16   15.25    2.99
   2  -2  16    7.57    2.68
   2  -2  16   11.96    2.65
   2   2  16   12.73    2.63
   2  -2  16   12.21    3.62
   2  -2  16    9.47    3.54
   2  -2  17    1.54    3.27
   2  -2  17    2.02    3.21
   2   2  17    2.68    2.38
   2  -2  17    0.58    2.42
   2   2  17    0.87    2.71
   2  -2  17   -1.52    3.65
   2  -2  18   11.48    2.86
   2  -2  18    9.18    2.97
   2   2  18    8.13    2.22
   2  -2  18    6.52    2.26
   2  -2  18    8.90    3.29
   2   2  18   10.44    2.71
   2   2  18   10.38    2.48
   2   2  19   16.97    2.05
   2   2  19   18.96    2.39
   2   2  19   12.63    2.03
   2   2  19   20.42    2.22
   2  -2  19   17.11    2.73
  -2  -3  20    7.18    2.65
  -2  -3  20    9.08    2.22
  -2   3  20    7.57    1.94
  -2   3  19    2.79    2.02
  -2  -3  19    4.82    2.74
  -2   3  19    0.75    1.79
  -2  -3  18   -0.83    3.71
  -2  -3  18    0.38    2.90
  -2   3  18    0.79    1.91
  -2   3  18    3.08    2.35
  -2  -3  17   83.12    4.71
   2  -3 -17   90.44    3.67
  -2  -3  17   74.52    4.24
  -2  -3  17   93.16    5.11
  -2   3  17   80.46    3.94
  -2  -3  16   36.86    3.03
  -2   3  16   43.35    2.83
  -2  -3  16   42.20    3.92
   2  -3 -16   44.17    2.64
  -2  -3  15    0.14    3.50
   2  -3 -15   -2.47    2.06
  -2  -3  15   -1.10    3.43
  -2  -3  15   -2.12    2.30
  -2   3  15   -0.13    1.56
  -2   3  15    1.00    2.08
  -2  -3  14  111.52    6.02
  -2   3  14  131.35    5.15
  -2   3  14  119.10    5.38
  -2  -3  14  116.69    5.48
  -2   3  13   16.05    5.71
  -2  -3  13   12.12    3.46
  -2  -3  13   11.60    2.21
  -2   3  13    8.55    2.07
  -2   3  13    8.20    1.76
  -2  -3  13    9.68    3.72
  -2  -3  13   10.52    3.30
  -2   3  12  134.06   11.29
   2  -3 -12  183.77    9.78
  -2  -3  12  179.56    7.49
  -2  -3  12  163.35    7.34
  -2  -3  12  144.26    7.23
  -2   3  12  171.07    9.59
  -2   3  12  174.24    6.81
  -2   3  12  176.74    6.82
  -2  -3  12  158.49    6.89
  -2  -3  11    3.98    3.12
  -2  -3  11   -0.07    2.69
  -2  -3  11    2.91    3.00
  -2   3  11   -2.76    5.44
   2  -3 -11    4.10    4.79
  -2   3  11    1.73    6.24
  -2   3  11    1.34    1.78
  -2   3  11    1.06    1.74
  -2  -3  11    2.17    1.74
  -2  -3  10    6.12    2.39
  -2   3  10    3.49    4.94
  -2  -3  10    5.63    2.85
  -2   3  10    7.04    1.75
  -2  -3  10    5.73    1.58
   2  -3 -10    8.06    4.49
  -2   3  10   12.03    5.66
   2  -3  -9   51.09    5.43
  -2  -3   9   57.00    2.70
  -2   3   9   55.62    2.87
   2  -3  -8  100.92    6.86
   2  -3  -8  104.11    4.98
  -2   3   8  115.47    8.40
  -2   3   8  100.01    4.50
  -2   3   8  103.54    5.22
   2   3  -8  122.86    5.42
   2  -3  -7   12.26    2.62
  -2   3   7   13.57    1.82
  -2   3   7   13.62    1.94
  -2   3   7   16.00    6.45
   2  -3  -7   14.78    4.48
   2   3  -7   14.99    2.62
  -2   3   7   13.57    2.76
  -2   3   6  215.89    8.73
   2  -3  -6  241.10    9.51
   2  -3  -6  213.73   10.59
   2   3  -6  225.23    9.44
  -2   3   6  228.77    9.73
  -2  -3   6  204.94    9.78
   2  -3  -5  861.59   35.84
   2  -3  -5  894.16   36.52
  -2   3   5  976.45   36.08
  -2  -3   5  892.04   35.90
   2   3  -5  990.66   35.88
   2  -3  -4  462.99   18.17
   2  -3  -4  450.09   18.35
   2  -3  -4  436.86   18.97
  -2  -3   4  465.24   18.40
  -2   3   4  409.61   18.40
   2   3  -4  503.78   18.30
   2  -3  -3  116.32    5.82
   2  -3  -3  117.71    5.49
   2  -3  -3  119.28    6.60
   2   3  -3  122.56    5.50
  -2  -3   3  120.96    5.92
   2  -3  -2 1458.28   53.03
   2  -3  -2 1332.23   53.26
   2   3  -2 1332.01   52.90
   2  -3  -1  164.18    7.15
   2   3  -1  148.22    6.82
   2  -3   0  104.71    5.07
  -2  -3   0   95.98    4.96
  -2   3   0   97.46    4.97
   2  -3   1   72.64    4.52
  -2   3  -1   73.93    3.94
   2  -3   2  493.59   18.97
  -2  -3  -2  445.91   18.87
   2   3   2  445.05   18.79
  -2   3  -2  524.63   19.08
  -2  -3  -3  570.58   24.26
   2   3   3  559.45   24.18
   2  -3   4   42.46    4.13
  -2  -3  -4   48.94    4.62
  -2   3  -4   50.32    3.89
   2   3   4   43.89    3.80
   2  -3   5   24.13    3.53
  -2   3  -5   29.05    3.37
   2   3   5   23.68    3.30
   2  -3   6   68.91    4.30
  -2  -3  -6   74.72    5.06
   2   3   6   69.68    3.33
  -2   3  -6   86.90    4.41
   2   3   6   80.43    4.52
  -2   3  -7   25.45    2.73
   2   3   7   22.95    3.01
   2   3   7   19.65    1.73
   2  -3   7   21.64    2.04
   2   3   7   19.01    1.76
   2  -3   7   25.39    2.71
  -2  -3  -7   23.10    3.67
   2  -3   8    1.14    2.00
   2  -3   8    1.59    1.79
   2   3   8   -0.97    1.48
   2   3   8    0.56    1.45
   2  -3   8    0.93    1.70
   2   3   9  206.54    8.02
   2  -3   9  202.76    8.25
   2  -3   9  213.54    8.24
   2  -3   9  189.68    8.15
   2  -3   9  191.46    8.31
   2   3   9  195.10   10.56
   2   3   9  191.20    8.53
   2   3   9  188.59    7.86
   2   3   9  204.98    7.93
   2  -3   9  201.74    7.92
   2   3   9  198.04    7.95
   2  -3   9  211.14    8.04
   2  -3  10  158.74    7.00
   2  -3  10  149.29    6.73
   2   3  10  162.27    9.54
   2   3  10  142.48    6.56
   2  -3  10  163.48    6.85
   2   3  10  150.51    6.57
   2  -3  10  159.24    6.86
   2  -3  10  165.11    6.97
   2   3  10  160.70    6.48
   2  -3  10  163.51    6.57
   2   3  10  171.28    6.43
   2  -3  10  149.24    6.50
   2  -3  11   16.68    3.29
   2  -3  11   14.69    3.43
   2  -3  11   15.90    3.11
   2   3  11   16.79    2.64
   2  -3  11   17.71    3.66
   2   3  11   17.42    6.34
   2   3  11   15.44    2.44
   2  -3  11   15.61    2.99
   2  -3  11   18.39    3.20
   2  -3  11   15.64    2.40
   2   3  11   21.26    2.28
   2   3  11   11.48    1.94
   2  -3  12   -0.03    3.48
   2  -3  12    0.80    3.30
   2  -3  12   -0.37    3.81
   2   3  12   -6.39    6.28
   2  -3  12   -1.16    3.75
   2   3  12    1.81    2.32
   2  -3  12   -1.13    3.12
   2   3  12   -0.49    2.26
   2  -3  12   -0.32    2.36
   2   3  12   -0.29    1.85
   2  -3  13   46.98    4.15
   2  -3  13   46.26    4.27
   2   3  13   45.85    3.04
   2  -3  13   49.51    3.98
   2   3  13   53.70    3.23
   2   3  13   50.98    2.86
   2  -3  13   54.22    4.50
   2  -3  13   39.81    3.28
   2  -3  14    5.21    3.58
   2  -3  14    4.33    3.82
   2   3  14    5.48    2.21
   2   3  14    9.46    6.45
   2  -3  14    0.57    4.10
   2  -3  14    6.52    3.22
   2   3  14    4.60    1.93
   2  -3  14    4.94    2.55
   2   3  14    3.80    2.42
   2  -3  15    3.63    3.51
   2  -3  15    5.48    3.72
   2  -3  15    4.55    4.15
   2   3  15    1.32    2.08
   2  -3  15    2.25    3.07
   2  -3  15    2.07    2.51
   2   3  15    1.88    2.44
   2   3  16   53.97    3.38
   2  -3  16   47.61    3.94
   2  -3  16   47.27    3.97
   2  -3  16   42.31    4.46
   2  -3  16   33.48    3.38
   2  -3  16   34.71    3.10
   2   3  16   40.68    3.06
   2   3  17    1.85    2.58
   2   3  17   -1.39    2.16
   2   3  18   19.30    2.40
   2   3  18   15.32    2.49
   2  -3  18   17.61    3.09
   2   3  18   12.29    2.01
   2  -3  19   13.34    2.47
   2   3  19   11.69    2.01
   2  -3  19   11.99    3.00
   2  -3  20   15.22    2.02
  -2   4  19   17.35    2.02
  -2  -4  18   51.44    3.99
   2  -4 -18   58.99    2.55
  -2  -4  17    4.27    3.15
  -2  -4  17    3.65    2.55
  -2   4  17    3.29    1.90
   2  -4 -17    5.65    1.71
  -2  -4  16    1.50    3.45
  -2  -4  16    1.24    2.77
  -2   4  16   -1.99    1.92
   2  -4 -16    0.60    1.86
  -2  -4  15   34.36    3.73
   2  -4 -15   43.38    2.66
  -2   4  15   37.51    2.32
  -2   4  15   38.53    2.66
  -2  -4  15   42.13    4.07
  -2  -4  14   11.75    3.35
  -2   4  14   17.13    2.16
  -2   4  14   18.86    1.90
  -2  -4  14   16.67    3.81
  -2  -4  13  123.75    6.03
  -2  -4  13   99.24    5.67
  -2   4  13  122.60    8.80
  -2   4  13  122.14    4.98
  -2   4  13  122.25    4.99
  -2   4  13  104.83    5.07
  -2   4  12    0.61    6.38
  -2  -4  12   -0.17    3.09
  -2   4  12    2.74    1.99
  -2   4  12    1.34    1.90
  -2   4  12    1.21    1.90
  -2  -4  12    0.75    3.63
  -2   4  11  286.34   14.76
   2  -4 -11  296.36   13.69
  -2  -4  11  296.50   11.26
  -2  -4  11  269.49   11.08
  -2   4  11  286.09   10.86
  -2   4  11  260.98   10.85
  -2  -4  10    6.06    3.05
  -2   4  10   -1.90    6.33
   2  -4 -10    5.21    5.13
  -2   4  10    6.64    1.87
  -2   4  10    4.11    2.01
  -2  -4   9    6.67    2.72
  -2   4   9    3.99    1.94
   2  -4  -9    0.79    4.77
  -2   4   9    8.68    5.71
   2  -4  -8   56.88    3.94
  -2   4   8   63.95    4.17
  -2   4   8   59.11    3.16
   2  -4  -8   65.54    5.82
  -2   4   8   69.29    6.82
   2  -4  -7  532.61   20.34
   2   4  -7  564.68   20.52
  -2   4   7  462.66   20.46
  -2   4   7  490.54   19.52
   2  -4  -7  558.57   21.63
  -2   4   7  535.29   22.27
  -2   4   6   50.52    6.91
   2   4  -6   58.77    2.88
   2  -4  -6   80.39    5.82
   2  -4  -6   92.24    4.63
  -2   4   6   63.15    4.44
  -2  -4   6   76.80    5.25
   2   4  -6   86.10    4.42
   2  -4  -5   43.03    3.87
  -2   4   5   36.59    3.67
  -2  -4   5   28.99    4.31
   2   4  -5   30.75    3.33
  -2   4   5   37.05    2.29
   2  -4  -5   43.07    5.07
  -2   4   4   85.01    3.75
   2  -4  -4   79.34    5.29
  -2   4   4   88.15    5.30
   2   4  -4   88.92    4.89
  -2  -4   4   67.18    5.34
  -2   4   4   83.46    3.78
   2  -4  -4   87.14    6.26
  -2   4   3  191.65    7.18
   2  -4  -3  189.26    8.61
   2   4  -3  160.69    8.20
  -2  -4   3  156.97    8.45
  -2   4   3  187.48    8.72
  -2   4   3  171.16    7.19
   2  -4  -3  191.72    9.29
   2  -4  -2  154.90    7.67
  -2   4   2  145.76    6.02
   2  -4  -2  155.44    8.19
  -2   4   1  432.34   17.72
   2  -4  -1  397.07   17.51
   2  -4  -1  382.64   17.44
   2   4   0   24.66    2.08
  -2   4   0   21.63    3.53
   2   4   0   26.54    3.37
   2  -4   0   23.36    3.86
   2   4   1  483.45   19.43
  -2  -4  -1  529.14   20.46
   2   4   2   47.97    2.43
   2   4   2   42.50    2.53
   2  -4   2   41.82    4.42
   2   4   2   41.35    3.86
  -2   4  -2   51.63    4.12
  -2  -4  -2   49.11    4.49
   2  -4   3    6.79    3.56
  -2  -4  -3    9.03    3.94
  -2   4  -3   12.10    3.25
   2   4   3    3.94    3.01
   2   4   3    6.96    1.54
   2  -4   4    5.68    3.38
  -2  -4  -4    2.82    3.62
  -2   4  -4    5.14    2.88
   2   4   4    2.97    2.83
   2   4   4    2.56    1.49
   2  -4   5    3.43    3.11
  -2   4  -5    1.96    2.82
  -2  -4  -5    4.33    3.84
   2   4   5   -0.30    2.75
   2   4   5   -0.36    1.59
   2   4   5   -2.08    1.45
   2  -4   6    7.02    3.01
   2   4   6    6.20    2.81
   2   4   6    0.29    1.32
  -2   4  -6   10.63    2.72
  -2  -4  -6    9.55    3.88
   2   4   6   -2.85    1.76
   2  -4   7    7.77    2.78
   2   4   7    4.73    1.62
  -2   4  -7    7.32    2.64
   2   4   8  121.60    6.73
   2   4   8  134.17    5.43
   2  -4   8  116.49    6.11
   2   4   8  127.23    5.31
   2  -4   8  138.46    5.30
   2  -4   8  122.56    5.43
   2  -4   8  118.78    5.76
   2   4   9   38.86    2.70
   2  -4   9   33.30    3.40
   2   4   9   35.92    2.31
   2  -4   9   32.95    2.55
   2   4   9   35.33    2.26
   2  -4   9   36.18    2.41
   2  -4  10    5.52    3.38
   2   4  10    5.85    6.53
   2  -4  10    1.28    3.43
   2  -4  10    2.44    3.75
   2   4  10    3.57    2.46
   2  -4  10    1.88    3.16
   2  -4  10   -3.40    2.29
   2  -4  10    3.97    2.24
   2  -4  11  129.09    6.26
   2  -4  11  136.61    6.41
   2   4  11  131.62    5.67
   2  -4  11  129.40    6.11
   2  -4  11  122.36    6.23
   2   4  11  115.43    9.64
   2   4  11  105.78    5.59
   2   4  11  134.82    5.29
   2   4  11  136.46    5.36
   2  -4  11  120.71    5.59
   2  -4  11  108.00    5.52
   2  -4  12   25.79    4.05
   2  -4  12   23.03    3.98
   2  -4  12   28.12    4.00
   2   4  12   17.01    7.12
   2   4  12   22.67    2.77
   2  -4  12   23.12    3.59
   2   4  12   25.81    2.32
   2  -4  12   21.77    2.64
   2  -4  13   59.08    4.40
   2  -4  13   67.58    4.61
   2   4  13   58.11    3.38
   2  -4  13   68.12    4.75
   2   4  13   38.84    7.46
   2  -4  13   65.02    4.34
   2  -4  13   73.93    4.61
   2   4  13   49.76    3.10
   2  -4  14   20.33    4.05
   2  -4  14   17.27    3.92
   2   4  14   17.64    2.33
   2  -4  14   17.01    3.36
   2   4  14   19.48    2.12
   2  -4  15   72.33    4.64
   2   4  15   56.55    3.05
   2  -4  15   57.17    4.00
   2   4  15   51.19    3.05
   2  -4  15   67.91    4.56
   2  -4  16    2.39    3.73
   2  -4  16    2.37    2.69
   2  -4  16    1.30    3.48
  -2  -4 -16    2.53    1.57
   2  -4  17    4.62    2.30
   2   4  17    3.51    2.35
   2  -4  17   -1.75    3.86
   2   4  18    1.71    1.97
   2  -4  18    1.87    3.06
   2   4  19    3.44    1.56
   2  -4  19    2.55    2.18
  -2  -5  19   10.32    1.66
  -2  -5  18   14.41    2.38
  -2   5  18   18.69    1.99
   2  -5 -18   16.84    1.39
  -2  -5  17   16.70    2.39
  -2  -5  17   21.39    2.90
   2  -5 -17   20.59    1.77
  -2  -5  16   43.80    3.32
  -2  -5  16   50.47    3.75
   2  -5 -16   50.90    2.68
  -2  -5  15   28.05    3.55
  -2   5  15   27.59    2.00
   2  -5 -15   27.51    2.29
  -2  -5  14   51.21    3.95
  -2   5  14   42.56    2.39
  -2   5  14   34.69    2.40
  -2  -5  14   45.36    3.68
  -2  -5  14   37.11    4.36
  -2  -5  13    3.20    3.47
  -2  -5  13    0.53    2.68
  -2   5  13   -0.24    1.75
  -2   5  13    1.33    1.82
  -2  -5  12   76.35    4.68
  -2   5  12   82.21    3.71
  -2   5  12   71.91    3.63
  -2  -5  11   15.35    3.44
  -2   5  11   14.37    2.26
  -2   5  11   15.58    2.00
   2  -5 -11   12.90    5.62
  -2   5  11    7.64    7.00
  -2  -5  10    4.27    3.12
  -2   5  10    7.59    6.76
   2  -5 -10    4.37    5.42
  -2   5  10    3.79    2.12
  -2  -5   9    8.63    2.97
  -2   5   9   11.31    2.24
   2  -5  -9   14.56    5.49
  -2   5   9    2.69    6.38
  -2  -5   8    1.12    2.63
   2  -5  -8    2.43    3.06
  -2   5   8    2.31    2.05
  -2   5   8    1.75    1.84
  -2   5   8   -0.48    5.94
   2  -5  -8    0.24    5.02
  -2   5   8    0.61    3.09
   2  -5  -7    3.37    3.26
  -2   5   7    0.34    5.70
   2  -5  -7   -0.35    4.62
  -2   5   7    1.30    3.14
   2   5  -7    2.53    3.08
   2  -5  -6   36.71    3.85
   2   5  -6   22.52    1.73
  -2   5   6   40.44    6.13
   2  -5  -6   31.92    5.02
  -2   5   6   36.00    3.86
   2   5  -6   29.76    3.54
   2  -5  -5  114.85    7.69
   2  -5  -5  157.87    7.35
  -2   5   5  169.38    8.97
   2   5  -5  122.47    5.52
   2  -5  -5  159.53    8.36
  -2   5   5  149.01    5.75
  -2   5   5  167.37    7.58
   2   5  -5  156.84    7.15
   2  -5  -4   20.07    4.28
   2  -5  -4   15.63    3.66
   2  -5  -4   27.42    4.95
  -2   5   4   19.64    1.98
   2   5  -4   20.91    1.72
  -2   5   4   18.10    3.42
  -2  -5   4   21.23    4.18
   2   5  -4   23.01    3.18
  -2   5   3   12.17    3.29
  -2  -5   3   15.97    3.95
   2   5  -3   14.74    3.02
  -2   5   3   11.95    1.80
   2  -5  -3   11.23    3.41
   2  -5  -3   18.44    3.81
   2   5  -3   15.22    1.59
   2  -5  -3   12.30    4.37
   2  -5  -2  492.35   19.50
   2   5  -2  485.47   19.54
   2   5  -2  475.88   18.20
  -2   5   2  457.40   18.24
   2  -5  -1   81.43    5.30
   2   5  -1   88.35    3.69
  -2   5   1   84.61    3.72
   2   5  -1   83.25    5.08
   2  -5   0   18.28    3.40
   2   5   0   14.82    1.45
  -2  -5   0   19.06    3.68
  -2   5   0   13.32    3.13
   2   5   0   12.01    3.04
   2   5   0   15.97    1.70
  -2   5   0   19.48    1.76
   2   5   1  174.07    6.79
   2   5   1  163.80    6.86
  -2   5  -1  177.74    6.85
  -2  -5  -1  192.24    8.52
   2  -5   2   74.90    5.15
   2   5   2   79.63    3.32
   2   5   2   70.84    3.40
  -2   5  -2   77.51    5.02
   2   5   2   67.46    4.81
  -2  -5  -2   84.30    5.37
   2  -5   3  368.41   15.65
   2   5   3  336.04   14.09
  -2  -5  -3  345.10   15.52
   2   5   3  325.43   15.38
  -2  -5  -4   42.88    4.77
  -2   5  -4   59.67    4.27
   2   5   4   50.45    4.10
   2   5   4   53.58    2.41
   2  -5   4   45.20    4.40
   2  -5   4   46.17    3.04
   2   5   4   34.95    2.33
   2   5   5  137.67    7.53
   2   5   5  149.55    5.98
   2  -5   5  157.39    7.69
   2  -5   5  146.77    6.33
   2  -5   5  149.28    5.92
   2   5   5  139.10    5.87
   2  -5   6   90.65    4.18
   2   5   6   93.01    4.14
  -2   5  -6  124.60    6.11
   2   5   6  106.31    6.16
   2  -5   6  106.50    5.83
   2  -5   6  104.37    6.04
   2   5   6  101.65    4.33
   2  -5   6  110.71    4.82
   2   5   6  104.31    4.30
  -2   5  -7    9.16    3.17
   2   5   7    2.11    3.40
   2  -5   7    9.84    2.86
   2  -5   7    6.53    4.19
   2   5   7    8.37    2.20
   2  -5   7   13.40    3.50
   2  -5   7    9.54    2.60
   2   5   7    6.20    1.82
   2   5   7    6.17    1.75
   2  -5   8   61.12    4.08
   2   5   8   70.96    3.52
   2  -5   8   61.44    5.19
   2   5   8   65.85    3.30
   2  -5   8   60.43    3.93
   2   5   8   63.10    5.26
   2  -5   9  111.52    5.83
   2   5   9  105.03    4.81
   2  -5   9   95.06    6.19
   2  -5   9  103.78    4.29
   2  -5   9   94.22    5.29
   2   5   9  103.39    4.61
   2  -5   9   99.98    5.21
   2  -5   9  108.39    4.58
   2  -5  10   18.26    4.19
   2   5  10   17.48    2.70
   2  -5  10   14.62    4.57
   2  -5  10   13.80    3.50
   2  -5  10   14.93    1.52
   2  -5  10   15.55    3.20
   2   5  10   20.13    2.16
   2   5  10   12.64    2.01
   2  -5  10   18.59    2.38
   2  -5  11    7.05    3.56
   2   5  11   -0.25    7.19
   2   5  11    4.47    2.70
   2  -5  11    5.40    4.51
   2  -5  11    6.92    4.04
   2   5  11    6.84    1.92
   2  -5  11    5.00    2.54
   2   5  11    0.81    1.96
   2  -5  12    9.75    3.69
   2   5  12    0.12    6.87
   2  -5  12   12.14    4.50
   2  -5  12    4.28    3.92
   2   5  12    9.15    1.81
   2  -5  12    7.44    2.71
   2   5  12    8.70    1.99
   2   5  12    5.96    2.60
   2   5  13   51.66    3.23
   2  -5  13   57.95    4.34
   2  -5  13   53.94    4.37
   2  -5  13   52.74    5.06
   2  -5  13   62.73    4.32
   2   5  13   50.51    3.00
   2  -5  14    8.27    4.37
   2  -5  14    4.28    3.30
   2  -5  14    7.96    3.60
   2  -5  14    7.61    3.60
   2   5  14    5.68    2.09
   2  -5  14    7.81    2.99
   2   5  14    5.62    1.88
   2  -5  15   32.73    4.31
   2  -5  15   28.53    3.80
   2   5  15   30.02    2.19
   2  -5  15   35.33    3.63
   2  -5  15   24.38    3.09
   2   5  15   25.76    2.17
   2  -5  16    7.61    3.36
   2  -5  16   10.81    2.44
   2  -5  16    8.87    3.65
  -2  -5 -16    7.19    1.52
   2  -5  16    9.81    2.99
   2  -5  17   11.13    2.06
   2  -5  17   11.07    2.57
   2  -5  17   14.70    3.08
   2  -5  18    0.59    1.85
  -2  -6  17   12.70    2.19
   2  -6 -17   13.99    1.35
  -2  -6  16   22.62    2.77
   2  -6 -16   25.39    1.84
  -2  -6  16   28.41    2.92
  -2  -6  15   10.82    2.93
   2  -6 -15    9.82    1.75
  -2   6  15    5.73    1.46
  -2  -6  15    9.47    2.91
  -2  -6  14   43.47    3.47
  -2  -6  14   46.56    3.29
  -2   6  14   38.67    2.36
  -2  -6  14   51.26    3.57
  -2  -6  13   38.89    3.73
  -2  -6  13   39.21    3.58
  -2   6  13   34.60    2.33
  -2  -6  13   35.41    2.94
  -2  -6  13   42.24    3.29
  -2   6  13   43.06    2.38
  -2  -6  12    3.34    3.13
  -2   6  12    0.93    1.71
  -2   6  12    3.20    1.88
  -2  -6  12    3.25    2.21
  -2  -6  12    3.15    2.93
  -2  -6  11    2.07    3.06
  -2   6  11    4.57    2.04
  -2  -6  10    5.08    3.00
  -2   6  10    3.04    2.19
  -2   6  10    7.53    7.27
  -2  -6   9   57.69    3.69
  -2   6   9   57.53    3.27
  -2   6   9   54.72    3.08
  -2   6   8   42.26    2.66
  -2   6   8   38.25    4.43
  -2   6   7    7.89    3.83
   2   6  -7    8.50    1.49
   2   6  -7    7.98    3.82
  -2   6   7   10.35    2.03
   2  -6  -7    8.00    1.59
  -2  -6   7    3.07    2.44
   2  -6  -7   11.33    3.84
   2  -6  -6   71.72    5.58
  -2   6   6   82.22    3.76
  -2   6   6   73.29    5.76
   2   6  -6   87.06    5.82
  -2   6   6   80.75    3.81
   2   6  -6   69.22    3.42
  -2  -6   6   80.97    3.89
   2  -6  -6   78.46    3.50
   2  -6  -5  158.87    8.71
  -2   6   5  178.29    6.94
   2   6  -5  156.52    8.70
  -2   6   5  172.65    9.06
  -2   6   5  187.15    6.99
  -2  -6   5  177.24    6.95
   2  -6  -5  169.86    6.79
   2   6  -5  148.65    6.71
  -2   6   4  323.70   12.92
   2   6  -4  354.53   14.73
  -2   6   4  351.89   15.00
  -2   6   4  323.74   12.94
   2   6  -4  319.48   12.84
  -2  -6   4  328.58   12.90
   2   6  -4  329.36   12.80
   2  -6  -4  364.68   12.86
   2  -6  -3  340.14   16.61
  -2   6   3  403.38   15.11
   2   6  -3  386.18   16.76
   2   6  -3  380.45   15.06
  -2   6   3  391.85   15.15
   2   6  -3  405.46   15.02
  -2  -6   3  366.13   15.09
   2   6  -2  341.56   15.43
  -2   6   2  361.41   13.77
   2   6  -2  342.84   14.15
  -2   6   2  348.80   13.81
   2   6  -2  359.15   13.76
   2  -6  -2  365.34   15.53
  -2   6   1   33.08    4.89
   2   6  -1   20.89    4.19
  -2   6   1   41.84    2.53
   2   6  -1   47.96    2.68
  -2   6   1   40.97    2.70
   2  -6  -1   13.66    4.38
   2  -6   0  857.00   32.24
   2   6   0  759.57   30.44
  -2   6   0  818.37   30.51
   2   6   0  796.26   30.51
   2   6   0  800.55   30.69
  -2  -6   0  815.13   30.48
   2   6   0  780.02   32.11
  -2   6   0  843.31   32.43
   2   6   1   16.82    1.78
  -2   6  -1   13.73    4.08
  -2   6  -1   32.12    2.03
   2   6   1   11.86    2.08
   2   6   1   27.80    4.21
  -2  -6  -1   30.56    2.25
   2  -6   2    7.70    3.96
   2   6   2    8.82    1.71
   2   6   2    5.63    3.55
  -2   6  -2   13.63    3.95
   2   6   2   11.74    1.95
   2   6   2    9.82    1.68
   2  -6   3  165.62    9.37
   2   6   3  175.29    7.48
   2   6   3  187.73    9.60
  -2   6  -3  186.44    9.54
   2   6   3  188.45    7.56
   2  -6   3  183.40    7.89
  -2  -6  -3  212.21    7.60
   2  -6   3  184.47    7.48
   2   6   3  186.94    7.47
   2  -6   4  250.94   11.83
   2   6   4  264.73    9.89
  -2   6  -4  248.61   11.86
   2   6   4  216.25   11.70
   2   6   4  258.15    9.94
   2  -6   4  241.25   10.20
   2  -6   4  239.22    9.83
  -2  -6  -4  270.28    9.94
   2   6   4  239.61    9.81
   2  -6   5  114.65    4.97
   2   6   5  128.97    4.91
  -2  -6  -5  115.37    5.22
   2  -6   5  114.29    7.16
   2  -6   5  110.21    6.72
   2   6   5  105.61    7.15
   2  -6   5  117.13    5.55
   2   6   5  112.79    5.03
   2  -6   6    2.09    1.64
  -2  -6  -6   -0.49    2.38
   2  -6   6    1.41    3.81
   2  -6   6   -0.14    4.36
  -2   6  -6    4.46    3.66
   2   6   6    1.11    3.93
   2   6   6    0.26    1.47
   2  -6   6    0.35    2.76
   2   6   6    0.63    1.76
   2  -6   7   94.45    4.50
   2   6   7  126.13    7.27
   2   6   7  112.98    4.46
   2  -6   7  106.36    6.51
   2  -6   7   93.56    6.21
   2   6   7  118.33    4.82
   2   6   7  113.05    4.79
   2  -6   7  114.52    5.29
   2   6   7  104.44    4.73
   2   6   8    8.99    1.45
   2  -6   8    2.46    4.44
   2   6   8    9.32    2.40
   2   6   8    1.04    7.33
   2  -6   8    7.76    1.52
   2  -6   8    8.56    3.03
   2   6   8   10.56    2.11
   2   6   8   10.01    1.93
   2   6   9   78.18    4.01
   2  -6   9   69.07    5.46
   2  -6   9   78.41    3.43
   2  -6   9   73.25    4.48
   2   6   9   80.21    3.83
   2  -6   9   86.75    4.48
   2  -6   9   81.99    3.75
   2   6   9   76.48    3.75
   2  -6  10    2.92    4.23
   2  -6  10    3.75    4.09
   2  -6  10    2.04    1.31
   2  -6  10    3.81    3.22
   2  -6  10    2.12    3.00
   2   6  10    2.24    1.96
   2  -6  10    3.30    2.17
   2  -6  11    4.13    4.14
   2  -6  11    7.03    3.96
   2   6  11    5.62    2.65
   2  -6  11    5.11    3.25
   2  -6  11    5.87    3.00
   2   6  11    6.50    1.89
   2  -6  11    3.23    2.42
   2  -6  12   12.02    4.18
   2  -6  12   20.24    3.87
   2   6  12   17.76    2.54
   2  -6  12   20.03    3.07
   2   6  12   22.26    1.89
   2   6  12   12.59    2.06
   2  -6  12   16.62    3.35
   2  -6  13   34.72    3.69
   2  -6  13   32.01    4.15
   2   6  13   31.68    2.54
   2  -6  13   29.91    3.44
   2  -6  13   31.70    3.14
   2  -6  13   33.49    3.58
   2   6  13   27.54    2.26
   2   6  14    7.14    1.81
   2  -6  14    6.99    2.94
   2   6  14    8.20    1.76
   2  -6  14    8.94    3.67
   2  -6  15   21.22    2.69
   2  -6  15   22.73    3.22
   2  -6  16    1.10    1.94
   2  -6  16   -1.19    2.21
  -2  -6 -16    0.80    1.18
   2  -6  16    5.93    5.62
   2  -7 -16   -0.47    1.02
  -2  -7  16   -1.28    1.49
   2  -7 -15    8.23    1.35
  -2  -7  15    6.72    2.01
   2  -7 -14   29.80    1.92
  -2  -7  14   25.23    2.63
  -2  -7  14   35.33    2.79
  -2   7  14   20.17    1.75
  -2  -7  14   27.56    2.53
  -2  -7  13    1.87    2.82
  -2   7  13   -0.77    1.46
  -2  -7  13    1.68    2.09
  -2  -7  13   -1.08    2.43
  -2  -7  12   74.00    4.38
  -2  -7  12   62.46    4.03
  -2  -7  12   69.70    3.62
  -2  -7  11   76.26    4.20
  -2   7  11   87.03    3.71
  -2  -7  11   81.67    3.70
  -2   7  11   69.35    3.62
  -2  -7  10   -0.81    2.61
  -2   7  10    1.34    1.89
  -2   7  10    2.45    1.70
  -2  -7   9   42.23    3.31
  -2   7   9   45.52    2.64
  -2   7   8    5.65    1.86
  -2   7   8    7.82    1.46
   2  -7  -8    5.52    1.42
  -2  -7   8    3.90    1.58
  -2  -7   7   23.23    4.94
  -2   7   7   25.39    2.15
  -2   7   7   21.99    4.28
   2   7  -7   26.40    1.77
  -2  -7   7   26.47    2.86
  -2   7   7   25.84    2.30
   2  -7  -7   23.49    1.83
  -2  -7   6    3.28    4.77
   2  -7  -6    1.40    4.12
  -2   7   6    1.28    1.92
  -2   7   6    0.26    2.02
   2   7  -6   -4.38    4.32
  -2   7   6    1.79    4.05
   2   7  -6   -0.44    1.48
  -2  -7   6    1.90    2.50
  -2  -7   6    2.89    2.33
   2  -7  -6    1.12    1.52
   2   7  -5    0.88    3.96
  -2   7   5    5.78    4.24
   2   7  -5    3.22    1.51
  -2   7   5    5.76    2.11
  -2   7   5    5.52    1.92
   2  -7  -5    0.73    4.10
  -2  -7   5    4.19    4.79
   2  -7  -5    5.17    1.66
  -2  -7   5    6.37    2.40
  -2   7   4    4.87    4.42
   2   7  -4    6.47    1.57
   2   7  -4    1.23    4.06
  -2   7   4    8.30    2.17
  -2   7   4   11.10    1.92
  -2  -7   4   11.96    2.35
   2  -7  -4    6.13    1.72
   2  -7  -4    5.59    4.25
   2  -7  -3  159.95    9.06
  -2   7   3  177.54    6.89
  -2   7   3  159.86    9.43
   2   7  -3  183.18    9.39
   2   7  -3  172.73    6.89
  -2   7   3  167.83    6.98
  -2  -7   3  172.93    7.00
   2   7  -3  168.57    6.78
   2  -7  -3  158.19    6.80
   2  -7  -2  157.52    9.04
  -2   7   2  173.00    7.00
   2   7  -2  156.11    9.31
   2   7  -2  171.41    7.06
  -2   7   2  169.74    7.09
   2   7  -2  177.31    6.94
   2  -7  -2  177.44    6.98
   2  -7  -1   89.92    4.10
   2   7  -1  100.18    4.08
   2   7  -1   96.00    4.28
  -2   7   1   95.12    4.30
   2  -7  -1   95.46    6.62
  -2   7   0   57.64    5.66
   2   7   0   35.12    5.17
  -2  -7   0   64.55    3.07
   2   7   0   48.99    2.63
  -2   7   0   54.24    2.92
   2   7   0   45.21    2.95
   2  -7   0   50.79    5.33
   2   7   1    8.59    1.83
  -2   7  -1   18.92    4.57
   2   7   1   11.46    2.13
  -2   7  -1   23.97    2.07
  -2  -7  -1   18.19    2.37
   2  -7   2   50.67    5.51
   2   7   2   58.42    3.08
  -2   7  -2   70.84    5.88
   2   7   2   62.55    5.98
   2   7   2   60.22    3.28
   2  -7   2   63.33    3.05
   2   7   2   64.36    3.02
  -2  -7  -2   67.19    3.44
   2  -7   3   90.90    6.75
   2   7   3   97.59    4.53
  -2   7  -3  103.42    7.06
   2   7   3   92.57    7.12
   2   7   3  100.44    4.64
  -2  -7  -3  103.24    4.78
   2  -7   3  100.58    4.46
   2  -7   4   44.23    5.05
   2   7   4   39.10    2.48
   2   7   4   37.83    5.21
  -2   7  -4   51.80    5.15
   2   7   4   41.96    2.32
   2  -7   4   42.97    3.33
   2   7   4   39.88    2.67
   2  -7   4   39.48    2.35
  -2  -7  -4   38.91    2.95
  -2  -7  -5   54.92    6.25
   2  -7   5   59.78    5.48
   2   7   5   65.53    3.20
   2   7   5   70.11    2.98
   2   7   5   61.58    6.07
  -2   7  -5   65.06    5.65
   2  -7   5   58.03    3.87
   2   7   5   67.70    3.34
   2  -7   5   57.37    2.98
  -2  -7  -5   50.04    3.48
   2  -7   6    1.56    1.55
   2  -7   6    0.86    4.01
   2  -7   6    1.55    3.67
   2   7   6    1.13    4.28
   2   7   6    1.50    1.39
  -2   7  -6    3.23    3.77
   2  -7   6    3.30    2.75
   2   7   6    2.07    1.82
  -2   7  -7  154.87    6.76
   2  -7   7  161.54    6.75
   2  -7   7  192.82    7.82
   2   7   7  177.85    6.99
   2  -7   7  198.66    7.40
   2   7   7  179.12    6.75
   2  -7   8    1.09    1.29
   2  -7   8    3.62    3.86
   2  -7   8    2.39    1.38
   2   7   8    1.38    1.34
   2  -7   8    2.77    2.66
   2   7   8    1.13    1.97
   2  -7   8    2.70    1.92
   2   7   8    0.65    1.85
   2  -7   9   83.98    4.56
   2   7   9   97.83    4.09
   2  -7   9   92.20    3.94
   2   7   9   75.15    4.02
   2  -7   9   86.56    3.68
   2  -7  10   43.72    3.43
   2  -7  10   47.68    2.81
   2   7  10   40.98    2.76
   2  -7  10   47.66    2.28
   2  -7  11   38.71    3.94
   2   7  11   39.72    2.84
   2  -7  11   37.18    3.20
   2   7  11   46.93    2.41
   2  -7  11   34.73    2.74
   2   7  12   85.76    3.95
   2  -7  12   84.22    4.34
   2  -7  12   87.07    4.75
   2   7  13    1.28    1.60
   2  -7  13    0.17    2.23
   2   7  13    1.06    1.55
   2  -7  14    6.94    2.03
   2   7  14    5.02    1.44
   2  -7  15    0.88    1.61
   2   7  15   -0.55    1.39
  -2  -7 -15    0.86    1.02
  -2  -8  13    3.76    2.13
  -2  -8  13    0.60    1.71
   2  -8 -12   13.06    1.49
  -2  -8  12   16.01    2.58
  -2   8  12   12.46    1.40
  -2  -8  12   12.59    2.08
  -2   8  12    9.23    1.41
  -2  -8  12   12.28    1.89
  -2  -8  11   22.66    2.33
  -2   8  11   28.22    1.81
  -2  -8  11   26.29    2.04
  -2  -8  10   19.48    2.38
  -2   8  10   18.86    1.74
  -2  -8  10   24.49    1.95
  -2  -8   9   26.26    2.61
  -2   8   9   27.02    1.99
  -2   8   8   73.28    3.30
  -2  -8   8   63.28    3.58
  -2   8   8   64.15    3.17
  -2   8   7    4.23    1.78
  -2   8   7    3.96    1.61
  -2  -8   7    3.56    1.41
   2  -8  -7    3.36    1.32
  -2   8   7    4.16    1.36
   2   8  -7    4.19    1.28
  -2   8   6   19.38    1.89
  -2   8   6   23.58    2.11
  -2   8   6   19.00    1.72
  -2  -8   6   16.18    1.73
   2  -8  -6   18.91    1.61
   2   8  -6   24.25    1.62
  -2   8   5   32.26    2.10
  -2   8   5   35.95    2.33
   2  -8  -5   30.42    1.90
   2   8  -5   33.98    1.87
  -2   8   4   35.04    2.20
  -2   8   4   36.62    2.43
   2  -8  -4   33.75    2.03
   2   8  -4   36.76    2.03
   2   8  -3    1.12    1.72
  -2   8   3    0.66    1.88
  -2   8   3    2.92    1.55
   2  -8  -3    1.30    1.39
   2   8  -3    1.41    1.37
  -2   8   2    6.17    1.94
   2   8  -2    3.53    1.82
   2  -8  -2    0.69    1.38
   2   8  -2    2.29    1.41
  -2   8   1   -0.63    1.89
   2   8  -1    1.89    1.87
   2  -8  -1    2.31    1.36
   2   8  -1    1.52    1.39
  -2   8   0    4.23    1.85
   2   8   0    1.67    1.86
  -2  -8   0    4.73    2.11
   2  -8   0    1.64    1.33
   2   8   0    4.17    1.40
   2   8   1   38.10    2.50
  -2  -8  -1   43.38    2.68
   2  -8   2   -0.47    3.07
   2  -8   2   -0.55    1.36
   2   8   2    0.32    1.88
   2   8   2    2.96    1.45
   2  -8   3   -0.41    3.12
   2  -8   3    0.12    1.38
   2   8   3    1.46    1.72
   2   8   3    0.86    1.90
   2   8   3    0.14    1.45
   2  -8   4    0.51    3.23
   2   8   4    0.47    1.75
   2   8   4    0.69    1.86
   2  -8   4   -0.18    1.35
   2   8   4    0.09    1.40
  -2   8  -4    3.56    1.49
  -2  -8  -5  101.03    4.64
   2  -8   5  105.04    4.57
  -2   8  -5  113.30    4.63
   2  -8   5  109.95    5.52
   2   8   5  109.97    4.79
   2   8   5  113.99    4.60
   2  -8   6    6.01    1.36
  -2  -8  -6    3.79    1.48
   2   8   6    6.12    1.36
  -2   8  -6    5.22    1.41
   2  -8   6    6.84    3.36
   2  -8   6    8.59    2.42
   2   8   6    5.14    1.83
   2   8   6    7.20    1.85
  -2  -8  -7    1.44    1.33
   2  -8   7    2.51    1.23
   2  -8   7    2.97    3.32
   2  -8   7    4.09    2.38
   2   8   7    1.53    1.75
   2  -8   7    4.41    1.76
   2  -8   7    3.62    1.28
   2  -8   8   69.40    4.24
   2  -8   8   59.18    3.54
   2   8   8   71.35    3.18
   2  -8   8   67.73    3.05
   2   8   8   54.52    3.18
   2  -8   8   62.54    2.80
   2  -8   9    1.70    3.15
   2   8   9    0.07    1.68
   2   8   9    1.54    1.62
   2  -8   9    0.41    2.18
   2   8  10   14.77    2.03
   2  -8  10   17.75    2.28
   2   8  10   19.05    1.65
   2   8  11    3.30    1.63
   2  -8  11    3.02    1.97
   2   8  11    3.51    1.51
   2   8  11    3.55    1.29
   2   8  12   13.69    1.57
   2   8  12   16.11    1.45
   2  -8  13   32.44    1.83
  -2  -8 -13   20.07    1.44
  -2   9   9    3.76    1.47
  -2  -9   9    4.67    2.37
  -2  -9   9    5.08    1.52
  -2   9   9    5.02    1.22
  -2  -9   8    5.91    2.50
  -2  -9   8    7.11    1.48
  -2   9   8    4.78    1.26
  -2   9   8    6.40    1.32
  -2  -9   7   -0.89    2.60
  -2   9   7   -1.22    1.30
  -2   9   7   -0.46    1.39
  -2  -9   7    1.37    1.51
  -2  -9   6    3.75    2.66
  -2   9   6    4.29    1.50
  -2   9   6    0.10    1.31
  -2  -9   6    3.75    1.18
   2   9  -6    2.33    1.15
  -2  -9   5   13.69    2.72
  -2   9   5   15.50    1.66
   2  -9  -5   13.53    1.24
  -2  -9   5   13.25    1.34
   2   9  -5   13.23    1.31
  -2   9   5   14.79    1.36
  -2  -9   4   27.43    2.84
  -2   9   4   26.67    1.92
  -2  -9   4   21.49    1.63
   2  -9  -4   23.19    1.54
  -2   9   4   30.73    1.66
   2   9  -4   26.96    1.63
  -2  -9   3   -2.52    2.56
  -2   9   3    0.91    1.54
   2  -9  -3    0.01    1.07
  -2  -9   3    0.36    1.23
   2   9  -3   -0.68    1.18
  -2   9   3    0.33    1.23
  -2  -9   2   21.46    2.74
  -2   9   2   25.06    1.89
   2  -9  -2   23.29    1.50
   2   9  -2   25.05    1.59
   2   9  -1   34.39    2.24
   2  -9  -1   32.31    1.91
   2  -9   0    0.46    1.07
  -2  -9   0    2.75    1.22
   2   9   0    0.56    1.60
   2   9   0    0.78    1.22
  -2  -9  -1    3.43    1.22
   2   9   1    4.36    1.63
   2  -9   2    1.70    2.57
   2   9   2   -0.11    1.59
   2   9   2    2.31    1.24
  -2   9  -2    2.10    1.24
  -2  -9  -2    0.36    1.20
   2  -9   2    1.51    1.09
  -2   9  -3   35.32    1.82
   2   9   3   35.33    1.82
   2  -9   3   32.15    2.97
   2   9   3   32.75    2.09
  -2  -9  -3   27.06    1.77
   2  -9   3   27.47    1.71
  -2   9  -4    6.02    1.25
   2   9   4    3.03    1.23
   2  -9   4    2.29    2.64
   2  -9   4    3.10    1.17
   2   9   4    2.98    1.54
   2  -9   4    3.73    1.14
  -2  -9  -4    2.91    1.20
   2  -9   5   94.82    4.17
  -2  -9  -5   90.70    4.19
  -2   9  -5  106.70    4.19
   2   9   5  113.50    4.23
   2  -9   5  106.67    4.19
   2  -9   5  100.73    4.90
   2   9   5  119.53    4.41
   2   9   5  100.83    4.37
  -2  -9  -6   26.20    1.56
   2  -9   6   31.12    1.60
   2  -9   6   29.31    2.92
   2   9   6   30.34    1.91
   2   9   6   27.36    1.92
   2  -9   7   -0.18    0.96
   2  -9   7    0.85    2.54
   2   9   7    0.09    1.44
   2   9   8    4.04    1.62
   2  -9   8    5.83    2.40
   2   9   8    5.10    1.38
   2   9   9    6.05    1.43
  -2 -10   5    0.51    0.68
  -2 -10   4   22.80    1.24
   2 -10  -4   22.52    1.11
  -2 -10   3   61.14    2.65
   2 -10  -3   65.45    2.58
   2  10  -2    5.04    1.01
   2 -10  -2    5.89    0.79
   2  10  -1   14.86    1.19
   2 -10  -1   17.45    1.05
  -2  10   0   14.89    1.03
   2 -10   0   12.00    0.95
  -2 -10  -1   53.34    2.48
   2 -10   1   57.62    2.45
  -2 -10  -2    9.26    0.93
   2 -10   2   10.97    0.92
  -2 -10  -3   49.75    2.12
  -2 -10  -4    9.27    0.83
   2 -10   4   10.44    0.88
   2 -10   5    3.68    0.73
   2  10   6    9.12    1.04
  -3   0  21   93.95    4.23
  -3   0  20    1.87    2.39
  -3   0  19  177.86    7.54
  -3   0  18   -0.33    2.93
  -3   0  17   60.30    3.91
   3   0 -17   50.01    3.81
  -3   0  16    1.05    3.24
  -3   0  15  272.50   11.74
  -3   0  15  277.06   11.23
  -3   0  14    5.86    7.28
  -3   0  14   -1.99    4.32
  -3   0  14    0.59    3.18
  -3   0  13  656.07   26.91
  -3   0  13  623.09   24.49
  -3   0  12   -1.15    5.54
  -3   0  12    1.84    3.46
  -3   0  11  222.97    9.45
  -3   0  11  243.41   11.98
  -3   0  11  236.94   11.49
  -3   0  10   -2.67    5.42
  -3   0  10   -0.55    4.86
  -3   0  10    0.23    3.12
  -3   0   9  590.10   24.62
  -3   0   8   -0.41    6.11
  -3   0   7  127.28    8.11
   3   0  -3  816.35   31.32
   3   0  -2    1.11    1.60
   3   0  -2    2.12    2.01
   3   0  -1    0.20    1.98
   3   0   0   -1.06    2.49
   3   0   1   81.30    4.37
   3   0   2   10.30    2.06
   3   0   2   19.85    2.62
   3   0   3 9999.00  366.66
   3   0   3 9426.18  366.49
   3   0   7  397.33   16.23
   3   0   7  377.57   14.70
   3   0   8   -4.18    4.03
   3   0   8   -2.15    5.19
   3   0   8   -1.58    1.90
   3   0   9   85.13    6.89
   3   0   9  102.47    5.27
   3   0   9   91.15    4.17
   3   0  10   -0.09    5.34
   3   0  10   -1.22    3.76
   3   0  10   -1.65    1.89
   3   0  11   67.02    3.67
   3   0  11   68.69    4.89
   3   0  11   52.87    6.88
   3   0  11   64.93    3.68
   3   0  11   64.05    3.38
   3   0  11   65.85    4.06
   3   0  11   67.06    3.48
   3   0  12    1.51    3.48
   3   0  12   -4.51    2.88
   3   0  12   -1.61    6.62
   3   0  12   -2.93    2.44
   3   0  12   -4.31    2.74
   3   0  12   -0.77    2.36
   3   0  13   -2.74    3.11
   3   0  13    0.11    3.69
   3   0  13   -1.30    7.35
   3   0  13    2.66    2.51
   3   0  13   -0.34    2.80
   3   0  13    2.42    2.58
   3   0  14    0.61    3.81
   3   0  14   -3.71    3.22
   3   0  14   -0.12    2.58
   3   0  14   -2.63    2.85
   3   0  14    2.89    2.71
   3   0  15   92.07    4.85
   3   0  15  111.26    5.29
   3   0  15  103.73    5.66
   3   0  15  115.17    5.52
   3   0  15  109.07    5.19
   3   0  16    0.53    2.69
   3   0  16    1.89    3.45
   3   0  16   -0.47    3.01
   3   0  16    4.99    3.44
   3   0  16    0.26    2.35
   3   0  17    1.12    2.93
   3   0  17    2.10    2.53
   3   0  17    4.28    3.30
   3   0  17   -4.12    2.85
   3   0  18    0.20    2.32
   3   0  18    0.09    2.59
   3   0  18    4.43    2.92
   3   0  19   46.72    3.22
   3   0  19   49.87    2.98
  -3  -1  21   13.57    1.92
  -3   1  21   12.46    1.96
  -3  -1  20    6.69    2.37
  -3  -1  20    2.67    1.80
  -3   1  20    4.18    1.84
  -3   1  20    2.96    2.29
  -3  -1  19    9.57    2.07
  -3   1  19   11.52    2.07
  -3  -1  19    9.84    2.90
  -3  -1  19    8.36    2.90
  -3  -1  18   34.26    3.47
  -3   1  18   41.08    2.77
  -3  -1  18   34.22    2.76
  -3  -1  18   40.18    3.59
  -3  -1  17    1.32    4.29
  -3   1  17    1.74    2.13
  -3  -1  17    1.54    2.18
  -3  -1  17    4.27    3.37
  -3  -1  16   -2.22    4.27
  -3  -1  16    1.70    2.21
  -3   1  16    2.11    2.11
  -3  -1  16   -0.92    3.48
  -3  -1  15   19.33    4.22
  -3  -1  15   18.15    7.49
  -3  -1  15   14.41    3.64
   3   1 -15    8.11    3.37
  -3   1  15   11.23    2.25
  -3  -1  15   14.60    2.27
  -3  -1  14  100.19    5.20
   3  -1 -14   87.04    4.23
  -3  -1  14   96.81    5.51
  -3  -1  14   98.40    4.40
  -3  -1  14   85.32    8.58
   3  -1 -13   87.79    4.03
  -3  -1  13   91.71    7.97
  -3  -1  13   89.31    5.14
  -3  -1  13   89.80    4.16
  -3   1  12   -5.17    6.27
  -3  -1  12    1.69    5.26
  -3   1  12    1.94    3.83
   3  -1 -12   -0.17    1.70
  -3   1  11  176.48    9.75
  -3   1  11  156.45    7.27
  -3   1  10  825.20   30.44
  -3   1  10  725.83   28.50
  -3  -1   9  204.32   10.18
  -3  -1   9  185.20    7.71
  -3   1   9  195.79    8.17
  -3  -1   8   49.14    3.02
  -3   1   8   51.04    7.31
  -3  -1   8   55.06    5.91
  -3   1   8   52.33    2.83
  -3  -1   8   45.52    3.16
  -3   1   8   49.32    5.07
  -3  -1   7 2308.35   84.77
  -3   1   7 2431.45   84.78
  -3  -1   7 2119.32   83.86
   3  -1  -7 2190.06   83.86
  -3  -1   6  550.99   20.75
  -3   1   6  569.11   20.60
  -3  -1   5  356.69   13.25
   3  -1  -5  300.36   12.25
   3   1  -4   26.40    2.00
   3  -1  -4   21.01    1.81
   3   1  -3 1674.10   63.24
   3  -1  -3 1672.91   63.36
   3  -1  -3 1631.92   63.24
   3  -1  -2  162.08    7.15
   3  -1  -2  166.22    6.81
   3  -1  -1   70.67    3.43
   3   1  -1   76.73    3.18
  -3   1   0  707.58   25.34
   3   1   0  650.09   25.44
   3  -1   0  665.46   25.82
   3   1   0  709.79   25.69
   3  -1   0  655.04   25.77
   3   1   1  388.23   15.15
   3   1   1  362.45   15.24
   3  -1   1  372.16   15.03
   3  -1   2  714.67   27.66
   3   1   2  574.15   27.87
   3  -1   2  917.79   28.38
   3  -1   2  715.11   27.71
   3   1   2  724.47   27.75
   3  -1   2  782.16   27.89
   3  -1   3  175.30    6.99
   3   1   3  185.19    7.11
   3  -1   4 2056.47   79.73
   3   1   4 2007.37   80.12
   3   1   4 2184.81   79.79
   3  -1   5 2390.06   90.99
   3  -1   6   32.30    2.61
   3  -1   6   57.78    6.28
   3  -1   7    2.42    5.55
   3   1   7    2.36    2.67
   3  -1   8  168.73    7.30
   3   1   8  166.11    6.70
   3  -1   8  158.97    9.08
   3   1   8  151.12    8.61
   3  -1   9  141.81    6.46
   3   1   9  134.99    5.78
   3   1   9  132.88    7.87
   3  -1  10   96.08    4.14
   3  -1  10   95.59    4.65
   3   1  10   84.28    4.04
   3  -1  10   88.78    4.26
   3   1  10   81.20    6.81
   3  -1  10   76.98    7.57
   3  -1  10   95.06    4.34
   3   1  10   80.52    4.15
   3  -1  10   94.68    5.04
   3   1  10   91.08    4.10
   3  -1  11    0.86    3.23
   3  -1  11   -0.60    2.55
   3  -1  11   -0.22    3.86
   3  -1  11   -1.92    6.41
   3   1  11    3.23    5.43
   3   1  11    1.14    2.11
   3  -1  11   -2.14    3.71
   3  -1  11    0.74    2.32
   3  -1  11   -0.69    2.48
   3  -1  11   -0.35    2.63
   3   1  11   -0.41    2.03
   3  -1  12   90.22    4.27
   3   1  12   85.01    4.07
   3  -1  12   84.68    4.46
   3  -1  12   87.61    4.99
   3  -1  12   91.80    5.55
   3  -1  12   79.68    5.36
   3  -1  12   87.53    4.46
   3  -1  12   78.81    4.42
   3   1  12   86.19    4.26
   3  -1  13  151.51    6.48
   3  -1  13  168.92    7.43
   3   1  13  155.43    6.44
   3   1  13  136.19    6.15
   3  -1  13  141.90    6.35
   3   1  13  167.70    6.58
   3  -1  13  147.06    6.57
   3  -1  13  157.30    7.04
   3   1  14    0.13    2.38
   3  -1  14   -2.46    2.79
   3   1  14    1.50    6.99
   3   1  14   -0.28    2.70
   3   1  14   -4.93    3.24
   3  -1  14   -1.79    4.03
   3  -1  14   -1.63    3.33
   3   1  15    6.04    2.77
   3  -1  15    7.22    3.97
   3  -1  15    8.10    3.25
   3   1  15    9.70    3.16
   3  -1  15    4.56    2.69
   3   1  15    8.04    2.36
   3  -1  16   13.73    3.80
   3   1  16   11.72    3.37
   3   1  16   12.19    3.02
   3  -1  16   16.91    3.40
   3   1  16   13.48    2.77
   3  -1  16   10.67    2.60
   3   1  16   10.44    2.27
   3  -1  17   69.40    4.05
   3   1  17   69.22    4.15
   3   1  17   57.88    3.80
   3   1  17   67.94    3.86
   3  -1  17   62.58    4.35
   3   1  18   34.71    2.87
   3   1  18   35.58    3.19
   3  -1  18   38.45    3.06
   3   1  18   28.20    2.76
   3  -1  18   31.95    3.25
   3   1  18   36.68    2.93
   3   1  19   24.19    2.31
   3  -1  19   22.70    2.48
   3   1  19   26.22    2.71
  -3  -2  20   16.00    2.34
  -3  -2  20   15.49    1.80
  -3   2  20   17.98    1.95
  -3  -2  20   20.84    2.55
  -3  -2  19    3.43    2.75
  -3  -2  19    3.96    2.91
  -3   2  19    1.66    1.93
  -3  -2  19    2.46    1.91
  -3  -2  18   18.08    3.20
  -3  -2  18   19.51    3.38
  -3   2  18   20.46    2.52
  -3  -2  18   15.73    2.33
  -3   2  18   25.13    2.29
  -3  -2  18   25.86    4.07
  -3  -2  17   31.36    4.32
  -3  -2  17   32.77    3.63
  -3  -2  17   29.24    3.74
  -3  -2  17   27.37    2.63
  -3   2  17   32.50    2.59
  -3  -2  16   15.72    4.09
   3  -2 -16   14.63    2.09
  -3  -2  16   12.98    3.52
  -3  -2  16   17.15    3.70
  -3   2  16   15.11    2.28
  -3  -2  16   14.50    2.43
  -3  -2  15    3.57    3.89
  -3  -2  15    7.11    3.65
  -3  -2  15    7.16    3.42
  -3   2  15    4.42    2.15
  -3  -2  15    7.02    2.26
   3  -2 -15    4.48    2.08
  -3  -2  15    7.13    3.23
  -3  -2  14   35.36    6.99
  -3  -2  14   40.04    4.14
  -3  -2  14   36.26    2.64
   3  -2 -14   29.57    2.49
  -3  -2  14   29.81    3.46
  -3   2  13   12.82    7.31
  -3  -2  13    8.63    6.12
  -3  -2  13   13.38    2.18
  -3   2  13    7.01    1.71
  -3  -2  13   13.86    3.03
   3  -2 -13   12.82    2.06
   3   2 -12  208.80    8.23
  -3  -2  12  183.93    8.05
  -3   2  12  186.82    7.73
  -3  -2  12  203.95    7.84
  -3   2  12  189.28   11.63
  -3  -2  11   24.12    2.56
  -3  -2  11   25.58    1.95
  -3   2  11   24.80    4.72
  -3  -2  10   47.51    2.76
  -3   2  10   42.39    2.45
  -3   2  10   43.76    6.44
  -3   2  10   40.03    4.94
  -3   2   9   -2.40    5.55
  -3   2   9    7.68    5.74
  -3   2   9   -2.62    4.66
  -3   2   9    0.83    1.56
  -3  -2   9    3.26    1.87
   3  -2  -8    5.88    2.16
  -3  -2   8   11.35    1.97
  -3   2   8    0.66    1.68
  -3   2   8    5.21    6.29
  -3   2   8    4.70    5.63
  -3  -2   8    2.49    3.09
  -3   2   8   -1.92    2.33
  -3   2   7  116.83    7.58
   3  -2  -7  101.50    4.92
  -3   2   7   93.16    5.20
  -3  -2   7  109.64    5.70
  -3   2   6   80.81    6.65
   3   2  -6   91.58    4.58
  -3  -2   5   75.48    4.40
  -3   2   5   63.95    5.55
   3  -2  -5   67.17    3.70
  -3  -2   5   67.94    4.45
  -3   2   4  468.75   21.30
   3  -2  -4  480.63   20.67
  -3   2   3 2823.30  115.85
   3  -2  -3 3190.81  115.58
   3   2  -3 3013.31  115.62
   3  -2  -2   47.50    6.86
   3  -2  -2  132.02    6.35
   3  -2  -1  335.96   12.76
   3   2  -1  343.80   12.58
   3  -2   0  890.09   32.84
   3   2   0  812.78   32.52
   3  -2   0  897.66   32.92
   3   2   0  815.78   32.64
   3  -2   1 2826.46  104.45
   3   2   1 2689.03  104.16
   3  -2   2  175.41    8.88
   3   2   2  204.04    8.74
   3   2   3 1596.21   60.65
   3  -2   3 1569.95   60.55
   3  -2   4  199.52    8.66
   3   2   4  198.31    9.67
  -3  -2  -5  272.74   11.66
   3  -2   5  274.38   11.24
   3   2   5  295.01   12.61
  -3  -2  -6    4.08    3.61
  -3   2  -6   -0.89    2.81
   3  -2   6    0.02    2.28
  -3   2  -7  108.97    5.25
   3  -2   7  112.18    4.94
   3   2   7  103.98    4.51
   3  -2   7  116.86    4.78
   3  -2   8    0.78    1.82
   3   2   8    0.50    1.40
   3   2   8    0.73    1.63
   3   2   9   53.02    5.91
   3   2   9   63.39    3.08
   3   2   9   56.69    2.75
   3   2   9   50.31    2.95
   3  -2   9   64.68    3.06
   3   2  10    7.45    2.23
   3  -2  10    8.13    2.55
   3  -2  10   10.35    3.32
   3   2  10    4.20    5.11
   3   2  10    8.90    3.59
   3  -2  10    7.13    2.32
   3   2  10    5.68    2.07
   3  -2  10    9.30    2.60
   3  -2  10   10.36    2.69
   3  -2  10   11.95    2.11
   3   2  10    7.06    1.97
   3   2  10    7.36    1.56
   3   2  11    1.05    2.48
   3  -2  11   -0.64    2.82
   3  -2  11    1.80    3.64
   3   2  11    4.77    5.61
   3  -2  11    4.80    2.57
   3   2  11    1.04    2.20
   3   2  11    4.38    4.02
   3  -2  11    0.30    2.92
   3  -2  11    2.62    2.91
   3   2  11    2.42    2.20
   3   2  11   -1.16    1.73
   3  -2  11    0.39    2.23
   3  -2  12  125.85    5.84
   3   2  12  120.89    5.53
   3  -2  12  119.57    6.03
   3   2  12  132.51    5.74
   3   2  12  142.97    5.44
   3  -2  12  118.57    5.72
   3  -2  12  142.18    6.59
   3  -2  13    2.12    3.64
   3  -2  13    4.59    4.13
   3  -2  13    8.00    4.41
   3   2  13   -3.15    6.79
   3   2  13    4.35    2.35
   3  -2  13    3.77    3.02
   3  -2  13    0.86    3.11
   3   2  13    1.30    2.59
   3  -2  13   -1.12    2.54
   3   2  13    1.57    1.95
   3  -2  14    5.21    3.67
   3  -2  14    3.93    4.15
   3   2  14    8.17    6.80
   3  -2  14    8.38    4.48
   3   2  14    2.74    2.28
   3  -2  14    4.13    3.04
   3  -2  14    3.18    3.08
   3   2  14    4.71    2.63
   3  -2  14    6.12    2.71
   3  -2  15   86.01    4.92
   3   2  15  120.03    5.13
   3  -2  15  109.23    5.86
   3   2  15   91.13    4.52
   3  -2  15  107.53    5.46
   3  -2  15  112.06    6.03
   3  -2  15   85.73    4.98
   3  -2  15   97.95    4.97
   3   2  15  108.43    4.97
   3  -2  16   57.18    3.99
   3   2  16   42.35    3.29
   3  -2  16   43.26    3.33
   3   2  16   36.39    2.82
   3  -2  16   52.18    4.42
   3   2  16   54.23    3.54
   3  -2  17    4.49    3.11
   3   2  17   -0.57    2.37
   3  -2  17   -1.08    2.43
   3   2  17    2.94    2.88
   3  -2  17    1.53    3.49
   3   2  17    3.72    2.66
   3  -2  18   52.68    3.41
   3   2  18   56.48    3.28
   3  -2  18   48.55    3.70
   3   2  18   52.66    3.12
   3   2  19   18.72    2.04
   3  -2  19   19.16    2.53
   3   2  19   20.48    2.20
  -3  -3  20   62.31    3.36
  -3   3  19    0.38    1.72
  -3   3  19    1.65    2.01
  -3  -3  19    1.35    2.67
  -3   3  18   -1.46    2.27
   3  -3 -18    0.28    1.57
  -3  -3  18   -0.68    2.83
  -3  -3  18    1.49    2.28
  -3   3  18    0.96    1.89
  -3  -3  18   -3.65    3.74
  -3  -3  17    4.98    3.14
   3  -3 -17    6.41    1.84
  -3  -3  17    4.10    2.65
  -3  -3  17    4.71    3.87
  -3  -3  17    1.50    2.17
  -3   3  17    2.38    2.00
  -3  -3  16    5.01    3.76
  -3  -3  16    2.65    2.33
  -3   3  16   -0.25    2.11
  -3  -3  16    4.58    3.33
   3  -3 -16    3.06    1.99
  -3   3  15  158.28    6.61
  -3   3  15  174.05    6.87
  -3  -3  15  146.03    6.93
  -3  -3  15  156.21    7.39
   3  -3 -15  167.20    6.78
  -3   3  14  133.75    5.34
  -3  -3  14  123.60    5.60
  -3   3  14  124.78    5.55
   3  -3 -14  130.25    5.49
  -3  -3  14  112.32    6.12
  -3   3  13    9.73    1.90
  -3   3  13    9.51    1.86
  -3  -3  13    9.99    2.13
  -3  -3  13   11.75    3.69
  -3  -3  13    8.20    3.20
  -3   3  13    5.06    7.54
  -3   3  12    1.42    5.49
  -3   3  12    5.63    1.92
  -3   3  12    7.26    1.85
  -3  -3  12    5.72    1.93
  -3   3  12   14.62    7.06
   3  -3 -12   12.97    5.32
  -3  -3  12    2.27    2.86
  -3   3  11  381.29   17.03
  -3   3  11  320.22   15.16
   3  -3 -11  332.28   15.71
  -3  -3  11  297.86   13.31
  -3   3  11  346.96   13.20
  -3  -3  11  359.60   13.18
  -3   3  10   -6.33    4.98
  -3  -3  10    1.69    1.96
  -3   3  10   -0.37    1.79
   3  -3 -10    2.83    4.65
  -3   3  10   -2.64    5.89
  -3   3   9   57.49    3.47
   3  -3  -9   42.48    5.47
  -3  -3   9   55.91    2.80
  -3  -3   9   54.34    2.53
  -3   3   9   48.31    2.78
  -3   3   9   49.71    6.77
   3  -3  -8    4.02    2.31
  -3   3   8    0.98    1.60
  -3   3   8   -0.36    1.69
  -3   3   8   -3.26    2.44
  -3   3   8   -0.49    5.99
  -3   3   7   91.01    5.22
   3  -3  -7   91.74    4.82
  -3   3   7   87.67    4.04
  -3   3   6  486.92   20.84
  -3  -3   6  490.78   20.81
   3  -3  -6  491.21   21.54
   3  -3  -6  514.50   20.51
  -3   3   5   35.79    4.56
  -3  -3   5   57.93    5.24
   3   3  -5   81.64    4.39
   3  -3  -5   62.76    5.60
   3  -3  -5   47.06    5.66
   3  -3  -5   62.21    4.13
  -3  -3   4  249.50   10.86
   3   3  -4  272.76   10.64
   3  -3  -4  267.22   10.62
   3  -3  -4  259.80   11.08
   3  -3  -4  236.47   11.59
   3   3  -3  114.63    5.87
  -3  -3   3  107.85    6.40
   3  -3  -3  142.01    6.18
   3  -3  -3  133.28    6.56
   3  -3  -3  122.39    7.28
   3   3  -2  225.35   11.66
   3  -3  -2  373.18   12.03
   3  -3  -1  254.20   10.90
   3  -3  -1  187.21   11.02
   3   3   0 1096.96   38.20
  -3  -3   0 1085.05   38.20
   3  -3   0 1019.74   38.16
   3  -3   0  994.09   38.33
   3  -3   0 1029.97   38.45
  -3  -3  -1   34.49    3.71
   3  -3   1   23.80    3.97
  -3  -3  -2   19.07    3.78
   3   3   2   11.22    2.79
   3  -3   2   12.77    3.09
  -3  -3  -3  190.88    8.40
   3  -3   3  188.37    8.10
   3   3   4  677.36   26.08
  -3   3  -4  770.59   27.23
   3   3   4  682.14   26.96
  -3  -3  -4  733.09   27.04
   3  -3   4  617.28   26.80
   3   3   5    6.13    1.65
  -3  -3  -5   14.56    4.30
   3   3   5    8.60    3.27
  -3   3  -5    7.46    3.13
   3  -3   5    8.74    3.00
   3   3   5    6.63    5.42
   3  -3   6    2.76    2.06
   3   3   6    4.71    1.48
   3   3   6    8.12    3.15
  -3   3  -6    4.27    2.72
   3   3   6    5.51    5.08
   3  -3   6    5.35    2.62
   3   3   7   41.90    2.21
   3  -3   7   39.52    2.29
   3  -3   7   40.26    2.55
   3  -3   7   38.88    3.01
   3   3   7   38.96    2.17
  -3   3  -7   49.72    3.33
  -3  -3  -7   39.29    3.94
   3   3   8   45.68    2.79
   3  -3   8   45.58    3.26
   3  -3   8   45.19    3.17
   3  -3   8   45.08    3.35
   3  -3   8   43.07    3.03
   3  -3   8   51.87    3.16
   3   3   8   46.47    2.39
   3  -3   8   49.52    2.55
   3   3   8   47.61    2.43
   3  -3   8   50.25    2.72
   3  -3   9  282.20   11.26
   3  -3   9  295.89   11.39
   3   3   9  297.64   11.07
   3  -3   9  257.38   11.17
   3  -3   9  267.55   11.32
   3   3   9  279.12   11.47
   3  -3   9  295.62   11.34
   3   3   9  304.80   10.99
   3  -3   9  258.89   10.97
   3   3   9  269.42   11.02
   3  -3   9  290.99   11.12
   3  -3  10  264.31   10.90
   3   3  10  270.52   10.70
   3  -3  10  277.71   11.06
   3  -3  10  268.69   11.03
   3  -3  10  264.15   10.84
   3   3  10  259.29   13.38
   3   3  10  280.53   11.24
   3   3  10  252.74   10.69
   3  -3  10  293.65   11.02
   3  -3  10  242.66   10.65
   3   3  10  299.38   10.63
   3   3  10  258.31   10.66
   3  -3  10  280.81   10.77
   3  -3  11   24.98    3.47
   3   3  11   30.20    2.96
   3  -3  11   30.59    3.87
   3  -3  11   31.82    3.64
   3  -3  11   36.21    4.03
   3   3  11   27.40    2.74
   3   3  11   23.71    6.59
   3  -3  11   26.34    3.38
   3  -3  11   33.04    3.51
   3  -3  11   40.63    4.05
   3  -3  11   34.92    2.79
   3   3  11   39.55    2.37
   3   3  11   30.27    2.65
   3  -3  12   20.26    3.58
   3  -3  12   16.78    3.79
   3  -3  12   21.12    3.78
   3  -3  12   23.56    4.16
   3   3  12   11.59    6.59
   3  -3  12   24.31    4.13
   3  -3  12   21.57    3.37
   3   3  12   21.93    2.61
   3  -3  12   21.64    3.51
   3  -3  12   17.81    2.66
   3   3  12   23.91    2.24
   3   3  12   21.67    2.61
   3  -3  13  140.80    6.50
   3  -3  13  124.76    6.32
   3   3  13  125.82    5.64
   3  -3  13  136.81    6.35
   3   3  13  144.62    5.62
   3   3  13  125.12    5.82
   3  -3  13  138.14    6.70
   3  -3  13  119.82    5.85
   3  -3  14   38.68    4.02
   3  -3  14   41.37    4.16
   3  -3  14   37.36    4.54
   3   3  14   33.88    2.72
   3  -3  14   39.87    3.70
   3   3  14   36.75    3.02
   3  -3  14   33.15    3.04
   3   3  14   34.57    2.58
   3  -3  15  172.32    7.20
   3  -3  15  181.55    7.26
   3   3  15  146.47    6.40
   3  -3  15  167.89    7.54
   3  -3  15  152.94    6.95
   3   3  15  143.85    6.68
   3  -3  15  144.82    6.73
   3  -3  16   -1.26    3.43
   3   3  16   -0.69    1.99
   3  -3  16   -0.05    2.70
   3   3  16    2.32    2.27
   3   3  16   -0.83    2.80
   3   3  17   11.71    2.23
   3   3  17   18.15    2.60
   3   3  18    1.45    2.19
   3  -3  19   23.09    2.79
   3  -3  19   21.01    2.40
   3   3  19   23.66    2.02
  -3   4  20    2.21    1.41
  -3   4  19    5.22    1.77
  -3  -4  18   58.30    4.09
   3  -4 -18   60.20    2.66
  -3  -4  17   21.38    3.21
   3  -4 -17   22.92    1.96
  -3  -4  17   16.13    3.65
  -3  -4  17   19.60    2.71
  -3   4  17   15.91    1.99
  -3  -4  16    5.01    3.60
  -3  -4  16    2.18    3.32
  -3   4  16    4.10    1.86
   3  -4 -16    3.38    1.93
  -3  -4  15   71.62    4.56
  -3   4  15   61.51    3.20
  -3   4  15   63.67    3.41
  -3  -4  15   61.66    4.22
  -3  -4  14   31.41    3.88
  -3  -4  14   25.14    3.37
  -3   4  14   30.22    2.22
  -3   4  14   29.52    2.16
  -3   4  14   30.26    2.35
  -3   4  13    4.32    5.96
  -3  -4  13   -0.98    3.10
  -3   4  13    0.97    1.94
  -3   4  13    0.40    1.81
  -3   4  13    3.41    1.92
  -3  -4  13    0.79    3.60
  -3  -4  12   16.96    3.64
  -3   4  12   20.18    2.14
  -3   4  12   16.12    6.38
  -3   4  12   20.27    2.27
   3  -4 -12   23.32    6.02
  -3   4  12    9.48    7.39
  -3   4  11    8.02    6.10
  -3   4  11    2.40    2.08
  -3   4  11    4.97    1.88
  -3  -4  11    2.97    3.27
  -3   4  11    6.61    6.87
   3  -4 -11    8.09    5.52
   3  -4 -10  174.35   10.02
  -3   4  10  156.70   10.73
  -3   4  10  171.48    7.02
  -3   4   9   90.34    8.06
   3  -4  -9   87.34    6.77
  -3   4   9   72.77    3.73
  -3   4   9   78.32    4.68
   3  -4  -8  378.12   15.36
  -3   4   8  382.89   17.77
   3  -4  -8  437.05   17.15
  -3   4   8  356.60   14.66
   3   4  -8  450.05   15.99
  -3   4   8  371.75   15.70
   3   4  -7  139.66    6.74
  -3  -4   7  117.59    7.11
  -3   4   7  121.81    6.79
   3  -4  -7  140.94    6.53
  -3   4   7  153.70    9.42
   3  -4  -7  147.83    8.20
   3  -4  -6  247.04   10.13
  -3   4   6  229.61    9.12
   3  -4  -6  233.87   11.23
   3   4  -6  249.10   10.19
  -3   4   6  232.62   10.44
  -3  -4   5   16.40    4.06
  -3   4   5    7.77    3.41
   3  -4  -5   17.00    3.34
  -3   4   5    8.92    1.83
  -3   4   5   10.14    1.97
   3  -4  -5   15.52    4.70
   3   4  -5   13.90    1.49
  -3  -4   4   22.55    4.13
  -3   4   4   23.23    3.53
   3   4  -4   25.80    3.12
   3  -4  -4   25.21    3.48
  -3   4   4   21.97    1.88
  -3   4   4   22.17    1.96
   3   4  -4   18.32    1.58
   3  -4  -4   20.35    4.60
   3  -4  -3    3.87    4.04
   3  -4  -3    4.87    3.21
  -3   4   3    2.82    1.83
   3   4  -3    7.39    1.60
  -3   4   3    4.53    1.67
   3  -4  -3    5.30    4.51
  -3  -4   3    6.49    3.80
   3   4  -3    4.71    1.38
  -3   4   3    2.52    3.21
   3   4  -3    5.43    2.82
   3   4  -2   36.20    3.37
   3  -4  -2   43.39    3.86
   3  -4  -2   49.53    4.63
  -3   4   2   41.68    2.23
   3   4  -2   35.70    2.23
  -3   4   2   40.16    2.39
   3   4  -2   30.42    2.02
   3   4  -1   69.05    2.97
   3  -4  -1   49.30    5.18
   3  -4  -1   41.64    4.51
  -3   4   1   23.29    4.45
   3   4  -1   81.62    4.36
   3  -4   0  534.40   17.35
   3  -4   0  452.71   17.72
   3   4   0  392.68   15.95
  -3   4   0  451.28   17.38
   3   4   0  476.56   17.12
  -3  -4   0  349.13   16.91
   3   4   1   24.78    1.97
  -3  -4  -1   23.25    4.16
  -3   4  -1   23.48    3.58
   3  -4   2   46.21    4.04
   3   4   2   41.00    2.25
  -3   4  -2   51.55    4.21
  -3  -4  -2   42.32    4.49
   3   4   2   45.40    3.78
   3   4   2   39.86    2.19
   3  -4   3    2.13    3.15
   3   4   3    2.28    1.40
  -3  -4  -3    1.27    3.91
   3   4   3    3.79    1.34
  -3   4  -3    2.38    2.98
   3   4   3    1.30    2.82
   3   4   4  297.71   13.57
  -3   4  -4  363.49   13.84
  -3  -4  -4  338.11   13.77
   3  -4   4  333.95   13.52
   3   4   4  327.89   12.39
   3   4   4  311.62   12.40
   3   4   4  316.30   12.33
   3   4   5   63.37    2.93
   3   4   5   60.10    2.95
  -3  -4  -5   60.03    5.02
   3   4   5   60.78    2.75
   3   4   5   61.86    4.56
   3  -4   5   67.82    4.39
   3   4   6  214.86    8.90
   3   4   6  257.51   11.64
   3  -4   6  232.25    9.93
   3  -4   6  264.73    9.23
   3   4   6  214.72    8.89
  -3   4  -6  249.20   10.24
   3   4   6  238.79   10.50
  -3  -4  -6  202.53   10.26
   3  -4   7  190.90    8.38
   3  -4   7  196.25    8.36
   3  -4   7  210.89    9.00
   3  -4   7  203.30    7.89
   3  -4   7  214.23    8.43
   3   4   7  202.43    8.02
  -3   4  -7  213.72    9.23
   3   4   7  207.42    9.74
   3   4   8  137.52    6.11
   3  -4   8  165.76    6.72
   3  -4   8  144.52    5.76
   3  -4   8  141.52    6.45
   3   4   8  143.92    5.94
   3  -4   8  147.44    5.90
   3  -4   9    0.43    3.20
   3   4   9   -2.53    2.41
   3  -4   9   -1.18    3.77
   3   4   9   -4.06    1.84
   3   4   9   -0.95    1.78
   3  -4   9   -0.61    2.11
   3  -4   9   -1.26    1.34
   3  -4  10   18.86    3.65
   3   4  10   17.50    2.77
   3  -4  10   17.68    3.98
   3   4  10   22.69    2.73
   3   4  10   18.18    1.99
   3   4  10   20.67    2.03
   3  -4  10   13.52    2.56
   3  -4  11   13.24    4.04
   3   4  11   15.11    2.88
   3  -4  11   11.13    3.83
   3   4  11    8.59    7.01
   3   4  11    9.26    2.67
   3  -4  11   12.89    3.40
   3   4  11   10.93    1.86
   3   4  11   14.93    2.09
   3  -4  12   -0.94    3.93
   3  -4  12    0.93    3.80
   3  -4  12    2.48    3.92
   3   4  12   -2.00    6.66
   3  -4  12    1.99    3.87
   3   4  12   -0.47    2.52
   3  -4  12    1.15    3.26
   3   4  12    1.45    1.96
   3  -4  13    0.42    3.78
   3  -4  13    2.38    3.62
   3  -4  13   -0.56    3.93
   3   4  13    3.91    6.59
   3  -4  13   -0.83    3.95
   3   4  13    2.04    2.39
   3  -4  13    1.35    3.33
   3   4  13    0.52    2.06
   3   4  14   35.86    2.75
   3  -4  14   43.14    4.41
   3  -4  14   40.75    4.39
   3  -4  14   40.28    3.67
   3   4  14   38.83    2.68
   3   4  15    9.25    2.11
   3  -4  15    8.19    4.03
   3  -4  15    7.76    2.97
   3  -4  15    9.22    3.80
   3   4  16    5.56    1.79
   3  -4  16    7.91    2.62
   3  -4  16   11.92    3.42
   3  -4  16    8.82    4.11
   3   4  17   33.74    2.68
   3  -4  17   37.58    3.89
   3   4  18    1.30    1.86
   3  -4  18    2.00    2.82
   3   4  19    2.29    1.30
  -3  -5  19   13.18    1.77
  -3  -5  18   12.15    1.95
  -3  -5  18   11.68    2.35
   3  -5 -18   11.41    1.40
  -3  -5  17   34.69    3.09
   3  -5 -17   35.76    2.11
  -3  -5  16   80.48    4.47
  -3  -5  16   94.73    4.76
   3  -5 -16   91.48    3.99
  -3  -5  15   12.17    3.31
  -3   5  15   12.34    1.65
   3  -5 -15   11.54    2.01
  -3  -5  14  129.07    5.89
  -3   5  14  118.95    4.97
  -3   5  14  114.01    4.98
  -3  -5  14  112.12    5.63
  -3  -5  13   30.18    3.67
  -3   5  13   29.11    2.30
  -3   5  13   25.27    2.14
  -3   5  12   53.24    2.90
  -3  -5  12   48.60    4.08
  -3   5  12   57.39    3.04
  -3   5  11    2.17    7.11
  -3   5  11   10.85    2.30
  -3   5  11   11.11    2.03
  -3   5  11   14.27    7.27
   3  -5 -11   14.39    5.78
  -3  -5  11    7.86    3.41
  -3   5  10   24.74    2.49
  -3  -5  10   29.03    3.37
  -3   5  10   27.47    7.18
   3  -5 -10   32.66    6.06
  -3  -5   9    4.79    2.95
  -3   5   9    2.55    2.14
  -3   5   9   -2.30    6.28
   3  -5  -9    3.34    5.28
   3  -5  -8   80.61    5.10
   3   5  -8   94.40    5.77
  -3   5   8   78.82    5.37
  -3  -5   8   71.83    4.24
  -3   5   8   97.53    8.02
   3  -5  -8   83.08    7.04
   3  -5  -7   29.26    3.56
   3  -5  -7   35.13    5.45
  -3   5   7   29.58    6.89
  -3   5   7   25.33    3.88
   3   5  -7   29.24    3.77
   3   5  -7   21.89    1.63
   3  -5  -6   77.28    4.79
   3  -5  -6   70.13    3.04
  -3   5   6   63.27    7.09
   3  -5  -6   71.70    6.12
  -3   5   6   69.01    3.36
  -3   5   6   72.13    5.13
  -3  -5   6   65.65    5.51
   3   5  -6   74.88    4.90
   3   5  -6   60.35    2.92
   3  -5  -5    7.40    4.19
   3  -5  -5   10.46    3.32
  -3  -5   5   11.36    1.96
   3  -5  -5    9.76    1.51
   3  -5  -5    6.08    4.60
   3   5  -5   12.83    1.33
  -3   5   5    8.29    1.94
  -3   5   5   11.35    3.51
  -3  -5   5   11.91    4.15
   3   5  -5   18.49    3.23
  -3   5   4  136.18    7.12
   3   5  -4  115.15    6.56
  -3  -5   4  118.71    6.93
  -3   5   4  130.78    5.24
   3  -5  -4  129.73    7.28
   3  -5  -4  143.30    6.88
  -3   5   4  134.99    5.29
   3   5  -4  128.99    5.15
  -3  -5   4  123.55    5.23
   3   5  -4  104.58    5.04
   3  -5  -4  144.63    7.97
   3  -5  -4  138.04    5.14
   3   5  -3   70.04    4.61
  -3   5   3   65.15    5.02
  -3   5   3   69.79    3.20
   3  -5  -3   80.06    4.89
   3  -5  -3   77.67    5.60
  -3   5   3   74.37    3.28
   3   5  -3   64.45    3.10
   3  -5  -3   63.39    5.91
   3   5  -3   66.45    2.97
   3   5  -2  308.88   14.93
  -3   5   2  361.13   13.80
   3  -5  -2  376.43   15.31
   3   5  -2  358.09   13.78
  -3   5   2  352.59   13.82
   3   5  -2  350.40   13.72
  -3   5   1  270.76   12.30
   3   5  -1  213.17   11.61
  -3   5   1  244.25   10.49
   3  -5  -1  314.10   12.13
   3   5  -1  265.84   10.52
  -3   5   1  250.03   10.54
   3   5  -1  312.90   10.46
   3  -5   0  686.89   22.99
   3   5   0  568.86   21.39
  -3   5   0  549.09   21.40
  -3   5   0  597.67   23.18
   3   5   0  459.22   22.50
  -3  -5   0  583.93   22.71
  -3   5   0  560.91   21.43
   3   5   0  549.20   21.44
  -3   5  -1   43.20    2.76
  -3  -5  -1   41.13    4.50
  -3   5  -1   39.29    4.49
   3   5   2  129.57    7.19
  -3  -5  -2  137.72    7.27
  -3   5  -2  155.02    7.51
   3   5   2  136.45    5.63
   3  -5   2  160.62    7.38
   3   5   2  136.91    6.59
   3   5   2  127.32    5.68
   3   5   2  139.97    5.60
   3  -5   2  152.56    5.65
  -3  -5  -3   26.44    4.30
  -3   5  -3   27.61    3.73
   3   5   3   27.48    3.64
   3  -5   3   19.57    4.10
   3  -5   3   30.05    3.86
   3   5   3   32.95    1.87
  -3  -5  -3   27.25    2.19
   3   5   3   27.35    1.74
   3  -5   3   24.74    1.89
   3  -5   4  136.32    5.46
   3   5   4  145.33    7.26
  -3  -5  -4  149.44    7.69
   3   5   4  121.74    5.40
  -3   5  -4  155.20    7.37
   3  -5   4  131.98    6.74
   3  -5   4  138.23    7.13
   3  -5   4  131.62    5.92
   3   5   4  145.83    5.51
   3  -5   5    0.60    1.41
  -3  -5  -5   -3.59    4.41
   3   5   5    1.20    3.35
  -3   5  -5    0.61    3.11
   3   5   5    3.52    1.32
   3  -5   5    0.51    4.03
   3  -5   5    1.69    3.28
   3  -5   5    0.72    2.54
   3   5   5    3.04    1.69
   3   5   5    1.69    1.54
   3  -5   6    8.77    1.48
   3   5   6   13.60    3.81
   3   5   6    9.38    1.41
  -3   5  -6   13.20    3.53
   3  -5   6   13.43    4.33
   3   5   6   11.68    6.27
   3  -5   6   11.52    3.50
   3  -5   6   12.42    2.74
   3   5   6    9.40    1.83
   3   5   6    8.98    1.70
  -3   5  -7    2.65    3.27
   3   5   7    3.42    3.88
   3  -5   7    2.63    4.39
   3  -5   7    2.42    3.09
   3   5   7   15.66    6.72
   3  -5   7    8.11    3.35
   3  -5   7    5.51    2.83
   3   5   7    6.30    1.85
   3   5   7    4.64    1.78
   3  -5   8   -2.45    4.50
   3   5   8   -1.33    2.45
   3  -5   8   -1.01    3.17
   3   5   8    1.71    6.82
   3  -5   8    1.20    1.40
   3  -5   8   -0.57    2.92
   3  -5   8    0.82    2.00
   3   5   8    2.28    1.94
   3  -5   9   11.51    4.63
   3   5   9   11.62    2.64
   3  -5   9   13.64    4.19
   3  -5   9   12.64    1.52
   3  -5   9    9.60    3.44
   3  -5   9   11.25    3.09
   3  -5   9   12.91    2.22
   3   5   9   13.99    2.09
   3  -5  10  221.83    9.26
   3  -5  10  221.16    9.51
   3   5  10  215.15    8.55
   3  -5  10  187.73    8.91
   3  -5  10  197.69    8.15
   3  -5  10  210.39    8.95
   3   5  10  223.87    8.36
   3  -5  10  204.25    8.39
   3   5  10  207.47    8.42
   3  -5  11    4.99    3.64
   3   5  11    0.13    7.13
   3   5  11    2.70    2.72
   3  -5  11    4.03    4.57
   3  -5  11    3.65    4.12
   3   5  11    3.54    2.77
   3   5  11    3.54    1.99
   3   5  11    1.69    1.83
   3  -5  11    2.88    2.65
   3  -5  12    5.68    3.64
   3  -5  12    3.40    3.73
   3   5  12    0.26    2.52
   3  -5  12    1.54    3.95
   3  -5  12    3.17    4.52
   3   5  12    1.93    2.00
   3   5  12    2.23    1.65
   3  -5  13   24.88    3.82
   3   5  13   22.67    2.51
   3  -5  13   21.72    3.89
   3  -5  13   19.91    4.61
   3  -5  13   32.86    3.81
   3   5  13   19.91    2.24
   3  -5  14    2.31    4.28
   3  -5  14    0.65    3.50
   3  -5  14    2.89    3.70
   3   5  14    0.31    2.06
   3  -5  14    0.51    2.90
   3   5  14   -2.34    1.87
   3   5  15    4.37    1.82
   3  -5  15    5.58    2.70
   3  -5  15    6.16    3.86
   3  -5  15    5.35    3.25
   3  -5  16    2.61    2.31
  -3  -5 -16    0.51    1.32
   3  -5  16    2.03    3.43
   3  -5  16    2.30    2.85
   3  -5  17  102.77    4.60
   3  -5  17  106.88    4.34
   3  -5  18   29.18    1.93
   3  -6 -17    3.63    1.26
  -3  -6  17    6.17    2.17
   3  -6 -16   49.61    2.51
  -3  -6  16   47.51    3.28
   3  -6 -15   -0.60    1.70
  -3  -6  15    3.39    2.42
  -3   6  15    2.04    1.39
  -3  -6  15    0.70    2.83
  -3  -6  14   14.87    3.00
   3  -6 -14   16.76    2.04
  -3   6  14   16.63    1.75
  -3  -6  14   15.60    2.77
  -3   6  14   15.50    1.71
  -3  -6  14   19.61    3.08
  -3  -6  13   15.53    2.93
  -3   6  13   11.97    1.83
  -3   6  13   11.32    1.71
  -3  -6  13   15.71    3.15
  -3   6  12   34.46    2.65
  -3  -6  12   35.35    3.60
  -3   6  11   -1.59    2.13
  -3  -6  11   -2.89    3.02
  -3   6  10  119.48    4.95
  -3  -6  10   95.71    5.26
   3  -6  -9   26.55    6.36
  -3   6   9   42.33    2.66
  -3   6   8   10.43    3.84
  -3   6   8   11.97    2.07
   3  -6  -8    4.52    5.68
   3  -6  -7  120.71    6.83
  -3   6   7  112.11    5.05
  -3   6   7  107.49    7.15
   3   6  -7  141.53    7.51
   3   6  -7  124.14    4.73
  -3   6   7  109.02    5.16
   3  -6  -7  108.75    4.78
   3  -6  -7   91.90    8.32
   3   6  -6   48.02    2.02
   3   6  -6   52.91    5.16
  -3   6   6    8.38    4.54
   3  -6  -6    2.46    5.86
  -3  -6   6   27.95    2.67
   3  -6  -6   23.68    2.06
  -3   6   6   22.99    2.54
   3  -6  -6   28.80    4.43
   3   6  -5  158.08    8.11
   3   6  -5  155.91    5.76
  -3   6   5  128.08    8.27
   3  -6  -5  140.73    5.82
  -3  -6   5  132.66    6.00
  -3   6   5  132.14    6.06
   3  -6  -5  138.32    7.75
   3   6  -4  318.08   15.04
  -3   6   4  322.31   15.38
   3  -6  -4  381.16   13.30
  -3  -6   4  332.64   13.34
   3   6  -4  345.28   13.24
  -3   6   4  332.55   13.39
   3   6  -4  333.33   13.30
   3   6  -4  314.09   13.82
   3  -6  -4  345.26   14.94
   3  -6  -3   18.95    3.91
   3   6  -3   13.74    1.89
  -3   6   3   16.17    4.05
   3   6  -3   17.40    3.81
  -3   6   3   21.68    2.16
   3   6  -3   15.96    4.24
   3  -6  -3   23.18    1.78
   3   6  -3   15.23    1.62
  -3  -6   3   14.79    2.20
   3   6  -2  124.10    7.37
   3   6  -2  127.27    5.43
   3   6  -2  123.99    6.69
   3   6  -2  121.76    5.58
  -3   6   2  136.32    5.67
   3  -6  -2  133.16    7.40
   3   6  -1   67.27    5.51
  -3   6   1   62.01    5.63
   3  -6  -1   70.98    3.50
   3   6  -1   88.91    3.44
   3   6  -1   80.60    3.64
  -3   6   1   78.02    3.68
   3   6  -1   78.85    5.16
   3  -6  -1   68.72    5.51
   3   6   0  131.55    5.44
   3   6   0  130.44    5.56
  -3   6   0  137.84    5.56
   3   6   0  137.70    6.66
  -3  -6   0  136.15    5.56
  -3  -6   0  150.30    7.85
  -3   6   0  127.91    7.56
   3   6   1   19.86    1.71
  -3  -6  -1    6.28    4.49
  -3   6  -1   10.30    3.85
  -3   6  -1   12.62    1.89
   3   6   1   18.07    1.99
   3   6   1   12.92    4.20
  -3  -6  -1    9.39    2.09
  -3  -6  -2    8.99    4.77
   3   6   2    5.13    3.58
  -3   6  -2    8.17    3.82
   3   6   2    8.42    1.50
   3   6   2    7.69    1.90
   3   6   2    7.11    1.62
   3  -6   2    4.74    1.55
  -3  -6  -2    6.52    2.08
   3  -6   2    6.23    3.65
   3  -6   3   81.47    6.13
   3   6   3  106.39    4.11
   3   6   3  103.23    4.00
   3   6   3   79.18    6.32
  -3   6  -3   76.83    6.21
   3   6   3  107.84    4.27
   3  -6   3   80.56    4.74
  -3  -6  -3   81.74    4.26
   3  -6   3   79.01    4.03
   3  -6   4  316.75   13.81
   3   6   4  314.06   12.10
  -3   6  -4  329.33   14.25
   3   6   4  325.65   12.01
   3   6   4  318.69   14.25
   3  -6   4  300.78   12.43
   3  -6   4  298.15   12.02
  -3  -6  -4  295.71   12.14
  -3  -6  -5  375.74   14.84
   3  -6   5  376.20   14.76
   3  -6   5  363.04   16.41
   3  -6   5  355.27   15.65
   3   6   5  347.75   16.87
   3   6   5  409.04   14.75
  -3   6  -5  422.95   16.98
   3  -6   5  356.14   15.13
   3   6   5  384.15   14.85
   3  -6   6  139.05    6.03
   3  -6   6  146.49    7.08
   3  -6   6  137.30    7.53
   3   6   6  133.67   10.74
   3  -6   6  148.90    8.03
   3   6   6  146.88    6.01
  -3   6  -6  175.48    8.48
   3   6   6  157.25    8.85
   3   6   6  166.20    6.31
   3  -6   6  151.03    6.73
   3   6   6  154.44    6.21
   3  -6   7   24.44    1.89
   3   6   7   25.56    1.85
   3   6   7   25.08    4.92
   3   6   7   34.44    2.71
   3  -6   7   26.26    4.66
   3   6   7   29.94    7.73
   3  -6   7   34.82    4.23
   3  -6   7   26.13    1.92
   3   6   7   29.93    2.40
   3  -6   7   30.51    3.18
   3   6   7   23.67    2.20
   3   6   8   60.38    3.37
   3  -6   8   50.25    5.03
   3  -6   8   52.61    3.87
   3   6   8   52.83    8.47
   3  -6   8   54.06    2.71
   3   6   8   61.62    3.15
   3  -6   8   58.89    3.89
   3  -6   8   54.22    3.01
   3   6   8   52.50    3.03
   3  -6   9    5.89    4.39
   3   6   9    8.27    2.54
   3  -6   9    3.70    3.16
   3   6   9   13.59    7.41
   3  -6   9    8.73    1.50
   3  -6   9    7.40    2.91
   3   6   9   10.16    2.08
   3  -6   9    9.81    2.14
   3   6   9    7.28    1.92
   3  -6  10  205.80    8.99
   3  -6  10  217.62    8.91
   3   6  10  198.82    8.12
   3  -6  10  187.34    7.76
   3  -6  10  178.30    8.40
   3   6  10  220.31    8.00
   3  -6  10  195.98    8.48
   3  -6  10  195.61    7.99
   3  -6  11  475.24   18.30
   3  -6  11  472.36   18.21
   3   6  11  456.60   17.85
   3  -6  11  472.50   18.12
   3   6  11  532.71   17.76
   3  -6  11  397.21   17.74
   3  -6  11  418.91   17.98
   3  -6  12   21.40    3.93
   3  -6  12   26.93    4.25
   3  -6  12   28.31    3.15
   3   6  12   22.62    2.28
   3  -6  12   28.34    3.36
   3   6  12   27.43    2.62
   3  -6  13   68.51    4.64
   3  -6  13   72.10    4.03
   3   6  13   67.40    3.26
   3  -6  14  128.15    5.60
   3   6  14  119.79    4.58
   3  -6  14  131.00    5.20
   3  -6  15   76.49    4.30
   3   6  15   66.63    3.12
   3  -6  15   81.03    3.82
   3   6  16    0.01    1.58
   3  -6  16    0.39    1.95
   3  -6  16   -1.66    1.73
  -3  -6 -16    1.41    1.01
  -3  -7  16   11.88    1.60
   3  -7 -16   13.77    1.19
  -3  -7  15   11.74    2.03
  -3  -7  15   15.77    2.36
   3  -7 -15   13.32    1.46
  -3  -7  14    0.93    2.34
   3  -7 -14   -0.52    1.51
  -3   7  14    1.39    1.28
  -3  -7  14    3.08    2.19
  -3  -7  13    2.08    2.75
  -3  -7  13    2.56    2.35
  -3   7  13    2.12    1.46
  -3  -7  12    0.37    2.49
  -3   7  12    1.09    1.64
  -3   7  11   24.06    2.11
  -3  -7  11   21.00    2.83
  -3   7  11   21.16    1.94
  -3   7  10   64.74    3.15
  -3  -7  10   55.82    3.61
  -3   7  10   54.51    2.96
  -3  -7   9   77.25    4.50
  -3   7   9   89.65    3.98
  -3   7   8   32.46    2.35
   3   7  -8   32.49    1.89
  -3   7   8   29.51    2.50
  -3  -7   8   33.48    3.02
   3  -7  -8   30.78    1.90
  -3  -7   7   26.15    5.46
  -3   7   7   44.28    2.66
   3   7  -7   50.18    2.28
  -3   7   7   45.97    4.99
  -3  -7   7   33.40    3.19
  -3   7   7   39.91    2.81
  -3  -7   7   32.19    2.89
   3  -7  -7   43.95    2.30
   3  -7  -6   35.10    4.79
  -3   7   6   40.51    2.66
   3   7  -6   49.30    5.56
  -3   7   6   41.43    5.21
   3   7  -6   51.75    2.26
  -3   7   6   36.96    2.81
  -3  -7   6   29.65    3.13
  -3  -7   6   33.72    2.91
   3  -7  -6   44.93    2.34
   3  -7  -5   34.21    5.15
  -3   7   5   46.46    2.90
   3   7  -5   59.70    5.77
   3   7  -5   72.21    2.58
  -3   7   5   21.67    5.29
  -3   7   5   40.12    3.07
   3   7  -5   44.11    4.32
  -3  -7   5   39.73    3.15
   3  -7  -5   46.42    2.58
   3  -7  -4  336.28   17.75
  -3   7   4  422.98   16.27
   3   7  -4  432.56   16.15
   3   7  -4  352.09   18.26
  -3   7   4  341.48   18.31
  -3   7   4  441.19   16.33
   3   7  -4  423.90   16.22
   3   7  -4  395.08   16.54
   3  -7  -4  419.01   16.16
  -3  -7   4  422.55   16.27
   3  -7  -3   47.90    5.39
  -3   7   3   44.14    2.92
   3   7  -3   83.32    6.07
   3   7  -3   73.60    2.75
  -3   7   3   27.45    5.49
  -3   7   3   49.13    3.14
   3   7  -3   79.59    3.05
   3   7  -3   51.29    4.64
   3  -7  -3   41.00    2.71
  -3  -7   3   39.14    3.18
   3  -7  -2  551.27   22.46
  -3   7   2  573.34   20.69
   3   7  -2  545.10   22.95
   3   7  -2  529.05   20.61
   3   7  -2  518.68   20.72
   3   7  -2  527.06   21.00
  -3   7   2  545.54   20.74
   3  -7  -2  526.21   20.63
   3   7  -1  656.94   25.78
  -3   7   1  538.34   25.51
   3   7  -1  635.20   23.39
   3  -7  -1  661.98   23.41
   3   7  -1  588.47   23.75
  -3   7   1  580.31   23.47
   3   7  -1  577.36   23.47
   3  -7  -1  516.27   24.90
   3   7   0  165.86    8.69
  -3   7   0   83.13    8.07
   3  -7   0   99.61    6.43
   3   7   0  170.96    5.97
  -3   7   0  132.75    5.88
  -3  -7   0  149.33    5.98
  -3  -7  -1  111.49    5.70
   3  -7   1  116.06    6.24
  -3   7  -1   97.87    7.89
   3   7   1  157.01    5.73
  -3   7  -1  121.99    5.59
   3   7   1  159.32    5.64
  -3  -7  -2  385.88   15.29
   3  -7   2  383.90   15.19
   3  -7   2  391.36   17.09
   3  -7   2  418.25   15.58
   3   7   2  371.42   17.62
  -3   7  -2  357.85   17.39
   3   7   2  408.17   15.19
   3   7   2  401.69   15.33
   3   7   2  381.00   15.27
  -3  -7  -3  105.48    5.72
   3  -7   3  119.01    5.47
   3  -7   3  102.77    7.67
   3  -7   3  121.69    6.36
   3   7   3  156.88    5.48
   3   7   3  158.74    9.00
  -3   7  -3  111.40    8.00
   3   7   3  141.98    5.71
   3   7   3  148.30    5.64
  -3  -7  -4  350.96   14.75
   3  -7   4  353.55   14.62
   3  -7   4  363.21   16.48
   3  -7   4  377.88   15.09
   3   7   4  364.75   17.38
  -3   7  -4  400.49   17.02
   3   7   4  402.88   14.63
   3  -7   4  366.65   14.98
   3   7   4  403.36   14.79
   3   7   4  396.39   14.75
  -3  -7  -5   98.53    5.01
   3  -7   5  108.93    4.68
   3   7   5   55.44    9.31
  -3  -7  -5   87.08    7.45
   3  -7   5  111.02    6.94
   3  -7   5  114.83    5.78
  -3   7  -5  144.14    7.53
   3   7   5  117.61    4.67
   3   7   5  105.16    7.77
   3  -7   5  110.98    5.38
   3   7   5  122.10    4.89
  -3  -7  -6  117.83    6.55
   3  -7   6  159.98    6.31
   3  -7   6  167.29    7.34
   3  -7   6  157.31    8.36
   3   7   6   99.58   10.68
   3   7   6  168.99    6.52
   3  -7   6  162.03    6.92
   3   7   6  171.05    6.31
   3   7   6  132.91    9.28
   3  -7   7   19.83    1.69
   3  -7   7   25.37    3.97
   3  -7   7   23.47    1.76
   3   7   7   21.06    1.69
   3   7   7   24.32    2.25
   3  -7   7   21.59    2.97
   3   7   7   19.26    2.14
   3  -7   8  258.46   10.49
   3  -7   8  242.73   10.14
   3   7   8  275.15    9.89
   3  -7   8  246.90    9.70
   3   7   8  229.30    9.87
   3  -7   8  242.80    9.65
   3  -7   9    1.02    2.65
   3   7   9    0.63    1.87
   3   7   9   -0.76    1.82
   3  -7   9    0.33    1.97
   3  -7   9   -0.27    1.33
   3  -7  10  118.00    5.54
   3   7  10  112.71    5.14
   3   7  10  115.02    5.32
   3  -7  10  113.18    4.80
   3  -7  11    9.30    3.53
   3   7  11   11.22    2.26
   3  -7  11   10.01    2.56
   3   7  11   12.66    1.68
   3  -7  12   34.95    3.50
   3  -7  12   36.97    2.86
   3   7  12   36.21    2.44
   3   7  13    4.36    1.58
   3  -7  13    4.55    2.15
   3   7  13    3.47    1.57
   3   7  14    2.02    1.19
   3  -7  14    3.87    1.86
   3   7  14    2.88    1.70
  -3  -8  13   90.72    3.93
  -3  -8  13   89.02    4.06
   3  -8 -13   86.03    3.65
  -3  -8  12   11.19    1.99
  -3   8  12   14.08    1.41
  -3   8  12   10.01    1.36
   3  -8 -12   11.53    1.44
  -3  -8  12   15.70    2.52
  -3  -8  11   -1.06    2.01
  -3   8  11    1.85    1.45
  -3   8  11   -1.82    1.34
   3  -8 -11    1.71    1.44
  -3  -8  10    3.08    2.10
  -3   8  10    2.25    1.42
   3  -8 -10   -0.20    1.52
  -3   8   9   16.66    1.66
  -3  -8   9   13.99    2.30
  -3   8   8   -0.11    1.73
  -3   8   8    0.89    1.55
  -3  -8   8    3.28    2.13
  -3  -8   8    0.47    1.27
  -3   8   7   22.92    1.96
  -3   8   7   26.87    2.15
  -3  -8   7   20.15    1.86
  -3   8   7   16.91    1.73
   3  -8  -7   26.36    1.65
  -3   8   6   -1.51    1.82
  -3   8   6    1.63    1.59
   3  -8  -6    1.41    1.30
  -3   8   6    0.55    1.45
   3   8  -6    2.60    1.31
  -3   8   5   65.62    3.44
  -3   8   5   74.24    3.58
   3  -8  -5   72.93    3.27
  -3   8   4  120.46    5.21
  -3   8   4  130.63    5.35
  -3  -8   4  126.53    5.40
   3  -8  -4  119.27    5.10
   3   8  -4  131.68    5.11
  -3   8   3   47.12    2.49
  -3   8   3   53.69    2.74
   3  -8  -3   48.91    2.37
   3   8  -3   45.15    2.36
  -3   8   2   70.27    3.36
   3   8  -2   60.43    3.31
   3  -8  -2   67.70    3.04
   3   8  -2   69.01    3.04
   3   8  -1   63.33    3.34
  -3   8   1   70.05    3.34
   3  -8  -1   63.74    3.01
   3   8  -1   69.79    3.01
   3   8   0   29.45    2.23
  -3  -8   0   24.48    2.33
   3   8   0   27.24    1.76
   3  -8   1    5.18    3.09
  -3  -8  -1    5.96    2.10
   3  -8   2   12.50    3.19
   3   8   2   16.75    2.00
  -3  -8  -2   11.59    2.18
   3  -8   2   11.33    1.47
   3   8   2   14.46    1.57
  -3  -8  -3   35.53    2.88
   3  -8   3   39.39    2.32
   3  -8   3   40.74    3.74
   3   8   3   50.06    2.74
   3   8   3   49.75    2.67
   3   8   3   53.55    2.39
   3  -8   4   69.94    3.28
   3   8   4   73.92    3.32
   3  -8   4   71.99    4.50
   3   8   4   73.51    3.57
  -3   8  -5   14.73    1.63
   3  -8   5   15.12    1.47
   3   8   5   16.50    1.58
   3  -8   5   16.46    3.37
   3  -8   5   16.02    1.53
   3  -8   5   13.61    2.48
   3   8   5   18.71    1.96
   3   8   5   16.50    2.00
  -3  -8  -6   62.73    3.10
  -3   8  -6   55.02    3.03
   3  -8   6   72.05    3.00
   3   8   6   72.49    3.06
   3  -8   6   75.06    3.04
   3  -8   6   68.98    4.37
   3  -8   6   60.12    3.68
   3   8   6   76.09    3.38
  -3  -8  -7   16.21    1.51
   3  -8   7   20.07    3.37
   3  -8   7   15.91    2.46
   3   8   7   14.94    1.99
   3  -8   7   20.45    1.49
   3  -8   8    0.82    3.18
   3  -8   8   -0.23    2.24
   3   8   8    1.46    1.74
   3   8   8    4.80    1.68
   3  -8   8    2.21    1.18
   3  -8   9    2.02    3.10
   3   8   9    0.76    2.02
   3   8   9    0.58    1.72
   3   8   9    2.28    1.55
   3  -8   9    1.63    2.11
   3   8  10    1.29    1.80
   3  -8  10   -0.15    2.02
   3   8  10   -1.17    1.61
   3   8  10   -1.74    1.39
   3  -8  11   17.08    2.05
   3   8  11   12.51    1.66
   3   8  11   16.52    1.69
   3  -8  12   32.33    2.06
   3   8  12   25.40    1.63
  -3  -8 -13    5.52    0.92
  -3  -9   9   29.97    2.63
  -3   9   9   29.49    1.69
  -3   9   9   30.70    1.73
  -3  -9   8   12.69    2.57
  -3   9   8   11.28    1.32
  -3   9   8   13.26    1.42
  -3  -9   7    9.97    2.59
  -3   9   7    5.96    1.41
  -3   9   7    5.61    1.24
   3  -9  -6    2.34    0.87
  -3   9   6    2.03    1.42
  -3   9   6    2.11    1.23
  -3  -9   6   -0.11    1.16
  -3   9   6    1.15    1.09
   3   9  -6    2.99    1.18
  -3   9   5   27.43    1.82
   3   9  -5   22.97    1.59
  -3   9   5   24.86    1.55
  -3   9   4    1.82    1.49
  -3  -9   4   -0.69    1.22
   3  -9  -4    0.50    1.06
   3   9  -4    0.02    1.18
  -3   9   4    0.21    1.21
  -3   9   3    0.97    1.51
  -3  -9   3    0.21    1.24
   3  -9  -3    1.16    1.04
  -3   9   3    2.35    1.26
   3   9  -3    2.20    1.18
  -3   9   2    9.31    1.60
   3   9  -2   10.26    1.59
   3  -9  -2    9.82    1.19
   3   9  -2   14.37    1.32
   3   9  -1   62.73    3.29
  -3  -9   1   61.94    3.11
   3  -9  -1   68.69    3.03
   3   9   0   18.00    1.69
  -3   9   0   16.07    1.42
   3   9   1   32.07    2.13
  -3  -9  -1   28.07    1.84
  -3   9  -2    4.75    1.26
   3   9   2    4.19    1.23
  -3  -9  -2    3.54    1.24
   3  -9   2    4.47    1.08
   3   9   2    3.32    1.57
   3  -9   2    1.95    2.61
  -3   9  -3    2.85    1.25
   3   9   3    2.06    1.26
  -3  -9  -3    0.92    1.23
   3  -9   3    0.32    1.08
   3   9   3    0.41    1.53
   3  -9   3   -1.34    2.56
  -3   9  -4    2.12    1.20
   3   9   4    1.35    1.21
   3  -9   4   -0.85    2.58
  -3  -9  -4    0.56    1.17
   3   9   4    4.38    1.51
  -3   9  -5    2.83    1.08
   3   9   5    4.58    1.21
   3  -9   5    4.43    1.11
   3  -9   5    2.53    2.57
   3   9   5    4.99    1.46
  -3  -9  -5    4.26    1.14
   3  -9   6   21.63    1.37
   3  -9   6   17.66    2.75
   3   9   6   22.72    1.70
  -3  -9  -6   19.92    1.33
   3  -9   7    4.61    0.99
   3  -9   7    3.78    2.45
   3   9   8    2.52    1.53
   3   9   8    2.66    1.18
   3   9   9    8.13    1.31
  -3 -10   5   10.58    0.86
  -3 -10   5   11.96    0.77
  -3 -10   4    1.07    0.81
  -3 -10   3    3.01    0.86
   3 -10  -3    3.64    0.70
   3  10  -2  151.92    5.59
   3 -10  -2  136.26    5.52
   3  10  -1   18.13    1.26
   3 -10  -1   16.23    1.04
  -3 -10   0  118.66    5.04
   3 -10   0  123.99    5.01
  -3 -10  -1    8.65    1.08
   3 -10   1   23.50    1.08
  -3 -10  -2    3.84    0.82
   3 -10   2    5.40    0.80
  -3 -10  -3    3.83    0.75
   3 -10   4   39.38    1.74
   3 -10   5    3.06    0.68
  -4   0  21    0.77    1.91
  -4   0  20   26.80    2.61
  -4   0  19   -2.20    2.68
   4   0 -18   75.77    4.49
  -4   0  18   94.89    4.52
  -4   0  17    0.03    3.08
   4   0 -17   -0.81    3.13
  -4   0  16  415.16   16.35
  -4   0  15    5.35    4.45
  -4   0  15    0.44    3.27
  -4   0  15    1.93    7.82
  -4   0  14  796.51   32.94
  -4   0  14  777.70   30.29
  -4   0  13   -1.81    6.42
  -4   0  13    0.48    3.94
   4   0 -12  174.30    7.09
  -4   0  12  175.90    7.78
  -4   0  12  198.67   10.71
  -4   0  12  198.44   10.41
  -4   0  11    2.60    4.97
  -4   0  11   -1.64    5.22
  -4   0  11    1.15    3.12
  -4   0  10 1507.99   61.36
  -4   0  10 1569.39   59.54
  -4   0   9   -0.69    5.62
  -4   0   8 1157.41   46.04
   4   0  -6    0.05    2.55
   4   0  -5    0.83    2.21
   4   0  -4 1877.29   71.66
   4   0  -3   -1.40    1.63
   4   0  -3   -1.76    2.07
   4   0  -2   21.54    2.40
   4   0  -1   -3.06    2.40
   4   0  -1    2.29    2.93
   4   0  -1   -0.49    2.11
   4   0   0  467.17   17.89
   4   0   0  438.54   17.83
   4   0   1   -1.41    2.78
   4   0   2 2439.92   84.80
   4   0   2 2651.83   84.72
   4   0   3    0.63    2.70
   4   0   3   -0.62    2.29
   4   0   4  126.84    6.25
   4   0   4  127.84    5.87
   4   0   7   -0.14    1.97
   4   0   8  321.42   13.82
   4   0   8  344.70   15.18
   4   0   8  356.28   13.45
   4   0   9   -1.58    3.69
   4   0   9    1.75    5.13
   4   0   9   -0.22    1.91
   4   0  10  469.21   18.44
   4   0  10  444.70   20.52
   4   0  10  478.19   18.39
   4   0  10  465.79   18.43
   4   0  10  473.60   18.60
   4   0  10  507.65   18.52
   4   0  11    0.18    2.68
   4   0  11    0.79    3.31
   4   0  11   -2.14    6.28
   4   0  11   -1.03    2.31
   4   0  11   -0.66    2.68
   4   0  11    2.45    2.24
   4   0  12   32.82    3.17
   4   0  12   33.87    2.91
   4   0  12   33.33    3.90
   4   0  12   33.02    3.30
   4   0  12   31.27    2.91
   4   0  13    2.47    3.80
   4   0  13   -0.31    3.32
   4   0  13    4.50    3.17
   4   0  13    3.11    7.60
   4   0  13    2.10    2.65
   4   0  13    0.40    2.94
   4   0  13    3.58    2.69
   4   0  14   19.46    3.92
   4   0  14   22.74    3.60
   4   0  14   24.33    3.43
   4   0  14   10.22    8.11
   4   0  14   20.61    2.80
   4   0  14   23.11    3.07
   4   0  14   21.43    2.99
   4   0  15    1.23    2.52
   4   0  15   -4.17    3.44
   4   0  15   -2.03    3.61
   4   0  15    0.67    3.17
   4   0  15   -0.40    2.76
   4   0  15   -1.03    2.66
   4   0  16    1.68    2.68
   4   0  16   -0.85    3.36
   4   0  16    6.05    3.42
   4   0  16    4.02    3.10
   4   0  16    1.81    2.39
   4   0  17   -3.63    3.17
   4   0  17   -1.16    2.79
   4   0  17    4.44    2.55
   4   0  17   -1.28    2.19
   4   0  18   10.36    2.83
   4   0  18   10.67    2.50
   4   0  19    0.04    2.04
  -4  -1  21   53.48    2.98
  -4   1  21   59.21    2.95
  -4   1  20   61.43    3.14
  -4  -1  20   56.39    3.12
  -4  -1  19    0.45    1.92
  -4   1  19    1.82    1.91
   4  -1 -19   -0.13    2.33
  -4  -1  19   -2.41    2.85
  -4  -1  19    2.09    2.73
  -4   1  18   -1.48    2.04
  -4  -1  18   -2.85    2.06
  -4  -1  18    0.58    3.14
  -4  -1  18    0.34    2.98
  -4  -1  17  154.38    7.16
  -4  -1  17  143.01    6.04
  -4   1  17  159.69    6.05
  -4  -1  17  148.14    6.53
  -4  -1  16  181.00    8.18
  -4  -1  16  176.15    7.17
  -4   1  16  179.60    7.17
  -4  -1  16  178.61   11.41
  -4  -1  16  178.96    7.66
  -4   1  15    8.50    2.96
   4   1 -15   10.57    3.49
  -4  -1  15   13.06    3.57
   4  -1 -15   10.05    2.16
  -4  -1  15   11.86    4.29
  -4  -1  15    9.62    7.39
  -4   1  15    8.46    2.15
  -4  -1  15   10.28    2.16
  -4   1  14  276.13   11.70
   4  -1 -14  279.60   11.52
  -4  -1  14  318.07   14.97
  -4  -1  14  312.12   11.61
  -4  -1  14  313.72   12.14
  -4  -1  13    7.48    6.19
  -4   1  13    6.25    7.32
   4  -1 -13    4.76    1.99
  -4  -1  13    9.08    3.69
  -4  -1  12  208.05   10.10
  -4   1  12  201.00   10.75
   4  -1 -12  166.75    7.00
  -4   1  12  180.90    7.83
  -4   1  11   10.22    3.42
  -4  -1  10  165.39    9.42
  -4   1  10  175.72    6.83
  -4   1  10  161.72    7.48
  -4  -1   9   20.56    5.31
  -4  -1   9   16.22    2.48
  -4   1   9   17.97    3.41
  -4  -1   8   46.32    6.27
  -4   1   8   47.12    5.72
  -4  -1   8   50.19    3.01
  -4   1   7  109.78    7.12
   4  -1  -7  113.19    5.42
  -4  -1   6   59.63    5.62
   4  -1  -6   51.70    3.24
   4  -1  -5   12.15    1.82
   4   1  -4  936.97   36.20
   4  -1  -4  983.23   36.36
   4  -1  -4  919.50   36.18
   4   1  -3    0.81    1.77
   4  -1  -3   -1.92    2.24
   4  -1  -3   -0.78    1.48
   4   1  -2    1.73    1.79
   4  -1  -2    3.40    2.48
   4  -1  -2    4.41    1.64
   4  -1  -1 3118.67  109.06
   4   1  -1 3010.95  108.94
   4  -1  -1 3112.98  109.35
   4  -1  -1 3205.64  109.36
   4   1  -1 2815.25  108.88
   4  -1   0   41.96    3.68
   4   1   0   30.97    3.35
   4  -1   0   39.06    3.36
   4   1   1   -1.55    2.39
   4  -1   1   -2.67    3.60
   4   1   1   -0.90    2.75
   4  -1   2 2854.36  110.29
   4  -1   2 2750.98  110.36
   4  -1   2 3098.61  110.85
   4   1   2 2835.43  110.51
   4   1   2 3090.29  110.43
   4  -1   2 2897.81  110.49
   4  -1   3  939.08   34.15
   4   1   3  885.09   33.85
   4  -1   3  853.16   33.55
   4  -1   3  893.37   33.73
   4   1   3  838.78   33.61
   4   1   4  140.98    6.91
   4  -1   4  139.43    6.04
   4   1   5  272.48   10.60
   4   1   5  266.01    9.74
   4  -1   6   43.48    3.19
   4  -1   7  547.15   22.16
   4   1   7  532.64   20.56
   4  -1   8  227.10   10.81
   4  -1   8  205.60    8.82
   4   1   8  205.27    8.21
   4   1   8  214.80    8.37
   4   1   9  403.31   17.30
   4   1   9  468.67   17.03
   4  -1   9  435.51   17.39
   4   1   9  441.43   17.13
   4   1   9  371.55   18.60
   4  -1   9  493.04   19.44
   4   1  10   35.17    2.62
   4  -1  10   34.49    2.89
   4  -1  10   33.83    2.70
   4  -1  10   36.82    3.52
   4  -1  10   46.88    4.23
   4   1  10   36.96    6.02
   4  -1  10   39.46    6.59
   4   1  10   38.41    2.92
   4  -1  10   33.97    3.84
   4  -1  10   32.45    2.76
   4  -1  10   40.11    3.06
   4  -1  10   35.86    3.01
   4   1  10   33.00    2.69
   4   1  10   46.83    2.29
   4   1  10   37.05    2.65
   4  -1  11   29.28    3.02
   4  -1  11   28.30    3.07
   4  -1  11   30.15    2.82
   4   1  11   26.44    2.59
   4  -1  11   30.13    3.72
   4   1  11   19.23    6.46
   4  -1  11   27.07    7.64
   4  -1  11   29.80    4.40
   4  -1  11   30.18    3.11
   4  -1  11   28.69    4.07
   4   1  11   26.36    2.91
   4  -1  11   29.45    3.01
   4   1  11   28.61    2.63
   4   1  12   56.13    3.33
   4  -1  12   57.25    3.62
   4  -1  12   61.15    4.56
   4   1  12   64.16    3.86
   4  -1  12   57.86    3.84
   4   1  12   23.02    7.45
   4  -1  12   62.20    5.17
   4  -1  12   15.92    8.88
   4   1  12   55.77    3.60
   4  -1  12   60.52    3.85
   4  -1  12   55.19    4.85
   4  -1  12   55.80    3.92
   4   1  12   53.45    3.53
   4   1  13  103.68    4.99
   4   1  13   87.86    4.46
   4  -1  13   87.68    4.70
   4  -1  13   98.56    5.63
   4  -1  13   93.49    5.00
   4  -1  13   99.74    4.89
   4   1  13   93.18    4.68
   4  -1  13   93.37    5.15
   4   1  13   96.56    4.76
   4  -1  14   32.73    3.34
   4   1  14   35.04    3.14
   4   1  14   33.43    2.84
   4  -1  14   29.05    3.17
   4  -1  14   30.97    4.32
   4   1  14   32.71    3.53
   4  -1  14   32.82    3.60
   4  -1  14   27.49    3.87
   4   1  15    2.81    2.75
   4  -1  15    3.77    3.91
   4  -1  15    3.68    3.56
   4   1  15    5.52    3.14
   4   1  15   -1.72    3.34
   4  -1  15    0.94    2.71
   4   1  15    3.28    2.39
   4   1  16   40.03    3.68
   4  -1  16   39.34    3.80
   4  -1  16   38.29    3.60
   4   1  16   37.50    3.13
   4  -1  16   31.27    3.02
   4   1  16   45.05    3.39
   4   1  16   32.10    2.71
   4  -1  16   33.03    3.93
   4  -1  17   23.17    3.35
   4  -1  17   20.11    3.07
   4   1  17   26.19    3.22
   4   1  17   19.68    2.71
   4   1  17   15.67    2.24
   4  -1  17   21.08    3.40
   4   1  17   24.58    2.92
   4  -1  18   16.31    2.64
   4  -1  18   15.28    2.92
   4   1  18   15.61    2.71
   4   1  18   16.20    2.47
   4  -1  19    1.10    2.07
   4   1  19    1.44    1.96
   4  -1  20    1.21    2.04
  -4   2  21    9.73    1.69
  -4  -2  20    3.69    2.13
  -4   2  20    5.47    1.71
  -4  -2  20    3.96    2.51
  -4  -2  19   17.52    2.70
  -4  -2  19   17.28    2.91
  -4  -2  19   10.05    1.97
  -4   2  19   13.20    2.01
  -4  -2  18   -0.54    3.10
  -4  -2  18    0.86    2.98
  -4  -2  18    1.66    2.02
  -4   2  18    2.02    1.95
  -4  -2  18    1.34    3.97
  -4  -2  17   21.40    4.30
  -4  -2  17   17.93    3.38
  -4  -2  17   26.35    3.52
  -4   2  17   22.62    2.31
  -4  -2  17   17.64    2.34
   4  -2 -17   25.73    2.13
  -4  -2  16   36.52    3.86
  -4  -2  16   25.80    2.60
  -4   2  16   37.14    2.57
  -4  -2  16   37.76    4.34
  -4  -2  16   31.90    3.61
   4  -2 -16   35.42    2.52
   4   2 -15   32.78    3.94
  -4  -2  15   43.11    4.06
  -4  -2  15   40.06    3.78
   4  -2 -15   43.50    2.77
  -4  -2  15   42.05    7.41
  -4   2  15   36.62    2.79
  -4  -2  15   45.15    2.85
  -4  -2  15   47.87    4.39
   4   2 -14    1.83    3.50
   4  -2 -14    1.83    2.13
  -4  -2  14    2.78    3.84
  -4  -2  14   -4.84    6.69
  -4  -2  14    2.48    2.04
   4  -2 -13  141.47    5.83
  -4   2  13  123.88    5.69
  -4  -2  13  151.60    5.87
  -4   2  13  140.76   10.74
  -4  -2  13  151.64    9.32
   4   2 -13  148.31    6.57
  -4   2  12  264.49   13.87
   4  -2 -12  249.13   10.07
  -4   2  12  237.73   10.02
  -4  -2  12  271.33   10.11
   4   2 -12  279.52   10.52
  -4  -2  11   30.27    2.71
  -4   2  11   34.75    6.68
   4   2 -11   35.51    3.19
  -4   2  10   34.40    6.24
  -4   2  10   30.31    6.35
  -4  -2  10   26.43    2.41
  -4   2  10   32.18    2.00
  -4   2   9    1.30    1.51
  -4  -2   9    1.92    1.92
  -4   2   9    0.57    2.17
  -4   2   9    3.38    5.37
  -4   2   9   -0.39    5.88
  -4   2   8   17.83    1.76
  -4  -2   8   15.90    1.99
  -4  -2   8   13.96    3.53
  -4   2   8   14.86    2.82
  -4   2   8   18.54    5.43
   4  -2  -8   16.82    2.50
  -4  -2   7    5.46    1.98
  -4   2   7    3.69    5.45
  -4  -2   7    7.71    4.35
   4  -2  -7    4.07    2.53
   4   2  -6   79.21    4.87
  -4   2   6   86.15    6.66
   4  -2  -6   74.38    4.30
  -4  -2   5    0.83    3.50
  -4   2   5    3.21    4.50
   4  -2  -5    3.13    2.34
   4   2  -4 1263.90   45.94
  -4  -2   4 1182.86   45.65
  -4   2   4 1128.48   46.09
   4  -2  -4 1179.71   45.67
   4   2  -3   66.51    3.95
  -4   2   3   68.87    4.91
   4  -2  -3   82.79    4.89
   4  -2  -3   81.61    3.77
   4   2  -2  535.22   21.44
  -4   2   2  529.54   21.53
   4  -2  -2  562.00   21.71
   4  -2  -2  554.31   21.26
   4  -2  -1  280.15   10.44
   4  -2  -1  270.13   10.95
   4  -2  -1  276.56   10.99
   4  -2   0  113.72    5.74
   4   2   0  120.18    5.66
   4  -2   0  110.51    5.83
   4  -2   1  548.12   21.95
   4   2   1  591.98   21.89
   4   2   1  532.49   21.89
   4  -2   2  624.03   23.85
   4  -2   2  659.24   23.77
   4   2   2  662.28   24.08
   4   2   3  457.71   17.43
   4  -2   3  409.51   16.85
   4  -2   4  169.93    6.65
   4   2   4  140.05    6.82
   4  -2   5    3.91    2.59
   4   2   5    7.98    5.06
   4  -2   6  582.71   22.36
   4   2   6  580.33   21.90
   4  -2   6  566.59   22.03
   4  -2   7   87.50    4.38
   4   2   7   92.65    3.85
   4  -2   7   99.13    4.16
   4   2   7   87.83    3.99
   4   2   8    3.91    1.47
   4   2   8    5.11    1.77
   4  -2   8    5.38    1.94
   4   2   9  168.81    8.02
   4  -2   9  191.20    8.13
   4  -2   9  180.63    8.08
   4   2   9  183.27    8.48
   4  -2   9  195.17    8.18
   4  -2   9  205.86    8.28
   4  -2   9  223.74    8.46
   4   2   9  226.22    7.95
   4   2   9  194.94    8.03
   4  -2   9  228.47    8.13
   4  -2  10    2.74    3.28
   4  -2  10    3.16    2.65
   4  -2  10    5.64    3.67
   4   2  10    0.48    5.42
   4  -2  10    5.31    2.76
   4  -2  10    3.94    2.82
   4   2  10    2.30    2.49
   4   2  10    6.12    2.12
   4   2  10    6.83    1.73
   4  -2  10    5.52    2.16
   4   2  10    5.52    3.73
   4   2  10    3.74    2.19
   4  -2  10    4.66    2.46
   4  -2  11   25.85    4.19
   4   2  11   17.51    6.51
   4  -2  11   25.67    3.17
   4   2  11   21.02    2.86
   4  -2  11   24.03    3.26
   4   2  11   23.13    2.18
   4   2  11   21.89    2.59
   4  -2  11   26.10    2.64
   4  -2  11   23.50    2.90
   4   2  11   22.83    4.30
   4   2  11   20.50    2.51
   4  -2  12   -0.71    4.41
   4   2  12    1.50    6.69
   4   2  12    2.09    2.36
   4  -2  12    0.79    2.95
   4  -2  12    1.54    4.09
   4   2  12    2.27    4.52
   4  -2  12   -1.34    3.13
   4  -2  12    3.30    3.24
   4   2  12   -1.47    2.47
   4  -2  12    0.69    2.46
   4   2  12    2.94    2.00
   4  -2  13   31.84    3.89
   4  -2  13   30.51    4.75
   4  -2  13   28.03    4.45
   4   2  13   25.40    2.67
   4  -2  13   27.44    3.36
   4  -2  13   30.68    3.47
   4   2  13   29.65    3.03
   4  -2  13   27.53    3.03
   4  -2  14   69.75    4.47
   4  -2  14   53.31    3.95
   4  -2  14   58.65    3.74
   4   2  14   60.78    3.77
   4  -2  14   56.88    3.94
   4   2  14   53.09    3.34
   4  -2  14   66.55    4.96
   4   2  14   68.99    4.08
   4   2  15   49.95    3.82
   4  -2  15   53.93    4.13
   4  -2  15   47.82    3.58
   4  -2  15   50.15    4.65
   4   2  15   56.61    3.78
   4   2  15   44.92    3.00
   4  -2  15   42.27    3.47
   4   2  15   45.63    3.47
   4  -2  15   50.99    3.53
   4  -2  16   18.96    3.85
   4   2  16   16.22    3.15
   4   2  16   18.34    2.99
   4  -2  16   18.24    3.40
   4   2  16   13.21    2.63
   4   2  16   13.09    2.21
   4  -2  17   28.88    3.15
   4   2  17   30.95    3.00
   4   2  17   20.53    2.60
   4   2  17   28.80    2.83
   4  -2  17   26.75    3.56
   4   2  17   20.23    2.22
   4  -2  18    4.29    2.51
   4  -2  18    4.87    2.82
   4   2  18    7.00    2.31
   4   2  19   11.74    1.85
  -4  -3  20   20.12    2.35
   4  -3 -20   13.68    1.75
  -4   3  19   34.01    2.28
  -4  -3  19   35.48    3.04
  -4  -3  18   15.95    2.80
   4  -3 -18   19.36    1.83
  -4  -3  18   15.75    2.53
  -4   3  18   19.74    2.07
  -4  -3  17   28.85    4.03
  -4   3  17   24.29    2.22
  -4  -3  17   18.86    2.36
   4  -3 -17   23.92    2.13
  -4  -3  17   21.52    3.19
  -4  -3  16    1.80    3.75
   4  -3 -16    3.92    2.03
  -4  -3  16    2.38    3.16
  -4  -3  16    2.56    2.17
  -4   3  16    1.54    1.99
  -4  -3  15    1.40    3.63
  -4  -3  15   -1.48    3.18
  -4  -3  15   -0.77    2.16
  -4   3  15    0.25    1.99
  -4   3  15    0.41    1.56
   4  -3 -15    0.67    2.11
  -4  -3  14    0.05    3.16
   4  -3 -14   -1.40    2.18
  -4   3  14    0.78    1.81
  -4   3  14    0.68    1.72
  -4  -3  14    2.07    2.10
  -4   3  13  126.85   10.27
   4   3 -13   98.20    5.72
   4  -3 -13  111.46    4.98
  -4  -3  13   95.52    5.45
   4  -3 -13  135.00    8.68
  -4   3  13  119.31    4.90
  -4   3  13  118.78    4.88
  -4  -3  13  112.00    4.97
  -4   3  12    4.09    5.26
  -4   3  12   -1.75    1.96
  -4  -3  12    1.16    2.64
  -4  -3  12    0.93    1.84
  -4   3  12   -0.97    7.04
   4  -3 -12   -2.86    5.38
   4   3 -12   -0.55    3.33
   4   3 -11   59.60    3.93
  -4  -3  11   56.44    3.20
  -4  -3  11   60.24    2.87
   4  -3 -11   49.87    6.22
  -4   3  11   44.95    5.78
  -4   3  11   52.20    3.02
  -4   3  11   70.43    7.91
   4   3 -10    0.44    2.80
  -4   3  10    6.04    6.47
  -4   3  10    5.16    1.80
  -4   3  10    3.05    1.65
  -4  -3  10    5.14    1.94
  -4  -3  10    2.59    1.45
  -4  -3   9  343.59   12.96
  -4   3   9  330.33   13.01
  -4  -3   9  333.38   12.93
  -4   3   9  320.22   13.74
  -4   3   9  356.79   16.84
  -4   3   8   55.29    3.92
   4  -3  -8   50.35    3.41
  -4   3   8   53.99    2.68
  -4  -3   7   24.45    4.06
  -4   3   7   23.28    3.32
   4  -3  -7   17.62    1.79
   4  -3  -7   25.28    2.77
  -4   3   7   23.40    1.85
   4   3  -6  250.83    9.83
  -4  -3   6  224.72    9.86
   4  -3  -6  227.66    9.31
   4   3  -5  525.48   22.35
  -4  -3   5  539.33   22.37
   4  -3  -5  580.10   22.73
   4  -3  -5  608.58   22.16
  -4   3   5  554.82   21.43
  -4  -3   4    7.53    4.10
   4   3  -4    8.32    2.92
   4  -3  -4    4.79    2.91
   4  -3  -4    4.97    4.87
   4  -3  -4    3.64    4.66
  -4  -3   3  753.32   29.62
   4  -3  -3  798.71   29.43
   4  -3  -3  794.67   29.78
   4  -3  -2  391.24   15.05
   4  -3  -2  394.86   14.52
   4   3  -1  440.79   19.36
   4  -3  -1  458.00   19.78
   4  -3  -1  536.45   19.37
   4  -3  -1  508.83   20.05
  -4  -3   0  738.53   27.56
   4  -3   0  735.04   27.90
   4   3   0  709.00   27.22
   4  -3   0  776.90   28.01
  -4  -3  -1  265.64   13.23
   4  -3   1  368.90   13.54
  -4  -3  -2   12.89    4.31
   4   3   2   18.85    3.30
   4  -3   2   24.45    3.26
   4   3   3   77.43    3.42
   4   3   3   74.61    5.06
  -4  -3  -3   75.97    5.54
   4  -3   3   77.77    4.77
   4   3   4  845.05   30.73
   4   3   4  781.87   30.72
   4   3   4  833.01   31.90
  -4  -3  -4  830.67   31.71
   4  -3   4  783.47   31.42
   4   3   5  215.46    8.73
  -4   3  -5  244.53   10.27
  -4  -3  -5  248.49   10.16
   4  -3   5  239.65    9.62
   4   3   5  210.53   11.00
   4   3   6    7.18    1.49
   4   3   6   12.41    3.33
  -4   3  -6    9.75    2.93
   4   3   6    8.46    4.98
   4  -3   6   11.42    2.57
   4   3   7  540.17   19.53
   4  -3   7  501.45   19.65
   4  -3   7  524.64   20.09
   4   3   7  471.07   19.48
  -4   3  -7  527.77   20.52
   4  -3   8   72.41    3.65
   4  -3   8   63.86    4.10
   4  -3   8   61.01    3.64
   4  -3   8   54.65    3.52
   4  -3   8   66.80    3.90
   4  -3   8   65.70    3.63
   4   3   8   60.68    2.91
   4   3   8   65.86    3.02
   4  -3   8   64.60    3.35
   4   3   9  113.15    4.80
   4  -3   9  111.78    5.51
   4   3   9  101.31    4.83
   4  -3   9  105.97    5.10
   4  -3   9   96.43    4.36
   4   3   9  102.88    5.71
   4  -3   9   95.93    4.98
   4  -3   9  109.40    5.35
   4  -3   9  113.07    5.16
   4   3   9  110.20    4.44
   4   3   9  114.73    4.59
   4   3   9   95.06    4.66
   4  -3   9  121.09    4.85
   4  -3  10   49.14    4.37
   4   3  10   56.32    3.43
   4  -3  10   50.86    3.74
   4   3  10   51.94    3.39
   4  -3  10   51.86    4.25
   4   3  10   58.53    4.74
   4  -3  10   56.28    3.92
   4  -3  10   61.11    4.37
   4   3  10   64.82    3.01
   4   3  10   49.91    3.21
   4  -3  10   58.85    3.34
   4  -3  11    5.42    3.77
   4   3  11    4.32    2.76
   4  -3  11    5.79    3.31
   4  -3  11    5.24    3.92
   4  -3  11    3.02    3.17
   4   3  11    5.66    2.50
   4   3  11    5.23    4.46
   4  -3  11    5.68    3.90
   4   3  11    1.12    6.33
   4  -3  11    6.02    3.24
   4   3  11    8.06    2.06
   4   3  11    5.58    2.35
   4  -3  11    1.45    2.45
   4   3  12    7.95    2.99
   4  -3  12    7.76    3.41
   4   3  12    2.13    6.90
   4  -3  12    6.96    4.27
   4  -3  12    7.67    3.35
   4   3  12    8.61    2.47
   4  -3  12    7.92    3.34
   4   3  12    7.77    2.54
   4   3  12    9.53    2.19
   4  -3  12    6.38    2.59
   4  -3  13   62.70    4.42
   4  -3  13   69.22    4.59
   4   3  13   61.14    3.43
   4  -3  13   55.93    4.97
   4  -3  13   57.63    4.21
   4   3  13   49.43    3.58
   4  -3  13   58.45    3.67
   4   3  13   64.93    3.31
   4  -3  14   10.42    3.51
   4  -3  14    7.10    3.79
   4  -3  14    6.88    4.39
   4   3  14    6.85    2.32
   4  -3  14    4.79    3.18
   4   3  14    7.88    2.55
   4   3  15   18.90    2.31
   4  -3  15   20.41    3.09
   4   3  15   14.66    2.60
   4   3  16   -1.00    2.71
   4  -3  16    1.16    3.28
   4   3  16   -1.59    1.99
   4   3  16    0.43    2.28
   4   3  17   -0.02    2.40
   4  -3  18    0.76    2.57
   4   3  18    1.50    2.08
  -4  -4  19    1.58    2.89
   4  -4 -19    2.29    1.16
  -4  -4  18    4.52    2.64
   4  -4 -18    4.58    1.56
  -4  -4  18    5.65    3.33
  -4  -4  18    2.19    2.12
  -4   4  18    1.11    1.61
  -4  -4  17   30.01    3.25
   4  -4 -17   28.25    2.14
  -4  -4  17   28.32    2.81
  -4   4  17   24.25    2.16
  -4  -4  17   35.85    3.77
  -4  -4  16    9.72    3.58
  -4  -4  16    8.36    3.28
  -4   4  16    8.53    1.84
   4  -4 -16    8.44    1.99
  -4  -4  15   32.16    3.74
  -4   4  15   25.27    2.02
  -4   4  15   25.66    2.25
   4  -4 -15   28.95    2.43
  -4  -4  14    5.46    3.47
  -4   4  14    4.54    1.86
  -4   4  14    5.62    1.77
  -4   4  14    3.62    1.90
   4  -4 -14    4.74    2.17
  -4  -4  13   10.72    3.67
  -4   4  13   13.97    2.12
  -4   4  13   15.78    2.01
  -4  -4  13   14.87    2.83
   4  -4 -13   11.93    5.93
  -4   4  13   12.82    7.91
  -4   4  12   60.60    3.35
  -4  -4  12   69.48    3.67
  -4  -4  12   69.54    4.48
  -4   4  12   65.28    3.42
   4  -4 -12   68.44    7.35
  -4   4  12   63.68    8.57
   4   4 -11   12.20    3.21
  -4   4  11   11.44    2.21
  -4  -4  11   12.70    2.28
   4  -4 -11   11.05    5.86
  -4   4  11   12.74    7.05
  -4   4  11    3.73    6.00
   4   4 -10   21.62    3.20
  -4  -4  10   20.59    2.25
  -4   4  10   16.57    2.27
  -4   4  10   20.11    7.11
   4  -4 -10   22.07    5.74
   4   4  -9   16.55    3.01
  -4   4   9   11.43    2.99
  -4   4   9   13.76    2.05
  -4  -4   9   14.21    2.01
   4  -4  -9   15.44    5.11
  -4   4   9   16.45    6.90
   4   4  -8   79.51    3.89
   4  -4  -8   62.22    4.08
  -4   4   8   68.99    7.71
   4  -4  -8   65.85    6.09
  -4   4   8   61.41    3.22
  -4   4   8   57.05    4.39
  -4  -4   8   49.78    4.98
  -4  -4   7    4.90    3.75
  -4   4   7    8.97    3.07
   4   4  -7    5.39    1.14
   4   4  -7    8.97    3.01
   4  -4  -7    2.56    4.43
   4  -4  -7    9.18    2.70
   4  -4  -6    0.72    2.64
  -4   4   6    2.78    1.57
   4  -4  -6   -0.21    4.31
  -4  -4   6    1.68    3.89
   4   4  -6   -0.28    2.81
   4   4  -6    1.00    1.11
  -4   4   6    1.24    3.04
   4   4  -5  498.78   19.75
  -4   4   5  550.39   21.33
   4   4  -5  612.72   21.25
  -4  -4   5  503.88   21.07
   4   4  -5  520.17   19.81
  -4   4   5  536.67   19.88
   4  -4  -5  562.21   20.83
  -4   4   5  498.86   19.87
   4  -4  -5  556.63   21.94
  -4   4   4  347.44   14.87
   4   4  -4  362.41   14.64
  -4  -4   4  359.65   14.79
   4   4  -4  317.11   13.35
  -4   4   4  352.47   13.47
   4  -4  -4  401.03   14.56
  -4   4   4  366.19   13.49
   4   4  -4  360.77   13.42
   4  -4  -4  363.37   15.52
   4  -4  -3 1386.73   51.08
   4  -4  -3 1601.40   50.65
  -4   4   3 1362.43   49.57
   4   4  -3 1349.36   49.54
  -4   4   3 1353.55   49.58
  -4   4   3 1397.39   51.03
   4   4  -3 1166.49   50.50
   4   4  -3 1184.22   49.49
  -4  -4   3 1278.86   50.55
   4   4  -2   44.54    3.87
  -4   4   2   42.58    2.46
   4  -4  -2   41.04    4.55
   4  -4  -2   55.35    3.83
  -4   4   2   45.95    2.53
   4   4  -2   45.44    2.43
   4   4  -2   45.79    2.25
  -4   4   1   49.71    4.36
  -4  -4   1   42.67    4.35
  -4   4   1   46.97    2.41
   4  -4  -1   45.72    3.71
   4  -4  -1   48.86    4.70
  -4   4   1   49.40    2.50
   4   4  -1   38.20    2.43
   4  -4  -1   43.94    5.23
   4   4  -1   45.38    2.20
   4   4   0   -1.92    2.83
  -4   4   0    0.55    3.32
  -4  -4   0    0.67    3.61
   4  -4   0   -1.10    4.30
   4   4   0    0.53    1.64
   4   4   0    0.85    1.49
   4   4   1  502.41   19.50
   4   4   1  515.77   19.53
  -4  -4  -1  451.30   20.62
   4  -4   2   77.33    4.48
   4   4   2   62.38    2.88
  -4   4  -2   78.31    4.83
   4   4   2   56.66    4.43
   4   4   2   58.95    2.79
  -4  -4  -2   61.47    5.01
   4  -4   3 1504.24   56.21
   4   4   3 1415.73   55.23
   4   4   3 1483.11   56.48
   4   4   3 1445.02   55.18
  -4  -4  -3 1539.02   56.38
   4  -4   4   -1.83    3.00
   4   4   4    1.32    1.41
   4   4   4   -0.08    1.48
  -4  -4  -4    0.74    3.97
   4   4   4    0.80    2.96
   4   4   4    0.42    1.16
  -4   4  -4    0.31    3.03
  -4  -4  -5    6.25    3.82
   4   4   5    3.45    3.13
   4   4   5    4.49    1.24
  -4   4  -5    4.05    3.03
   4  -4   5    7.50    3.85
   4   4   5   12.46    5.25
   4  -4   5   10.85    2.94
   4  -4   5    4.65    2.40
   4   4   5    3.98    1.52
   4   4   5    7.39    1.44
  -4  -4  -6   53.18    4.91
  -4   4  -6   64.02    4.41
   4   4   6   55.88    2.54
   4  -4   6   50.85    4.54
   4  -4   6   46.22    3.54
   4  -4   6   47.66    3.60
   4  -4   6   61.40    4.10
   4   4   6   68.96    6.40
   4  -4   6   59.41    2.56
   4   4   6   53.52    2.77
   4  -4   6   54.30    3.39
   4   4   6   57.01    2.74
  -4  -4  -7   -0.72    4.01
  -4   4  -7   -0.90    2.79
   4   4   7   -1.16    3.55
   4  -4   7   -1.54    2.85
   4  -4   7    0.69    3.31
   4  -4   7   -0.36    2.93
   4   4   7   -3.26    5.82
   4  -4   7    0.89    2.73
   4  -4   7    0.26    1.26
   4  -4   7    0.70    2.53
   4  -4   7    0.03    1.71
   4   4   7    0.68    1.58
   4  -4   8   28.17    3.30
   4  -4   8   27.43    3.78
   4  -4   8   26.95    3.39
   4   4   8   35.76    6.71
   4  -4   8   27.44    1.75
   4   4   8   25.92    2.09
   4  -4   8   25.25    2.21
   4  -4   9  172.19    7.85
   4   4   9  170.77    7.16
   4  -4   9  175.29    7.51
   4  -4   9  164.18    6.78
   4  -4   9  162.46    7.60
   4   4   9  175.34    6.91
   4   4   9  176.72    6.99
   4  -4  10   46.35    4.61
   4   4  10   52.55    3.40
   4  -4  10   43.40    2.52
   4   4  10   41.29    3.42
   4   4  10   51.98    2.67
   4   4  10   54.12    2.88
   4  -4  10   42.52    3.27
   4  -4  10   44.37    4.22
   4   4  11  397.00   15.28
   4  -4  11  366.78   15.63
   4  -4  11  368.16   15.61
   4   4  11  356.26   15.23
   4  -4  11  384.39   15.58
   4   4  11  418.79   15.23
   4  -4  11  423.13   15.56
   4  -4  12  169.94    8.51
   4   4  12  193.93    8.07
   4   4  12  178.50    7.89
   4  -4  12  191.96    8.60
   4  -4  12  198.44    8.41
   4   4  12  215.87    7.90
   4  -4  12  197.14    8.58
   4  -4  13   79.84    5.10
   4   4  13   70.44    3.79
   4  -4  13   78.01    4.64
   4  -4  13   75.77    5.14
   4   4  13   68.92    3.73
   4  -4  14   37.26    4.19
   4   4  14   32.55    2.63
   4  -4  14   32.83    4.34
   4  -4  14   31.31    3.45
   4   4  14   30.77    2.51
   4  -4  15    7.87    3.63
   4  -4  15    1.60    2.87
   4  -4  15    6.92    4.25
   4   4  15    3.91    2.00
   4  -4  16   60.43    4.36
   4   4  16   41.16    2.58
   4  -4  16   55.62    3.86
   4  -4  16   45.49    3.17
   4  -4  17  159.50    7.13
   4  -4  18   11.54    2.55
  -4  -5  19   36.63    2.22
  -4  -5  18   -1.33    2.73
  -4  -5  18    0.62    1.83
  -4  -5  18    2.77    2.24
   4  -5 -18    0.89    1.29
  -4  -5  17  111.84    5.17
   4  -5 -17  120.10    4.66
  -4  -5  17  117.07    5.38
  -4  -5  16    7.74    2.99
   4  -5 -16    6.01    1.82
  -4  -5  16   11.55    3.19
  -4  -5  15  135.89    6.52
  -4   5  15  146.65    5.82
   4  -5 -15  139.21    5.94
  -4  -5  14    1.03    3.26
  -4   5  14   -0.38    1.67
  -4   5  14   -1.88    1.79
   4  -5 -14   -0.30    2.09
  -4  -5  13   26.48    3.56
  -4   5  13   25.83    2.24
  -4   5  13   22.49    2.07
  -4  -5  13   19.66    2.68
  -4   5  12    9.67    6.53
  -4  -5  12    0.78    3.41
  -4   5  12    8.28    2.12
  -4   5  12    2.95    1.94
  -4  -5  12    3.10    2.29
   4  -5 -12    8.16    5.68
  -4   5  12   11.16    7.27
  -4   5  11  742.95   26.26
  -4  -5  11  735.91   26.14
  -4   5  11  733.39   26.26
  -4  -5  11  682.19   26.38
  -4   5  11  663.87   29.41
   4  -5 -11  689.97   29.12
  -4  -5  10    3.69    3.20
   4  -5 -10    7.38    5.98
  -4   5  10    3.73    6.91
  -4   5  10    6.67    2.27
  -4  -5  10    4.16    2.17
  -4   5   9   16.86    3.56
  -4   5   9   18.45    2.41
   4  -5  -9   13.49    5.72
  -4   5   9    8.94    7.07
  -4   5   8   11.73    3.57
  -4   5   8   11.74    7.01
   4  -5  -8    9.13    5.41
   4  -5  -8    7.94    3.20
  -4  -5   7   12.87    4.68
  -4   5   7    9.93    3.51
   4   5  -7    9.69    1.37
   4   5  -7   13.00    3.71
  -4   5   7   10.66    6.73
   4  -5  -7   12.23    1.48
   4  -5  -7   10.63    5.20
   4  -5  -7   12.32    3.29
   4  -5  -6   36.48    5.40
   4  -5  -6   49.96    4.05
  -4   5   6   46.83    2.57
  -4   5   6   53.42    4.60
   4   5  -6   41.45    2.18
   4   5  -6   47.03    4.42
  -4  -5   6   42.77    5.05
  -4   5   6   40.34    2.68
   4  -5  -6   48.04    5.89
  -4  -5   6   43.65    2.68
   4  -5  -6   44.22    2.26
   4  -5  -5   28.52    4.85
   4  -5  -5   34.69    3.77
  -4   5   5   36.27    2.25
  -4  -5   5   34.21    4.49
  -4   5   5   32.81    4.13
   4   5  -5   46.18    4.06
   4   5  -5   32.04    1.87
  -4   5   5   35.88    2.36
   4   5  -5   30.11    2.12
   4  -5  -5   36.67    1.99
  -4  -5   5   34.66    2.44
   4  -5  -5   36.52    5.31
   4  -5  -4   52.66    5.08
   4  -5  -4   54.58    4.23
  -4   5   4   60.71    2.77
   4   5  -4   45.98    2.46
   4   5  -4   52.09    4.32
  -4   5   4   60.51    4.91
  -4  -5   4   54.04    4.85
  -4   5   4   58.32    2.87
   4   5  -4   46.67    4.41
   4   5  -4   46.69    2.67
   4  -5  -4   60.76    2.56
   4  -5  -4   52.27    5.73
  -4  -5   4   52.19    2.81
   4  -5  -3  356.21   14.70
   4  -5  -3  355.90   15.31
  -4   5   3  336.43   13.48
   4   5  -3  341.69   14.88
  -4   5   3  294.06   15.04
   4   5  -3  347.26   13.38
  -4  -5   3  272.06   14.76
   4   5  -3  353.85   13.46
  -4   5   3  343.05   13.51
   4   5  -3  361.22   13.94
  -4  -5   3  329.14   13.47
   4  -5  -3  381.97   13.42
   4  -5  -2   90.36    5.81
   4  -5  -2   84.40    5.03
  -4   5   2   82.39    3.50
   4   5  -2   67.69    4.99
   4   5  -2   67.90    3.36
  -4   5   2   86.99    3.62
   4   5  -2   73.76    5.05
   4   5  -2   73.48    3.51
   4  -5  -2   88.36    3.45
   4  -5  -2   82.86    6.36
   4  -5  -1  570.36   21.02
  -4   5   1  529.86   19.69
   4   5  -1  502.49   19.66
   4   5  -1  478.80   19.69
   4   5  -1  501.68   20.02
  -4   5   1  484.48   19.70
   4  -5  -1  541.43   21.79
   4  -5  -1  551.32   19.66
   4   5  -1  517.05   19.63
   4   5  -1  485.57   21.09
  -4   5   1  544.51   21.47
   4   5   0   -1.02    1.57
  -4   5   0    3.45    1.65
  -4   5   0    2.88    1.41
   4   5   0    2.36    1.43
   4   5   0    7.04    3.94
  -4  -5   0   10.78    2.05
  -4  -5   0   -2.09    3.61
   4   5   0   -1.80    2.89
  -4   5   0    0.67    3.05
   4   5   1  509.59   20.13
  -4   5  -1  583.29   22.02
  -4  -5  -1  560.29   21.59
   4   5   1  485.92   20.15
  -4   5  -1  550.29   20.14
   4   5   1  533.70   20.46
   4  -5   1  549.86   20.12
  -4  -5  -1  510.87   20.15
   4  -5   2   74.73    3.13
  -4  -5  -2   66.62    3.35
   4  -5   2   81.27    4.87
   4  -5   2   72.48    6.60
   4  -5   2   71.39    3.99
   4   5   2   62.76    4.89
  -4   5  -2   78.78    5.21
  -4  -5  -2   62.18    5.32
   4   5   2   71.02    3.07
   4   5   2   64.52    3.23
   4   5   2   69.76    3.16
   4  -5   3   15.12    1.51
  -4  -5  -3   12.93    2.09
   4  -5   3   15.27    3.32
   4  -5   3   13.27    4.12
   4  -5   3   12.71    2.95
  -4  -5  -3   12.48    4.12
   4   5   3   13.65    3.42
  -4   5  -3   16.89    3.53
   4   5   3   14.46    1.42
   4  -5   3   14.45    2.63
   4   5   3   16.15    1.57
   4  -5   4    0.24    1.37
   4  -5   4    0.43    3.26
   4  -5   4    0.92    3.05
   4  -5   4    0.27    4.25
  -4  -5  -4   -2.37    4.10
  -4   5  -4   -0.96    3.32
   4   5   4    0.93    1.26
   4   5   4   -0.09    3.48
   4  -5   4    1.56    2.54
   4   5   4    0.87    1.50
   4  -5   5    0.49    1.40
   4  -5   5    2.39    4.33
   4  -5   5   -0.20    3.26
   4   5   5    3.78    6.05
   4  -5   5   -1.18    3.32
  -4  -5  -5    0.08    4.56
  -4   5  -5    3.19    3.48
   4   5   5   -4.60    3.84
   4   5   5    1.45    1.36
   4  -5   5    2.38    2.70
   4   5   5    0.23    1.72
   4   5   5    0.47    1.55
   4  -5   6    5.28    1.45
  -4  -5  -6    1.79    4.77
   4   5   6   -3.84    4.05
  -4   5  -6    4.66    3.38
   4   5   6    5.27    1.43
   4  -5   6    3.89    4.49
   4   5   6    2.17    6.30
   4  -5   6    7.00    3.48
   4  -5   6    4.26    1.47
   4  -5   6    2.91    2.65
   4   5   6    2.28    1.81
   4   5   6    5.02    1.67
   4  -5   7  316.36   13.26
   4  -5   7  306.09   12.75
   4  -5   7  328.69   13.66
   4  -5   7  322.27   12.32
   4  -5   7  346.33   12.86
   4   5   7  332.14   12.45
   4   5   7  315.25   12.48
   4  -5   8   18.48    3.45
   4   5   8   14.66    7.30
   4  -5   8   16.04    1.65
   4  -5   8   12.36    3.19
   4   5   8   15.97    2.07
   4  -5   8   13.95    4.60
   4   5   8   12.67    2.69
   4   5   9   18.99    2.77
   4  -5   9   12.49    4.69
   4  -5   9   16.49    4.30
   4  -5   9   14.77    3.60
   4   5   9   13.63    7.40
   4  -5   9   14.51    1.66
   4  -5   9   14.28    3.22
   4   5   9   19.11    2.10
   4  -5   9   13.70    2.37
   4  -5  10  106.42    5.64
   4  -5  10  120.49    6.43
   4   5  10  113.61    5.10
   4  -5  10  114.46    6.13
   4   5  10   93.79    5.14
   4  -5  10  103.48    4.47
   4   5  10  115.33    4.67
   4  -5  10  106.16    5.54
   4  -5  10   99.64    4.89
   4   5  10  103.45    4.83
   4  -5  11   47.51    4.16
   4   5  11   48.68    3.44
   4  -5  11   45.61    4.69
   4  -5  11   43.87    5.01
   4   5  11   43.41    3.35
   4   5  11   51.19    2.67
   4   5  11   41.29    2.91
   4  -5  11   54.14    4.33
   4   5  12   70.02    3.67
   4  -5  12   64.85    4.59
   4   5  12   60.25    3.51
   4  -5  12   69.19    4.70
   4  -5  12   62.46    5.28
   4  -5  12   59.64    4.83
   4  -5  13   28.08    3.79
   4   5  13   28.94    2.56
   4  -5  13   24.06    3.30
   4   5  13   24.71    2.40
   4  -5  13   24.63    4.38
   4  -5  14   98.90    5.58
   4  -5  14   92.71    4.77
   4  -5  14   98.06    5.06
   4   5  14   85.03    4.14
   4   5  15   -0.29    1.75
   4  -5  15    2.57    2.57
   4  -5  15    4.32    3.66
   4  -5  15   -1.94    3.07
   4  -5  16   69.16    3.71
   4  -5  16   90.71    4.41
   4  -5  16   86.61    4.03
   4   5  16   67.00    3.21
   4  -5  17   65.37    3.54
   4  -5  17   63.00    3.27
   4  -6 -17    5.10    1.27
  -4  -6  17    8.60    2.05
   4  -6 -16    2.32    1.51
  -4  -6  16    4.16    2.43
   4  -6 -15    3.48    1.69
  -4  -6  15    2.62    2.35
  -4   6  15    1.78    1.35
  -4  -6  15    0.65    2.82
  -4  -6  14    3.09    2.80
   4  -6 -14    4.99    1.86
  -4  -6  14    2.23    2.57
  -4   6  14    4.68    1.55
  -4   6  14    1.23    1.49
  -4  -6  14    2.05    2.90
   4  -6 -13   22.29    2.26
  -4   6  13   26.54    2.11
  -4   6  13   22.38    1.95
  -4  -6  13   22.21    3.19
  -4   6  12   14.68    2.08
  -4  -6  12   11.08    2.24
  -4   6  12   10.63    1.85
  -4  -6  12   12.12    3.06
  -4   6  11    0.93    2.12
  -4  -6  11   -0.02    2.04
  -4  -6  11   -2.63    2.99
  -4  -6  10  106.39    4.58
  -4   6  10  101.50    4.68
  -4   6  10  115.32    4.82
  -4  -6  10   94.91    5.11
   4  -6 -10   94.28    8.17
   4  -6  -9    5.96    5.61
  -4   6   9    8.97    2.00
   4   6  -8   27.40    1.78
  -4   6   8   24.74    4.21
   4  -6  -8   27.63    6.17
  -4  -6   8   22.94    2.49
   4  -6  -8   25.56    1.83
  -4   6   7  160.98    8.84
   4   6  -7  156.24    6.41
   4   6  -7  181.04    9.21
   4  -6  -7  171.92   10.16
  -4  -6   7  147.86    6.67
   4  -6  -7  170.98    6.46
   4   6  -7  142.98    7.53
  -4   6   7  169.34    6.76
   4  -6  -7  165.93    8.30
  -4   6   6  159.50    9.13
   4   6  -6  166.45    6.70
   4   6  -6  165.34    9.28
   4  -6  -6  182.38    6.78
  -4  -6   6  163.94    6.96
   4  -6  -6  156.07   10.14
  -4   6   6  168.77    7.04
   4   6  -6  150.22    7.82
   4  -6  -6  168.22    8.55
   4  -6  -5   54.03    4.77
   4   6  -5   40.40    2.55
   4   6  -5   38.13    5.10
  -4   6   5   46.55    5.11
   4   6  -5   41.17    2.29
   4   6  -5   39.65    4.68
  -4   6   5   45.18    2.84
  -4  -6   5   38.66    2.79
   4  -6  -5   50.25    6.52
   4  -6  -5   49.81    2.41
   4   6  -4  156.41    8.00
  -4   6   4  105.22    7.63
   4   6  -4  137.09    5.35
  -4  -6   4  131.78    8.18
  -4  -6   4  126.27    5.60
   4  -6  -4  137.70    5.42
  -4   6   4  123.82    5.63
   4   6  -4  130.56    5.50
   4   6  -4  124.65    6.72
   4  -6  -4  140.35    7.39
   4   6  -3  214.36   11.40
  -4   6   3  232.32   11.72
  -4  -6   3  203.97   11.56
   4   6  -3  215.74    9.40
   4  -6  -3  280.33    9.47
  -4  -6   3  232.86    9.57
  -4   6   3  240.68    9.61
   4   6  -3  241.22    9.54
   4   6  -3  247.68   10.30
   4  -6  -3  284.86   11.34
   4   6  -2   39.45    2.08
   4   6  -2   26.93    4.40
   4  -6  -2   35.19    2.11
   4   6  -2   32.02    2.34
  -4   6   2   32.52    2.44
   4   6  -2   33.91    4.64
   4  -6  -2   34.35    4.23
   4   6  -1  156.90    8.81
   4   6  -1  161.62    6.65
  -4   6   1  181.17    9.12
   4  -6  -1  191.64    6.71
   4   6  -1  150.15    6.80
  -4   6   1  161.84    6.83
   4   6  -1  161.80    7.83
   4  -6  -1  176.65    8.54
  -4  -6   0    2.02    2.15
  -4  -6   0    3.56    4.45
  -4   6   0   -1.16    3.62
   4  -6   0    1.44    3.08
   4   6   0    4.91    4.40
   4   6   0    1.56    1.66
   4   6   0    1.48    1.84
  -4   6   0    0.23    1.85
  -4  -6  -1  395.34   15.49
   4  -6   1  381.17   15.73
  -4   6  -1  359.39   17.41
  -4  -6  -1  386.28   17.39
  -4   6  -1  420.17   15.48
   4   6   1  383.21   15.49
   4   6   1  416.37   16.00
   4   6   1  410.12   15.48
   4  -6   2   10.06    1.62
  -4  -6  -2    8.07    2.26
   4  -6   2    8.75    3.74
   4  -6   2    9.47    3.29
  -4  -6  -2    4.78    4.86
   4   6   2   13.19    4.12
  -4   6  -2   16.05    4.18
   4   6   2    8.75    1.51
   4   6   2   15.37    4.41
   4  -6   2   11.18    2.88
   4   6   2    4.67    1.96
   4   6   2    6.98    1.78
  -4  -6  -3  202.05    8.43
   4  -6   3  219.39    8.28
   4  -6   3  219.65   10.20
   4  -6   3  234.13    8.94
  -4   6  -3  220.75   10.63
   4   6   3  200.09    8.24
  -4  -6  -3  214.49   10.89
   4   6   3  205.31    8.43
   4  -6   3  215.35    8.80
   4   6   3  210.57    8.37
   4  -6   4    3.34    1.60
  -4  -6  -4    4.64    2.23
   4  -6   4    4.03    3.86
   4  -6   4    2.04    3.59
   4   6   4    3.36    4.46
  -4   6  -4    5.83    4.03
   4   6   4    4.25    1.53
   4  -6   4    3.11    2.91
   4   6   4    4.54    1.73
  -4  -6  -5   62.05    3.45
   4  -6   5   62.61    3.02
   4  -6   5   63.32    4.62
   4  -6   5   60.54    6.35
   4   6   5   57.63    8.05
   4  -6   5   67.76    5.38
   4   6   5   53.52    6.11
  -4   6  -5   72.07    5.72
   4   6   5   65.47    3.01
   4  -6   5   63.42    4.05
   4   6   5   64.30    3.22
   4  -6   6    0.98    1.54
  -4  -6  -6    1.07    2.34
   4   6   6   -0.69    1.49
  -4   6  -6    1.14    3.90
   4  -6   6    1.66    3.78
   4   6   6   -0.50    6.84
   4  -6   6    2.26    4.69
   4  -6   6    2.07    3.88
   4  -6   6    1.62    1.60
   4  -6   6   -0.60    2.90
   4   6   6   -1.03    1.96
   4   6   6    0.72    1.84
   4   6   7    3.44    1.51
   4   6   7    4.64    4.58
   4  -6   7    3.51    4.48
   4   6   7    6.49    2.54
   4   6   7    3.30    7.33
   4  -6   7    6.19    1.57
   4  -6   7    7.29    3.01
   4   6   7    8.13    2.01
   4  -6   7    6.02    2.00
   4   6   7    5.18    1.90
   4   6   8   17.16    2.66
   4  -6   8   15.48    4.58
   4  -6   8   14.76    3.22
   4   6   8   25.71    7.69
   4  -6   8   20.40    1.75
   4   6   8   19.46    2.20
   4  -6   8   15.53    3.08
   4  -6   8   18.70    2.15
   4   6   8   17.55    2.14
   4   6   9   51.42    3.30
   4  -6   9   49.78    4.86
   4  -6   9   47.36    3.78
   4   6   9   43.14    8.13
   4  -6   9   52.00    2.52
   4  -6   9   53.52    3.74
   4   6   9   53.06    2.86
   4  -6   9   49.02    2.95
   4   6   9   41.92    2.89
   4   6  10   38.26    3.13
   4  -6  10   34.32    2.15
   4  -6  10   32.11    3.53
   4  -6  10   38.91    3.49
   4   6  10   46.70    2.49
   4  -6  10   36.53    4.49
   4   6  10   36.98    3.04
   4  -6  10   43.37    4.61
   4   6  11  206.22    8.47
   4  -6  11  178.83    8.71
   4   6  11  227.36    8.28
   4  -6  11  203.63    8.78
   4  -6  11  200.03    9.12
   4  -6  11  202.30    9.23
   4  -6  12    5.53    3.91
   4   6  12    2.35    2.26
   4  -6  12    0.32    2.64
   4  -6  12    2.53    3.13
   4   6  12    0.13    1.95
   4   6  13   48.83    2.77
   4  -6  13   53.92    3.55
   4  -6  13   53.76    4.18
   4  -6  14   42.06    3.16
   4   6  14   45.65    2.78
   4   6  14   37.69    2.37
   4  -6  14   41.20    3.77
   4  -6  15   65.51    3.70
   4   6  15   68.33    3.20
   4  -6  15   81.79    3.82
   4   6  15   88.47    3.50
   4  -6  15   78.54    6.23
   4  -6  16    0.22    1.48
   4   6  16   -0.06    1.37
   4  -7 -16    1.37    1.01
  -4  -7  16    1.04    1.42
   4  -7 -15    4.40    1.33
  -4  -7  15    3.77    1.88
  -4   7  14   58.17    2.74
  -4   7  14   63.78    2.72
  -4  -7  14   53.53    3.33
  -4  -7  13    6.87    2.72
  -4   7  13    5.03    1.51
  -4  -7  13    6.31    2.36
   4  -7 -12    9.62    1.84
  -4  -7  12    9.74    2.57
  -4   7  12   16.37    1.77
  -4  -7  11   32.07    3.09
  -4   7  11   40.62    2.44
  -4   7  11   36.96    2.25
  -4  -7  10   84.51    4.56
  -4  -7  10   91.82    3.99
  -4   7  10   89.22    4.02
  -4  -7   9   -0.11    1.87
  -4   7   9    1.28    1.73
   4   7  -8   15.10    1.55
  -4  -7   8   13.93    2.27
  -4   7   8   15.24    2.19
  -4   7   8   13.91    2.01
  -4   7   7    3.65    3.96
   4   7  -7    5.75    1.40
  -4   7   7    4.63    2.10
  -4   7   7    8.16    1.92
   4  -7  -7    5.85    1.44
  -4  -7   7    6.34    2.25
   4  -7  -6   58.22    5.10
  -4   7   6   52.97    3.00
   4   7  -6   43.18    5.70
  -4   7   6   57.04    5.45
   4   7  -6   62.22    2.67
   4   7  -6   53.34    4.36
  -4   7   6   54.53    3.16
  -4  -7   6   48.45    3.25
   4  -7  -6   51.90    2.66
   4  -7  -5   49.01    4.95
  -4   7   5   44.08    2.70
   4   7  -5   36.88    2.61
   4   7  -5   44.05    5.63
   4   7  -5   47.71    2.37
  -4   7   5   50.35    5.35
   4   7  -5   40.91    4.33
  -4   7   5   50.38    2.91
  -4  -7   5   43.11    2.97
   4  -7  -5   48.29    2.40
   4  -7  -4  169.97    9.07
  -4   7   4  187.39    7.16
   4   7  -4  168.68    7.10
   4   7  -4  165.16    6.94
   4   7  -4  179.94    9.96
  -4   7   4  164.29    9.66
   4   7  -4  172.97    7.94
  -4   7   4  172.42    7.21
  -4  -7   4  172.13    7.19
   4  -7  -4  183.10    6.97
   4  -7  -3    2.96    3.98
  -4   7   3    2.21    2.14
   4   7  -3    7.92    1.94
  -4   7   3    2.15    1.83
   4   7  -3    0.74    4.50
  -4   7   3   -0.52    4.32
   4   7  -3    6.64    1.45
   4   7  -3    8.25    4.22
   4  -7  -3    3.58    1.52
   4  -7  -2    5.20    4.02
  -4   7   2    0.91    2.06
   4   7  -2    5.44    2.01
  -4   7   2   -1.31    1.79
   4   7  -2    2.05    1.48
   4   7  -2    5.96    4.61
   4  -7  -2   -0.22    1.53
  -4   7   1  550.93   26.45
   4   7  -1  581.19   26.59
   4   7  -1  582.34   24.21
   4  -7  -1  728.49   24.26
   4   7  -1  599.98   24.33
  -4   7   1  619.19   24.33
   4   7  -1  655.73   24.63
   4  -7  -1  691.73   26.14
   4  -7   0   78.64    5.18
  -4   7   0   82.90    6.96
   4   7   0   96.19    4.53
  -4   7   0   89.23    4.41
  -4  -7  -1   61.78    3.53
   4  -7   1   69.96    4.40
   4   7   1   67.68    3.48
   4   7   1   64.64    3.38
  -4  -7  -2  283.21   10.96
   4  -7   2  282.16   10.81
   4  -7   2  275.99   12.73
   4  -7   2  281.57   11.33
   4   7   2  235.60   13.50
   4   7   2  278.11   10.80
  -4   7  -2  268.73   13.34
   4   7   2  271.40   10.94
   4   7   2  271.98   10.92
  -4  -7  -3  149.33    5.95
   4  -7   3  134.90    5.67
   4   7   3   94.62    9.87
   4  -7   3  150.28    7.92
   4  -7   3  144.15    6.57
   4   7   3  140.77    5.66
  -4   7  -3  139.19    8.41
   4   7   3   99.33    8.80
   4  -7   3  137.42    6.27
   4   7   3  140.25    5.87
   4   7   3  138.04    5.86
   4  -7   4   13.79    1.69
  -4  -7  -4   16.09    2.37
   4  -7   4   14.91    3.66
   4   7   4   16.60    7.10
   4  -7   4   20.18    4.26
   4   7   4   16.22    5.18
   4   7   4   11.28    1.62
  -4   7  -4   24.25    4.57
   4  -7   4   11.89    2.92
   4   7   4   13.99    2.01
   4   7   4   14.79    2.10
  -4  -7  -5  113.05    5.47
   4  -7   5  122.39    5.18
   4  -7   5  124.34    6.25
   4  -7   5  133.74    7.38
   4  -7   5  129.59    5.21
   4   7   5  128.57    5.42
   4  -7   5  117.62    5.84
   4   7   5  135.63    5.19
  -4   7  -5  136.30    7.74
   4  -7   6    1.23    1.45
  -4  -7  -6    0.01    2.30
   4   7   6    1.92    2.21
   4  -7   6   -0.38    3.75
   4  -7   6    1.28    1.51
   4   7   6   -0.99    1.48
   4  -7   6   -0.79    2.77
   4   7   6    2.45    1.91
   4   7   7   17.74    2.35
   4  -7   7   17.88    3.92
   4  -7   7   18.56    1.68
   4   7   7   16.09    1.64
   4   7   7   17.25    2.07
   4  -7   7   16.14    2.87
   4  -7   7   19.17    2.01
   4   7   7   18.12    2.19
   4   7   8   14.73    2.31
   4  -7   8   13.57    3.94
   4  -7   8   13.29    2.77
   4   7   8   12.62    2.10
   4   7   8   14.66    1.97
   4  -7   8   15.72    1.57
   4   7   9   26.99    2.44
   4  -7   9   25.39    1.76
   4   7   9   22.83    2.29
   4  -7   9   25.55    2.85
   4   7   9   26.78    2.14
   4   7  10    6.39    2.35
   4   7  10    7.11    1.89
   4   7  10    6.41    1.71
   4  -7  10    6.84    2.56
   4   7  11    2.30    2.05
   4  -7  11   -0.99    2.41
   4   7  12   70.72    3.39
   4  -7  12   76.32    3.81
   4  -7  13    1.64    2.03
   4   7  13    1.51    1.45
   4  -7  14    3.99    1.71
   4  -8 -14    0.46    0.88
  -4  -8  13   15.73    1.82
  -4  -8  13   17.21    2.09
   4  -8 -13   14.62    1.34
  -4  -8  12   24.30    2.21
  -4   8  12   27.27    1.68
  -4   8  12   22.97    1.62
   4  -8 -12   25.47    1.69
  -4  -8  11    5.64    1.99
  -4   8  11    8.84    1.34
   4  -8 -11    8.37    1.44
  -4  -8  10    1.78    2.03
  -4   8  10    1.49    1.37
   4  -8 -10   -0.88    1.43
  -4   8   9   36.54    2.16
  -4  -8   9   26.29    2.52
  -4   8   9   32.19    2.04
  -4  -8   9   37.01    2.16
   4  -8  -9   29.71    2.01
  -4  -8   8   39.22    2.24
   4  -8  -8   41.47    2.36
  -4   8   8   49.98    2.52
  -4  -8   8   49.88    2.51
  -4   8   8   44.90    2.42
   4  -8  -7    6.67    1.50
  -4   8   7    9.27    1.79
  -4   8   7    7.05    1.60
  -4   8   7    8.31    1.43
   4   8  -7    8.43    1.39
  -4   8   6   71.99    3.63
  -4   8   6   81.75    3.77
   4  -8  -6   83.65    3.44
   4   8  -6   82.75    3.48
  -4   8   5   48.75    2.69
  -4   8   5   50.49    2.87
   4  -8  -5   52.02    2.48
  -4  -8   5   51.80    3.03
   4   8  -5   57.24    2.54
  -4   8   4   66.55    3.10
  -4   8   4   66.34    3.26
  -4  -8   4   59.99    3.38
   4  -8  -4   67.95    2.94
   4   8  -4   62.94    2.96
  -4   8   3   31.59    2.02
   4   8  -3   28.70    2.28
  -4   8   3   31.70    2.32
   4  -8  -3   32.09    1.85
   4   8  -3   31.67    1.89
   4   8  -2  132.93    5.93
  -4   8   2  146.07    5.95
   4  -8  -2  139.74    5.71
   4   8  -2  148.30    5.76
  -4   8   1    3.81    1.84
   4   8  -1   11.74    1.96
   4  -8  -1    4.90    1.39
   4   8  -1   15.03    1.50
  -4  -8   0  382.24   12.88
   4   8   0  281.34   12.84
   4  -8   1   26.72    3.37
   4   8   1   24.14    2.25
  -4  -8  -1   29.69    2.37
   4   8   2    1.72    1.38
   4  -8   2    2.03    1.31
  -4  -8  -2    1.64    2.07
   4   8   2   -0.07    1.85
   4  -8   2    1.39    3.18
   4   8   3    4.08    1.44
   4  -8   3    4.80    1.31
  -4  -8  -3    6.13    2.11
   4   8   3   -1.72    1.97
   4   8   3    1.96    1.87
   4  -8   3    0.49    3.27
   4   8   4   17.08    1.61
   4  -8   4    9.45    3.30
   4   8   4   13.12    1.99
   4   8   4   17.05    1.98
  -4  -8  -4   15.48    2.27
   4  -8   4   14.90    1.49
   4   8   5   55.69    2.78
   4  -8   5   58.46    4.11
   4  -8   5   63.47    2.76
   4   8   5   63.07    3.08
   4  -8   5   53.08    3.45
   4   8   5   57.44    3.13
  -4  -8  -6    9.32    1.49
   4  -8   6   12.18    3.32
   4  -8   6   11.68    1.39
  -4   8  -6    7.37    1.37
   4   8   6    7.60    1.39
   4  -8   6    5.45    2.36
   4   8   6    8.11    1.90
   4  -8   7   53.41    4.05
   4  -8   7   55.66    3.33
   4   8   7   64.55    2.98
   4   8   7   53.45    3.05
   4  -8   7   58.55    2.65
   4  -8   8   62.63    4.17
   4  -8   8   65.55    3.49
   4   8   8   70.73    3.14
   4   8   8   59.01    3.24
   4  -8   8   65.44    2.87
   4  -8   9    4.09    3.00
   4   8   9    4.86    1.92
   4   8   9    3.66    1.71
   4   8   9    5.03    1.48
   4  -8   9    6.46    2.09
   4   8  10    0.22    1.67
   4   8  10    1.18    1.30
   4  -8  10   -0.77    1.95
   4  -8  11    3.99    1.82
   4   8  11    1.78    1.40
   4  -8  12   24.97    1.78
   4   8  12   21.34    1.41
  -4  -9   9   20.55    2.46
  -4   9   9   23.79    1.52
  -4   9   8   49.95    2.34
  -4   9   8   45.14    2.25
  -4   9   7    7.08    1.36
  -4  -9   7   10.54    1.52
  -4   9   7    7.03    1.20
   4   9  -6  105.65    3.96
  -4   9   6   89.70    3.89
  -4   9   6   96.29    3.93
  -4   9   6  107.08    4.05
  -4  -9   6   82.82    3.90
   4  -9  -5   24.12    1.36
  -4  -9   5   21.88    1.63
  -4   9   5   25.50    1.58
  -4   9   5   25.70    1.78
   4   9  -5   25.81    1.62
   4  -9  -4   10.07    1.08
  -4   9   4   10.75    1.55
  -4  -9   4    9.61    1.38
  -4   9   4   13.17    1.31
   4   9  -4   12.81    1.34
   4  -9  -3   38.22    1.90
  -4   9   3   41.77    2.06
  -4   9   3   38.15    2.24
   4   9  -3   42.28    2.07
   4  -9  -2   55.34    2.40
   4  -9  -2   49.11    2.41
  -4   9   2   55.45    2.63
   4   9  -2   58.68    2.53
   4  -9  -1    0.27    1.04
   4   9  -1    1.93    1.56
  -4   9   1   -1.06    1.24
   4   9  -1    0.48    1.18
   4  -9  -1    1.10    1.00
   4  -9   0    4.71    1.12
   4   9   0    3.45    1.58
   4  -9   1   10.27    1.19
  -4   9  -1   12.05    1.35
   4  -9   2    7.34    1.14
   4   9   2    8.07    1.32
  -4   9  -2   10.78    1.32
  -4  -9  -2    5.49    1.25
   4   9   2    7.03    1.58
   4   9   3    5.11    1.27
  -4   9  -3    8.33    1.28
  -4  -9  -3    5.48    1.26
   4   9   3    5.54    1.52
  -4  -9  -4   80.23    3.74
  -4   9  -4   99.45    3.74
   4   9   4   97.33    3.92
   4   9   4   86.92    3.80
   4  -9   5   18.09    1.30
  -4  -9  -5   15.56    1.28
   4   9   5   17.71    1.61
  -4   9  -5   15.00    1.27
   4  -9   6   42.14    1.99
   4  -9   7    3.97    0.97
   4   9   7    3.22    1.61
   4   9   8    0.56    1.40
   4   9   9    1.66    1.12
   4 -10  -4    4.38    0.55
  -4 -10   4    6.29    0.79
  -4 -10   3    1.48    0.82
   4 -10  -3    1.29    0.65
   4 -10  -2    4.67    0.72
  -4 -10   1    0.07    0.82
   4 -10  -1   -0.24    0.69
  -4 -10   0    0.32    0.79
   4 -10   0    1.55    0.74
  -4 -10  -1   11.58    0.95
   4 -10   1   13.24    0.91
  -4 -10  -2    5.29    0.78
   4 -10   2    6.76    0.78
  -4 -10  -3    7.07    0.74
   4 -10   3    4.69    0.54
  -5   0  21   94.32    4.15
  -5   0  20    0.70    2.26
   5   0 -19   62.38    3.67
   5   0 -18   -1.17    2.96
  -5   0  18   -2.12    2.84
   5   0 -17   67.94    4.53
  -5   0  17   76.02    4.27
  -5   0  16    6.13    3.21
  -5   0  15  863.42   34.87
  -5   0  15  861.19   37.70
  -5   0  15  931.43   34.64
  -5   0  14    0.97    7.26
  -5   0  14    5.97    4.41
   5   0 -14    5.88    2.15
   5   0 -13 1449.08   55.29
  -5   0  13 1570.48   57.92
  -5   0  13 1398.26   58.03
  -5   0  13 1445.29   55.51
  -5   0  12    1.17    5.67
  -5   0  12    1.67    5.65
  -5   0  12    1.46    3.45
   5   0 -12    1.17    1.80
  -5   0  11  203.88    8.73
  -5   0  11  208.63   11.16
  -5   0  11  224.05   10.88
  -5   0  10    4.22    5.51
  -5   0  10    0.96    3.00
  -5   0   9 1257.89   50.04
   5   0  -5  192.22    8.30
   5   0  -4   -0.29    2.46
   5   0  -3  103.13    5.11
   5   0  -3  121.55    5.23
   5   0  -2    0.28    1.60
   5   0  -2    1.13    2.07
   5   0  -1  101.38    5.06
   5   0  -1  105.50    5.40
   5   0   0   -2.07    2.96
   5   0   1  378.17   12.45
   5   0   1  258.12   11.81
   5   0   2    2.15    3.02
   5   0   2    0.93    2.46
   5   0   3  453.39   17.80
   5   0   3  431.66   17.53
   5   0   4   -0.83    4.17
   5   0   4    7.95    3.80
   5   0   5  736.13   25.89
   5   0   5  587.58   25.28
   5   0   6    1.12    2.25
   5   0   7 1414.00   53.91
   5   0   8    1.89    1.96
   5   0   9   17.21    5.58
   5   0   9    8.85    2.34
   5   0   9   12.31    2.63
   5   0   9    9.56    2.16
   5   0  10    2.57    3.22
   5   0  10   -1.02    2.51
   5   0  10   -0.37    2.51
   5   0  10   -1.59    5.90
   5   0  10   -0.88    2.54
   5   0  10    0.11    2.22
   5   0  10    1.30    2.70
   5   0  10    0.14    2.21
   5   0  11  383.13   14.10
   5   0  11  434.14   14.22
   5   0  11  325.23   14.40
   5   0  11  383.80   17.50
   5   0  11  305.66   14.14
   5   0  11  408.43   14.28
   5   0  11  299.93   14.20
   5   0  12    1.66    3.20
   5   0  12   -0.79    3.88
   5   0  12   -2.07    3.16
   5   0  12    4.71    7.57
   5   0  12   -1.15    2.64
   5   0  12   -0.47    3.00
   5   0  12   -0.80    2.69
   5   0  13  110.89    5.22
   5   0  13  165.91    5.65
   5   0  13   97.22    5.94
   5   0  13  101.44   10.47
   5   0  13   79.20    5.25
   5   0  13  138.01    5.72
   5   0  13   83.20    5.32
   5   0  14    0.36    3.28
   5   0  14    1.01    3.42
   5   0  14   -2.39    3.80
   5   0  14   -1.90    8.24
   5   0  14   -1.89    2.64
   5   0  14   -0.52    2.88
   5   0  14   -1.31    2.71
   5   0  15   50.76    3.49
   5   0  15   67.33    4.05
   5   0  15   54.62    4.35
   5   0  15   65.22    4.31
   5   0  15   55.73    3.84
   5   0  15   52.49    3.60
   5   0  16   -2.58    3.21
   5   0  16   -0.31    3.02
   5   0  16    3.08    3.32
   5   0  16   -0.52    2.71
   5   0  16    1.41    2.35
   5   0  17   55.12    3.62
   5   0  17   48.14    3.30
   5   0  18    0.11    2.30
   5   0  19   15.04    1.99
  -5  -1  21   39.78    2.38
  -5   1  21   43.76    2.50
  -5   1  20   90.36    3.93
  -5  -1  20   91.30    4.08
  -5  -1  19   33.98    3.09
  -5   1  19   46.67    2.59
  -5  -1  19   35.51    2.52
   5  -1 -19   29.85    2.98
  -5  -1  19   42.53    3.25
  -5   1  18    5.06    1.96
  -5  -1  18    6.58    1.99
   5   1 -18    1.32    2.88
  -5  -1  18    2.17    2.92
  -5  -1  17    4.47    4.36
  -5   1  17    1.35    2.04
  -5  -1  17    3.99    2.03
  -5  -1  17    3.64    3.26
   5   1 -17    1.09    3.19
   5   1 -16    7.18    3.48
  -5  -1  16   11.70    3.44
   5  -1 -16    8.75    2.10
  -5  -1  16   11.06    4.40
  -5  -1  16   10.07    7.62
  -5   1  16   10.62    2.08
  -5  -1  16   11.62    2.08
   5   1 -15   26.00    3.82
  -5   1  15   30.03    3.20
  -5  -1  15   30.35    4.42
   5  -1 -15   29.14    2.54
  -5  -1  15   35.16    7.95
  -5  -1  15   33.43    2.48
  -5   1  14    3.45    7.71
  -5   1  14    3.22    7.39
  -5  -1  14    4.02    7.01
  -5  -1  14    2.88    3.99
   5  -1 -14    3.39    2.17
   5  -1 -13  261.06   10.18
  -5   1  13  218.08   13.69
  -5  -1  13  245.96   13.17
  -5   1  13  254.53   14.00
  -5  -1  13  260.71   10.73
  -5   1  12   21.12    3.92
   5  -1 -12   21.34    2.10
  -5   1  11  164.06    7.75
   5  -1 -11  179.53    7.13
  -5  -1  11  181.19   10.10
  -5   1  11  178.91    7.03
  -5   1  10   37.94    5.69
  -5  -1  10   24.50    5.42
  -5   1  10   33.19    1.95
  -5   1  10   33.23    3.51
  -5  -1   9  114.04    7.38
  -5   1   9  118.86    7.10
  -5   1   9  103.66    4.17
  -5  -1   9   91.69    4.52
  -5   1   9   89.70    5.01
  -5   1   8  297.76   12.68
  -5  -1   8  263.99   10.73
  -5  -1   7  260.49   11.88
   5   1  -7  230.89   10.03
   5  -1  -7  227.73    9.87
   5  -1  -6   47.13    4.60
   5  -1  -6   55.20    3.85
   5   1  -5 1347.95   49.69
   5  -1  -5 1226.12   49.72
   5  -1  -5 1298.81   49.64
   5  -1  -4  684.41   28.53
   5   1  -4  769.63   28.54
   5  -1  -4  749.37   28.47
   5  -1  -3   63.54    3.81
   5  -1  -3   64.19    3.42
   5   1  -2  153.92    7.01
   5  -1  -2  169.95    7.23
   5   1  -2  144.04    6.89
   5  -1  -2  176.04    7.88
   5   1  -2  180.32    7.10
   5  -1  -2  180.25    6.97
   5   1  -1  721.19   24.10
   5  -1  -1  599.00   24.10
   5   1  -1  558.57   24.37
   5  -1  -1  540.31   24.48
   5  -1  -1  686.77   24.05
   5   1  -1  565.51   23.96
   5  -1   0   68.89    4.69
   5   1   0   68.84    4.66
   5   1   1   33.82    3.02
   5   1   1   33.70    3.70
   5  -1   1   29.52    2.27
   5  -1   2  162.72    7.93
   5   1   2  166.85    8.43
   5  -1   2  229.43    8.21
   5  -1   2  207.64    9.19
   5  -1   2  216.26    8.53
   5   1   2  209.32    8.29
   5  -1   3 1091.31   39.04
   5  -1   3  979.12   38.32
   5   1   3 1116.46   38.65
   5   1   3  882.77   38.35
   5  -1   3  995.39   38.51
   5  -1   4   74.34    4.34
   5   1   4   73.09    5.55
   5   1   5   87.02    5.96
   5  -1   5   70.17    4.44
   5   1   6   77.10    4.02
   5   1   6  133.56    6.35
   5   1   7    4.34    2.04
   5   1   7    0.73    1.58
   5  -1   7    4.46    3.43
   5   1   8    3.02    1.93
   5   1   8    2.12    1.59
   5  -1   8    8.06    5.49
   5  -1   8    2.60    3.61
   5   1   9  310.47   11.69
   5  -1   9  301.32   11.75
   5  -1   9  297.97   11.98
   5  -1   9  299.23   11.71
   5  -1   9  341.27   14.50
   5  -1   9  290.26   12.17
   5   1   9  275.16   12.02
   5   1   9  287.92   11.75
   5  -1   9  293.57   12.02
   5  -1   9  298.38   11.81
   5  -1   9  288.42   11.77
   5   1   9  290.88   11.68
   5  -1   9  319.60   11.82
   5   1   9  296.43   11.65
   5   1   9  287.72   11.76
   5  -1   9  328.56   11.85
   5   1  10    5.90    2.31
   5  -1  10    7.80    3.37
   5  -1  10    7.63    2.63
   5  -1  10    6.37    2.73
   5   1  10    7.71    3.08
   5  -1  10   10.67    6.64
   5  -1  10    5.44    4.09
   5   1  10    9.70    6.09
   5  -1  10    5.55    2.45
   5  -1  10    5.78    2.39
   5   1  10    8.37    2.24
   5   1  10    7.09    3.73
   5  -1  10    4.98    3.60
   5  -1  10    6.95    2.83
   5  -1  10    3.74    2.64
   5   1  10    8.31    2.67
   5   1  10    6.46    2.34
   5  -1  10    7.22    2.29
   5  -1  11   62.33    3.83
   5  -1  11   59.68    3.50
   5  -1  11   68.56    3.72
   5   1  11   64.45    3.31
   5   1  11   48.36    4.01
   5  -1  11   54.97    4.42
   5   1  11   44.77    7.74
   5  -1  11   74.50    8.99
   5  -1  11   50.20    3.75
   5  -1  11   44.23    4.53
   5   1  11   46.03    3.56
   5  -1  11   40.88    3.62
   5   1  11   43.97    3.40
   5  -1  11   49.90    3.44
   5  -1  12   12.39    4.07
   5   1  12    7.85    3.56
   5  -1  12   16.09    3.32
   5  -1  12   12.29    3.27
   5   1  12    5.01    7.35
   5  -1  12    4.59    8.79
   5  -1  12    9.84    4.32
   5  -1  12   15.60    2.92
   5   1  12   11.87    2.57
   5   1  12    9.84    2.97
   5  -1  12   10.73    3.21
   5   1  12   12.60    2.78
   5  -1  12    9.83    2.69
   5   1  13   16.02    3.31
   5   1  13    9.38    3.30
   5  -1  13    7.33    4.13
   5  -1  13   11.43    3.41
   5  -1  13   14.33    3.37
   5   1  13    5.90    3.55
   5   1  13   11.27    7.74
   5  -1  13    9.40    2.94
   5  -1  13   12.64    4.48
   5   1  13   10.40    2.57
   5   1  13    8.29    2.89
   5  -1  13   10.78    3.14
   5   1  13    6.88    2.83
   5  -1  13   12.72    2.78
   5  -1  14    2.25    3.51
   5  -1  14    5.87    4.01
   5   1  14    0.04    3.31
   5   1  14    1.65    3.26
   5   1  14    0.66    7.45
   5   1  14    4.39    2.51
   5  -1  14    4.51    2.85
   5   1  14    3.64    2.74
   5  -1  14    2.48    3.02
   5   1  14    4.60    2.76
   5  -1  14    4.21    2.74
   5  -1  15    0.85    3.48
   5   1  15   -2.46    2.41
   5  -1  15   -1.45    2.68
   5   1  15    2.57    3.28
   5  -1  15    3.22    3.85
   5   1  15    1.55    3.15
   5   1  15   -0.86    2.60
   5   1  15   -2.98    2.76
   5  -1  15   -3.12    2.74
   5   1  16   10.58    3.30
   5   1  16   12.46    3.03
   5  -1  16   13.56    3.60
   5  -1  16   14.73    3.36
   5  -1  16   15.07    3.16
   5   1  16   10.81    2.73
   5   1  16    7.63    2.28
   5  -1  16   10.14    2.60
   5  -1  17   24.81    3.25
   5   1  17   24.19    2.99
   5  -1  17   22.08    2.93
   5  -1  17   21.28    3.24
   5   1  17   27.89    2.88
   5   1  17   18.42    2.28
   5   1  18   18.51    2.38
   5  -1  18   20.46    2.52
   5  -1  19   78.91    4.05
   5  -1  19   74.93    3.52
   5   1  19   74.09    3.48
  -5   2  21    3.53    1.59
  -5   2  20   11.29    1.74
  -5  -2  20   13.55    2.49
   5  -2 -20    9.54    1.94
  -5  -2  19   45.07    3.19
  -5  -2  19   50.72    3.35
  -5   2  19   48.24    2.66
  -5  -2  18   42.73    4.29
  -5  -2  18   36.11    3.27
   5  -2 -18   35.83    2.22
  -5  -2  18   35.55    3.43
  -5   2  18   32.85    2.43
  -5  -2  18   29.50    2.51
  -5  -2  17   38.49    4.34
  -5  -2  17   29.93    3.39
   5  -2 -17   29.90    2.36
  -5  -2  17   28.75    3.58
  -5   2  17   32.97    2.48
  -5  -2  17   30.75    2.51
  -5  -2  16    1.99    4.06
   5  -2 -16   -1.04    2.11
  -5   2  16    2.38    2.03
  -5  -2  16    4.67    2.06
   5   2 -16    1.03    3.33
  -5  -2  16    3.10    3.18
  -5  -2  16    7.80    3.48
  -5  -2  15    7.37    3.51
   5   2 -15    3.18    3.59
   5  -2 -15    4.90    2.20
  -5  -2  15    2.79    3.96
  -5  -2  15    2.05    7.05
  -5  -2  15    4.78    2.03
  -5  -2  14   83.16    8.36
  -5  -2  14   91.60    5.15
  -5  -2  14   80.21    3.88
   5  -2 -14   80.36    3.91
   5   2 -13  134.65    6.65
  -5   2  13  120.20   10.35
  -5  -2  13  146.04    5.88
   5  -2 -13  135.42    5.88
  -5   2  12   95.28    8.86
   5   2 -12   88.33    4.85
   5  -2 -12   80.56    3.90
   5   2 -11    3.90    3.03
   5  -2 -11    2.15    1.80
  -5   2  11   -0.53    6.21
  -5   2  11    4.32    1.58
  -5  -2  11    2.27    2.46
   5   2 -10   -1.29    2.77
   5  -2 -10   -0.71    1.64
  -5   2  10   -0.57    3.91
  -5   2  10    2.52    1.45
  -5  -2  10   -0.60    2.13
  -5   2  10   -0.15    5.90
  -5   2  10   -0.12    5.55
  -5   2   9   13.30    1.60
  -5  -2   9   19.92    2.05
  -5  -2   9   14.19    4.79
  -5   2   9   17.55    5.41
  -5  -2   9   11.14    3.24
  -5   2   9    9.52    2.64
   5  -2  -8  246.17    9.41
  -5  -2   8  232.27   10.65
  -5   2   8  200.13   11.01
  -5   2   8  199.23    8.65
  -5  -2   8  237.04    8.68
   5  -2  -7    5.82    2.70
  -5  -2   7   11.88    1.94
  -5  -2   7    5.78    4.45
  -5   2   7    9.71    5.14
  -5  -2   6  188.20    8.89
   5  -2  -6  190.96    8.02
   5   2  -6  176.71    8.21
  -5   2   5    6.11    4.95
   5  -2  -5   11.55    2.87
   5   2  -5   17.05    3.46
  -5   2   4   82.59    7.37
   5  -2  -4   84.31    7.74
   5  -2  -4  152.63    6.39
   5   2  -4  177.95    6.67
  -5   2   3  281.74   12.69
   5  -2  -3  288.85   13.09
   5  -2  -3  318.70   12.21
   5   2  -3  300.26   12.29
  -5   2   2  207.75   10.42
   5  -2  -2  252.80   10.96
   5  -2  -2  244.36   10.77
   5  -2  -2  281.54   10.07
   5   2  -2  221.82    9.98
   5  -2  -1   64.90    3.45
   5  -2  -1   51.93    4.35
   5  -2  -1   59.95    4.77
   5   2   0  718.75   28.87
   5   2   0  788.23   29.24
   5  -2   0  735.22   29.16
   5  -2   0  741.98   29.41
   5  -2   1   49.24    4.44
   5   2   1   67.32    5.05
   5  -2   2  782.30   27.54
   5   2   2  692.38   27.52
   5  -2   2  725.21   27.47
   5   2   3   77.76    4.84
   5  -2   3   79.58    4.44
   5   2   3   71.71    6.00
   5   2   4  325.20   14.57
   5   2   4  321.60   15.37
   5   2   5   36.88    2.24
   5  -2   5   42.25    2.87
   5   2   5   39.19    4.02
   5   2   5   37.65    5.26
   5  -2   5   37.42    3.27
   5  -2   6  413.54   15.31
   5   2   6  337.37   16.35
   5   2   6  406.09   14.69
   5   2   6  337.91   14.73
   5  -2   6  394.01   14.86
   5  -2   7   75.04    4.18
   5   2   7   75.65    6.11
   5   2   7   86.02    3.51
   5   2   7   72.42    3.67
   5  -2   7   78.08    3.81
   5  -2   7   77.08    4.36
   5  -2   8    3.99    2.46
   5  -2   8    2.82    3.19
   5  -2   8    5.06    2.54
   5   2   8    1.83    1.89
   5   2   8    2.92    1.59
   5  -2   8    4.33    2.03
   5   2   8    2.48    3.21
   5   2   8    2.39    2.07
   5  -2   8    3.34    2.13
   5  -2   9   70.69    3.91
   5   2   9   71.84    3.80
   5   2   9   72.05    4.72
   5  -2   9   76.63    4.16
   5  -2   9   71.04    3.71
   5  -2   9   71.51    4.16
   5   2   9   75.01    3.96
   5  -2   9   77.37    4.75
   5   2   9   79.02    3.82
   5  -2   9   81.77    3.87
   5  -2  10   42.10    3.35
   5   2  10   53.64    3.10
   5  -2  10   49.19    4.52
   5   2  10   48.77    3.37
   5  -2  10   48.49    3.64
   5   2  10   47.88    4.47
   5  -2  10   49.61    3.64
   5   2  10   54.51    2.92
   5   2  10   43.63    3.10
   5  -2  10   48.18    3.19
   5   2  11   21.33    2.56
   5   2  11   14.37    7.22
   5  -2  11   11.68    4.46
   5   2  11   13.69    2.92
   5  -2  11   14.51    3.32
   5  -2  11   14.43    3.22
   5   2  11   10.35    2.55
   5  -2  11   13.92    2.69
   5   2  11   13.31    2.25
   5  -2  11   15.31    2.95
   5  -2  11   10.04    3.94
   5   2  11    9.72    4.37
   5   2  12   12.03    7.27
   5  -2  12   13.60    4.65
   5   2  12   12.17    4.64
   5  -2  12    9.99    4.26
   5   2  12   15.60    2.59
   5  -2  12   12.16    3.12
   5   2  12   10.02    2.94
   5  -2  12    8.83    3.35
   5  -2  12   10.88    3.24
   5   2  12   12.27    2.72
   5  -2  12    9.68    2.74
   5  -2  13   11.77    4.29
   5   2  13    5.54    7.37
   5  -2  13    7.97    3.17
   5   2  13    8.80    2.44
   5  -2  13    5.71    3.18
   5   2  13    6.78    2.78
   5   2  13   11.79    2.72
   5  -2  13   13.35    2.79
   5  -2  14   -0.48    3.60
   5  -2  14    3.32    3.09
   5   2  14    1.63    2.31
   5  -2  14    2.02    4.20
   5   2  14   -2.57    3.08
   5  -2  14   -1.48    2.93
   5   2  14    1.45    2.61
   5  -2  14   -0.95    2.65
   5  -2  15   10.50    3.99
   5   2  15   12.75    3.11
   5   2  15   16.73    3.14
   5  -2  15   12.01    3.46
   5   2  15    8.71    2.68
   5   2  15    9.31    2.31
   5  -2  15    8.99    2.94
   5  -2  16   18.57    3.73
   5   2  16   18.92    2.94
   5   2  16   26.70    2.98
   5   2  16   18.00    2.31
   5  -2  16   18.42    3.26
   5   2  16   12.89    2.62
   5  -2  17   10.66    2.80
   5   2  17   14.48    2.60
   5  -2  17   12.69    3.19
   5   2  17    8.58    1.93
   5  -2  18   10.59    2.31
   5  -2  18    8.15    2.54
   5   2  19    2.92    1.58
   5  -2  19    4.05    2.30
  -5  -3  20    1.38    2.11
   5  -3 -20    1.43    1.69
  -5   3  19    8.44    1.78
   5  -3 -19   14.86    1.42
  -5  -3  18    0.96    3.68
  -5   3  18    1.20    1.77
   5  -3 -18    5.56    1.68
  -5  -3  17    4.12    3.80
  -5   3  17    8.37    1.91
   5  -3 -17    9.42    1.93
  -5   3  16  107.48    4.64
   5  -3 -16  109.87    4.64
   5  -3 -15  148.83    5.73
  -5   3  15  135.50    5.50
  -5  -3  15  178.22    6.68
  -5  -3  15  117.93    5.72
   5   3 -15   90.01    6.38
  -5   3  14   43.20    8.69
   5   3 -14   34.72    4.07
   5  -3 -14   46.22    2.91
   5  -3 -14   50.72    6.82
  -5   3  14   40.09    2.62
  -5   3  14   42.82    2.54
  -5  -3  14   43.19    2.76
  -5   3  13   60.81    8.60
   5  -3 -13   54.55    7.02
   5   3 -13   55.50    4.54
   5  -3 -13   61.87    3.38
  -5   3  13   58.44    3.25
  -5  -3  13   67.81    3.26
  -5   3  12  132.23   10.37
   5   3 -12  121.60    6.21
   5  -3 -12  125.88    5.42
   5  -3 -12  130.09    8.91
  -5   3  12  123.86    5.42
  -5  -3  12  134.77    5.36
  -5  -3  12  120.71    5.69
  -5  -3  11  297.62   11.37
  -5  -3  11  305.99   11.27
  -5   3  11  285.82   11.34
   5   3 -11  310.66   11.77
  -5   3  11  299.20   15.58
   5   3 -10    6.03    3.05
  -5   3  10    1.50    1.65
  -5  -3  10    3.80    2.00
  -5   3  10    1.15    6.74
  -5   3   9  119.17    6.56
  -5  -3   9  137.71    5.58
  -5   3   9  131.54    5.58
  -5   3   8  115.67    4.74
   5  -3  -8  103.45    4.69
   5  -3  -8  148.69    5.83
  -5   3   8   88.60    5.83
   5   3  -8  132.27    6.01
  -5  -3   8  115.05    6.27
   5  -3  -7  225.96    9.23
   5  -3  -7  269.74   10.13
   5   3  -7  255.52   10.38
  -5  -3   7  222.34   10.53
   5  -3  -6   11.89    1.83
   5  -3  -6   10.24    4.89
   5  -3  -6   22.20    3.00
  -5  -3   6   14.46    4.08
   5   3  -6   27.58    3.68
   5  -3  -5   47.16    5.53
   5  -3  -5   45.76    2.62
   5  -3  -5   47.58    3.62
   5  -3  -4  100.09    6.89
   5  -3  -4  100.77    4.25
   5  -3  -4  105.65    5.23
   5  -3  -3   85.37    3.76
   5  -3  -3   78.92    6.10
   5  -3  -3   81.76    6.47
   5  -3  -3   94.31    4.80
   5  -3  -2   90.63    6.23
   5  -3  -2   97.28    6.62
   5  -3  -2  102.09    4.94
   5   3  -1 1312.22   54.64
   5  -3  -1 1623.27   55.39
   5  -3  -1 1566.86   54.66
   5   3  -1 1173.72   54.75
   5  -3  -1 1534.77   55.29
   5  -3   0  499.81   21.36
   5   3   0  536.89   20.90
   5  -3   0  518.80   21.34
   5   3   1  135.42    7.42
   5  -3   1  120.30    7.05
   5   3   2  264.68   11.13
   5   3   2  268.29   13.01
   5  -3   2  329.28   12.14
   5   3   2  237.76   12.51
   5   3   2  300.37   11.12
   5  -3   2  343.53   12.52
   5   3   3   92.20    4.05
   5   3   3   94.05    4.02
  -5  -3  -3   95.85    6.00
   5   3   3   94.99    3.91
   5   3   3   90.57    6.69
   5  -3   3  102.50    5.24
   5   3   4  183.59    7.09
   5   3   4  157.90    9.36
   5  -3   4  170.02    8.07
   5   3   4  192.45    8.49
   5   3   4  178.48    6.99
  -5  -3  -4  174.00    8.67
   5   3   4  177.18    7.07
   5   3   5  351.71   15.55
   5  -3   5  371.87   14.57
   5   3   5  356.95   14.77
   5   3   5  364.54   13.68
  -5  -3  -5  377.22   15.07
   5   3   5  340.21   13.72
   5   3   6  374.66   16.95
   5  -3   6  420.92   15.83
   5   3   6  388.96   15.02
  -5   3  -6  367.55   16.41
   5   3   6  377.46   16.02
  -5  -3  -6  404.56   16.24
  -5   3  -7  100.71    5.88
   5   3   7  105.53    6.08
   5  -3   7  123.81    5.57
   5  -3   7  125.38    5.09
   5  -3   7  117.48    5.07
   5  -3   7  115.60    5.40
   5   3   7  125.13    7.70
   5  -3   7  122.24    5.52
   5   3   7  102.69    4.62
   5   3   7  110.85    4.73
   5  -3   8   23.09    2.82
   5  -3   8   22.94    3.67
   5  -3   8   25.44    3.35
   5  -3   8   22.63    2.77
   5   3   8   30.74    5.87
   5   3   8   26.35    2.59
   5  -3   8   23.22    1.74
   5  -3   8   24.30    2.98
   5   3   8   32.05    2.10
   5   3   9   98.59    4.84
   5  -3   9  105.44    5.13
   5  -3   9  109.43    5.73
   5  -3   9  101.62    5.07
   5  -3   9  104.03    5.47
   5   3   9   91.42    5.71
   5   3   9  113.23    4.90
   5  -3   9   96.89    5.15
   5  -3   9  101.46    4.41
   5  -3   9  111.31    5.33
   5  -3   9  106.00    5.55
   5   3   9  112.93    4.67
   5   3  10    6.16    2.65
   5  -3  10   12.06    3.96
   5  -3  10   13.54    3.27
   5  -3  10    9.52    3.80
   5   3  10   18.19    2.67
   5  -3  10    9.45    3.97
   5  -3  10   12.33    3.12
   5   3  10    7.56    4.18
   5  -3  10   10.62    3.29
   5  -3  10    7.05    3.31
   5  -3  10   17.98    2.65
   5   3  10   12.46    2.86
   5   3  10    2.35    2.35
   5   3  10   12.58    2.22
   5   3  11   15.56    2.96
   5   3  11   18.92    2.70
   5  -3  11   16.45    4.15
   5   3  11   13.05    4.54
   5  -3  11    8.97    3.31
   5  -3  11   12.66    4.32
   5   3  11   17.38    2.95
   5  -3  11   12.12    3.39
   5   3  11   12.95    2.56
   5   3  11   14.10    2.35
   5   3  12   17.16    3.10
   5  -3  12   13.53    4.50
   5   3  12   14.58    7.26
   5   3  12   17.81    2.60
   5  -3  12   17.17    3.45
   5  -3  12   16.99    3.46
   5   3  12   14.37    2.68
   5   3  12   24.07    2.48
   5   3  13  161.24    6.22
   5  -3  13  161.72    7.37
   5  -3  13  158.31    6.82
   5   3  14    9.28    2.33
   5   3  14    8.45    2.80
   5  -3  14    7.93    3.11
   5   3  14    2.66    2.50
   5  -3  15   -1.30    2.75
   5  -3  15   -1.31    3.44
   5   3  15    0.04    2.12
   5  -3  16   10.73    3.11
   5   3  16    9.65    1.99
   5  -3  17   16.85    3.01
   5   3  17   10.81    1.76
   5  -3  18   12.45    2.37
  -5  -4  19    7.27    2.86
   5  -4 -19    8.20    1.26
  -5  -4  18   15.66    2.68
  -5  -4  18   14.33    3.39
  -5  -4  18   12.14    2.24
  -5   4  18   15.15    1.77
  -5  -4  17    0.29    3.44
   5  -4 -17   -0.08    1.77
  -5  -4  17    0.01    2.90
  -5   4  17   -1.67    1.69
  -5  -4  16    3.29    3.50
   5  -4 -16    2.30    2.00
  -5   4  16    3.22    1.74
  -5  -4  16    3.83    3.12
   5  -4 -15   45.14    2.77
  -5   4  15   45.46    2.46
  -5   4  15   38.61    2.42
  -5   4  15   37.31    2.59
  -5  -4  15   48.03    3.89
   5  -4 -14    1.44    2.17
  -5   4  14    0.97    1.88
  -5   4  14    3.22    1.75
  -5   4  14    3.92    7.76
  -5  -4  14    2.75    3.48
   5  -4 -13   99.20    8.34
  -5   4  13   77.27    9.47
   5  -4 -13   99.40    4.47
  -5   4  13   99.30    4.37
  -5   4  13   97.30    4.35
  -5  -4  13   93.43    4.70
  -5  -4  13  100.53    5.26
   5   4 -13   70.97    5.19
  -5  -4  12  199.84    8.19
  -5   4  12  201.83    8.13
  -5   4  12  178.36   12.49
   5  -4 -12  221.09   11.85
   5   4 -12  193.68    8.64
  -5  -4  11  101.25    4.32
  -5   4  11   84.94    4.33
   5   4 -11   93.85    5.12
   5  -4 -11   73.34    7.86
  -5   4  11   85.85    9.24
   5   4 -10    7.28    3.31
  -5   4  10    1.71    2.09
  -5  -4  10    7.43    2.07
   5  -4 -10    3.17    5.39
  -5   4  10    4.86    7.46
  -5  -4   9   17.57    2.05
  -5   4   9   16.93    1.93
   5   4  -9   14.78    3.23
  -5  -4   9   13.84    4.23
  -5   4   9   16.98    3.20
  -5   4   9   13.34    2.17
  -5   4   9   19.49    7.25
   5  -4  -9   18.54    5.35
   5  -4  -8  126.36    6.49
   5  -4  -8  149.35    8.52
   5   4  -8  122.01    6.89
  -5   4   8  135.22    7.18
  -5  -4   8  127.92    7.28
   5   4  -8  145.35    6.18
   5  -4  -7  139.01    8.57
   5  -4  -7  131.16    5.88
   5  -4  -7  158.87    7.06
  -5   4   7  134.06    7.39
   5   4  -7  145.17    5.74
  -5  -4   7  145.60    7.69
   5   4  -6   82.55    5.67
   5   4  -6   98.72    3.80
  -5  -4   6   97.10    6.03
  -5   4   6   87.37    4.00
   5  -4  -6  100.34    5.21
   5  -4  -6   90.39    3.98
   5  -4  -6   86.76    6.66
  -5  -4   5   13.01    3.97
  -5   4   5    8.55    3.49
   5   4  -5   13.72    1.29
   5   4  -5   11.83    3.16
  -5   4   5   17.66    1.72
   5   4  -5   16.59    1.68
   5  -4  -5   19.64    4.68
   5  -4  -5   19.45    2.92
   5  -4  -5   15.04    1.66
  -5   4   4  320.75   14.18
   5   4  -4  321.14   13.85
   5   4  -4  306.29   12.39
  -5  -4   4  304.38   13.84
  -5   4   4  327.10   12.53
   5   4  -4  321.50   12.49
   5  -4  -4  337.77   12.51
   5  -4  -4  357.42   14.58
   5  -4  -4  373.32   13.61
   5   4  -3  229.70    8.95
   5   4  -3  251.88   10.60
  -5  -4   3  198.34   10.46
  -5   4   3  219.46    9.07
   5   4  -3  239.45    9.08
   5  -4  -3  256.11   11.12
   5  -4  -3  226.90    9.07
   5  -4  -3  274.94   10.21
   5  -4  -2   68.14    5.24
   5  -4  -2   57.50    2.79
   5  -4  -2   61.26    3.93
  -5   4   2   46.42    2.69
   5   4  -2   42.13    4.17
   5   4  -2   56.88    2.49
   5   4  -2   56.21    2.76
   5  -4  -2   68.65    5.68
  -5  -4   1   -0.12    3.49
   5   4  -1    0.99    1.20
   5   4  -1    1.97    2.63
   5   4  -1   -0.01    1.57
   5   4  -1    0.19    1.53
   5  -4  -1   -0.17    4.28
   5  -4  -1    3.79    3.97
   5  -4  -1    2.68    2.67
   5   4   0  105.74    4.78
  -5   4   0  125.84    4.80
   5   4   0  113.69    4.80
  -5  -4   0  113.64    6.55
   5  -4   0  123.31    7.01
  -5  -4  -1  396.15   17.77
   5   4   1  426.85   16.49
   5   4   2   55.21    3.05
   5   4   2   70.60    2.89
   5   4   2   51.10    4.74
  -5  -4  -2   64.26    5.25
   5   4   3    7.26    1.53
   5   4   3    6.04    1.43
   5   4   3    0.88    3.16
  -5  -4  -3    7.09    3.96
   5   4   3    5.84    1.27
  -5   4  -3    3.85    3.14
   5   4   3    9.06    4.74
   5  -4   3    7.73    2.82
  -5   4  -4  264.06   11.15
   5   4   4  239.68    9.24
  -5  -4  -4  242.75   11.00
   5   4   4  256.36   11.66
   5  -4   4  248.58   10.49
   5  -4   4  244.46   10.12
   5  -4   4  229.40    9.70
   5   4   4  228.45    9.33
   5  -4   4  241.82    9.69
   5   4   4  252.68    9.36
  -5   4  -5  271.77   11.74
   5   4   5  276.31    9.92
  -5  -4  -5  273.03   11.69
   5  -4   5  239.17   10.75
   5  -4   5  217.24   10.22
   5   4   5  308.50   12.65
   5  -4   5  266.45   11.12
   5  -4   5  247.37    9.90
   5   4   5  243.90    9.98
   5  -4   5  242.67   10.31
   5   4   5  275.53   10.04
  -5  -4  -6   11.37    4.27
   5   4   6    4.67    3.87
  -5   4  -6   10.95    3.37
   5  -4   6   12.21    2.80
   5  -4   6   16.48    4.06
   5  -4   6   10.39    3.12
   5   4   6   24.33    5.92
   5  -4   6   16.89    3.05
   5  -4   6   14.88    1.43
   5  -4   6    9.48    2.75
   5   4   6   11.63    1.73
   5   4   6    9.50    1.70
   5  -4   7   26.95    4.48
   5  -4   7   28.75    3.86
   5  -4   7   28.21    3.21
   5  -4   7   32.18    3.47
   5   4   7   22.13    6.39
   5  -4   7   34.33    3.44
   5  -4   7   30.99    1.90
   5   4   7   31.34    2.11
   5  -4   7   31.26    3.21
   5   4   7   23.33    4.15
   5  -4   8   80.30    4.43
   5  -4   8   75.79    5.05
   5  -4   8   81.17    4.67
   5   4   8   79.98    8.08
   5  -4   8   72.96    3.39
   5   4   8   73.37    3.53
   5   4   8   83.15    3.72
   5  -4   9   69.36    5.05
   5   4   9   67.71    3.89
   5  -4   9   67.13    4.39
   5  -4   9   62.18    4.62
   5   4   9   78.27    8.35
   5  -4   9   63.62    3.21
   5   4   9   65.76    3.94
   5   4   9   71.60    3.33
   5  -4   9   66.03    4.60
   5   4   9   76.81    3.55
   5   4  10   30.06    3.20
   5  -4  10   38.50    4.63
   5  -4  10   41.07    3.86
   5  -4  10   33.29    4.17
   5  -4  10   27.69    4.18
   5   4  10   40.57    3.19
   5   4  10   34.74    2.37
   5  -4  10   32.61    3.72
   5   4  10   33.54    3.27
   5   4  10   34.48    2.73
   5   4  11   17.20    3.09
   5  -4  11   14.01    3.80
   5  -4  11   14.60    3.99
   5   4  11   22.27    2.86
   5  -4  11   16.35    4.17
   5  -4  11   23.40    3.59
   5   4  11   30.10    2.51
   5   4  12    1.69    2.92
   5  -4  12   -0.43    3.99
   5  -4  12   -0.45    4.15
   5   4  12    1.55    2.51
   5  -4  12    0.63    3.30
   5   4  12    1.20    2.23
   5  -4  13    0.80    3.95
   5  -4  13    1.32    4.16
   5  -4  13    4.44    3.23
   5  -4  13    6.77    4.59
   5   4  13    5.29    2.39
   5  -4  14    0.68    3.71
   5  -4  14    1.03    2.98
   5  -4  14    3.11    4.41
   5   4  14    2.09    2.14
   5  -4  15   -2.23    3.41
   5  -4  15   -1.86    2.69
   5  -4  15    0.79    3.99
   5   4  15    0.93    1.93
   5  -4  16   48.21    3.88
   5   4  16   33.39    2.28
   5  -4  17   18.06    3.03
  -5  -5  19    5.15    1.53
  -5  -5  18    6.71    2.71
  -5  -5  18    8.61    1.83
   5  -5 -18   12.37    1.40
  -5  -5  18   11.94    2.27
   5  -5 -17   27.82    1.93
  -5  -5  17   21.80    2.44
  -5  -5  17   25.42    2.78
   5  -5 -16   47.21    2.64
  -5  -5  16   46.24    3.69
  -5  -5  16   43.01    3.46
   5  -5 -15    2.53    1.95
  -5   5  15    1.60    1.50
  -5  -5  15   -0.02    3.07
   5  -5 -14   30.00    2.41
  -5   5  14   25.74    2.19
  -5   5  14   25.08    2.04
  -5  -5  14   27.70    3.49
   5  -5 -13  127.59    5.50
  -5   5  13  127.41    5.46
  -5   5  13  125.46    5.40
  -5  -5  13  118.39    5.64
  -5  -5  13  141.76    6.14
  -5   5  12  388.10   14.93
  -5  -5  12  389.59   14.89
  -5   5  12  384.12   14.94
  -5   5  12  322.37   18.47
   5  -5 -12  342.50   17.96
  -5  -5  12  372.87   15.21
  -5  -5  11  107.70    4.87
  -5   5  11  117.03    5.00
  -5  -5  11   99.73    5.54
  -5   5  11  107.18    9.73
   5  -5 -11  120.66    8.93
   5  -5 -10    2.09    5.84
  -5   5  10   12.26    7.14
  -5   5  10    1.11    2.30
  -5  -5  10    2.62    2.14
  -5   5   9   38.51    8.24
   5  -5  -9   38.78    6.29
  -5   5   9   30.59    4.13
   5  -5  -8   34.93    3.90
  -5  -5   8   29.79    5.26
  -5   5   8   31.84    4.17
   5   5  -8   29.53    1.91
   5   5  -8   30.23    4.52
  -5   5   8   32.18    2.41
  -5   5   8   39.65    7.97
   5  -5  -8   35.00    6.05
   5  -5  -7    6.15    4.91
   5  -5  -7   10.99    3.38
  -5  -5   7   10.49    4.63
  -5   5   7    9.73    3.69
   5   5  -7   11.60    1.39
  -5   5   7   12.17    1.95
  -5   5   7    9.21    2.13
   5  -5  -7   10.28    1.47
   5  -5  -7    8.31    5.25
  -5  -5   7   10.45    2.14
  -5   5   6   28.10    2.27
   5  -5  -6   41.03    5.79
   5  -5  -6   36.56    3.93
  -5  -5   6   37.06    4.96
  -5   5   6   22.98    4.13
   5   5  -6   32.25    1.89
   5   5  -6   11.66    4.06
  -5   5   6   24.14    2.43
   5  -5  -6   29.59    5.79
  -5  -5   6   23.11    2.40
   5  -5  -6   36.99    1.92
   5   5  -5   77.17    3.65
  -5   5   5   84.99    3.71
   5  -5  -5   77.81    6.36
   5  -5  -5   85.00    5.14
   5   5  -5   85.57    5.78
  -5   5   5   74.76    5.77
   5   5  -5   71.13    3.45
  -5  -5   5   78.94    6.03
  -5   5   5   86.20    3.81
   5  -5  -5   90.67    3.52
  -5  -5   5   79.61    3.77
   5  -5  -5   80.83    6.80
  -5   5   4   15.63    1.82
   5  -5  -4   27.19    4.65
   5  -5  -4   21.70    3.35
  -5  -5   4   17.18    4.43
   5   5  -4    7.72    3.45
   5   5  -4   17.39    1.44
  -5   5   4    8.60    3.69
  -5   5   4   18.87    2.03
   5   5  -4   17.70    1.78
  -5  -5   4   17.38    2.05
   5  -5  -4   18.98    1.55
  -5   5   3  102.82    4.41
   5  -5  -3  125.85    5.96
   5  -5  -3  107.42    6.78
  -5   5   3  112.59    6.68
   5   5  -3   99.96    4.23
   5   5  -3  115.18    6.31
  -5  -5   3   92.41    6.44
   5   5  -3   93.74    5.73
  -5   5   3  104.80    4.50
   5   5  -3  107.30    4.40
   5  -5  -3  101.93    7.21
  -5  -5   3   94.82    4.46
   5  -5  -3  108.27    4.28
  -5   5   2   40.34    2.81
   5   5  -2   39.36    4.52
   5   5  -2   69.22    2.65
   5  -5  -2   59.49    4.46
   5   5  -2   64.53    2.90
  -5   5   2   51.87    2.99
   5   5  -2   68.09    4.69
   5  -5  -2   71.56    6.21
   5  -5  -2   56.64    2.71
  -5   5   1  213.36    8.92
   5   5  -1  202.50    8.93
   5   5  -1  212.26    9.07
  -5   5   1  262.69   11.12
   5   5  -1  172.34   10.38
   5   5  -1  207.23    8.83
  -5  -5   1  233.27   10.67
   5  -5  -1  314.37   10.68
  -5   5   1  229.85    9.00
   5   5  -1  214.71    8.96
   5   5  -1  214.97    9.68
   5  -5  -1  256.24   11.53
   5  -5  -1  307.30    8.92
  -5  -5   0  491.27   18.72
   5  -5   0  477.33   18.90
   5   5   0  456.02   18.80
  -5  -5   0  508.99   20.27
  -5   5   0  514.94   18.75
   5   5   0  475.08   18.73
  -5   5   0  483.88   18.70
   5   5   0  491.71   18.74
  -5  -5  -1    7.03    1.95
   5  -5   1   10.34    1.41
   5  -5   1   11.28    2.92
   5   5   1   13.57    2.43
  -5  -5  -1    9.84    4.07
  -5   5  -1    6.93    3.53
   5   5   1    6.16    1.63
   5   5   1    8.81    1.61
   5  -5   1   11.41    2.67
   5  -5   1   12.02    3.25
  -5  -5  -2   67.80    3.72
   5  -5   2   90.39    3.50
   5  -5   2  100.62    5.34
   5  -5   2   99.49    4.42
   5  -5   2   92.08    9.24
  -5   5  -2   98.65    5.91
   5   5   2   52.35    5.46
   5   5   2   73.61    3.44
  -5  -5  -2   84.42    5.96
   5  -5   2   93.99    4.30
   5   5   2   77.34    3.61
   5  -5   3    7.12    1.43
  -5  -5  -3    4.78    2.05
   5   5   3   12.69    5.55
   5  -5   3    8.22    3.22
   5  -5   3    8.13    4.26
   5  -5   3    9.75    3.08
  -5  -5  -3    8.86    4.40
   5   5   3    8.23    1.39
   5   5   3   -0.50    3.54
  -5   5  -3    1.98    3.60
   5  -5   3    7.30    2.69
   5   5   3    7.22    1.63
   5  -5   4  277.86   11.36
   5  -5   4  285.89   11.85
   5  -5   4  289.02   12.29
   5   5   4  336.62   14.46
   5  -5   4  316.74   12.92
  -5   5  -4  326.70   13.64
   5   5   4  239.82   13.48
   5   5   4  289.75   11.35
  -5  -5  -4  306.88   13.33
   5  -5   4  285.43   11.81
   5   5   4  307.29   11.46
   5   5   4  308.04   11.48
   5  -5   5    7.68    1.50
  -5  -5  -5    8.52    4.77
  -5   5  -5    9.25    3.83
   5   5   5    7.73    1.53
   5  -5   5    9.43    4.49
   5  -5   5    9.25    3.53
   5   5   5    7.09    6.24
   5  -5   5   10.25    3.52
   5  -5   5    9.13    1.52
   5  -5   5    8.83    2.88
   5   5   5    8.18    1.79
   5   5   5    6.98    1.84
  -5  -5  -6   30.99    5.51
  -5   5  -6   44.60    4.62
   5   5   6   40.74    2.23
   5   5   6   19.39    5.05
   5  -5   6   33.67    4.90
   5  -5   6   29.93    3.62
   5   5   6   48.54    7.34
   5  -5   6   39.85    4.22
   5  -5   6   40.52    2.24
   5   5   6   41.08    2.48
   5  -5   6   36.91    3.52
   5   5   6   40.54    2.51
   5   5   7    7.25    4.36
   5  -5   7    7.26    4.63
   5  -5   7    6.90    3.40
   5  -5   7    6.94    3.37
   5   5   7   15.13    7.20
   5  -5   7    8.40    1.59
   5  -5   7    5.58    3.04
   5   5   7    4.26    1.98
   5   5   7    6.26    1.94
   5   5   8   11.11    2.80
   5  -5   8   10.74    4.70
   5  -5   8   13.29    3.50
   5   5   8    9.31    7.22
   5  -5   8   11.91    1.67
   5  -5   8   11.93    3.21
   5   5   8    8.47    1.98
   5  -5   9   43.88    4.17
   5   5   9   49.60    8.15
   5  -5   9   52.28    2.67
   5   5   9   55.20    3.61
   5  -5   9   53.86    4.02
   5   5   9   51.13    2.90
   5  -5   9   46.38    5.16
   5   5   9   46.71    3.48
   5  -5   9   49.07    4.94
   5  -5  10  211.56    9.21
   5  -5  10  189.15    9.04
   5   5  10  172.26    8.27
   5  -5  10  170.50    8.63
   5   5  10  185.55   12.31
   5   5  10  216.72    8.32
   5  -5  10  190.07    7.91
   5   5  10  221.85    8.04
   5   5  10  211.70    8.23
   5  -5  11   40.48    4.77
   5   5  11   30.39    3.18
   5  -5  11   29.49    4.42
   5  -5  11   27.06    3.87
   5   5  11   38.35    3.04
   5   5  11   33.53    2.22
   5   5  11   33.49    2.74
   5   5  12    5.37    2.44
   5  -5  12    2.03    3.47
   5  -5  12    5.52    4.24
   5   5  12    2.81    2.08
   5  -5  13   11.90    3.49
   5  -5  13    5.88    2.98
   5  -5  13    9.03    4.20
   5   5  13    8.83    2.21
   5   5  14  157.41    6.12
   5  -5  14  146.30    6.51
   5   5  14  127.65    5.84
   5  -5  14  136.70    6.33
   5  -5  14  152.29    6.83
   5  -5  15    4.36    2.86
   5   5  15    3.44    2.18
   5  -5  15    5.42    2.44
   5  -5  15   10.02    3.45
   5   5  15    4.35    1.74
   5  -5  16   89.29    4.34
   5  -5  16   94.20    4.04
   5   5  16   94.88    3.69
   5   5  16   70.70    3.42
   5  -5  16   65.98    3.73
   5  -5  17    0.66    3.34
   5   5  17    5.17    1.39
   5  -6 -17   12.82    1.33
  -5  -6  17   11.29    2.05
  -5  -6  16    6.54    2.59
  -5  -6  16    2.97    2.04
   5  -6 -16    3.41    1.50
  -5  -6  16    3.36    2.42
   5  -6 -15    2.41    1.66
  -5  -6  15    2.20    2.32
  -5   6  15    0.53    1.31
  -5  -6  15    1.45    2.58
   5  -6 -14   42.41    2.53
  -5   6  14   42.29    2.37
  -5   6  14   40.70    2.31
  -5  -6  14   39.75    3.34
  -5   6  13   39.25    2.43
  -5   6  13   37.33    2.26
  -5  -6  13   33.24    2.81
  -5  -6  13   34.64    3.41
  -5   6  12   -0.43    1.94
  -5  -6  12   -0.87    2.13
  -5  -6  12   -0.41    2.99
  -5   6  11   60.94    3.46
  -5  -6  11   65.35    4.04
  -5  -6  11   69.33    3.36
  -5  -6  10   25.21    3.13
  -5   6  10   27.81    2.28
  -5  -6  10   28.34    2.31
   5  -6 -10   21.86    6.08
   5  -6  -9   -2.65    5.72
  -5   6   8    7.56    2.22
  -5   6   8   12.10    3.97
   5   6  -8    2.31    1.47
   5   6  -8    4.26    4.18
   5  -6  -8    7.95    5.75
  -5  -6   8    5.65    2.16
  -5   6   7   62.11    5.92
   5   6  -7   81.65    3.51
  -5  -6   7   79.70    3.91
   5  -6  -7   82.09    7.66
   5  -6  -7   81.25    3.52
  -5   6   7   77.19    3.99
   5   6  -7   81.43    5.37
   5  -6  -7   79.63    5.61
  -5   6   6  191.27   10.54
   5   6  -6  202.88    8.10
   5   6  -6  180.73   10.70
  -5  -6   6  188.18   10.83
   5  -6  -6  203.90   11.56
  -5  -6   6  204.47    8.32
   5  -6  -6  214.44    8.13
  -5   6   6  206.89    8.39
   5   6  -6  193.41    9.12
   5  -6  -6  233.21   10.04
   5  -6  -6  208.41   11.13
   5  -6  -5  655.23   24.30
   5  -6  -5  610.10   25.08
   5   6  -5  550.03   22.65
  -5   6   5  548.65   24.74
   5   6  -5  597.53   22.57
   5   6  -5  486.10   24.59
  -5  -6   5  523.32   24.53
  -5   6   5  589.91   22.74
   5   6  -5  567.32   23.02
  -5  -6   5  577.22   22.66
   5  -6  -5  642.03   22.60
   5  -6  -4    5.25    3.61
  -5   6   4    3.73    2.09
   5   6  -4    3.70    1.88
  -5  -6   4    5.52    5.08
  -5   6   4    6.20    4.31
   5   6  -4    4.25    1.43
   5   6  -4    0.34    4.38
   5   6  -4    1.11    4.56
   5  -6  -4    2.92    1.50
  -5  -6   4    3.86    2.15
   5  -6  -3  168.67    8.38
  -5   6   3  151.24    6.57
  -5   6   3  147.61    8.97
   5   6  -3  161.58    6.39
   5   6  -3  133.88    8.81
  -5  -6   3  155.25    8.99
   5   6  -3  172.54    6.59
  -5   6   3  159.61    6.65
   5   6  -3  162.66    7.73
   5  -6  -3  158.93    6.42
   5  -6  -2  468.37   18.17
  -5   6   2  400.42   16.51
   5   6  -2  442.66   16.41
   5   6  -2  462.63   16.54
  -5   6   2  420.00   16.55
   5   6  -2  439.51   17.01
   5  -6  -2  411.64   16.41
   5  -6  -1   90.57    5.85
  -5   6   1   71.51    6.22
   5   6  -1   87.09    3.56
   5   6  -1   64.44    6.18
  -5   6   1   71.84    3.73
   5   6  -1   76.06    3.85
  -5   6   1   82.77    3.85
   5   6  -1   87.29    5.64
   5  -6  -1   89.09    3.66
  -5  -6   0  879.38   32.80
   5  -6   0  857.24   32.95
  -5   6   0  858.29   34.96
  -5   6   0  876.29   32.81
   5   6   0  847.29   32.83
   5   6   0  881.07   33.07
   5   6   0  851.04   32.81
  -5  -6  -1  387.84   15.39
   5  -6   1  443.85   17.08
   5  -6   1  366.20   15.67
  -5   6  -1  474.59   18.03
  -5  -6  -1  425.82   17.45
   5  -6   1  422.42   15.68
   5   6   1  393.63   15.40
   5   6   1  401.36   15.92
   5   6   1  388.82   15.39
  -5  -6  -2   27.49    2.62
   5  -6   2   35.15    2.05
   5   6   2   28.86    6.59
   5  -6   2   31.60    4.22
   5  -6   2   36.46    3.68
  -5  -6  -2   30.09    5.37
  -5   6  -2   36.38    4.85
   5   6   2   33.91    2.02
   5   6   2   28.80    5.16
   5   6   2   30.92    2.34
   5  -6   2   35.27    3.33
   5   6   2   30.94    2.33
   5  -6   3  572.00   21.75
  -5  -6  -3  565.33   21.81
   5   6   3  518.84   24.35
   5  -6   3  629.85   23.53
   5  -6   3  603.78   22.11
  -5   6  -3  648.47   24.28
   5   6   3  543.82   21.72
   5   6   3  603.87   24.47
  -5  -6  -3  522.89   23.78
   5  -6   3  563.13   22.09
   5   6   3  566.11   21.86
  -5  -6  -4   32.47    2.70
   5  -6   4   28.07    2.05
   5  -6   4   37.29    3.97
   5   6   4   44.57    7.19
   5  -6   4   38.80    4.66
  -5  -6  -4   24.75    5.76
  -5   6  -4   23.26    4.67
   5   6   4   34.47    2.09
   5   6   4   12.98    5.29
   5  -6   4   28.74    3.37
   5   6   4   31.19    2.38
  -5  -6  -5   73.10    3.79
   5  -6   5   69.21    3.36
   5  -6   5   79.39    9.29
   5  -6   5   70.31    4.95
   5  -6   5   82.31    5.77
   5   6   5   74.35    8.29
   5   6   5   77.44    3.39
  -5   6  -5   75.34    5.98
   5  -6   5   77.95    3.42
   5   6   5   76.30    3.66
   5  -6   5   68.95    4.32
   5   6   5   73.78    3.66
  -5  -6  -6    0.24    2.29
   5   6   6    1.19    1.56
   5   6   6   -1.45    4.86
  -5   6  -6    2.91    4.05
   5   6   6    7.95    7.10
   5  -6   6    6.34    3.79
   5  -6   6   -2.11    4.94
   5  -6   6    3.79    3.96
   5  -6   6    2.24    1.64
   5  -6   6    2.82    3.04
   5   6   6    0.71    1.97
   5   6   6    0.52    1.93
   5   6   7    1.06    1.53
   5  -6   7   -1.29    4.49
   5   6   7    5.10    7.25
   5  -6   7    1.45    1.61
   5  -6   7   -1.51    2.84
   5   6   7    1.26    1.91
   5   6   7    1.09    1.95
   5  -6   8   19.04    4.59
   5   6   8   24.18    2.76
   5  -6   8   19.12    3.25
   5   6   8   13.73    7.48
   5  -6   8   23.19    1.85
   5   6   8   22.02    2.18
   5  -6   8   20.76    3.20
   5   6   8   18.44    2.27
   5   6   9   88.10    4.30
   5  -6   9   87.46    5.63
   5  -6   9   84.26    3.74
   5   6   9   88.01    4.43
   5  -6   9   81.63    4.64
   5   6   9   89.23    3.94
   5  -6   9   79.61    4.64
   5   6   9   76.72    4.09
   5   6  10    0.72    2.54
   5  -6  10    2.62    4.11
   5  -6  10    2.65    4.12
   5  -6  10    1.91    1.54
   5   6  10    2.46    2.60
   5  -6  10    3.21    3.08
   5  -6  10    5.73    2.82
   5   6  10    5.73    1.80
   5   6  11    8.28    2.43
   5  -6  11    7.74    2.98
   5  -6  11    6.29    2.80
   5  -6  11    5.32    4.00
   5   6  11    2.33    2.49
   5   6  12    5.89    2.13
   5  -6  12    4.61    2.90
   5   6  12    2.24    1.95
   5  -6  12    9.44    3.79
   5   6  13   29.98    2.31
   5   6  13   34.34    2.65
   5  -6  13   40.08    3.18
   5  -6  13   35.83    3.84
   5   6  14    1.39    1.59
   5  -6  14    1.38    2.40
   5   6  14    3.53    1.95
   5  -6  14    1.12    4.77
   5  -6  15   21.11    2.06
   5   6  15   23.50    1.86
   5   6  15   21.69    1.55
   5  -7 -16   -0.63    0.95
  -5  -7  16    0.66    1.34
  -5  -7  15   -2.06    1.84
  -5   7  14   26.07    1.71
  -5  -7  14   29.16    2.48
  -5   7  14   30.49    1.75
   5  -7 -13    5.15    1.61
  -5   7  13    1.66    1.46
  -5  -7  13    1.88    2.02
  -5  -7  13    1.23    2.30
   5  -7 -12    5.63    1.72
  -5   7  12    9.61    1.70
  -5  -7  12    5.32    2.04
  -5  -7  12    5.20    2.46
   5  -7 -11   28.89    2.20
  -5  -7  11   30.15    2.31
  -5   7  11   34.94    2.12
  -5   7  11   29.69    2.26
   5  -7 -10   26.53    2.17
  -5   7  10   27.77    2.11
  -5  -7  10   28.85    2.20
  -5  -7   9   12.18    1.92
  -5   7   9    7.44    2.07
  -5   7   9    7.75    1.87
  -5   7   8   80.93    3.48
   5   7  -8   71.72    4.65
  -5   7   8   77.98    3.57
  -5  -7   8   66.04    3.53
   5   7  -8   60.88    3.15
  -5   7   7   29.57    2.33
   5   7  -7   30.87    1.93
   5   7  -7   29.63    4.03
  -5   7   7   30.55    2.44
  -5  -7   7   30.48    2.60
   5  -7  -6   68.72    5.25
  -5   7   6   66.91    3.27
   5   7  -6   60.45    2.94
  -5   7   6   55.80    5.65
  -5   7   6   65.26    3.34
   5   7  -6   52.53    4.65
  -5  -7   6   60.88    3.39
   5  -7  -6   64.38    2.92
   5  -7  -5   14.19    4.13
  -5   7   5   14.63    1.96
  -5   7   5   12.09    2.12
   5   7  -5   14.43    1.60
  -5   7   5   11.00    4.43
   5   7  -5   13.05    4.09
   5  -7  -5   11.17    1.54
  -5  -7   5   13.36    2.31
   5  -7  -4   67.70    5.76
   5   7  -4   75.11    3.83
   5   7  -4   67.67    6.71
  -5   7   4   72.30    6.46
   5   7  -4   80.53    3.55
   5   7  -4   88.96    5.30
  -5   7   4   83.83    3.92
  -5  -7   4   84.29    3.95
   5  -7  -4   84.29    3.56
   5  -7  -3    0.45    3.88
   5   7  -3    1.14    1.95
  -5   7   3    0.70    2.04
   5   7  -3    4.42    4.74
  -5   7   3    1.17    4.44
   5   7  -3    0.17    1.42
   5   7  -3    6.22    4.26
   5  -7  -3    1.49    1.44
   5   7  -2  189.16    7.78
   5   7  -2  172.97   10.79
   5  -7  -2  207.46    7.79
  -5   7   2  200.71    8.00
   5   7  -2  187.73    7.96
   5   7  -2  197.21    8.82
   5  -7  -2  213.93    9.93
   5   7  -1   62.17    2.99
  -5   7   1   61.26    6.00
   5   7  -1   69.64    6.52
   5  -7  -1   73.90    3.05
  -5   7   1   67.23    3.37
   5   7  -1   56.49    3.37
   5   7  -1   72.92    5.20
   5  -7  -1   65.79    5.40
   5  -7   0  176.11    8.44
  -5   7   0  226.12   10.87
  -5   7   0  198.24    7.94
   5   7   0  183.91    8.02
   5   7   0  213.08    8.94
  -5  -7   0  212.88    8.00
   5  -7   1    9.06    4.05
   5  -7   1    8.11    3.46
   5   7   1    6.62    4.79
  -5   7  -1    6.51    4.50
   5   7   1    5.65    2.05
   5   7   1    8.89    2.00
  -5  -7  -1    8.15    2.17
  -5  -7  -2  106.18    4.47
   5  -7   2   95.98    4.12
   5   7   2   83.46    8.33
   5  -7   2  102.44    6.50
   5  -7   2  102.18    5.28
   5   7   2   95.41    4.13
  -5   7  -2   98.75    7.20
   5   7   2   99.58    4.41
   5   7   2   93.61    4.43
  -5  -7  -3   87.05    4.16
   5  -7   3   87.20    3.82
   5   7   3   71.18    8.03
   5  -7   3   85.13    6.10
   5  -7   3   82.47    5.06
   5   7   3   91.53    3.85
   5  -7   3   81.82    4.63
   5   7   3   89.51    4.10
   5   7   3   88.25    4.12
  -5  -7  -4   36.86    2.78
   5  -7   4   40.97    2.20
   5  -7   4   40.10    4.01
   5   7   4   41.76    7.22
   5  -7   4   38.25    4.73
   5   7   4   33.40    2.60
   5  -7   4   34.40    3.31
  -5   7  -4   41.89    5.21
   5   7   4   38.93    2.23
  -5  -7  -5    0.99    2.27
   5   7   5    5.90    1.56
   5  -7   5    3.10    3.69
   5  -7   5    4.06    1.57
   5  -7   5    3.02    2.79
   5   7   5    1.22    2.03
  -5  -7  -6   14.12    2.37
   5   7   6   15.95    2.43
   5  -7   6   19.74    3.92
   5  -7   6   22.14    1.77
   5   7   6   19.13    1.73
   5   7   6   18.01    2.17
   5  -7   6   17.50    2.90
   5   7   6   19.46    2.23
   5  -7   7   64.31    4.89
   5   7   7   74.68    3.69
   5   7   7   70.88    3.53
   5  -7   7   72.81    4.08
   5   7   7   69.08    3.61
   5  -7   7   74.80    3.26
   5   7   8   16.68    2.35
   5  -7   8   17.62    3.92
   5   7   8   16.53    2.00
   5  -7   8   17.80    2.74
   5   7   8   15.81    2.20
   5  -7   8   17.28    1.64
   5   7   9   43.82    2.72
   5   7   9   38.63    2.92
   5  -7   9   36.26    2.15
   5   7   9   38.42    2.63
   5  -7   9   40.78    3.05
   5   7   9   40.63    2.44
   5   7  10   21.09    2.35
   5   7  10   17.58    2.16
   5  -7  10   20.21    2.66
   5   7  10   22.09    1.82
   5  -7  11   33.53    2.76
   5   7  11   33.22    2.37
   5  -7  12    5.28    2.16
   5   7  12    3.54    1.63
   5  -7  13    4.50    1.90
   5   7  13    4.50    1.35
  -5  -8  13    1.99    1.53
   5  -8 -13    3.59    1.08
  -5  -8  13    2.51    1.88
  -5  -8  12    1.84    1.75
  -5   8  12    1.99    1.21
  -5  -8  12    1.55    1.72
  -5   8  12    2.27    1.11
   5  -8 -12    2.87    1.23
  -5  -8  12    2.14    2.32
  -5  -8  11   26.58    2.30
  -5   8  11   31.51    1.82
  -5  -8  11   34.62    2.13
   5  -8 -11   29.59    1.83
  -5  -8  10    9.15    1.94
  -5  -8  10    9.77    1.72
  -5   8  10    5.38    1.37
   5  -8 -10    6.78    1.39
  -5  -8   9   57.55    3.44
  -5   8   9   76.77    3.25
  -5  -8   9   80.48    3.23
  -5   8   9   69.83    3.17
   5  -8  -9   61.93    3.08
  -5   8   8   15.73    1.77
  -5  -8   8   17.83    1.83
  -5   8   8   13.70    1.66
   5  -8  -8   14.55    1.54
  -5   8   7    7.91    1.74
  -5   8   7    6.21    1.54
   5   8  -7    6.57    1.40
   5   8  -6   33.34    2.01
  -5   8   6   35.35    2.15
   5  -8  -6   33.05    1.76
  -5  -8   6   29.50    2.55
   5   8  -5    2.88    1.36
  -5  -8   5    0.82    2.10
  -5   8   5    0.58    1.76
  -5   8   5    3.71    1.53
   5   8  -4   20.54    1.63
  -5   8   4   21.98    2.03
  -5  -8   4   17.03    2.26
   5  -8  -4   21.58    1.54
  -5   8   4   21.72    1.78
   5   8  -3    7.83    1.39
   5  -8  -3    6.40    1.26
  -5   8   3    8.75    1.83
   5   8  -3    5.23    1.84
  -5   8   3    5.27    1.54
   5   8  -2   12.24    1.47
   5  -8  -2   10.34    1.31
  -5   8   2   11.81    1.85
   5   8  -2   11.48    1.94
   5   8  -1   15.64    1.46
   5  -8  -1   10.60    1.33
  -5  -8   1   15.25    2.07
  -5   8   1   10.10    1.79
   5   8  -1    9.95    1.96
   5   8   0   48.65    2.93
  -5  -8   0   59.67    2.96
   5  -8   1   39.22    3.60
   5  -8   1   38.72    2.13
   5   8   1   37.75    2.50
  -5  -8  -1   46.25    2.62
   5   8   2    4.57    1.42
   5  -8   2    3.35    3.17
   5  -8   2    5.67    1.38
   5  -8   2    6.38    1.27
  -5  -8  -2    5.13    2.00
   5   8   2    3.96    1.83
   5  -8   3   12.62    3.23
   5   8   3    9.49    1.89
  -5  -8  -3   13.86    2.10
   5   8   3   10.80    1.53
  -5  -8  -4   41.42    2.72
   5   8   4   45.30    2.30
   5  -8   4   41.15    3.71
   5   8   4   44.32    2.55
   5   8   4   38.16    2.62
   5   8   5    2.65    1.42
   5  -8   5    4.73    1.36
   5  -8   5    4.27    3.16
   5  -8   5    4.22    2.34
   5   8   5    3.08    1.88
  -5   8  -6   13.09    1.44
   5  -8   6   19.08    3.30
   5  -8   6   20.95    2.46
   5   8   6   17.57    2.05
   5  -8   6   22.99    1.54
   5  -8   7    8.09    3.15
   5  -8   7   11.14    1.34
   5   8   7    4.06    1.86
   5   8   7    4.00    1.66
   5  -8   7    7.14    2.24
   5   8   8    6.37    2.01
   5  -8   8    6.00    1.26
   5   8   8    4.81    1.51
   5  -8   8    2.33    2.13
   5   8   9    4.69    1.80
   5   8   9    1.72    1.40
   5  -8   9    0.09    1.97
   5   8  10    0.90    1.55
   5  -8  10    1.94    1.86
   5  -8  11   27.05    1.97
   5   8  11   24.24    1.60
  -5  -9   9   27.56    1.71
  -5  -9   9   26.58    2.39
  -5  -9   8   12.74    1.48
  -5   9   8    6.97    1.27
  -5   9   7   26.79    1.64
  -5   9   7   25.39    1.48
   5   9  -6   26.85    1.62
  -5   9   6   27.18    1.73
  -5  -9   6   21.98    1.60
  -5   9   6   24.44    1.51
   5  -9  -5   17.45    1.13
  -5  -9   5   16.47    1.43
  -5   9   5   15.41    1.37
  -5   9   5   18.10    1.56
   5   9  -5   17.55    1.46
   5  -9  -4    4.42    0.94
  -5   9   4    5.06    1.40
  -5   9   4    4.15    1.17
   5   9  -4    5.20    1.25
   5  -9  -3    0.54    0.94
  -5   9   3    0.12    1.32
   5   9  -3   -0.70    1.20
   5  -9  -2   15.66    1.21
   5   9  -2   17.03    1.42
   5  -9  -1    0.01    1.00
   5   9  -1    0.66    1.22
   5  -9   0    7.92    1.08
   5   9   0    7.08    1.55
   5  -9   1    0.42    1.01
   5   9   1   -0.41    1.49
   5  -9   2    2.54    1.05
   5   9   2    1.22    1.26
  -5   9  -2    2.77    1.21
   5   9   2    2.23    1.46
   5   9   3    5.65    1.50
   5   9   3    7.72    1.36
  -5   9  -3   10.68    1.24
  -5  -9  -3    6.85    1.22
   5   9   4   26.05    1.80
  -5  -9  -4   21.74    1.51
  -5   9  -4   26.47    1.50
   5   9   4   24.62    1.62
  -5  -9  -5    1.79    0.99
   5   9   5    1.21    1.34
   5  -9   5    4.41    1.06
   5  -9   6   32.08    1.66
   5   9   7    2.90    1.16
   5  -9   7    4.68    0.97
   5   9   8    6.56    1.24
   5 -10  -4    1.80    0.45
  -5 -10   4    2.09    0.72
  -5 -10   3   36.30    1.56
   5 -10  -3   32.08    1.44
   5 -10  -2   23.70    1.20
   5 -10  -2   31.12    1.26
   5 -10  -1    6.11    0.58
  -5 -10   1    4.92    0.83
  -5 -10   0   10.54    0.95
   5 -10   0   16.03    0.90
   5 -10   1   12.43    0.72
  -5 -10  -1    8.72    0.90
  -5 -10  -2   10.59    0.76
   5 -10   2   11.32    0.81
  -6   0  21    0.77    1.66
  -6   0  20   59.98    3.12
  -6   0  20   66.37    3.36
   6   0 -19   -1.25    2.55
  -6   0  19    0.57    1.82
   6   0 -18  148.57    7.41
  -6   0  18  186.40    7.26
   6   0 -17    2.10    3.37
  -6   0  17    1.14    3.02
  -6   0  16   61.76    9.10
  -6   0  16   61.52    4.08
  -6   0  15    1.54    4.47
   6   0 -15    1.98    2.18
  -6   0  15    4.91    7.86
  -6   0  14   87.36    5.86
   6   0 -14   96.75    4.36
  -6   0  14   80.62    9.00
  -6   0  13   -0.52    4.05
   6   0 -13    0.30    2.08
  -6   0  13    1.88    6.60
  -6   0  13   -4.87    6.70
  -6   0  12    5.36    3.64
   6   0 -12    7.51    1.99
  -6   0  12    7.70    6.19
  -6   0  11    0.74    3.19
   6   0 -11    0.34    1.78
  -6   0  11    5.22    5.53
  -6   0  10   29.49    3.18
  -6   0  10   32.59    6.09
  -6   0   9   -3.97    5.64
   6   0  -7    1.49    3.77
   6   0  -6  871.67   33.97
   6   0  -5    6.13    3.62
   6   0  -4   58.80    4.23
   6   0  -3    0.43    2.78
   6   0  -2  868.80   37.50
   6   0  -2 1056.21   37.43
   6   0  -1    2.62    2.14
   6   0  -1    2.98    3.73
   6   0  -1    3.53    2.53
   6   0   0   80.52    5.09
   6   0   1    1.80    3.76
   6   0   2  334.70   14.70
   6   0   2  365.60   14.43
   6   0   3    3.73    4.64
   6   0   3    2.98    4.14
   6   0   4  956.98   38.40
   6   0   4  989.92   38.00
   6   0   5    1.59    4.80
   6   0   5    0.16    2.36
   6   0   6 1414.83   51.43
   6   0   6 1296.04   50.12
   6   0   7    2.46    2.02
   6   0   8   16.06    2.20
   6   0   8   13.96    2.08
   6   0   8   13.68    2.63
   6   0   8   13.90    2.16
   6   0   9   -0.03    2.08
   6   0   9    1.01    3.12
   6   0   9    2.62    2.35
   6   0   9    1.63    2.17
   6   0   9    0.38    2.38
   6   0   9    2.33    2.71
   6   0   9    1.54    2.18
   6   0  10 2408.16   86.58
   6   0  10 2223.29   86.69
   6   0  10 2111.19   88.58
   6   0  10 2316.29   86.58
   6   0  10 2136.23   86.71
   6   0  10 2216.34   86.61
   6   0  10 2321.19   86.72
   6   0  11   -0.84    3.02
   6   0  11    1.04    3.74
   6   0  11   -0.13    7.73
   6   0  11   -6.49    2.79
   6   0  11   -1.75    3.08
   6   0  11    0.20    2.59
   6   0  12   20.55    3.99
   6   0  12   21.90    3.39
   6   0  12   24.66    3.40
   6   0  12   25.28    2.96
   6   0  12   14.07    8.06
   6   0  12   22.14    3.21
   6   0  12   16.89    2.98
   6   0  13   -0.06    3.31
   6   0  13    2.77    3.34
   6   0  13   -3.60    3.89
   6   0  13   -2.12    8.45
   6   0  13   -1.13    2.78
   6   0  13   -1.55    2.96
   6   0  13    2.72    2.75
   6   0  14   98.22    4.94
   6   0  14  109.83    5.30
   6   0  14   98.68    4.89
   6   0  14   96.77    5.57
   6   0  14  111.72    5.37
   6   0  14   94.95    5.09
   6   0  15    1.58    2.50
   6   0  15   -1.85    3.18
   6   0  15    0.05    3.49
   6   0  15   -2.71    3.32
   6   0  15    0.17    2.68
   6   0  16   11.46    3.24
   6   0  16    5.65    2.30
   6   0  17   -2.44    2.49
   6   0  17   -0.70    2.09
   6   0  18   12.59    2.17
   6   0  19    1.48    1.58
  -6   1  21    6.28    1.70
  -6  -1  20   39.06    2.58
  -6   1  20   42.10    2.31
  -6  -1  20   39.77    2.26
  -6  -1  19   26.80    2.70
  -6   1  19   28.51    2.14
  -6  -1  19   21.79    2.07
   6  -1 -19   19.50    2.72
  -6  -1  19   30.94    2.92
  -6  -1  18  322.14   12.37
   6  -1 -18  314.51   12.46
  -6  -1  18  316.02   12.18
  -6  -1  17  149.82    7.21
   6  -1 -17  146.00    5.96
  -6  -1  17  159.82    6.61
  -6   1  17  148.43    6.10
  -6  -1  17  140.50    6.06
  -6  -1  16  368.23   13.93
   6  -1 -16  343.37   13.22
  -6  -1  16  347.70   13.30
  -6   1  16  299.98   13.33
   6   1 -16  295.39   13.69
  -6  -1  16  386.88   13.60
   6   1 -15   23.70    3.95
   6  -1 -15   30.79    2.56
  -6  -1  15   32.32    4.49
  -6  -1  15   33.34    7.94
  -6  -1  15   25.84    2.39
   6   1 -14  653.83   25.96
   6  -1 -14  639.48   25.58
  -6  -1  14  723.18   25.95
  -6  -1  14  744.84   28.89
  -6   1  14  618.16   29.12
  -6   1  14  694.33   29.34
   6  -1 -13  148.81    6.44
  -6   1  13  155.03   10.85
  -6  -1  13  162.34   10.28
  -6  -1  13  167.89    7.29
  -6  -1  12    1.99    5.98
  -6   1  12   -2.31    6.60
  -6   1  12    0.28    3.76
   6   1 -12    2.67    1.96
   6  -1 -12    1.73    1.98
  -6   1  11   95.75    5.28
  -6   1  11  110.99    8.00
  -6   1  11  109.87    8.83
  -6  -1  11  103.07    7.72
  -6   1  11  107.04    4.21
   6   1 -11   99.24    4.34
   6  -1 -11   89.19    4.34
  -6  -1  10    3.17    5.33
  -6   1  10   10.00    6.22
  -6   1  10    6.95    5.04
  -6   1  10    6.44    1.43
   6  -1 -10    8.32    1.73
  -6  -1   9   91.46    6.89
  -6   1   9   79.07    6.35
  -6   1   9   75.57    3.38
   6   1  -8  714.26   25.69
  -6  -1   8  785.82   27.18
   6  -1  -7  130.25    6.17
   6   1  -7  111.05    6.46
   6  -1  -6 1222.39   43.96
   6   1  -6 1102.67   43.89
   6  -1  -6 1082.57   43.98
   6  -1  -5   42.70    3.70
   6  -1  -5   41.53    4.52
   6   1  -5   45.59    4.30
   6  -1  -4   71.02    4.17
   6   1  -4   79.66    4.55
   6  -1  -3  124.66    5.71
   6   1  -3  110.86    5.88
   6  -1  -3  121.70    6.18
   6  -1  -2   21.42    2.64
   6  -1  -2   30.97    4.61
   6   1  -2   39.98    3.33
   6   1  -2   36.10    3.28
   6  -1  -2   28.43    3.34
   6   1  -1 1680.73   63.40
   6  -1  -1 1661.91   63.49
   6  -1  -1 1592.11   62.90
   6   1  -1 1441.24   62.88
   6   1   0  324.12   13.95
   6  -1   0  346.68   14.65
   6   1   1   36.22    5.15
   6   1   1   43.76    4.03
   6  -1   1   44.05    3.19
   6  -1   1   31.42    5.91
   6  -1   2 1098.30   44.05
   6  -1   2 1150.72   44.34
   6   1   2 1043.94   44.37
   6  -1   2 1225.69   45.06
   6   1   2 1227.27   44.46
   6  -1   2 1248.14   44.54
   6   1   3  591.23   24.67
   6  -1   3  573.89   24.40
   6  -1   3  667.48   25.31
   6   1   3  689.85   24.67
   6  -1   3  618.62   24.69
   6   1   4   56.93    5.62
   6  -1   4   73.41    4.55
   6  -1   4   64.30    6.68
   6   1   4   76.97    5.17
   6  -1   4   82.84    5.73
   6   1   5  118.15    7.12
   6  -1   5  114.95    5.92
   6   1   5  128.82    6.49
   6   1   5  109.87    5.21
   6  -1   5  123.37    5.32
   6   1   6    1.89    4.43
   6   1   6    0.59    3.72
   6   1   6    3.05    2.17
   6  -1   6    2.42    2.17
   6   1   7  559.63   25.20
   6   1   7  620.40   23.83
   6  -1   7  629.92   23.86
   6   1   8  835.04   32.20
   6  -1   8  828.09   32.30
   6   1   8  800.49   32.22
   6  -1   8  875.48   32.40
   6   1   8  850.89   32.22
   6  -1   8  820.44   32.23
   6  -1   8  842.64   32.36
   6  -1   8  854.90   32.28
   6   1   8  852.30   32.39
   6  -1   8  832.19   32.29
   6   1   8  871.37   32.25
   6   1   8  829.34   32.33
   6  -1   8  907.55   32.39
   6   1   9    0.16    2.13
   6  -1   9   -0.49    2.58
   6   1   9   -0.43    2.35
   6   1   9    1.78    3.08
   6  -1   9    2.57    3.31
   6  -1   9   -0.58    6.31
   6   1   9    1.40    3.56
   6  -1   9   -0.77    2.17
   6  -1   9    1.29    3.38
   6   1   9    2.68    2.16
   6  -1   9    0.70    2.30
   6   1   9    1.83    2.64
   6  -1   9    0.71    2.81
   6  -1   9   -0.17    2.58
   6  -1   9    0.18    2.55
   6   1   9    0.21    2.13
   6  -1   9    2.25    2.18
   6   1  10  367.33   14.78
   6  -1  10  374.31   14.86
   6   1  10  370.83   14.70
   6   1  10  377.82   14.71
   6  -1  10  358.24   14.79
   6  -1  10  356.38   14.74
   6   1  10  377.37   14.95
   6  -1  10  376.54   15.06
   6  -1  10  437.66   18.58
   6  -1  10  371.52   14.87
   6   1  10  384.65   14.77
   6   1  10  372.84   15.14
   6  -1  10  371.90   15.08
   6  -1  10  402.78   14.84
   6  -1  10  363.45   14.89
   6   1  10  394.77   14.86
   6  -1  10  412.22   14.91
   6   1  11   56.27    3.55
   6   1  11   55.18    3.76
   6  -1  11   62.08    4.02
   6  -1  11   60.84    4.68
   6  -1  11   55.13    3.92
   6   1  11   57.37    3.48
   6  -1  11   55.80    3.69
   6   1  11   58.51    4.24
   6  -1  11   57.49    9.54
   6  -1  11   62.19    3.97
   6  -1  11   58.86    4.83
   6   1  11   58.08    3.80
   6  -1  11   55.85    3.80
   6   1  11   56.91    3.64
   6  -1  11   60.85    3.68
   6   1  12  787.53   29.66
   6  -1  12  777.41   29.77
   6  -1  12  797.65   29.74
   6   1  12  760.64   29.84
   6  -1  12  785.32   29.98
   6  -1  12  751.97   29.95
   6   1  12  779.03   29.68
   6  -1  12  787.15   29.73
   6  -1  12  773.74   29.85
   6   1  12  814.80   29.79
   6   1  12  738.46   29.85
   6  -1  12  776.01   29.88
   6  -1  13    5.42    3.41
   6   1  13    3.47    3.47
   6   1  13    5.33    3.17
   6  -1  13    8.00    4.09
   6   1  13   -4.12    7.71
   6  -1  13    6.02    4.37
   6  -1  13    7.07    2.94
   6   1  13    6.67    2.57
   6   1  13    5.52    2.90
   6  -1  13    8.52    3.13
   6   1  13    9.30    2.84
   6  -1  13    6.86    2.78
   6  -1  14   -1.26    3.40
   6   1  14    0.43    2.50
   6  -1  14    1.05    2.83
   6  -1  14    2.43    3.94
   6   1  14   -3.64    3.17
   6  -1  14    1.27    2.96
   6   1  14    1.37    2.72
   6   1  14    2.66    2.79
   6   1  15    1.53    2.38
   6  -1  15   -0.37    2.69
   6  -1  15    2.99    3.68
   6   1  15    4.91    3.15
   6   1  15    1.15    2.62
   6   1  15    1.74    3.01
   6  -1  15    0.46    3.18
   6  -1  15    3.07    3.40
   6   1  16    7.01    2.97
   6  -1  16    4.87    2.93
   6   1  16    9.84    2.92
   6  -1  16    7.21    3.32
   6  -1  16    2.98    2.48
   6   1  16    5.73    2.27
   6  -1  17   26.51    2.76
   6   1  17   21.51    2.19
   6  -1  18    8.53    3.08
   6  -1  18    4.94    2.13
   6   1  18    5.13    2.04
   6   1  19   17.29    1.67
   6  -2 -20    4.83    1.94
  -6  -2  20    7.34    2.29
  -6   2  20    5.79    1.60
  -6  -2  19   18.37    2.84
   6  -2 -19   16.63    2.61
  -6   2  19   21.50    2.01
  -6  -2  18    0.25    3.89
  -6  -2  18    1.65    2.61
   6  -2 -18   -0.46    1.73
  -6  -2  18    2.13    2.95
  -6  -2  18    1.20    1.89
  -6   2  18    1.29    1.81
  -6  -2  17   22.43    4.16
  -6  -2  17   16.50    3.00
  -6  -2  17   17.97    3.32
  -6   2  17   21.61    2.13
  -6  -2  17   15.33    2.20
   6  -2 -17   18.11    2.15
  -6  -2  16   44.97    3.80
  -6  -2  16   36.19    2.60
  -6  -2  16   38.62    4.39
  -6  -2  16   33.68    3.43
   6  -2 -16   41.02    2.69
   6   2 -15   46.15    4.46
   6  -2 -15   66.22    3.27
  -6  -2  15   57.52    3.87
  -6  -2  15   73.79    8.36
  -6  -2  15   73.34    4.71
  -6  -2  15   44.02    3.03
   6   2 -14    2.80    3.76
   6  -2 -14    5.94    2.35
  -6  -2  14    3.71    3.90
  -6   2  14    0.79    1.84
  -6   2  14    1.61    1.69
  -6  -2  14    1.25    2.00
  -6  -2  14    7.84    6.95
  -6   2  13  276.91   11.40
   6   2 -13  308.45   12.03
   6  -2 -13  298.71   11.47
   6   2 -12   47.17    4.10
  -6   2  12   44.12    7.98
  -6   2  12   42.06    2.54
   6  -2 -12   46.28    2.78
   6   2 -11   17.80    3.38
  -6   2  11   17.01    7.29
  -6   2  11   21.46    6.69
  -6   2  11   19.39    1.83
  -6  -2  11   20.26    2.68
   6  -2 -11   18.85    2.09
   6   2 -10   80.04    4.21
   6  -2 -10   63.11    3.29
  -6   2  10   66.34    8.22
  -6   2  10   75.34    7.02
  -6   2  10   72.75    3.21
  -6  -2  10   70.05    3.56
  -6  -2   9  153.63    7.71
   6  -2  -9  146.02    6.60
  -6   2   9  160.51    9.34
  -6  -2   9  175.00    8.83
   6  -2  -9  170.27    7.52
  -6   2   9  175.06    6.59
  -6  -2   9  172.88    6.66
   6  -2  -8   72.64    4.40
  -6  -2   8   77.34    5.81
  -6   2   8   65.97    6.28
   6   2  -8   72.38    4.84
  -6  -2   8   77.13    3.45
   6  -2  -7    8.64    2.78
  -6   2   7    6.91    5.06
  -6  -2   7    9.28    4.68
   6   2  -7   10.33    3.70
  -6  -2   7    7.86    1.83
  -6   2   6  200.75   10.58
   6  -2  -6  232.12    9.36
   6   2  -6  207.60    9.61
  -6   2   5  917.11   37.77
   6  -2  -5  965.21   37.21
   6   2  -5  979.68   37.28
  -6   2   4 1081.64   39.87
   6  -2  -4 1112.03   39.44
   6  -2  -4 1052.62   40.27
  -6   2   3 1132.96   44.57
   6  -2  -3 1279.36   45.24
   6  -2  -3 1233.22   44.35
   6   2  -3 1223.40   44.38
  -6   2   2   80.18    5.73
   6  -2  -2   93.35    6.70
   6  -2  -2   76.25    5.90
   6  -2  -2   88.90    4.55
   6   2  -2   78.41    4.80
  -6   2   1    4.86    4.10
   6   2  -1   11.42    5.04
   6  -2  -1    6.41    4.15
   6  -2  -1    7.61    2.70
   6  -2  -1    8.35    4.91
   6   2  -1    8.39    3.05
   6  -2   0   57.75    5.30
   6  -2   0   43.95    4.95
   6   2   0   63.91    5.88
   6  -2   1  296.17   12.97
   6   2   1  299.80   13.12
   6   2   1  309.30   13.57
   6  -2   1  315.80   12.65
   6  -2   2  198.66    8.66
   6  -2   2  209.52    8.59
   6   2   2  192.22    8.74
   6  -2   3    4.18    3.03
   6   2   3   -5.77    4.75
   6   2   3   -3.32    3.66
   6  -2   4  265.49   10.73
   6   2   4  269.75   11.11
   6  -2   5    5.84    2.72
   6   2   5   10.01    4.38
   6   2   5    9.27    1.70
   6   2   5   13.79    3.65
   6   2   6   21.46    4.56
   6  -2   6   16.08    2.69
   6   2   6   20.58    3.59
   6   2   6   12.74    2.05
   6   2   6   16.25    1.73
   6  -2   7  113.02    5.06
   6   2   7  101.51    7.02
   6  -2   7   97.40    5.43
   6   2   7  115.08    5.43
   6   2   7  116.14    5.09
   6   2   7  114.21    4.69
   6   2   7  106.06    4.83
   6   2   7  104.77    5.87
   6  -2   8  154.92    6.72
   6   2   8  143.56    6.48
   6  -2   8  148.28    6.55
   6   2   8  143.09    6.50
   6  -2   8  161.11    7.07
   6   2   8  143.27    8.90
   6  -2   8  160.67    6.71
   6   2   8  159.94    7.06
   6  -2   8  154.88    6.44
   6  -2   8  163.11    6.81
   6  -2   8  159.14    6.66
   6   2   8  179.11    6.45
   6   2   8  145.31    6.54
   6  -2   8  174.49    6.66
   6   2   9  475.64   17.80
   6  -2   9  474.06   17.97
   6   2   9  476.27   17.82
   6  -2   9  433.30   17.86
   6  -2   9  446.28   18.12
   6  -2   9  403.18   17.81
   6   2   9  445.83   18.13
   6  -2   9  474.71   17.93
   6  -2   9  444.28   18.01
   6  -2   9  453.59   18.04
   6   2   9  468.70   17.84
   6  -2   9  458.24   17.92
   6   2   9  427.20   17.87
   6  -2  10  371.47   14.77
   6   2  10  394.88   14.58
   6  -2  10  381.76   14.67
   6   2  10  367.71   14.56
   6  -2  10  366.68   15.02
   6   2  10  393.54   15.03
   6  -2  10  386.13   14.72
   6  -2  10  353.80   14.87
   6  -2  10  358.68   14.61
   6   2  10  378.25   14.60
   6  -2  10  356.96   14.81
   6  -2  10  370.06   14.69
   6   2  10  357.94   14.65
   6  -2  11   68.58    4.39
   6   2  11   62.72    3.90
   6   2  11   72.53    3.93
   6  -2  11   70.52    4.18
   6   2  11   66.57    3.73
   6  -2  11   65.20    4.91
   6   2  11   70.04    5.32
   6   2  11   65.83    4.04
   6  -2  11   78.43    4.38
   6  -2  11   66.69    4.31
   6   2  11   60.61    3.85
   6  -2  12    2.34    3.46
   6  -2  12    2.35    2.77
   6   2  12    4.66    2.85
   6   2  12   -5.22    7.73
   6   2  12    2.52    2.54
   6  -2  12    2.17    4.13
   6   2  12    3.49    4.64
   6  -2  12    4.45    3.12
   6  -2  12    5.74    3.29
   6  -2  12    8.90    3.14
   6   2  12    3.65    2.92
   6   2  12    3.66    2.71
   6  -2  13   17.21    3.58
   6  -2  13   20.59    4.28
   6   2  13   12.86    2.95
   6   2  13    3.24    7.37
   6  -2  13   15.67    3.16
   6   2  13   17.72    2.59
   6   2  13   19.75    4.77
   6  -2  13   15.64    3.30
   6   2  13   14.05    2.88
   6  -2  13   12.21    3.12
   6   2  13   12.07    2.79
   6  -2  14    7.33    3.06
   6   2  14    4.57    2.36
   6  -2  14    4.50    4.05
   6   2  14    1.70    2.87
   6  -2  14   -0.54    2.82
   6   2  14    4.98    2.61
   6   2  14    2.70    2.61
   6  -2  15   -0.60    3.80
   6   2  15    0.88    2.23
   6  -2  15    1.05    2.82
   6  -2  16   20.12    3.06
   6  -2  16   19.80    3.56
   6   2  16   13.31    2.18
   6  -2  17   10.53    2.58
   6  -2  17   16.09    3.70
   6  -2  17    9.59    2.89
   6   2  17   16.54    2.43
   6   2  17    9.05    1.88
   6   2  18    1.49    1.86
   6  -2  18    2.68    2.95
   6  -3 -20   23.61    2.16
  -6  -3  20   38.21    2.38
  -6   3  19    7.25    1.64
   6  -3 -19    9.62    1.41
  -6  -3  18    7.60    3.59
  -6   3  18    6.69    1.75
   6  -3 -18    6.68    1.68
  -6  -3  17   -0.04    3.74
   6  -3 -17    1.93    1.91
  -6   3  17    0.41    1.83
  -6  -3  16    0.62    3.70
   6   3 -16    0.91    3.20
  -6   3  16    0.58    1.91
  -6  -3  16    1.89    1.98
   6  -3 -16    5.42    2.11
   6   3 -15   30.43    4.03
   6  -3 -15   52.12    2.96
  -6   3  15   49.30    2.62
  -6   3  15   42.85    2.51
  -6  -3  15   53.89    4.29
  -6  -3  15   39.05    2.80
  -6   3  14  142.31   11.31
   6   3 -14  130.73    6.96
   6  -3 -14  155.29    6.22
   6  -3 -14  137.88    9.76
  -6   3  14  148.00    6.10
  -6   3  14  134.44    6.06
  -6  -3  14  153.70    6.13
  -6   3  13   48.63    8.58
   6  -3 -13   54.25    7.12
   6  -3 -13   48.20    3.10
  -6   3  13   48.49    2.91
  -6  -3  13   54.73    2.83
   6   3 -13   37.26    4.38
  -6   3  12   21.41    7.69
   6  -3 -12   20.23    2.42
  -6   3  12   25.11    2.31
  -6  -3  12   23.30    2.07
  -6  -3  12   20.31    2.92
   6   3 -12   16.65    3.81
   6  -3 -11   25.23    2.32
  -6   3  11   28.08    8.20
  -6  -3  11   24.63    2.63
  -6  -3  11   24.58    1.97
  -6   3  11   25.46    2.14
   6   3 -11   25.44    3.69
   6  -3 -10    1.00    1.86
  -6   3  10    0.18    1.66
  -6  -3  10    1.12    2.10
  -6   3  10   -2.97    7.14
   6   3 -10    3.26    3.25
   6  -3  -9  311.76   12.93
   6  -3  -9  333.91   13.80
  -6  -3   9  342.55   12.93
  -6   3   9  335.78   12.97
  -6   3   9  305.31   14.07
   6  -3  -8    0.97    4.35
   6  -3  -8    1.96    2.51
   6  -3  -8    1.56    1.57
  -6   3   8    3.10    1.52
  -6  -3   8    0.46    1.74
   6   3  -8    1.34    2.95
   6   3  -8    1.58    3.26
   6  -3  -7    1.76    2.46
   6  -3  -7   -1.27    4.57
   6  -3  -7   -0.23    1.55
  -6  -3   7    3.39    3.84
   6   3  -7    1.57    3.12
   6   3  -7    1.63    1.25
   6  -3  -6  565.13   20.39
   6  -3  -6  508.08   22.17
   6  -3  -6  547.47   21.18
  -6  -3   6  511.53   21.53
   6   3  -6  491.74   21.25
   6   3  -6  518.04   20.28
   6  -3  -5  122.50    7.57
   6  -3  -5  115.32    5.78
   6  -3  -5  117.25    4.85
   6   3  -5  118.08    4.68
   6  -3  -4   19.84    5.13
   6  -3  -4   18.07    2.83
   6  -3  -4   19.98    1.87
   6   3  -4   13.65    1.41
   6   3  -4   19.78    3.44
   6  -3  -3   80.38    6.63
   6  -3  -3   97.00    6.92
   6  -3  -3   84.69    6.40
   6  -3  -3   87.53    4.98
   6  -3  -3   83.66    4.11
   6   3  -3   97.31    4.04
   6   3  -3   94.31    5.38
   6   3  -3   95.82    3.84
   6  -3  -2   92.47    6.62
   6  -3  -2   89.08    6.70
   6  -3  -2   84.21    4.84
   6  -3  -2   85.79    5.98
   6  -3  -2   93.47    3.87
   6   3  -2   77.73    3.79
   6   3  -2   86.01    3.58
   6   3  -1  964.25   33.33
   6   3  -1  869.00   33.55
   6  -3  -1  943.51   33.32
   6  -3  -1  838.21   33.93
   6  -3  -1  827.18   33.84
   6   3  -1  817.77   32.45
   6   3  -1  848.96   32.38
   6   3   0   25.40    4.60
   6  -3   0    6.97    2.01
   6   3   0   12.14    4.66
   6   3   0   23.91    2.06
   6  -3   0    5.01    4.47
   6  -3   1  569.94   20.78
   6  -3   1  587.46   21.64
   6   3   1  512.82   20.79
   6   3   1  542.79   20.69
   6  -3   1  553.05   21.96
   6   3   2   -2.02    4.56
   6  -3   2    2.17    2.79
   6  -3   2    2.06    1.69
   6   3   2    1.54    1.70
   6   3   2    0.21    1.52
   6  -3   2    1.54    3.53
   6   3   2    0.60    1.29
   6   3   2   -0.50    3.27
   6   3   3  141.77    6.30
   6   3   3  151.00    6.22
   6   3   3  168.83    7.67
   6   3   3  162.93    6.16
   6  -3   3  170.00    7.36
   6   3   3  174.95    8.65
   6   3   4  326.37   12.02
   6   3   4  317.92   13.78
   6  -3   4  306.12   12.85
  -6  -3  -4  312.62   13.39
   6   3   4  328.94   13.20
   6   3   4  303.67   11.89
   6   3   4  297.43   11.93
   6   3   5  121.33    7.21
   6  -3   5  109.94    5.62
   6   3   5  109.24    4.55
   6   3   5  110.66    6.07
   6   3   5  108.50    4.51
  -6  -3  -5  129.64    6.66
   6  -3   6   51.90    3.88
   6  -3   6   47.61    3.69
   6   3   6   59.94    5.87
   6  -3   6   52.89    3.74
   6  -3   6   47.88    3.21
   6  -3   6   50.57    2.49
   6   3   6   51.76    2.54
   6   3   6   58.89    4.52
  -6  -3  -6   54.01    4.95
   6   3   7   11.88    3.81
   6  -3   7   21.09    2.63
   6  -3   7   19.56    3.63
   6  -3   7   20.56    3.33
   6  -3   7   18.30    2.82
   6   3   7   11.76    5.32
   6   3   7   16.62    3.41
   6  -3   7   20.15    2.61
   6  -3   7   16.65    1.64
   6  -3   7   19.23    2.76
   6   3   7   12.54    1.90
   6   3   7   11.67    1.63
   6  -3   8   44.70    4.33
   6  -3   8   48.60    3.43
   6  -3   8   46.41    3.40
   6  -3   8   52.01    3.99
   6   3   8   39.56    6.63
   6   3   8   44.86    3.20
   6   3   8   46.37    4.27
   6  -3   8   42.32    2.56
   6  -3   8   50.17    3.63
   6   3   8   59.83    2.86
   6  -3   9    3.42    3.04
   6  -3   9    8.55    3.76
   6   3   9   -1.81    6.41
   6  -3   9    3.60    2.95
   6   3   9    6.92    2.59
   6   3   9    6.62    4.00
   6  -3   9    6.35    3.18
   6   3   9    7.17    2.17
   6  -3  10    6.54    3.33
   6  -3  10    7.29    3.88
   6  -3  10    7.30    4.17
   6   3  10    7.27    2.66
   6   3  10    8.17    4.31
   6  -3  10    9.08    3.16
   6  -3  10    9.03    3.41
   6   3  10    7.95    2.98
   6  -3  10    5.21    2.71
   6  -3  10    7.22    3.35
   6   3  10    8.67    2.26
   6  -3  11  187.44    8.05
   6  -3  11  185.36    8.01
   6   3  11  179.72    7.64
   6  -3  11  186.95    8.42
   6  -3  11  185.72    8.44
   6   3  11  188.60    7.73
   6   3  11  203.50    8.60
   6  -3  11  184.04    8.09
   6  -3  11  175.68    7.75
   6   3  11  201.64    7.67
   6  -3  12    6.46    3.61
   6   3  12    7.52    3.26
   6   3  12   -2.56    7.43
   6  -3  12    6.09    3.36
   6   3  12    8.64    2.54
   6   3  12   11.96    4.62
   6   3  12    5.88    2.86
   6  -3  12    4.73    3.26
   6   3  12    4.13    2.51
   6   3  13   31.19    2.73
   6  -3  13   28.65    3.49
   6  -3  13   26.77    2.96
   6  -3  14   11.72    2.96
   6   3  14    9.71    2.30
   6   3  15    2.47    2.09
   6   3  16    7.00    1.91
   6  -3  17   14.79    2.68
   6   3  17   10.78    1.71
   6   3  18    1.51    1.53
  -6  -4  19    6.94    1.64
   6  -4 -19    7.57    1.22
  -6  -4  18   23.31    2.64
   6  -4 -18   22.18    1.78
  -6  -4  18   21.10    3.32
  -6  -4  18   18.03    2.27
  -6   4  18   19.30    1.79
   6  -4 -17  139.00    5.45
  -6  -4  17  146.39    6.26
  -6  -4  17  141.10    5.94
   6  -4 -16   41.55    2.59
  -6   4  16   33.50    2.41
  -6  -4  16   44.54    3.87
  -6  -4  16   43.33    3.49
   6  -4 -15    9.35    2.17
  -6   4  15    9.08    1.82
  -6   4  15    9.35    1.74
  -6  -4  15   10.60    3.29
   6  -4 -14    9.88    2.26
  -6   4  14    7.03    1.97
  -6   4  14    4.98    1.82
  -6  -4  14    8.95    3.37
   6   4 -14    1.41    3.38
   6  -4 -13    8.11    2.31
  -6   4  13    5.18    2.05
  -6  -4  13    4.20    2.70
  -6   4  13    3.01    7.62
   6  -4 -13    7.41    6.17
   6   4 -13    4.27    3.62
   6  -4 -12  773.93   33.26
   6  -4 -12  814.76   30.29
  -6   4  12  794.13   30.33
  -6  -4  12  771.74   30.28
   6   4 -12  753.51   30.55
  -6  -4  11   41.93    2.87
  -6   4  11   41.18    2.87
   6   4 -11   38.02    4.07
   6  -4 -11   41.03    6.72
  -6   4  11   51.53    8.92
   6   4 -10   10.42    3.54
  -6   4  10   13.18    1.98
  -6   4  10   12.34    2.25
  -6  -4  10   10.53    2.19
  -6   4  10    6.84    7.79
   6  -4 -10   13.94    5.80
   6   4  -9   17.59    3.46
  -6  -4   9   14.48    4.32
  -6   4   9   14.83    3.54
   6  -4  -9   11.02    1.82
  -6   4   9   12.38    2.15
  -6  -4   9   15.15    2.06
  -6   4   9   13.69    1.90
   6  -4  -9   10.06    5.37
   6  -4  -8   14.69    3.01
   6  -4  -8   15.46    1.74
  -6  -4   8   12.00    4.58
   6   4  -8   10.14    3.86
  -6   4   8   19.42    3.68
   6  -4  -8    8.76    5.21
   6   4  -8   17.00    3.29
   6   4  -7   29.42    3.42
   6   4  -7   24.15    2.83
  -6  -4   7   39.31    4.87
   6   4  -7   34.13    4.03
  -6   4   7   34.13    3.97
   6   4  -7   27.39    1.77
   6  -4  -7   29.06    2.05
   6  -4  -7   28.96    3.23
  -6   4   7   30.55    2.11
   6  -4  -7   31.66    5.16
   6  -4  -6   87.17    6.60
   6  -4  -6   82.64    3.49
   6  -4  -6   83.89    4.71
  -6   4   6   70.76    5.51
   6   4  -6   68.95    5.08
   6   4  -6   67.42    3.28
  -6  -4   6   76.60    5.62
  -6   4   6   81.49    3.50
   6   4  -6   94.87    4.44
   6  -4  -5   20.92    4.47
   6  -4  -5   24.00    3.06
   6  -4  -5   19.37    1.78
   6  -4  -5   19.17    4.56
  -6  -4   5   19.31    4.14
   6   4  -5   17.66    1.45
  -6   4   5   19.97    1.81
   6   4  -5   19.95    3.19
   6  -4  -4   11.57    4.18
   6  -4  -4   15.22    1.65
   6  -4  -4   14.22    2.88
  -6  -4   4   11.86    3.95
   6   4  -4   15.15    1.34
   6   4  -4   12.93    1.70
  -6   4   4   15.40    1.69
   6  -4  -4   15.54    4.71
   6  -4  -3    2.67    3.87
   6  -4  -3    2.77    2.61
   6  -4  -3    2.18    1.53
   6   4  -3    2.17    1.14
   6   4  -3    3.34    3.02
   6   4  -3    2.65    1.49
   6  -4  -3    1.34    4.49
   6  -4  -2   90.98    4.56
   6   4  -2   59.21    5.14
   6  -4  -2   78.16    3.37
   6  -4  -2   77.03    5.73
   6   4  -2   72.20    3.14
   6   4  -2   53.35    4.96
   6   4  -2   74.02    3.34
   6  -4  -2   81.73    6.15
   6   4  -1    9.92    1.77
   6  -4  -1   13.66    2.82
  -6  -4   1   15.23    3.80
   6   4  -1   12.41    1.28
   6   4  -1    6.99    3.25
   6   4  -1   11.77    1.61
   6  -4  -1   12.68    4.37
   6   4   0   10.43    1.69
   6   4   0    5.41    4.19
  -6  -4   0    7.90    3.66
   6   4   0    5.99    1.56
   6  -4   0    2.58    3.91
  -6  -4  -1    7.75    3.76
   6   4   1    4.84    1.19
   6   4   1    4.91    1.64
   6  -4   1    5.45    3.66
   6   4   1    3.69    4.20
   6  -4   1    6.62    2.70
   6   4   2   -0.07    4.63
   6  -4   2    0.66    2.68
   6   4   2    1.78    1.54
  -6  -4  -2   -0.71    3.83
   6   4   2   -0.07    1.19
   6   4   3   53.13    4.78
   6   4   3   68.57    2.89
  -6  -4  -3   66.88    5.35
   6  -4   3   71.76    4.01
   6   4   3   55.47    3.59
   6   4   3   68.21    6.05
   6  -4   3   78.55    4.51
   6   4   3   60.67    3.01
   6  -4   3   75.21    3.84
   6   4   3   63.33    3.09
  -6   4  -4   40.88    4.43
   6   4   4   43.47    2.18
  -6  -4  -4   40.42    4.98
   6   4   4   40.29    4.44
   6  -4   4   38.68    3.59
   6  -4   4   41.14    3.47
   6   4   4   51.85    5.90
   6  -4   4   45.49    3.81
   6  -4   4   42.51    2.19
   6   4   4   41.88    2.35
   6  -4   4   45.48    3.23
   6   4   4   44.02    4.21
   6   4   4   43.69    2.46
  -6  -4  -5   21.55    4.74
   6   4   5   22.44    4.16
  -6   4  -5   22.22    3.93
   6   4   5   26.42    1.79
   6  -4   5   19.93    2.84
   6  -4   5   20.52    3.25
   6  -4   5   24.31    3.40
   6   4   5   33.00    5.86
   6  -4   5   27.96    1.73
   6  -4   5   22.11    3.02
   6   4   5   20.94    1.90
   6   4   5   23.46    2.02
   6  -4   6   17.21    2.94
   6  -4   6   17.34    3.36
   6  -4   6   14.41    3.21
   6   4   6   15.32    5.98
   6  -4   6   16.82    1.63
   6   4   6   12.19    1.79
   6  -4   6   16.95    2.95
  -6  -4  -6   12.26    4.70
   6   4   6   14.40    4.20
  -6   4  -6   18.34    3.86
   6  -4   7   28.77    3.30
   6  -4   7   31.59    3.68
   6   4   7   32.64    6.76
   6  -4   7   31.29    3.51
   6  -4   7   30.90    2.01
   6   4   7   28.52    2.14
   6   4   7   18.07    4.62
   6  -4   8   -0.18    3.60
   6   4   8    0.12    6.75
   6   4   8    2.60    2.78
   6  -4   8    2.50    1.65
   6  -4   8    0.23    4.16
   6  -4   8    2.56    3.14
   6   4   8    0.21    2.08
   6   4   8    2.46    1.77
   6   4   9   65.64    3.86
   6  -4   9   62.57    4.23
   6  -4   9   60.45    5.11
   6  -4   9   61.29    4.57
   6   4   9   49.28    7.91
   6  -4   9   53.42    3.08
   6   4   9   67.30    4.89
   6   4   9   66.14    3.85
   6   4   9   66.93    3.11
   6   4   9   59.29    3.45
   6   4  10  301.78   11.50
   6  -4  10  280.05   11.69
   6   4  10  274.44   11.46
   6  -4  10  277.61   11.86
   6   4  10  295.48   11.99
   6   4  10  279.59   11.45
   6  -4  10  289.36   11.80
   6   4  10  306.20   11.47
   6  -4  11  180.21    8.02
   6   4  11  186.44    7.74
   6   4  11  175.91    7.63
   6  -4  11  166.21    7.64
   6  -4  11  185.53    8.10
   6   4  11  193.43    7.62
   6   4  11  184.20    7.61
   6  -4  11  184.10    8.27
   6  -4  12   28.99    4.10
   6   4  12   20.90    2.67
   6   4  12   18.85    3.09
   6  -4  12   24.80    3.71
   6  -4  12   21.82    3.45
   6  -4  13   93.09    5.09
   6   4  13  102.93    4.86
   6  -4  13  102.53    5.52
   6   4  13   88.92    4.45
   6  -4  14    5.12    2.91
   6  -4  14    6.70    3.57
   6   4  14    8.38    2.80
   6   4  14    5.87    2.13
   6  -4  15    0.47    2.49
   6  -4  15    2.61    3.18
   6   4  15    1.38    2.49
   6   4  15    0.16    1.89
   6   4  16  121.33    4.81
   6   4  16  100.54    4.53
  -6  -5  19    4.61    1.41
   6  -5 -18    4.98    1.28
  -6  -5  18    5.76    1.70
  -6  -5  18    6.93    2.11
  -6  -5  17   18.29    3.00
   6  -5 -17   19.58    1.74
  -6  -5  17   12.74    2.20
  -6  -5  17   17.69    2.55
  -6  -5  16    5.13    3.01
   6  -5 -16    7.98    1.78
  -6  -5  16    7.45    2.83
   6  -5 -15   32.57    2.37
  -6   5  15   32.12    2.07
  -6   5  15   27.15    2.01
  -6  -5  15   29.09    3.27
   6  -5 -14   98.18    4.50
  -6   5  14  101.35    4.40
  -6   5  14   97.13    4.37
  -6  -5  14  103.48    5.15
   6  -5 -13  192.82    8.07
  -6   5  13  207.12    8.07
  -6   5  13  209.05    8.04
  -6  -5  13  178.11    8.15
  -6  -5  13  207.73    8.52
  -6   5  12   17.49    2.06
  -6  -5  12   17.54    2.53
  -6   5  12   22.69    2.37
   6  -5 -12   24.42    6.40
  -6   5  12   26.68    7.54
  -6  -5  12   12.48    3.43
  -6   5  11   18.08    7.65
   6  -5 -11   15.90    6.18
  -6   5  11   12.94    2.38
  -6  -5  11   11.99    2.30
  -6  -5  10  333.63   12.93
  -6   5  10  322.34   13.10
  -6   5  10  379.80   17.94
   6  -5 -10  364.90   16.61
  -6   5   9   18.52    3.85
  -6  -5   9   17.63    2.22
  -6   5   9   28.49    8.10
   6  -5  -9   12.80    5.95
   6   5  -8  117.54    7.54
  -6   5   8  154.06    7.95
   6   5  -8  134.29    5.56
  -6  -5   8  124.29    8.08
  -6   5   8  141.93    5.79
   6  -5  -8  149.03    9.38
   6  -5  -8  110.42    8.81
   6  -5  -8  148.80    7.19
  -6  -5   7   -0.74    4.92
  -6   5   7   -0.86    4.01
   6   5  -7    2.53    4.16
   6   5  -7    0.10    1.49
   6  -5  -7   -4.97    5.33
   6  -5  -7    3.21    3.30
  -6   5   7   -3.26    2.18
  -6   5   7   -1.03    1.90
   6  -5  -7   -1.86    5.65
  -6  -5   7    2.85    2.19
   6   5  -6   -0.98    2.53
  -6   5   6    6.45    4.04
  -6  -5   6    1.45    4.74
   6   5  -6    2.49    4.04
   6   5  -6    0.71    1.36
   6  -5  -6    5.65    4.97
   6  -5  -6    0.72    3.17
  -6   5   6   -0.15    2.03
  -6   5   6   -0.79    1.80
   6  -5  -6    1.85    1.42
  -6  -5   6    1.44    2.09
  -6   5   5  117.52    5.08
   6   5  -5  111.80    5.34
  -6   5   5  124.15    7.44
   6   5  -5  113.33    4.87
  -6  -5   5  109.13    7.42
   6  -5  -5  121.57    6.55
   6  -5  -5  117.56    7.82
  -6   5   5  126.73    5.18
   6  -5  -5  129.55    4.91
  -6  -5   5  118.04    5.12
   6   5  -4   37.11    2.42
  -6   5   4   39.35    2.39
   6   5  -4   38.72    3.00
  -6  -5   4   39.15    5.15
  -6   5   4   43.23    4.72
   6   5  -4   36.47    2.09
   6   5  -4   33.30    4.69
   6  -5  -4   46.99    4.06
   6  -5  -4   45.31    5.35
  -6   5   4   42.05    2.56
   6  -5  -4   45.47    6.00
   6  -5  -4   46.78    2.16
  -6  -5   4   40.06    2.57
  -6   5   3   97.01    4.39
   6   5  -3   95.74    4.74
   6   5  -3  103.59    4.23
   6   5  -3   83.55    6.33
   6  -5  -3  106.48    7.10
   6  -5  -3  110.95    5.90
   6   5  -3  101.88    5.86
  -6   5   3  106.86    4.50
   6   5  -3  100.22    4.41
   6  -5  -3  107.07    7.56
   6  -5  -3  107.94    4.26
  -6   5   2   29.49    2.02
   6   5  -2   27.92    2.75
   6   5  -2   26.60    1.73
   6  -5  -2   36.36    3.61
   6   5  -2   29.26    2.13
  -6   5   2   31.72    2.23
   6   5  -2   31.08    4.41
   6  -5  -2   26.36    5.14
   6  -5  -2   36.48    1.86
  -6   5   1   38.58    2.23
   6   5  -1   32.20    2.39
   6   5  -1   41.16    2.98
  -6   5   1   40.80    4.42
   6   5  -1   33.78    1.99
   6   5  -1   25.94    4.45
  -6  -5   1   38.13    4.86
   6   5  -1   47.91    4.97
   6  -5  -1   46.67    3.90
  -6   5   1   43.07    2.46
   6   5  -1   36.31    2.35
   6  -5  -1   40.71    5.45
   6  -5  -1   47.10    2.10
  -6  -5   0    3.50    1.92
   6  -5   0   -0.44    3.04
   6   5   0    0.44    2.51
  -6  -5   0    2.96    4.16
  -6   5   0    0.67    3.55
   6   5   0   -0.22    4.59
   6  -5   0    2.62    2.75
   6   5   0    3.48    1.74
  -6   5   0    0.27    1.45
  -6   5   0    1.38    1.68
   6   5   0    3.06    1.70
  -6  -5  -1   63.51    3.28
   6  -5   1   71.60    3.01
   6  -5   1   57.91    4.16
   6   5   1   45.52    3.71
   6   5   1   73.09    6.17
   6  -5   1   69.90    4.78
   6   5   1   71.33    3.26
   6  -5   1   66.49    3.98
   6   5   1   70.36    3.21
  -6   5  -1   63.87    5.35
  -6  -5  -1   55.68    5.66
   6  -5   2    4.88    1.46
  -6  -5  -2    5.25    2.05
  -6  -5  -2    6.80    4.55
   6   5   2    6.20    1.36
  -6   5  -2    5.49    3.75
   6  -5   2    5.58    3.26
   6   5   2   11.41    5.24
   6  -5   2    3.85    3.28
   6  -5   2    5.54    2.80
   6   5   2    8.15    1.80
  -6  -5  -3   89.04    4.77
   6  -5   3  111.09    4.50
  -6   5  -3  125.61    7.18
   6   5   3   98.81    4.47
  -6  -5  -3  112.10    7.25
   6  -5   3  123.25    5.53
   6  -5   3  123.27    6.71
   6   5   3  110.94    7.98
   6  -5   3  126.77    6.47
   6  -5   3  113.08    5.31
   6   5   3  115.35    4.72
  -6  -5  -4    6.05    2.22
  -6  -5  -4    9.28    4.98
   6   5   4    6.13    4.36
   6   5   4    5.18    1.53
  -6   5  -4    8.04    3.97
   6  -5   4    8.06    4.55
   6  -5   4    6.55    3.60
   6   5   4    3.55    6.11
   6  -5   4    5.80    3.44
   6  -5   4    8.11    3.03
   6   5   4    6.08    1.86
   6   5   4    5.44    1.78
   6   5   5  217.69   12.57
  -6   5  -5  280.65   12.91
   6   5   5  275.95   10.49
  -6  -5  -5  255.88   12.68
   6  -5   5  241.57   11.15
   6  -5   5  260.61   11.54
   6  -5   5  231.84   10.97
   6   5   5  255.68   13.67
   6  -5   5  270.41   12.06
   6  -5   5  280.76   10.48
   6  -5   5  261.24   11.00
   6   5   5  273.14   10.58
   6   5   5  283.51   10.63
  -6  -5  -6    4.81    5.27
   6   5   6    4.21    1.69
  -6   5  -6    4.21    3.90
   6   5   6    8.09    4.64
   6  -5   6    6.00    4.71
   6  -5   6    8.38    3.39
   6  -5   6    7.82    3.55
   6   5   6    7.48    6.69
   6  -5   6    5.91    1.64
   6  -5   6    3.44    3.03
   6   5   6    3.89    2.05
   6   5   6    3.96    1.88
   6  -5   7   72.64    5.46
   6  -5   7   69.88    4.32
   6   5   7   75.17    8.32
   6  -5   7   76.65    3.05
   6   5   7   63.84    3.20
   6  -5   7   76.86    4.23
   6   5   7   58.51    3.35
   6  -5   8  276.26   11.66
   6   5   8  246.41   14.90
   6  -5   8  284.58   11.14
   6   5   8  301.90   11.51
   6   5   8  290.71   11.22
   6  -5   8  280.35   11.70
   6   5   8  284.43   11.44
   6  -5   8  269.29   12.14
   6  -5   9  401.51   15.98
   6   5   9  343.68   18.80
   6   5   9  391.78   15.79
   6  -5   9  383.43   15.55
   6  -5   9  398.81   16.04
   6   5   9  419.36   15.61
   6   5   9  438.06   15.78
   6  -5   9  400.64   16.30
   6  -5   9  386.79   16.26
   6  -5  10  201.75    8.83
   6   5  10  206.16    8.00
   6   5  10  180.93    7.92
   6   5  10  188.57    7.65
   6   5  10  188.30    7.91
   6   5  10  191.59    7.97
   6  -5  10  181.20    8.32
   6  -5  11   38.78    4.70
   6   5  11   41.60    3.28
   6  -5  11   36.87    3.02
   6   5  11   41.30    2.88
   6   5  11   42.47    3.06
   6  -5  11   37.99    3.94
   6  -5  12  114.46    5.60
   6  -5  12  112.09    6.21
   6  -5  12  109.58    5.76
   6   5  12  125.16    5.34
   6   5  12  109.08    5.10
   6  -5  13  115.66    5.52
   6  -5  13  118.13    6.07
   6  -5  13  115.69    5.66
   6   5  13  129.00    5.28
   6   5  13  103.96    4.99
   6  -5  14  128.33    6.12
   6  -5  14  146.29    6.56
   6   5  14  124.88    5.69
   6   5  14  154.67    5.89
   6  -5  14  145.78    6.26
   6  -5  15   19.04    2.35
   6  -5  15   20.94    3.20
   6   5  15   19.02    1.80
   6   5  15   23.17    2.21
   6  -5  15   23.54    2.75
   6  -5  16   36.88    3.28
   6   5  16   39.28    2.26
   6  -6 -17   14.71    1.33
  -6  -6  17   14.21    1.94
   6  -6 -16  115.18    4.67
  -6  -6  16  123.23    5.16
  -6  -6  16  122.11    5.04
   6  -6 -15   12.41    1.74
  -6   6  15   11.94    1.42
  -6  -6  15   11.17    2.59
  -6   6  14   41.22    2.23
  -6   6  14   33.82    2.16
  -6  -6  14   35.82    3.18
  -6   6  13    3.28    1.80
  -6   6  13    0.87    1.55
  -6  -6  13    2.36    2.27
  -6  -6  13    2.83    2.88
   6  -6 -12  148.43    5.99
  -6   6  12  146.33    6.03
  -6  -6  12  135.56    6.02
  -6  -6  12  141.17    6.42
   6  -6 -11  384.18   14.48
  -6   6  11  368.08   14.55
  -6  -6  11  366.65   14.43
  -6  -6  11  367.76   14.67
   6  -6 -10  417.88   15.91
   6   6 -10  389.87   16.28
  -6  -6  10  412.69   15.85
  -6  -6  10  408.09   16.07
  -6  -6   9  163.94    7.22
   6  -6  -9  188.91    7.28
   6   6  -9  175.56    8.16
  -6  -6   9  182.49    7.23
   6  -6  -8  246.34   12.79
  -6  -6   8  256.42    9.81
   6  -6  -8  298.27   13.56
  -6   6   8  268.62    9.96
   6   6  -8  242.09   10.51
  -6   6   8  212.73   11.74
   6   6  -8  231.80    9.71
   6  -6  -7  112.25    6.62
   6  -6  -7  117.53    8.19
  -6  -6   7  111.93    4.90
   6  -6  -7  135.45    8.79
  -6   6   7  112.52    4.93
   6   6  -7  106.47    6.17
  -6   6   7  110.64    7.24
   6   6  -7  109.55    4.60
  -6  -6   7  111.87    7.92
  -6  -6   6    6.11    5.49
  -6   6   6    4.80    4.09
   6   6  -6   10.14    4.77
   6   6  -6    5.90    1.52
  -6   6   6    5.85    2.20
   6  -6  -6    3.44    5.26
   6  -6  -6    9.06    3.92
   6   6  -6    6.62    4.47
  -6  -6   6    7.87    2.34
  -6   6   5  442.80   19.06
   6   6  -5  414.58   16.49
  -6  -6   5  383.08   18.62
  -6   6   5  387.85   16.64
   6  -6  -5  474.18   19.34
   6  -6  -5  434.75   18.21
  -6   6   5  458.17   16.72
   6   6  -5  409.25   17.10
  -6  -6   5  434.30   16.63
   6  -6  -5  456.99   16.52
   6  -6  -4    5.97    1.51
   6  -6  -4    7.39    5.87
  -6  -6   4    3.29    2.23
   6  -6  -4    3.96    1.65
  -6  -6   4    5.46    5.09
  -6   6   4    3.04    4.33
   6   6  -4    3.99    1.45
   6  -6  -4    6.96    3.79
   6   6  -4    5.80    4.67
  -6   6   4    4.81    1.89
  -6   6   4    6.68    2.12
   6   6  -4    3.86    2.02
   6   6  -3   61.55    3.12
  -6   6   3   50.81    3.01
   6   6  -3   58.74    3.46
  -6   6   3   49.51    5.71
   6   6  -3   64.80    2.78
   6   6  -3   49.68    5.93
  -6  -6   3   54.96    6.22
   6  -6  -3   55.64    4.91
  -6   6   3   52.54    3.17
   6   6  -3   65.44    5.31
   6  -6  -3   56.18    2.77
  -6   6   2   27.13    2.29
   6   6  -2   28.56    2.96
   6   6  -2   38.16    2.02
   6   6  -2   29.49    5.11
   6  -6  -2   27.73    4.27
   6   6  -2   36.75    2.42
  -6   6   2   32.36    2.53
   6   6  -2   35.63    4.91
   6  -6  -2   31.79    2.03
   6  -6  -1   33.41    1.94
   6  -6  -1   23.48    3.65
   6   6  -1   21.13    2.95
  -6  -6   1   24.94    5.37
  -6   6   1   22.48    4.74
   6   6  -1   27.81    1.89
   6   6  -1   27.14    5.02
  -6   6   1   27.86    2.13
   6   6  -1   28.68    4.86
  -6   6   1   28.78    2.30
   6   6  -1   26.51    2.30
   6  -6  -1   33.11    4.22
  -6  -6   0  118.88    4.83
   6  -6   0   99.61    5.55
  -6   6   0  113.90    7.38
  -6  -6   0  100.15    7.45
   6   6   0  104.13    4.77
  -6   6   0  109.04    4.71
   6   6   0  116.76    6.41
   6   6   0  102.75    4.79
  -6  -6  -1   83.91    3.90
   6  -6   1   82.15    3.51
   6   6   1   78.27    7.19
   6  -6   1   93.34    5.74
   6  -6   1   70.81    4.79
  -6   6  -1   85.18    6.45
  -6  -6  -1   76.51    6.63
   6  -6   1   80.79    4.49
   6   6   1   77.45    3.80
   6   6   1   79.01    3.86
   6  -6   2    4.02    1.55
  -6  -6  -2    4.58    2.20
   6   6   2    0.60    5.90
   6  -6   2    3.51    3.76
   6  -6   2    3.04    3.67
  -6  -6  -2    6.61    5.03
  -6   6  -2    1.92    4.18
   6   6   2    5.45    1.50
   6  -6   2    3.32    3.08
   6   6   2    5.53    2.05
   6   6   2    5.24    1.92
  -6  -6  -3   30.77    2.66
   6  -6   3   18.40    1.90
   6  -6   3   22.94    4.44
   6  -6   3   17.05    3.91
  -6  -6  -3   17.00    5.91
  -6   6  -3   21.24    4.91
   6   6   3   20.88    1.94
   6  -6   3   20.99    3.34
  -6  -6  -4   10.75    2.38
   6  -6   4   10.69    3.93
   6   6   4   11.31    6.86
   6  -6   4   12.18    4.02
  -6  -6  -4    9.99    5.71
  -6   6  -4   10.78    4.31
   6   6   4    8.62    5.16
   6   6   4   12.50    1.67
   6  -6   4   10.29    3.08
   6   6   4   10.08    2.14
  -6  -6  -5   -0.69    2.34
   6  -6   5    2.00    3.97
   6  -6   5    2.14    3.80
   6   6   5   -5.92    7.18
  -6  -6  -5    5.16    5.69
  -6   6  -5    4.17    4.00
   6   6   5    3.45    4.98
   6   6   5    1.48    1.66
   6  -6   5    0.44    1.69
   6  -6   5   -3.77    3.15
   6   6   5    1.03    2.06
   6   6   5   -2.64    1.97
  -6  -6  -6    3.88    2.25
   6   6   6   -0.26    4.88
   6   6   6    1.84    1.68
   6  -6   6    5.58    8.11
   6  -6   6    1.08    4.17
   6  -6   6    6.26    3.79
   6   6   6   -5.51    7.32
   6  -6   6    5.77    1.69
   6  -6   6    0.23    2.96
   6   6   6   -2.50    2.17
   6   6   6   -0.20    2.02
   6   6   7    2.65    1.61
   6  -6   7    9.03    5.10
   6  -6   7    3.50    4.18
   6  -6   7    3.02    3.06
   6   6   7    6.07    7.19
   6  -6   7    3.21    1.64
   6  -6   7    3.69    3.04
   6   6   7   -0.66    2.12
   6   6   7    2.37    1.97
   6   6   8  132.60    5.70
   6  -6   8  115.69    6.80
   6   6   8  132.94    5.82
   6  -6   8  129.80    5.28
   6  -6   8  107.01    5.92
   6  -6   8  126.13    5.98
   6   6   8  136.91    5.44
   6   6   8  119.82    5.59
   6  -6   9   32.77    4.37
   6   6   9   32.10    2.85
   6  -6   9   24.91    2.07
   6   6   9   31.56    2.99
   6   6   9   29.51    2.22
   6  -6   9   27.55    3.20
   6   6   9   26.30    2.51
   6  -6   9   26.77    3.28
   6  -6  10   28.92    3.34
   6   6  10   33.48    2.86
   6   6  10   32.84    2.89
   6  -6  10   37.28    4.27
   6   6  10   31.05    2.19
   6  -6  10   29.52    3.08
   6  -6  11   34.60    3.32
   6   6  11   36.20    2.72
   6  -6  11   33.73    3.19
   6   6  11   37.47    2.83
   6  -6  11   39.31    4.24
   6   6  12    1.36    1.96
   6   6  12    1.76    2.19
   6  -6  12   -0.53    2.71
   6  -6  12    0.64    3.94
   6  -6  13   12.02    6.36
   6   6  13    6.29    1.75
   6  -6  14    1.51    2.03
   6   6  14    0.62    1.39
   6  -6  15   18.92    1.69
  -6  -7  15   10.43    1.81
   6  -7 -14   -0.83    1.41
  -6   7  14    0.38    1.22
  -6   7  14    0.34    1.15
  -6  -7  14   -1.79    2.02
   6  -7 -13   13.46    1.68
  -6   7  13   16.40    1.59
   6  -7 -12    1.38    1.61
  -6   7  12   -0.97    1.62
  -6  -7  12    1.54    1.99
  -6  -7  12    2.38    2.32
   6  -7 -11   48.70    2.64
  -6   7  11   49.88    2.60
  -6  -7  11   48.03    2.79
   6  -7 -10   33.98    2.23
  -6   7  10   31.26    2.27
  -6  -7  10   35.33    2.29
   6  -7  -9    1.27    1.68
  -6   7   9   -0.35    1.92
  -6  -7   9   -0.54    1.83
  -6   7   9    0.91    1.73
  -6  -7   8   34.19    2.62
   6  -7  -8   37.69    2.30
   6   7  -8   37.52    4.10
  -6   7   8   35.19    2.54
  -6   7   8   38.55    2.46
   6   7  -8   33.30    2.10
  -6  -7   7  232.56    9.59
   6   7  -7  251.44    9.47
   6  -7  -7  240.05    9.47
  -6   7   7  245.57    9.64
   6   7  -7  222.90   10.14
  -6   7   7  241.43    9.63
   6  -7  -6   77.18    3.66
   6   7  -6   93.28    3.64
   6  -7  -6   73.58    3.46
  -6   7   6   93.52    3.98
   6   7  -6   81.06    5.23
  -6  -7   6   84.68    4.02
   6  -7  -5   33.97    4.55
   6  -7  -5   29.89    2.24
   6   7  -5   50.06    2.24
   6   7  -5   13.99    5.30
  -6   7   5   28.25    5.18
  -6   7   5   43.92    2.71
   6   7  -5   38.00    4.45
  -6  -7   5   38.25    2.72
   6  -7  -4    0.97    3.82
  -6   7   4    0.54    2.02
  -6   7   4    3.10    4.22
   6   7  -4    4.49    1.43
   6   7  -4    4.45    4.20
   6  -7  -4    2.53    1.40
  -6  -7   4    4.23    2.16
   6  -7  -3   -1.06    3.80
  -6   7   3    0.30    2.00
   6   7  -3    3.77    1.93
  -6   7   3    0.26    4.30
   6   7  -3    1.11    1.43
   6   7  -3    5.26    4.27
   6  -7  -3    0.37    1.35
   6  -7  -2   69.16    5.56
   6   7  -2   69.25    3.58
   6   7  -2   70.12    3.24
   6   7  -2   82.06    5.31
  -6   7   2   69.79    3.58
   6  -7  -2   75.73    3.22
  -6   7   1  153.90    9.33
   6   7  -1  171.77    6.57
   6  -7  -1  151.44    8.63
  -6   7   1  142.30    6.72
   6   7  -1  159.86    6.76
   6   7  -1  164.48    7.81
  -6  -7   1  180.00    6.80
   6  -7  -1  166.83    6.56
   6  -7   0    3.79    3.46
  -6  -7   0    8.06    5.68
  -6   7   0    4.35    4.35
   6   7   0   14.81    4.44
   6   7   0   13.78    2.03
  -6  -7   0   13.72    2.18
   6  -7   1    5.61    3.52
   6  -7   1   10.90    3.95
  -6  -7  -1    8.24    5.63
  -6   7  -1    6.68    4.34
   6  -7   1    8.02    1.54
   6   7   1    8.83    1.94
  -6  -7  -1    8.18    2.15
  -6  -7  -2   29.29    2.46
   6  -7   2   26.72    1.84
   6  -7   2   24.58    3.78
   6  -7   2   30.23    4.34
   6   7   2   28.50    1.96
  -6   7  -2   36.76    5.08
   6  -7   2   26.58    1.91
   6  -7   2   28.92    3.22
   6   7   2   27.33    2.23
   6   7   2   23.21    2.36
  -6  -7  -3  132.21    5.41
   6  -7   3  119.58    6.17
   6  -7   3  121.71    7.27
   6  -7   3  127.56    5.14
   6  -7   3  122.56    5.85
   6   7   3  134.38    5.36
   6   7   3  122.50    5.43
   6   7   3  123.11    5.15
  -6   7  -3  125.66    7.97
  -6  -7  -4   98.41    4.13
   6   7   4   82.39    3.83
   6  -7   4   83.10    5.13
   6  -7   4   84.61    4.62
   6   7   4   85.91    4.17
  -6  -7  -5   19.14    2.36
   6   7   5   16.63    1.76
   6  -7   5   16.45    3.87
   6  -7   5   25.82    1.83
   6  -7   5   13.80    2.94
   6   7   5   15.92    2.33
  -6  -7  -6   89.08    4.42
   6   7   6   78.06    4.19
   6  -7   6  114.84    4.23
   6   7   6  112.73    4.61
   6  -7   6   98.29    5.54
   6  -7   6  103.31    4.90
   6   7   6  107.04    4.44
   6   7   6   96.93    4.56
   6  -7   7   10.79    1.05
   6   7   7   15.00    2.32
   6  -7   7    8.72    3.81
   6   7   7   16.09    1.91
   6  -7   7   14.31    2.71
   6   7   7    8.51    2.14
   6  -7   7   14.82    1.65
   6   7   8   12.75    2.23
   6  -7   8   11.67    2.59
   6   7   8    9.88    2.06
   6   7   8   11.68    1.81
   6   7   8    9.25    2.49
   6  -7   8   10.67    1.60
   6   7   9   18.46    2.28
   6   7   9   20.98    2.40
   6  -7   9   17.66    1.66
   6   7   9   24.54    1.89
   6  -7   9   23.07    2.67
   6   7  10    4.44    1.95
   6  -7  10    2.60    2.30
   6   7  11    1.30    1.72
   6  -7  11   -0.99    2.18
   6   7  12   20.20    1.69
   6  -7  12   21.19    2.20
   6  -7  13    2.01    1.60
   6   7  13    0.51    1.14
   6  -8 -13   27.37    1.45
  -6  -8  13   26.84    2.11
  -6   8  12   17.36    1.35
  -6   8  12   17.56    1.30
  -6  -8  12   17.87    2.35
   6  -8 -12   16.32    1.31
  -6  -8  11    5.14    1.73
  -6   8  11   10.27    1.27
  -6  -8  11   10.11    1.75
   6  -8 -11    7.29    1.25
  -6  -8  10   -2.29    1.77
  -6   8  10    1.75    1.38
  -6  -8  10   -0.88    1.68
  -6   8  10   -1.40    1.27
   6  -8 -10   -0.49    1.26
  -6   8   9   -0.26    1.46
  -6  -8   9    1.12    1.62
  -6   8   9   -0.46    1.37
  -6   8   8   33.17    2.07
   6  -8  -8   28.89    1.52
  -6   8   8   31.56    1.98
   6   8  -7    4.21    1.39
  -6  -8   7    2.20    2.01
  -6   8   7    3.31    1.62
  -6   8   7    3.56    1.49
   6   8  -6   14.66    1.53
  -6   8   6   11.11    1.59
   6   8  -6   13.81    3.28
  -6   8   6   13.53    1.80
  -6  -8   6    9.46    2.14
   6   8  -5   85.00    3.59
  -6   8   5   87.37    3.67
   6  -8  -5   78.20    3.43
  -6   8   5   91.80    3.79
   6   8  -5   84.21    4.76
  -6  -8   5   71.56    3.88
   6   8  -4   38.24    2.12
  -6   8   4   35.94    2.18
   6  -8  -4   37.88    1.91
  -6   8   4   38.07    2.36
  -6  -8   4   34.37    2.57
   6  -8  -3   18.69    1.56
  -6   8   3   21.88    2.02
   6   8  -2    1.23    1.34
  -6   8   2    0.15    1.68
   6   8  -2    1.41    1.79
   6  -8  -2    1.11    1.19
   6  -8  -1   22.87    1.66
   6   8  -1   24.72    2.20
   6   8  -1   28.57    1.83
   6  -8   0    0.50    1.25
  -6  -8   0   -0.01    1.86
   6   8   0    0.07    1.77
   6  -8   1   97.34    4.03
  -6  -8  -1  108.03    4.32
   6  -8   2   19.28    1.58
  -6  -8  -2   24.11    2.15
   6   8   2   22.47    2.02
   6   8   2   19.69    1.72
   6  -8   3    2.29    1.35
   6   8   3    3.08    1.50
  -6  -8  -3    2.90    1.95
   6   8   3    4.34    1.74
  -6  -8  -4   22.27    2.25
   6  -8   4   20.66    2.55
   6   8   4   25.91    1.98
   6   8   4   23.03    1.79
   6  -8   5    1.89    1.31
  -6  -8  -5    2.31    1.91
   6   8   5    0.29    1.44
   6  -8   5    1.70    2.25
   6  -8   6   22.68    2.45
   6   8   6   23.91    1.99
   6  -8   6   27.63    1.72
   6  -8   7   41.74    2.72
   6  -8   7   39.11    2.10
   6   8   7   40.58    2.31
   6  -8   8    6.75    2.01
   6   8   8    5.09    1.46
   6  -8   9   12.61    1.94
   6   8   9   10.26    1.68
   6  -8  10    3.07    1.65
   6   8  10    2.92    1.34
   6  -8  11    1.12    1.30
   6   8  11    3.08    1.02
   6  -8  11    2.07    1.38
  -6  -9   9  113.09    4.87
  -6   9   8   12.99    1.26
  -6  -9   8   17.74    1.54
   6  -9  -7    2.28    0.61
  -6   9   7    3.04    1.20
  -6  -9   7    2.85    1.39
   6   9  -6   26.81    1.55
  -6   9   6   26.82    1.59
   6  -9  -6   20.99    1.15
  -6  -9   6   18.00    1.48
  -6   9   6   19.30    1.39
  -6  -9   6   27.09    1.73
   6  -9  -5   26.74    1.30
  -6   9   5   27.34    1.70
   6   9  -5   31.66    1.68
   6  -9  -4    8.84    0.97
  -6   9   4    6.54    1.34
   6   9  -3   16.87    1.42
   6  -9  -3   15.55    1.14
   6   9  -2   12.50    1.32
   6  -9  -2    8.99    1.07
   6   9  -1   13.19    1.37
   6  -9  -1   12.05    1.13
   6  -9   0    8.20    1.08
   6  -9   1    3.45    1.03
   6   9   2   39.48    2.30
   6  -9   2   46.32    2.16
   6  -9   3   10.25    0.86
  -6  -9  -3    8.68    1.22
   6   9   3   10.78    1.39
   6  -9   3   11.59    1.16
  -6  -9  -4   12.98    1.18
  -6   9  -4   13.75    1.15
   6  -9   4   11.34    0.85
   6  -9   5    8.56    1.11
   6   9   5    7.57    1.67
  -6  -9  -5    5.95    0.94
   6  -9   6    4.45    0.99
   6  -9   8    5.67    1.20
   6 -10  -3    0.69    0.41
  -6 -10   3    0.64    0.67
   6 -10  -2    0.59    0.43
   6 -10  -1    0.50    0.44
  -6 -10   1    1.47    0.68
  -6 -10   0   -0.11    0.65
   6 -10   0    0.23    0.61
   6 -10   1   15.95    0.87
  -6 -10  -1   17.32    0.99
  -7   0  20   -1.37    1.58
  -7   0  20    1.51    2.04
   7   0 -20    0.11    1.93
  -7   0  19   29.99    2.13
   7   0 -19   14.16    2.79
  -7   0  18   -1.55    1.84
   7   0 -18   -2.33    3.09
  -7   0  18    0.80    2.78
  -7   0  17   12.70    2.02
   7   0 -17    8.73    3.43
  -7   0  17   11.19    3.07
   7   0 -16    1.07    2.14
   7   0 -16    0.65    3.56
  -7   0  15  311.36   16.64
  -7   0  15  282.49   13.09
   7   0 -15  331.80   12.48
  -7   0  14    3.57    6.91
  -7   0  14    1.47    7.53
  -7   0  14    1.97    4.36
   7   0 -14   -0.39    2.30
  -7   0  13  517.40   23.73
  -7   0  13  542.90   21.01
   7   0 -13  533.63   20.66
  -7   0  12    2.24    6.30
  -7   0  12   -2.06    3.62
   7   0 -12    0.18    2.03
  -7   0  11   95.00    7.92
  -7   0  11   85.05    4.46
   7   0 -10   -2.47    1.82
  -7   0  10   -1.19    5.88
   7   0  -7 1622.22   62.47
   7   0  -6    4.93    4.07
   7   0  -5 1720.25   66.19
   7   0  -4    6.83    3.97
   7   0  -3  355.09   14.27
   7   0  -3  328.36   14.61
   7   0  -2    0.85    3.59
   7   0  -2    0.48    3.60
   7   0  -1  391.59   16.83
   7   0  -1  345.17   17.24
   7   0   0    4.68    5.24
   7   0   1   16.85    4.00
   7   0   1    7.46    5.27
   7   0   2   -5.71    5.38
   7   0   3   28.72    4.59
   7   0   3   37.04    5.38
   7   0   4   -8.46    4.35
   7   0   4   -2.67    5.04
   7   0   5  201.73    9.51
   7   0   5  212.12   10.30
   7   0   6   -0.66    3.67
   7   0   6    2.80    4.64
   7   0   7  178.86    7.20
   7   0   7  167.28    7.07
   7   0   7  172.09    9.46
   7   0   7  172.58    7.04
   7   0   7  172.82    7.19
   7   0   8    2.06    2.39
   7   0   8   -0.52    1.99
   7   0   8    1.02    2.25
   7   0   8   -0.93    3.17
   7   0   8   -1.76    2.70
   7   0   8   -5.10    2.73
   7   0   8    0.70    2.26
   7   0   9    2.86    2.22
   7   0   9   -1.96    2.63
   7   0   9    4.65    2.62
   7   0   9    1.35    2.33
   7   0   9   -0.22    3.41
   7   0   9    1.34    2.89
   7   0   9   -0.42    2.40
   7   0  10   -1.11    2.87
   7   0  10   -0.18    3.66
   7   0  10   -1.12    2.62
   7   0  10    1.31    2.93
   7   0  10   -1.67    3.10
   7   0  10   -2.23    3.08
   7   0  10    0.33    2.55
   7   0  11  220.44    9.92
   7   0  11  236.27    9.47
   7   0  11  202.05   13.54
   7   0  11  239.12    9.55
   7   0  11  225.97    9.61
   7   0  11  237.90    9.63
   7   0  12    0.63    3.18
   7   0  12    2.12    3.92
   7   0  12    1.40    8.79
   7   0  12   -1.59    2.83
   7   0  12   -0.29    3.02
   7   0  12   -0.68    2.73
   7   0  13  143.26    6.21
   7   0  13  135.10    6.77
   7   0  13  136.40    6.17
   7   0  13  137.54    6.45
   7   0  14    0.29    2.63
   7   0  14    1.78    3.56
   7   0  14    1.53    3.23
   7   0  14    1.03    2.76
   7   0  15   14.03    2.59
   7   0  15   19.82    3.14
   7   0  15   17.60    2.71
   7   0  16    2.05    2.63
   7   0  16    0.44    2.24
   7   0  17   25.04    2.48
   7   0  17   19.93    2.16
   7   0  18   -0.82    1.86
  -7  -1  20    1.27    1.51
   7  -1 -20   -0.99    2.03
  -7   1  19    0.33    1.72
  -7  -1  19    1.03    1.69
   7  -1 -19    1.11    2.52
  -7  -1  19   -1.61    2.64
  -7  -1  19   -1.42    2.38
   7   1 -19    0.83    2.40
   7  -1 -18   29.99    2.11
  -7   1  18   29.36    2.27
  -7  -1  18   28.13    2.21
   7  -1 -18   25.11    3.20
  -7  -1  18   25.50    2.86
  -7  -1  18   35.03    3.18
   7  -1 -17   53.83    2.86
  -7  -1  17   51.92    3.83
  -7   1  17   48.75    2.90
  -7  -1  17   46.04    2.81
  -7  -1  16   90.98    5.42
   7  -1 -16   76.96    3.85
  -7  -1  16   83.12    3.79
  -7   1  16   69.01    4.19
   7   1 -16   69.34    4.96
  -7  -1  15   96.02    5.40
  -7  -1  15   84.66    9.23
  -7   1  15   83.79    9.26
  -7   1  15   75.79    9.79
   7  -1 -15   72.97    3.91
   7   1 -15   71.17    5.07
   7   1 -14   49.21    3.13
   7  -1 -14   56.28    3.21
  -7   1  14   54.54    8.16
  -7  -1  14   64.89    8.22
  -7  -1  14   46.02    4.67
   7   1 -14   48.74    4.54
   7   1 -13  173.98    7.12
   7  -1 -13  168.23    7.13
  -7  -1  13  179.77    7.83
   7   1 -13  179.26    7.88
  -7  -1  12    7.44    6.07
  -7   1  12   -0.80    6.71
  -7   1  12    7.32    6.92
  -7   1  12    0.54    1.57
   7  -1 -12   -1.90    2.12
   7   1 -12   -4.42    2.16
  -7  -1  11  161.18    9.89
  -7   1  11  178.68   10.33
  -7   1  11  175.91    6.77
   7   1 -11  170.01    6.88
   7  -1 -11  156.75    6.91
  -7  -1  10   12.82    5.53
  -7   1  10   12.46    5.27
  -7   1  10   12.86    1.55
   7   1 -10    9.27    1.91
   7  -1 -10    8.01    1.85
  -7  -1   9    6.76    5.43
  -7   1   9    9.21    4.79
   7   1  -7   18.18    3.92
   7  -1  -6   35.85    3.85
   7  -1  -6   33.03    4.61
   7  -1  -5  739.31   27.88
   7   1  -5  737.94   27.89
   7  -1  -4  869.50   31.95
   7  -1  -4  809.33   30.91
   7   1  -4  755.47   30.89
   7  -1  -4  761.54   31.02
   7  -1  -3  156.96    7.90
   7  -1  -3  150.72    8.60
   7  -1  -3  137.07    6.72
   7   1  -3  140.01    7.06
   7   1  -3  135.82    6.99
   7  -1  -3  131.26    7.17
   7  -1  -2   29.08    4.69
   7   1  -2   32.53    5.98
   7  -1  -2   35.89    5.67
   7  -1  -2   29.82    3.29
   7   1  -2   30.49    3.85
   7   1  -2   35.77    3.83
   7  -1  -2   28.68    4.02
   7   1  -1  126.99    8.10
   7  -1  -1  131.10    7.97
   7   1  -1  125.03    7.11
   7  -1  -1  119.99    6.18
   7  -1  -1  121.68    7.24
   7   1  -1  132.78    6.52
   7  -1  -1  140.70    6.67
   7  -1   0  437.12   18.26
   7   1   0  422.94   18.26
   7   1   0  421.35   17.47
   7   1   1  294.71   14.13
   7   1   1  321.13   13.39
   7  -1   1  296.85   12.92
   7  -1   2  923.71   37.60
   7  -1   2  927.68   38.01
   7  -1   2 1000.22   38.85
   7   1   2 1083.02   38.30
   7   1   2  954.19   38.10
   7  -1   2 1084.52   38.30
   7  -1   3 3778.54  148.26
   7   1   3 3873.40  148.40
   7  -1   3 3757.46  148.78
   7   1   3 4034.75  148.31
   7  -1   3 3952.21  148.42
   7  -1   4   15.94    3.27
   7  -1   4   34.83    5.74
   7   1   4   27.27    4.78
   7  -1   4   30.67    4.51
   7   1   4   35.73    4.26
   7  -1   5    2.50    5.13
   7   1   5    2.72    4.40
   7   1   5   -0.10    3.77
   7  -1   6   18.96    5.38
   7   1   6   16.28    4.77
   7   1   6   19.18    2.27
   7   1   6   20.62    3.83
   7   1   7  214.62    9.07
   7   1   7  214.91    8.95
   7   1   7  233.60   11.25
   7  -1   7  231.84    9.00
   7   1   7  247.05    9.42
   7  -1   7  233.58    9.17
   7   1   7  235.06    9.08
   7   1   8   10.68    2.08
   7  -1   8   10.72    2.62
   7  -1   8    8.62    2.73
   7   1   8    9.33    3.16
   7  -1   8    8.40    3.25
   7   1   8    9.43    2.40
   7   1   8    4.35    5.76
   7  -1   8   12.36    3.47
   7  -1   8   10.49    2.21
   7   1   8    9.67    3.58
   7  -1   8   10.85    2.82
   7   1   8   10.52    2.72
   7  -1   8    8.56    2.63
   7  -1   8    4.01    2.64
   7   1   8    6.87    2.23
   7   1   9  409.94   16.38
   7  -1   9  430.48   16.68
   7  -1   9  418.48   16.56
   7   1   9  407.57   16.65
   7  -1   9  410.20   16.44
   7   1   9  399.03   16.45
   7   1   9  404.90   16.40
   7  -1   9  431.79   16.76
   7   1   9  462.52   16.81
   7  -1   9  431.16   16.71
   7   1   9  424.15   16.49
   7  -1   9  438.39   16.54
   7  -1   9  438.58   16.55
   7  -1   9  432.23   16.66
   7  -1   9  396.71   16.58
   7   1   9  441.30   16.59
   7  -1   9  451.96   16.62
   7   1  10  380.46   15.31
   7  -1  10  401.00   15.55
   7  -1  10  387.41   15.48
   7  -1  10  405.42   15.39
   7   1  10  379.45   15.59
   7   1  10  402.32   15.33
   7  -1  10  393.52   15.71
   7  -1  10  425.11   19.78
   7  -1  10  393.88   15.49
   7   1  10  394.23   15.80
   7   1  10  384.68   15.40
   7  -1  10  391.27   15.70
   7  -1  10  414.78   15.47
   7  -1  10  366.76   15.51
   7  -1  10  415.64   15.58
   7   1  10  374.39   15.47
   7  -1  11  726.73   27.74
   7   1  11  693.39   27.64
   7  -1  11  763.05   27.66
   7   1  11  758.57   27.60
   7   1  11  692.28   27.77
   7  -1  11  748.22   27.91
   7  -1  11  747.67   31.77
   7  -1  11  709.39   27.88
   7   1  11  730.99   27.62
   7  -1  11  749.25   27.67
   7  -1  11  660.80   27.72
   7   1  11  683.73   27.77
   7   1  12  119.13    5.36
   7  -1  12  124.44    6.33
   7  -1  12  124.71    5.56
   7  -1  12  127.40    5.62
   7  -1  12  119.30    6.36
   7   1  12  116.35    5.51
   7  -1  12  114.67    5.79
   7   1  12  109.63    5.55
   7   1  12  105.87    5.53
   7   1  13  209.94    8.60
   7  -1  13  205.21    9.30
   7  -1  13  216.34    8.71
   7  -1  13  205.39    8.68
   7  -1  13  217.11    9.24
   7   1  13  205.94    8.56
   7  -1  13  209.93    8.94
   7   1  13  199.47    8.75
   7   1  14   69.08    3.85
   7  -1  14   71.09    4.01
   7  -1  14   69.50    4.01
   7   1  14   64.82    3.77
   7  -1  14   66.30    4.82
   7   1  14   64.39    4.15
   7   1  15   10.82    2.56
   7  -1  15    8.08    3.52
   7   1  15    7.02    2.35
   7  -1  15    4.03    2.65
   7   1  16   17.26    2.25
   7  -1  16   19.02    2.49
   7  -1  17   16.64    2.42
   7   1  17   18.23    2.33
   7  -1  17   15.43    3.32
   7   1  17   15.81    2.01
   7  -1  18    5.12    1.84
   7   1  18    5.67    1.79
  -7   2  20    9.50    1.56
   7  -2 -20    4.73    1.94
  -7  -2  20    5.55    2.21
   7  -2 -19    2.07    1.42
   7  -2 -19    0.46    2.38
  -7  -2  19    4.66    2.63
  -7   2  19    2.80    1.67
  -7  -2  18   -1.02    3.82
   7  -2 -18    3.57    1.75
  -7  -2  18    3.24    2.92
   7   2 -18   -2.56    2.71
  -7   2  18    1.58    1.79
  -7  -2  18    2.20    1.80
  -7  -2  17  103.97    5.58
  -7  -2  17  110.92    5.00
  -7   2  17  107.40    4.35
   7  -2 -17  104.18    4.28
  -7  -2  16   72.03    5.01
  -7  -2  16   68.19    3.51
   7  -2 -16   82.02    3.63
   7  -2 -15  372.43   14.22
  -7  -2  15  399.23   18.14
  -7  -2  15  389.58   14.70
  -7  -2  15  375.95   14.22
  -7  -2  14   12.17    3.93
   7   2 -14    8.85    3.92
  -7   2  14    9.92    1.97
  -7  -2  14   10.45    2.02
   7  -2 -14    7.26    2.38
  -7   2  13  404.65   18.68
   7   2 -13  366.48   14.73
   7  -2 -13  359.46   14.23
   7   2 -12  587.27   22.73
  -7   2  12  608.70   25.93
  -7   2  12  600.62   22.35
   7  -2 -12  554.48   22.36
   7   2 -11    9.73    3.47
  -7   2  11    5.15    6.57
  -7   2  11    9.49    1.70
   7   2 -11    5.82    2.06
   7  -2 -11    6.67    2.05
   7   2 -10  196.18    7.38
   7  -2 -10  153.03    6.70
   7   2 -10  167.93    6.73
  -7  -2  10  151.42    9.29
  -7   2  10  179.94   10.09
  -7   2  10  172.37    6.68
  -7  -2  10  154.05    6.83
   7   2  -9   70.14    4.01
   7  -2  -9   60.01    4.19
   7  -2  -9   59.88    3.04
  -7   2   9   61.91    2.95
  -7  -2   9   61.86    3.21
  -7  -2   9   64.05    5.73
  -7   2   9   61.11    6.40
  -7  -2   8   17.14    1.95
   7   2  -8   17.86    3.71
  -7  -2   8   13.25    4.56
  -7   2   8   15.21    4.93
   7  -2  -8   15.03    2.95
   7   2  -7  713.99   27.96
  -7   2   7  625.70   28.49
   7  -2  -7  695.11   27.85
   7   2  -6    0.81    3.71
   7   2  -6    1.67    1.53
  -7   2   6    1.40    4.66
   7  -2  -6    0.42    2.74
   7   2  -5   49.98    4.37
   7   2  -5   54.36    2.55
   7  -2  -5   43.56    2.70
  -7   2   5   56.63    5.61
   7  -2  -5   56.08    6.13
   7  -2  -5   52.73    3.84
   7   2  -4  193.75    9.46
   7   2  -4  218.86    8.32
   7  -2  -4  220.47    8.38
  -7   2   4  204.82   10.12
   7  -2  -4  213.83   10.96
   7  -2  -4  211.74    9.26
   7   2  -4  178.91    9.02
   7   2  -3   62.46    4.39
   7   2  -3   54.91    2.74
  -7   2   3   51.89    5.32
   7  -2  -3   61.12    2.94
   7  -2  -3   51.70    3.85
   7  -2  -3   56.01    6.32
   7  -2  -3   55.37    5.50
   7   2  -2  185.04    7.91
   7   2  -2  160.08    6.71
  -7   2   2  152.60    8.43
   7  -2  -2  187.53    6.81
   7  -2  -2  165.53    9.42
   7  -2  -2  174.37    7.75
   7  -2  -2  173.32    8.77
   7   2  -1   90.35    4.85
   7  -2  -1   61.26    4.41
   7   2  -1   78.07    6.86
   7  -2  -1   66.84    6.37
   7  -2  -1   81.83    5.90
   7   2   0  148.41    6.04
   7   2   0  164.98    7.46
   7   2   0  169.80    8.75
   7   2   1  197.06    8.20
   7   2   1  215.02    8.17
   7  -2   1  204.87    9.52
   7  -2   1  210.36    8.24
   7   2   1  212.26    9.66
   7  -2   1  226.14    9.22
   7   2   2  160.72    6.73
   7   2   2  160.40    8.03
   7   2   2  181.20    6.74
   7  -2   2  167.32    6.79
   7  -2   2  171.88    7.73
   7   2   2  184.14    8.44
   7  -2   2  164.67    7.74
   7   2   3  270.23   10.69
   7   2   3  305.45   12.07
   7  -2   3  272.84   10.73
   7   2   3  252.55   12.12
   7  -2   3  326.04   11.83
   7   2   4   58.96    5.29
   7  -2   4   63.98    4.18
   7   2   4   66.03    4.77
   7   2   4   63.94    2.83
   7   2   4   50.77    2.66
   7   2   5   85.33    5.96
   7  -2   5   87.67    4.92
   7   2   5   79.34    3.56
   7   2   5   89.05    3.81
   7   2   5   80.06    5.31
   7   2   5   86.44    3.65
   7   2   6  195.44    8.80
   7  -2   6  229.41    9.21
   7  -2   6  217.41    9.76
   7   2   6  221.74   10.77
   7  -2   6  241.58    9.12
   7   2   6  225.52   10.04
   7   2   6  222.26    8.98
   7   2   6  237.52    9.27
   7  -2   6  228.72    8.94
   7   2   7    8.62    5.12
   7  -2   7   10.00    3.22
   7  -2   7   15.00    2.01
   7   2   7   12.77    2.58
   7   2   7   13.27    3.47
   7  -2   7   12.63    2.77
   7  -2   7   10.23    2.56
   7   2   7   10.01    3.78
   7   2   8   55.59    3.26
   7   2   8   59.77    3.41
   7   2   8   50.98    6.66
   7   2   8   61.35    4.34
   7  -2   8   57.72    4.05
   7  -2   8   53.04    3.12
   7   2   8   51.11    3.70
   7  -2   8   58.72    3.59
   7  -2   8   56.05    3.74
   7   2   8   51.24    3.26
   7   2   9   13.27    2.53
   7  -2   9   17.76    3.10
   7   2   9   16.32    2.82
   7   2   9    2.58    7.08
   7   2   9   13.97    2.52
   7   2   9   16.98    4.08
   7  -2   9   14.97    3.73
   7  -2   9   13.28    2.46
   7  -2   9    9.57    2.83
   7  -2   9   18.02    3.22
   7   2   9   13.52    2.96
   7  -2   9   11.39    2.83
   7  -2   9   12.71    3.11
   7   2   9   12.92    2.52
   7   2  10   80.04    4.05
   7   2  10   83.83    5.37
   7  -2  10   71.37    5.02
   7  -2  10   80.98    4.50
   7   2  10   74.25    4.29
   7  -2  10   72.67    4.01
   7   2  10   77.37    4.03
   7  -2  10   69.09    4.31
   7   2  10   80.68    4.30
   7  -2  10   72.05    4.27
   7  -2  10   72.37    4.52
   7   2  10   66.03    4.05
   7  -2  11  339.99   13.74
   7   2  11  363.65   13.74
   7   2  11  351.36   13.58
   7  -2  11  306.76   13.93
   7   2  11  343.03   13.64
   7  -2  11  350.56   13.77
   7   2  11  350.38   14.19
   7  -2  11  329.48   13.88
   7  -2  11  358.71   13.77
   7  -2  11  343.18   13.87
   7   2  11  345.63   13.62
   7   2  12   14.45    3.31
   7   2  12   17.18    2.70
   7   2  12   20.43    4.74
   7  -2  12   14.40    4.07
   7  -2  12   15.65    3.24
   7  -2  12   19.34    3.37
   7   2  12   15.82    3.00
   7  -2  12   17.93    3.25
   7  -2  12   16.92    2.78
   7  -2  12   11.94    3.59
   7  -2  13   43.75    3.61
   7   2  13   52.40    5.10
   7   2  13   44.24    3.36
   7  -2  13   53.18    3.73
   7   2  13   42.53    3.12
   7  -2  13   44.96    3.70
   7  -2  13   52.88    4.64
   7   2  14   90.51    4.29
   7   2  14   82.46    4.19
   7  -2  14   81.99    4.58
   7  -2  14   89.64    5.37
   7   2  15   13.63    2.43
   7  -2  15   13.50    3.65
   7   2  15   11.87    2.26
   7  -2  16  149.14    6.02
   7   2  16  102.00    4.85
   7  -2  17    3.14    3.17
   7   2  17    1.21    1.64
   7   2  18  101.76    4.27
   7  -3 -20   -0.62    1.64
  -7  -3  20    1.74    1.86
  -7   3  19   41.41    2.46
   7  -3 -19   47.75    2.27
  -7  -3  18    4.45    3.45
   7  -3 -18    3.21    1.66
  -7   3  18    1.49    1.63
  -7  -3  17   20.06    3.74
   7  -3 -17   14.81    2.01
  -7   3  17   16.99    1.96
   7  -3 -16  146.11    5.49
  -7  -3  16  156.84    6.38
  -7  -3  15    9.19    3.69
   7  -3 -15    5.93    2.25
  -7   3  15    8.32    1.87
  -7   3  15    5.04    1.68
  -7  -3  15    6.47    1.94
   7   3 -15    3.92    3.56
  -7   3  14   70.82    9.21
   7   3 -14   52.83    4.81
   7  -3 -14   70.81    3.71
   7  -3 -14   73.02    7.78
  -7   3  14   70.29    3.52
  -7  -3  14   75.07    3.48
  -7   3  13  111.26   10.30
   7   3 -13   86.90    5.66
   7  -3 -13  104.62    4.66
   7  -3 -13   79.29    8.31
  -7   3  13   96.54    4.55
  -7  -3  13  104.64    4.44
   7  -3 -12  218.88    8.72
  -7   3  12  244.64   14.19
  -7   3  12  204.04    8.67
  -7  -3  12  192.09    8.84
  -7  -3  12  238.18    8.63
   7   3 -12  216.90    9.42
   7  -3 -11   58.23    3.28
   7   3 -11   58.46    4.53
  -7   3  11   69.86    9.50
  -7  -3  11   59.72    3.53
  -7   3  11   62.85    3.14
   7  -3 -10    0.43    1.73
   7  -3 -10    2.33    5.10
  -7   3  10    1.34    1.67
  -7  -3  10    2.57    2.22
   7   3 -10   -1.97    3.51
   7   3  -9  104.09    5.19
  -7   3   9   81.63    5.72
  -7  -3   9  113.46    6.30
   7  -3  -9   69.14    7.10
   7  -3  -9   90.14    4.18
   7  -3  -9  103.70    5.55
   7   3  -9   83.34    4.24
  -7   3   9   99.60    4.18
  -7  -3   9  106.80    4.23
   7   3  -8   27.47    3.37
  -7  -3   8   24.31    4.34
   7   3  -8   30.07    4.10
   7  -3  -8   18.30    1.89
   7  -3  -8   24.91    5.17
   7  -3  -8   24.84    3.17
   7  -3  -8   22.81    1.95
   7   3  -8   20.25    2.10
  -7   3   8   24.82    1.91
  -7  -3   8   24.45    2.00
   7  -3  -7    3.74    2.67
   7  -3  -7   -0.95    1.66
   7  -3  -7   -0.29    4.67
  -7  -3   7    2.41    4.04
   7   3  -7   -1.50    3.48
   7   3  -7    3.37    1.40
   7   3  -7   -2.32    3.19
   7  -3  -7    1.22    1.56
   7   3  -6  425.98   18.10
   7   3  -6  441.19   16.99
   7  -3  -6  452.23   17.08
   7  -3  -6  442.68   19.10
   7  -3  -6  434.15   17.94
   7   3  -5   83.29    5.37
   7   3  -5   88.74    3.81
   7  -3  -5   97.83    6.85
   7  -3  -5   91.54    3.97
   7  -3  -5   98.73    5.00
   7   3  -4  395.03   17.67
   7   3  -4  430.73   16.64
   7  -3  -4  454.94   18.74
   7  -3  -4  434.24   16.72
   7  -3  -4  450.71   18.78
   7  -3  -4  466.05   17.63
   7  -3  -4  436.25   16.68
   7   3  -3    4.41    3.25
   7   3  -3    4.89    1.40
   7  -3  -3    0.28    4.16
   7  -3  -3    2.29    2.52
   7  -3  -3    0.08    1.80
   7  -3  -3    0.60    4.92
   7  -3  -3    4.10    1.77
   7  -3  -3    2.86    4.33
   7  -3  -2   43.44    5.36
   7   3  -2   36.47    5.39
   7  -3  -2   45.29    5.46
   7  -3  -2   45.65    3.48
   7  -3  -2   44.91    4.94
   7   3  -2   39.68    2.42
   7   3  -2   48.85    3.82
   7   3  -2   40.02    2.12
   7  -3  -2   46.45    2.44
   7  -3  -1   19.30    4.48
   7   3  -1   26.17    3.98
   7   3  -1   32.47    4.89
   7  -3  -1   28.03    3.07
   7   3  -1   21.41    1.94
   7   3  -1   29.51    3.42
   7  -3  -1   26.85    4.74
   7   3   0  314.21   14.66
   7  -3   0  351.59   13.33
   7   3   0  334.85   14.35
   7  -3   0  337.79   14.79
   7  -3   1    1.53    2.77
   7   3   1    7.74    4.38
   7  -3   1    3.67    1.72
   7   3   1    2.59    1.79
   7   3   1   -1.16    1.55
   7  -3   1    0.82    1.79
   7  -3   1    1.87    3.60
   7   3   1    1.22    1.39
   7   3   2  316.99   14.97
   7   3   2  367.94   14.90
   7   3   2  404.89   16.08
   7   3   2  425.04   14.87
   7   3   2  352.24   16.36
   7  -3   2  416.03   14.93
   7  -3   2  412.62   15.93
   7   3   3  165.69    6.94
   7   3   3  172.98    8.86
   7  -3   3  185.22    8.03
   7   3   3  169.15    6.85
   7   3   3  176.39    6.82
   7   3   3  179.07    8.33
   7   3   4  148.75    6.66
   7  -3   4  136.06    6.78
   7   3   4  185.24    8.84
   7  -3   4  172.46    7.76
   7   3   4  170.04    6.53
   7   3   4  189.30    8.21
   7   3   4  176.20    6.52
  -7  -3  -5    2.95    4.20
   7   3   5    0.33    3.80
   7   3   5    1.59    1.53
   7  -3   5    3.91    3.85
   7  -3   5    3.09    3.11
   7  -3   5    0.06    2.76
   7   3   5    4.77    4.70
   7  -3   5    0.44    1.43
   7   3   5    1.56    2.23
   7  -3   5    2.85    2.37
   7   3   5    0.94    1.41
   7  -3   6  170.51    7.73
   7  -3   6  156.62    6.89
   7  -3   6  166.53    7.32
   7   3   6  179.17    9.45
   7  -3   6  169.52    7.84
   7   3   6  177.00    7.29
   7  -3   6  155.36    6.62
   7  -3   6  153.01    6.92
   7   3   6  171.76    6.61
   7   3   6  186.33    8.46
  -7  -3  -6  183.74    8.75
   7   3   7  112.73    6.71
   7  -3   7  126.44    5.37
   7  -3   7  120.69    5.87
   7   3   7  111.52    8.25
   7  -3   7  122.53    6.28
   7  -3   7  109.49    5.43
   7  -3   7  105.14    4.94
   7  -3   7  120.22    5.04
   7   3   7  126.09    5.91
   7  -3   7  132.25    5.60
   7   3   7  117.84    4.88
   7   3   7  115.85    5.12
   7  -3   8  243.13    9.71
   7  -3   8  230.00    9.74
   7  -3   8  253.80   10.09
   7   3   8  208.75   12.43
   7   3   8  236.40   10.13
   7  -3   8  216.75    9.47
   7  -3   8  237.36    9.93
   7   3   8  269.15    9.63
   7   3   9  349.39   13.07
   7  -3   9  325.10   13.22
   7  -3   9  345.63   13.49
   7   3   9  336.66   13.55
   7  -3   9  318.65   12.99
   7   3   9  321.06   13.11
   7  -3   9  328.77   13.22
   7  -3   9  339.83   13.40
   7  -3   9  334.67   13.19
   7  -3  10   33.51    3.58
   7   3  10   34.19    3.39
   7   3  10   32.96    3.04
   7  -3  10   34.76    4.28
   7   3  10   22.41    7.79
   7  -3  10   34.02    3.26
   7  -3  10   33.29    3.71
   7   3  10   31.03    3.35
   7  -3  10   31.72    3.57
   7   3  10   33.49    4.60
   7  -3  10   35.73    3.76
   7  -3  11   33.82    4.37
   7  -3  11   31.90    3.60
   7   3  11   32.53    2.96
   7   3  11   32.97    3.43
   7  -3  11   28.09    3.18
   7  -3  11   29.35    3.58
   7  -3  11   29.37    3.71
   7   3  11   32.96    3.27
   7   3  11   32.49    4.73
   7   3  12   22.51    3.25
   7  -3  12   20.32    3.41
   7  -3  12   23.93    3.63
   7  -3  12   19.77    3.10
   7   3  12   24.60    4.64
   7   3  12   17.47    2.64
   7   3  12   22.69    3.00
   7  -3  12   23.39    3.47
   7   3  13   45.63    3.10
   7   3  13   47.19    3.67
   7  -3  13   60.35    3.74
   7  -3  13   40.12    3.25
   7  -3  13   52.25    4.96
   7  -3  13   51.45    3.99
   7   3  13   46.05    3.30
   7   3  14    1.27    2.90
   7   3  14    0.09    2.20
   7  -3  14    4.45    3.21
   7  -3  14    4.03    4.24
   7  -3  14   -0.62    2.77
   7  -3  15    4.45    3.89
   7   3  15    3.99    2.04
   7  -3  16    8.57    3.47
   7   3  16    2.23    1.78
   7  -3  17    5.47    2.71
   7   3  17    2.73    1.44
  -7  -4  19    3.38    1.59
   7  -4 -19    5.41    1.17
   7  -4 -18   54.60    2.58
  -7  -4  18   53.21    3.19
  -7   4  18   45.79    2.59
  -7  -4  17    4.39    3.29
   7  -4 -17   10.97    1.80
  -7  -4  17    9.40    2.67
  -7   4  17   11.38    1.65
  -7  -4  16    8.00    3.38
   7  -4 -16   10.56    1.99
  -7   4  16    8.11    1.77
  -7  -4  16    9.80    2.98
   7  -4 -15    2.85    2.12
  -7   4  15    1.51    1.78
  -7   4  15    0.67    1.64
   7   4 -15   -1.00    3.13
  -7  -4  15    2.20    3.17
   7  -4 -14    1.68    2.21
  -7   4  14    5.40    1.98
  -7   4  14    3.21    1.78
   7   4 -14    4.39    3.44
  -7   4  13   21.75    7.94
   7  -4 -13   21.16    6.35
   7  -4 -13   25.61    2.50
  -7   4  13   24.06    2.35
  -7  -4  13   17.03    2.88
   7   4 -13   15.66    3.71
   7  -4 -12   51.47    7.19
  -7   4  12   60.25    9.21
   7  -4 -12   42.54    2.95
  -7   4  12   51.52    2.97
   7   4 -12   37.16    4.24
  -7  -4  12   44.56    3.23
   7   4 -11    6.04    3.74
  -7   4  11    3.11    1.92
  -7   4  11    4.13    2.23
  -7  -4  11    5.14    2.41
   7  -4 -11    5.69    6.02
  -7   4  11    2.01    8.31
  -7  -4  10  179.62    7.27
  -7   4  10  200.79    7.32
   7   4 -10  170.52    8.03
   7  -4 -10  173.73   10.81
   7  -4 -10  167.27    7.21
  -7   4  10  173.52    7.41
  -7   4  10  178.34   12.75
  -7  -4   9    6.78    4.58
  -7   4   9    1.49    3.52
   7   4  -9    6.41    3.54
   7  -4  -9    7.81    2.01
   7  -4  -9    6.47    1.75
   7  -4  -9   10.17    5.55
  -7  -4   9    6.23    2.05
   7   4  -8   25.04    3.65
   7   4  -8   23.55    3.07
   7  -4  -8   28.66    2.12
   7  -4  -8   26.67    3.47
   7  -4  -8   24.04    2.05
   7  -4  -8   23.88    1.43
   7  -4  -8   23.14    5.50
  -7  -4   8   24.61    5.12
   7   4  -8   19.53    1.83
   7   4  -8   20.84    4.38
  -7   4   8   24.94    4.03
  -7   4   7  513.92   21.30
   7   4  -7  536.33   20.75
   7   4  -7  541.28   19.28
  -7  -4   7  554.08   21.07
   7   4  -7  618.70   19.78
   7   4  -7  509.95   19.50
   7  -4  -7  560.68   19.33
   7  -4  -7  537.92   19.35
   7  -4  -7  602.85   20.67
   7  -4  -7  532.62   22.10
  -7   4   7  560.63   19.42
   7   4  -6   17.44    3.37
   7   4  -6    8.97    2.74
   7  -4  -6   13.48    1.74
   7  -4  -6   15.46    4.80
   7  -4  -6   17.43    1.75
   7  -4  -6   15.51    3.01
   7  -4  -6   11.06    4.75
  -7   4   6   17.49    1.79
  -7  -4   6   14.94    4.60
   7   4  -6   13.61    1.53
   7   4  -6   13.10    3.77
  -7  -4   5   -2.05    4.30
   7   4  -5   -0.20    3.48
   7   4  -5    1.74    1.28
   7   4  -5    3.42    2.64
   7   4  -5    1.33    3.17
   7  -4  -5    0.71    1.50
   7  -4  -5    3.97    4.31
   7  -4  -5    0.13    2.73
   7  -4  -5   -2.44    1.62
   7  -4  -5    2.63    4.49
  -7   4   5    1.26    1.58
   7  -4  -5   -5.21    4.89
   7  -4  -4   24.26    4.52
   7  -4  -4   21.07    3.06
   7  -4  -4   16.72    1.82
   7   4  -4   21.09    2.72
  -7  -4   4   22.85    4.40
   7   4  -4   24.96    3.66
   7   4  -4   19.84    1.56
   7  -4  -4   18.01    4.90
   7   4  -3    4.41    1.62
   7  -4  -3    3.11    4.08
   7  -4  -3    6.15    2.67
   7   4  -3    5.23    4.13
   7  -4  -3    4.24    1.61
   7   4  -3    7.18    2.53
   7   4  -3    5.32    3.24
   7   4  -3    4.97    1.23
   7  -4  -3    2.84    4.50
   7   4  -2   50.32    2.57
   7  -4  -2   50.40    5.12
   7   4  -2   44.39    4.77
   7  -4  -2   51.63    3.83
   7   4  -2   52.33    3.23
   7   4  -2   47.00    4.18
   7   4  -2   48.93    2.34
   7  -4  -2   50.36    5.59
   7   4  -1    9.14    1.63
   7   4  -1   10.01    2.52
   7   4  -1   15.46    3.90
   7  -4  -1    9.46    2.73
  -7  -4   1    8.39    3.73
   7   4  -1    7.97    1.28
   7   4  -1    7.55    3.32
   7  -4  -1   11.11    4.34
   7   4   0   62.29    3.37
   7   4   0   63.30    5.01
   7  -4   0   66.56    2.58
   7  -4   0   67.37    5.29
  -7  -4   0   55.79    4.99
   7  -4   1  192.43    8.61
   7   4   1  161.96    6.60
  -7  -4  -1  168.68    8.66
   7  -4   1  162.53    7.25
   7   4   1  173.74    6.99
   7   4   1  217.89    9.04
   7  -4   1  193.06    8.03
   7  -4   1  181.11    6.59
   7  -4   1  186.88    7.17
   7   4   1  121.77    6.78
   7   4   2  115.36    6.78
   7   4   2  129.24    4.82
  -7  -4  -2  113.35    7.00
   7  -4   2  115.40    5.66
   7   4   2  120.01    5.32
   7   4   2  111.09    7.26
   7  -4   2  125.21    6.27
   7  -4   2  121.26    4.80
   7  -4   2  124.55    5.47
   7   4   2  122.70    4.92
  -7  -4  -3   23.89    4.58
   7   4   3   23.51    1.73
   7   4   3   21.32    3.98
   7  -4   3   23.07    3.42
   7   4   3   24.19    2.79
   7  -4   3   23.88    3.35
   7   4   3   22.55    5.20
   7  -4   3   23.57    1.56
   7   4   3   21.36    1.87
   7  -4   3   23.69    2.98
   7   4   3   21.08    2.05
   7   4   4   48.88    5.24
   7   4   4   70.30    3.08
  -7  -4  -4   70.63    5.96
   7  -4   4   59.85    4.44
   7  -4   4   71.81    4.26
   7   4   4   78.94    6.67
   7  -4   4   80.01    4.92
   7  -4   4   67.30    2.97
   7   4   4   56.57    3.16
   7  -4   4   70.03    4.02
   7   4   4   68.95    3.34
   7   4   5   35.08    2.14
  -7   4  -5   29.83    4.60
  -7  -4  -5   43.42    5.52
   7   4   5   34.87    4.77
   7  -4   5   25.32    3.02
   7  -4   5   32.95    3.66
   7   4   5   27.41    6.05
   7  -4   5   32.69    3.93
   7  -4   5   35.67    2.08
   7  -4   5   30.39    1.90
   7  -4   5   32.78    3.35
   7   4   5   28.73    2.16
   7   4   5   31.58    2.43
   7  -4   6    2.88    1.02
  -7  -4  -6    0.64    5.08
   7   4   6   -0.68    4.45
   7   4   6   -1.14    1.71
  -7   4  -6    3.42    3.66
   7  -4   6   -3.84    2.96
   7  -4   6    0.52    3.45
   7  -4   6   -0.91    3.20
   7   4   6    0.32    6.00
   7  -4   6    2.75    1.66
   7  -4   6    1.71    3.08
   7   4   6    0.12    1.75
   7  -4   7  257.38   10.84
   7  -4   7  270.40   11.09
   7  -4   7  258.28   10.51
   7   4   7  288.34   10.52
   7   4   7  255.07   12.29
   7  -4   8   91.36    4.72
   7  -4   8   87.72    5.20
   7   4   8   78.37    8.33
   7   4   8   85.00    5.30
   7  -4   8   76.80    3.90
   7   4   8   90.41    3.89
   7   4   8   84.34    4.17
[truncated: 371,416 more chars]
